# Supplementary material for: Re-expressing coefficients from regression models for inclusion in a meta-analysis
Source: BMC Med Res Methodol. 2024 Jan 8;24:6. doi: 10.1186/s12874-023-02132-y (PMC10773134; doi:10.1186/s12874-023-02132-y)
Supplement: Supplementary file 2 — Additional file 2. [file 12874_2023_2132_MOESM2_ESM.zip › Supp_Files_R1/simdata/simdata_scenario_209.csv]

ex_no	errsd	rsquare	beta	b_low_ci	b_hi_ci	lrsquare	lbeta	lb_low_ci	lb_hi_ci	x_median	x_25	x_75	rbl	rb	rbu	altl	alt	altu	dzl	dz	dzu	observed_beta	xlog	error	ylog	RelBias_rb	RelBias_rbl	RelBias_rbu	RelBias_alt	RelBias_altl	RelBias_altu	RelBias_dz	RelBias_dzl	RelBias_dzu	MC_SE_RelBias_rb	MC_SE_RelBias_alt	MC_SE_RelBias_dz
209	8.10930216216329	0.14	11.8403597005654	7.2391908740378	16.4415285270931	0.266360455749615	7.55127540697005	5.59462939055664	9.50792142338346	0.23	0.16	0.32	9.38099566070393	12.6618721063341	15.9427485519644	23.3425061312994	31.5062321704192	39.6699582095391	23.72202176095	32.0010800173989	40.3340819305676	11.8403597005654	0.289668256105874	0.400946404986085	-14.1644826274018	-0.391364849882981	-0.362644289555613	-0.408811652456917	0.454282999026483	0.522919767554871	0.412592850719418	0.449938375815219	0.521269884500105	0.401792300013261	0.00202911931031113	0.00503048484805462	0.00520614019991927
209	8.10930216216329	0.14	16.4975480330556	10.2131741449145	22.7819219211967	0.218514430241867	7.0229089550023	4.94931880943147	9.09649910057313	0.25	0.17	0.36	7.98882760077945	11.3358648043787	14.6829020079779	19.1074250880288	27.1127627709171	35.1181004538053	19.2796007498015	27.3499830425225	35.4145254133914	16.4975480330556	0.301536498152814	-0.0925600195734266	-14.1594857835763	-0.391364849882981	-0.362644289555613	-0.408811652456917	0.454282999026483	0.522919767554871	0.412592850719418	0.449938375815219	0.521269884500105	0.401792300013261	0.00202911931031113	0.00503048484805462	0.00520614019991927
209	8.10930216216329	0.15	13.6573974991531	8.62888227423716	18.6859127240691	0.296843285135548	7.1985877983595	5.46879048961261	8.92838510710639	0.26	0.16	0.41	8.6888638509449	11.4371814787605	14.1854991065761	20.4539031030554	26.9235432562552	33.3931834094551	20.2739195336761	26.6874795174727	33.100763483427	13.6573974991531	0.314121390427231	-0.421627034557033	-14.3185959520929	-0.391364849882981	-0.362644289555613	-0.408811652456917	0.454282999026483	0.522919767554871	0.412592850719418	0.449938375815219	0.521269884500105	0.401792300013261	0.00202911931031113	0.00503048484805462	0.00520614019991927
209	8.10930216216329	0.15	15.3042728932493	9.68154432125255	20.927001465246	0.356222600103953	10.0569760650793	7.94611326334747	12.1678388668111	0.24	0.15	0.34	12.9403787670635	16.3779542551591	19.8155297432547	31.2320453325363	39.5287509708195	47.8254566091028	31.4091308731836	39.7599708391048	48.0865013234473	15.3042728932493	0.292437755302361	0.112061756768386	-14.5733448923036	-0.391364849882981	-0.362644289555613	-0.408811652456917	0.454282999026483	0.522919767554871	0.412592850719418	0.449938375815219	0.521269884500105	0.401792300013261	0.00202911931031113	0.00503048484805462	0.00520614019991927
209	8.10930216216329	0.15	15.729163313413	9.84802235607248	21.6103042707535	0.198617929427014	6.00885531305536	4.12439153511959	7.89331909099113	0.27	0.18	0.38	6.36677809600069	9.27580421583058	12.1848303356605	14.5705673812101	21.2279630770499	27.8853587728896	14.6874487939471	21.3945993141844	28.0934800118078	15.729163313413	0.326540276527288	-0.480699883730986	-13.7483657301173	-0.391364849882981	-0.362644289555613	-0.408811652456917	0.454282999026483	0.522919767554871	0.412592850719418	0.449938375815219	0.521269884500105	0.401792300013261	0.00202911931031113	0.00503048484805462	0.00520614019991927
209	8.10930216216329	0.16	18.7110045474291	12.0670423075713	25.354966787287	0.233565703653504	7.51725491232753	5.39118437986951	9.64332544478555	0.24	0.15	0.37	8.8580178794471	12.3512708388153	15.8445237981835	21.5760424453741	30.0847827922	38.593523139026	21.4721899912177	29.9477603389917	38.3976294776408	18.7110045474291	0.299018569111116	0.132114847105409	-14.2722420124424	-0.391364849882981	-0.362644289555613	-0.408811652456917	0.454282999026483	0.522919767554871	0.412592850719418	0.449938375815219	0.521269884500105	0.401792300013261	0.00202911931031113	0.00503048484805462	0.00520614019991927
209	8.10930216216329	0.16	24.935442803453	15.8974834646727	33.9734021422334	0.202372886086944	7.67094652058836	5.29324022226447	10.0486528189122	0.23	0.16	0.35	8.91737788081038	12.9230350324645	16.9286921841186	22.3001052593049	32.317240039115	42.3343748189251	22.4507449405711	32.5865743681177	42.6962670912652	24.935442803453	0.26737389654157	-0.448806761813424	-15.2902750858276	-0.391364849882981	-0.362644289555613	-0.408811652456917	0.454282999026483	0.522919767554871	0.412592850719418	0.449938375815219	0.521269884500105	0.401792300013261	0.00202911931031113	0.00503048484805462	0.00520614019991927
209	8.10930216216329	0.17	20.5578312439191	13.5189645958307	27.5966978920074	0.240773674504334	8.03059994365911	5.80414155994736	10.2570583273709	0.21	0.15	0.33	10.2009879085568	14.1140687348201	18.0271495610835	26.7216427323839	36.9720173784161	47.2223920244483	26.9134131030983	37.2281945124738	47.5081767085522	20.5578312439191	0.266471504211499	1.76906415135965	-13.2953891828427	-0.391364849882981	-0.362644289555613	-0.408811652456917	0.454282999026483	0.522919767554871	0.412592850719418	0.449938375815219	0.521269884500105	0.401792300013261	0.00202911931031113	0.00503048484805462	0.00520614019991927
209	8.10930216216329	0.17	23.4130304988057	15.2549941458472	31.5710668517642	0.240994053452622	8.12680069468781	5.87502826922156	10.3785731201541	0.25	0.17	0.38	9.44148309692077	13.0602012236965	16.6789193504722	22.4816320615938	31.0983598177791	39.7150875739644	22.5390520046841	31.1869764613594	39.8343834054868	23.4130304988057	0.298699764499067	-0.0294985121928257	-14.0196203924467	-0.391364849882981	-0.362644289555613	-0.408811652456917	0.454282999026483	0.522919767554871	0.412592850719418	0.449938375815219	0.521269884500105	0.401792300013261	0.00202911931031113	0.00503048484805462	0.00520614019991927
209	8.10930216216329	0.18	16.9853427663868	11.3485343582567	22.622151174517	0.294960741215579	9.05180151257744	6.86683378853676	11.2367692366181	0.25	0.16	0.37	11.1251947314581	14.6651364513935	18.2050781713289	26.709669593759	35.2084577950371	43.7072459963152	26.8071403154195	35.3399357404465	43.8138502757244	16.9853427663868	0.30804815884556	-0.275624130447305	-14.1103910645051	-0.391364849882981	-0.362644289555613	-0.408811652456917	0.454282999026483	0.522919767554871	0.412592850719418	0.449938375815219	0.521269884500105	0.401792300013261	0.00202911931031113	0.00503048484805462	0.00520614019991927
209	8.10930216216329	0.18	17.6138182629455	11.7063795013078	23.5212570245833	0.245360382025262	7.56732176133643	5.49529555830594	9.63934796436692	0.21	0.15	0.37	9.6115771523434	13.2356660663606	16.8597549803779	25.0415749035192	34.4836147018732	43.9256545002272	25.0343563692056	34.4683208267059	43.8914079181255	17.6138182629455	0.302135249881797	-0.308611952044836	-14.6596502276335	-0.391364849882981	-0.362644289555613	-0.408811652456917	0.454282999026483	0.522919767554871	0.412592850719418	0.449938375815219	0.521269884500105	0.401792300013261	0.00202911931031113	0.00503048484805462	0.00520614019991927
209	8.10930216216329	0.18	18.9822178569767	12.5799674443815	25.3844682695719	0.294167907305549	8.21254382497715	6.22637474505998	10.1987129048943	0.22	0.14	0.38	10.60814842751	13.9920720210278	17.3759956145457	26.8514387791811	35.4168559983762	43.9822732175713	26.5615828657723	35.0598187653764	43.5435057245998	18.9822178569767	0.290416606138256	0.781172187400196	-13.7835686646952	-0.391364849882981	-0.362644289555613	-0.408811652456917	0.454282999026483	0.522919767554871	0.412592850719418	0.449938375815219	0.521269884500105	0.401792300013261	0.00202911931031113	0.00503048484805462	0.00520614019991927
209	8.10930216216329	0.18	19.696036135877	13.0686795787067	26.3233926930474	0.216405921246507	6.57851871564291	4.62406865007205	8.53296878121376	0.25	0.16	0.36	7.45676121106927	10.6085023595692	13.7602435080691	17.817699570232	25.3486872628172	32.8796749554025	17.8771211663967	25.4246508915147	32.9708142813446	19.696036135877	0.295088049507561	-0.0843163014213544	-14.4008293331631	-0.391364849882981	-0.362644289555613	-0.408811652456917	0.454282999026483	0.522919767554871	0.412592850719418	0.449938375815219	0.521269884500105	0.401792300013261	0.00202911931031113	0.00503048484805462	0.00520614019991927
209	8.10930216216329	0.18	22.7337895525262	15.1588275790449	30.3087515260076	0.225443267655712	7.57163929059103	5.38043253104996	9.76284605013209	0.25	0.17	0.38	8.59417465474699	12.0941931918223	15.5942117288977	20.3390971101113	28.6222912238642	36.9054853376171	20.4074581099116	28.7146729900809	37.0263630090521	22.7337895525262	0.294086969553382	-0.0878991612133645	-14.037343877804	-0.391364849882981	-0.362644289555613	-0.408811652456917	0.454282999026483	0.522919767554871	0.412592850719418	0.449938375815219	0.521269884500105	0.401792300013261	0.00202911931031113	0.00503048484805462	0.00520614019991927
209	8.10930216216329	0.18	23.4491203533771	15.5681871546147	31.3300535521394	0.226554769093954	8.27830627873338	5.89019186190284	10.6664206955639	0.25	0.18	0.4	9.42365861627401	13.2443788115485	17.0650990068229	22.3384359688912	31.3953125931989	40.4521892175066	22.4562564128467	31.5666685322816	40.7055765027998	23.4491203533771	0.294596346824928	-0.264823395011888	-14.1877250779807	-0.391364849882981	-0.362644289555613	-0.408811652456917	0.454282999026483	0.522919767554871	0.412592850719418	0.449938375815219	0.521269884500105	0.401792300013261	0.00202911931031113	0.00503048484805462	0.00520614019991927
209	8.10930216216329	0.19	13.7710640787199	9.29412647601312	18.2480016814267	0.287537376214108	8.23853766135206	6.21379663369819	10.2632786890059	0.24	0.16	0.4	10.3018224388629	13.6586304873357	17.0154385358085	25.3291210039696	33.5825147846772	41.8359085653848	25.277144282844	33.5131009037787	41.7707935263823	13.7710640787199	0.32770485046551	-0.065655436144713	-13.4970600644739	-0.391364849882981	-0.362644289555613	-0.408811652456917	0.454282999026483	0.522919767554871	0.412592850719418	0.449938375815219	0.521269884500105	0.401792300013261	0.00202911931031113	0.00503048484805462	0.00520614019991927
209	8.10930216216329	0.19	14.6132852111224	9.82807934945588	19.3984910727888	0.277070189656883	8.22063301014606	6.147420179607	10.2938458406851	0.24	0.16	0.36	10.1118634485827	13.5220817889208	16.932300129259	24.6587279700584	32.9748654258791	41.2910028816998	24.8001322299872	33.1588913594511	41.5092009994806	14.6132852111224	0.313702617890551	-0.452884493120255	-14.2778609997125	-0.391364849882981	-0.362644289555613	-0.408811652456917	0.454282999026483	0.522919767554871	0.412592850719418	0.449938375815219	0.521269884500105	0.401792300013261	0.00202911931031113	0.00503048484805462	0.00520614019991927
209	8.10930216216329	0.19	16.5500633386069	11.172413981433	21.9277126957808	0.25675497075483	7.14819565442765	5.24935522828771	9.04703608056759	0.23	0.15	0.39	8.75943953957258	11.9279768522007	15.0965141648288	21.6841587882103	29.5279330277605	37.3717072673107	21.503275294281	29.2789186113197	37.0730691107108	16.5500633386069	0.32018253825374	0.584858412767552	-13.2579772730605	-0.391364849882981	-0.362644289555613	-0.408811652456917	0.454282999026483	0.522919767554871	0.412592850719418	0.449938375815219	0.521269884500105	0.401792300013261	0.00202911931031113	0.00503048484805462	0.00520614019991927
209	8.10930216216329	0.19	16.8218250704839	11.3201356838967	22.3235144570711	0.321989563894009	8.43640804359591	6.52505756321329	10.3477585239785	0.23	0.16	0.36	10.8828172087335	14.0706630933583	17.258508977983	26.9266474600452	34.8141273878861	42.7016073157269	27.1328602298558	35.0888005481662	43.0307420883844	16.8218250704839	0.294659756440126	-0.117817882375633	-14.2939647416732	-0.391364849882981	-0.362644289555613	-0.408811652456917	0.454282999026483	0.522919767554871	0.412592850719418	0.449938375815219	0.521269884500105	0.401792300013261	0.00202911931031113	0.00503048484805462	0.00520614019991927
209	8.10930216216329	0.19	17.6012784609543	11.9845465052768	23.2180104166318	0.289181691612166	7.97773364801974	6.02492855210959	9.93053874392988	0.26	0.16	0.38	9.51232062471238	12.5954622801209	15.6786039355295	22.2526913176298	29.4652530313396	36.6778147450494	22.2162923422292	29.4122206228059	36.6261131503274	17.6012784609543	0.315934259484979	1.94819231968287	-11.810775131173	-0.391364849882981	-0.362644289555613	-0.408811652456917	0.454282999026483	0.522919767554871	0.412592850719418	0.449938375815219	0.521269884500105	0.401792300013261	0.00202911931031113	0.00503048484805462	0.00520614019991927
209	8.10930216216329	0.19	17.6720509337334	12.0124503722707	23.3316514951962	0.288400591487152	8.11025700504434	6.12123405537497	10.0992799547137	0.25	0.18	0.4	9.78961532465516	12.9706355851166	16.151655845578	23.1971513167162	30.7347925698532	38.2724338229902	23.3101234097588	30.9077152969	38.5054252052449	17.6720509337334	0.327355078448506	0.0955825525968008	-13.0916230726277	-0.391364849882981	-0.362644289555613	-0.408811652456917	0.454282999026483	0.522919767554871	0.412592850719418	0.449938375815219	0.521269884500105	0.401792300013261	0.00202911931031113	0.00503048484805462	0.00520614019991927
209	8.10930216216329	0.19	19.4709342765805	13.1190283040503	25.8228402491106	0.232875672731122	7.16614265643488	5.13546155331507	9.1968237595547	0.26	0.18	0.41	8.03331620658222	11.209876530661	14.3864368547398	18.6224882325387	25.9862537975786	33.3500193626185	18.6602981372437	26.0496430482102	33.4246599645006	19.4709342765805	0.311533431531971	-1.00538826114229	-14.5172117260261	-0.391364849882981	-0.362644289555613	-0.408811652456917	0.454282999026483	0.522919767554871	0.412592850719418	0.449938375815219	0.521269884500105	0.401792300013261	0.00202911931031113	0.00503048484805462	0.00520614019991927
209	8.10930216216329	0.19	20.3208432898018	13.7841428617734	26.8575437178303	0.313108588526349	9.45308472650603	7.26705750920561	11.6391119438064	0.24	0.17	0.36	11.99178317922	15.5990705001932	19.2063578211664	29.3404023544717	38.1663842642298	46.9923661739879	29.5211660619021	38.4449656500035	47.3365787484151	20.3208432898018	0.294819035811239	1.00573465103913	-13.0766625528727	-0.391364849882981	-0.362644289555613	-0.408811652456917	0.454282999026483	0.522919767554871	0.412592850719418	0.449938375815219	0.521269884500105	0.401792300013261	0.00202911931031113	0.00503048484805462	0.00520614019991927
209	8.10930216216329	0.19	20.5216701331839	13.9538234185244	27.0895168478434	0.297788694496623	8.94174478276735	6.79792863778372	11.085560927751	0.26	0.16	0.38	10.7354375881522	14.1209989335634	17.5065602789746	25.1202065689602	33.0421938797034	40.9641811904467	25.1596690067172	33.0963273051484	41.0097869473916	20.5216701331839	0.302380262942122	0.44202186024751	-13.4223179451597	-0.391364849882981	-0.362644289555613	-0.408811652456917	0.454282999026483	0.522919767554871	0.412592850719418	0.449938375815219	0.521269884500105	0.401792300013261	0.00202911931031113	0.00503048484805462	0.00520614019991927
209	8.10930216216329	0.19	21.9880536198117	14.9957763593317	28.9803308802916	0.232301816387792	7.37289156428152	5.28026245660465	9.4655206719584	0.25	0.16	0.43	8.42406481936307	11.7626191792711	15.101173539179	19.9125712747398	27.8041536725219	35.695736070304	19.6299063758844	27.4305870458589	35.2013681328696	21.9880536198117	0.302312254358999	-0.308884616653942	-14.2246234648364	-0.391364849882981	-0.362644289555613	-0.408811652456917	0.454282999026483	0.522919767554871	0.412592850719418	0.449938375815219	0.521269884500105	0.401792300013261	0.00202911931031113	0.00503048484805462	0.00520614019991927
209	8.10930216216329	0.2	13.2706944461087	9.18336755327784	17.3580213389396	0.420021217081928	10.3488458363727	8.45018314070549	12.2475085320398	0.26	0.17	0.38	13.3991746200805	16.4098209670605	19.4204673140405	31.4800603869376	38.553281797502	45.6265032080665	31.6163145917762	38.6983832595134	45.8130207865017	13.2706944461087	0.333135337020715	0.918234944787076	-12.5966117389847	-0.391364849882981	-0.362644289555613	-0.408811652456917	0.454282999026483	0.522919767554871	0.412592850719418	0.449938375815219	0.521269884500105	0.401792300013261	0.00202911931031113	0.00503048484805462	0.00520614019991927
209	8.10930216216329	0.2	13.8622043846027	9.5555212987486	18.1688874704568	0.328695224421577	8.87380491269769	6.89383537119474	10.8537744542006	0.27	0.17	0.39	10.7330211846439	13.8156383185975	16.8982554525512	24.7662894007535	31.8793833505211	38.9924773002887	24.7521150064303	31.88081100282	38.9774242219182	13.8622043846027	0.341855291435089	0.282772595468504	-13.080892281378	-0.391364849882981	-0.362644289555613	-0.408811652456917	0.454282999026483	0.522919767554871	0.412592850719418	0.449938375815219	0.521269884500105	0.401792300013261	0.00202911931031113	0.00503048484805462	0.00520614019991927
209	8.10930216216329	0.2	16.7623205567742	11.5990213247216	21.9256197888267	0.318248209651888	8.58326358881964	6.62185501097204	10.5446721666672	0.23	0.14	0.36	11.1188068921634	14.4122228877696	17.7056388833758	27.707393090043	35.9143862039904	44.1213793179378	27.5136899616783	35.6424673941264	43.8104692148575	16.7623205567742	0.296605832746758	-0.369001580692075	-15.0391294795681	-0.391364849882981	-0.362644289555613	-0.408811652456917	0.454282999026483	0.522919767554871	0.412592850719418	0.449938375815219	0.521269884500105	0.401792300013261	0.00202911931031113	0.00503048484805462	0.00520614019991927
209	8.10930216216329	0.2	18.5543751814395	12.7307136318823	24.3780367309967	0.287458231042604	8.74138093560567	6.59264376081481	10.8901181103965	0.25	0.17	0.39	10.6442793203545	14.113564102652	17.5828488849496	25.4657372707952	33.7657726348252	42.0658079988553	25.5598813846808	33.888946999346	42.2295319407278	18.5543751814395	0.317940869094346	0.127526197610993	-13.3704794330157	-0.391364849882981	-0.362644289555613	-0.408811652456917	0.454282999026483	0.522919767554871	0.412592850719418	0.449938375815219	0.521269884500105	0.401792300013261	0.00202911931031113	0.00503048484805462	0.00520614019991927
209	8.10930216216329	0.2	19.1263358675499	13.2054703759429	25.0472013591569	0.20130919381263	6.81378859632257	4.69478519199574	8.9327920006494	0.24	0.16	0.35	7.6430398747758	11.0927456337673	14.5424513927588	18.4405578723486	26.7637512265012	35.0869445806537	18.6152299507477	27.0310636528284	35.4181616324961	19.1263358675499	0.301216724553102	-1.27327852118262	-15.2229150965187	-0.391364849882981	-0.362644289555613	-0.408811652456917	0.454282999026483	0.522919767554871	0.412592850719418	0.449938375815219	0.521269884500105	0.401792300013261	0.00202911931031113	0.00503048484805462	0.00520614019991927
209	8.10930216216329	0.2	19.6188584546538	13.4344780258991	25.8032388834084	0.31569800299505	8.58504653959084	6.6116420963365	10.5584509828452	0.25	0.16	0.4	10.6596073837664	13.8412249407917	17.0228424978169	25.4652060888368	33.0659125565906	40.6666190243444	25.2475027189196	32.7956308429928	13.2530817611118	19.6188584546538	0.311327772699648	-0.328588547235232	-14.2064735009898	-0.391364849882981	-0.362644289555613	-0.408811652456917	0.454282999026483	0.522919767554871	0.412592850719418	0.449938375815219	0.521269884500105	0.401792300013261	0.00202911931031113	0.00503048484805462	0.00520614019991927
209	8.10930216216329	0.2	21.5161723394788	14.8404164272757	28.191928251682	0.275577689175914	8.0924732391629	6.04395132097049	10.1409951573553	0.25	0.15	0.42	9.82148927889982	13.1503605732979	16.479231867696	23.6522121226305	31.6688344238115	39.6854567249926	23.2595986297873	31.1395540950414	39.0076987235503	21.5161723394788	0.316752352034463	0.672785253979771	-13.1778696555051	-0.391364849882981	-0.362644289555613	-0.408811652456917	0.454282999026483	0.522919767554871	0.412592850719418	0.449938375815219	0.521269884500105	0.401792300013261	0.00202911931031113	0.00503048484805462	0.00520614019991927
209	8.10930216216329	0.2	21.6540431227266	14.7970841918711	28.5110020535821	0.239651760083013	7.61988158391254	5.50079039932437	9.73897276850072	0.28	0.18	0.41	8.40554349013434	11.6436441663215	14.8817448425087	19.0498966252611	26.3885634486443	33.7272302720275	19.0614286062784	26.4037428944242	33.7485975913914	21.6540431227266	0.321786851073295	-0.1832083501766	-13.3327545090628	-0.391364849882981	-0.362644289555613	-0.408811652456917	0.454282999026483	0.522919767554871	0.412592850719418	0.449938375815219	0.521269884500105	0.401792300013261	0.00202911931031113	0.00503048484805462	0.00520614019991927
209	8.10930216216329	0.2	21.8864820471532	15.013494048628	28.7594700456783	0.28332444754682	9.15933560902317	6.88492588457092	11.4337453334754	0.28	0.19	0.41	10.5105503275377	13.9826716364784	17.4547929454192	23.798967539872	31.660868177889	39.5227688159061	23.9949239568947	31.9354814410583	39.8547703208805	21.8864820471532	0.332597390835154	-0.272929799572143	-13.0839246504926	-0.391364849882981	-0.362644289555613	-0.408811652456917	0.454282999026483	0.522919767554871	0.412592850719418	0.449938375815219	0.521269884500105	0.401792300013261	0.00202911931031113	0.00503048484805462	0.00520614019991927
209	8.10930216216329	0.2	22.863540234935	15.6976200200462	30.0294604498239	0.267162778431486	9.05822749173468	6.71591697086729	11.4005380126021	0.25	0.17	0.36	10.8062363474925	14.5751276541464	18.3440189608004	25.7636126585368	34.7491884551729	43.7347642518091	25.999881504756	35.066282077984	44.1627519540651	22.863540234935	0.301691004969552	0.256171776937107	-13.4882368798349	-0.391364849882981	-0.362644289555613	-0.408811652456917	0.454282999026483	0.522919767554871	0.412592850719418	0.449938375815219	0.521269884500105	0.401792300013261	0.00202911931031113	0.00503048484805462	0.00520614019991927
209	8.10930216216329	0.2	23.0720862726653	15.8923269840777	30.2518455612529	0.286832544732637	8.00050797946575	6.03087834707661	9.9701376118549	0.22	0.16	0.34	10.3980054200505	13.7938987567155	17.1897920933805	26.6631127183894	35.3710411294024	44.0789695404154	26.8579158326189	35.6573229134861	44.4092667783851	23.0720862726653	0.27514176457772	0.254038235662076	-14.4191429652037	-0.391364849882981	-0.362644289555613	-0.408811652456917	0.454282999026483	0.522919767554871	0.412592850719418	0.449938375815219	0.521269884500105	0.401792300013261	0.00202911931031113	0.00503048484805462	0.00520614019991927
209	8.10930216216329	0.2	23.5063562158698	16.2528970417549	30.7598153899848	0.242666430662898	8.43564056614924	6.10893043502801	10.7623506972705	0.26	0.17	0.37	9.59254608253516	13.2460619296803	16.8995777768254	22.3201794900116	30.8212728156252	39.3223661412388	22.5124166854964	31.0733183932099	39.6455662025288	23.5063562158698	0.300807576904811	-0.399387348480182	-14.1273517425107	-0.391364849882981	-0.362644289555613	-0.408811652456917	0.454282999026483	0.522919767554871	0.412592850719418	0.449938375815219	0.521269884500105	0.401792300013261	0.00202911931031113	0.00503048484805462	0.00520614019991927
209	8.10930216216329	0.2	23.6120276977695	16.2388292559317	30.9852261396073	0.279792317465117	8.89330338369434	6.66558878113297	11.1210179862557	0.23	0.15	0.39	11.0674981358979	14.7663802633024	18.4652623907069	27.2547078989465	36.3635372565096	45.4723666140727	27.0202423156519	36.0342826887481	45.0615122743449	23.6120276977695	0.301992854882533	0.865024898295325	-13.2232398944804	-0.391364849882981	-0.362644289555613	-0.408811652456917	0.454282999026483	0.522919767554871	0.412592850719418	0.449938375815219	0.521269884500105	0.401792300013261	0.00202911931031113	0.00503048484805462	0.00520614019991927
209	8.10930216216329	0.2	24.3483851858097	16.7136385114535	31.9831318601659	0.270044064818004	8.79884215611994	6.54022827871815	11.0574560335217	0.25	0.16	0.37	10.434338238204	14.0377508626531	17.6411634871022	24.6647305395314	33.1824917406558	41.7002529417801	24.7256621774357	33.2787998785363	41.79685019931	24.3483851858097	0.287981782521644	0.593889725009694	-13.6468418634389	-0.391364849882981	-0.362644289555613	-0.408811652456917	0.454282999026483	0.522919767554871	0.412592850719418	0.449938375815219	0.521269884500105	0.401792300013261	0.00202911931031113	0.00503048484805462	0.00520614019991927
209	8.10930216216329	0.2	25.2312381656821	17.4310846414277	33.0313916899364	0.276913282747399	8.94880826779237	6.69106808455304	11.2065484510317	0.24	0.17	0.38	10.9797394958242	14.6845888185282	18.3894381412321	26.7086154136639	35.7207960544983	44.7329766953327	26.8169872491357	35.8418755323641	44.9379110509381	25.2312381656821	0.295028748578655	0.227865444845241	-13.8915938688806	-0.391364849882981	-0.362644289555613	-0.408811652456917	0.454282999026483	0.522919767554871	0.412592850719418	0.449938375815219	0.521269884500105	0.401792300013261	0.00202911931031113	0.00503048484805462	0.00520614019991927
209	8.10930216216329	0.2	27.1998891296167	18.7684762251236	35.6313020341098	0.215349573771994	8.1266783881035	5.70473139598214	10.5486253802249	0.26	0.17	0.4	9.0792631181222	12.933869491895	16.7884758656678	21.4094537282338	30.4988496104969	39.58824549276	21.4857672510303	30.5896478017454	39.7239311702382	27.1998891296167	0.3001123236215	-0.0146915919379957	-13.5030055686614	-0.391364849882981	-0.362644289555613	-0.408811652456917	0.454282999026483	0.522919767554871	0.412592850719418	0.449938375815219	0.521269884500105	0.401792300013261	0.00202911931031113	0.00503048484805462	0.00520614019991927
209	8.10930216216329	0.21	17.0296348778164	11.9125376627753	22.1467320928575	0.288708919456958	8.01621188667206	6.05172908837545	9.98069468496867	0.26	0.18	0.38	9.62206504951737	12.7455329043784	15.8690007592394	22.6671852850194	30.0252964839753	37.3834076829312	22.862973146623	30.2732008241091	37.7149712044309	17.0296348778164	0.316317105639067	0.0842782268373037	-13.544517111375	-0.391364849882981	-0.362644289555613	-0.408811652456917	0.454282999026483	0.522919767554871	0.412592850719418	0.449938375815219	0.521269884500105	0.401792300013261	0.00202911931031113	0.00503048484805462	0.00520614019991927
209	8.10930216216329	0.21	17.2837872684898	12.0490228535713	22.5185516834082	0.278390696310627	8.03904535603006	6.01829044091922	10.0598002711409	0.24	0.17	0.37	9.95062460845203	13.2917351419744	16.6328456754968	24.3961766045094	32.587654611002	40.7791326174946	24.6383510127082	32.8904460256124	41.165560712749	17.2837872684898	0.304525131283673	2.28746375923618	-11.5355579878014	-0.391364849882981	-0.362644289555613	-0.408811652456917	0.454282999026483	0.522919767554871	0.412592850719418	0.449938375815219	0.521269884500105	0.401792300013261	0.00202911931031113	0.00503048484805462	0.00520614019991927
209	8.10930216216329	0.21	17.6047021645191	12.2211982113102	22.9882061177281	0.307234800084143	8.29591351879139	6.35096770557965	10.2408593320031	0.26	0.17	0.39	10.0657757282036	13.1483592441139	16.2309427600241	23.6374949164481	30.876336129917	38.1151773433858	23.7045738261797	30.9894168400791	38.2387288230968	17.6047021645191	0.311258828397575	0.0631511527698753	-13.5522022116804	-0.391364849882981	-0.362644289555613	-0.408811652456917	0.454282999026483	0.522919767554871	0.412592850719418	0.449938375815219	0.521269884500105	0.401792300013261	0.00202911931031113	0.00503048484805462	0.00520614019991927
209	8.10930216216329	0.21	17.9430629057783	12.5761299825726	23.309995828984	0.286475400423837	8.31248203180569	6.26426021020769	10.3607038534037	0.26	0.18	0.4	9.82062918581333	13.0316750755463	16.2427209652792	22.8148026493787	30.2745465095974	37.7342903698162	22.9449534815736	30.4523673313865	37.9491868946846	17.9430629057783	0.325995389600789	-0.291035806386001	-13.5248094316378	-0.391364849882981	-0.362644289555613	-0.408811652456917	0.454282999026483	0.522919767554871	0.412592850719418	0.449938375815219	0.521269884500105	0.401792300013261	0.00202911931031113	0.00503048484805462	0.00520614019991927
209	8.10930216216329	0.21	18.1295600789009	12.6354039317194	23.6237162260825	0.37803464623729	9.909449397175	7.92494401809453	11.8939547762555	0.25	0.17	0.37	12.8604922989448	16.0809208706302	19.3013494423156	30.9274104706095	38.6720219530148	46.4166334354201	31.1276253968709	38.9380367031146	46.7318288502292	18.1295600789009	0.306562679119235	-0.18460899554301	-14.1675940037697	-0.391364849882981	-0.362644289555613	-0.408811652456917	0.454282999026483	0.522919767554871	0.412592850719418	0.449938375815219	0.521269884500105	0.401792300013261	0.00202911931031113	0.00503048484805462	0.00520614019991927
209	8.10930216216329	0.21	18.3469368647857	12.7870674945283	23.9068062350431	0.34077578940869	8.57283848136189	6.71121301603212	10.4344639466917	0.24	0.15	0.38	10.9177844523151	13.9462720763643	16.9747597004135	26.3219186863982	33.6233638954656	40.9248091045329	26.1870149055031	33.4574374739275	40.7261762547958	18.3469368647857	0.306994771220471	0.539587032422613	-13.7463256535025	-0.391364849882981	-0.362644289555613	-0.408811652456917	0.454282999026483	0.522919767554871	0.412592850719418	0.449938375815219	0.521269884500105	0.401792300013261	0.00202911931031113	0.00503048484805462	0.00520614019991927
209	8.10930216216329	0.21	18.5939049520374	12.9374414810489	24.250368423026	0.30757732375773	9.75873078751684	7.47267258574125	12.0447889892924	0.25	0.18	0.37	12.0223742737758	15.7002882995854	19.378202325395	28.6593979284167	37.4269507604814	46.194503592546	28.9346353501243	37.7801939495126	46.6286326473773	18.5939049520374	0.301759724288568	0.211334782329571	-13.6720253564567	-0.391364849882981	-0.362644289555613	-0.408811652456917	0.454282999026483	0.522919767554871	0.412592850719418	0.449938375815219	0.521269884500105	0.401792300013261	0.00202911931031113	0.00503048484805462	0.00520614019991927
209	8.10930216216329	0.21	18.9213913988162	13.1556063222497	24.6871764753826	0.337182640240866	8.40472730334011	6.56491540867303	10.2445391980072	0.25	0.19	0.36	10.5878242790765	13.5550529232652	16.5222815674538	25.3023281220365	32.3932838074962	39.4842394929559	25.7473600797277	32.9960802278773	40.1772082368233	18.9213913988162	0.307428675598168	-0.831223656657444	-14.7848324120179	-0.391364849882981	-0.362644289555613	-0.408811652456917	0.454282999026483	0.522919767554871	0.412592850719418	0.449938375815219	0.521269884500105	0.401792300013261	0.00202911931031113	0.00503048484805462	0.00520614019991927
209	8.10930216216329	0.21	21.2537163702889	14.7504282152511	27.7570045253266	0.25845350861323	7.96896020147039	5.86147227407619	10.0764481288646	0.25	0.16	0.38	9.49983825211399	12.9154979178732	16.3311575836324	22.8159567990516	31.0194168271087	39.2228768551658	22.795278830738	30.989941700963	39.1950234462037	21.2537163702889	0.293674865365149	0.0556476348653228	-14.0611857993908	-0.391364849882981	-0.362644289555613	-0.408811652456917	0.454282999026483	0.522919767554871	0.412592850719418	0.449938375815219	0.521269884500105	0.401792300013261	0.00202911931031113	0.00503048484805462	0.00520614019991927
209	8.10930216216329	0.21	21.2557560223573	14.7633579377625	27.7481541069521	0.331789234696645	10.1172145287544	7.87554282791435	12.3588862295944	0.28	0.18	0.44	11.9958612126878	15.4103284050157	18.8247955973436	27.1043176865993	34.8192121714938	42.5341066563884	27.0410416795599	34.7431765176929	42.4191820852518	21.2557560223573	0.340181284864231	-1.01616698220927	-13.8289475731333	-0.391364849882981	-0.362644289555613	-0.408811652456917	0.454282999026483	0.522919767554871	0.412592850719418	0.449938375815219	0.521269884500105	0.401792300013261	0.00202911931031113	0.00503048484805462	0.00520614019991927
209	8.10930216216329	0.21	21.4131699196084	15.0202362369855	27.8061036022314	0.378680363882353	9.26504906537406	7.41213903691752	11.1179590938306	0.25	0.16	0.37	11.8396365174798	14.7993464105692	17.7590563036585	28.0203601084517	35.0249786116018	42.0295971147519	28.0973314642086	35.1423801687601	42.1704601520471	21.4131699196084	0.304048475884271	-0.430191764959109	-14.4191271707134	-0.391364849882981	-0.362644289555613	-0.408811652456917	0.454282999026483	0.522919767554871	0.412592850719418	0.449938375815219	0.521269884500105	0.401792300013261	0.00202911931031113	0.00503048484805462	0.00520614019991927
209	8.10930216216329	0.21	21.7370945105719	15.1786525168517	28.2955365042921	0.304787483689735	8.64073565650495	6.60324133234488	10.678229980665	0.26	0.16	0.37	10.4944906444897	13.7326677830958	16.970844921702	24.7119265241062	32.3370317561827	39.9621369882593	24.8603731146533	32.5360738479798	40.19749088155	21.7370945105719	0.301682216877733	0.163507291871786	-13.6479433997676	-0.391364849882981	-0.362644289555613	-0.408811652456917	0.454282999026483	0.522919767554871	0.412592850719418	0.449938375815219	0.521269884500105	0.401792300013261	0.00202911931031113	0.00503048484805462	0.00520614019991927
209	8.10930216216329	0.21	21.963572233732	15.262535483766	28.664608983698	0.228094468922722	7.08956759679845	5.05332317016678	9.12581202343011	0.24	0.14	0.35	8.33654635594196	11.6957706689366	15.0549949819312	20.391421394881	28.608176343695	36.824931292509	20.30895928776	28.4975673863803	36.6575470075567	21.963572233732	0.281688690339196	-0.472775942142716	-15.1554978072444	-0.391364849882981	-0.362644289555613	-0.408811652456917	0.454282999026483	0.522919767554871	0.412592850719418	0.449938375815219	0.521269884500105	0.401792300013261	0.00202911931031113	0.00503048484805462	0.00520614019991927
209	8.10930216216329	0.21	22.0411104037672	15.3462194229386	28.7360013845958	0.344439073890576	9.59416086491409	7.52762578872947	11.6606959410987	0.23	0.15	0.37	12.7030549653185	16.1903840910352	19.6777132167518	31.8246416131636	40.561358876537	49.2980761399103	31.7413560956122	40.479584950682	49.1874248771259	22.0411104037672	0.290570713913254	-0.167632230279517	-14.7130467553939	-0.391364849882981	-0.362644289555613	-0.408811652456917	0.454282999026483	0.522919767554871	0.412592850719418	0.449938375815219	0.521269884500105	0.401792300013261	0.00202911931031113	0.00503048484805462	0.00520614019991927
209	8.10930216216329	0.21	22.5489963740753	15.8152541220488	29.2827386261018	0.316383742034364	8.76196904766446	6.7510884287079	10.772849666621	0.27	0.18	0.39	10.526028023145	13.6613129434741	16.7965978638032	24.3229631040174	31.5678060086786	38.8126489133397	24.5109170500869	31.8069519297334	39.1313450519816	22.5489963740753	0.301567963373967	0.495480256356018	-13.2505144257532	-0.391364849882981	-0.362644289555613	-0.408811652456917	0.454282999026483	0.522919767554871	0.412592850719418	0.449938375815219	0.521269884500105	0.401792300013261	0.00202911931031113	0.00503048484805462	0.00520614019991927
209	8.10930216216329	0.21	23.0020935999906	16.0918191308866	29.9123680690946	0.312839487986566	9.58832998262556	7.36963936155631	11.8070206036948	0.26	0.18	0.4	11.6627322084592	15.1738937860436	18.6850553636281	27.3467699253557	35.5797402205415	43.8127105157273	27.4721590020147	35.7455404020853	44.0087330683341	23.0020935999906	0.310520515084958	0.637218397016258	-12.6559686931359	-0.391364849882981	-0.362644289555613	-0.408811652456917	0.454282999026483	0.522919767554871	0.412592850719418	0.449938375815219	0.521269884500105	0.401792300013261	0.00202911931031113	0.00503048484805462	0.00520614019991927
209	8.10930216216329	0.21	23.1642342920121	16.1032898626425	30.2251787213816	0.29482065415811	9.37783744786468	7.11340691996847	11.6422679757609	0.23	0.17	0.35	11.8151102771344	15.5762470577254	19.3373838383163	29.1062688174911	38.371747990131	47.6372271627709	29.4956343609371	38.8762191459852	48.260881719497	23.1642342920121	0.286636018282617	0.287362801167134	-13.9314628856363	-0.391364849882981	-0.362644289555613	-0.408811652456917	0.454282999026483	0.522919767554871	0.412592850719418	0.449938375815219	0.521269884500105	0.401792300013261	0.00202911931031113	0.00503048484805462	0.00520614019991927
209	8.10930216216329	0.21	23.3029118698328	16.1868377764999	30.4189859631657	0.314049329468628	9.01184998815099	6.93240745610446	11.0912925201975	0.23	0.16	0.41	11.5511140136256	15.0159821600154	18.4808503064053	28.5512190571804	37.1154328061859	45.6796465551915	28.2852409883561	36.7537333125197	45.2402831550573	23.3029118698328	0.306262085369115	0.699808953033048	-13.0840913116453	-0.391364849882981	-0.362644289555613	-0.408811652456917	0.454282999026483	0.522919767554871	0.412592850719418	0.449938375815219	0.521269884500105	0.401792300013261	0.00202911931031113	0.00503048484805462	0.00520614019991927
209	8.10930216216329	0.21	23.534473254223	16.3962237252098	30.6727227832362	0.280662084783588	9.64965089780386	7.2376822076505	12.0616195879572	0.26	0.17	0.38	11.5138410690017	15.3508462545124	19.1878514400232	27.1381905963909	36.182034212061	45.2258778277311	27.2862754383716	36.3800589486565	45.472255062774	23.534473254223	0.301961178168354	-0.143547501980489	-13.8788724230296	-0.391364849882981	-0.362644289555613	-0.408811652456917	0.454282999026483	0.522919767554871	0.412592850719418	0.449938375815219	0.521269884500105	0.401792300013261	0.00202911931031113	0.00503048484805462	0.00520614019991927
209	8.10930216216329	0.21	26.8979235673946	18.861152137853	34.9346949969362	0.305799703284633	10.103297027308	7.72660751257392	12.4799865420421	0.24	0.17	0.36	12.6731474755164	16.571383108001	20.4696187404855	30.8131302011233	40.2911894070516	49.76924861298	31.1596957627734	40.7163491566345	50.3200559561341	26.8979235673946	0.290757927316698	0.0208842310799322	-14.083919806902	-0.391364849882981	-0.362644289555613	-0.408811652456917	0.454282999026483	0.522919767554871	0.412592850719418	0.449938375815219	0.521269884500105	0.401792300013261	0.00202911931031113	0.00503048484805462	0.00520614019991927
209	8.10930216216329	0.21	27.2949601712934	19.1155590134308	35.474361329156	0.286760602632869	8.91931924826857	6.72310304988511	11.115535446652	0.25	0.17	0.37	10.7213788984953	14.2237000485904	17.7260211986856	25.3320757307959	33.6072300227714	41.882384314747	25.5089907971794	33.8501334521929	42.2048344876272	27.2949601712934	0.295797916258813	0.0849947771822326	-13.9439040276105	-0.391364849882981	-0.362644289555613	-0.408811652456917	0.454282999026483	0.522919767554871	0.412592850719418	0.449938375815219	0.521269884500105	0.401792300013261	0.00202911931031113	0.00503048484805462	0.00520614019991927
209	8.10930216216329	0.22	14.2096854443744	9.98419702959083	18.435173859158	0.300471344380723	8.46838757303812	6.45100895953021	10.485766186546	0.29	0.18	0.42	9.69362398552716	12.7250427664451	15.756461547363	21.6248285921199	28.3874089878684	35.149989383617	21.6856324864056	28.4323955173026	35.2530538978669	14.2096854443744	0.35121765755837	0.559604420258222	-12.2538587090195	-0.391364849882981	-0.362644289555613	-0.408811652456917	0.454282999026483	0.522919767554871	0.412592850719418	0.449938375815219	0.521269884500105	0.401792300013261	0.00202911931031113	0.00503048484805462	0.00520614019991927
209	8.10930216216329	0.22	14.4859513997486	10.2513987752053	18.7205040242918	0.346088122305977	9.64762094367036	7.57713656184352	11.7181053254972	0.24	0.16	0.39	12.5103299241582	15.9288301066557	19.3473302891533	30.6266653633318	38.9955302748529	47.364395186374	30.5878706730655	38.9288433078811	47.308618040479	14.4859513997486	0.323507198993383	-0.260127450118883	-13.9993553253161	-0.391364849882981	-0.362644289555613	-0.408811652456917	0.454282999026483	0.522919767554871	0.412592850719418	0.449938375815219	0.521269884500105	0.401792300013261	0.00202911931031113	0.00503048484805462	0.00520614019991927
209	8.10930216216329	0.22	16.251663417773	11.4494945188001	21.0538323167459	0.257566075994736	7.33408044276606	5.38999340847881	9.27816747705331	0.23	0.16	0.37	8.97422213081907	12.2110848809468	15.4479476310745	22.1640191968844	30.1582372010429	38.1524552052014	22.1716291814297	30.1488798794228	38.160395537044	16.251663417773	0.296329453594295	-0.0548623321087144	-14.6198001129071	-0.391364849882981	-0.362644289555613	-0.408811652456917	0.454282999026483	0.522919767554871	0.412592850719418	0.449938375815219	0.521269884500105	0.401792300013261	0.00202911931031113	0.00503048484805462	0.00520614019991927
209	8.10930216216329	0.22	16.9273002897924	11.925230275814	21.9293703037707	0.325949344269877	8.4712187578886	6.56925354049476	10.3731839752824	0.26	0.17	0.37	10.377538589309	13.3820987447907	16.3866589002725	24.2902268584154	31.3228625030174	38.3554981476195	24.5260372788272	31.6108701036766	38.7082059482409	16.9273002897924	0.313169524306874	1.31478827791299	-12.4892252185281	-0.391364849882981	-0.362644289555613	-0.408811652456917	0.454282999026483	0.522919767554871	0.412592850719418	0.449938375815219	0.521269884500105	0.401792300013261	0.00202911931031113	0.00503048484805462	0.00520614019991927
209	8.10930216216329	0.22	17.4213034517013	12.3582395417971	22.4843673616054	0.302512661600916	8.58538241972763	6.55002121626244	10.6207436231928	0.26	0.15	0.38	10.3278205905512	13.5370995611546	16.7463785317579	24.1291955919528	31.6271298668448	39.1250641417368	23.94075784489	31.3884415885315	38.8191608017944	17.4213034517013	0.314592443656209	0.143485396236652	-13.8948992355635	-0.391364849882981	-0.362644289555613	-0.408811652456917	0.454282999026483	0.522919767554871	0.412592850719418	0.449938375815219	0.521269884500105	0.401792300013261	0.00202911931031113	0.00503048484805462	0.00520614019991927
209	8.10930216216329	0.22	17.4861461047108	12.3675428330578	22.6047493763638	0.308772902825546	8.27355281188687	6.34083569901292	10.2062699247608	0.25	0.15	0.4	10.249373790759	13.3734320477369	16.4974903047148	24.5493256383381	32.0320777585542	39.5148298787704	24.1903480600186	31.5661850691137	38.9411441230259	17.4861461047108	0.324904333097153	0.896476913883852	-12.967838223697	-0.391364849882981	-0.362644289555613	-0.408811652456917	0.454282999026483	0.522919767554871	0.412592850719418	0.449938375815219	0.521269884500105	0.401792300013261	0.00202911931031113	0.00503048484805462	0.00520614019991927
209	8.10930216216329	0.22	18.3046625660673	12.8729369641886	23.7363881679459	0.294212183377217	7.78900583081013	5.90546845447653	9.67254320714374	0.27	0.18	0.41	9.14294160165242	12.0590645763326	14.9751875510127	20.9830918638483	27.675607131903	34.3681223999578	21.0285063237123	27.7393494735857	34.419308739918	18.3046625660673	0.32775459174664	0.43332752802617	-12.6374205859947	-0.391364849882981	-0.362644289555613	-0.408811652456917	0.454282999026483	0.522919767554871	0.412592850719418	0.449938375815219	0.521269884500105	0.401792300013261	0.00202911931031113	0.00503048484805462	0.00520614019991927
209	8.10930216216329	0.22	18.5669133835776	13.1064741246591	24.0273526424961	0.259378861501582	8.19290934385123	6.03141365972668	10.3544050279758	0.27	0.19	0.43	9.31211417774135	12.6493242815125	15.9865343852836	21.3143371204156	28.9528196213558	36.591302122296	21.3935795358312	29.0518040233237	36.7311780387144	18.5669133835776	0.3264430613198	-0.781703868220257	-13.6905660754447	-0.391364849882981	-0.362644289555613	-0.408811652456917	0.454282999026483	0.522919767554871	0.412592850719418	0.449938375815219	0.521269884500105	0.401792300013261	0.00202911931031113	0.00503048484805462	0.00520614019991927
209	8.10930216216329	0.22	18.7016231402836	13.131396626274	24.2718496542932	0.345864951527578	9.29309364688294	7.29771092481197	11.2884763689539	0.28	0.19	0.42	11.036002742275	14.0535310356735	17.071059329072	24.7667290738153	31.5385927150676	38.3104563563199	24.8740848442722	31.6753426284064	38.4910925420962	18.7016231402836	0.344455225718612	-0.672606522073884	-13.3335304923534	-0.391364849882981	-0.362644289555613	-0.408811652456917	0.454282999026483	0.522919767554871	0.412592850719418	0.449938375815219	0.521269884500105	0.401792300013261	0.00202911931031113	0.00503048484805462	0.00520614019991927
209	8.10930216216329	0.22	18.7888775270742	13.2277494868819	24.3500055672665	0.313698501815251	9.06963101297933	6.97515046452462	11.164111561434	0.23	0.17	0.37	11.5936639778026	15.07498008852	18.5562961992374	28.5819657826052	37.1644862132014	45.7470066437975	28.6966087450278	37.3007559612296	45.9570699139221	18.7888775270742	0.306991962398433	-0.811454563206249	-14.6971695376441	-0.391364849882981	-0.362644289555613	-0.408811652456917	0.454282999026483	0.522919767554871	0.412592850719418	0.449938375815219	0.521269884500105	0.401792300013261	0.00202911931031113	0.00503048484805462	0.00520614019991927
209	8.10930216216329	0.22	19.0297406748175	13.4576521716257	24.6018291780093	0.293975839666244	8.57886200160906	6.50314039902743	10.6545836041907	0.25	0.18	0.37	10.5618837594198	13.9331058057195	17.3043278520193	25.420972555575	33.5350310956817	41.6490896357885	25.7004810465749	33.9041297596148	42.0897124587825	19.0297406748175	0.31344806813981	0.202375018573311	-13.6455518557239	-0.391364849882981	-0.362644289555613	-0.408811652456917	0.454282999026483	0.522919767554871	0.412592850719418	0.449938375815219	0.521269884500105	0.401792300013261	0.00202911931031113	0.00503048484805462	0.00520614019991927
209	8.10930216216329	0.22	19.5957286388588	13.9038355435565	25.2876217341612	0.252319060013332	7.17917884032652	5.2496851642532	9.10867251639983	0.23	0.15	0.39	8.76259122188258	11.9832347118514	15.2038782018202	21.6987656047566	29.6740307307617	37.6492958567668	21.5167569165338	29.4313793068474	37.3342724812266	19.5957286388588	0.306420781097934	-0.721853961833612	-14.8267822745678	-0.391364849882981	-0.362644289555613	-0.408811652456917	0.454282999026483	0.522919767554871	0.412592850719418	0.449938375815219	0.521269884500105	0.401792300013261	0.00202911931031113	0.00503048484805462	0.00520614019991927
209	8.10930216216329	0.22	19.6419506990153	13.8094681671861	25.4744332308444	0.284627050679255	7.93972415000177	5.97446853315639	9.90497976684715	0.27	0.17	0.42	9.2507149343076	12.2936666853446	15.3366184363815	21.2325310622273	28.216809362182	35.2010876621367	21.1994406826852	28.1664826208114	35.1317280164195	19.6419506990153	0.327591456624766	0.168177109079906	-12.9214000248293	-0.391364849882981	-0.362644289555613	-0.408811652456917	0.454282999026483	0.522919767554871	0.412592850719418	0.449938375815219	0.521269884500105	0.401792300013261	0.00202911931031113	0.00503048484805462	0.00520614019991927
209	8.10930216216329	0.22	19.657391762054	13.8512081425344	25.4635753815737	0.284754327449847	7.58445283238613	5.7077212204981	9.46118444427415	0.29	0.19	0.42	8.55365089449468	11.3661405748073	14.17863025512	19.0339378165782	25.2924061998616	31.550874583145	19.1699176921503	25.4614752684769	31.7726055460153	19.657391762054	0.323981309165328	1.18989637412834	-11.8260966004889	-0.391364849882981	-0.362644289555613	-0.408811652456917	0.454282999026483	0.522919767554871	0.412592850719418	0.449938375815219	0.521269884500105	0.401792300013261	0.00202911931031113	0.00503048484805462	0.00520614019991927
209	8.10930216216329	0.22	20.0027660955648	14.0514709150431	25.9540612760865	0.243315656887487	7.2844253967698	5.27878481991802	9.29006597362158	0.25	0.16	0.4	8.50748227050203	11.7398458220876	14.9722093736731	20.3160843544588	28.0350508465764	35.754017338694	20.1988590799461	27.872315644479	35.5643103395057	20.0027660955648	0.319265978347546	0.484908141191978	-13.3437141783929	-0.391364849882981	-0.362644289555613	-0.408811652456917	0.454282999026483	0.522919767554871	0.412592850719418	0.449938375815219	0.521269884500105	0.401792300013261	0.00202911931031113	0.00503048484805462	0.00520614019991927
209	8.10930216216329	0.22	20.2321563972467	14.2771944317222	26.1871183627711	0.273273189229558	8.33110696106766	6.20993806309453	10.4522758590408	0.24	0.16	0.37	10.1104028640223	13.5638788702637	17.0173548765051	24.39540183966	32.728297773578	41.0611937074961	24.4988247664262	32.8678630772361	41.2242824485075	20.2321563972467	0.305281234706629	0.547094577656375	-13.204991877801	-0.391364849882981	-0.362644289555613	-0.408811652456917	0.454282999026483	0.522919767554871	0.412592850719418	0.449938375815219	0.521269884500105	0.401792300013261	0.00202911931031113	0.00503048484805462	0.00520614019991927
209	8.10930216216329	0.22	20.2471828274577	14.22124392093	26.2731217339855	0.296505705087224	7.85451930800452	5.96557638190447	9.74346223410457	0.21	0.13	0.37	10.437884770406	13.7429415391555	17.047998307905	27.2053531147311	35.819668987713	44.4339848606948	26.7674679744421	35.2952439580429	43.773817299542	20.2471828274577	0.275405369318711	-0.343636176954928	-15.5650435842006	-0.391364849882981	-0.362644289555613	-0.408811652456917	0.454282999026483	0.522919767554871	0.412592850719418	0.449938375815219	0.521269884500105	0.401792300013261	0.00202911931031113	0.00503048484805462	0.00520614019991927
209	8.10930216216329	0.22	20.7753949150002	14.743773248066	26.8070165819345	0.258159156279999	8.54450288499129	6.2830691518165	10.8059366181661	0.25	0.17	0.36	10.0250985191042	13.6333822132202	17.2416659073362	23.6998164320529	32.2299731205242	40.7601298089954	23.9735518720702	32.5761114204518	41.2130327760892	20.7753949150002	0.312599711019081	-0.333929784581034	-13.8653540692364	-0.391364849882981	-0.362644289555613	-0.408811652456917	0.454282999026483	0.522919767554871	0.412592850719418	0.449938375815219	0.521269884500105	0.401792300013261	0.00202911931031113	0.00503048484805462	0.00520614019991927
209	8.10930216216329	0.22	21.1995179297602	15.0145097932576	27.3845260662628	0.327928132173509	8.33699868334489	6.47356597137899	10.2004313953108	0.26	0.15	0.36	10.3075199259873	13.2745662022197	16.2416124784521	24.316670962624	31.3162876064028	38.3159042501817	24.2768239095655	31.2746419645002	38.2686121181341	21.1995179297602	0.297225552252897	0.267915436797272	-13.9371116197652	-0.391364849882981	-0.362644289555613	-0.408811652456917	0.454282999026483	0.522919767554871	0.412592850719418	0.449938375815219	0.521269884500105	0.401792300013261	0.00202911931031113	0.00503048484805462	0.00520614019991927
209	8.10930216216329	0.22	21.315241759396	15.0690384431751	27.561445075617	0.329309819986427	8.32626305139218	6.47104815838777	10.1814779443966	0.25	0.17	0.39	10.3376962282399	13.3014584399501	16.2652206516602	24.4688515073143	31.4839403491802	38.4990291910461	24.5626184243233	31.606742709093	38.651054569515	21.315241759396	0.306744844590948	0.107734428239485	-13.7877906625103	-0.391364849882981	-0.362644289555613	-0.408811652456917	0.454282999026483	0.522919767554871	0.412592850719418	0.449938375815219	0.521269884500105	0.401792300013261	0.00202911931031113	0.00503048484805462	0.00520614019991927
209	8.10930216216329	0.22	21.4752514300319	15.2399152530135	27.7105876070503	0.259842370235379	7.80426751746534	5.74778635818823	9.86074867674244	0.25	0.17	0.43	9.16446798344367	12.443392175868	15.7223163682924	21.6497608744669	29.3957560396786	37.1417512048903	21.4825671871885	29.1808523170968	36.8549955537238	21.4752514300319	0.315899330140456	0.926956199976616	-12.3976250562809	-0.391364849882981	-0.362644289555613	-0.408811652456917	0.454282999026483	0.522919767554871	0.412592850719418	0.449938375815219	0.521269884500105	0.401792300013261	0.00202911931031113	0.00503048484805462	0.00520614019991927
209	8.10930216216329	0.22	21.4813174321263	15.2287717165364	27.7338631477161	0.298197171449663	8.22607931517347	6.25577117554421	10.1963874548027	0.25	0.16	0.37	9.98736894860892	13.1329754263287	16.2785819040485	23.6244285423584	31.0651424919139	38.5058564414693	23.7159682468295	31.1698364796411	38.6711821327175	21.4813174321263	0.308889131970927	-1.04656702483402	-15.0463758880466	-0.391364849882981	-0.362644289555613	-0.408811652456917	0.454282999026483	0.522919767554871	0.412592850719418	0.449938375815219	0.521269884500105	0.401792300013261	0.00202911931031113	0.00503048484805462	0.00520614019991927
209	8.10930216216329	0.22	22.0012462258186	15.5250494703601	28.477442981277	0.305420135073522	8.53604578679169	6.52623829962798	10.5458532739554	0.27	0.17	0.41	10.1059249483144	13.2181256822341	16.3303264161537	23.1973521258897	30.341162977486	37.4849738290824	23.1426634663173	30.2629271351623	37.3940161753499	22.0012462258186	0.320949633053645	0.689502614862746	-12.760004659822	-0.391364849882981	-0.362644289555613	-0.408811652456917	0.454282999026483	0.522919767554871	0.412592850719418	0.449938375815219	0.521269884500105	0.401792300013261	0.00202911931031113	0.00503048484805462	0.00520614019991927
209	8.10930216216329	0.22	22.0234899412015	15.6262829211749	28.420696961228	0.314269610261919	8.87013011973741	6.82443477380257	10.9158254656722	0.27	0.18	0.38	10.550637976428	13.7133015112714	16.8759650461147	24.1804333990123	31.4287699582443	38.6771065174762	24.4489655869009	31.7664886873141	39.0898625902501	22.0234899412015	0.313090045000755	-0.0612023240959897	-13.3483404210626	-0.391364849882981	-0.362644289555613	-0.408811652456917	0.454282999026483	0.522919767554871	0.412592850719418	0.449938375815219	0.521269884500105	0.401792300013261	0.00202911931031113	0.00503048484805462	0.00520614019991927
209	8.10930216216329	0.22	22.1002114796908	15.6857635234497	28.5146594359319	0.315691288107273	9.15875908187945	7.0534453039137	11.2640728598452	0.27	0.19	0.4	10.9079092740699	14.1637042358253	17.4194991975808	25.0063640813018	32.4702686795244	39.9341732777469	25.2129636575572	32.7300716693509	40.2573229995646	22.1002114796908	0.331875530602349	-0.0210258230995817	-12.9924703926785	-0.391364849882981	-0.362644289555613	-0.408811652456917	0.454282999026483	0.522919767554871	0.412592850719418	0.449938375815219	0.521269884500105	0.401792300013261	0.00202911931031113	0.00503048484805462	0.00520614019991927
209	8.10930216216329	0.22	22.2451574751474	15.7013053383442	28.7890096119506	0.2567006707737	8.0618028987234	5.91996792313366	10.2036378743131	0.24	0.17	0.37	9.64567300932733	13.1354621572968	16.6252513052663	23.2923199441359	31.7194442405407	40.1465685369455	23.4510473885196	31.9609888060377	40.4089233832147	22.2451574751474	0.296614883809146	-0.509150439396032	-14.3478231139612	-0.391364849882981	-0.362644289555613	-0.408811652456917	0.454282999026483	0.522919767554871	0.412592850719418	0.449938375815219	0.521269884500105	0.401792300013261	0.00202911931031113	0.00503048484805462	0.00520614019991927
209	8.10930216216329	0.22	22.3703961716281	15.8287169224476	28.9120754208086	0.22332086329714	6.84878975333558	4.85465057335939	8.84292893331178	0.24	0.16	0.36	8.03424079243111	11.3344565553265	14.6346723182219	19.7171670445186	27.816364860604	35.9155626766893	19.7583742293582	27.8786613923323	35.9781462991048	22.3703961716281	0.282775915462009	0.122027822452979	-14.359947899084	-0.391364849882981	-0.362644289555613	-0.408811652456917	0.454282999026483	0.522919767554871	0.412592850719418	0.449938375815219	0.521269884500105	0.401792300013261	0.00202911931031113	0.00503048484805462	0.00520614019991927
209	8.10930216216329	0.22	22.4922426140995	15.8637414092622	29.1207438189368	0.317517515637233	9.39515051231327	7.24459273678139	11.5457082878451	0.25	0.17	0.36	11.5821339847091	15.0202911321231	18.458448279537	27.4350003805186	35.5790818401283	43.7231632997379	27.701229088759	35.9168757759175	44.1530056384787	22.4922426140995	0.308756671823836	0.513310903634516	-13.0542169402685	-0.391364849882981	-0.362644289555613	-0.408811652456917	0.454282999026483	0.522919767554871	0.412592850719418	0.449938375815219	0.521269884500105	0.401792300013261	0.00202911931031113	0.00503048484805462	0.00520614019991927
209	8.10930216216329	0.22	22.5931387680252	15.9816763466309	29.2046011894196	0.335771290175896	9.93550903164716	7.75372064444766	12.1172974188467	0.26	0.16	0.34	12.3330459416329	15.8033923273415	19.27373871305	29.0650194393329	37.2435088116415	45.42199818395	29.3122522927322	37.6019036702679	45.8179992878836	22.5931387680252	0.29040060948611	0.0943976145895028	-14.2662704067463	-0.391364849882981	-0.362644289555613	-0.408811652456917	0.454282999026483	0.522919767554871	0.412592850719418	0.449938375815219	0.521269884500105	0.401792300013261	0.00202911931031113	0.00503048484805462	0.00520614019991927
209	8.10930216216329	0.22	22.9545988978665	16.2090015325247	29.7001962632083	0.338746576625632	9.12576191948989	7.13508351486499	11.1164403241148	0.24	0.15	0.37	11.7216113583024	14.9919246699497	18.2622379815971	28.5467109315037	36.5112036884591	44.4756964454145	28.5347935490865	36.475783018742	44.4462948810248	22.9545988978665	0.291017940902658	-0.738557944324717	-15.0310006392659	-0.391364849882981	-0.362644289555613	-0.408811652456917	0.454282999026483	0.522919767554871	0.412592850719418	0.449938375815219	0.521269884500105	0.401792300013261	0.00202911931031113	0.00503048484805462	0.00520614019991927
209	8.10930216216329	0.22	23.0235189058738	16.2548025101905	29.7922353015571	0.223072500079695	8.19484066393423	5.80706674079719	10.5826145870713	0.25	0.18	0.37	9.31438282817646	13.1443096087635	16.9742363893505	22.13611085949	31.2381292500527	40.3401476406153	22.3634837610131	31.5539512306127	40.776330950176	23.0235189058738	0.303786088997297	1.4179960061977	-12.32459091148	-0.391364849882981	-0.362644289555613	-0.408811652456917	0.454282999026483	0.522919767554871	0.412592850719418	0.449938375815219	0.521269884500105	0.401792300013261	0.00202911931031113	0.00503048484805462	0.00520614019991927
209	8.10930216216329	0.22	23.1845452959248	16.341514779388	30.0275758124615	0.267903932831098	9.03631588742526	6.70408599050756	11.368545784343	0.24	0.18	0.41	10.9625207454414	14.7761828411095	18.5898449367777	26.5701073772071	35.8133657240089	45.0566240708107	26.6316013869616	35.8936951000693	45.1517289309137	23.1845452959248	0.306578524984012	-0.981890443378556	-14.5984330365414	-0.391364849882981	-0.362644289555613	-0.408811652456917	0.454282999026483	0.522919767554871	0.412592850719418	0.449938375815219	0.521269884500105	0.401792300013261	0.00202911931031113	0.00503048484805462	0.00520614019991927
209	8.10930216216329	0.22	23.3646479088675	16.4462679937388	30.2830278239963	0.304228959929633	8.82394052136724	6.74050084082631	10.9073802019082	0.28	0.18	0.39	10.2814370171703	13.4593542610659	16.6372715049616	23.2616336519241	30.4516350671133	37.6416364823025	23.3992728565834	30.6161357472031	37.8794299414343	23.3646479088675	0.310469219827967	-0.451975462714496	-13.9445405978972	-0.391364849882981	-0.362644289555613	-0.408811652456917	0.454282999026483	0.522919767554871	0.412592850719418	0.449938375815219	0.521269884500105	0.401792300013261	0.00202911931031113	0.00503048484805462	0.00520614019991927
209	8.10930216216329	0.22	23.3762155195992	16.5001564818736	30.2522745573248	0.282384196660255	8.785180365225	6.59861760752004	10.97174312293	0.27	0.16	0.4	10.1637744453805	13.5317117925387	16.8996491396969	23.2108303084745	30.9021287207481	38.5934271330217	23.1200912205581	30.7946397722798	38.4559457100759	23.3762155195992	0.317546092505713	-0.82669506179747	-14.194670760366	-0.391364849882981	-0.362644289555613	-0.408811652456917	0.454282999026483	0.522919767554871	0.412592850719418	0.449938375815219	0.521269884500105	0.401792300013261	0.00202911931031113	0.00503048484805462	0.00520614019991927
209	8.10930216216329	0.22	23.3976862758833	16.4878883657388	30.3074841860277	0.24157719647918	7.64980533780019	5.53357191941794	9.76603875618245	0.26	0.19	0.42	8.73016394911981	12.0688871040954	15.407610259071	20.4081839000911	28.2129945010539	36.0178051020168	20.5593370918196	28.4255577951159	36.2823145738936	23.3976862758833	0.314116134041945	0.187170619656915	-13.0208707289156	-0.391364849882981	-0.362644289555613	-0.408811652456917	0.454282999026483	0.522919767554871	0.412592850719418	0.449938375815219	0.521269884500105	0.401792300013261	0.00202911931031113	0.00503048484805462	0.00520614019991927
209	8.10930216216329	0.22	23.8334602701678	16.8166143661751	30.8503061741605	0.302732152177792	8.99166122277556	6.86109055893395	11.1222318866172	0.24	0.16	0.37	11.3639984134121	14.8928545676327	18.4217107218532	27.9124712469559	36.5801155351734	45.2477598233909	28.0372950292259	36.7243144226085	45.4584486576239	23.8334602701678	0.28479366298185	0.236008871774821	-14.2239821678672	-0.391364849882981	-0.362644289555613	-0.408811652456917	0.454282999026483	0.522919767554871	0.412592850719418	0.449938375815219	0.521269884500105	0.401792300013261	0.00202911931031113	0.00503048484805462	0.00520614019991927
209	8.10930216216329	0.22	25.8444519324081	18.2632773900017	33.4256264748146	0.260179445271645	8.48474358531239	6.25090962715949	10.7185775434653	0.24	0.17	0.38	10.276536216929	13.9489738208615	17.621411424794	25.0462401872904	33.9968002163988	42.9473602455073	25.145350528644	34.1352030937911	43.1188341824855	25.8444519324081	0.282009996101155	0.12855217036513	-14.0587893943038	-0.391364849882981	-0.362644289555613	-0.408811652456917	0.454282999026483	0.522919767554871	0.412592850719418	0.449938375815219	0.521269884500105	0.401792300013261	0.00202911931031113	0.00503048484805462	0.00520614019991927
209	8.10930216216329	0.22	26.1214804451059	18.4563724446447	33.7865884455672	0.257581910962802	8.47587964649867	6.22922232728801	10.7225369657093	0.23	0.16	0.34	10.5307320129867	14.3287897657147	18.1268475184428	26.4328497724462	35.9662316761093	45.4996135797724	26.6963665260113	36.3245874123732	45.952342676664	26.1214804451059	0.269493919128078	-0.698692441288637	-15.548016711087	-0.391364849882981	-0.362644289555613	-0.408811652456917	0.454282999026483	0.522919767554871	0.412592850719418	0.449938375815219	0.521269884500105	0.401792300013261	0.00202911931031113	0.00503048484805462	0.00520614019991927
209	8.10930216216329	0.22	26.3149349235106	18.6050232981401	34.0248465488811	0.268918591042868	8.93042522496502	6.63147241621919	11.2293780337108	0.23	0.15	0.35	11.0111553047882	14.8284261651127	18.6456970254373	27.1167440846324	36.5173886270023	45.9180331693722	27.0799333622683	36.4808644128371	45.8335187857669	26.3149349235106	0.276142513482852	0.409571046439794	-14.3646738484482	-0.391364849882981	-0.362644289555613	-0.408811652456917	0.454282999026483	0.522919767554871	0.412592850719418	0.449938375815219	0.521269884500105	0.401792300013261	0.00202911931031113	0.00503048484805462	0.00520614019991927
209	8.10930216216329	0.23	12.9898207937888	9.26510170617787	16.7145398813997	0.359122015378197	8.44066758702987	6.68019640496988	10.2011387690899	0.28	0.18	0.45	10.1714666401528	12.8520126621158	15.5325586840788	22.9742973117957	29.0288480904831	35.0833988691704	22.8705771948585	28.9164784039135	34.9500503339653	12.9898207937888	0.365924739315349	-0.328655883128495	-13.0534900533328	-0.391364849882981	-0.362644289555613	-0.408811652456917	0.454282999026483	0.522919767554871	0.412592850719418	0.449938375815219	0.521269884500105	0.401792300013261	0.00202911931031113	0.00503048484805462	0.00520614019991927
209	8.10930216216329	0.23	14.1258750441391	10.0417254234916	18.2100246647866	0.384573205703763	9.83022186996396	7.8886768261065	11.7717669138214	0.26	0.18	0.42	12.5310523235097	15.6151693521746	18.6992863808394	29.4925785690064	36.7512318277801	44.0098850865539	29.5482900318862	36.8141121929666	44.0888192913988	14.1258750441391	0.3499667503657	-0.828964555527081	-13.8380793433856	-0.391364849882981	-0.362644289555613	-0.408811652456917	0.454282999026483	0.522919767554871	0.412592850719418	0.449938375815219	0.521269884500105	0.401792300013261	0.00202911931031113	0.00503048484805462	0.00520614019991927
209	8.10930216216329	0.23	16.5835342318129	11.8993451027091	21.2677233609167	0.366252809212597	9.18449406497579	7.29820502747135	11.0707831024802	0.23	0.16	0.35	12.1574269912267	15.2996271858624	18.4418273804981	30.0415321728036	37.8060458572088	45.570559541614	30.1723792241906	37.9679728893085	45.776816455699	16.5835342318129	0.301106225554218	-0.202759744915323	-14.5068249620317	-0.391364849882981	-0.362644289555613	-0.408811652456917	0.454282999026483	0.522919767554871	0.412592850719418	0.449938375815219	0.521269884500105	0.401792300013261	0.00202911931031113	0.00503048484805462	0.00520614019991927
209	8.10930216216329	0.23	16.9299455382291	12.0593823704543	21.8005087060039	0.358496985102563	9.87729406443158	7.81438519900033	11.9402029298628	0.28	0.17	0.4	11.9388678525536	15.090593255007	18.2423186574604	27.0533541414915	34.1951321159473	41.3369100904031	27.1313162218903	34.3683937368701	41.4119888664921	16.9299455382291	0.325998024710834	0.214635669864761	-13.0635651946728	-0.391364849882981	-0.362644289555613	-0.408811652456917	0.454282999026483	0.522919767554871	0.412592850719418	0.449938375815219	0.521269884500105	0.401792300013261	0.00202911931031113	0.00503048484805462	0.00520614019991927
209	8.10930216216329	0.23	16.9527351378697	12.1470306446558	21.7584396310836	0.337189884300469	8.73810350029457	6.82534587777295	10.6508611228162	0.26	0.16	0.39	10.6700084247464	13.6602070626303	16.6504057005143	24.7194287460958	31.6468836480446	38.5743385499935	24.6428305264892	31.5416929675198	38.4431593112458	16.9527351378697	0.331072216660594	0.845057585390967	-12.6934579348061	-0.391364849882981	-0.362644289555613	-0.408811652456917	0.454282999026483	0.522919767554871	0.412592850719418	0.449938375815219	0.521269884500105	0.401792300013261	0.00202911931031113	0.00503048484805462	0.00520614019991927
209	8.10930216216329	0.23	17.5861067201922	12.6052620675459	22.5669513728384	0.354471951866496	7.98751875518243	6.3045968137819	9.67044069658297	0.25	0.15	0.4	10.1740764785972	12.8899006692717	15.6057248599462	24.3283502280414	30.8224553399411	37.3165604518408	24.0600026986267	30.4842687780451	36.9110086419685	17.5861067201922	0.319638845230226	-0.365464884646224	-14.2572118911574	-0.391364849882981	-0.362644289555613	-0.408811652456917	0.454282999026483	0.522919767554871	0.412592850719418	0.449938375815219	0.521269884500105	0.401792300013261	0.00202911931031113	0.00503048484805462	0.00520614019991927
209	8.10930216216329	0.23	17.8865878481354	12.7520426015081	23.0211330947628	0.310169756051745	8.26775899683048	6.34269726234332	10.1928207313176	0.27	0.18	0.41	9.78682874996808	12.7572132329856	15.7275977160031	22.3879367770245	29.1828630711489	35.9777893652734	22.4861276938664	29.3009656929378	36.1433283549366	17.8865878481354	0.339974494079913	0.301162213731068	-12.6927788571434	-0.391364849882981	-0.362644289555613	-0.408811652456917	0.454282999026483	0.522919767554871	0.412592850719418	0.449938375815219	0.521269884500105	0.401792300013261	0.00202911931031113	0.00503048484805462	0.00520614019991927
209	8.10930216216329	0.23	18.0431854487452	12.8973074138052	23.1890634836852	0.342884065128476	8.94165983110727	7.00901987714613	10.8742997850684	0.26	0.17	0.41	11.0507256502754	14.0978098769335	17.1448941035916	25.81623417856	32.9347024535591	40.0531707285581	25.7316241640315	32.8270779903812	39.8981696179909	18.0431854487452	0.342319670245303	-0.203166078240621	-13.404109488397	-0.391364849882981	-0.362644289555613	-0.408811652456917	0.454282999026483	0.522919767554871	0.412592850719418	0.449938375815219	0.521269884500105	0.401792300013261	0.00202911931031113	0.00503048484805462	0.00520614019991927
209	8.10930216216329	0.23	18.4017535322779	13.0697806133468	23.733726451209	0.304487433407268	7.87765668687048	6.01878113519877	9.7365322385422	0.25	0.15	0.38	9.69866730376422	12.6940604124006	15.689453521037	23.1572287024224	30.3092425923546	37.4612564822868	23.052452374856	30.1666086272782	37.2823424441346	18.4017535322779	0.311310112060144	0.229540179108163	-13.7848780647285	-0.391364849882981	-0.362644289555613	-0.408811652456917	0.454282999026483	0.522919767554871	0.412592850719418	0.449938375815219	0.521269884500105	0.401792300013261	0.00202911931031113	0.00503048484805462	0.00520614019991927
209	8.10930216216329	0.23	18.8647484508975	13.4065098019314	24.3229870998637	0.285365372963297	7.96729504779548	5.99878446868881	9.93580562690216	0.24	0.17	0.37	9.92907649903315	13.1873186031003	16.4455607071675	24.3708099034597	32.3681295882665	40.3654492730733	24.468727304331	32.5071826303804	40.5592437594954	18.8647484508975	0.318738479770276	0.760101883362331	-13.0363589581402	-0.391364849882981	-0.362644289555613	-0.408811652456917	0.454282999026483	0.522919767554871	0.412592850719418	0.449938375815219	0.521269884500105	0.401792300013261	0.00202911931031113	0.00503048484805462	0.00520614019991927
209	8.10930216216329	0.23	19.0007041716914	13.5541950455215	24.4472132978613	0.358321071853253	8.87106034872297	7.01759824868716	10.7245224487588	0.27	0.16	0.39	10.9425476340644	13.8326528522378	16.7227580704111	25.28765873741	31.9665416553937	38.6454245733773	25.2142607622906	31.8753556761491	38.5347915759713	19.0007041716914	0.324263999048134	0.618657596330116	-12.9309105042937	-0.391364849882981	-0.362644289555613	-0.408811652456917	0.454282999026483	0.522919767554871	0.412592850719418	0.449938375815219	0.521269884500105	0.401792300013261	0.00202911931031113	0.00503048484805462	0.00520614019991927
209	8.10930216216329	0.23	19.1900864983727	13.6903044495928	24.6898685471526	0.261738521433327	7.42861157872108	5.48072173074147	9.3765014267007	0.27	0.17	0.42	8.49507260768143	11.5142854966587	14.5334983856359	19.517848259567	26.4546387676438	33.3914292757205	19.3849350924363	26.2828706510617	33.1481750036637	19.1900864983727	0.329578971090369	-0.960437267976466	-13.9972059577153	-0.391364849882981	-0.362644289555613	-0.408811652456917	0.454282999026483	0.522919767554871	0.412592850719418	0.449938375815219	0.521269884500105	0.401792300013261	0.00202911931031113	0.00503048484805462	0.00520614019991927
209	8.10930216216329	0.23	19.5039075379275	13.9052441469733	25.1025709288817	0.318524167180697	8.64573144353897	6.67130373186758	10.6201591552104	0.24	0.17	0.37	10.8919358505925	14.1154946693028	17.3390534880131	26.3567029560211	34.157187958087	41.9576729601529	26.512252392527	34.3593127520055	42.1989569222971	19.5039075379275	0.305258832727098	0.409949283644936	-13.375851805996	-0.391364849882981	-0.362644289555613	-0.408811652456917	0.454282999026483	0.522919767554871	0.412592850719418	0.449938375815219	0.521269884500105	0.401792300013261	0.00202911931031113	0.00503048484805462	0.00520614019991927
209	8.10930216216329	0.23	19.9592117002697	14.2156644453597	25.7027589551796	0.2879884462636	7.6149172091941	5.74549828136229	9.48433613702591	0.25	0.16	0.39	9.33484431258893	12.3721326019136	15.4094208912383	22.4761898152187	29.7892917619044	37.1023937085902	22.4534731520107	29.7765889963271	37.0987308939643	19.9592117002697	0.309431030601975	-0.453820167017607	-14.1759422298953	-0.391364849882981	-0.362644289555613	-0.408811652456917	0.454282999026483	0.522919767554871	0.412592850719418	0.449938375815219	0.521269884500105	0.401792300013261	0.00202911931031113	0.00503048484805462	0.00520614019991927
209	8.10930216216329	0.23	20.5184787981625	14.5881276484866	26.4488299478383	0.354923274027583	9.52568561461446	7.52065895052854	11.5307122787004	0.26	0.17	0.43	11.8351088603312	14.9903787633303	18.1456486663295	27.5974166459396	34.95495760066	42.3124985553803	27.4229450279848	34.7324333220328	42.0444948316879	20.5184787981625	0.320892016973274	-0.776875207514749	-14.1210068928606	-0.391364849882981	-0.362644289555613	-0.408811652456917	0.454282999026483	0.522919767554871	0.412592850719418	0.449938375815219	0.521269884500105	0.401792300013261	0.00202911931031113	0.00503048484805462	0.00520614019991927
209	8.10930216216329	0.23	20.7803783452091	14.9100727350138	26.6506839554045	0.273376238554801	7.65878173339532	5.70929820381376	9.60826526297688	0.22	0.15	0.33	9.73118866613546	13.0539774486884	16.3767662312413	24.6426584834979	33.0570826602894	41.4715068370808	24.7505095579741	33.193534802845	41.620258643695	20.7803783452091	0.292483042049278	-0.548749795199115	-15.1191991516269	-0.391364849882981	-0.362644289555613	-0.408811652456917	0.454282999026483	0.522919767554871	0.412592850719418	0.449938375815219	0.521269884500105	0.401792300013261	0.00202911931031113	0.00503048484805462	0.00520614019991927
209	8.10930216216329	0.23	20.9165356106653	14.8994239338642	26.9336472874663	0.302808599243876	8.22758114024393	6.27841192174896	10.1767503587389	0.23	0.15	0.37	10.5643880885088	13.8441633455327	17.1239386025566	26.3850451492758	34.5764347036015	42.7678242579272	26.2671544892951	34.4222219257639	42.5857348987408	20.9165356106653	0.296161742509886	0.834947239285763	-13.6041253439453	-0.391364849882981	-0.362644289555613	-0.408811652456917	0.454282999026483	0.522919767554871	0.412592850719418	0.449938375815219	0.521269884500105	0.401792300013261	0.00202911931031113	0.00503048484805462	0.00520614019991927
209	8.10930216216329	0.23	20.948055354903	14.8855405453589	27.0105701644471	0.290550675075592	8.22729417854107	6.22008685254866	10.2345015045335	0.25	0.15	0.39	9.92107720614071	13.1225853718575	16.3240935375742	23.4455562798373	31.011381877204	38.5772074745707	23.2796268472829	30.7783167039335	38.27520952842	20.948055354903	0.317895026149538	0.886802382160427	-12.9698526895694	-0.391364849882981	-0.362644289555613	-0.408811652456917	0.454282999026483	0.522919767554871	0.412592850719418	0.449938375815219	0.521269884500105	0.401792300013261	0.00202911931031113	0.00503048484805462	0.00520614019991927
209	8.10930216216329	0.23	21.0537778183287	15.0119888882452	27.0955667484122	0.317630318791919	8.4527267836463	6.51839406004079	10.3870595072518	0.25	0.16	0.42	10.465876687396	13.5716244484516	16.6773722095072	24.8979865842314	32.2864613769733	39.6749361697152	24.6314038516147	31.9539585737159	39.2871071957173	21.0537778183287	0.312137753820465	0.112233338960399	-13.6038471546245	-0.391364849882981	-0.362644289555613	-0.408811652456917	0.454282999026483	0.522919767554871	0.412592850719418	0.449938375815219	0.521269884500105	0.401792300013261	0.00202911931031113	0.00503048484805462	0.00520614019991927
209	8.10930216216329	0.23	21.0903867785262	15.1191396108565	27.061633946196	0.325717125749461	8.92988528823403	6.92387983445666	10.9358907420114	0.25	0.16	0.36	11.2054051818205	14.4518659009473	17.698326620074	26.8723943622341	34.6579381520662	42.4434819418983	26.9623873698668	34.799148317565	42.6145785187297	21.0903867785262	0.300498757916924	-0.100114263169717	-14.0845332062713	-0.391364849882981	-0.362644289555613	-0.408811652456917	0.454282999026483	0.522919767554871	0.412592850719418	0.449938375815219	0.521269884500105	0.401792300013261	0.00202911931031113	0.00503048484805462	0.00520614019991927
209	8.10930216216329	0.23	21.2414372593507	15.2274656769527	27.2554088417487	0.282091216863572	7.72059484199894	5.79760905168288	9.64358063231499	0.24	0.17	0.35	9.47313280356744	12.6152383868595	15.7573439701515	22.9424802124812	30.5521798403653	38.1618794682494	23.1944432835764	30.8851219812659	38.5659850886545	21.2414372593507	0.29304644221417	-0.243434281639849	-14.4155782540088	-0.391364849882981	-0.362644289555613	-0.408811652456917	0.454282999026483	0.522919767554871	0.412592850719418	0.449938375815219	0.521269884500105	0.401792300013261	0.00202911931031113	0.00503048484805462	0.00520614019991927
209	8.10930216216329	0.23	21.3747003875557	15.3241967139756	27.4252040611358	0.308865776501574	8.3840298480905	6.42593113497378	10.3421285612072	0.28	0.18	0.46	9.83201050477656	12.8280038810472	15.8239972573179	22.3104161452832	29.1088078842504	35.9071996232175	22.1565971341999	28.9060457905981	35.6619340592962	21.3747003875557	0.338769969437835	1.52482151794541	-11.3819116829384	-0.391364849882981	-0.362644289555613	-0.408811652456917	0.454282999026483	0.522919767554871	0.412592850719418	0.449938375815219	0.521269884500105	0.401792300013261	0.00202911931031113	0.00503048484805462	0.00520614019991927
209	8.10930216216329	0.23	21.9652646171296	15.7294215396942	28.2011076945651	0.285395909143956	8.04182724678008	6.05505045522556	10.0286040383346	0.28	0.16	0.43	9.19564725883838	12.2129133728499	15.2301794868614	20.7191616590007	27.5175112068635	34.3158607547262	20.5232754340349	27.2444879865125	33.9799560569368	21.9652646171296	0.323806406885726	0.917086895853533	-12.2698412324021	-0.391364849882981	-0.362644289555613	-0.408811652456917	0.454282999026483	0.522919767554871	0.412592850719418	0.449938375815219	0.521269884500105	0.401792300013261	0.00202911931031113	0.00503048484805462	0.00520614019991927
209	8.10930216216329	0.23	22.3992330087979	15.9854083442895	28.8130576733063	0.328314341286177	9.45449980609703	7.34314058284723	11.5658590293468	0.27	0.18	0.39	11.4004706941223	14.6784263151341	17.9563819361459	26.2347450063342	33.7779712613399	41.3211975163455	26.4574082247991	34.0467349247577	41.6256967561025	22.3992330087979	0.316610500539999	0.377384529636836	-12.9872152054338	-0.391364849882981	-0.362644289555613	-0.408811652456917	0.454282999026483	0.522919767554871	0.412592850719418	0.449938375815219	0.521269884500105	0.401792300013261	0.00202911931031113	0.00503048484805462	0.00520614019991927
209	8.10930216216329	0.23	22.5399347677361	16.0706168179627	29.0092527175095	0.317067783999832	8.96032212700025	6.90716670662207	11.0134775473784	0.24	0.16	0.37	11.4219193931812	14.8170851260062	18.2122508588311	28.0075583038723	36.3328054834464	44.6580526630204	28.0558836507628	36.3938341740492	44.7417648040616	22.5399347677361	0.291833694604558	-1.01571005374393	-15.2448645545843	-0.391364849882981	-0.362644289555613	-0.408811652456917	0.454282999026483	0.522919767554871	0.412592850719418	0.449938375815219	0.521269884500105	0.401792300013261	0.00202911931031113	0.00503048484805462	0.00520614019991927
209	8.10930216216329	0.23	22.7698529630769	16.3194638907468	29.2202420354069	0.349712841757528	10.2056505502204	8.0328345337855	12.3784665666553	0.23	0.16	0.35	13.3590455793637	16.9725581043685	20.5860706293733	32.9532822945249	41.8668755301996	50.7804687658742	33.185939283131	42.1258247064179	51.1315394502937	22.7698529630769	0.286915629493067	-0.297139984948856	-14.6033745104662	-0.391364849882981	-0.362644289555613	-0.408811652456917	0.454282999026483	0.522919767554871	0.412592850719418	0.449938375815219	0.521269884500105	0.401792300013261	0.00202911931031113	0.00503048484805462	0.00520614019991927
209	8.10930216216329	0.23	23.0002522247416	16.4351050406086	29.5653994088746	0.28842888518397	9.25564483462874	6.98587446583696	11.5254152034205	0.24	0.17	0.37	11.4326672821706	15.1472386733726	18.8618100645745	27.7330493770489	36.7437543389113	45.7544593007737	27.8508975128935	36.9159068214497	45.9701046517905	23.0002522247416	0.302284757699351	0.577758581586724	-13.4026870625696	-0.391364849882981	-0.362644289555613	-0.408811652456917	0.454282999026483	0.522919767554871	0.412592850719418	0.449938375815219	0.521269884500105	0.401792300013261	0.00202911931031113	0.00503048484805462	0.00520614019991927
209	8.10930216216329	0.23	23.0477990537043	16.55441016719	29.5411879402185	0.248909404686618	7.69017536090681	5.60449758387948	9.77585313793414	0.24	0.16	0.39	9.13272054157926	12.53140382983	15.9300871180808	22.0562678621664	30.2643662752341	38.4724646883018	22.0694226470101	30.2725612776781	38.4865881945344	23.0477990537043	0.30873145175904	-0.36310539994879	-13.9135255052994	-0.391364849882981	-0.362644289555613	-0.408811652456917	0.454282999026483	0.522919767554871	0.412592850719418	0.449938375815219	0.521269884500105	0.401792300013261	0.00202911931031113	0.00503048484805462	0.00520614019991927
209	8.10930216216329	0.23	23.6315193315121	16.8853792321504	30.3776594308739	0.313901891631701	8.30386014688469	6.38712709297846	10.2205932007909	0.23	0.15	0.34	10.7850868457744	14.0216174714559	17.2581480971374	27.0374621773072	35.1512192224668	43.2649762676265	27.1023203938646	35.2491704468404	43.3891705420039	23.6315193315121	0.282623531969369	-0.0364109842646572	-14.8182924019536	-0.391364849882981	-0.362644289555613	-0.408811652456917	0.454282999026483	0.522919767554871	0.412592850719418	0.449938375815219	0.521269884500105	0.401792300013261	0.00202911931031113	0.00503048484805462	0.00520614019991927
209	8.10930216216329	0.23	23.8363246610629	16.9485927865024	30.7240565356234	0.261539621556575	8.13921441918442	6.00389521975813	10.2745336186107	0.26	0.16	0.41	9.43133432822906	12.7856415787955	16.1399488293619	21.9535780245654	29.7614918765074	37.5694057284493	21.8184849314999	29.5640898647373	37.3191046717371	23.8363246610629	0.312921061404574	-0.220222066912923	-13.7825972445091	-0.391364849882981	-0.362644289555613	-0.408811652456917	0.454282999026483	0.522919767554871	0.412592850719418	0.449938375815219	0.521269884500105	0.401792300013261	0.00202911931031113	0.00503048484805462	0.00520614019991927
209	8.10930216216329	0.23	24.329911813052	17.4343805812286	31.2254430448754	0.280878494598777	8.83507125143728	6.62789298198011	11.0422495208945	0.23	0.16	0.39	11.085144414657	14.776647873199	18.468151331741	27.5080993432352	36.6686695681212	45.8292397930072	27.3707749424982	36.4776770979248	45.5785693787508	24.329911813052	0.292486143177668	-0.154256549091622	-14.423913561025	-0.391364849882981	-0.362644289555613	-0.408811652456917	0.454282999026483	0.522919767554871	0.412592850719418	0.449938375815219	0.521269884500105	0.401792300013261	0.00202911931031113	0.00503048484805462	0.00520614019991927
209	8.10930216216329	0.23	24.371794316962	17.4871245795623	31.2564640543618	0.323245680546666	9.3919991065379	7.27025669685092	11.5137415162249	0.27	0.18	0.4	11.2502428933779	14.5334993809375	17.8167558684971	25.8067583025716	33.3381696172263	40.8695809318811	25.9780508744265	33.5304504113898	41.1060749468824	24.371794316962	0.314404897739816	-0.657831016905694	-13.8599934714015	-0.391364849882981	-0.362644289555613	-0.408811652456917	0.454282999026483	0.522919767554871	0.412592850719418	0.449938375815219	0.521269884500105	0.401792300013261	0.00202911931031113	0.00503048484805462	0.00520614019991927
209	8.10930216216329	0.23	24.3825162972673	17.5121263236409	31.2529062708936	0.279468566184212	8.70389650083477	6.52187431343193	10.8859186882376	0.25	0.16	0.39	10.5800941105445	14.1198740855238	17.6596540605031	25.4347865324194	33.9444979862712	42.4542094401231	25.4099122793093	33.8863684488216	42.3842490490186	24.3825162972673	0.299873762457245	-0.722741397004833	-14.7178212348344	-0.391364849882981	-0.362644289555613	-0.408811652456917	0.454282999026483	0.522919767554871	0.412592850719418	0.449938375815219	0.521269884500105	0.401792300013261	0.00202911931031113	0.00503048484805462	0.00520614019991927
209	8.10930216216329	0.23	25.2423342115371	18.0496614676109	32.4350069554633	0.276592851307668	8.32679070222421	6.2243002487	10.4292811557484	0.26	0.18	0.43	9.73960826654488	13.0295256200262	16.3194429735074	22.5848380453432	30.2137126958939	37.8425873464447	22.5227941091922	30.1243980203601	37.741263573374	25.2423342115371	0.311464920162035	0.67060078817958	-12.7659694397102	-0.391364849882981	-0.362644289555613	-0.408811652456917	0.454282999026483	0.522919767554871	0.412592850719418	0.449938375815219	0.521269884500105	0.401792300013261	0.00202911931031113	0.00503048484805462	0.00520614019991927
209	8.10930216216329	0.23	25.275134436862	18.0678237465885	32.4824451271355	0.34752826218753	9.34976132987515	7.3495689224836	11.3499537372667	0.23	0.15	0.33	12.2137761477266	15.5377673333221	18.8617585189177	30.104973780185	38.2980719897463	46.4911701993075	30.3306809851466	38.5988787967915	46.8635504905238	25.275134436862	0.277960866137364	0.952322957987261	-13.7559253598402	-0.391364849882981	-0.362644289555613	-0.408811652456917	0.454282999026483	0.522919767554871	0.412592850719418	0.449938375815219	0.521269884500105	0.401792300013261	0.00202911931031113	0.00503048484805462	0.00520614019991927
209	8.10930216216329	0.23	25.8659819472998	18.4866889932549	33.2452749013446	0.274820289193559	8.62566733117832	6.43802362014185	10.8133110422148	0.25	0.16	0.37	10.4466035839648	13.9963648120307	17.5461260400965	25.120101752517	33.6559251452058	42.1917485378947	25.0997190885408	33.6476115956174	42.1860339694211	25.8659819472998	0.288882068838663	-0.0269462159593065	-14.4142600155514	-0.391364849882981	-0.362644289555613	-0.408811652456917	0.454282999026483	0.522919767554871	0.412592850719418	0.449938375815219	0.521269884500105	0.401792300013261	0.00202911931031113	0.00503048484805462	0.00520614019991927
209	8.10930216216329	0.23	27.2825420812995	19.5524122046626	35.0126719579364	0.252084894765627	8.79765259729799	6.43170560211437	11.1635995924816	0.24	0.17	0.4	10.5071314176711	14.372251736217	18.237372054763	25.4414352246707	34.8002415735155	44.1590479223602	25.4802261158164	34.8736482609417	44.2657459052997	27.2825420812995	0.302612172552654	-0.512184951514746	-14.1832782340695	-0.391364849882981	-0.362644289555613	-0.408811652456917	0.454282999026483	0.522919767554871	0.412592850719418	0.449938375815219	0.521269884500105	0.401792300013261	0.00202911931031113	0.00503048484805462	0.00520614019991927
209	8.10930216216329	0.23	28.7843960076578	20.65438346185	36.9144085534656	0.28331518265114	8.6016924600355	6.46570572989229	10.7376791901787	0.22	0.14	0.35	11.0432864725457	14.6915059164765	18.3397253604073	28.0282124346867	37.2875094598118	46.5468064849368	27.8507645589005	37.0203368470362	46.2369366837377	28.7843960076578	0.272047112485067	-0.554863627120065	-15.6735274495081	-0.391364849882981	-0.362644289555613	-0.408811652456917	0.454282999026483	0.522919767554871	0.412592850719418	0.449938375815219	0.521269884500105	0.401792300013261	0.00202911931031113	0.00503048484805462	0.00520614019991927
209	8.10930216216329	0.23	29.0637408054318	20.6432274096698	37.4842542011939	0.245241916627392	8.27060502200442	6.0052864891848	10.535923554824	0.24	0.16	0.37	9.92681660795883	13.6714175815193	17.4160185550797	24.3318981213911	33.5103944100083	42.6888906986256	24.4008136830817	33.6092928965476	42.8232490373183	29.0637408054318	0.284580965422284	0.372473871751229	-13.8695201248084	-0.391364849882981	-0.362644289555613	-0.408811652456917	0.454282999026483	0.522919767554871	0.412592850719418	0.449938375815219	0.521269884500105	0.401792300013261	0.00202911931031113	0.00503048484805462	0.00520614019991927
209	8.10930216216329	0.24	17.0378221648292	12.3043988256806	21.7712455039777	0.367689899590923	9.1062726695715	7.24182447146621	10.9707208676768	0.26	0.16	0.43	11.4643165055849	14.4158688851773	17.3674212647697	26.8904970201257	33.8136058185883	40.7367146170509	26.5567647809835	33.3907704400113	40.2102502554087	17.0378221648292	0.338693877267018	0.0268858104060326	-13.4834968423972	-0.391364849882981	-0.362644289555613	-0.408811652456917	0.454282999026483	0.522919767554871	0.412592850719418	0.449938375815219	0.521269884500105	0.401792300013261	0.00202911931031113	0.00503048484805462	0.00520614019991927
209	8.10930216216329	0.24	19.4453018129727	13.9818370368347	24.9087665891108	0.362115536915975	9.3067162774122	7.37817309175382	11.2352594630706	0.23	0.16	0.43	12.2820314047279	15.4923692047591	18.7027070047903	30.3270407733271	38.2540719092531	46.1811030451791	29.9870983698952	37.843379186639	45.6787929801647	19.4453018129727	0.319841454023983	-0.636087776823006	-14.3791207293963	-0.391364849882981	-0.362644289555613	-0.408811652456917	0.454282999026483	0.522919767554871	0.412592850719418	0.449938375815219	0.521269884500105	0.401792300013261	0.00202911931031113	0.00503048484805462	0.00520614019991927
209	8.10930216216329	0.24	19.5729792677918	14.1503589397722	24.9955995958114	0.350454062466219	9.04881264518895	7.12542667461081	10.9721986157671	0.25	0.17	0.38	11.4471673010024	14.5371325753713	17.6270978497401	27.248408182205	34.6036457576589	41.9588833331129	27.2963140378024	34.6685155387615	42.0317135533728	19.5729792677918	0.315989070686593	0.143170013080477	-13.5783935591365	-0.391364849882981	-0.362644289555613	-0.408811652456917	0.454282999026483	0.522919767554871	0.412592850719418	0.449938375815219	0.521269884500105	0.401792300013261	0.00202911931031113	0.00503048484805462	0.00520614019991927
209	8.10930216216329	0.24	19.892021628624	14.4162637813644	25.3677794758837	0.284550289164316	8.48678519418965	6.38572394864719	10.5878464397321	0.26	0.17	0.38	10.0827195258682	13.4001838284026	16.717648130937	23.5888275386021	31.3501356953133	39.1114438520246	23.6290353216328	31.3924939798112	39.1769467965546	19.892021628624	0.315092862224133	-0.0140833403580464	-13.7056015426014	-0.391364849882981	-0.362644289555613	-0.408811652456917	0.454282999026483	0.522919767554871	0.412592850719418	0.449938375815219	0.521269884500105	0.401792300013261	0.00202911931031113	0.00503048484805462	0.00520614019991927
209	8.10930216216329	0.24	20.1726336418205	14.525617973398	25.8196493102429	0.300043816075567	8.32870467324514	6.342582264217	10.3148270822733	0.27	0.17	0.4	9.88502408625264	12.9804301895762	16.0758362928998	22.8325919935197	29.9824121654027	37.1322323372857	22.8968446873211	30.0472442944725	37.2275179127723	20.1726336418205	0.331176996729602	-0.258533863818282	-13.5392840580556	-0.391364849882981	-0.362644289555613	-0.408811652456917	0.454282999026483	0.522919767554871	0.412592850719418	0.449938375815219	0.521269884500105	0.401792300013261	0.00202911931031113	0.00503048484805462	0.00520614019991927
209	8.10930216216329	0.24	20.3054269375953	14.6288362928349	25.9820175823557	0.36070849407765	8.59372630090775	6.80749267061458	10.3799599312009	0.26	0.17	0.42	10.8087452514856	13.6448767324369	16.4810082133883	25.4276369537445	32.0996529900928	38.7716690264411	25.3139379644219	31.943947252015	38.6042701787266	20.3054269375953	0.328558984150726	-0.650611532586866	-14.1131710639667	-0.391364849882981	-0.362644289555613	-0.408811652456917	0.454282999026483	0.522919767554871	0.412592850719418	0.449938375815219	0.521269884500105	0.401792300013261	0.00202911931031113	0.00503048484805462	0.00520614019991927
209	8.10930216216329	0.24	21.0102679650352	15.1063250344372	26.9142108956332	0.343272603241539	9.72385260475534	7.62396125764363	11.8237439518671	0.26	0.18	0.38	12.1222376275131	15.4611032173828	18.7999688072526	28.5578405908216	36.4236153924365	44.2893901940515	28.8221779766466	36.7526135536726	44.7032112742768	21.0102679650352	0.31788617427325	-0.0397891171827207	-13.6387739574567	-0.391364849882981	-0.362644289555613	-0.408811652456917	0.454282999026483	0.522919767554871	0.412592850719418	0.449938375815219	0.521269884500105	0.401792300013261	0.00202911931031113	0.00503048484805462	0.00520614019991927
209	8.10930216216329	0.24	21.8170828557306	15.824326004625	27.8098397068363	0.311275275225557	9.26833805540212	7.11586436556112	11.4208117452431	0.24	0.17	0.38	11.7753473375678	15.3372653324529	18.899183327338	28.8955339157929	37.6361272312963	46.3767205467998	29.0447332105593	37.8026048104395	46.5911051907304	21.8170828557306	0.313528020456347	0.0360880198130643	-13.6339050995449	-0.391364849882981	-0.362644289555613	-0.408811652456917	0.454282999026483	0.522919767554871	0.412592850719418	0.449938375815219	0.521269884500105	0.401792300013261	0.00202911931031113	0.00503048484805462	0.00520614019991927
209	8.10930216216329	0.24	21.9071381621092	15.8747411601691	27.9395351640493	0.320225738315433	9.42539995058609	7.2813273351525	11.5694725660197	0.22	0.15	0.34	12.3591117543654	15.9983978136101	19.6376838728549	31.1570796959249	40.3316488751466	49.5062180543683	31.382390125512	40.6190552337566	49.866584581285	21.9071381621092	0.280653517897328	-1.3090161474599	-15.9739591739112	-0.391364849882981	-0.362644289555613	-0.408811652456917	0.454282999026483	0.522919767554871	0.412592850719418	0.449938375815219	0.521269884500105	0.401792300013261	0.00202911931031113	0.00503048484805462	0.00520614019991927
209	8.10930216216329	0.24	22.0027542834834	15.878777498956	28.1267310680107	0.329649040252133	8.56267198084283	6.6562458645025	10.4690980971832	0.26	0.17	0.45	10.4747588487842	13.4748514292258	16.4749440096674	24.4252235576834	31.4208912411966	38.4165589247098	24.1533738955881	31.0729032364446	37.9971538251815	22.0027542834834	0.331400965474127	-0.641916838217238	-13.7194596257343	-0.391364849882981	-0.362644289555613	-0.408811652456917	0.454282999026483	0.522919767554871	0.412592850719418	0.449938375815219	0.521269884500105	0.401792300013261	0.00202911931031113	0.00503048484805462	0.00520614019991927
209	8.10930216216329	0.24	22.00858448713	15.8814511505414	28.1357178237186	0.358164621699913	8.95226029900444	7.0811962846947	10.8233243133142	0.25	0.16	0.38	11.4167434138617	14.4333887522285	17.4500340905952	27.2741995537072	34.480859453016	41.6875193523249	27.2915798602986	34.5013302575181	41.7117534970285	22.00858448713	0.308965470134292	0.0453209320234619	-13.756190578278	-0.391364849882981	-0.362644289555613	-0.408811652456917	0.454282999026483	0.522919767554871	0.412592850719418	0.449938375815219	0.521269884500105	0.401792300013261	0.00202911931031113	0.00503048484805462	0.00520614019991927
209	8.10930216216329	0.24	22.0283667562633	15.8845532612843	28.1721802512423	0.320223628267236	8.03694742736203	6.20870857300801	9.86518628171605	0.25	0.16	0.37	10.0741061427848	13.0405639909106	16.0070218390364	24.2234013593609	31.356312016873	38.4892226743851	24.2961727767591	31.4375079413255	38.6154921889422	22.0283667562633	0.29283748774007	0.0619637880569244	-14.3015842850862	-0.391364849882981	-0.362644289555613	-0.408811652456917	0.454282999026483	0.522919767554871	0.412592850719418	0.449938375815219	0.521269884500105	0.401792300013261	0.00202911931031113	0.00503048484805462	0.00520614019991927
209	8.10930216216329	0.24	22.2832925390068	16.018797418911	28.5477876591026	0.293749561089645	8.3258092253056	6.31021702499427	10.3414014256169	0.26	0.18	0.38	9.96047862220323	13.1420273617727	16.3235761013423	23.2958575970421	30.736956482576	38.1780553681098	23.4954726578053	31.0317312242688	38.5223732587239	22.2832925390068	0.311155926044491	-0.882135278561473	-14.3733313750096	-0.391364849882981	-0.362644289555613	-0.408811652456917	0.454282999026483	0.522919767554871	0.412592850719418	0.449938375815219	0.521269884500105	0.401792300013261	0.00202911931031113	0.00503048484805462	0.00520614019991927
209	8.10930216216329	0.24	22.4985642561592	16.2593162859414	28.7378122263769	0.260989973781218	7.7084966394757	5.68329438420965	9.73369889474176	0.24	0.15	0.4	9.30392691039594	12.6193162757815	15.9347056411672	22.5766863740472	30.6217308623617	38.6667753506763	22.327180859094	30.291791607356	38.2707401941703	22.4985642561592	0.30007787259257	-0.20412374164462	-14.2469288964897	-0.391364849882981	-0.362644289555613	-0.408811652456917	0.454282999026483	0.522919767554871	0.412592850719418	0.449938375815219	0.521269884500105	0.401792300013261	0.00202911931031113	0.00503048484805462	0.00520614019991927
209	8.10930216216329	0.24	22.8137072915533	16.5063429884824	29.1210715946242	0.31489067776718	8.70436639566131	6.69978977068624	10.7089430206364	0.24	0.15	0.37	11.0141764870124	14.3096173120092	17.605058137006	26.843222794981	34.8747131544621	42.9062035139432	26.6557617769754	34.648437164733	42.6229331569873	22.8137072915533	0.300425983728101	0.35463570224166	-13.789132685431	-0.391364849882981	-0.362644289555613	-0.408811652456917	0.454282999026483	0.522919767554871	0.412592850719418	0.449938375815219	0.521269884500105	0.401792300013261	0.00202911931031113	0.00503048484805462	0.00520614019991927
209	8.10930216216329	0.24	22.8653749140402	16.5893984765981	29.1413513514823	0.292440092752379	7.64958041059597	5.79183487031502	9.50732595087693	0.24	0.15	0.32	9.43173958603704	12.4569936800127	15.4822477739884	22.7629319070944	30.0641993259674	37.3654667448404	22.9134537685664	30.249556207492	37.6151685152941	22.8653749140402	0.272411419387088	-0.152749102810201	-15.0717941965608	-0.391364849882981	-0.362644289555613	-0.408811652456917	0.454282999026483	0.522919767554871	0.412592850719418	0.449938375815219	0.521269884500105	0.401792300013261	0.00202911931031113	0.00503048484805462	0.00520614019991927
209	8.10930216216329	0.24	22.983047683587	16.6735044480102	29.2925909191638	0.377137490999168	10.0024221786237	7.99547064670348	12.0093737105439	0.25	0.17	0.38	12.7814832096371	15.9897768100107	19.1980704103844	30.2733241829985	37.8722632611423	45.4712023392861	30.3148541022738	37.9307314016992	45.5486469808422	22.983047683587	0.302195764703497	-0.373596846697058	-14.3414555687717	-0.391364849882981	-0.362644289555613	-0.408811652456917	0.454282999026483	0.522919767554871	0.412592850719418	0.449938375815219	0.521269884500105	0.401792300013261	0.00202911931031113	0.00503048484805462	0.00520614019991927
209	8.10930216216329	0.24	23.0261345853159	16.5953479224699	29.4569212481618	0.345842258579938	9.90455284696006	7.77777294119803	12.0313327527221	0.29	0.18	0.42	11.7093584194789	14.9112040357225	18.1130496519661	26.1676479076278	33.3230159251501	40.4783839426724	26.2390918903476	33.4221630154939	40.5861528843777	23.0261345853159	0.332194821698941	-1.09873230113666	-14.0447432835214	-0.391364849882981	-0.362644289555613	-0.408811652456917	0.454282999026483	0.522919767554871	0.412592850719418	0.449938375815219	0.521269884500105	0.401792300013261	0.00202911931031113	0.00503048484805462	0.00520614019991927
209	8.10930216216329	0.24	23.0875520371101	16.670562280539	29.5045417936812	0.417025038924635	9.66168987091134	7.87815157115763	11.445228170665	0.24	0.14	0.36	13.0369644944447	15.9884087867198	18.9398530789949	31.9918860689655	39.2345436352723	46.4772012015792	31.7909001348492	38.9913593341046	46.1517378872502	23.0875520371101	0.287146816987951	-0.381453144248897	-15.3750364353901	-0.391364849882981	-0.362644289555613	-0.408811652456917	0.454282999026483	0.522919767554871	0.412592850719418	0.449938375815219	0.521269884500105	0.401792300013261	0.00202911931031113	0.00503048484805462	0.00520614019991927
209	8.10930216216329	0.24	23.225715789723	16.7379812280761	29.7134503513699	0.322635616115873	9.58442657599419	7.41619022587436	11.752662926114	0.22	0.15	0.34	12.5981600455935	16.2814243259757	19.964688606358	31.787297341469	41.080798649914	50.3742999583591	31.9655112183661	41.3078596579338	50.6586471281951	23.225715789723	0.282104383483699	-0.546247292882945	-15.1213714685624	-0.391364849882981	-0.362644289555613	-0.408811652456917	0.454282999026483	0.522919767554871	0.412592850719418	0.449938375815219	0.521269884500105	0.401792300013261	0.00202911931031113	0.00503048484805462	0.00520614019991927
209	8.10930216216329	0.24	23.2306305201694	16.7739628260777	29.6872982142611	0.373082276995954	10.5130573302957	8.38532271649069	12.6407919441007	0.28	0.17	0.45	12.8107951197566	16.0614717041013	19.3121482884461	29.0283679275719	36.3941742668193	43.7599806060667	28.7044296580581	35.9932589261718	43.2084162656649	23.2306305201694	0.347278010432146	-0.759712212925483	-13.5554246874759	-0.391364849882981	-0.362644289555613	-0.408811652456917	0.454282999026483	0.522919767554871	0.412592850719418	0.449938375815219	0.521269884500105	0.401792300013261	0.00202911931031113	0.00503048484805462	0.00520614019991927
209	8.10930216216329	0.24	23.463526461495	16.8614520764943	30.0656008464958	0.353091864999287	9.26138168991863	7.30416597088348	11.2185974089538	0.24	0.16	0.4	11.8834364459151	15.0677080931935	18.251979740472	28.6525935899536	36.3303088539456	44.0080241179376	28.5801090688875	36.242570092707	43.9026353370112	23.463526461495	0.304914416186847	0.754721841710023	-13.2515790598579	-0.391364849882981	-0.362644289555613	-0.408811652456917	0.454282999026483	0.522919767554871	0.412592850719418	0.449938375815219	0.521269884500105	0.401792300013261	0.00202911931031113	0.00503048484805462	0.00520614019991927
209	8.10930216216329	0.24	23.6600191755441	17.0116628998442	30.308375451244	0.32194133112854	8.70227528236275	6.7304721709342	10.6740783937913	0.26	0.16	0.4	10.6456474375949	13.7644658811614	16.883284324728	24.9489480103758	32.2581548630801	39.5673617157843	24.8256856486911	32.0847420170079	39.3579281308723	23.6600191755441	0.312696556995869	-0.30883081171074	-13.9017459732917	-0.391364849882981	-0.362644289555613	-0.408811652456917	0.454282999026483	0.522919767554871	0.412592850719418	0.449938375815219	0.521269884500105	0.401792300013261	0.00202911931031113	0.00503048484805462	0.00520614019991927
209	8.10930216216329	0.24	23.7261079512382	17.2026925986214	30.249523303855	0.297825099689761	8.10154111369727	6.15933594943578	10.0437462779587	0.25	0.14	0.39	9.90599268926051	13.0296200276882	16.153247366116	23.606030737566	31.0496505015465	38.493270265527	23.2735922282598	30.6084509125304	37.96482117518	23.7261079512382	0.304673678009985	-0.162867510413581	-14.3359156410604	-0.391364849882981	-0.362644289555613	-0.408811652456917	0.454282999026483	0.522919767554871	0.412592850719418	0.449938375815219	0.521269884500105	0.401792300013261	0.00202911931031113	0.00503048484805462	0.00520614019991927
209	8.10930216216329	0.24	23.9339554239554	17.2916391255779	30.5762717223329	0.307365757658314	9.06446586095395	6.93998943233932	11.1889422895686	0.26	0.18	0.42	10.9248595936503	14.2691884170461	17.6135172404419	25.4830067834777	33.2838900224997	41.0847732615217	25.4805482115424	33.263102303591	41.073854710293	23.9339554239554	0.318908804970178	-0.40071571384185	-13.6739208697863	-0.391364849882981	-0.362644289555613	-0.408811652456917	0.454282999026483	0.522919767554871	0.412592850719418	0.449938375815219	0.521269884500105	0.401792300013261	0.00202911931031113	0.00503048484805462	0.00520614019991927
209	8.10930216216329	0.24	24.1516266046091	17.4653338255435	30.8379193836747	0.345697859058966	10.1197128816355	7.94603854439814	12.2933872188729	0.25	0.18	0.37	12.6637565498309	16.1279837205883	19.5922108913456	29.9029185157667	38.0829954463079	46.263072376849	30.2653029307553	38.5178481931019	46.8220775481768	24.1516266046091	0.305104795385354	-0.0125334248004976	-13.5719801691885	-0.391364849882981	-0.362644289555613	-0.408811652456917	0.454282999026483	0.522919767554871	0.412592850719418	0.449938375815219	0.521269884500105	0.401792300013261	0.00202911931031113	0.00503048484805462	0.00520614019991927
209	8.10930216216329	0.24	24.3809252093239	17.6055540847358	31.156296333912	0.290928328600465	8.54737235492829	6.46398441001542	10.6307602998412	0.23	0.16	0.38	10.7609587926478	14.2292920066899	17.697625220732	26.5730659424731	35.1377532517655	43.7024405610579	26.6036241877684	35.175914708857	43.750966322238	24.3809252093239	0.290252217519258	1.30339199449768	-12.8624503896437	-0.391364849882981	-0.362644289555613	-0.408811652456917	0.454282999026483	0.522919767554871	0.412592850719418	0.449938375815219	0.521269884500105	0.401792300013261	0.00202911931031113	0.00503048484805462	0.00520614019991927
209	8.10930216216329	0.24	24.4652879610488	17.650330631283	31.2802452908147	0.299104830760018	8.80389271652829	6.69975082473893	10.9080346083177	0.25	0.16	0.42	10.7497868612748	14.1258940411261	17.5020012209773	25.5559580410882	33.5821314474941	41.6083048538999	25.3400932738445	33.2995803887726	41.2220760345242	24.4652879610488	0.311578715581298	-0.163635746809167	-13.7549175369851	-0.391364849882981	-0.362644289555613	-0.408811652456917	0.454282999026483	0.522919767554871	0.412592850719418	0.449938375815219	0.521269884500105	0.401792300013261	0.00202911931031113	0.00503048484805462	0.00520614019991927
209	8.10930216216329	0.24	24.9264482029189	17.9650686302611	31.8878277755768	0.311766918138532	9.49820248271291	7.2948720024771	11.7015329629487	0.25	0.18	0.39	11.7670152127346	15.321104067318	18.8751929219014	28.1249749865755	36.6197936239346	45.1146122612937	28.2757244767252	36.8128203196281	45.3683983993512	24.9264482029189	0.30655775861716	0.372854734807575	-13.1985400261863	-0.391364849882981	-0.362644289555613	-0.408811652456917	0.454282999026483	0.522919767554871	0.412592850719418	0.449938375815219	0.521269884500105	0.401792300013261	0.00202911931031113	0.00503048484805462	0.00520614019991927
209	8.10930216216329	0.24	24.9737900903947	18.0446030290323	31.9029771517571	0.296991852751434	9.10382696822624	6.91698516345093	11.2906687730015	0.25	0.17	0.36	11.1330253665499	14.6527908004617	18.1725562343735	26.5505911318917	34.9447023315967	43.3388135313018	26.8012813419134	35.2587894648541	43.7269299137504	24.9737900903947	0.300608028293725	-1.03303989953434	-14.9975165633676	-0.391364849882981	-0.362644289555613	-0.408811652456917	0.454282999026483	0.522919767554871	0.412592850719418	0.449938375815219	0.521269884500105	0.401792300013261	0.00202911931031113	0.00503048484805462	0.00520614019991927
209	8.10930216216329	0.24	25.0370032918952	18.0478697031054	32.0261368806849	0.291051216057132	8.61632001387386	6.51675172905209	10.7158882986956	0.23	0.15	0.35	10.8941465691886	14.4040247382308	17.913902907273	27.0207011421582	35.7262356646426	44.431770187127	27.0464626606212	35.7716805081083	44.4900059408375	25.0370032918952	0.27994345159196	1.27545554985361	-13.3970664656426	-0.391364849882981	-0.362644289555613	-0.408811652456917	0.454282999026483	0.522919767554871	0.412592850719418	0.449938375815219	0.521269884500105	0.401792300013261	0.00202911931031113	0.00503048484805462	0.00520614019991927
209	8.10930216216329	0.24	25.0851704576449	18.0361317774968	32.1342091377929	0.311967574249647	9.48697614342238	7.28727847169187	11.6866738151529	0.23	0.16	0.35	12.2288999952406	15.9202482745538	19.611596553867	30.4545383220534	39.6473772263001	48.8402161305468	30.6216788845323	39.8792129267887	49.1331322404508	25.0851704576449	0.268475059630369	-0.279584452374903	-15.2857339850021	-0.391364849882981	-0.362644289555613	-0.408811652456917	0.454282999026483	0.522919767554871	0.412592850719418	0.449938375815219	0.521269884500105	0.401792300013261	0.00202911931031113	0.00503048484805462	0.00520614019991927
209	8.10930216216329	0.24	25.5447653517208	18.4680870487582	32.6214436546834	0.32219929472425	8.51552071742754	6.58717282775713	10.4438686070979	0.25	0.17	0.37	10.6097179439075	13.7156372422323	16.8215565405572	25.3207782425967	32.7332555778162	40.1457329130357	25.5001481461539	32.9819271174148	40.4371146930005	25.5447653517208	0.29042039355442	-0.348182434909893	-14.3706182379068	-0.391364849882981	-0.362644289555613	-0.408811652456917	0.454282999026483	0.522919767554871	0.412592850719418	0.449938375815219	0.521269884500105	0.401792300013261	0.00202911931031113	0.00503048484805462	0.00520614019991927
209	8.10930216216329	0.24	25.7038070602473	18.5588322402466	32.848781880248	0.333659268609127	9.54517486803226	7.43913817037012	11.6512115656944	0.24	0.16	0.37	12.3349333239797	15.8269806080301	19.3190278920806	30.3321208761069	38.9192123133166	47.5063037505263	30.4400203432181	39.0549369826238	47.6826513612003	25.7038070602473	0.292497409423757	0.449814825862405	-13.6881217959079	-0.391364849882981	-0.362644289555613	-0.408811652456917	0.454282999026483	0.522919767554871	0.412592850719418	0.449938375815219	0.521269884500105	0.401792300013261	0.00202911931031113	0.00503048484805462	0.00520614019991927
209	8.10930216216329	0.24	25.8077289455368	18.7137653598267	32.9016925312468	0.301297094028546	9.03555682268464	6.88728522711707	11.1838284182522	0.23	0.16	0.34	11.4660937959371	15.0425804378641	18.6190670797911	28.3154738467877	37.1475936406056	45.9797134344236	28.5266027914018	37.4117925363079	46.2970315849554	25.8077289455368	0.284031464166955	-0.0561202844488505	-14.5402961008381	-0.391364849882981	-0.362644289555613	-0.408811652456917	0.454282999026483	0.522919767554871	0.412592850719418	0.449938375815219	0.521269884500105	0.401792300013261	0.00202911931031113	0.00503048484805462	0.00520614019991927
209	8.10930216216329	0.24	26.5292768511439	19.1441362480301	33.9144174542577	0.294573898555717	9.16269954437064	6.94890384951054	11.3764952392307	0.24	0.17	0.34	11.4656642059363	15.1184184543062	18.771172702676	28.0502977675796	36.98661776599	45.9229377644003	28.4289722262638	37.5017262431925	46.5866285423505	26.5292768511439	0.287036349123723	0.322885000429036	-13.8181381017269	-0.391364849882981	-0.362644289555613	-0.408811652456917	0.454282999026483	0.522919767554871	0.412592850719418	0.449938375815219	0.521269884500105	0.401792300013261	0.00202911931031113	0.00503048484805462	0.00520614019991927
209	8.10930216216329	0.24	26.7002208686813	19.3037302759912	34.0967114613714	0.358927998802154	9.81250530954426	7.7650468356172	11.8599637834713	0.23	0.14	0.34	13.1452530906992	16.6113442041507	20.0774353176023	33.044466657464	41.7575078929516	50.4705491284391	32.9840499026693	41.6852880159762	50.3664358072007	26.7002208686813	0.271960600301671	0.214095501044336	-14.7534802228944	-0.391364849882981	-0.362644289555613	-0.408811652456917	0.454282999026483	0.522919767554871	0.412592850719418	0.449938375815219	0.521269884500105	0.401792300013261	0.00202911931031113	0.00503048484805462	0.00520614019991927
209	8.10930216216329	0.24	26.7200095771691	19.3588429869857	34.0811761673525	0.342227671205403	9.54474495024956	7.47874632481941	11.6107435756797	0.27	0.17	0.39	11.6519171980316	14.870751461051	18.0895857240705	26.9051609841202	34.3376935498657	41.7702261156112	26.9810961900093	34.4237753164501	41.8786553205958	26.7200095771691	0.304862722246578	-0.621953720836777	-14.3849464193031	-0.391364849882981	-0.362644289555613	-0.408811652456917	0.454282999026483	0.522919767554871	0.412592850719418	0.449938375815219	0.521269884500105	0.401792300013261	0.00202911931031113	0.00503048484805462	0.00520614019991927
209	8.10930216216329	0.24	26.8039753239433	19.4495205725008	34.1584300753858	0.361741005961427	10.808413704172	8.56687097648151	13.0499564318625	0.24	0.18	0.35	14.1332130015236	17.8312027237264	21.5291924459292	34.5710220137267	43.6166144122157	52.6622068107048	35.180364395289	44.3475629532977	53.5770031985274	26.8039753239433	0.291007697968344	-0.885428886995815	-14.9176910255076	-0.391364849882981	-0.362644289555613	-0.408811652456917	0.454282999026483	0.522919767554871	0.412592850719418	0.449938375815219	0.521269884500105	0.401792300013261	0.00202911931031113	0.00503048484805462	0.00520614019991927
209	8.10930216216329	0.24	27.2794686095616	19.6216952098683	34.937242009255	0.286028178612943	9.18088765769849	6.91621070568989	11.4455646097071	0.26	0.17	0.4	10.9607759703284	14.5498246231855	18.1388732760426	25.7372098372867	34.1647243257566	42.5922388142266	25.7668363869075	34.1862266542068	42.6366587374311	27.2794686095616	0.305233644314553	-0.231879602865478	-13.6981034523679	-0.391364849882981	-0.362644289555613	-0.408811652456917	0.454282999026483	0.522919767554871	0.412592850719418	0.449938375815219	0.521269884500105	0.401792300013261	0.00202911931031113	0.00503048484805462	0.00520614019991927
209	8.10930216216329	0.25	17.0256605373702	12.4463173667076	21.6050037080328	0.419304360066634	8.79610148575174	7.1799380151329	10.4122649563706	0.24	0.15	0.38	11.8890198799445	14.565171065502	17.2413222510595	29.1941108506734	35.7655402160259	42.3369695813784	29.0247957943721	35.56419262556	42.0867058687021	17.0256605373702	0.311501546998906	1.12133953955771	-12.9962198217419	-0.391364849882981	-0.362644289555613	-0.408811652456917	0.454282999026483	0.522919767554871	0.412592850719418	0.449938375815219	0.521269884500105	0.401792300013261	0.00202911931031113	0.00503048484805462	0.00520614019991927
209	8.10930216216329	0.25	17.1197017879328	12.4333478596956	21.8060557161701	0.373100012529705	9.2575127078175	7.3839584393125	11.1310669763225	0.26	0.16	0.41	11.6848395903967	14.6496695351089	17.614499479821	27.3973211986102	34.3489269665914	41.3005327345727	27.1720014798822	34.0637754228068	40.9657164151865	17.1197017879328	0.328300595690893	-0.456080481503068	-14.0901965622121	-0.391364849882981	-0.362644289555613	-0.408811652456917	0.454282999026483	0.522919767554871	0.412592850719418	0.449938375815219	0.521269884500105	0.401792300013261	0.00202911931031113	0.00503048484805462	0.00520614019991927
209	8.10930216216329	0.25	17.5159906717013	12.8175790144592	22.2144023289435	0.399013477129464	10.5382697038213	8.51900453086812	12.5575348767745	0.24	0.18	0.37	13.8813605418387	17.1716684403468	20.4619763388549	33.5230134932126	41.468995138604	49.4149767839953	33.9330090347563	41.9137818720036	49.9564283388737	17.5159906717013	0.305057423985405	-0.0298555961170888	-14.0209190496833	-0.391364849882981	-0.362644289555613	-0.408811652456917	0.454282999026483	0.522919767554871	0.412592850719418	0.449938375815219	0.521269884500105	0.401792300013261	0.00202911931031113	0.00503048484805462	0.00520614019991927
209	8.10930216216329	0.25	18.4718565134548	13.4186879327107	23.525025094199	0.358336995228929	9.27885289735654	7.34025638219969	11.2174494125134	0.29	0.17	0.43	10.8917368214134	13.7682961602944	16.6448554991755	24.0157820429914	30.3584639539682	36.7011458649449	23.9045294563403	30.2138242126582	36.5380491384359	18.4718565134548	0.355217001954037	-0.527317830208127	-13.4224294879554	-0.391364849882981	-0.362644289555613	-0.408811652456917	0.454282999026483	0.522919767554871	0.412592850719418	0.449938375815219	0.521269884500105	0.401792300013261	0.00202911931031113	0.00503048484805462	0.00520614019991927
209	8.10930216216329	0.25	18.6445677012046	13.6357808156941	23.6533545867152	0.333224983254093	8.87733878542177	6.91673815577655	10.837939415067	0.31	0.19	0.45	10.0385606297619	12.884064948153	15.7295692665441	21.6944392657423	27.8438886631713	33.9933380606003	21.7499206456174	27.9097196701851	34.0763546789936	18.6445677012046	0.370053846505919	-0.0456219550267661	-12.198541908747	-0.391364849882981	-0.362644289555613	-0.408811652456917	0.454282999026483	0.522919767554871	0.412592850719418	0.449938375815219	0.521269884500105	0.401792300013261	0.00202911931031113	0.00503048484805462	0.00520614019991927
209	8.10930216216329	0.25	18.780262423195	13.759799125082	23.800725721308	0.315709385330095	8.34252954374893	6.42492186422534	10.2601372232725	0.27	0.18	0.36	9.99347789769259	12.9761709742371	15.9588640507817	23.038532324857	29.9147041203602	36.7908759158634	23.3491622672337	30.3152059353808	37.2964276755019	18.780262423195	0.326354141222815	-1.23615490836377	-14.3611825883441	-0.391364849882981	-0.362644289555613	-0.408811652456917	0.454282999026483	0.522919767554871	0.412592850719418	0.449938375815219	0.521269884500105	0.401792300013261	0.00202911931031113	0.00503048484805462	0.00520614019991927
209	8.10930216216329	0.25	19.3416266635991	14.1504655299695	24.5327877972288	0.323930240786469	8.57234840077991	6.6387989519728	10.505897849587	0.24	0.17	0.37	10.8617221614598	14.02519752053	17.1886728796001	26.3407041267646	34.0124312439659	41.6841583611671	26.497217766257	34.2168358744923	41.9189778723882	19.3416266635991	0.303302805731207	0.139560082458885	-13.8762863598815	-0.391364849882981	-0.362644289555613	-0.408811652456917	0.454282999026483	0.522919767554871	0.412592850719418	0.449938375815219	0.521269884500105	0.401792300013261	0.00202911931031113	0.00503048484805462	0.00520614019991927
209	8.10930216216329	0.25	19.6217830800045	14.3385379862574	24.9050281737515	0.311881323884301	8.60753722121776	6.61134959612478	10.6037248463107	0.27	0.17	0.4	10.2164018390266	13.3010753429048	16.385748846783	23.4038013803604	30.4701919888668	37.5365825973733	23.4056183336204	30.4734372101656	37.533279052736	19.6217830800045	0.334014419087579	-0.604167595359926	-13.5092937018235	-0.391364849882981	-0.362644289555613	-0.408811652456917	0.454282999026483	0.522919767554871	0.412592850719418	0.449938375815219	0.521269884500105	0.401792300013261	0.00202911931031113	0.00503048484805462	0.00520614019991927
209	8.10930216216329	0.25	19.8890396494915	14.5571771345918	25.2209021643913	0.334410879089268	8.53931892921313	6.65839338627326	10.420244472153	0.23	0.16	0.37	11.0924897847934	14.2260005524254	17.3595113200575	27.4122865546872	35.1559668961632	42.8996472376393	27.4924252573778	35.2313124856358	42.9984918562743	19.8890396494915	0.304445142211923	0.0332525764398985	-14.1038697511804	-0.391364849882981	-0.362644289555613	-0.408811652456917	0.454282999026483	0.522919767554871	0.412592850719418	0.449938375815219	0.521269884500105	0.401792300013261	0.00202911931031113	0.00503048484805462	0.00520614019991927
209	8.10930216216329	0.25	20.2993993022637	14.8250691394336	25.7737294650937	0.36491641030433	9.68798264828401	7.69254775505084	11.6834175415172	0.25	0.17	0.39	12.3613922050963	15.5679180688836	18.774443932671	29.4321235460635	37.0667705025551	44.7014174590466	29.5181589006009	37.1599401405987	44.8309517666842	20.2993993022637	0.327935402704616	-0.565594647796074	-14.022867388718	-0.391364849882981	-0.362644289555613	-0.408811652456917	0.454282999026483	0.522919767554871	0.412592850719418	0.449938375815219	0.521269884500105	0.401792300013261	0.00202911931031113	0.00503048484805462	0.00520614019991927
209	8.10930216216329	0.25	20.4637758229995	14.9766295834573	25.9509220625418	0.357637189199342	8.84424719309843	6.99363596677703	10.6948584194198	0.25	0.16	0.37	11.3390125452111	14.3394695337148	17.3399265222184	27.2435537631979	34.452568741754	41.6615837203101	27.3032284795416	34.520573971261	41.7640622845257	20.4637758229995	0.310712011850759	-0.0356876792319781	-13.8869539719473	-0.391364849882981	-0.362644289555613	-0.408811652456917	0.454282999026483	0.522919767554871	0.412592850719418	0.449938375815219	0.521269884500105	0.401792300013261	0.00202911931031113	0.00503048484805462	0.00520614019991927
209	8.10930216216329	0.25	20.5182592919615	14.9423176731275	26.0942009107954	0.379545340650137	10.357619386652	8.29000948940156	12.4252292839024	0.24	0.18	0.39	13.6541772997749	17.0596634044553	20.4651495091358	33.3426139452669	41.6585897811896	49.9745656171122	33.6350452565887	42.033814305093	50.4608786741136	20.5182592919615	0.314319775977407	1.08405671649209	-12.5048178911257	-0.391364849882981	-0.362644289555613	-0.408811652456917	0.454282999026483	0.522919767554871	0.412592850719418	0.449938375815219	0.521269884500105	0.401792300013261	0.00202911931031113	0.00503048484805462	0.00520614019991927
209	8.10930216216329	0.25	20.6057186249586	15.0284365261811	26.1830007237361	0.310212178859993	8.19486513687515	6.28696512214848	10.1027651516018	0.26	0.17	0.37	9.93071921213663	12.944386214095	15.9580532160533	23.2423286105243	30.2956585140227	37.3489884175212	23.3575518972898	30.4530016524872	37.5554986517829	20.6057186249586	0.309781367332611	1.38854654637778	-12.4217850206466	-0.391364849882981	-0.362644289555613	-0.408811652456917	0.454282999026483	0.522919767554871	0.412592850719418	0.449938375815219	0.521269884500105	0.401792300013261	0.00202911931031113	0.00503048484805462	0.00520614019991927
209	8.10930216216329	0.25	20.6275648776558	15.032914662508	26.2222150928036	0.317751814889553	8.43004011706631	6.5014396058828	10.3586406282498	0.29	0.18	0.41	9.633002273165	12.490556020407	15.348109767649	21.2118874866022	27.5042257270147	33.7965639674271	21.263925013616	27.5825478665343	33.8882981672903	20.6275648776558	0.33182066032311	0.551033265823748	-12.5006133732956	-0.391364849882981	-0.362644289555613	-0.408811652456917	0.454282999026483	0.522919767554871	0.412592850719418	0.449938375815219	0.521269884500105	0.401792300013261	0.00202911931031113	0.00503048484805462	0.00520614019991927
209	8.10930216216329	0.25	20.8121884524631	15.164124217835	26.4602526870912	0.272620616517513	8.51444591879389	6.34303009281659	10.6858617447712	0.25	0.17	0.34	10.3020221287046	13.8287236518727	17.3554251750408	24.7959573101634	33.2843821379949	41.7728069658264	25.1443956647748	33.7499988641881	42.363340878962	20.8121884524631	0.304030262743521	0.807796257070866	-13.0531943165275	-0.391364849882981	-0.362644289555613	-0.408811652456917	0.454282999026483	0.522919767554871	0.412592850719418	0.449938375815219	0.521269884500105	0.401792300013261	0.00202911931031113	0.00503048484805462	0.00520614019991927
209	8.10930216216329	0.25	20.8258818175695	15.1711746749792	26.4805889601599	0.354867947689066	8.59101416407372	6.78250456182142	10.399523766326	0.27	0.17	0.41	10.5610608445212	13.3770972766674	16.1931337088137	24.3725707697866	30.8713542010352	37.3701376322837	24.2913576200245	30.789900083754	37.2356131408625	20.8258818175695	0.324457256825755	0.0970107389668095	-13.3939949374048	-0.391364849882981	-0.362644289555613	-0.408811652456917	0.454282999026483	0.522919767554871	0.412592850719418	0.449938375815219	0.521269884500105	0.401792300013261	0.00202911931031113	0.00503048484805462	0.00520614019991927
209	8.10930216216329	0.25	20.8979380291786	15.1808056830473	26.6150703753099	0.317582518407129	8.98019382950271	6.92492824578983	11.0354594132156	0.23	0.16	0.36	11.7318514865323	15.2137750152216	18.6956985439109	29.5153037340986	38.2752194768221	47.0351352195456	29.6324520400271	38.4343132569001	47.2236259048263	20.8979380291786	0.304332559749159	-1.42821248933804	-15.8184606836528	-0.391364849882981	-0.362644289555613	-0.408811652456917	0.454282999026483	0.522919767554871	0.412592850719418	0.449938375815219	0.521269884500105	0.401792300013261	0.00202911931031113	0.00503048484805462	0.00520614019991927
209	8.10930216216329	0.25	20.9215892341659	15.2764567338885	26.5667217344432	0.332132328517188	8.93089338044541	6.95360505601823	10.9081817048726	0.26	0.17	0.43	11.0610747998586	14.2063402961276	17.3516057923966	26.069016505581	33.4818565433068	40.8946965810326	25.9123154061817	33.2715071701522	40.6595756460028	20.9215892341659	0.329790803485631	0.508483764619199	-12.7748814998178	-0.391364849882981	-0.362644289555613	-0.408811652456917	0.454282999026483	0.522919767554871	0.412592850719418	0.449938375815219	0.521269884500105	0.401792300013261	0.00202911931031113	0.00503048484805462	0.00520614019991927
209	8.10930216216329	0.25	21.4393481619541	15.683548247629	27.1951480762792	0.407930725177112	10.0296133540648	8.14308774069089	11.9161389674388	0.25	0.16	0.38	13.1590558139368	16.2076409000043	19.2562259860718	31.5101017435292	38.8101107710807	46.1101197986322	31.4331654697265	38.7245518127906	45.9907717849538	21.4393481619541	0.298913511023109	-0.00893212555882343	-14.1929631541543	-0.391364849882981	-0.362644289555613	-0.408811652456917	0.454282999026483	0.522919767554871	0.412592850719418	0.449938375815219	0.521269884500105	0.401792300013261	0.00202911931031113	0.00503048484805462	0.00520614019991927
209	8.10930216216329	0.25	21.4430863430771	15.6900702348899	27.1961024512642	0.329997495147117	9.00222883416467	6.99951728908235	11.004940379247	0.25	0.17	0.4	11.3319398523783	14.5742501193927	17.816560386407	27.1859268170329	34.9644017106027	42.7428766041724	27.2307129992206	35.0017741779927	42.8227967928138	21.4430863430771	0.310386606767894	-0.0816289960711535	-13.8274611054965	-0.391364849882981	-0.362644289555613	-0.408811652456917	0.454282999026483	0.522919767554871	0.412592850719418	0.449938375815219	0.521269884500105	0.401792300013261	0.00202911931031113	0.00503048484805462	0.00520614019991927
209	8.10930216216329	0.25	21.5834179464314	15.8144440807486	27.3523918121143	0.424834872809374	9.68156459336129	7.92276157328507	11.4403676134375	0.23	0.16	0.35	13.2240763102537	16.1597377127902	19.0953991153267	32.7458820408259	40.0152609935721	47.2846399463182	33.0024883868824	40.3088809772754	47.6456519580998	21.5834179464314	0.291901436124582	0.413494983098152	-14.2752718358265	-0.391364849882981	-0.362644289555613	-0.408811652456917	0.454282999026483	0.522919767554871	0.412592850719418	0.449938375815219	0.521269884500105	0.401792300013261	0.00202911931031113	0.00503048484805462	0.00520614019991927
209	8.10930216216329	0.25	21.8452379153618	15.929389490053	27.7610863406707	0.328015631077909	9.13648975815729	7.09476521748979	11.1782142988248	0.26	0.16	0.36	11.2085531895083	14.4341395776218	17.6597259657353	26.237329207793	33.7878819439238	41.3384346800546	26.3770183040786	33.9827382532742	41.5767728509001	21.8452379153618	0.302539049275163	-0.901052094362138	-14.7820969733716	-0.391364849882981	-0.362644289555613	-0.408811652456917	0.454282999026483	0.522919767554871	0.412592850719418	0.449938375815219	0.521269884500105	0.401792300013261	0.00202911931031113	0.00503048484805462	0.00520614019991927
209	8.10930216216329	0.25	21.8946331617545	15.9004170397378	27.8888492837713	0.356977818810537	9.00028076662186	7.1143146736215	10.8862468596222	0.24	0.16	0.34	11.7777080969769	14.8999144011924	18.022120705408	28.913975249418	36.5789126939822	44.2438501385464	29.1536638687386	36.8560635488955	44.5946770045602	21.8946331617545	0.286445603316093	-0.00648817153285212	-14.7518161987441	-0.391364849882981	-0.362644289555613	-0.408811652456917	0.454282999026483	0.522919767554871	0.412592850719418	0.449938375815219	0.521269884500105	0.401792300013261	0.00202911931031113	0.00503048484805462	0.00520614019991927
209	8.10930216216329	0.25	21.9634723471096	15.9609681885136	27.9659765057055	0.354206232331241	9.07113092405646	7.1587882244867	10.9834736236262	0.23	0.15	0.38	11.9740395447335	15.1726908233684	18.3713421020033	29.7164764218336	37.6547035295792	45.5929306373247	29.5299399025188	37.4291710866074	45.3093549445451	21.9634723471096	0.300804362323674	0.0562290398856962	-14.1648550875064	-0.391364849882981	-0.362644289555613	-0.408811652456917	0.454282999026483	0.522919767554871	0.412592850719418	0.449938375815219	0.521269884500105	0.401792300013261	0.00202911931031113	0.00503048484805462	0.00520614019991927
209	8.10930216216329	0.25	22.0940889058188	16.0743615560847	28.1138162555529	0.327446736084313	9.62707741208433	7.47294232349943	11.7812125006692	0.21	0.15	0.31	12.943881193543	16.675057944875	20.4062346962069	33.3604419118591	42.9768547492838	52.5932675867085	33.8440438795221	43.5826117242542	53.3698716291581	22.0940889058188	0.272629111264521	-0.26798746461166	-15.3169080159202	-0.391364849882981	-0.362644289555613	-0.408811652456917	0.454282999026483	0.522919767554871	0.412592850719418	0.449938375815219	0.521269884500105	0.401792300013261	0.00202911931031113	0.00503048484805462	0.00520614019991927
209	8.10930216216329	0.25	22.125176002919	16.1834101058535	28.0669418999845	0.314446406677959	9.08647274342832	6.9917421414462	11.1812033454105	0.25	0.17	0.39	11.337884855287	14.7347227088076	18.1315605623282	27.2456101569474	35.4084131051734	43.5712160533994	27.2686605907002	35.4524572787413	43.6567388679146	22.125176002919	0.313111914445238	0.42191779697204	-13.4317420842161	-0.391364849882981	-0.362644289555613	-0.408811652456917	0.454282999026483	0.522919767554871	0.412592850719418	0.449938375815219	0.521269884500105	0.401792300013261	0.00202911931031113	0.00503048484805462	0.00520614019991927
209	8.10930216216329	0.25	22.3204303353222	16.2941718007633	28.346688869881	0.335560509855902	8.48874727732632	6.62377937741553	10.3537151772371	0.24	0.16	0.35	10.9070478078945	13.9779976215117	17.0489474351289	26.6273423408047	34.1244426963591	41.6215430519136	26.8559012492802	34.44433027297	41.945987458466	22.3204303353222	0.297191513190492	0.571047061727311	-13.6489343162604	-0.391364849882981	-0.362644289555613	-0.408811652456917	0.454282999026483	0.522919767554871	0.412592850719418	0.449938375815219	0.521269884500105	0.401792300013261	0.00202911931031113	0.00503048484805462	0.00520614019991927
209	8.10930216216329	0.25	22.7650889254653	16.5462128374095	28.9839650135211	0.36578502967452	9.23876316001204	7.33941501765669	11.1381113023674	0.22	0.16	0.34	12.4989882070013	15.7335688888645	18.9681495707278	31.6224966253224	39.8060003619895	47.9895040986566	31.8564418910795	40.0976361323942	48.3261384041726	22.7650889254653	0.287454087485593	-0.588876226435861	-15.1087492386878	-0.391364849882981	-0.362644289555613	-0.408811652456917	0.454282999026483	0.522919767554871	0.412592850719418	0.449938375815219	0.521269884500105	0.401792300013261	0.00202911931031113	0.00503048484805462	0.00520614019991927
209	8.10930216216329	0.25	22.8594162960569	16.6259177912447	29.092914800869	0.273307494179555	7.84625050042226	5.84870260402114	9.84379839682338	0.24	0.15	0.41	9.66444968426649	12.9652161009771	16.2659825176878	23.6797668515597	31.7672815815925	39.8547963116252	23.2338843100297	31.1740440721648	39.1084971301	22.8594162960569	0.300304668228298	-0.702074898284195	-14.8746155911534	-0.391364849882981	-0.362644289555613	-0.408811652456917	0.454282999026483	0.522919767554871	0.412592850719418	0.449938375815219	0.521269884500105	0.401792300013261	0.00202911931031113	0.00503048484805462	0.00520614019991927
209	8.10930216216329	0.25	23.0203255568096	16.7130619990848	29.3275891145345	0.291537470475131	8.21084406776304	6.21243441804259	10.2092537174835	0.21	0.14	0.34	10.9791691273258	14.5109371997964	18.0427052722671	28.9401254134511	38.2495558232747	47.5589862330984	28.7969643153612	38.0520383058099	47.3071200612449	23.0203255568096	0.275353610124039	-0.874498945707389	-15.9648272670622	-0.391364849882981	-0.362644289555613	-0.408811652456917	0.454282999026483	0.522919767554871	0.412592850719418	0.449938375815219	0.521269884500105	0.401792300013261	0.00202911931031113	0.00503048484805462	0.00520614019991927
209	8.10930216216329	0.25	23.2374031753621	16.9834423668007	29.4913639839235	0.318639856371793	8.19826431536484	6.32652358220798	10.0700050485217	0.24	0.15	0.38	10.2944968264898	13.3401867361401	16.3858766457903	24.8254601809917	32.1702245585092	39.5149889360268	24.6594443013601	31.9428986150896	39.2415847743973	23.2374031753621	0.290664532404603	0.0942504357243268	-14.238476095992	-0.391364849882981	-0.362644289555613	-0.408811652456917	0.454282999026483	0.522919767554871	0.412592850719418	0.449938375815219	0.521269884500105	0.401792300013261	0.00202911931031113	0.00503048484805462	0.00520614019991927
209	8.10930216216329	0.25	23.2422922893379	16.9885754207698	29.496009157906	0.296515024162559	8.23383041936137	6.25371073406829	10.2139501046544	0.23	0.16	0.38	10.410936962106	13.707364011203	17.0037910603001	25.7088083078296	33.8490181097375	41.9892279116454	25.6150702757676	33.7249201789742	41.8332446817871	23.2422922893379	0.295556126459154	1.05021118678138	-13.2817822243378	-0.391364849882981	-0.362644289555613	-0.408811652456917	0.454282999026483	0.522919767554871	0.412592850719418	0.449938375815219	0.521269884500105	0.401792300013261	0.00202911931031113	0.00503048484805462	0.00520614019991927
209	8.10930216216329	0.25	23.3526655490815	17.0404184178081	29.6649126803548	0.345193737743627	8.85812680713423	6.95331395597498	10.7629396582935	0.27	0.16	0.4	10.803838625695	13.7634764022103	16.7231141787256	24.8809574242561	31.6969257166332	38.5128940090104	24.8361418146413	31.6577667953787	38.2476111808698	23.3526655490815	0.318257392362475	-1.35254459226994	-14.9031474073873	-0.391364849882981	-0.362644289555613	-0.408811652456917	0.454282999026483	0.522919767554871	0.412592850719418	0.449938375815219	0.521269884500105	0.401792300013261	0.00202911931031113	0.00503048484805462	0.00520614019991927
209	8.10930216216329	0.25	23.4618863529903	17.1976859964934	29.7260867094872	0.290780171305589	8.35235795443668	6.31577267357601	10.3889432352974	0.24	0.15	0.36	10.3053562866578	13.6284234729169	16.951490659176	24.9220492268611	32.958418052589	40.9947868783169	24.9039911964046	32.9492016803707	40.9657207073624	23.4618863529903	0.293831634520416	-0.62761297533772	-14.8201579288749	-0.391364849882981	-0.362644289555613	-0.408811652456917	0.454282999026483	0.522919767554871	0.412592850719418	0.449938375815219	0.521269884500105	0.401792300013261	0.00202911931031113	0.00503048484805462	0.00520614019991927
209	8.10930216216329	0.25	23.7098708413739	17.2776987979848	30.142042884763	0.327623329969749	9.44460188919856	7.33214416855331	11.5570596098438	0.25	0.18	0.39	11.721464317541	15.0985252734691	18.4755862293972	27.7635138930404	35.7624358901192	43.7613578871981	27.9509950002405	36.0197177534031	44.0743131877671	23.7098708413739	0.308620082363724	-0.372214557764778	-13.9140211467743	-0.391364849882981	-0.362644289555613	-0.408811652456917	0.454282999026483	0.522919767554871	0.412592850719418	0.449938375815219	0.521269884500105	0.401792300013261	0.00202911931031113	0.00503048484805462	0.00520614019991927
209	8.10930216216329	0.25	23.7400213179928	17.2405789369792	30.2394636990064	0.315966268161998	8.54087749649144	6.5788442905824	10.5029107024005	0.25	0.14	0.35	10.5636113285088	13.7140364313677	16.8644615342267	25.1321175439202	32.6273624498633	40.1226073558064	24.9937703447554	32.4338261417602	39.9110898299206	23.7400213179928	0.285480055731214	0.43430857895713	-14.31679411918	-0.391364849882981	-0.362644289555613	-0.408811652456917	0.454282999026483	0.522919767554871	0.412592850719418	0.449938375815219	0.521269884500105	0.401792300013261	0.00202911931031113	0.00503048484805462	0.00520614019991927
209	8.10930216216329	0.25	23.7743640952313	17.3689009075153	30.1798272829474	0.385248667041474	10.1584381920198	8.15492793001299	12.1619484540267	0.23	0.16	0.38	13.6339860218092	16.9835963606352	20.3332066994613	33.8196655554852	42.1285123754162	50.4373591953471	33.7559244649127	42.07110797367	50.3575890570573	23.7743640952313	0.297896578775607	0.4294086267157	-13.7463285802569	-0.391364849882981	-0.362644289555613	-0.408811652456917	0.454282999026483	0.522919767554871	0.412592850719418	0.449938375815219	0.521269884500105	0.401792300013261	0.00202911931031113	0.00503048484805462	0.00520614019991927
209	8.10930216216329	0.25	23.9284508189506	17.3740533210923	30.4828483168088	0.297931412025683	8.91032595090953	6.77477136574057	11.0458805360785	0.25	0.16	0.35	10.9887154479959	14.4525964254051	17.9164774028142	26.4130949399881	34.7390742184679	43.0650534969478	26.5732089113618	34.9586350900679	43.3516745645879	23.9284508189506	0.284775931769208	-0.421146460122617	-14.7277033700089	-0.391364849882981	-0.362644289555613	-0.408811652456917	0.454282999026483	0.522919767554871	0.412592850719418	0.449938375815219	0.521269884500105	0.401792300013261	0.00202911931031113	0.00503048484805462	0.00520614019991927
209	8.10930216216329	0.25	23.9665040383976	17.452632466087	30.4803756107082	0.306976609389763	9.75933810189227	7.46990936649822	12.0487668372863	0.25	0.17	0.37	11.9661928111583	15.633673142044	19.3011534729298	28.4015971068273	37.1063121652293	45.8110272236313	28.6549114557652	37.4261426639457	46.2121583229156	23.9665040383976	0.303438416876628	0.721978478133756	-13.0786963668	-0.391364849882981	-0.362644289555613	-0.408811652456917	0.454282999026483	0.522919767554871	0.412592850719418	0.449938375815219	0.521269884500105	0.401792300013261	0.00202911931031113	0.00503048484805462	0.00520614019991927
209	8.10930216216329	0.25	24.3659619895035	17.8182664676383	30.9136575113687	0.362359905718891	9.56594461487095	7.58473209725104	11.5471571324909	0.25	0.16	0.37	12.2643353602814	15.4679099130181	18.6714844657547	29.3860914599728	37.0620504125009	44.738009365029	29.3654463106192	37.0484120266691	44.7479316215196	24.3659619895035	0.297450160965969	0.463526510295728	-13.7573668717075	-0.391364849882981	-0.362644289555613	-0.408811652456917	0.454282999026483	0.522919767554871	0.412592850719418	0.449938375815219	0.521269884500105	0.401792300013261	0.00202911931031113	0.00503048484805462	0.00520614019991927
209	8.10930216216329	0.25	24.5815114736926	17.9924700754041	31.1705528719811	0.32873850579919	9.07368142879417	7.04931294147127	11.0980499161171	0.25	0.14	0.35	11.4115422878678	14.688622875879	17.9657034638903	27.3744171748884	35.2355956965089	43.0967742181293	27.2701833471751	35.1086335216235	42.9233495558248	24.5815114736926	0.28760315103065	-0.899941113354046	-15.4095371991285	-0.391364849882981	-0.362644289555613	-0.408811652456917	0.454282999026483	0.522919767554871	0.412592850719418	0.449938375815219	0.521269884500105	0.401792300013261	0.00202911931031113	0.00503048484805462	0.00520614019991927
209	8.10930216216329	0.25	24.6562722443441	17.9425683702232	31.3699761184649	0.372423936494788	9.93793560978992	7.92376603088352	11.9521051886963	0.24	0.14	0.39	12.9103117974301	16.1920287455617	19.4737456936934	31.1751558252563	39.0996768467202	47.0241978681841	30.623904059253	38.3966248762444	46.1711968433017	24.6562722443441	0.300647109058363	0.151232312371147	-14.129697632737	-0.391364849882981	-0.362644289555613	-0.408811652456917	0.454282999026483	0.522919767554871	0.412592850719418	0.449938375815219	0.521269884500105	0.401792300013261	0.00202911931031113	0.00503048484805462	0.00520614019991927
209	8.10930216216329	0.25	24.6770850625349	17.9838655748427	31.370304550227	0.320706889865954	9.12090191162506	7.04838679668867	11.1934170265614	0.29	0.18	0.41	10.5326342668128	13.6296611961977	16.7266881255827	23.3755439094635	30.248913585342	37.1222832612205	23.4596283846307	30.3582045125306	37.2442624679552	24.6770850625349	0.328552920542064	-0.153689293209317	-13.1622980502367	-0.391364849882981	-0.362644289555613	-0.408811652456917	0.454282999026483	0.522919767554871	0.412592850719418	0.449938375815219	0.521269884500105	0.401792300013261	0.00202911931031113	0.00503048484805462	0.00520614019991927
209	8.10930216216329	0.25	24.8093269502216	18.181814533304	31.4368393671393	0.356676348001741	10.3107201784466	8.14873821749691	12.4727021393963	0.24	0.17	0.34	13.4614520717596	17.0329763704348	20.60450066911	32.973956885001	41.7224401548936	50.4709234247861	33.5028371093227	42.3607067798362	51.2882567537622	24.8093269502216	0.293855020725872	0.523523285436334	-13.4830486523061	-0.391364849882981	-0.362644289555613	-0.408811652456917	0.454282999026483	0.522919767554871	0.412592850719418	0.449938375815219	0.521269884500105	0.401792300013261	0.00202911931031113	0.00503048484805462	0.00520614019991927
209	8.10930216216329	0.25	24.9635543560042	18.1498487082474	31.7772600037609	0.317770852622183	9.65610641429321	7.4471069517232	11.8651058768632	0.24	0.16	0.38	12.1329080916239	15.731834174941	19.3307602582581	29.2959981234534	37.9859289287556	46.6758597340579	29.3875392001333	38.0685947678681	46.8013228500232	24.9635543560042	0.302919586077401	-0.320252351864113	-14.1769892514612	-0.391364849882981	-0.362644289555613	-0.408811652456917	0.454282999026483	0.522919767554871	0.412592850719418	0.449938375815219	0.521269884500105	0.401792300013261	0.00202911931031113	0.00503048484805462	0.00520614019991927
209	8.10930216216329	0.25	25.0020711768579	18.2712324441362	31.7329099095796	0.329269141858292	9.34584590798265	7.26326105445433	11.428430761511	0.22	0.15	0.36	12.309570344495	15.8390765209479	19.3685826974009	30.9810175615344	39.8641621210953	48.7473066806562	30.946726139066	39.8441795714569	48.7228613284753	25.0020711768579	0.296642112620843	-0.395659838333477	-14.604677438747	-0.391364849882981	-0.362644289555613	-0.408811652456917	0.454282999026483	0.522919767554871	0.412592850719418	0.449938375815219	0.521269884500105	0.401792300013261	0.00202911931031113	0.00503048484805462	0.00520614019991927
209	8.10930216216329	0.25	25.1108243459302	18.305073832003	31.9165748598575	0.343388673745877	9.56895619884829	7.50304699773125	11.6348653999653	0.23	0.17	0.36	12.6123461547345	16.0850635689553	19.5577809831762	31.4661904427722	40.130176204754	48.7941619667359	31.7641801096879	40.4964619125415	49.174719079491	25.1108243459302	0.285658404054114	-0.0113651304748267	-14.3712900572307	-0.391364849882981	-0.362644289555613	-0.408811652456917	0.454282999026483	0.522919767554871	0.412592850719418	0.449938375815219	0.521269884500105	0.401792300013261	0.00202911931031113	0.00503048484805462	0.00520614019991927
209	8.10930216216329	0.25	25.4819590895761	18.5946387769037	32.3692794022485	0.280838500340382	9.09762160162301	6.82462794976292	11.3706152534831	0.27	0.17	0.37	10.5682966880102	14.0881473611382	17.6079980342662	24.2593850535491	32.339155647734	40.4189262419188	24.436595789216	32.5824735843077	40.7259282943696	25.4819590895761	0.310790393609857	0.648922959261177	-12.8204593951399	-0.391364849882981	-0.362644289555613	-0.408811652456917	0.454282999026483	0.522919767554871	0.412592850719418	0.449938375815219	0.521269884500105	0.401792300013261	0.00202911931031113	0.00503048484805462	0.00520614019991927
209	8.10930216216329	0.25	25.4862689659447	18.6655243798051	32.3070135520843	0.389114113954239	11.5625368131103	9.30060169307545	13.8244719331452	0.24	0.16	0.35	15.1886629266998	18.8825927641481	22.5765226015964	36.7640236798316	45.7051480349492	54.6462723900668	36.9852871496176	45.9848929211196	54.9695104061396	25.4862689659447	0.290951356190599	-0.34569828990426	-14.7330919519213	-0.391364849882981	-0.362644289555613	-0.408811652456917	0.454282999026483	0.522919767554871	0.412592850719418	0.449938375815219	0.521269884500105	0.401792300013261	0.00202911931031113	0.00503048484805462	0.00520614019991927
209	8.10930216216329	0.25	25.5715979750976	18.709075742773	32.4341202074223	0.324018453169367	8.73688446658634	6.76661964865252	10.7071492845201	0.26	0.16	0.4	10.71095637619	13.8297101425012	16.9484639088125	25.1209216972188	32.4354850662352	39.7500484352516	24.9635354156524	32.2416221767198	39.5144140476056	25.5715979750976	0.310521031706875	-0.647534107571996	-14.4600214641013	-0.391364849882981	-0.362644289555613	-0.408811652456917	0.454282999026483	0.522919767554871	0.412592850719418	0.449938375815219	0.521269884500105	0.401792300013261	0.00202911931031113	0.00503048484805462	0.00520614019991927
209	8.10930216216329	0.25	25.8978533122968	18.9084567959234	32.8872498286702	0.319510141328415	9.20765903444033	7.10967009030179	11.3056479785789	0.26	0.17	0.41	11.1553152880764	14.447131623505	17.7389479589336	25.9367359362026	33.5903942002366	41.2440524642706	25.8758412862356	33.5126461558625	41.1609220339644	25.8978533122968	0.310541749071195	0.787756545886736	-12.8083367190184	-0.391364849882981	-0.362644289555613	-0.408811652456917	0.454282999026483	0.522919767554871	0.412592850719418	0.449938375815219	0.521269884500105	0.401792300013261	0.00202911931031113	0.00503048484805462	0.00520614019991927
209	8.10930216216329	0.25	26.0373045102958	19.0231807627697	33.0514282578219	0.352448083939452	9.53059552701052	7.51364512076591	11.5475459332551	0.27	0.16	0.4	11.7430747730425	14.89536624454	18.0476577160375	27.198754355205	34.4999427616766	41.8011311681482	26.9932257795076	34.2509515648971	41.4939661427346	26.0373045102958	0.308721724748163	0.357499120454038	-13.353248592047	-0.391364849882981	-0.362644289555613	-0.408811652456917	0.454282999026483	0.522919767554871	0.412592850719418	0.449938375815219	0.521269884500105	0.401792300013261	0.00202911931031113	0.00503048484805462	0.00520614019991927
209	8.10930216216329	0.25	26.6840629246315	19.4592220510886	33.9089037981745	0.315070574374641	9.51256749855208	7.32277883601796	11.7023561610862	0.24	0.17	0.39	12.027616676444	15.6243303318991	19.2210439873542	29.2860391601806	38.043675838768	46.8013125173553	29.3515501324391	38.1388734423095	46.89260970693	26.6840629246315	0.296471263984393	-0.0388035874767168	-13.9343099767986	-0.391364849882981	-0.362644289555613	-0.408811652456917	0.454282999026483	0.522919767554871	0.412592850719418	0.449938375815219	0.521269884500105	0.401792300013261	0.00202911931031113	0.00503048484805462	0.00520614019991927
209	8.10930216216329	0.25	26.9222304515972	19.6770051597248	34.1674557434696	0.357392187154957	10.1349994337121	8.01317393651247	12.2568249309117	0.25	0.15	0.37	12.8283587577067	16.2252073616411	19.6220559655756	30.4286114232944	38.4858686441986	46.5431258651028	30.348800082951	38.3630433756805	46.3937067380947	26.9222304515972	0.287065850968555	0.342971682555959	-14.0119995827303	-0.391364849882981	-0.362644289555613	-0.408811652456917	0.454282999026483	0.522919767554871	0.412592850719418	0.449938375815219	0.521269884500105	0.401792300013261	0.00202911931031113	0.00503048484805462	0.00520614019991927
209	8.10930216216329	0.25	26.9547487598326	19.7107171376144	34.1987803820508	0.291229970445772	8.83654590065749	6.68424672821043	10.9888450731045	0.23	0.15	0.37	11.1889255189934	14.7917122075017	18.3944988960099	27.7907166598883	36.7392098710002	45.6877030821121	27.6482715506779	36.5605758704382	45.4506884846414	26.9547487598326	0.281340306566075	0.446411406420429	-14.1127874792867	-0.391364849882981	-0.362644289555613	-0.408811652456917	0.454282999026483	0.522919767554871	0.412592850719418	0.449938375815219	0.521269884500105	0.401792300013261	0.00202911931031113	0.00503048484805462	0.00520614019991927
209	8.10930216216329	0.25	27.0962255519729	19.7886274976474	34.4038236062984	0.33899350686516	9.71747224907686	7.59888700285731	11.8360574952964	0.24	0.16	0.36	12.4858028386111	15.9668702200765	19.4479376015419	30.4134963193487	38.892841329203	47.3721863390572	30.5028062975669	38.9963925506811	47.5058766569602	27.0962255519729	0.289250929777016	0.0287301259856696	-14.2621750724191	-0.391364849882981	-0.362644289555613	-0.408811652456917	0.454282999026483	0.522919767554871	0.412592850719418	0.449938375815219	0.521269884500105	0.401792300013261	0.00202911931031113	0.00503048484805462	0.00520614019991927
209	8.10930216216329	0.25	27.1037693865362	19.7403752010999	34.4671635719724	0.314158520905378	9.85347924030789	7.58041076247338	12.1265477181424	0.26	0.16	0.4	11.9567801070973	15.5421504530406	19.127520798984	27.94486445529	36.3244354971568	44.7040065390237	27.7836496318418	36.1176360736122	44.4371475246623	27.1037693865362	0.315559235948723	-0.252762763359447	-13.80637097157	-0.391364849882981	-0.362644289555613	-0.408811652456917	0.454282999026483	0.522919767554871	0.412592850719418	0.449938375815219	0.521269884500105	0.401792300013261	0.00202911931031113	0.00503048484805462	0.00520614019991927
209	8.10930216216329	0.25	27.2700886392719	19.9501674171038	34.59000986144	0.360247353620563	10.3739452461774	8.21552970721228	12.5323607851426	0.23	0.15	0.34	13.8613730567616	17.5030862588747	21.1447994609878	34.7197449884177	43.8414498282311	52.9631546680445	34.9371257291264	44.1016054575226	53.2663854797937	27.2700886392719	0.278498385628111	0.471974067734429	-14.3265243944504	-0.391364849882981	-0.362644289555613	-0.408811652456917	0.454282999026483	0.522919767554871	0.412592850719418	0.449938375815219	0.521269884500105	0.401792300013261	0.00202911931031113	0.00503048484805462	0.00520614019991927
209	8.10930216216329	0.25	27.3783514789573	19.9053280555024	34.8513749024122	0.323118986526938	9.63338334922628	7.45647957881284	11.8102871196397	0.25	0.17	0.34	12.0255879714907	15.5364334743687	19.0472789772466	28.7378915554287	37.1278594778923	45.517827400356	29.1843601189454	37.6948901062273	46.2252629076489	27.3783514789573	0.286567687134477	0.0661425226596388	-14.2583019610496	-0.391364849882981	-0.362644289555613	-0.408811652456917	0.454282999026483	0.522919767554871	0.412592850719418	0.449938375815219	0.521269884500105	0.401792300013261	0.00202911931031113	0.00503048484805462	0.00520614019991927
209	8.10930216216329	0.25	27.4503886455376	19.934711832521	34.9660654585542	0.307719837884297	9.31721195898464	7.13531301118759	11.4991109067817	0.25	0.17	0.36	11.5396408253603	15.0683339794423	18.5970271335242	27.6545702490108	36.1110286599436	44.5674870708765	27.8675750646215	36.4171500439047	44.9478720892333	27.4503886455376	0.291712220430471	-1.0022142367787	-15.0892074187929	-0.391364849882981	-0.362644289555613	-0.408811652456917	0.454282999026483	0.522919767554871	0.412592850719418	0.449938375815219	0.521269884500105	0.401792300013261	0.00202911931031113	0.00503048484805462	0.00520614019991927
209	8.10930216216329	0.25	28.1043622422584	20.5250331692429	35.6836913152739	0.25153999388876	8.23861895104037	6.0198061926098	10.4574317094709	0.24	0.16	0.37	9.90549095970799	13.5565104471627	17.2075299346174	24.1644362075833	33.0710949341532	41.9777536607231	24.1778734808679	33.092474297785	41.9744701773017	28.1043622422584	0.276069512631533	-0.852716538737681	-15.4309588578552	-0.391364849882981	-0.362644289555613	-0.408811652456917	0.454282999026483	0.522919767554871	0.412592850719418	0.449938375815219	0.521269884500105	0.401792300013261	0.00202911931031113	0.00503048484805462	0.00520614019991927
209	8.10930216216329	0.25	28.4459188477691	20.8221876933498	36.0696500021883	0.334030202778737	10.5650081836931	8.2358998057249	12.8941165616613	0.24	0.17	0.36	13.565089610164	17.4012902202007	21.2374908302373	33.1251550328241	42.4929324376459	51.8607098424678	33.4051643651659	42.8551017369306	52.3447069592784	28.4459188477691	0.290234930926995	-0.316342394379062	-14.2805423386785	-0.391364849882981	-0.362644289555613	-0.408811652456917	0.454282999026483	0.522919767554871	0.412592850719418	0.449938375815219	0.521269884500105	0.401792300013261	0.00202911931031113	0.00503048484805462	0.00520614019991927
209	8.10930216216329	0.25	28.6365569598688	20.9862966622906	36.2868172574469	0.262671511032393	8.82340585912508	6.51535306297513	11.131458655275	0.26	0.17	0.37	10.3441606414025	14.008562042439	17.6729634434754	24.3329809191101	32.9528982292198	41.5728155393295	24.4560153979151	33.1194753505801	41.7674475167983	28.6365569598688	0.298875864811624	-0.702308802687869	-14.5851208364373	-0.391364849882981	-0.362644289555613	-0.408811652456917	0.454282999026483	0.522919767554871	0.412592850719418	0.449938375815219	0.521269884500105	0.401792300013261	0.00202911931031113	0.00503048484805462	0.00520614019991927
209	8.10930216216329	0.25	29.0290146164848	21.2698270941926	36.788202138777	0.343863608226931	9.65886887919901	7.5757421714827	11.7419955869153	0.24	0.15	0.38	12.4999935083439	15.9371577800544	19.374322051765	30.5808675492005	38.9897891432688	47.3987107373371	30.4443188287538	38.8186784484767	47.20190344214	29.0290146164848	0.281884076979143	-0.729168078827881	-15.2204595251239	-0.391364849882981	-0.362644289555613	-0.408811652456917	0.454282999026483	0.522919767554871	0.412592850719418	0.449938375815219	0.521269884500105	0.401792300013261	0.00202911931031113	0.00503048484805462	0.00520614019991927
209	8.10930216216329	0.25	29.4399793538502	21.5453418374289	37.3346168702715	0.299715285748551	8.96540325621351	6.8257757766484	11.1050307357786	0.25	0.16	0.37	10.9411232294637	14.3707594620449	17.8003956946261	25.9848173315588	34.1300935658425	42.2753698001261	26.0902745317152	34.2975308012398	42.4544530948903	29.4399793538502	0.289895532628271	0.909723204159904	-13.5869009057489	-0.391364849882981	-0.362644289555613	-0.408811652456917	0.454282999026483	0.522919767554871	0.412592850719418	0.449938375815219	0.521269884500105	0.401792300013261	0.00202911931031113	0.00503048484805462	0.00520614019991927
209	8.10930216216329	0.25	29.6050352583184	21.6943018477608	37.5157686688759	0.328456579826737	9.86118757180753	7.65971769558272	12.0626574480323	0.23	0.16	0.35	12.7764787153978	16.4485504723499	20.120622229302	31.6151945088222	40.7016779940161	49.78816147921	31.7736847979132	40.8813839087274	49.9997928070574	29.6050352583184	0.276749719836331	0.291383612551836	-14.3289059328096	-0.391364849882981	-0.362644289555613	-0.408811652456917	0.454282999026483	0.522919767554871	0.412592850719418	0.449938375815219	0.521269884500105	0.401792300013261	0.00202911931031113	0.00503048484805462	0.00520614019991927
209	8.10930216216329	0.25	29.6115064724401	21.5726558883274	37.6503570565529	0.300895824145668	8.6774610950525	6.61236148557316	10.7425607045318	0.25	0.16	0.35	10.7335825002702	14.0857762782395	17.4379700562088	25.8202335597559	33.8841233451607	41.9480131305654	26.0824175542556	34.2217528889284	42.3618964457973	29.6115064724401	0.276653153030079	-0.342847748162916	-14.927573578368	-0.391364849882981	-0.362644289555613	-0.408811652456917	0.454282999026483	0.522919767554871	0.412592850719418	0.449938375815219	0.521269884500105	0.401792300013261	0.00202911931031113	0.00503048484805462	0.00520614019991927
209	8.10930216216329	0.25	29.6363204640111	21.5873763747713	37.6852645532509	0.253852976596123	8.61221709419636	6.30694864861212	10.9174855397806	0.24	0.17	0.34	10.3686327936337	14.1584974864869	17.9483621793402	25.2706195690712	34.5073464141142	43.7440732591572	25.61290666257	34.9604909417378	44.3413593283079	29.6363204640111	0.27833553617922	0.654991112157927	-13.8538051007275	-0.391364849882981	-0.362644289555613	-0.408811652456917	0.454282999026483	0.522919767554871	0.412592850719418	0.449938375815219	0.521269884500105	0.401792300013261	0.00202911931031113	0.00503048484805462	0.00520614019991927
209	8.10930216216329	0.25	29.7391914953712	21.7487458700199	37.7296371207225	0.287681612638643	9.37548702486263	7.07213496290486	11.6788390868204	0.25	0.17	0.36	11.2735353715127	14.9452584197478	18.616981467983	26.6261811480917	35.298169108051	43.9701570680103	26.899956412987	35.6543081512645	44.3649634256179	29.7391914953712	0.284303542555145	0.59799957935434	-13.5362043607734	-0.391364849882981	-0.362644289555613	-0.408811652456917	0.454282999026483	0.522919767554871	0.412592850719418	0.449938375815219	0.521269884500105	0.401792300013261	0.00202911931031113	0.00503048484805462	0.00520614019991927
209	8.10930216216329	0.26	11.3484179993155	8.3200187161704	14.3768172824606	0.52087685578532	11.1675735068044	9.49532689010184	12.839820123507	0.24	0.17	0.37	15.5150612658714	18.2474588978932	20.9798565299149	37.5750075060504	44.1924394177487	50.8098713294469	37.8387338465991	44.5056166732468	51.176916464807	11.3484179993155	0.350901552859794	1.00409314180595	-12.623378628481	-0.391364849882981	-0.362644289555613	-0.408811652456917	0.454282999026483	0.522919767554871	0.412592850719418	0.449938375815219	0.521269884500105	0.401792300013261	0.00202911931031113	0.00503048484805462	0.00520614019991927
209	8.10930216216329	0.26	14.026776470952	10.2851958574267	17.7683570844773	0.43071254915869	9.9346581176712	8.15141551828118	11.7179007170612	0.24	0.16	0.36	13.2742544320126	16.1781937447883	19.082133057564	32.0367203280534	39.0452263115363	46.0537322950192	32.0447290728733	39.0803953883574	46.1063264107023	14.026776470952	0.326572627560156	0.38902502775163	-13.4177043768894	-0.391364849882981	-0.362644289555613	-0.408811652456917	0.454282999026483	0.522919767554871	0.412592850719418	0.449938375815219	0.521269884500105	0.401792300013261	0.00202911931031113	0.00503048484805462	0.00520614019991927
209	8.10930216216329	0.26	16.4567862567953	12.1315972461986	20.7819752673921	0.453242341287618	10.2808919929646	8.51790763679663	12.0438763491325	0.26	0.17	0.39	13.5131344885134	16.3100003060209	19.1068661235284	31.7631572859963	38.3373010529241	44.9114448198519	31.7930954691692	38.3711821745137	44.9739376402196	16.4567862567953	0.335575249494346	-0.790027716456523	-14.3323889116218	-0.391364849882981	-0.362644289555613	-0.408811652456917	0.454282999026483	0.522919767554871	0.412592850719418	0.449938375815219	0.521269884500105	0.401792300013261	0.00202911931031113	0.00503048484805462	0.00520614019991927
209	8.10930216216329	0.26	19.1680764965208	14.1456813133632	24.1904716796785	0.428376105894143	9.71317141434439	7.96135301917377	11.464989809515	0.24	0.15	0.35	12.9521629445424	15.8021605829905	18.6521582214386	31.228260708185	38.0997361252441	44.9712115423033	31.2542678995768	38.1356239021385	45.0176995607779	19.1680764965208	0.304434820126431	-0.026851021183175	-14.3524092854153	-0.391364849882981	-0.362644289555613	-0.408811652456917	0.454282999026483	0.522919767554871	0.412592850719418	0.449938375815219	0.521269884500105	0.401792300013261	0.00202911931031113	0.00503048484805462	0.00520614019991927
209	8.10930216216329	0.26	19.2254092270884	14.1595508627219	24.2912675914548	0.394733935759071	8.93583204684492	7.20823923275764	10.6634248609322	0.25	0.16	0.37	11.5623144142822	14.3334448736538	17.1045753330253	27.479604054454	34.0656183313798	40.6516326083056	27.5159507765499	34.1197827141172	40.7032426638621	19.2254092270884	0.30505897789957	-0.693339118036353	-14.8546686102182	-0.391364849882981	-0.362644289555613	-0.408811652456917	0.454282999026483	0.522919767554871	0.412592850719418	0.449938375815219	0.521269884500105	0.401792300013261	0.00202911931031113	0.00503048484805462	0.00520614019991927
209	8.10930216216329	0.26	19.2262741298612	14.1659752060461	24.2865730536762	0.382203203485716	9.1402661494673	7.32592074940493	10.9546115495297	0.27	0.18	0.4	11.283965279291	14.0785642381465	16.8731631970021	25.7688458224052	32.1507858517995	38.5327258811938	25.97033628543	32.4170039846223	38.8314714594979	19.2262741298612	0.326269457007184	0.926451051721847	-12.4716780536401	-0.391364849882981	-0.362644289555613	-0.408811652456917	0.454282999026483	0.522919767554871	0.412592850719418	0.449938375815219	0.521269884500105	0.401792300013261	0.00202911931031113	0.00503048484805462	0.00520614019991927
209	8.10930216216329	0.26	19.5103024150326	14.3092032242997	24.7114016057655	0.385602822150745	9.8864117118781	7.93800930183818	11.834814121918	0.24	0.16	0.38	12.9880938649247	16.1760509995157	19.3640081341066	31.4992008069323	39.2307511784273	46.9623015499224	31.4563970444931	39.1564283365338	46.8852337379698	19.5103024150326	0.315004271202771	-0.345008128566474	-14.3233545400086	-0.391364849882981	-0.362644289555613	-0.408811652456917	0.454282999026483	0.522919767554871	0.412592850719418	0.449938375815219	0.521269884500105	0.401792300013261	0.00202911931031113	0.00503048484805462	0.00520614019991927
209	8.10930216216329	0.26	19.634878031811	14.5004487632065	24.7693073004156	0.353484786181485	8.80840584021539	6.94851785477774	10.668293825653	0.27	0.18	0.44	10.7590465656654	13.6388868223161	16.5187270789669	24.6948082780108	31.3047901732689	37.914772068527	24.6090573986827	31.1940657714536	37.7764825084019	19.634878031811	0.337042441688665	0.113164642053112	-12.9378948740931	-0.391364849882981	-0.362644289555613	-0.408811652456917	0.454282999026483	0.522919767554871	0.412592850719418	0.449938375815219	0.521269884500105	0.401792300013261	0.00202911931031113	0.00503048484805462	0.00520614019991927
209	8.10930216216329	0.26	20.2832246130391	14.9092718829553	25.6571773431229	0.38279026468312	9.55436562757477	7.66017684569893	11.4485544094506	0.26	0.16	0.43	11.9865914791958	14.9506049178111	17.9146183564264	27.7956618858742	34.6689014976462	41.5421411094182	27.4001763488175	34.1676980414757	40.9494418852795	20.2832246130391	0.340854544553416	-0.41729470422231	-13.8974056265546	-0.391364849882981	-0.362644289555613	-0.408811652456917	0.454282999026483	0.522919767554871	0.412592850719418	0.449938375815219	0.521269884500105	0.401792300013261	0.00202911931031113	0.00503048484805462	0.00520614019991927
209	8.10930216216329	0.26	20.6876776695281	15.2004069970595	26.1749483419967	0.371227728094814	9.33099072866037	7.4349847323767	11.226996724944	0.25	0.15	0.37	12.021747680492	15.0874305982746	18.1531135160573	28.8037404999159	36.1490231963851	43.4943058928543	28.6847409172913	35.9950635709672	43.2937844270902	20.6876776695281	0.304729443238336	-0.154173810833162	-14.2715721635482	-0.391364849882981	-0.362644289555613	-0.408811652456917	0.454282999026483	0.522919767554871	0.412592850719418	0.449938375815219	0.521269884500105	0.401792300013261	0.00202911931031113	0.00503048484805462	0.00520614019991927
209	8.10930216216329	0.26	20.7491478489652	15.3394619590893	26.1588337388411	0.316293766367019	7.84340983871315	6.0429649859545	9.64385469147179	0.26	0.16	0.42	9.55757934337323	12.4051706455907	15.2527619478082	22.3975035770091	29.0706301173079	35.7437566576067	22.2473185606346	28.8622512066073	35.5115997318377	20.7491478489652	0.329098115215822	-0.266587042672904	-13.5563506687808	-0.391364849882981	-0.362644289555613	-0.408811652456917	0.454282999026483	0.522919767554871	0.412592850719418	0.449938375815219	0.521269884500105	0.401792300013261	0.00202911931031113	0.00503048484805462	0.00520614019991927
209	8.10930216216329	0.26	20.8962248094172	15.3553094800306	26.4371401388037	0.378843290848309	9.80953095463143	7.84840948829406	11.7706524209688	0.29	0.18	0.46	11.6288824126414	14.5346496210113	17.4404168293812	25.6070458783156	32.0056069417198	38.4041680051241	25.4407415828199	31.7899071869951	38.1561238969829	20.8962248094172	0.360076463790232	-0.387706952960755	-12.8104706769071	-0.391364849882981	-0.362644289555613	-0.408811652456917	0.454282999026483	0.522919767554871	0.412592850719418	0.449938375815219	0.521269884500105	0.401792300013261	0.00202911931031113	0.00503048484805462	0.00520614019991927
209	8.10930216216329	0.26	21.0564039439164	15.562275074859	26.5505328129737	0.338926724339019	8.67034977558389	6.77977450531118	10.5609250458566	0.23	0.15	0.36	11.2564743639314	14.3954005990497	17.534326834168	27.7184836139846	35.4479264751013	43.1773693362181	27.5947965962792	35.2942880194885	43.0025842375814	21.0564039439164	0.296460211307964	0.558521132618255	-13.9483511701694	-0.391364849882981	-0.362644289555613	-0.408811652456917	0.454282999026483	0.522919767554871	0.412592850719418	0.449938375815219	0.521269884500105	0.401792300013261	0.00202911931031113	0.00503048484805462	0.00520614019991927
209	8.10930216216329	0.26	21.1155875173799	15.5127417919863	26.7184332427735	0.331278874057872	8.35813217806036	6.5040868507408	10.2121775053799	0.25	0.17	0.39	10.3768224533687	13.3348240335447	16.2928256137207	24.5291166942726	31.5213502289636	38.5135837636546	24.5508383268936	31.5612344976325	38.5768859986889	21.1155875173799	0.309672973757112	-0.0993503841363095	-13.8731969166132	-0.391364849882981	-0.362644289555613	-0.408811652456917	0.454282999026483	0.522919767554871	0.412592850719418	0.449938375815219	0.521269884500105	0.401792300013261	0.00202911931031113	0.00503048484805462	0.00520614019991927
209	8.10930216216329	0.26	21.5773209317274	15.8904555401443	27.2641863233104	0.380882561799148	9.39500560452633	7.52486836366914	11.2651428453835	0.26	0.15	0.43	11.8819331511295	14.8349211112362	17.787909071343	27.7994497634328	34.708379430421	41.6173090974092	27.3472689967559	34.1584336526031	40.9563298531915	21.5773209317274	0.330197933883004	-0.741295941622431	-14.1943508537904	-0.391364849882981	-0.362644289555613	-0.408811652456917	0.454282999026483	0.522919767554871	0.412592850719418	0.449938375815219	0.521269884500105	0.401792300013261	0.00202911931031113	0.00503048484805462	0.00520614019991927
209	8.10930216216329	0.26	21.6711764187155	15.9535685484996	27.3887842889314	0.253712053532793	7.82314975748079	5.72831501067195	9.91798450428964	0.25	0.18	0.4	9.28857179462569	12.685386199448	16.0822006042703	22.3196991201942	30.4819739197109	38.6442487192277	22.4169803152747	30.6245621280569	38.843457517429	21.6711764187155	0.319892488863419	1.37788150740384	-11.8593470225595	-0.391364849882981	-0.362644289555613	-0.408811652456917	0.454282999026483	0.522919767554871	0.412592850719418	0.449938375815219	0.521269884500105	0.401792300013261	0.00202911931031113	0.00503048484805462	0.00520614019991927
209	8.10930216216329	0.26	21.7566342934782	16.0173953904548	27.4958731965017	0.397728626490613	10.5270929065666	8.50455531286421	12.5496305002689	0.27	0.18	0.37	13.0528832626392	16.1570957856577	19.2613083086761	29.7070288362643	36.7718994154069	43.8367699945494	30.0113343365605	37.159348748069	44.2786327412958	21.7566342934782	0.331541312214368	0.558882683202853	-12.6882952596728	-0.391364849882981	-0.362644289555613	-0.408811652456917	0.454282999026483	0.522919767554871	0.412592850719418	0.449938375815219	0.521269884500105	0.401792300013261	0.00202911931031113	0.00503048484805462	0.00520614019991927
209	8.10930216216329	0.26	21.9097234342417	16.169678042757	27.6497688257263	0.389923364591488	9.32775763659541	7.50610619612932	11.1494090770615	0.23	0.14	0.38	12.4896034822487	15.5206962459003	18.551789009552	30.8255715694799	38.3066070605166	45.7876425515533	30.4177464462821	37.7779218601828	45.1742862371893	21.9097234342417	0.302844739546338	-0.464430696558655	-14.8715990871841	-0.391364849882981	-0.362644289555613	-0.408811652456917	0.454282999026483	0.522919767554871	0.412592850719418	0.449938375815219	0.521269884500105	0.401792300013261	0.00202911931031113	0.00503048484805462	0.00520614019991927
209	8.10930216216329	0.26	22.0281715074426	16.2264996078718	27.8298434070134	0.327433630922748	9.72984444994963	7.55264963992536	11.9070392599739	0.28	0.17	0.42	11.4806476813856	14.7901625853335	18.0996774892815	25.8902747645979	33.3536385554466	40.8170023462952	25.7256654276699	33.1295323491644	40.5304481298376	22.0281715074426	0.347584880412145	-0.899838473399191	-13.7856330350633	-0.391364849882981	-0.362644289555613	-0.408811652456917	0.454282999026483	0.522919767554871	0.412592850719418	0.449938375815219	0.521269884500105	0.401792300013261	0.00202911931031113	0.00503048484805462	0.00520614019991927
209	8.10930216216329	0.26	22.0897764773898	16.3111746564018	27.8683782983778	0.307061143103564	8.39995205336408	6.42981111652896	10.3700929901992	0.24	0.16	0.38	10.4611353997139	13.6665034460271	16.8718714923403	25.2237781110718	32.9525273601003	40.6812766091288	25.1651304258476	32.8755538521334	40.572584197711	22.0897764773898	0.31348528716747	0.0978025023636284	-13.8624361609488	-0.391364849882981	-0.362644289555613	-0.408811652456917	0.454282999026483	0.522919767554871	0.412592850719418	0.449938375815219	0.521269884500105	0.401792300013261	0.00202911931031113	0.00503048484805462	0.00520614019991927
209	8.10930216216329	0.26	22.1224574419116	16.320811698386	27.9241031854372	0.359396423879827	9.20339921526785	7.28498878934535	11.1218096411904	0.27	0.17	0.42	11.2110546823125	14.1633453185851	17.1156359548578	25.5807370655304	32.3171033261168	39.0534695867032	25.5222870218823	32.2509627119303	38.9567668157782	22.1224574419116	0.325102073238146	0.347470145185186	-12.846426859152	-0.391364849882981	-0.362644289555613	-0.408811652456917	0.454282999026483	0.522919767554871	0.412592850719418	0.449938375815219	0.521269884500105	0.401792300013261	0.00202911931031113	0.00503048484805462	0.00520614019991927
209	8.10930216216329	0.26	22.2786030464201	16.4384595072642	28.118746585576	0.368945528659129	10.0470816148928	7.99555247463694	12.0986107551487	0.28	0.17	0.38	12.0718840440131	15.1693337790557	18.2667835140982	27.0505443939253	33.9912755391414	40.9320066843576	27.156321211504	34.1049967817275	41.0719254940956	22.2786030464201	0.326269309268043	-0.211056714077903	-13.4909512929508	-0.391364849882981	-0.362644289555613	-0.408811652456917	0.454282999026483	0.522919767554871	0.412592850719418	0.449938375815219	0.521269884500105	0.401792300013261	0.00202911931031113	0.00503048484805462	0.00520614019991927
209	8.10930216216329	0.26	22.308352142916	16.4128778786697	28.2038264071623	0.310847355654878	9.11018412740168	6.99232659918315	11.2280416556202	0.25	0.18	0.41	11.3554268570233	14.7947936992545	18.2341605414857	27.3285707279744	35.6059328378126	43.8832949476509	27.4483302993503	35.7561524305449	44.0746278962077	22.308352142916	0.324093997171473	-0.174737645028704	-13.4647752861704	-0.391364849882981	-0.362644289555613	-0.408811652456917	0.454282999026483	0.522919767554871	0.412592850719418	0.449938375815219	0.521269884500105	0.401792300013261	0.00202911931031113	0.00503048484805462	0.00520614019991927
209	8.10930216216329	0.26	22.3915939598213	16.5067570931788	28.2764308264638	0.344533120405779	8.85375474035192	6.94709658207229	10.7604128986316	0.25	0.17	0.39	11.2446685388954	14.3308123334359	17.4169561279763	26.9706832086461	34.3728939835539	41.7751047584617	27.1142386582439	34.5662027414633	42.0259105275698	22.3915939598213	0.316565184622473	1.05475797646454	-12.539067433531	-0.391364849882981	-0.362644289555613	-0.408811652456917	0.454282999026483	0.522919767554871	0.412592850719418	0.449938375815219	0.521269884500105	0.401792300013261	0.00202911931031113	0.00503048484805462	0.00520614019991927
209	8.10930216216329	0.26	22.5210247228785	16.656742955428	28.385306490329	0.391543840592524	9.86358170528308	7.94383223840484	11.7833311721613	0.23	0.15	0.35	13.4112488227081	16.6522837545755	19.893318686443	33.6145225065051	41.7379898361963	49.8614571658876	33.5905552084069	41.707963488315	49.8257896934406	22.5210247228785	0.288983806886154	0.537636192487769	-14.1105305506372	-0.391364849882981	-0.362644289555613	-0.408811652456917	0.454282999026483	0.522919767554871	0.412592850719418	0.449938375815219	0.521269884500105	0.401792300013261	0.00202911931031113	0.00503048484805462	0.00520614019991927
209	8.10930216216329	0.26	22.5511637992435	16.5516268784985	28.5507007199885	0.380137891826926	10.3570507413274	8.29215309594566	12.421948386709	0.28	0.15	0.4	12.4947758354741	15.6062033385261	18.717630841578	27.9459313749233	34.9049789499484	41.8640265249735	27.6436704058459	34.5322206995387	41.4151003960229	22.5511637992435	0.328010284817285	-0.489862731144234	-13.8661287340488	-0.391364849882981	-0.362644289555613	-0.408811652456917	0.454282999026483	0.522919767554871	0.412592850719418	0.449938375815219	0.521269884500105	0.401792300013261	0.00202911931031113	0.00503048484805462	0.00520614019991927
209	8.10930216216329	0.26	22.5641660406161	16.6446563313859	28.4836757498462	0.391035438519025	9.71362909043975	7.82104611775377	11.6062120631257	0.28	0.17	0.43	11.8302140222009	14.6929591440873	17.5557042659737	26.5549754512128	32.9809053872319	39.406835323251	26.3917819954826	32.7771850075527	39.1672356262673	22.5641660406161	0.339447090871306	-1.11087429251662	-14.1934825555723	-0.391364849882981	-0.362644289555613	-0.408811652456917	0.454282999026483	0.522919767554871	0.412592850719418	0.449938375815219	0.521269884500105	0.401792300013261	0.00202911931031113	0.00503048484805462	0.00520614019991927
209	8.10930216216329	0.26	22.5942770845907	16.6917233832062	28.4968307859751	0.350180125642662	9.34575389644432	7.35805521402598	11.3334525788627	0.27	0.18	0.42	11.4964857429859	14.6021364752901	17.7077872075943	26.619885181706	33.810957980527	41.0020307793479	26.7111285176468	33.9056441096791	41.1360248762927	22.5942770845907	0.334639981214902	0.626825301006781	-12.2628646522694	-0.391364849882981	-0.362644289555613	-0.408811652456917	0.454282999026483	0.522919767554871	0.412592850719418	0.449938375815219	0.521269884500105	0.401792300013261	0.00202911931031113	0.00503048484805462	0.00520614019991927
209	8.10930216216329	0.26	22.7010556744324	16.662824912412	28.7392864364529	0.377477574633522	10.9289385816529	8.73767122399133	13.1202059393145	0.23	0.16	0.36	14.5040239578712	18.1413998030917	21.7787756483122	35.7072629481052	44.6620699812176	53.6168770143301	35.7763162109364	44.7246579100432	53.6834176977689	22.7010556744324	0.305355341537282	0.537378016427644	-13.6194344386277	-0.391364849882981	-0.362644289555613	-0.408811652456917	0.454282999026483	0.522919767554871	0.412592850719418	0.449938375815219	0.521269884500105	0.401792300013261	0.00202911931031113	0.00503048484805462	0.00520614019991927
209	8.10930216216329	0.26	22.7859306568849	16.723509041016	28.8483522727539	0.32744453767057	8.95505296416224	6.95127868576906	10.9588272425554	0.25	0.17	0.37	11.1450435346892	14.3577116747397	17.5703798147903	26.4757007248436	34.1075812051193	41.739461685395	26.6396662204244	34.3282334749996	42.0048399813665	22.7859306568849	0.305066161527749	0.271904468690221	-13.5607840701025	-0.391364849882981	-0.362644289555613	-0.408811652456917	0.454282999026483	0.522919767554871	0.412592850719418	0.449938375815219	0.521269884500105	0.401792300013261	0.00202911931031113	0.00503048484805462	0.00520614019991927
209	8.10930216216329	0.26	22.8162073775245	16.8061112073325	28.8263035477165	0.378601642372197	9.3107579456789	7.44839508817561	11.1731208031822	0.23	0.14	0.37	12.4787395661237	15.5988668957412	18.7189942253587	31.0225009674899	38.7792261230112	46.5359512785325	30.5618581366663	38.1941307064829	45.8422340935408	22.8162073775245	0.294798322122378	0.619495155161744	-14.1172930240488	-0.391364849882981	-0.362644289555613	-0.408811652456917	0.454282999026483	0.522919767554871	0.412592850719418	0.449938375815219	0.521269884500105	0.401792300013261	0.00202911931031113	0.00503048484805462	0.00520614019991927
209	8.10930216216329	0.26	23.0162022464419	17.030297104157	29.0021073887267	0.293676139103665	7.97166286378939	6.04146427953203	9.90186144804674	0.25	0.15	0.4	9.6537312680384	12.7380197061076	15.8223081441768	22.8554196604046	30.1575399130361	37.4596601656676	22.5150615635487	29.7072897029666	36.900589921904	23.0162022464419	0.3130298748364	0.756511864252662	-13.1991376676316	-0.391364849882981	-0.362644289555613	-0.408811652456917	0.454282999026483	0.522919767554871	0.412592850719418	0.449938375815219	0.521269884500105	0.401792300013261	0.00202911931031113	0.00503048484805462	0.00520614019991927
209	8.10930216216329	0.26	23.1506961383084	17.0150583079692	29.2863339686476	0.306455399173588	8.67090064920844	6.63431241407321	10.7074888843437	0.27	0.17	0.42	10.3270465223814	13.497223043849	16.6673995653166	23.8251937075444	31.1390050230431	38.4528163385419	23.6659519267643	30.9473296757636	38.2083569870047	23.1506961383084	0.320349624217412	-0.0765749652405085	-13.3385670582622	-0.391364849882981	-0.362644289555613	-0.408811652456917	0.454282999026483	0.522919767554871	0.412592850719418	0.449938375815219	0.521269884500105	0.401792300013261	0.00202911931031113	0.00503048484805462	0.00520614019991927
209	8.10930216216329	0.26	23.2894676696533	17.2263814097772	29.3525539295295	0.352756542166879	9.92194982395275	7.82359569279299	12.0203039551125	0.24	0.17	0.34	12.8536171470467	16.3010653153738	19.7485134837009	31.3058827962408	39.7023837242743	48.0988846523077	31.6956446324041	40.1910641568858	48.6989859316619	23.2894676696533	0.304281391518912	0.185715731959519	-13.6626249013456	-0.391364849882981	-0.362644289555613	-0.408811652456917	0.454282999026483	0.522919767554871	0.412592850719418	0.449938375815219	0.521269884500105	0.401792300013261	0.00202911931031113	0.00503048484805462	0.00520614019991927
209	8.10930216216329	0.26	23.3798601535566	17.2218326452284	29.5378876618848	0.300748881909422	8.63017818195012	6.57561359618391	10.6847427677163	0.21	0.15	0.33	11.4374784084771	15.0111430931174	18.5848077777577	29.6151436581649	38.8684588769539	48.1217740957429	29.7819946677473	39.0695405602383	48.3793736779427	23.3798601535566	0.287347756929487	-1.52033356965438	-16.3609715019069	-0.391364849882981	-0.362644289555613	-0.408811652456917	0.454282999026483	0.522919767554871	0.412592850719418	0.449938375815219	0.521269884500105	0.401792300013261	0.00202911931031113	0.00503048484805462	0.00520614019991927
209	8.10930216216329	0.26	23.4359376123325	17.3413325094749	29.5305427151902	0.349294052436205	9.97157283824527	7.84663651551484	12.0965091609757	0.23	0.15	0.37	13.1435244482378	16.702903355816	20.2622822633941	32.6688111526468	41.515804804184	50.3627984557213	32.5955294410519	41.4473451474424	50.2762492288066	23.4359376123325	0.306648046403333	0.13790525016652	-13.8698057472908	-0.391364849882981	-0.362644289555613	-0.408811652456917	0.454282999026483	0.522919767554871	0.412592850719418	0.449938375815219	0.521269884500105	0.401792300013261	0.00202911931031113	0.00503048484805462	0.00520614019991927
209	8.10930216216329	0.26	23.6848577911137	17.3888141878836	29.9809013943439	0.340401195378804	9.76179887852168	7.6402174313561	11.8833803256873	0.25	0.18	0.38	12.2985752575929	15.7137174740949	19.1288596905969	29.3338562016107	37.479457508158	45.6250588147054	29.6562963344919	37.8962954288745	46.1178676439583	23.6848577911137	0.302311207317321	1.11108246046538	-12.6316947151242	-0.391364849882981	-0.362644289555613	-0.408811652456917	0.454282999026483	0.522919767554871	0.412592850719418	0.449938375815219	0.521269884500105	0.401792300013261	0.00202911931031113	0.00503048484805462	0.00520614019991927
209	8.10930216216329	0.26	23.8326660311591	17.5114761940415	30.1538558682768	0.288858929373197	8.93870233537747	6.74895040049287	11.1284542702621	0.26	0.17	0.38	10.7264493652919	14.2067332403037	17.6870171153155	25.2590336952097	33.4545329395606	41.6500321839114	25.3529956816597	33.5757145264002	41.8040811602405	23.8326660311591	0.310856342257191	-0.780327464517992	-14.2213505095693	-0.391364849882981	-0.362644289555613	-0.408811652456917	0.454282999026483	0.522919767554871	0.412592850719418	0.449938375815219	0.521269884500105	0.401792300013261	0.00202911931031113	0.00503048484805462	0.00520614019991927
209	8.10930216216329	0.26	23.8464403336074	17.5571878276164	30.1356928395983	0.307477661100026	7.88848215974449	6.04011170312526	9.73685261636371	0.23	0.16	0.33	10.105787881168	13.1983200525096	16.2908522238511	25.0875476752088	32.7647371430607	40.4419266109126	25.4238686944862	33.1747169224626	40.9451885163763	23.8464403336074	0.284939110417302	0.91243500950517	-13.7821632374489	-0.391364849882981	-0.362644289555613	-0.408811652456917	0.454282999026483	0.522919767554871	0.412592850719418	0.449938375815219	0.521269884500105	0.401792300013261	0.00202911931031113	0.00503048484805462	0.00520614019991927
209	8.10930216216329	0.26	24.0828314371199	17.788814022985	30.3768488512548	0.296442597729603	9.7187625866962	7.38113190994738	12.056393263445	0.27	0.18	0.39	11.5114419475348	15.1571564745852	18.8028710016355	26.6069301826485	35.033439418346	43.4599486540435	26.8162341651488	35.3021830131139	43.7950338096089	24.0828314371199	0.32440854659942	0.943101490774537	-12.0661602444362	-0.391364849882981	-0.362644289555613	-0.408811652456917	0.454282999026483	0.522919767554871	0.412592850719418	0.449938375815219	0.521269884500105	0.401792300013261	0.00202911931031113	0.00503048484805462	0.00520614019991927
209	8.10930216216329	0.26	24.3238391998218	17.9891605136648	30.6585178859789	0.353506439289163	9.21731743054285	7.27118028083976	11.1634545802459	0.26	0.18	0.38	11.4389778863328	14.5006293596	17.5622808328671	26.6655994836389	33.8026682633748	40.9397370431108	26.8684183915377	34.0663044826695	41.2663876252538	24.3238391998218	0.311149762151381	-0.491911323957586	-14.1262214082535	-0.391364849882981	-0.362644289555613	-0.408811652456917	0.454282999026483	0.522919767554871	0.412592850719418	0.449938375815219	0.521269884500105	0.401792300013261	0.00202911931031113	0.00503048484805462	0.00520614019991927
209	8.10930216216329	0.26	24.4888578333089	17.9839577917318	30.9937578748861	0.315516486160549	7.91486060602632	6.0947440502805	9.73497716177213	0.22	0.14	0.32	10.4997883258009	13.6354144334694	16.7710405411379	26.9006808540812	34.9342215867874	42.9677623194937	27.0207785657734	35.0825620276514	43.1282743257488	24.4888578333089	0.270797792615677	1.13794476226195	-13.9448970724059	-0.391364849882981	-0.362644289555613	-0.408811652456917	0.454282999026483	0.522919767554871	0.412592850719418	0.449938375815219	0.521269884500105	0.401792300013261	0.00202911931031113	0.00503048484805462	0.00520614019991927
209	8.10930216216329	0.26	24.6705183312341	18.1978709719484	31.1431656905198	0.352629020493278	9.60541926106378	7.57343951187178	11.6373990102558	0.25	0.18	0.37	12.0909248248925	15.3349613494693	18.578997874046	28.5999880628048	36.2734627739522	43.9469374850996	28.9030127447755	36.652619497811	44.3972047894481	24.6705183312341	0.309669575540678	0.300382061672658	-13.2898425385862	-0.391364849882981	-0.362644289555613	-0.408811652456917	0.454282999026483	0.522919767554871	0.412592850719418	0.449938375815219	0.521269884500105	0.401792300013261	0.00202911931031113	0.00503048484805462	0.00520614019991927
209	8.10930216216329	0.26	24.6950721763028	18.1400291538161	31.2501151987895	0.276956668160578	8.12389844379307	6.07450096831284	10.1732959192733	0.29	0.18	0.45	9.09036931152525	12.1572516802011	15.2241340488769	20.2015483144297	27.0170879500885	33.8326275857473	20.1266365295364	26.9160485830786	33.7036440888822	24.6950721763028	0.332768222395906	-0.241652837424152	-13.0582260739371	-0.391364849882981	-0.362644289555613	-0.408811652456917	0.454282999026483	0.522919767554871	0.412592850719418	0.449938375815219	0.521269884500105	0.401792300013261	0.00202911931031113	0.00503048484805462	0.00520614019991927
209	8.10930216216329	0.26	24.7054489643731	18.2408381558592	31.1700597728869	0.328235381241667	9.6232172268724	7.47379558397828	11.7726388697665	0.25	0.17	0.36	11.9585174443063	15.3977199114999	18.8369223786935	28.3502439025014	36.5036148558085	44.6569858091156	28.6465025483616	36.8925021777635	45.1221097173983	24.7054489643731	0.295716660363403	0.612531613332643	-13.3326989908529	-0.391364849882981	-0.362644289555613	-0.408811652456917	0.454282999026483	0.522919767554871	0.412592850719418	0.449938375815219	0.521269884500105	0.401792300013261	0.00202911931031113	0.00503048484805462	0.00520614019991927
209	8.10930216216329	0.26	24.7498643472848	18.1781915324198	31.3215371621499	0.298106604543792	8.6158761593991	6.55175736371408	10.6799949550841	0.22	0.16	0.34	11.1066054933668	14.6057205982829	18.104835703199	27.9611470892321	36.7702537230406	45.5793603568492	28.2103403725061	37.0921238884	45.994884442381	24.7498643472848	0.285960400337016	-0.0338340719147786	-14.5983641898656	-0.391364849882981	-0.362644289555613	-0.408811652456917	0.454282999026483	0.522919767554871	0.412592850719418	0.449938375815219	0.521269884500105	0.401792300013261	0.00202911931031113	0.00503048484805462	0.00520614019991927
209	8.10930216216329	0.26	24.7721211508155	18.2501459452139	31.294096356417	0.360747625342	10.5343458631296	8.34493398944926	12.72375773681	0.25	0.16	0.38	13.4507805858902	16.9797837825903	20.5087869792904	32.1251163657497	40.553596603396	48.9820768410424	32.0849014956496	40.4917910689116	48.9328869122574	24.7721211508155	0.303553148892287	-0.994222309157193	-14.9451999089805	-0.391364849882981	-0.362644289555613	-0.408811652456917	0.454282999026483	0.522919767554871	0.412592850719418	0.449938375815219	0.521269884500105	0.401792300013261	0.00202911931031113	0.00503048484805462	0.00520614019991927
209	8.10930216216329	0.26	24.781403949935	18.308016642392	31.2547912574779	0.341614912942692	8.5377872884124	6.6872306826408	10.388343894184	0.25	0.14	0.41	10.7508213721586	13.7258949791397	16.7009685861208	25.609201354976	32.6960328080927	39.7828642612094	25.1488061140349	32.1105411587996	39.0726926742588	24.781403949935	0.306616946351834	0.188455981931125	-13.8893967277303	-0.391364849882981	-0.362644289555613	-0.408811652456917	0.454282999026483	0.522919767554871	0.412592850719418	0.449938375815219	0.521269884500105	0.401792300013261	0.00202911931031113	0.00503048484805462	0.00520614019991927
209	8.10930216216329	0.26	24.9300494266624	18.293484889905	31.5666139634199	0.320110062042618	8.38158219548391	6.47444861127985	10.288715779688	0.28	0.16	0.39	9.85940232261066	12.7636183290318	15.667834335453	22.2720346636608	28.8325539983302	35.3930733329995	22.2436938065242	28.7845038106983	35.3412350065925	24.9300494266624	0.313814247692235	-0.265358832351499	-14.0398910290281	-0.391364849882981	-0.362644289555613	-0.408811652456917	0.454282999026483	0.522919767554871	0.412592850719418	0.449938375815219	0.521269884500105	0.401792300013261	0.00202911931031113	0.00503048484805462	0.00520614019991927
209	8.10930216216329	0.26	25.0253857975667	18.4930350104485	31.5577365846849	0.317389219983851	8.89088698422938	6.85515295390657	10.9266210145522	0.24	0.17	0.39	11.2474044841099	14.5874793467808	17.9275542094518	27.3557143352328	35.4793782374783	43.6030421397239	27.4147779240851	35.5303635360875	43.7079756459132	25.0253857975667	0.300212598564147	0.954236371640258	-12.9359846175927	-0.391364849882981	-0.362644289555613	-0.408811652456917	0.454282999026483	0.522919767554871	0.412592850719418	0.449938375815219	0.521269884500105	0.401792300013261	0.00202911931031113	0.00503048484805462	0.00520614019991927
209	8.10930216216329	0.26	25.102666693781	18.5216897551707	31.6836436323913	0.40790196641286	10.7839895212799	8.75544834042821	12.8125307021316	0.22	0.13	0.35	15.132588277666	18.6386427137794	22.1446971498927	38.9086212025859	47.9233212305854	56.9380212585848	38.5394463720799	47.4646982510684	56.373831395989	25.102666693781	0.27682252974122	-0.557644084083546	-15.6332211644047	-0.391364849882981	-0.362644289555613	-0.408811652456917	0.454282999026483	0.522919767554871	0.412592850719418	0.449938375815219	0.521269884500105	0.401792300013261	0.00202911931031113	0.00503048484805462	0.00520614019991927
209	8.10930216216329	0.26	25.3389380486569	18.6322434887878	32.0456326085259	0.311550763116576	8.73537352897547	6.70797795679563	10.7627691011553	0.25	0.16	0.4	10.7672770734441	14.0215408774895	17.2758046815349	25.6078257982571	33.347444647771	41.0870634972849	25.4175105115574	33.1072050089538	40.8059136517522	25.3389380486569	0.302958272779461	0.719471349935139	-13.1723136275054	-0.391364849882981	-0.362644289555613	-0.408811652456917	0.454282999026483	0.522919767554871	0.412592850719418	0.449938375815219	0.521269884500105	0.401792300013261	0.00202911931031113	0.00503048484805462	0.00520614019991927
209	8.10930216216329	0.26	25.4874523190714	18.7548986114726	32.2200060266702	0.297763634215359	8.64559653443125	6.57265880737799	10.7185342614845	0.27	0.17	0.41	10.203612430351	13.4217093647851	16.6398062992192	23.4790652383426	30.8840807054275	38.2890961725123	23.3933180167443	30.7679810813219	38.1377732763382	25.4874523190714	0.316290712473734	-0.0886528285641278	-13.5194981928964	-0.391364849882981	-0.362644289555613	-0.408811652456917	0.454282999026483	0.522919767554871	0.412592850719418	0.449938375815219	0.521269884500105	0.401792300013261	0.00202911931031113	0.00503048484805462	0.00520614019991927
209	8.10930216216329	0.26	25.642055054065	18.832509360753	32.451600747377	0.354103035719471	9.92335286520175	7.83087586549571	12.0158298649078	0.24	0.17	0.37	12.7866749287375	16.2033838193729	19.6200927100083	30.9455426912476	39.214456339869	47.4833699884903	31.137250480767	39.4287542438725	47.7431590035454	25.642055054065	0.293099930102188	-0.450178126057882	-14.7638949513213	-0.391364849882981	-0.362644289555613	-0.408811652456917	0.454282999026483	0.522919767554871	0.412592850719418	0.449938375815219	0.521269884500105	0.401792300013261	0.00202911931031113	0.00503048484805462	0.00520614019991927
209	8.10930216216329	0.26	25.662653657788	18.9686256247572	32.3566816908187	0.268144343401981	8.1443723249342	6.04363632433207	10.2451083255363	0.24	0.16	0.35	9.98286077361768	13.4528503445827	16.9228399155476	24.450478484457	32.9493354023446	41.4481923202322	24.6258028445756	33.1970204208863	41.7652989322523	25.662653657788	0.287618482243556	1.98702342335918	-12.2494351617216	-0.391364849882981	-0.362644289555613	-0.408811652456917	0.454282999026483	0.522919767554871	0.412592850719418	0.449938375815219	0.521269884500105	0.401792300013261	0.00202911931031113	0.00503048484805462	0.00520614019991927
209	8.10930216216329	0.26	25.6886563490823	18.8499361552247	32.52737654294	0.307727613793251	9.6640823768485	7.40099483204089	11.9271699216561	0.26	0.18	0.43	11.6836136305366	15.2562469164215	18.8288802023065	27.3291599509617	35.6859123739358	44.0426647969099	27.3606322004247	35.7427338388919	44.0762393337297	25.6886563490823	0.321674660857709	0.0495658459399682	-13.063170789551	-0.391364849882981	-0.362644289555613	-0.408811652456917	0.454282999026483	0.522919767554871	0.412592850719418	0.449938375815219	0.521269884500105	0.401792300013261	0.00202911931031113	0.00503048484805462	0.00520614019991927
209	8.10930216216329	0.26	25.9686734088972	19.1078771351138	32.8294696826807	0.325397116301759	9.8297850557323	7.62001680412263	12.039553307342	0.24	0.16	0.37	12.4999674776199	16.1248979716385	19.749828465657	30.3962167022451	39.2109734625358	48.0257302228265	30.4084205673181	39.2305711501434	48.0666589272573	25.9686734088972	0.29427437835425	-1.52752976537321	-15.7160176369364	-0.391364849882981	-0.362644289555613	-0.408811652456917	0.454282999026483	0.522919767554871	0.412592850719418	0.449938375815219	0.521269884500105	0.401792300013261	0.00202911931031113	0.00503048484805462	0.00520614019991927
209	8.10930216216329	0.26	25.9689902126905	19.1939784742927	32.7440019510884	0.267418187606515	8.97151953133488	6.65314250742271	11.2898965552471	0.26	0.18	0.41	10.458408158158	14.1027811974425	17.747154236727	24.3608001919165	32.8496487903111	41.3384973887056	24.352039242425	32.8604581786748	41.3286413849493	25.9689902126905	0.320831451920534	-0.602559545897172	-13.8280633470609	-0.391364849882981	-0.362644289555613	-0.408811652456917	0.454282999026483	0.522919767554871	0.412592850719418	0.449938375815219	0.521269884500105	0.401792300013261	0.00202911931031113	0.00503048484805462	0.00520614019991927
209	8.10930216216329	0.26	25.975462787716	19.1400894113383	32.8108361640937	0.340302765955119	9.88926404883322	7.73950875753787	12.0390193401286	0.26	0.15	0.36	12.2973605160826	15.7131219896603	19.128883463238	28.9502164439623	36.9915383074384	45.0328601709144	28.990635269818	37.0438375376523	45.0971758347268	25.975462787716	0.289504234337868	-0.0641433192929566	-14.3981377644511	-0.391364849882981	-0.362644289555613	-0.408811652456917	0.454282999026483	0.522919767554871	0.412592850719418	0.449938375815219	0.521269884500105	0.401792300013261	0.00202911931031113	0.00503048484805462	0.00520614019991927
209	8.10930216216329	0.26	26.1465753301689	19.283864141646	33.0092865186919	0.34963804953889	9.55275258713801	7.51860617334537	11.5868990009306	0.24	0.15	0.36	12.3839635000547	15.7344242585235	19.0848850169923	30.2416900832437	38.4235291118581	46.6053681404725	30.19676291124	38.3664003833459	46.5137437292587	26.1465753301689	0.288240724224924	0.357014954267106	-14.1611348314683	-0.391364849882981	-0.362644289555613	-0.408811652456917	0.454282999026483	0.522919767554871	0.412592850719418	0.449938375815219	0.521269884500105	0.401792300013261	0.00202911931031113	0.00503048484805462	0.00520614019991927
209	8.10930216216329	0.26	26.1605895113251	19.2744805595264	33.0466984631239	0.280657508285078	8.19479931143043	6.14645335590876	10.2431452669521	0.24	0.15	0.35	10.1787751980238	13.5709188948426	16.9630625916614	24.9972609857332	33.3277624105953	41.6582638354574	25.038354600504	33.3863561812809	41.7501004625541	26.1605895113251	0.274132153769805	0.62772615759097	-14.1802438358947	-0.391364849882981	-0.362644289555613	-0.408811652456917	0.454282999026483	0.522919767554871	0.412592850719418	0.449938375815219	0.521269884500105	0.401792300013261	0.00202911931031113	0.00503048484805462	0.00520614019991927
209	8.10930216216329	0.26	26.2148127208936	19.2628588523784	33.1667665894089	0.285156108565687	9.15283640487486	6.89024867816081	11.4154241315889	0.25	0.17	0.35	11.1740693384905	14.843358115085	18.5126468916795	26.853834566649	35.6719715227636	44.4901084788781	27.203779645204	36.1475765231424	45.0726306481979	26.2148127208936	0.303088185014517	0.07007403331503	-13.7026343878449	-0.391364849882981	-0.362644289555613	-0.408811652456917	0.454282999026483	0.522919767554871	0.412592850719418	0.449938375815219	0.521269884500105	0.401792300013261	0.00202911931031113	0.00503048484805462	0.00520614019991927
209	8.10930216216329	0.26	26.2987740715038	19.4005539884967	33.196994154511	0.271799902091911	8.47940635748629	6.31244269649108	10.6463700184815	0.25	0.16	0.38	10.1192356540459	13.5930122875437	17.0667889210415	24.0351103077239	32.2859908509724	40.5368713942209	24.0524742612028	32.2979035623303	40.5492737740219	26.2987740715038	0.310672225870008	1.36931289988108	-12.1924892397933	-0.391364849882981	-0.362644289555613	-0.408811652456917	0.454282999026483	0.522919767554871	0.412592850719418	0.449938375815219	0.521269884500105	0.401792300013261	0.00202911931031113	0.00503048484805462	0.00520614019991927
209	8.10930216216329	0.26	26.4393907921107	19.5327162135736	33.3460653706477	0.347849557835071	9.27549560302909	7.29259587074813	11.25839533531	0.23	0.16	0.35	12.1335786980034	15.4327701489364	18.7319615998693	29.94489436105	38.0870873557122	46.2292803503744	30.1598213147369	38.342000256426	46.5489433363379	26.4393907921107	0.291865825877177	-0.432835890123751	-14.7556701977377	-0.391364849882981	-0.362644289555613	-0.408811652456917	0.454282999026483	0.522919767554871	0.412592850719418	0.449938375815219	0.521269884500105	0.401792300013261	0.00202911931031113	0.00503048484805462	0.00520614019991927
209	8.10930216216329	0.26	26.4421679750223	19.487532097172	33.3968038528725	0.390064177230849	9.90512061101917	7.97128627709793	11.8389549449404	0.25	0.15	0.4	12.7582619400028	15.8534167397524	18.9485715395021	30.2550995115489	37.5949877275494	44.9348759435499	29.8918987347454	37.142261371042	44.3898821347157	26.4421679750223	0.303176586855103	0.747817699651704	-13.3339179832974	-0.391364849882981	-0.362644289555613	-0.408811652456917	0.454282999026483	0.522919767554871	0.412592850719418	0.449938375815219	0.521269884500105	0.401792300013261	0.00202911931031113	0.00503048484805462	0.00520614019991927
209	8.10930216216329	0.26	26.5565283263541	19.4837966570666	33.6292599956416	0.369418645788856	9.75423172344881	7.764522163697	11.7439412832006	0.24	0.17	0.36	12.8698611750992	16.1678472292186	19.465833283338	31.6356909817667	39.7425435927461	47.8493962037256	31.8600932659656	40.0061298907145	48.1993543700564	26.5565283263541	0.284108838114558	0.141547567185903	-14.3246173804159	-0.391364849882981	-0.362644289555613	-0.408811652456917	0.454282999026483	0.522919767554871	0.412592850719418	0.449938375815219	0.521269884500105	0.401792300013261	0.00202911931031113	0.00503048484805462	0.00520614019991927
209	8.10930216216329	0.26	26.7441177033468	19.738470657065	33.7497647496285	0.360352140591172	9.7872691225834	7.75138097410654	11.8231572710603	0.24	0.15	0.34	12.8535531735638	16.2295189091265	19.6054846446891	31.6097129875859	39.911954905917	48.214196824248	31.7634081615841	40.1217113916146	48.4587681871436	26.7441177033468	0.277581250962182	0.525629431125208	-13.996768810989	-0.391364849882981	-0.362644289555613	-0.408811652456917	0.454282999026483	0.522919767554871	0.412592850719418	0.449938375815219	0.521269884500105	0.401792300013261	0.00202911931031113	0.00503048484805462	0.00520614019991927
209	8.10930216216329	0.26	26.8382653116507	19.7283665577259	33.9481640655755	0.342163459346153	8.91348584018804	6.9838505944797	10.8431210858964	0.26	0.16	0.4	11.1278080024203	14.2024170935596	17.2770261846989	26.270204435517	33.5286518643332	40.7870992931493	26.0604963018717	33.2724806580734	40.4785754935528	26.8382653116507	0.302157149991406	0.820425040591164	-13.2465721829569	-0.391364849882981	-0.362644289555613	-0.408811652456917	0.454282999026483	0.522919767554871	0.412592850719418	0.449938375815219	0.521269884500105	0.401792300013261	0.00202911931031113	0.00503048484805462	0.00520614019991927
209	8.10930216216329	0.26	27.0083374784884	19.9807367737317	34.035938183245	0.32505531300366	9.46717402825615	7.33726389821425	11.597084158298	0.27	0.18	0.4	11.3992943632207	14.7083579155705	18.0174214679204	26.2497882891996	33.8697527288361	41.4897171684726	26.4536780892417	34.1243009300304	41.7688370110697	27.0083374784884	0.315100895941726	-0.011863882796925	-13.2158758305929	-0.391364849882981	-0.362644289555613	-0.408811652456917	0.454282999026483	0.522919767554871	0.412592850719418	0.449938375815219	0.521269884500105	0.401792300013261	0.00202911931031113	0.00503048484805462	0.00520614019991927
209	8.10930216216329	0.26	27.227310864281	20.0935466593473	34.3610750692147	0.333793765804131	8.44685660520056	6.58371519424732	10.3099980161538	0.23	0.14	0.35	11.0901672760901	14.2286004094882	17.3670335428862	27.7303927929374	35.5778834012288	43.4253740095202	27.6420611186998	35.4622756374055	43.2997944385946	27.227310864281	0.274468739932925	-0.887836238055604	-15.7445969641697	-0.391364849882981	-0.362644289555613	-0.408811652456917	0.454282999026483	0.522919767554871	0.412592850719418	0.449938375815219	0.521269884500105	0.401792300013261	0.00202911931031113	0.00503048484805462	0.00520614019991927
209	8.10930216216329	0.26	27.2426736920849	20.1247744700549	34.3605729141149	0.363004873679862	8.87707065633582	7.04109480338082	10.7130465092908	0.22	0.17	0.37	12.1334512084168	15.2972665033003	18.4610817981838	31.095515891524	39.2037175144597	47.3119191373955	31.284102119121	39.4309069563357	47.5937231718158	27.2426736920849	0.278802737678566	0.682377459991944	-14.1944007195661	-0.391364849882981	-0.362644289555613	-0.408811652456917	0.454282999026483	0.522919767554871	0.412592850719418	0.449938375815219	0.521269884500105	0.401792300013261	0.00202911931031113	0.00503048484805462	0.00520614019991927
209	8.10930216216329	0.26	27.9455290540492	20.5468376988573	35.3442204092411	0.344035491929468	10.1296398371205	7.94581393658674	12.3134657376542	0.26	0.15	0.36	12.628582175684	16.0994191550513	19.5702561344186	29.7380032107934	37.9111900183595	46.0843768259256	29.7291251340488	37.906725646856	46.0837831440087	27.9455290540492	0.2820561086083	0.336184615343035	-14.237294482911	-0.391364849882981	-0.362644289555613	-0.408811652456917	0.454282999026483	0.522919767554871	0.412592850719418	0.449938375815219	0.521269884500105	0.401792300013261	0.00202911931031113	0.00503048484805462	0.00520614019991927
209	8.10930216216329	0.26	28.3143137747763	20.9016204616285	35.7270070879241	0.284924098806181	9.31666316709747	7.01226598591603	11.6210603482789	0.24	0.17	0.36	11.5074198336663	15.2890313527718	19.0706428718773	27.993751359811	37.1931630555177	46.3925747512244	28.3445678201308	37.6595229148898	46.9830797945302	28.3143137747763	0.290847323968231	0.398772526230291	-13.5883513969995	-0.391364849882981	-0.362644289555613	-0.408811652456917	0.454282999026483	0.522919767554871	0.412592850719418	0.449938375815219	0.521269884500105	0.401792300013261	0.00202911931031113	0.00503048484805462	0.00520614019991927
209	8.10930216216329	0.26	28.5118614211588	21.0675332974797	35.956189544838	0.322370819812377	8.86005049696178	6.85447116012535	10.8656298337982	0.23	0.15	0.38	11.4245393548052	14.7672946932714	18.1100500317377	28.2469306837214	36.5118221953937	44.7767137070661	28.1256789962478	36.3679542403438	44.5966791954016	28.5118614211588	0.283497056291766	-0.313470764892989	-14.7346966098526	-0.391364849882981	-0.362644289555613	-0.408811652456917	0.454282999026483	0.522919767554871	0.412592850719418	0.449938375815219	0.521269884500105	0.401792300013261	0.00202911931031113	0.00503048484805462	0.00520614019991927
209	8.10930216216329	0.26	29.210399453783	21.5613054830491	36.8594934245168	0.317743026624683	9.21306786652942	7.10528577873832	11.3208499543205	0.26	0.16	0.37	11.2339741522009	14.5665311006593	17.8990880491178	26.3172492288565	34.1242577365943	41.931266244332	26.3700030766206	34.1881600986075	42.0262361639088	29.210399453783	0.295192239357583	0.534454777867169	-13.5777556690457	-0.391364849882981	-0.362644289555613	-0.408811652456917	0.454282999026483	0.522919767554871	0.412592850719418	0.449938375815219	0.521269884500105	0.401792300013261	0.00202911931031113	0.00503048484805462	0.00520614019991927
209	8.10930216216329	0.26	29.2791145673742	21.6138343300273	36.9443948047211	0.343205920622259	10.1167461591003	7.93168526926046	12.3018070489402	0.25	0.18	0.37	12.7235410190223	16.2286866365225	19.7338322540227	30.2413266030267	38.572360648621	46.9033946942154	30.6349300331343	39.0671441148465	47.5427506620253	29.2791145673742	0.300123907513009	-0.248644807863246	-13.9638202681381	-0.391364849882981	-0.362644289555613	-0.408811652456917	0.454282999026483	0.522919767554871	0.412592850719418	0.449938375815219	0.521269884500105	0.401792300013261	0.00202911931031113	0.00503048484805462	0.00520614019991927
209	8.10930216216329	0.26	29.4419059701867	21.6767024991428	37.2071094412306	0.335621021545839	9.68315377145024	7.55606480928343	11.8102427336171	0.27	0.16	0.35	11.809518077619	15.1339860626673	18.4584540477156	27.3529766894068	35.0530449480803	42.7531132067538	27.5415488651042	35.3020393173696	43.0497233987354	29.4419059701867	0.290580305119362	-0.437636337759273	-14.5583303766656	-0.391364849882981	-0.362644289555613	-0.408811652456917	0.454282999026483	0.522919767554871	0.412592850719418	0.449938375815219	0.521269884500105	0.401792300013261	0.00202911931031113	0.00503048484805462	0.00520614019991927
209	8.10930216216329	0.26	29.4504887430112	21.7728045699026	37.1281729161198	0.360317037212883	10.1143006348015	8.01022516614233	12.2183761034607	0.24	0.15	0.35	13.1059590015883	16.5485497223901	19.9911404431919	31.7843165639004	40.1332205438878	48.4821245238752	31.8813316585142	40.2176747212471	48.6291700181304	29.4504887430112	0.288029128266155	0.102734410901863	-14.3768082061522	-0.391364849882981	-0.362644289555613	-0.408811652456917	0.454282999026483	0.522919767554871	0.412592850719418	0.449938375815219	0.521269884500105	0.401792300013261	0.00202911931031113	0.00503048484805462	0.00520614019991927
209	8.10930216216329	0.26	29.4660892673295	21.678967523025	37.2532110116341	0.296835334383413	8.58810166688269	6.52436937526957	10.6518339584958	0.23	0.15	0.37	11.0232987612793	14.5100936230144	17.9968884847494	27.6520339962596	36.398687075586	45.1453401549125	27.5276466196938	36.2299784581966	44.972499592533	29.4660892673295	0.274782180777056	0.697171359729974	-14.0453296051476	-0.391364849882981	-0.362644289555613	-0.408811652456917	0.454282999026483	0.522919767554871	0.412592850719418	0.449938375815219	0.521269884500105	0.401792300013261	0.00202911931031113	0.00503048484805462	0.00520614019991927
209	8.10930216216329	0.26	30.6319258399733	22.5496769112994	38.7141747686472	0.334069583046524	10.0805209983016	7.85841690843791	12.3026250881654	0.27	0.17	0.38	12.2739249245045	15.7445907203261	19.2152565161477	28.4102111815262	36.4436926315337	44.4771740815412	28.4778454830504	36.5378617453866	44.5821635110262	30.6319258399733	0.294749896584947	-0.245113787112651	-14.1370046054944	-0.391364849882981	-0.362644289555613	-0.408811652456917	0.454282999026483	0.522919767554871	0.412592850719418	0.449938375815219	0.521269884500105	0.401792300013261	0.00202911931031113	0.00503048484805462	0.00520614019991927
209	8.10930216216329	0.26	35.5147230952047	26.09139391325	44.9380522771595	0.306938416463952	10.3353706788187	7.91059365631564	12.7601477013218	0.22	0.15	0.32	13.4591642314321	17.5847044359168	21.7102446404015	34.0174671735541	44.4445951932487	54.8717232129432	34.2358574129882	44.7364565426492	55.2211799044364	35.5147230952047	0.257162749812647	0.820214793170779	-14.3259790457695	-0.391364849882981	-0.362644289555613	-0.408811652456917	0.454282999026483	0.522919767554871	0.412592850719418	0.449938375815219	0.521269884500105	0.401792300013261	0.00202911931031113	0.00503048484805462	0.00520614019991927
209	8.10930216216329	0.27	15.3468657161083	11.4536645853756	19.2400668468411	0.449133004629406	11.1792588617524	9.24624768419077	13.1122700393141	0.25	0.16	0.36	14.9933478403144	18.127841956663	21.2623360730116	36.0287574362963	43.5608929810855	51.0930285258747	36.2799250080743	43.8364245504085	51.4400005611275	15.3468657161083	0.321904264762819	-0.668190758357441	-14.3367901769005	-0.391364849882981	-0.362644289555613	-0.408811652456917	0.454282999026483	0.522919767554871	0.412592850719418	0.449938375815219	0.521269884500105	0.401792300013261	0.00202911931031113	0.00503048484805462	0.00520614019991927
209	8.10930216216329	0.27	18.0747926069576	13.491968350625	22.6576168632902	0.37785281811137	8.4940677206746	6.7923543271952	10.195781114154	0.28	0.16	0.42	10.3180675552853	12.9030907899175	15.4881140245497	23.2538817693814	29.0797618915221	34.9056420136628	22.9389560194789	28.6768198700325	34.4210863340236	18.0747926069576	0.343754901219617	0.123123521643158	-13.2187250743603	-0.391364849882981	-0.362644289555613	-0.408811652456917	0.454282999026483	0.522919767554871	0.412592850719418	0.449938375815219	0.521269884500105	0.401792300013261	0.00202911931031113	0.00503048484805462	0.00520614019991927
209	8.10930216216329	0.27	18.2378826137182	13.5399981476003	22.9357670798362	0.447400186262061	9.61941816663392	7.95028282525803	11.2885535080098	0.27	0.16	0.43	12.3724378279907	14.9699898511799	17.5675418743691	28.537179317545	34.5284648590816	40.5197504006183	28.1880575931276	34.1217092543778	40.0323539056658	18.2378826137182	0.343849184914234	-0.980319227897304	-14.2772754418567	-0.391364849882981	-0.362644289555613	-0.408811652456917	0.454282999026483	0.522919767554871	0.412592850719418	0.449938375815219	0.521269884500105	0.401792300013261	0.00202911931031113	0.00503048484805462	0.00520614019991927
209	8.10930216216329	0.27	18.7949301951189	13.9219423725494	23.6679180176884	0.35853073808333	8.30137129813501	6.56772686903565	10.0350157272344	0.23	0.16	0.38	11.024308728144	13.9343309919086	16.8443532556731	27.4623382958863	34.7114110338481	41.9604837718099	27.4788549772215	34.734660874175	41.9905535040344	18.7949301951189	0.319926947827989	-0.143555672476171	-14.2438218782065	-0.391364849882981	-0.362644289555613	-0.408811652456917	0.454282999026483	0.522919767554871	0.412592850719418	0.449938375815219	0.521269884500105	0.401792300013261	0.00202911931031113	0.00503048484805462	0.00520614019991927
209	8.10930216216329	0.27	19.3582712251971	14.3435905461974	24.3729519041968	0.34031711873944	8.88356042669792	6.95248947201548	10.8146313813804	0.26	0.17	0.44	10.9394397857701	13.9778959410549	17.0163520963397	25.5053069437185	32.5894683261301	39.6736297085417	25.3507168735366	32.3889066873175	39.44530854088	19.3582712251971	0.334395498441945	0.881379513274743	-12.1112038890645	-0.391364849882981	-0.362644289555613	-0.408811652456917	0.454282999026483	0.522919767554871	0.412592850719418	0.449938375815219	0.521269884500105	0.401792300013261	0.00202911931031113	0.00503048484805462	0.00520614019991927
209	8.10930216216329	0.27	19.8622540221134	14.7730616263639	24.951446417863	0.376957660781712	8.88547153954293	7.10194968646147	10.6689933926244	0.23	0.14	0.35	12.0288726105451	15.049699019628	18.0705254287108	30.2547692683928	37.8526887880116	45.4506083076303	30.1258823588201	37.6753671717532	45.2377370572919	19.8622540221134	0.287515350534633	-0.00295387704283627	-14.8859402891177	-0.391364849882981	-0.362644289555613	-0.408811652456917	0.454282999026483	0.522919767554871	0.412592850719418	0.449938375815219	0.521269884500105	0.401792300013261	0.00202911931031113	0.00503048484805462	0.00520614019991927
209	8.10930216216329	0.27	19.9596273635113	14.8023856640962	25.1168690629264	0.358134267523116	9.75190583921299	7.71357761954002	11.790234058886	0.23	0.16	0.37	12.9229655463665	16.3378848813704	19.7528042163743	32.1267271934531	40.61627871858	49.1058302437069	32.079419104987	40.5641363172365	49.0817504184216	19.9596273635113	0.308211275579045	-0.692413967115978	-14.6713377032034	-0.391364849882981	-0.362644289555613	-0.408811652456917	0.454282999026483	0.522919767554871	0.412592850719418	0.449938375815219	0.521269884500105	0.401792300013261	0.00202911931031113	0.00503048484805462	0.00520614019991927
209	8.10930216216329	0.27	20.0682187391428	14.9065027244812	25.2299347538045	0.405025997805945	10.067982670553	8.16280507678681	11.9731602643192	0.27	0.18	0.42	12.5442099419316	15.47199609976	18.3997822575883	28.5839064600868	35.2553163023886	41.9267261446904	28.58881646839	35.2644404292746	41.9466443295354	20.0682187391428	0.332331852735227	0.980860694266446	-12.1575982009516	-0.391364849882981	-0.362644289555613	-0.408811652456917	0.454282999026483	0.522919767554871	0.412592850719418	0.449938375815219	0.521269884500105	0.401792300013261	0.00202911931031113	0.00503048484805462	0.00520614019991927
209	8.10930216216329	0.27	20.0889663441204	14.9224087623673	25.2555239258735	0.417509490664766	9.462881067802	7.71778196958067	11.2079801660233	0.24	0.15	0.37	12.547960513597	15.3852309448042	18.2225013760113	30.2341065367452	37.0704634409385	43.9068203451319	30.1167892793908	36.9246540250147	43.7321292025203	20.0889663441204	0.319644794199529	0.531035842624456	-13.7778689396046	-0.391364849882981	-0.362644289555613	-0.408811652456917	0.454282999026483	0.522919767554871	0.412592850719418	0.449938375815219	0.521269884500105	0.401792300013261	0.00202911931031113	0.00503048484805462	0.00520614019991927
209	8.10930216216329	0.27	20.1699631526778	14.9982106656384	25.3417156397173	0.33836502305755	8.54457769699872	6.67908926212784	10.4100661318696	0.25	0.16	0.39	10.8383419164959	13.8655213274741	16.8927007384524	26.0634965433951	33.3431045057704	40.6227124681456	25.9319576897313	33.1725253559818	40.4100327811539	20.1699631526778	0.320720059443456	-0.545979050949887	-14.156351026139	-0.391364849882981	-0.362644289555613	-0.408811652456917	0.454282999026483	0.522919767554871	0.412592850719418	0.449938375815219	0.521269884500105	0.401792300013261	0.00202911931031113	0.00503048484805462	0.00520614019991927
209	8.10930216216329	0.27	20.3193072327829	15.0395815663977	25.5990328991681	0.386875061296466	9.92210769958531	7.97191053182841	11.8723048673422	0.27	0.18	0.4	12.2455581139086	15.2412330723767	18.2369080308449	27.8918352643918	34.7151153199048	41.5383953754178	27.9753112095552	34.8336390230461	41.6764865657941	20.3193072327829	0.332410480353041	0.667456700190597	-12.5118134869351	-0.391364849882981	-0.362644289555613	-0.408811652456917	0.454282999026483	0.522919767554871	0.412592850719418	0.449938375815219	0.521269884500105	0.401792300013261	0.00202911931031113	0.00503048484805462	0.00520614019991927
209	8.10930216216329	0.27	20.4636900581666	15.1536997075839	25.7736804087493	0.349585379017699	9.08070514004286	7.14685171976722	11.0145585603185	0.25	0.17	0.39	11.4670274607759	14.5698692637031	17.6727110666303	27.260762695421	34.6372021746466	42.0136416538722	27.409877005455	34.8132269294166	42.2284604998596	20.4636900581666	0.321793719393934	-0.385445978684115	-13.7898963582899	-0.391364849882981	-0.362644289555613	-0.408811652456917	0.454282999026483	0.522919767554871	0.412592850719418	0.449938375815219	0.521269884500105	0.401792300013261	0.00202911931031113	0.00503048484805462	0.00520614019991927
209	8.10930216216329	0.27	20.4735163005643	15.2391685268211	25.7078640743075	0.396640657070846	9.61783184363277	7.76578465548969	11.4698790317759	0.24	0.15	0.39	12.7577261838591	15.800291997117	18.8428578103749	31.0700320086237	38.4798647518494	45.8896974950751	30.7837748888289	38.1463269341057	45.4803473114569	20.4735163005643	0.318884864495326	0.238848010996505	-13.5975469817496	-0.391364849882981	-0.362644289555613	-0.408811652456917	0.454282999026483	0.522919767554871	0.412592850719418	0.449938375815219	0.521269884500105	0.401792300013261	0.00202911931031113	0.00503048484805462	0.00520614019991927
209	8.10930216216329	0.27	20.7906120182698	15.4163946204287	26.164829416111	0.31133382200065	9.43513514282646	7.24422375764875	11.6260465280042	0.24	0.15	0.37	11.9463947978416	15.5594102498814	19.1724257019212	29.2097104311668	38.043767644518	46.8778248578693	29.1545706586851	37.9859107143482	46.8061559598316	20.7906120182698	0.319175195264929	0.555813350121533	-13.3721904027882	-0.391364849882981	-0.362644289555613	-0.408811652456917	0.454282999026483	0.522919767554871	0.412592850719418	0.449938375815219	0.521269884500105	0.401792300013261	0.00202911931031113	0.00503048484805462	0.00520614019991927
209	8.10930216216329	0.27	20.7955592262346	15.4862381939645	26.1048802585048	0.383919659549684	9.43519318997203	7.56909385630768	11.3012925236364	0.23	0.16	0.37	12.5885692275001	15.6921799229401	18.79579061838	31.0546642707465	38.7109424729935	46.3672206752405	31.0295543140145	38.6906671458746	46.3756166665435	20.7955592262346	0.305232289615331	-0.0363012081251981	-14.0424669307202	-0.391364849882981	-0.362644289555613	-0.408811652456917	0.454282999026483	0.522919767554871	0.412592850719418	0.449938375815219	0.521269884500105	0.401792300013261	0.00202911931031113	0.00503048484805462	0.00520614019991927
209	8.10930216216329	0.27	20.8461889995641	15.4822171771836	26.2101608219446	0.336732518255341	8.15701325277287	6.36962683643199	9.94439966911375	0.24	0.15	0.37	10.383138227594	13.2967594967148	16.2103807658357	25.0850948058723	32.1242446430635	39.1633944802548	24.996096200485	32.0066250154922	39.0047055197103	20.8461889995641	0.296701738274732	-0.484383680464458	-14.7626228565909	-0.391364849882981	-0.362644289555613	-0.408811652456917	0.454282999026483	0.522919767554871	0.412592850719418	0.449938375815219	0.521269884500105	0.401792300013261	0.00202911931031113	0.00503048484805462	0.00520614019991927
209	8.10930216216329	0.27	21.0007154559031	15.6581391759348	26.3432917358713	0.467312242522236	11.1958723687252	9.32959504591686	13.0621496915335	0.27	0.16	0.43	14.425404090598	17.3110389326388	20.1966737746797	33.0647035176135	39.6789141083839	46.2931246991543	32.5899830662054	39.1202612023494	45.6194652589097	21.0007154559031	0.331856299866646	-0.72305705316723	-14.2106827310601	-0.391364849882981	-0.362644289555613	-0.408811652456917	0.454282999026483	0.522919767554871	0.412592850719418	0.449938375815219	0.521269884500105	0.401792300013261	0.00202911931031113	0.00503048484805462	0.00520614019991927
209	8.10930216216329	0.27	21.2102922706979	15.7831003213484	26.6374842200474	0.393993273016359	9.27126087838805	7.47603714021158	11.0664846165645	0.22	0.15	0.37	12.8746893012262	15.9662935056636	19.057897710101	32.971918507843	40.8894782642174	48.8070380205918	32.7797227423693	40.6296639098894	48.4876626991735	21.2102922706979	0.298469119790212	1.22925310028573	-13.4397670862652	-0.391364849882981	-0.362644289555613	-0.408811652456917	0.454282999026483	0.522919767554871	0.412592850719418	0.449938375815219	0.521269884500105	0.401792300013261	0.00202911931031113	0.00503048484805462	0.00520614019991927
209	8.10930216216329	0.27	21.2735153805029	15.7768310749212	26.7701996860845	0.31052562610615	8.30393172952964	6.37205428019282	10.2358091788665	0.26	0.16	0.42	10.0549505272231	13.1034073236633	16.1518641201035	23.5095623830254	30.6371842478802	37.7648061127349	23.2784862267301	30.3075940309384	37.3634337897304	21.2735153805029	0.332908791912572	1.32376197851469	-11.9300838195631	-0.391364849882981	-0.362644289555613	-0.408811652456917	0.454282999026483	0.522919767554871	0.412592850719418	0.449938375815219	0.521269884500105	0.401792300013261	0.00202911931031113	0.00503048484805462	0.00520614019991927
209	8.10930216216329	0.27	21.4128808012095	15.984087906931	26.8416736954881	0.354644864974198	9.79719086997767	7.73376164307137	11.860620096884	0.24	0.16	0.38	12.5749059095304	15.9299909996648	19.2850760897992	30.3014120454948	38.3860702127425	46.4707283799903	30.3694134060941	38.5127066835794	46.6028132699248	21.4128808012095	0.313267103170492	0.653194950736826	-13.1384882015815	-0.391364849882981	-0.362644289555613	-0.408811652456917	0.454282999026483	0.522919767554871	0.412592850719418	0.449938375815219	0.521269884500105	0.401792300013261	0.00202911931031113	0.00503048484805462	0.00520614019991927
209	8.10930216216329	0.27	21.4527968546922	16.0019149946833	26.903678714701	0.288377590399342	8.30048322957851	6.26469362855562	10.3362728306014	0.26	0.17	0.38	9.90295294198955	13.1210398611689	16.3391267803483	23.1945322861281	30.7318821436623	38.2692320011965	23.252696916555	30.8114309846672	38.3476690142085	21.4527968546922	0.30927442511796	-0.280094706365024	-13.9798748587946	-0.391364849882981	-0.362644289555613	-0.408811652456917	0.454282999026483	0.522919767554871	0.412592850719418	0.449938375815219	0.521269884500105	0.401792300013261	0.00202911931031113	0.00503048484805462	0.00520614019991927
209	8.10930216216329	0.27	21.4877481202977	15.9218980268597	27.0535982137357	0.378358907542918	9.84785756984709	7.87704603095309	11.8186691087411	0.26	0.16	0.4	12.392263743266	15.4927682067763	18.5932726702866	28.8881453571699	36.1158662545009	43.3435871518319	28.6983336222824	35.8797182010446	43.0468743370111	21.4877481202977	0.328897172269548	-0.92584149105259	-14.2084515047226	-0.391364849882981	-0.362644289555613	-0.408811652456917	0.454282999026483	0.522919767554871	0.412592850719418	0.449938375815219	0.521269884500105	0.401792300013261	0.00202911931031113	0.00503048484805462	0.00520614019991927
209	8.10930216216329	0.27	21.7834305497278	16.177145298247	27.3897158012087	0.326769636108453	8.08049781495503	6.269639051946	9.89135657796405	0.26	0.17	0.4	9.90505139861147	12.7659256809457	15.6267999632798	23.186192615209	29.8830566180952	36.5799206209813	23.2213405577668	29.9403732033635	36.6558262586036	21.7834305497278	0.314614129728059	-1.10025776622378	-14.5247912991376	-0.391364849882981	-0.362644289555613	-0.408811652456917	0.454282999026483	0.522919767554871	0.412592850719418	0.449938375815219	0.521269884500105	0.401792300013261	0.00202911931031113	0.00503048484805462	0.00520614019991927
209	8.10930216216329	0.27	21.8628033885143	16.1844524747605	27.5411543022681	0.333555142304981	8.36444614460731	6.51849186089661	10.210400428318	0.21	0.15	0.36	11.3248773842914	14.5319391350988	17.7390008859063	29.2855932210795	37.5789020739688	45.872210926858	29.198762533892	37.4589867047095	45.7053953032347	21.8628033885143	0.297777488929617	0.587037403324109	-13.8958529964921	-0.391364849882981	-0.362644289555613	-0.408811652456917	0.454282999026483	0.522919767554871	0.412592850719418	0.449938375815219	0.521269884500105	0.401792300013261	0.00202911931031113	0.00503048484805462	0.00520614019991927
209	8.10930216216329	0.27	21.9399314552988	16.2762206065086	27.6036423040889	0.327554920321393	9.1444099526788	7.09877801506953	11.1900418902881	0.24	0.16	0.38	11.6689314108442	15.0315296948196	18.394127978795	28.4360138492506	36.6303281361379	44.8246424230253	28.4194947650226	36.5952438599734	44.7938573209774	21.9399314552988	0.301072997286008	-0.476867041897591	-14.5815621459971	-0.391364849882981	-0.362644289555613	-0.408811652456917	0.454282999026483	0.522919767554871	0.412592850719418	0.449938375815219	0.521269884500105	0.401792300013261	0.00202911931031113	0.00503048484805462	0.00520614019991927
209	8.10930216216329	0.27	21.9474317367128	16.303876132268	27.5909873411576	0.36597322440801	10.2891467426082	8.17471355892866	12.4035799262878	0.23	0.16	0.38	13.5689432517051	17.0786226639622	20.5883020762192	33.4036398513065	42.0436691377321	50.6836984241577	33.3843963833015	42.0268210177392	50.6483414740342	21.9474317367128	0.29867636292325	0.681670478491133	-13.6654273309596	-0.391364849882981	-0.362644289555613	-0.408811652456917	0.454282999026483	0.522919767554871	0.412592850719418	0.449938375815219	0.521269884500105	0.401792300013261	0.00202911931031113	0.00503048484805462	0.00520614019991927
209	8.10930216216329	0.27	21.971535902262	16.3600159432756	27.5830558612484	0.329888170540037	8.27661908063667	6.43487746904809	10.1183606922253	0.29	0.18	0.45	9.66904878604012	12.4364502757167	15.2038517653934	21.5693080813278	27.7427111364185	33.9161141915091	21.4180698944692	27.5593886586856	33.6961953932832	21.971535902262	0.34083517704709	0.300343954420076	-12.5226737100805	-0.391364849882981	-0.362644289555613	-0.408811652456917	0.454282999026483	0.522919767554871	0.412592850719418	0.449938375815219	0.521269884500105	0.401792300013261	0.00202911931031113	0.00503048484805462	0.00520614019991927
209	8.10930216216329	0.27	22.0886876848268	16.3929623849155	27.784412984738	0.37050112293551	9.93945417566015	7.91666457180471	11.9622437795156	0.24	0.15	0.36	12.9120766784867	16.211245695	19.5104147115134	31.2125330804394	39.1876578128889	47.1627825453385	31.1231312434016	39.0755645202984	47.0210377078014	22.0886876848268	0.301916152972154	0.338220273844873	-14.2033177942665	-0.391364849882981	-0.362644289555613	-0.408811652456917	0.454282999026483	0.522919767554871	0.412592850719418	0.449938375815219	0.521269884500105	0.401792300013261	0.00202911931031113	0.00503048484805462	0.00520614019991927
209	8.10930216216329	0.27	22.1140269381764	16.4487143437914	27.7793395325614	0.350090269293345	9.0500033725671	7.12482620465444	10.9751805404798	0.26	0.17	0.4	11.1555246502658	14.1698243308319	17.184124011398	25.883599865978	32.8775270235016	39.8714541810251	25.8686416157249	32.8446162832724	39.8440285719407	22.1140269381764	0.327352551951101	-0.204301938924286	-13.7227853300567	-0.391364849882981	-0.362644289555613	-0.408811652456917	0.454282999026483	0.522919767554871	0.412592850719418	0.449938375815219	0.521269884500105	0.401792300013261	0.00202911931031113	0.00503048484805462	0.00520614019991927
209	8.10930216216329	0.27	22.3014399084851	16.6057922098141	27.9970876071562	0.397191556884457	9.74413122973151	7.86992125471029	11.6183412047527	0.24	0.15	0.4	12.8183978919837	15.8710801762656	18.9237624605474	30.9428400200544	38.3118310866883	45.6808221533221	30.5282809780849	37.8191275969217	45.0668817393295	22.3014399084851	0.314186230893796	-0.581156811538336	-14.6664277179528	-0.391364849882981	-0.362644289555613	-0.408811652456917	0.454282999026483	0.522919767554871	0.412592850719418	0.449938375815219	0.521269884500105	0.401792300013261	0.00202911931031113	0.00503048484805462	0.00520614019991927
209	8.10930216216329	0.27	22.3169304427989	16.5939681877917	28.039892697806	0.347331732264345	8.72825124376168	6.86020889110995	10.5962935964134	0.23	0.15	0.36	11.5782093209166	14.7309683290814	17.8837273372463	29.0104488182635	36.9100256273866	44.8096024365096	28.8934100213437	36.7338715546394	44.6223159414156	22.3169304427989	0.306147579170657	-0.943509114892449	-15.1683209900246	-0.391364849882981	-0.362644289555613	-0.408811652456917	0.454282999026483	0.522919767554871	0.412592850719418	0.449938375815219	0.521269884500105	0.401792300013261	0.00202911931031113	0.00503048484805462	0.00520614019991927
209	8.10930216216329	0.27	22.6510046949609	16.8530933629205	28.4489160270012	0.355161199366565	9.7859933441254	7.72724529142445	11.8447413968264	0.23	0.15	0.4	13.0004131261522	16.4640763332043	19.9277395402565	32.464178558261	41.1135176006657	49.7628566430705	32.201342876262	40.7797469423009	49.3658062279143	22.6510046949609	0.305092486023616	-0.0141499864456405	-14.1148272479463	-0.391364849882981	-0.362644289555613	-0.408811652456917	0.454282999026483	0.522919767554871	0.412592850719418	0.449938375815219	0.521269884500105	0.401792300013261	0.00202911931031113	0.00503048484805462	0.00520614019991927
209	8.10930216216329	0.27	22.7080859811686	16.8343364403361	28.5818355220011	0.383205981006173	9.06525927949827	7.26961780019163	10.8609007588049	0.23	0.16	0.37	12.2292372542095	15.249936041615	18.2706348290206	30.5350755397651	38.0774319221761	45.619788304587	30.5652303895027	38.1481313474912	45.6738747451081	22.7080859811686	0.304937904368954	-0.443320899780053	-14.8206386705508	-0.391364849882981	-0.362644289555613	-0.408811652456917	0.454282999026483	0.522919767554871	0.412592850719418	0.449938375815219	0.521269884500105	0.401792300013261	0.00202911931031113	0.00503048484805462	0.00520614019991927
209	8.10930216216329	0.27	22.7502322401	16.862165262614	28.6382992175861	0.370112920242488	9.09846518299032	7.24528423759984	10.9516461283808	0.25	0.15	0.36	11.5980438586508	14.5645629319971	17.5310820053433	27.5079594654744	34.5438775407711	41.5797956160677	27.5064032176334	34.5544471365828	41.6039331015974	22.7502322401	0.290225220147737	0.783693564313486	-13.4876557878007	-0.391364849882981	-0.362644289555613	-0.408811652456917	0.454282999026483	0.522919767554871	0.412592850719418	0.449938375815219	0.521269884500105	0.401792300013261	0.00202911931031113	0.00503048484805462	0.00520614019991927
209	8.10930216216329	0.27	22.7752791147685	16.8611109419154	28.6894472876217	0.341534613334856	9.07445547891021	7.1072254332616	11.0416855245588	0.26	0.16	0.36	11.2550278978168	14.3703405121569	17.485653126497	26.4084206330675	33.7180858484645	41.0277510638614	26.4421349988544	33.7597174865702	41.0964113668523	22.7752791147685	0.303746945275218	-0.462552982852845	-14.4739235680915	-0.391364849882981	-0.362644289555613	-0.408811652456917	0.454282999026483	0.522919767554871	0.412592850719418	0.449938375815219	0.521269884500105	0.401792300013261	0.00202911931031113	0.00503048484805462	0.00520614019991927
209	8.10930216216329	0.27	22.8582782885336	17.0218156042333	28.6947409728339	0.362804069648316	10.308232735498	8.17533467870052	12.4411307922954	0.22	0.16	0.39	13.9453342946874	17.583592248337	21.2218502019866	35.3442971172103	44.5654220745255	53.7865470318407	35.1953329424809	44.3914824885181	53.5655342517954	22.8582782885336	0.302265992155161	-1.14075697738529	-15.1684455369357	-0.391364849882981	-0.362644289555613	-0.408811652456917	0.454282999026483	0.522919767554871	0.412592850719418	0.449938375815219	0.521269884500105	0.401792300013261	0.00202911931031113	0.00503048484805462	0.00520614019991927
209	8.10930216216329	0.27	22.9545402264206	17.0374433321224	28.8716371207188	0.302118865844502	9.04851956821839	6.9013576413385	11.1956814950983	0.25	0.19	0.33	11.0943729834129	14.5460728532908	17.9977727231687	26.4258980790843	34.6475676675645	42.8692372560447	27.0435729467442	35.4367162160909	43.8611079561115	22.9545402264206	0.305937070090891	-0.0444031622211159	-13.6565401028892	-0.391364849882981	-0.362644289555613	-0.408811652456917	0.454282999026483	0.522919767554871	0.412592850719418	0.449938375815219	0.521269884500105	0.401792300013261	0.00202911931031113	0.00503048484805462	0.00520614019991927
209	8.10930216216329	0.27	23.0467342679152	17.1378714576368	28.9555970781936	0.351892499528275	9.11835490977745	7.18629551912764	11.0504143004273	0.27	0.15	0.39	11.1792467121176	14.1848242775055	17.1904018428935	25.7755354544488	32.705373670988	39.6352118875272	25.499180039888	32.3429066941962	39.2182564795993	23.0467342679152	0.313611808569845	-0.348246830373827	-14.121492704026	-0.391364849882981	-0.362644289555613	-0.408811652456917	0.454282999026483	0.522919767554871	0.412592850719418	0.449938375815219	0.521269884500105	0.401792300013261	0.00202911931031113	0.00503048484805462	0.00520614019991927
209	8.10930216216329	0.27	23.2644238989454	17.3599694353737	29.1688783625171	0.325216526057877	9.51858170736066	7.37789250017598	11.6592709145453	0.24	0.17	0.4	12.1109063473237	15.6248754796094	19.1388446118951	29.470600243126	38.0214697316973	46.5723392202686	29.5071293623083	38.0475136067873	46.601095207474	23.2644238989454	0.32179856841023	-0.102814153807591	-13.5466885360724	-0.391364849882981	-0.362644289555613	-0.408811652456917	0.454282999026483	0.522919767554871	0.412592850719418	0.449938375815219	0.521269884500105	0.401792300013261	0.00202911931031113	0.00503048484805462	0.00520614019991927
209	8.10930216216329	0.27	23.3744907543628	17.4453146335066	29.3036668752189	0.360176029826724	9.4857003820027	7.5117887140878	11.4596120499176	0.25	0.17	0.35	12.1193039726004	15.3039563142802	18.4886086559599	28.9727978639411	36.5861301783229	44.1994624927047	29.3047998794665	36.9850701886311	44.6890090522452	23.3744907543628	0.301691316667561	0.00374913665713008	-13.981156014059	-0.391364849882981	-0.362644289555613	-0.408811652456917	0.454282999026483	0.522919767554871	0.412592850719418	0.449938375815219	0.521269884500105	0.401792300013261	0.00202911931031113	0.00503048484805462	0.00520614019991927
209	8.10930216216329	0.27	23.375616705903	17.3632294095231	29.3880040022829	0.354579294235399	9.85351839598002	7.77792846786173	11.9291083240983	0.24	0.16	0.39	12.6462372464634	16.0209664903503	19.3956957342373	30.4721057319387	38.6037819240129	46.7354581160871	30.409159731396	38.5457789068048	46.6660778919209	23.375616705903	0.304961853240457	-0.484417007453496	-14.3380092094455	-0.391364849882981	-0.362644289555613	-0.408811652456917	0.454282999026483	0.522919767554871	0.412592850719418	0.449938375815219	0.521269884500105	0.401792300013261	0.00202911931031113	0.00503048484805462	0.00520614019991927
209	8.10930216216329	0.27	23.4835982385794	17.4178140306462	29.5493824465126	0.319635262113744	9.5369372389302	7.36454650213448	11.7093279757259	0.29	0.18	0.42	11.0195414287571	14.2700809856233	17.5206205424894	24.4859567534925	31.7088136690474	38.9316705846023	24.4802726535963	31.7206341164591	38.9384094083088	23.4835982385794	0.337154735158086	0.0179848629983004	-12.8430079110222	-0.391364849882981	-0.362644289555613	-0.408811652456917	0.454282999026483	0.522919767554871	0.412592850719418	0.449938375815219	0.521269884500105	0.401792300013261	0.00202911931031113	0.00503048484805462	0.00520614019991927
209	8.10930216216329	0.27	23.5312706855208	17.4585508657044	29.6039905053373	0.42817731798182	10.674284800293	8.74834322716509	12.6002263734209	0.24	0.16	0.39	14.27968934209	17.4233528496997	20.5670163573093	34.5462098512946	42.1515335130377	49.7568571747809	34.416419326573	42.0154028004801	49.5808363738116	23.5312706855208	0.307673796437277	0.730572526039884	-13.3202986199573	-0.391364849882981	-0.362644289555613	-0.408811652456917	0.454282999026483	0.522919767554871	0.412592850719418	0.449938375815219	0.521269884500105	0.401792300013261	0.00202911931031113	0.00503048484805462	0.00520614019991927
209	8.10930216216329	0.27	23.6264207568444	17.5758374853948	29.6770040282941	0.365895320935823	9.31402892749592	7.3996623870516	11.2283954679402	0.26	0.16	0.37	11.7869953534736	14.8364087370554	17.8858221206373	27.8184872121791	35.0154076038395	42.2123279954999	27.9042193946233	35.1091917020336	42.3079016514234	23.6264207568444	0.312694074210569	-0.517717813072702	-14.2482346349115	-0.391364849882981	-0.362644289555613	-0.408811652456917	0.454282999026483	0.522919767554871	0.412592850719418	0.449938375815219	0.521269884500105	0.401792300013261	0.00202911931031113	0.00503048484805462	0.00520614019991927
209	8.10930216216329	0.27	23.652483743977	17.6420490836264	29.6629184043275	0.322360357365945	8.58966845542255	6.64524679279666	10.5340901180484	0.25	0.15	0.38	10.7958251095958	13.9547200105005	17.1136149114052	25.9917783563871	33.5970605170306	41.2023426776741	25.8227010531701	33.3729428476137	40.9104072457901	23.652483743977	0.297928431805373	0.790545866326808	-13.3320800567458	-0.391364849882981	-0.362644289555613	-0.408811652456917	0.454282999026483	0.522919767554871	0.412592850719418	0.449938375815219	0.521269884500105	0.401792300013261	0.00202911931031113	0.00503048484805462	0.00520614019991927
209	8.10930216216329	0.27	23.6865843494603	17.6583635675003	29.7148051314204	0.333026251168391	8.45556169757737	6.58727698334587	10.3238464118089	0.24	0.16	0.39	10.7810013699611	13.8387109690156	16.8964205680701	26.153896329965	33.5716692358873	40.9894421418097	26.1083099107001	33.49331119145	40.900739864046	23.6865843494603	0.307885720452175	0.267792614663782	-13.8407096983026	-0.391364849882981	-0.362644289555613	-0.408811652456917	0.454282999026483	0.522919767554871	0.412592850719418	0.449938375815219	0.521269884500105	0.401792300013261	0.00202911931031113	0.00503048484805462	0.00520614019991927
209	8.10930216216329	0.27	23.6896077844435	17.5427773152375	29.8364382536495	0.342348171848415	9.15505826027208	7.17393916846809	11.1361773520761	0.24	0.17	0.35	11.786159390669	15.0409661069748	18.2957728232805	28.7057173308506	36.6329443831844	44.5601714355181	29.0946489401353	37.1070105131442	45.1560116205745	23.6896077844435	0.300584177943429	-0.739037999705511	-14.7451143671446	-0.391364849882981	-0.362644289555613	-0.408811652456917	0.454282999026483	0.522919767554871	0.412592850719418	0.449938375815219	0.521269884500105	0.401792300013261	0.00202911931031113	0.00503048484805462	0.00520614019991927
209	8.10930216216329	0.27	23.7005796770262	17.6763426719713	29.7248166820812	0.425045381169453	10.8600965022	8.88804488147399	12.832148122926	0.24	0.16	0.42	14.6489170274664	17.8991729556413	21.1494288838163	35.7964586709595	43.738865047131	51.6812714233026	35.4560752184294	43.343702209066	51.2246572163482	23.7005796770262	0.311512231794296	0.885394327550683	-12.8395576483746	-0.391364849882981	-0.362644289555613	-0.408811652456917	0.454282999026483	0.522919767554871	0.412592850719418	0.449938375815219	0.521269884500105	0.401792300013261	0.00202911931031113	0.00503048484805462	0.00520614019991927
209	8.10930216216329	0.27	23.7154811988306	17.681295763488	29.7496666341732	0.382984321315856	9.62708699446441	7.71926452150629	11.5349094674225	0.24	0.16	0.39	12.7005699593131	15.8395261021226	18.9784822449322	30.9796047648503	38.6362391513357	46.2928735378211	30.8978299109306	38.5276226844202	46.1688089129039	23.7154811988306	0.313421330241297	1.09144604577901	-12.7600308124847	-0.391364849882981	-0.362644289555613	-0.408811652456917	0.454282999026483	0.522919767554871	0.412592850719418	0.449938375815219	0.521269884500105	0.401792300013261	0.00202911931031113	0.00503048484805462	0.00520614019991927
209	8.10930216216329	0.27	23.8040807699052	17.7606693978991	29.8474921419112	0.333052364036278	8.5430042805225	6.65550978433404	10.430498776711	0.26	0.15	0.42	10.5805895137876	13.5812318568747	16.5818741999619	24.9217806858429	31.9895674375757	39.0573541893085	24.53179037435	31.491899927764	38.4370597366636	23.8040807699052	0.311634960212754	0.739109138416933	-13.1618067447881	-0.391364849882981	-0.362644289555613	-0.408811652456917	0.454282999026483	0.522919767554871	0.412592850719418	0.449938375815219	0.521269884500105	0.401792300013261	0.00202911931031113	0.00503048484805462	0.00520614019991927
209	8.10930216216329	0.27	23.8323382118635	17.7144331229571	29.9502433007698	0.322510102199271	9.00681195955081	6.96866118737912	11.0449627317225	0.24	0.17	0.35	11.4868761123015	14.8464863428188	18.2060965733361	28.0732032172409	36.2838794541885	44.494555691136	28.380318165635	36.6898169390381	44.9596562447531	23.8323382118635	0.294004146336797	-0.474635864165438	-14.5180970387615	-0.391364849882981	-0.362644289555613	-0.408811652456917	0.454282999026483	0.522919767554871	0.412592850719418	0.449938375815219	0.521269884500105	0.401792300013261	0.00202911931031113	0.00503048484805462	0.00520614019991927
209	8.10930216216329	0.27	23.8992544869841	17.7088965017155	30.0896124722526	0.361655187197964	9.09661132786433	7.20972638859028	10.9834962671384	0.24	0.15	0.36	11.865477066552	14.9708362393508	18.0761954121496	28.9508705288638	36.5277130656674	44.104555602471	28.8984253727893	36.4952251291465	44.0595262796238	23.8992544869841	0.298181100212715	0.417397948830604	-13.7963339740929	-0.391364849882981	-0.362644289555613	-0.408811652456917	0.454282999026483	0.522919767554871	0.412592850719418	0.449938375815219	0.521269884500105	0.401792300013261	0.00202911931031113	0.00503048484805462	0.00520614019991927
209	8.10930216216329	0.27	23.9190746744963	17.7158449137506	30.1223044352421	0.35946256233071	8.94720206593238	7.08246272470815	10.8119414071566	0.24	0.15	0.4	11.6059020385892	14.6616162672361	17.7173304958829	28.1913228227572	35.6138071748954	43.0362915270335	27.8056236528097	35.1203586761481	42.4597715943021	23.9190746744963	0.30189369585497	-0.303877376693933	-14.5646784703924	-0.391364849882981	-0.362644289555613	-0.408811652456917	0.454282999026483	0.522919767554871	0.412592850719418	0.449938375815219	0.521269884500105	0.401792300013261	0.00202911931031113	0.00503048484805462	0.00520614019991927
209	8.10930216216329	0.27	24.0488269012139	17.7969417452447	30.300712057183	0.336904219448811	9.31640348833794	7.27575285666052	11.3570541200154	0.28	0.18	0.42	11.0391976176588	14.135392064542	17.2315865114252	24.8510698331214	31.8211184798941	38.7911671266667	24.8624315130306	31.8336227435051	38.821649329244	24.0488269012139	0.333639337819414	-0.634237312326831	-13.5500688350769	-0.391364849882981	-0.362644289555613	-0.408811652456917	0.454282999026483	0.522919767554871	0.412592850719418	0.449938375815219	0.521269884500105	0.401792300013261	0.00202911931031113	0.00503048484805462	0.00520614019991927
209	8.10930216216329	0.27	24.1017843417511	17.8466311711706	30.3569375123317	0.347857253044292	9.67505459678932	7.60677290011334	11.7433362934653	0.26	0.17	0.39	12.0284117221762	15.2989370989347	18.5694624756932	28.181934699036	35.8446032814075	43.5072718637791	28.1801990744675	35.8399515860559	43.4979122705715	24.1017843417511	0.309447099464274	-0.140516974006884	-13.8833344617867	-0.391364849882981	-0.362644289555613	-0.408811652456917	0.454282999026483	0.522919767554871	0.412592850719418	0.449938375815219	0.521269884500105	0.401792300013261	0.00202911931031113	0.00503048484805462	0.00520614019991927
209	8.10930216216329	0.27	24.2069554740324	18.0058587045336	30.4080522435311	0.341318916699239	8.95020463156412	7.00897977940031	10.8914294837279	0.25	0.17	0.41	11.3411028625626	14.4821635333977	17.6232242042328	27.1928735700031	34.7242809412989	42.2556883125946	27.0510310673051	34.5305261295682	42.0457434196653	24.2069554740324	0.307658123271939	0.26998356829758	-13.4538674188827	-0.391364849882981	-0.362644289555613	-0.408811652456917	0.454282999026483	0.522919767554871	0.412592850719418	0.449938375815219	0.521269884500105	0.401792300013261	0.00202911931031113	0.00503048484805462	0.00520614019991927
209	8.10930216216329	0.27	24.2407410014396	18.0819980294522	30.3994839734269	0.379859839467222	10.448739580508	8.36433218591836	12.5331469750976	0.25	0.16	0.39	13.5751888229403	16.9581515432786	20.3411142636168	32.6502283481904	40.7867269820661	48.9232256159419	32.4841021909571	40.5619566226762	48.6530344951786	24.2407410014396	0.309174745204032	0.278028802207641	-13.6080834920507	-0.391364849882981	-0.362644289555613	-0.408811652456917	0.454282999026483	0.522919767554871	0.412592850719418	0.449938375815219	0.521269884500105	0.401792300013261	0.00202911931031113	0.00503048484805462	0.00520614019991927
209	8.10930216216329	0.27	24.2556475164938	17.9578019574933	30.5534930754944	0.314618647856257	8.602487911275	6.62012371892467	10.5848521036253	0.23	0.16	0.41	11.0037399498272	14.2987569290591	17.5937739082909	27.1280859017051	35.2514606877097	43.3748354737144	27.0072874230498	35.0939320379868	43.1789804507415	24.2556475164938	0.303880961964935	-0.556473002928187	-14.5269853670211	-0.391364849882981	-0.362644289555613	-0.408811652456917	0.454282999026483	0.522919767554871	0.412592850719418	0.449938375815219	0.521269884500105	0.401792300013261	0.00202911931031113	0.00503048484805462	0.00520614019991927
209	8.10930216216329	0.27	24.3202910358079	18.0811316348487	30.5594504367671	0.372168783404519	9.99296553718755	7.96653681416473	12.0193942602104	0.26	0.17	0.4	12.5804024369832	15.7804490118212	18.9804955866592	29.4360817728843	36.9236667786752	44.4112517844662	29.3841051240165	36.8781547353967	44.3901427678075	24.3202910358079	0.319098923067178	-0.580856179995843	-14.173339649709	-0.391364849882981	-0.362644289555613	-0.408811652456917	0.454282999026483	0.522919767554871	0.412592850719418	0.449938375815219	0.521269884500105	0.401792300013261	0.00202911931031113	0.00503048484805462	0.00520614019991927
209	8.10930216216329	0.27	24.5643928485084	18.2207877275772	30.9079979694395	0.376082973830416	8.91593066112434	7.12295775730401	10.7089035649447	0.28	0.16	0.39	10.7569695514658	13.4646867091621	16.1724038668585	24.1094619392623	30.1782346957003	36.2470074521382	24.0196072877113	30.0779266992482	36.1302977004953	24.5643928485084	0.312054221886377	-0.633377901936911	-14.1633960794592	-0.391364849882981	-0.362644289555613	-0.408811652456917	0.454282999026483	0.522919767554871	0.412592850719418	0.449938375815219	0.521269884500105	0.401792300013261	0.00202911931031113	0.00503048484805462	0.00520614019991927
209	8.10930216216329	0.27	24.6026885461681	18.2373222656587	30.9680548266776	0.332304149185468	8.37953012445864	6.52503120388904	10.2340290450282	0.23	0.15	0.33	11.0033378416286	14.1306298824392	17.2579219232498	27.5454510344865	35.3742272677114	43.2030035009364	27.7947629709375	35.6921646079106	43.555807627943	24.6026885461681	0.280475033019401	0.589739130811206	-14.2107961844572	-0.391364849882981	-0.362644289555613	-0.408811652456917	0.454282999026483	0.522919767554871	0.412592850719418	0.449938375815219	0.521269884500105	0.401792300013261	0.00202911931031113	0.00503048484805462	0.00520614019991927
209	8.10930216216329	0.27	24.6251346472819	18.262134223406	30.9881350711577	0.432593448026179	10.6031165901227	8.70716954583557	12.4990636344098	0.23	0.14	0.37	14.686026282918	17.8838425166375	21.0816587503569	36.7723297622935	44.779339337261	52.7863489122285	36.3786156406876	44.2796294204821	52.1923503634245	24.6251346472819	0.290385979655123	0.515412357204326	-14.2654585174983	-0.391364849882981	-0.362644289555613	-0.408811652456917	0.454282999026483	0.522919767554871	0.412592850719418	0.449938375815219	0.521269884500105	0.401792300013261	0.00202911931031113	0.00503048484805462	0.00520614019991927
209	8.10930216216329	0.27	24.7378699836297	18.3245380329332	31.1512019343263	0.378208823792587	10.4644963681803	8.3696111031989	12.5593816331617	0.25	0.17	0.38	13.5335071424431	16.9208980673797	20.3082889923163	32.4272032268751	40.5436221843311	48.6600411417871	32.5181111611437	40.6487502066842	48.8061991031651	24.7378699836297	0.310186378016095	-0.670309933097617	-14.3575654763323	-0.391364849882981	-0.362644289555613	-0.408811652456917	0.454282999026483	0.522919767554871	0.412592850719418	0.449938375815219	0.521269884500105	0.401792300013261	0.00202911931031113	0.00503048484805462	0.00520614019991927
209	8.10930216216329	0.27	24.7590488829191	18.4364465267593	31.081651239079	0.343645808224386	9.54722430483244	7.48718174024035	11.6072668694245	0.25	0.17	0.4	11.9534150097054	15.2423085569103	18.5312021041153	28.2751949226216	36.0549052440207	43.8346155654198	28.1874869866018	35.9449880105167	43.7067178292077	24.7590488829191	0.313206478286663	0.850887393795124	-12.6993406333739	-0.391364849882981	-0.362644289555613	-0.408811652456917	0.454282999026483	0.522919767554871	0.412592850719418	0.449938375815219	0.521269884500105	0.401792300013261	0.00202911931031113	0.00503048484805462	0.00520614019991927
209	8.10930216216329	0.27	24.9828442457703	18.5347915773702	31.4308969141704	0.343208066977352	8.9250449346522	6.99738227762828	10.8527075916761	0.24	0.17	0.39	11.3920933058589	14.5304258964973	17.6687584871356	27.487133221807	35.0593821226171	42.6316310234272	27.5106479804076	35.1016687253504	42.6949342081122	24.9828442457703	0.305385837134522	0.658720809713498	-13.1870358276827	-0.391364849882981	-0.362644289555613	-0.408811652456917	0.454282999026483	0.522919767554871	0.412592850719418	0.449938375815219	0.521269884500105	0.401792300013261	0.00202911931031113	0.00503048484805462	0.00520614019991927
209	8.10930216216329	0.27	25.0055576823224	18.6629968035922	31.3481185610527	0.34322662065378	8.90729396283366	6.9835443943349	10.8310435313324	0.26	0.17	0.37	11.0513621199935	14.0956691235986	17.1399761272037	25.9123918972707	33.0504510140113	40.188510130752	26.0243335507501	33.2038619161353	40.3562562501896	25.0055576823224	0.30467918425253	-0.421295333450665	-14.3008254085698	-0.391364849882981	-0.362644289555613	-0.408811652456917	0.454282999026483	0.522919767554871	0.412592850719418	0.449938375815219	0.521269884500105	0.401792300013261	0.00202911931031113	0.00503048484805462	0.00520614019991927
209	8.10930216216329	0.27	25.0307173388574	18.5905334528743	31.4709012248405	0.381707285891957	10.5703376178351	8.46991754469747	12.6707576909728	0.27	0.17	0.38	13.1213218632968	16.3752245940292	19.6291273247615	30.1313814210855	37.6035389756578	45.07569653023	30.225167890619	37.7199316852536	12.8540701420576	25.0307173388574	0.304934082202729	0.932044361842482	-12.7707224053492	-0.391364849882981	-0.362644289555613	-0.408811652456917	0.454282999026483	0.522919767554871	0.412592850719418	0.449938375815219	0.521269884500105	0.401792300013261	0.00202911931031113	0.00503048484805462	0.00520614019991927
209	8.10930216216329	0.27	25.1045603577451	18.6462819326407	31.5628387828495	0.337064316842639	10.1766604250678	7.94837893106781	12.4049419190678	0.25	0.16	0.35	12.8189532386422	16.4126717215983	20.0063902045545	30.6339274697106	39.2219696681623	47.810011866614	30.9315347130737	39.596080320646	48.2393562824665	25.1045603577451	0.294140688929357	1.27853744498205	-12.6062815493749	-0.391364849882981	-0.362644289555613	-0.408811652456917	0.454282999026483	0.522919767554871	0.412592850719418	0.449938375815219	0.521269884500105	0.401792300013261	0.00202911931031113	0.00503048484805462	0.00520614019991927
209	8.10930216216329	0.27	25.6156722947722	19.0104168408508	32.2209277486937	0.390623881372853	9.86794127680223	7.94362994396436	11.7922526096401	0.27	0.17	0.36	12.3987138856086	15.4022507838523	18.4057876820961	28.6803101850078	35.6279961053785	42.5756820257491	28.9685195302051	35.9975690357712	42.9956565952454	25.6156722947722	0.304624704950853	1.63915266594353	-12.0728150036869	-0.391364849882981	-0.362644289555613	-0.408811652456917	0.454282999026483	0.522919767554871	0.412592850719418	0.449938375815219	0.521269884500105	0.401792300013261	0.00202911931031113	0.00503048484805462	0.00520614019991927
209	8.10930216216329	0.27	25.6319440748129	19.1280905426873	32.1357976069385	0.335890106225968	8.82626152712953	6.88857454071612	10.7639485135429	0.24	0.16	0.36	11.252035335102	14.4171201157951	17.5822048964883	27.2414718835146	34.9042249316867	42.5669779798588	27.3258287059731	35.01108611388	42.6816238184756	25.6319440748129	0.289309814309465	0.263895954094987	-14.2014385932248	-0.391364849882981	-0.362644289555613	-0.408811652456917	0.454282999026483	0.522919767554871	0.412592850719418	0.449938375815219	0.521269884500105	0.401792300013261	0.00202911931031113	0.00503048484805462	0.00520614019991927
209	8.10930216216329	0.27	25.7897878810952	19.1755313380753	32.4040444241151	0.355181352686605	8.92216706775381	7.04523079069245	10.7991033448152	0.26	0.16	0.39	11.1656968311374	14.1403760238641	17.1150552165909	26.2194393620871	33.204621021136	40.189802680185	26.1264387336906	33.0601950623791	40.0332419640946	25.7897878810952	0.304831350287168	0.174027140570433	-13.5861272100022	-0.391364849882981	-0.362644289555613	-0.408811652456917	0.454282999026483	0.522919767554871	0.412592850719418	0.449938375815219	0.521269884500105	0.401792300013261	0.00202911931031113	0.00503048484805462	0.00520614019991927
209	8.10930216216329	0.27	25.9360730576136	19.3524643745106	32.5196817407166	0.338326639334083	9.38402730516512	7.335091027569	11.4329635827612	0.25	0.17	0.39	11.922435610406	15.2527706734135	18.583105736421	28.7187097747791	36.7408060353623	44.7629022959456	28.7975352807774	36.8550730281079	44.8904710409558	25.9360730576136	0.299725419774086	0.960639817977043	-12.9918509483707	-0.391364849882981	-0.362644289555613	-0.408811652456917	0.454282999026483	0.522919767554871	0.412592850719418	0.449938375815219	0.521269884500105	0.401792300013261	0.00202911931031113	0.00503048484805462	0.00520614019991927
209	8.10930216216329	0.27	26.0957086725183	19.4591308033009	32.7322865417357	0.316119112333474	9.93977577361147	7.65719105467186	12.2223604925511	0.25	0.18	0.34	12.3386647574252	16.0167821540433	19.6948995506614	29.4603426634733	38.242378725815	47.0244147881568	30.0028635674876	38.9599761528227	47.8858890089362	26.0957086725183	0.299315008445806	0.744488305671748	-13.036327743088	-0.391364849882981	-0.362644289555613	-0.408811652456917	0.454282999026483	0.522919767554871	0.412592850719418	0.449938375815219	0.521269884500105	0.401792300013261	0.00202911931031113	0.00503048484805462	0.00520614019991927
209	8.10930216216329	0.27	26.1627238484853	19.4658975515785	32.859550145392	0.283112013557025	8.26751657361436	6.21348536582311	10.3215477814056	0.25	0.18	0.35	10.0006278114862	13.3065986817623	16.6125695520383	23.8497504634913	31.7339135162444	39.6180765689976	24.2085166973941	32.1859437683055	40.1860496321455	26.1627238484853	0.299345544393316	-1.0627087717936	-14.8602710630581	-0.391364849882981	-0.362644289555613	-0.408811652456917	0.454282999026483	0.522919767554871	0.412592850719418	0.449938375815219	0.521269884500105	0.401792300013261	0.00202911931031113	0.00503048484805462	0.00520614019991927
209	8.10930216216329	0.27	26.1684844558625	19.4641023495348	32.8728665621901	0.370992825820642	9.54273955398937	7.60273130651995	11.4827478014588	0.27	0.16	0.38	11.7090486234434	14.6968762848024	17.6847039461615	26.7367836620122	33.5592766219603	40.3817695819084	26.7688881408549	33.5773515893088	40.4219893899623	26.1684844558625	0.307969924084251	0.179759396678914	-13.6416701570117	-0.391364849882981	-0.362644289555613	-0.408811652456917	0.454282999026483	0.522919767554871	0.412592850719418	0.449938375815219	0.521269884500105	0.401792300013261	0.00202911931031113	0.00503048484805462	0.00520614019991927
209	8.10930216216329	0.27	26.2389580558035	19.537567629035	32.9403484825719	0.363524209102388	9.78294361425549	7.76188323852225	11.8040039899887	0.28	0.17	0.44	11.8879076172866	14.9833134997705	18.0787193822544	27.0011773935186	34.0318177743669	41.0624581552153	26.7939484901523	33.7647691721884	40.7326345425769	26.2389580558035	0.334904432517459	0.174104357746268	-12.8892704109239	-0.391364849882981	-0.362644289555613	-0.408811652456917	0.454282999026483	0.522919767554871	0.412592850719418	0.449938375815219	0.521269884500105	0.401792300013261	0.00202911931031113	0.00503048484805462	0.00520614019991927
209	8.10930216216329	0.27	26.4579569225831	19.6579673647771	33.2579464803891	0.373782786985259	10.9107294795486	8.70581321455752	13.1156457445397	0.24	0.17	0.37	14.4250381313313	18.0784591748364	21.7318802183415	35.4455491989356	44.4228228922867	53.4000965856377	35.6204840779423	44.6189523962729	53.6512974948599	26.4579569225831	0.30772185805092	-1.72464397461632	-15.67085348102	-0.391364849882981	-0.362644289555613	-0.408811652456917	0.454282999026483	0.522919767554871	0.412592850719418	0.449938375815219	0.521269884500105	0.401792300013261	0.00202911931031113	0.00503048484805462	0.00520614019991927
209	8.10930216216329	0.27	26.4989341826186	19.7463755158321	33.251492849405	0.332622074253072	9.86710311995324	7.68494853159832	12.0492577083082	0.25	0.17	0.36	12.3718629124993	15.8848750439408	19.3978871753823	29.5117558636749	37.891670602666	46.2715853416571	29.8284717790162	38.2867613115423	46.759078852595	26.4989341826186	0.299652438391373	-1.16486446721063	-14.9683648226461	-0.391364849882981	-0.362644289555613	-0.408811652456917	0.454282999026483	0.522919767554871	0.412592850719418	0.449938375815219	0.521269884500105	0.401792300013261	0.00202911931031113	0.00503048484805462	0.00520614019991927
209	8.10930216216329	0.27	26.8607499145502	19.9419700748402	33.7795297542601	0.375043736397635	10.7332321253837	8.57001636888088	12.8964478818864	0.26	0.16	0.39	13.618425499521	17.0559443269407	20.4934631543604	32.0636815521054	40.1570921314436	48.2505027107817	31.8248462755547	39.8558068632023	47.8826628458322	26.8607499145502	0.30165146992759	0.0626975025715251	-13.8410430087051	-0.391364849882981	-0.362644289555613	-0.408811652456917	0.454282999026483	0.522919767554871	0.412592850719418	0.449938375815219	0.521269884500105	0.401792300013261	0.00202911931031113	0.00503048484805462	0.00520614019991927
209	8.10930216216329	0.27	26.9197685454187	19.9626602480906	33.8768768427469	0.338745160311654	9.49329415187477	7.42243633537615	11.5641519683734	0.24	0.16	0.35	12.0842960231928	15.455811486012	18.8273269488312	29.1577756259211	37.2927874789519	45.4277993319827	29.3486566338043	37.5478616685748	45.7073200885756	26.9197685454187	0.290524886642158	0.012522446354331	-14.3143855410279	-0.391364849882981	-0.362644289555613	-0.408811652456917	0.454282999026483	0.522919767554871	0.412592850719418	0.449938375815219	0.521269884500105	0.401792300013261	0.00202911931031113	0.00503048484805462	0.00520614019991927
209	8.10930216216329	0.27	27.0615048281221	20.1423585130973	33.980651143147	0.323856738068081	8.8967078472257	6.88966019219273	10.9037555022587	0.25	0.16	0.35	11.1519403285105	14.4006456435808	17.6493509586511	26.7488560531993	34.541145849614	42.3334356460288	26.9274692506626	34.7765741230736	42.6004031321521	27.0615048281221	0.282457325546557	-0.0806806820548987	-14.5916706632966	-0.391364849882981	-0.362644289555613	-0.408811652456917	0.454282999026483	0.522919767554871	0.412592850719418	0.449938375815219	0.521269884500105	0.401792300013261	0.00202911931031113	0.00503048484805462	0.00520614019991927
209	8.10930216216329	0.27	27.4092363226611	20.3522381671884	34.4662344781338	0.373926786162217	9.84865064590825	7.85897874352952	11.838322548287	0.25	0.17	0.39	12.6674401794334	15.8744789846768	19.0815177899202	30.2540989805999	37.9135840915687	45.5730692025375	30.316236866223	38.0048900914623	45.661819030565	27.4092363226611	0.304307239362615	1.34846988164281	-12.3764105257361	-0.391364849882981	-0.362644289555613	-0.408811652456917	0.454282999026483	0.522919767554871	0.412592850719418	0.449938375815219	0.521269884500105	0.401792300013261	0.00202911931031113	0.00503048484805462	0.00520614019991927
209	8.10930216216329	0.27	27.4137260805205	20.3474470881438	34.4800050728971	0.32422785122221	9.74825759180371	7.55096726633607	11.9455479172713	0.26	0.17	0.39	11.8151910910112	15.2533473115489	18.6915035320867	27.3970449560425	35.3694357379091	43.3418265197758	27.4885210610108	35.481758922795	43.4784976274633	27.4137260805205	0.305865136934108	1.00965097869751	-12.5987098244271	-0.391364849882981	-0.362644289555613	-0.408811652456917	0.454282999026483	0.522919767554871	0.412592850719418	0.449938375815219	0.521269884500105	0.401792300013261	0.00202911931031113	0.00503048484805462	0.00520614019991927
209	8.10930216216329	0.27	27.4799589063181	20.3754241678116	34.5844936448246	0.339221951964362	9.47991965629127	7.4141782862567	11.5456610263258	0.26	0.17	0.38	11.7369796459108	15.0071416891887	18.2773037324666	27.5296202118231	35.1999341936596	42.870248175496	27.6533962505087	35.375470262755	43.0762042903128	27.4799589063181	0.303858433262271	1.43618074586679	-12.3922215877481	-0.391364849882981	-0.362644289555613	-0.408811652456917	0.454282999026483	0.522919767554871	0.412592850719418	0.449938375815219	0.521269884500105	0.401792300013261	0.00202911931031113	0.00503048484805462	0.00520614019991927
209	8.10930216216329	0.27	27.5110493758312	20.4011305155234	34.6209682361389	0.314097286435495	9.6454643178206	7.42006593261323	11.870862703028	0.26	0.19	0.43	11.7335473396538	15.2526289138014	18.771710487949	27.4919442107332	35.7372251568056	43.982506102878	27.6337746913332	35.9177129490501	44.2203901091305	27.5110493758312	0.325170622380996	0.641581689694462	-12.2855636930467	-0.391364849882981	-0.362644289555613	-0.408811652456917	0.454282999026483	0.522919767554871	0.412592850719418	0.449938375815219	0.521269884500105	0.401792300013261	0.00202911931031113	0.00503048484805462	0.00520614019991927
209	8.10930216216329	0.27	27.5663070143496	20.4374895354594	34.6951244932398	0.354720928325114	9.90671697544481	7.82056664431702	11.9928673065726	0.27	0.16	0.39	12.0936943367901	15.3197092271033	18.5457241174164	27.7235763742987	35.118890635231	42.5142048961634	27.5581570605739	34.918295978879	42.2540022452558	27.5663070143496	0.315149244180749	-0.133676184589207	-13.5718224031886	-0.391364849882981	-0.362644289555613	-0.408811652456917	0.454282999026483	0.522919767554871	0.412592850719418	0.449938375815219	0.521269884500105	0.401792300013261	0.00202911931031113	0.00503048484805462	0.00520614019991927
209	8.10930216216329	0.27	27.62375914495	20.5190934046514	34.7284248852487	0.352780137624723	9.74968384056624	7.6878681038375	11.811499577295	0.25	0.18	0.34	12.4251200541254	15.7574233288852	19.0897266036451	29.756765027734	37.7372565735887	45.7177481194434	30.2523381210835	38.3810171734889	46.4831316330572	27.62375914495	0.283891525391938	-0.803592653387275	-14.948004629819	-0.391364849882981	-0.362644289555613	-0.408811652456917	0.454282999026483	0.522919767554871	0.412592850719418	0.449938375815219	0.521269884500105	0.401792300013261	0.00202911931031113	0.00503048484805462	0.00520614019991927
209	8.10930216216329	0.27	27.8410089138919	20.772764655342	34.9092531724418	0.331939829928955	10.3385757586278	8.04863481447509	12.6285167027804	0.26	0.18	0.4	12.7406256655667	16.3654988320363	19.9903719985058	29.8820251665762	38.3838487056537	46.8856722447312	29.9462774669997	38.4405815101582	46.9958162668886	27.8410089138919	0.325949282226163	0.6796756269552	-12.4293299421223	-0.391364849882981	-0.362644289555613	-0.408811652456917	0.454282999026483	0.522919767554871	0.412592850719418	0.449938375815219	0.521269884500105	0.401792300013261	0.00202911931031113	0.00503048484805462	0.00520614019991927
209	8.10930216216329	0.27	27.8680936274154	20.6911314777552	35.0450557770755	0.39664862889529	10.6871517553253	8.6292264326862	12.7450770779644	0.23	0.16	0.33	14.4451407298326	17.8900637630731	21.3349867963136	35.8796324803958	44.4363211736843	52.9930098669727	36.2668654585956	44.9243935523073	53.5897508354285	27.8680936274154	0.277711281014992	-0.619338634960322	-15.4110560919941	-0.391364849882981	-0.362644289555613	-0.408811652456917	0.454282999026483	0.522919767554871	0.412592850719418	0.449938375815219	0.521269884500105	0.401792300013261	0.00202911931031113	0.00503048484805462	0.00520614019991927
209	8.10930216216329	0.27	27.9458852795364	20.7154329005991	35.1763376584737	0.318528637557819	9.11179282552618	7.03095199402772	11.1926336570246	0.24	0.17	0.36	11.5643750917799	14.9869022121727	18.4094293325655	28.1987737081702	36.544323468713	44.8898732292557	28.3884659437037	36.7887647992462	45.1674965324539	27.9458852795364	0.291960767673324	-0.637252649199362	-14.7157700207058	-0.391364849882981	-0.362644289555613	-0.408811652456917	0.454282999026483	0.522919767554871	0.412592850719418	0.449938375815219	0.521269884500105	0.401792300013261	0.00202911931031113	0.00503048484805462	0.00520614019991927
209	8.10930216216329	0.27	27.9806890549998	20.7727582463578	35.1886198636419	0.314680462529028	9.83015293695965	7.56520928068781	12.0950965932315	0.26	0.18	0.4	11.8907834670171	15.45075829157	19.0107331161228	27.6941470001603	35.9854817453862	44.2768164906122	27.8532534910332	36.1679040827196	44.5053275179954	27.9806890549998	0.30843682305196	-0.46422961320518	-13.9581725743986	-0.391364849882981	-0.362644289555613	-0.408811652456917	0.454282999026483	0.522919767554871	0.412592850719418	0.449938375815219	0.521269884500105	0.401792300013261	0.00202911931031113	0.00503048484805462	0.00520614019991927
209	8.10930216216329	0.27	28.097429207704	20.8051204221299	35.3897379932781	0.29077561949605	9.04869398301766	6.84229425085569	11.2550937151796	0.24	0.17	0.4	11.1938354907977	14.8034545342454	18.413073577693	27.1440468456572	35.8970492004683	44.6500515552794	27.1864417680598	35.9657763027717	44.7235919488914	28.097429207704	0.305541067657773	-1.16375323840045	-14.7739410559708	-0.391364849882981	-0.362644289555613	-0.408811652456917	0.454282999026483	0.522919767554871	0.412592850719418	0.449938375815219	0.521269884500105	0.401792300013261	0.00202911931031113	0.00503048484805462	0.00520614019991927
209	8.10930216216329	0.27	28.1977080912125	21.0032046729267	35.3922115094983	0.380763656706095	10.4676755770805	8.38349094189855	12.5518602122625	0.26	0.17	0.4	13.3424162783524	16.6594186102289	19.9764209421055	31.4618071717061	39.2833955239538	47.1049838762015	31.5175570489743	39.3517069207493	47.2244092960645	28.1977080912125	0.298009127820147	0.273213628894031	-13.6804170164809	-0.391364849882981	-0.362644289555613	-0.408811652456917	0.454282999026483	0.522919767554871	0.412592850719418	0.449938375815219	0.521269884500105	0.401792300013261	0.00202911931031113	0.00503048484805462	0.00520614019991927
209	8.10930216216329	0.27	28.2207013461679	21.0400633242326	35.4013393681032	0.306626852467002	8.90550126587731	6.81465429452986	10.9963482372248	0.28	0.18	0.4	10.3019380564791	13.4627405056494	16.6235429548196	23.1118552272796	30.2029489813629	37.2940427354463	23.2088118206153	30.3251966305284	37.459883572946	28.2207013461679	0.313887210371716	1.38903581967772	-11.8933030709926	-0.391364849882981	-0.362644289555613	-0.408811652456917	0.454282999026483	0.522919767554871	0.412592850719418	0.449938375815219	0.521269884500105	0.401792300013261	0.00202911931031113	0.00503048484805462	0.00520614019991927
209	8.10930216216329	0.27	28.8223341934142	21.3481559146533	36.2965124721751	0.285345065021753	8.70084295406017	6.55098479721107	10.8507011109093	0.23	0.13	0.36	11.0192545019648	14.6354793760525	18.2517042501403	27.511031172448	36.5394164611143	45.5678017497805	27.1397757812072	36.0644937542842	44.9882700616335	28.8223341934142	0.27408965038341	-0.505327692786109	-15.5200718183964	-0.391364849882981	-0.362644289555613	-0.408811652456917	0.454282999026483	0.522919767554871	0.412592850719418	0.449938375815219	0.521269884500105	0.401792300013261	0.00202911931031113	0.00503048484805462	0.00520614019991927
209	8.10930216216329	0.27	28.8225587262858	21.3299423310365	36.3151751215351	0.294582419533085	9.33536307876059	7.07989646892377	11.5908296885974	0.25	0.16	0.41	11.4059028096877	15.0395199190922	18.6731370284968	27.2271457501793	35.9009898367758	44.5748339233722	27.091547979801	35.7230505646038	44.3387748044726	28.8225587262858	0.302797578813894	0.817166436527444	-12.7976758995027	-0.391364849882981	-0.362644289555613	-0.408811652456917	0.454282999026483	0.522919767554871	0.412592850719418	0.449938375815219	0.521269884500105	0.401792300013261	0.00202911931031113	0.00503048484805462	0.00520614019991927
209	8.10930216216329	0.27	28.8593392671013	21.4829968364381	36.2356816977645	0.331500163462268	9.4560048284616	7.35947075007272	11.5525389068505	0.26	0.16	0.38	11.7160140406558	15.0536212590655	18.3912284774752	27.6345629980767	35.5069773379638	43.379391677851	27.6367695510898	35.4984742603111	43.3648720976491	28.8593392671013	0.292694798570982	0.39286419663654	-13.7241701457461	-0.391364849882981	-0.362644289555613	-0.408811652456917	0.454282999026483	0.522919767554871	0.412592850719418	0.449938375815219	0.521269884500105	0.401792300013261	0.00202911931031113	0.00503048484805462	0.00520614019991927
209	8.10930216216329	0.27	29.0004081886733	21.6161251429211	36.3846912344255	0.320444128959413	8.96663118254163	6.92794118042456	11.0053211846587	0.22	0.15	0.37	11.7473023655	15.2041890885081	18.6610758115162	29.5822122018172	38.2873900729512	46.9925679440853	29.4425061341024	38.1049871637204	46.7779697145487	29.0004081886733	0.280841002660845	-0.214839545651166	-14.9159905064922	-0.391364849882981	-0.362644289555613	-0.408811652456917	0.454282999026483	0.522919767554871	0.412592850719418	0.449938375815219	0.521269884500105	0.401792300013261	0.00202911931031113	0.00503048484805462	0.00520614019991927
209	8.10930216216329	0.27	29.1687832935662	21.7352255467268	36.6023410404057	0.321735052893903	8.9774769167704	6.94235582436434	11.0125980091765	0.26	0.17	0.35	11.0093297983699	14.2366664334765	17.4640030685832	25.8678439099371	33.4508886411542	41.0339333723713	26.2003617675707	33.8740459164057	41.5579780721984	29.1687832935662	0.292320656587535	-0.156663380726905	-14.1375750895049	-0.391364849882981	-0.362644289555613	-0.408811652456917	0.454282999026483	0.522919767554871	0.412592850719418	0.449938375815219	0.521269884500105	0.401792300013261	0.00202911931031113	0.00503048484805462	0.00520614019991927
209	8.10930216216329	0.27	29.4903376204094	22.0028051865748	36.977870054244	0.322785491017292	10.2612273799302	7.94067755718941	12.5817772026709	0.25	0.17	0.4	12.7040335056412	16.4166062032842	20.1291789009273	30.1140235603099	38.9144176742376	47.7148117881654	30.1167983008621	38.9172808028129	47.7268886670877	29.4903376204094	0.3055438081338	0.427997875713367	-13.1599543784703	-0.391364849882981	-0.362644289555613	-0.408811652456917	0.454282999026483	0.522919767554871	0.412592850719418	0.449938375815219	0.521269884500105	0.401792300013261	0.00202911931031113	0.00503048484805462	0.00520614019991927
209	8.10930216216329	0.27	29.5069003994776	21.8928287478646	37.1209720510905	0.32717736318376	10.2341944144688	7.94281082877816	12.5255780001594	0.26	0.17	0.36	12.6431421668684	16.2905019060366	19.9378616452049	29.817780273565	38.4197693871703	47.0217585007756	30.0500988082718	38.7348754781953	47.4028608173255	29.5069003994776	0.298049071489544	0.0289406225819255	-13.7473064638148	-0.391364849882981	-0.362644289555613	-0.408811652456917	0.454282999026483	0.522919767554871	0.412592850719418	0.449938375815219	0.521269884500105	0.401792300013261	0.00202911931031113	0.00503048484805462	0.00520614019991927
209	8.10930216216329	0.27	30.2503627167834	22.4528282343614	38.0478971992055	0.320005299283809	9.10217633278914	7.03058118479015	11.1737714807881	0.23	0.14	0.34	11.7597327553454	15.2247955541993	18.6898583530532	29.1849818701305	37.7844795855395	46.3839773009486	29.1358893143703	37.7246057471822	46.2996989974893	30.2503627167834	0.273660604190494	-0.577340627962827	-15.532001237581	-0.391364849882981	-0.362644289555613	-0.408811652456917	0.454282999026483	0.522919767554871	0.412592850719418	0.449938375815219	0.521269884500105	0.401792300013261	0.00202911931031113	0.00503048484805462	0.00520614019991927
209	8.10930216216329	0.27	31.4395254823281	23.4547508486587	39.4243001159975	0.346267026085297	9.7817733673591	7.68332791235999	11.8802188223582	0.24	0.15	0.34	12.5724849948753	16.0062410829241	19.4399971709728	30.4939998887959	38.8224216614041	47.1508434340123	30.5126929233586	38.8113320329663	47.1377368724468	31.4395254823281	0.276784439250143	-0.253290599127331	-14.9334952522646	-0.391364849882981	-0.362644289555613	-0.408811652456917	0.454282999026483	0.522919767554871	0.412592850719418	0.449938375815219	0.521269884500105	0.401792300013261	0.00202911931031113	0.00503048484805462	0.00520614019991927
209	8.10930216216329	0.27	32.8850724783004	24.5022654498463	41.2678795067545	0.332633235327291	10.1197137230524	7.88174941566852	12.3576780304362	0.22	0.15	0.36	13.4448322057849	17.2623926239703	21.0799530421556	34.0765776639836	43.7523692310415	53.4281607980994	33.9751629190483	43.6292337553068	53.267365119043	32.8850724783004	0.275269063164984	0.635652894198933	-14.2312776163139	-0.391364849882981	-0.362644289555613	-0.408811652456917	0.454282999026483	0.522919767554871	0.412592850719418	0.449938375815219	0.521269884500105	0.401792300013261	0.00202911931031113	0.00503048484805462	0.00520614019991927
209	8.10930216216329	0.28	17.0972406187107	12.8125623833398	21.3819188540815	0.394477081471238	10.60986612573	8.55752394950238	12.6622083019576	0.29	0.2	0.42	12.8758113023045	15.9638038974528	19.0517964926011	28.7588349583178	35.6560367975902	42.5532386368625	29.0163116390419	35.979105885641	42.9307189125233	17.0972406187107	0.368813833469265	0.505138482465773	-11.8813101494814	-0.391364849882981	-0.362644289555613	-0.408811652456917	0.454282999026483	0.522919767554871	0.412592850719418	0.449938375815219	0.521269884500105	0.401792300013261	0.00202911931031113	0.00503048484805462	0.00520614019991927
209	8.10930216216329	0.28	18.2257594006445	13.7131055837145	22.7384132175745	0.349895023557771	8.64707501363452	6.80682194560675	10.4873280816623	0.27	0.16	0.42	10.6238653461926	13.496072222452	16.3682790987114	24.5737123916151	31.2173193469416	37.860926302268	24.2676084155126	30.8419360850762	37.4012489726806	18.2257594006445	0.341405741524333	-0.767833227541216	-14.0009084446505	-0.391364849882981	-0.362644289555613	-0.408811652456917	0.454282999026483	0.522919767554871	0.412592850719418	0.449938375815219	0.521269884500105	0.401792300013261	0.00202911931031113	0.00503048484805462	0.00520614019991927
209	8.10930216216329	0.28	19.2033232386286	14.3384807351749	24.0681657420823	0.334125161933232	8.40227072367555	6.55034381091667	10.2541976364344	0.26	0.17	0.4	10.3458413296741	13.2708392452988	16.1958371609235	24.2118075436855	31.0570204502146	37.9022333567436	24.249325999016	31.1122169187719	37.9659400258403	19.2033232386286	0.349132809206745	-0.467886888753684	-13.362821267552	-0.391364849882981	-0.362644289555613	-0.408811652456917	0.454282999026483	0.522919767554871	0.412592850719418	0.449938375815219	0.521269884500105	0.401792300013261	0.00202911931031113	0.00503048484805462	0.00520614019991927
209	8.10930216216329	0.28	19.48192083419	14.6407747952079	24.3230668731721	0.363109710383944	8.72321699171274	6.91947041659634	10.5269635668291	0.25	0.17	0.38	11.0349837377247	13.9115498511726	16.7881159646205	26.0741289998436	32.8710539162081	39.6679788325727	26.1745145507096	33.0054457336427	39.8215805369484	19.48192083419	0.328292422873015	0.313831862652837	-13.1078188369164	-0.391364849882981	-0.362644289555613	-0.408811652456917	0.454282999026483	0.522919767554871	0.412592850719418	0.449938375815219	0.521269884500105	0.401792300013261	0.00202911931031113	0.00503048484805462	0.00520614019991927
209	8.10930216216329	0.28	19.6132908090098	14.6755682814059	24.5510133366138	0.406398683812151	10.7923452240688	8.75590075581325	12.8287896923244	0.26	0.18	0.42	13.8893386360448	17.1197163689495	20.3500941018542	32.6442673357152	40.2366601106033	47.8290528854914	32.6141504885687	40.2108860424792	47.7703076068473	19.6132908090098	0.333542481521553	1.01161388489234	-12.3705090411216	-0.391364849882981	-0.362644289555613	-0.408811652456917	0.454282999026483	0.522919767554871	0.412592850719418	0.449938375815219	0.521269884500105	0.401792300013261	0.00202911931031113	0.00503048484805462	0.00520614019991927
209	8.10930216216329	0.28	19.6540185871174	14.7584474644857	24.549589709749	0.348651818616245	8.8947663335659	6.99661584893753	10.7929168181943	0.25	0.18	0.42	11.1614222026106	14.189465962687	17.2175097227635	26.3809513391758	33.5379850609882	40.6950187828008	26.373793855423	33.5081196173531	40.6804044988755	19.6540185871174	0.335758177971907	0.243639405198446	-13.0435621747781	-0.391364849882981	-0.362644289555613	-0.408811652456917	0.454282999026483	0.522919767554871	0.412592850719418	0.449938375815219	0.521269884500105	0.401792300013261	0.00202911931031113	0.00503048484805462	0.00520614019991927
209	8.10930216216329	0.28	19.7743465577583	14.8658087736614	24.6828843418551	0.391848239773252	9.69061196088714	7.80573199225647	11.5754919295178	0.27	0.17	0.41	12.1203066420828	15.0470434588203	17.9737802755579	27.8949063896905	34.6307961605557	41.3666859314208	27.873644600527	34.5762280882788	41.3034971967121	19.7743465577583	0.333350552813097	-0.958806815004751	-14.2585271472228	-0.391364849882981	-0.362644289555613	-0.408811652456917	0.454282999026483	0.522919767554871	0.412592850719418	0.449938375815219	0.521269884500105	0.401792300013261	0.00202911931031113	0.00503048484805462	0.00520614019991927
209	8.10930216216329	0.28	20.2527357815923	15.2250299911397	25.280441572045	0.371098523077407	8.80640324154288	7.01649518172565	10.5963113013601	0.25	0.17	0.39	11.3691536808036	14.2694250099384	17.1696963390731	27.2990151963255	34.2629945135547	41.226973830784	27.3734354056996	34.3603462881324	41.3202171680256	20.2527357815923	0.322095887008983	-0.0532179272856106	-13.6609538493905	-0.391364849882981	-0.362644289555613	-0.408811652456917	0.454282999026483	0.522919767554871	0.412592850719418	0.449938375815219	0.521269884500105	0.401792300013261	0.00202911931031113	0.00503048484805462	0.00520614019991927
209	8.10930216216329	0.28	20.2780250983221	15.2096555928434	25.3463946038007	0.33190248578981	8.44600043916989	6.57509758896441	10.3169032893754	0.29	0.19	0.45	9.76909774823562	12.5488333451317	15.3285689420278	21.5662640899352	27.7028095036283	33.8393549173213	21.6120174650535	27.7625973034022	33.9142301801998	20.2780250983221	0.355199723709235	-0.0491079454028078	-12.5447080696675	-0.391364849882981	-0.362644289555613	-0.408811652456917	0.454282999026483	0.522919767554871	0.412592850719418	0.449938375815219	0.521269884500105	0.401792300013261	0.00202911931031113	0.00503048484805462	0.00520614019991927
209	8.10930216216329	0.28	20.4580621056155	15.3761021996975	25.5400220115334	0.39558436320682	9.69776481871923	7.82619774159906	11.5693318958394	0.27	0.16	0.39	12.1438422114469	15.0479363863077	17.9520305611684	27.9306987394188	34.6100822571393	41.2894657748598	27.8179199947996	34.4696811739846	41.1229699790819	20.4580621056155	0.323360787257736	0.417694008706065	-13.2171774117074	-0.391364849882981	-0.362644289555613	-0.408811652456917	0.454282999026483	0.522919767554871	0.412592850719418	0.449938375815219	0.521269884500105	0.401792300013261	0.00202911931031113	0.00503048484805462	0.00520614019991927
209	8.10930216216329	0.28	20.4928808593317	15.4217672797627	25.5639944389006	0.338191648602851	8.65542987566501	6.7650077750138	10.5458519763162	0.27	0.18	0.42	10.5249800926652	13.4660934864406	16.4072068802161	24.2694912344438	31.0513877417335	37.8332842490232	24.2842671703206	31.0798826262237	37.8606045138013	20.4928808593317	0.344557277525997	-0.302036423325388	-13.1241386122703	-0.391364849882981	-0.362644289555613	-0.408811652456917	0.454282999026483	0.522919767554871	0.412592850719418	0.449938375815219	0.521269884500105	0.401792300013261	0.00202911931031113	0.00503048484805462	0.00520614019991927
209	8.10930216216329	0.28	20.5960390627048	15.4948079233334	25.6972702020763	0.353698936600594	9.1065881625246	7.18463979567775	11.0285365293714	0.26	0.18	0.35	11.3662328560107	14.4067906704682	17.4473484849258	26.6428676387966	33.7700469272151	40.8972262156336	27.0551047490915	34.3000922593601	41.5376243721655	20.5960390627048	0.332189686043294	-0.185002366971726	-13.4201348352596	-0.391364849882981	-0.362644289555613	-0.408811652456917	0.454282999026483	0.522919767554871	0.412592850719418	0.449938375815219	0.521269884500105	0.401792300013261	0.00202911931031113	0.00503048484805462	0.00520614019991927
209	8.10930216216329	0.28	20.9025963902193	15.619038400631	26.1861543798077	0.372022898479014	9.38081093144567	7.47792431150422	11.2836975513871	0.26	0.15	0.41	11.8092969585774	14.8143759400297	17.819454921482	27.632954924891	34.6646361783541	41.6963174318172	27.1872541541802	34.09839016427	40.9952415532514	20.9025963902193	0.325625879576882	-0.251633479180104	-13.9094982013224	-0.391364849882981	-0.362644289555613	-0.408811652456917	0.454282999026483	0.522919767554871	0.412592850719418	0.449938375815219	0.521269884500105	0.401792300013261	0.00202911931031113	0.00503048484805462	0.00520614019991927
209	8.10930216216329	0.28	20.9329290186031	15.6767280189301	26.1891300182761	0.385419843571596	8.68293172739155	6.97104872721828	10.3948147275648	0.26	0.17	0.39	11.0425091531651	13.7542221877839	16.4659352224028	25.9170691495368	32.2815333539222	38.6459975583076	25.9247747451487	32.3024673746951	38.6531780214528	20.9329290186031	0.316167440353373	0.201420131668221	-13.500800151016	-0.391364849882981	-0.362644289555613	-0.408811652456917	0.454282999026483	0.522919767554871	0.412592850719418	0.449938375815219	0.521269884500105	0.401792300013261	0.00202911931031113	0.00503048484805462	0.00520614019991927
209	8.10930216216329	0.28	21.443202477432	16.1216067218017	26.7647982330624	0.392960529377562	9.54248596607178	7.69074177220536	11.3942301599382	0.28	0.18	0.42	11.6204944191965	14.4184277925899	17.2163611659833	26.0576389181745	32.3316867280986	38.6057345380228	26.1833461206257	32.4739526371475	38.7776987006922	21.443202477432	0.344433638772477	-0.676375634733801	-13.536944138074	-0.391364849882981	-0.362644289555613	-0.408811652456917	0.454282999026483	0.522919767554871	0.412592850719418	0.449938375815219	0.521269884500105	0.401792300013261	0.00202911931031113	0.00503048484805462	0.00520614019991927
209	8.10930216216329	0.28	21.6052347635027	16.1674051855263	27.0430643414792	0.377412700958761	9.99601192879905	7.9915209780003	12.0005028795978	0.27	0.18	0.39	12.3999090704705	15.5101437292932	18.6203783881159	28.5186162312385	35.6718613171476	42.8251064030567	28.7723790541828	35.9743459466457	43.1882143361476	21.6052347635027	0.337546007264532	1.13747680115045	-11.9142159959122	-0.391364849882981	-0.362644289555613	-0.408811652456917	0.454282999026483	0.522919767554871	0.412592850719418	0.449938375815219	0.521269884500105	0.401792300013261	0.00202911931031113	0.00503048484805462	0.00520614019991927
209	8.10930216216329	0.28	21.6588631589081	16.2869107311539	27.0308155866622	0.425831204607328	11.7075545212696	9.58503007011307	13.8300789724261	0.27	0.17	0.39	14.9372490557315	18.2449774740974	21.5527058924633	34.4996370874528	42.1392921264569	49.778947165461	34.6196768877788	42.2819599050658	49.95394754854	21.6588631589081	0.328013118397899	-0.401354970863141	-13.5472920873302	-0.391364849882981	-0.362644289555613	-0.408811652456917	0.454282999026483	0.522919767554871	0.412592850719418	0.449938375815219	0.521269884500105	0.401792300013261	0.00202911931031113	0.00503048484805462	0.00520614019991927
209	8.10930216216329	0.28	21.8642260837195	16.3313454930622	27.3971066743768	0.321690729668786	9.38106744018112	7.25423966652045	11.5078952138418	0.26	0.16	0.39	11.3766141207706	14.7120565647174	18.0474990086643	26.4386422105748	34.1900318993993	41.9414215882238	26.3527708142293	34.0778295485564	41.8195875899033	21.8642260837195	0.322428465198899	-0.419898071711588	-13.924798297369	-0.391364849882981	-0.362644289555613	-0.408811652456917	0.454282999026483	0.522919767554871	0.412592850719418	0.449938375815219	0.521269884500105	0.401792300013261	0.00202911931031113	0.00503048484805462	0.00520614019991927
209	8.10930216216329	0.28	21.8682817820411	16.4598002977716	27.2767632663106	0.419257090937035	9.39915373738006	7.67202001334028	11.1262874614198	0.25	0.15	0.36	12.3552543305636	15.1366830007573	17.9181116709511	29.4822951863987	36.1193824450325	42.7564697036664	29.4866088130741	36.1519503313836	42.7597922816157	21.8682817820411	0.311871863423831	0.211781958180329	-13.8118449728279	-0.391364849882981	-0.362644289555613	-0.408811652456917	0.454282999026483	0.522919767554871	0.412592850719418	0.449938375815219	0.521269884500105	0.401792300013261	0.00202911931031113	0.00503048484805462	0.00520614019991927
209	8.10930216216329	0.28	22.0048729265012	16.5165316834563	27.4932141695461	0.402159124539803	10.7305612756055	8.68787467707785	12.7732478741331	0.23	0.16	0.37	14.4611824879919	17.8612849025699	21.2613873171479	35.7051513849393	44.1001198833738	52.4950883818084	35.7732371743964	44.2004661071255	52.5934656560771	22.0048729265012	0.312377706914408	0.289796940647258	-13.6834050678468	-0.391364849882981	-0.362644289555613	-0.408811652456917	0.454282999026483	0.522919767554871	0.412592850719418	0.449938375815219	0.521269884500105	0.401792300013261	0.00202911931031113	0.00503048484805462	0.00520614019991927
209	8.10930216216329	0.28	22.0182167343166	16.5271631075761	27.5092703610571	0.309898564038894	8.02634691356987	6.1563104625112	9.89638336462853	0.24	0.16	0.4	10.1254798616333	13.2011883628565	16.2768968640797	24.6893829625424	32.1890122251101	39.6886414876779	24.5131034618209	31.9409424832799	39.3902094777032	22.0182167343166	0.312852692072989	0.019019819497974	-13.7617618316783	-0.391364849882981	-0.362644289555613	-0.408811652456917	0.454282999026483	0.522919767554871	0.412592850719418	0.449938375815219	0.521269884500105	0.401792300013261	0.00202911931031113	0.00503048484805462	0.00520614019991927
209	8.10930216216329	0.28	22.1224378081107	16.581153589487	27.6637220267343	0.371167345013727	9.06311102577025	7.22129848901287	10.9049235625276	0.26	0.17	0.42	11.4649734761758	14.3891472815018	17.3133210868278	26.9695417708812	33.8481994277815	40.7268570846818	26.9145970203583	33.7709954954659	40.6294112638083	22.1224378081107	0.337049307361728	-0.354707544181699	-13.3679388601248	-0.391364849882981	-0.362644289555613	-0.408811652456917	0.454282999026483	0.522919767554871	0.412592850719418	0.449938375815219	0.521269884500105	0.401792300013261	0.00202911931031113	0.00503048484805462	0.00520614019991927
209	8.10930216216329	0.28	22.2033638951296	16.6122875650579	27.7944402252013	0.350427213874534	9.07125441721701	7.14298458329028	10.9995242511437	0.24	0.17	0.38	11.8308560455239	15.024630658377	18.2184052712301	29.0590669597218	36.9036481102354	44.748229260749	29.1420889206242	37.02505294001	44.8889712659138	22.2033638951296	0.305643799262116	0.680480277513552	-13.3520930042843	-0.391364849882981	-0.362644289555613	-0.408811652456917	0.454282999026483	0.522919767554871	0.412592850719418	0.449938375815219	0.521269884500105	0.401792300013261	0.00202911931031113	0.00503048484805462	0.00520614019991927
209	8.10930216216329	0.28	22.2941065969928	16.6966312375456	27.8915819564401	0.430426181595289	11.1698691527283	9.1637384898295	13.1759998156271	0.28	0.17	0.38	13.9802472345672	17.0408106370802	20.1013740395932	31.6357177922127	38.5614265055516	45.4871352188905	31.7247304053557	38.6962030900478	45.6154812215838	22.2941065969928	0.317048757694162	0.00333897951489951	-13.6424548202664	-0.391364849882981	-0.362644289555613	-0.408811652456917	0.454282999026483	0.522919767554871	0.412592850719418	0.449938375815219	0.521269884500105	0.401792300013261	0.00202911931031113	0.00503048484805462	0.00520614019991927
209	8.10930216216329	0.28	22.2982923427347	16.7320975186602	27.8644871668091	0.313967682283706	8.63726077062935	6.64387521368158	10.6306463275771	0.26	0.18	0.34	10.5062210265476	13.6584399618602	16.8106588971728	24.6164898722607	32.0022630537116	39.3880362351624	25.0895036836363	32.6123614984836	40.1439425216057	22.2982923427347	0.30142948437112	0.0646362964756283	-13.7910814749933	-0.391364849882981	-0.362644289555613	-0.408811652456917	0.454282999026483	0.522919767554871	0.412592850719418	0.449938375815219	0.521269884500105	0.401792300013261	0.00202911931031113	0.00503048484805462	0.00520614019991927
209	8.10930216216329	0.28	22.4159483016799	16.742514389053	28.0893822143069	0.388215337892999	9.54764693513768	7.67634115208697	11.4189527181884	0.29	0.18	0.42	11.4968410800767	14.2994920792592	17.1021430784417	25.5687678813505	31.8018133197811	38.0348587582117	25.5692232128793	31.8165448593498	38.035668258039	22.4159483016799	0.333654214999067	-0.329661616832423	-13.1902574185762	-0.391364849882981	-0.362644289555613	-0.408811652456917	0.454282999026483	0.522919767554871	0.412592850719418	0.449938375815219	0.521269884500105	0.401792300013261	0.00202911931031113	0.00503048484805462	0.00520614019991927
209	8.10930216216329	0.28	22.4519755042752	16.8932873666575	28.0106636418929	0.364378691911422	9.36890157589109	7.43694715721286	11.3008559945693	0.26	0.17	0.37	11.6682901391515	14.6994538971043	17.7306176550571	27.1282124311668	34.1755221362523	41.2228318413379	27.2440608404644	34.3271664218787	41.3999576972148	22.4519755042752	0.312694604320661	0.276524898621898	-13.4362198853433	-0.391364849882981	-0.362644289555613	-0.408811652456917	0.454282999026483	0.522919767554871	0.412592850719418	0.449938375815219	0.521269884500105	0.401792300013261	0.00202911931031113	0.00503048484805462	0.00520614019991927
209	8.10930216216329	0.28	22.5290008588048	16.8858498170244	28.1721519005852	0.331127676515998	8.50359762710835	6.61664048701049	10.3905547672062	0.25	0.15	0.4	10.6506752561868	13.6880728238769	16.7254703915669	25.4028185030365	32.6472849126922	39.8917513223478	25.0980606156645	32.2631886234853	39.4167742324983	22.5290008588048	0.314753089233518	-0.53412798278953	-14.3675834384083	-0.391364849882981	-0.362644289555613	-0.408811652456917	0.454282999026483	0.522919767554871	0.412592850719418	0.449938375815219	0.521269884500105	0.401792300013261	0.00202911931031113	0.00503048484805462	0.00520614019991927
209	8.10930216216329	0.28	22.5401569145476	16.9107052083495	28.1696086207457	0.366216848878455	9.71644928731959	7.72075399032782	11.7121445843114	0.27	0.18	0.38	11.9595835512006	15.0509506219571	18.1423176927136	27.4610309646551	34.5592820441951	41.6575331237351	27.7017597976308	34.8675372486832	42.0336743289438	22.5401569145476	0.317002065766106	-0.425756479157644	-13.796118553803	-0.391364849882981	-0.362644289555613	-0.408811652456917	0.454282999026483	0.522919767554871	0.412592850719418	0.449938375815219	0.521269884500105	0.401792300013261	0.00202911931031113	0.00503048484805462	0.00520614019991927
209	8.10930216216329	0.28	22.7460750824152	17.0448660474814	28.4472841173489	0.319561876178476	8.88941884575488	6.8641827039057	10.9146549876041	0.26	0.18	0.43	10.8261121524742	14.0202919336196	17.2144717147649	25.3001404287113	32.7647958728228	40.2294513169342	25.2614591434051	32.7222780195941	40.1892211427184	22.7460750824152	0.333784782846012	0.315773953229459	-12.6733239208504	-0.391364849882981	-0.362644289555613	-0.408811652456917	0.454282999026483	0.522919767554871	0.412592850719418	0.449938375815219	0.521269884500105	0.401792300013261	0.00202911931031113	0.00503048484805462	0.00520614019991927
209	8.10930216216329	0.28	22.7683905856025	17.0913110208873	28.4454701503176	0.35829994620356	9.48285323342459	7.5014760529094	11.4642304139398	0.26	0.18	0.37	11.9153539323556	15.0625759207767	18.2097979091978	28.0420060980051	35.4487871883621	42.855568278719	28.3615049648869	35.8593963613267	43.3410112482359	22.7683905856025	0.31217299229026	-0.286581745956248	-13.949675546359	-0.391364849882981	-0.362644289555613	-0.408811652456917	0.454282999026483	0.522919767554871	0.412592850719418	0.449938375815219	0.521269884500105	0.401792300013261	0.00202911931031113	0.00503048484805462	0.00520614019991927
209	8.10930216216329	0.28	22.9148625950991	17.1703753087723	28.6593498814259	0.298790908976492	8.69267632731826	6.61355875158599	10.7717939030505	0.25	0.15	0.41	10.6573747752356	14.007754810953	17.3581348466705	25.4469903907775	33.4468112071069	41.4466320234364	25.1592287445578	33.0666330155107	40.982162337828	22.9148625950991	0.318078550092441	0.342835809998286	-13.2318227527958	-0.391364849882981	-0.362644289555613	-0.408811652456917	0.454282999026483	0.522919767554871	0.412592850719418	0.449938375815219	0.521269884500105	0.401792300013261	0.00202911931031113	0.00503048484805462	0.00520614019991927
209	8.10930216216329	0.28	22.9315232795203	17.2047559836291	28.6582905754115	0.319552266595486	8.06606832518956	6.22837180610755	9.90376484427157	0.24	0.16	0.36	10.2806881922097	13.3140306921011	16.3473731919925	25.1612479453314	32.5851364356674	40.0090249260033	25.2701559356387	32.7118799422295	40.1758609548063	22.9315232795203	0.30423133845563	0.0738299032479934	-14.0286418271349	-0.391364849882981	-0.362644289555613	-0.408811652456917	0.454282999026483	0.522919767554871	0.412592850719418	0.449938375815219	0.521269884500105	0.401792300013261	0.00202911931031113	0.00503048484805462	0.00520614019991927
209	8.10930216216329	0.28	23.0112008354451	17.3115873233204	28.7108143475699	0.392480273851158	9.76423367697408	7.86755002470015	11.660917329248	0.28	0.18	0.41	11.950726848696	14.8317696352751	17.7128124218543	26.9320535034159	33.424746329229	39.917439155042	27.092765690406	33.6227908372999	40.1551084549168	23.0112008354451	0.32945828845082	-0.191542231571308	-13.3895369674065	-0.391364849882981	-0.362644289555613	-0.408811652456917	0.454282999026483	0.522919767554871	0.412592850719418	0.449938375815219	0.521269884500105	0.401792300013261	0.00202911931031113	0.00503048484805462	0.00520614019991927
209	8.10930216216329	0.28	23.1155990454341	17.3227399525981	28.9084581382701	0.351507868727301	8.68346500889822	6.84200051350962	10.5249295042868	0.25	0.18	0.36	11.1215491815005	14.1148167077179	17.1080842339354	26.7909720917387	34.0015275143043	41.2120829368699	27.1403523745542	34.4327666539085	41.7557071132271	23.1155990454341	0.298033046459685	-0.712646643806281	-14.8263956850798	-0.391364849882981	-0.362644289555613	-0.408811652456917	0.454282999026483	0.522919767554871	0.412592850719418	0.449938375815219	0.521269884500105	0.401792300013261	0.00202911931031113	0.00503048484805462	0.00520614019991927
209	8.10930216216329	0.28	23.341694516931	17.4351760088153	29.2482130250467	0.407480301725659	10.6586866221212	8.65196448255274	12.6654087616896	0.24	0.16	0.39	14.2656021425519	17.5743419913414	20.883081840131	34.8744996301603	42.9632326173726	51.051965604585	34.737473527966	42.7749021444531	50.820595192272	23.341694516931	0.319828390885152	0.581162692930111	-13.1539953485387	-0.391364849882981	-0.362644289555613	-0.408811652456917	0.454282999026483	0.522919767554871	0.412592850719418	0.449938375815219	0.521269884500105	0.401792300013261	0.00202911931031113	0.00503048484805462	0.00520614019991927
209	8.10930216216329	0.28	23.4980950246775	17.5620701193537	29.4341199300014	0.366684004145205	9.24590804676456	7.34876849852921	11.1430475949999	0.27	0.17	0.38	11.448387250923	14.4038740405241	17.3593608301252	26.4328933528149	33.2567424594984	40.0805915661819	26.5908223489586	33.4546239515932	40.3125697784062	23.4980950246775	0.316396356707914	-0.727955989681053	-14.2384681097481	-0.391364849882981	-0.362644289555613	-0.408811652456917	0.454282999026483	0.522919767554871	0.412592850719418	0.449938375815219	0.521269884500105	0.401792300013261	0.00202911931031113	0.00503048484805462	0.00520614019991927
209	8.10930216216329	0.28	23.5415491279056	17.610655768195	29.4724424876162	0.375017738136585	8.9912392032237	7.17901071173099	10.8034676947164	0.21	0.14	0.33	12.6566174979638	15.8515817843738	19.0465460707838	33.2703402373143	41.6689150438951	50.0674898504758	33.260886169041	41.6360968892296	50.046258672404	23.5415491279056	0.270470529984061	-0.717914961302835	-15.9599560086379	-0.391364849882981	-0.362644289555613	-0.408811652456917	0.454282999026483	0.522919767554871	0.412592850719418	0.449938375815219	0.521269884500105	0.401792300013261	0.00202911931031113	0.00503048484805462	0.00520614019991927
209	8.10930216216329	0.28	23.5693910942928	17.6952685886362	29.4435135999495	0.358232231942761	10.2937107839644	8.14259372291819	12.4448278450106	0.24	0.16	0.38	13.2682396759607	16.7734540717958	20.2786684676309	32.0429047892634	40.5080255509266	48.9731463125898	32.0398437261892	40.5062083766754	48.9705391175114	23.5693910942928	0.304686769296647	-0.00792857089176429	-13.9234095361976	-0.391364849882981	-0.362644289555613	-0.408811652456917	0.454282999026483	0.522919767554871	0.412592850719418	0.449938375815219	0.521269884500105	0.401792300013261	0.00202911931031113	0.00503048484805462	0.00520614019991927
209	8.10930216216329	0.28	23.6470452550735	17.693535458734	29.6005550514131	0.365260054710569	9.49838005905882	7.54344727524459	11.4533128428731	0.28	0.18	0.46	11.5684852453864	14.5665324564401	17.5645796674937	26.3085184020994	33.1265398240329	39.9445612459665	26.0281683766793	32.7788582209922	39.5168414284692	23.6470452550735	0.336394393729459	-0.387080804047209	-13.2647848847684	-0.391364849882981	-0.362644289555613	-0.408811652456917	0.454282999026483	0.522919767554871	0.412592850719418	0.449938375815219	0.521269884500105	0.401792300013261	0.00202911931031113	0.00503048484805462	0.00520614019991927
209	8.10930216216329	0.28	23.7758142426117	17.7835463446713	29.7680821405522	0.36409769748219	8.95879679170714	7.1102885985547	10.8073049848596	0.26	0.16	0.41	11.1416528172319	14.0382211115343	16.9347894058367	25.8716387989562	32.5976578103184	39.3236768216806	25.7003351043263	32.4000645605354	39.0774505718735	23.7758142426117	0.32388590533216	-0.304130755939724	-13.7719723911223	-0.391364849882981	-0.362644289555613	-0.408811652456917	0.454282999026483	0.522919767554871	0.412592850719418	0.449938375815219	0.521269884500105	0.401792300013261	0.00202911931031113	0.00503048484805462	0.00520614019991927
209	8.10930216216329	0.28	23.8408578808891	17.8514871531361	29.830228608642	0.317980626533491	8.64937910504298	6.67164264616618	10.6271155639198	0.25	0.17	0.34	10.7726959882916	13.9661454498996	17.1595949115075	25.775073853359	33.4158163201822	41.0565587870054	26.146113619434	33.8849699012068	41.6228739979311	23.8408578808891	0.302308602403717	0.184259845246762	-13.7877218414885	-0.391364849882981	-0.362644289555613	-0.408811652456917	0.454282999026483	0.522919767554871	0.412592850719418	0.449938375815219	0.521269884500105	0.401792300013261	0.00202911931031113	0.00503048484805462	0.00520614019991927
209	8.10930216216329	0.28	24.0484131947771	18.0170765193522	30.0797498702021	0.33366582720275	8.92319212711942	6.95441804390593	10.8919662103329	0.25	0.18	0.42	11.0963112063736	14.237642340691	17.3789734750083	26.2322769162714	33.6585527901658	41.0848286640603	26.2453472501656	33.6903790293391	41.1157926199854	24.0484131947771	0.318526396070565	-0.806164785085876	-14.1287300957398	-0.391364849882981	-0.362644289555613	-0.408811652456917	0.454282999026483	0.522919767554871	0.412592850719418	0.449938375815219	0.521269884500105	0.401792300013261	0.00202911931031113	0.00503048484805462	0.00520614019991927
209	8.10930216216329	0.28	24.0531097287092	18.0354453976183	30.0707740598002	0.3193970975466	9.54983348862146	7.37331341667701	11.7263535605659	0.28	0.18	0.4	11.2912312261326	14.6242770376748	17.9573228492171	25.6425742549058	33.2119768298585	40.7813794048112	25.836356941052	33.4237906227151	41.0774191353709	24.0531097287092	0.335592923007935	0.274854024366821	-12.6692863220046	-0.391364849882981	-0.362644289555613	-0.408811652456917	0.454282999026483	0.522919767554871	0.412592850719418	0.449938375815219	0.521269884500105	0.401792300013261	0.00202911931031113	0.00503048484805462	0.00520614019991927
209	8.10930216216329	0.28	24.2610156813799	18.1582958687949	30.363735493965	0.294288267498504	7.97916996838796	6.05000053326297	9.90833940351294	0.23	0.17	0.4	10.0917051416059	13.3096567765589	16.5276084115118	24.9724160303502	32.9353941263197	40.8983722222892	24.9186405913413	32.8826106596026	40.8117370300148	24.2610156813799	0.302645917461359	0.504701075258537	-13.499565277759	-0.391364849882981	-0.362644289555613	-0.408811652456917	0.454282999026483	0.522919767554871	0.412592850719418	0.449938375815219	0.521269884500105	0.401792300013261	0.00202911931031113	0.00503048484805462	0.00520614019991927
209	8.10930216216329	0.28	24.2826157911044	18.2414192156844	30.3238123665244	0.405276309156902	9.79861398709565	7.94537204073891	11.6518559334524	0.26	0.16	0.4	12.5375506110812	15.4619089139889	18.3862672168967	29.3140159277574	36.1514508087094	42.9888856896615	29.099586816942	35.8842585077049	42.6793066752973	24.2826157911044	0.308287779557585	-0.16362709369419	-13.9696610897706	-0.391364849882981	-0.362644289555613	-0.408811652456917	0.454282999026483	0.522919767554871	0.412592850719418	0.449938375815219	0.521269884500105	0.401792300013261	0.00202911931031113	0.00503048484805462	0.00520614019991927
209	8.10930216216329	0.28	24.5164364412422	18.3221640900158	30.7107087924686	0.345770194240127	9.7514728217105	7.65722987086095	11.84571577256	0.25	0.17	0.39	12.3763886154958	15.7613156781676	19.1462427408395	29.6419730681717	37.7490162409936	45.8560594138154	29.6985595193118	37.8291234129032	45.9599675352309	24.5164364412422	0.311897447438168	0.301376481383019	-13.4924083627514	-0.391364849882981	-0.362644289555613	-0.408811652456917	0.454282999026483	0.522919767554871	0.412592850719418	0.449938375815219	0.521269884500105	0.401792300013261	0.00202911931031113	0.00503048484805462	0.00520614019991927
209	8.10930216216329	0.28	24.5182508881524	18.3637371519509	30.6727646243539	0.334571992343653	9.84148657788882	7.67452149763497	12.0084516581427	0.27	0.19	0.37	11.8913775923619	15.2490071210175	18.6066366496731	27.3119915246434	35.0237598641197	42.735528203596	27.7646512634759	35.6027468153694	43.4452144814987	24.5182508881524	0.32189507112191	0.890214973954983	-12.1957983146158	-0.391364849882981	-0.362644289555613	-0.408811652456917	0.454282999026483	0.522919767554871	0.412592850719418	0.449938375815219	0.521269884500105	0.401792300013261	0.00202911931031113	0.00503048484805462	0.00520614019991927
209	8.10930216216329	0.28	24.7495025289646	18.5065903104747	30.9924147474545	0.311613940216999	8.55051986112964	6.56631926287679	10.5347204593825	0.25	0.18	0.37	10.6164960249811	13.8245730192281	17.0326500134752	25.4351129425643	33.1210575786395	40.8070022147147	25.7581930945534	33.4473305509212	41.2380428543583	24.7495025289646	0.300044541886091	0.27044643053196	-13.4581979700509	-0.391364849882981	-0.362644289555613	-0.408811652456917	0.454282999026483	0.522919767554871	0.412592850719418	0.449938375815219	0.521269884500105	0.401792300013261	0.00202911931031113	0.00503048484805462	0.00520614019991927
209	8.10930216216329	0.28	24.7727300772432	18.5903598991683	30.9551002553181	0.369956788133261	9.44678868554657	7.52201651604667	11.3715608550465	0.27	0.16	0.39	11.6810468276481	14.6700530065787	17.6590591855094	26.886801290592	33.7667339177812	40.6466665449704	26.7489215645867	33.596882939991	40.448254342514	24.7727300772432	0.30911188218575	0.262231512654807	-13.592672601335	-0.391364849882981	-0.362644289555613	-0.408811652456917	0.454282999026483	0.522919767554871	0.412592850719418	0.449938375815219	0.521269884500105	0.401792300013261	0.00202911931031113	0.00503048484805462	0.00520614019991927
209	8.10930216216329	0.28	24.8448076374496	18.6414949101969	31.0481203647023	0.340950226442694	9.39919966270187	7.35891881552154	11.4394805098822	0.26	0.18	0.38	11.6600830181963	14.8928736841812	18.1256643501661	27.3739154620541	34.9634101731198	42.5529048841855	27.5918826103592	35.2285649047916	42.9275958739187	24.8448076374496	0.313620888384286	0.129298529219742	-13.285787979826	-0.391364849882981	-0.362644289555613	-0.408811652456917	0.454282999026483	0.522919767554871	0.412592850719418	0.449938375815219	0.521269884500105	0.401792300013261	0.00202911931031113	0.00503048484805462	0.00520614019991927
209	8.10930216216329	0.28	24.9285944624292	18.6389270141234	31.2182619107349	0.352098643428368	10.2372640919652	8.0691025477838	12.4054256361467	0.26	0.17	0.43	12.6310770925645	16.0250376292552	19.418998165946	29.3006049979083	37.1736546464301	45.0467042949518	29.1352788015511	36.9706226944227	44.7832600797317	24.9285944624292	0.330972317970073	-0.495776935798332	-13.6074151464135	-0.391364849882981	-0.362644289555613	-0.408811652456917	0.454282999026483	0.522919767554871	0.412592850719418	0.449938375815219	0.521269884500105	0.401792300013261	0.00202911931031113	0.00503048484805462	0.00520614019991927
209	8.10930216216329	0.28	25.0095182664071	18.761442903536	31.2575936292782	0.293919576752876	8.90141088691904	6.74735414924291	11.0554676245952	0.27	0.19	0.45	10.3752625002021	13.6875095824494	16.9997566646967	23.6552813676676	31.2071034722427	38.7589255768178	23.6235123012811	31.1556889263856	38.7046472810147	25.0095182664071	0.342570631052975	0.901516557557524	-11.8456934022667	-0.391364849882981	-0.362644289555613	-0.408811652456917	0.454282999026483	0.522919767554871	0.412592850719418	0.449938375815219	0.521269884500105	0.401792300013261	0.00202911931031113	0.00503048484805462	0.00520614019991927
209	8.10930216216329	0.28	25.0140037451812	18.7196588463026	31.3083486440598	0.3501870904645	9.45572400501116	7.44466714181756	11.4667808682048	0.27	0.17	0.39	11.5845404616458	14.7139173912702	17.8432943208946	26.7175412902213	33.9348545368468	41.1521677834723	26.840528104149	34.0793858078367	41.3614175892517	25.0140037451812	0.318089017613289	-0.235144123213977	-13.6133925465316	-0.391364849882981	-0.362644289555613	-0.408811652456917	0.454282999026483	0.522919767554871	0.412592850719418	0.449938375815219	0.521269884500105	0.401792300013261	0.00202911931031113	0.00503048484805462	0.00520614019991927
209	8.10930216216329	0.28	25.0967926198281	18.8769091355455	31.3166761041107	0.393956667543236	10.6448349153561	8.58348365393241	12.7061861767799	0.27	0.18	0.4	13.2337644330985	16.4118956100658	19.5900267870331	30.2496617252628	37.5142154739548	44.7787692226469	30.4474800407621	37.7507782258001	45.0782665145922	25.0967926198281	0.338682983157725	0.519439746055463	-12.4085817489448	-0.391364849882981	-0.362644289555613	-0.408811652456917	0.454282999026483	0.522919767554871	0.412592850719418	0.449938375815219	0.521269884500105	0.401792300013261	0.00202911931031113	0.00503048484805462	0.00520614019991927
209	8.10930216216329	0.28	25.1889167589727	18.945358759635	31.4324747583103	0.336947889991974	9.29859278801008	7.26204244206473	11.3351431339554	0.24	0.17	0.38	11.84018357254	15.1606172030348	18.4810508335297	28.6109897569569	36.6345893919382	44.6581890269196	28.6632567834591	36.7104367954352	44.7251271540713	25.1889167589727	0.307021985964751	-1.14395792660529	-14.9730982084664	-0.391364849882981	-0.362644289555613	-0.408811652456917	0.454282999026483	0.522919767554871	0.412592850719418	0.449938375815219	0.521269884500105	0.401792300013261	0.00202911931031113	0.00503048484805462	0.00520614019991927
209	8.10930216216329	0.28	25.2260568801966	18.8345518008107	31.6175619595825	0.345794355554994	8.90356838427908	6.99152494950399	10.8156118190542	0.26	0.18	0.39	11.0580181123469	14.0821667903599	17.1063154683728	25.9141210454661	33.0011192855947	40.0881175257233	26.1025217533062	33.2347857734639	40.3508284873436	25.2260568801966	0.308332248730398	0.970065985497856	-12.6338170147751	-0.391364849882981	-0.362644289555613	-0.408811652456917	0.454282999026483	0.522919767554871	0.412592850719418	0.449938375815219	0.521269884500105	0.401792300013261	0.00202911931031113	0.00503048484805462	0.00520614019991927
209	8.10930216216329	0.28	25.2427665037758	18.9067957449078	31.5787372626439	0.331393555660861	9.70655336017709	7.55395127023834	11.8591554501158	0.23	0.14	0.35	12.7230846578445	16.3487022512288	19.9743198446131	31.8095987357146	40.8741804716849	49.9387622076551	31.6864171972622	40.731614045744	49.7493835798885	25.2427665037758	0.280724562206258	1.00817746145856	-13.7273551825678	-0.391364849882981	-0.362644289555613	-0.408811652456917	0.454282999026483	0.522919767554871	0.412592850719418	0.449938375815219	0.521269884500105	0.401792300013261	0.00202911931031113	0.00503048484805462	0.00520614019991927
209	8.10930216216329	0.28	25.2440488691049	18.8785658667883	31.6095318714215	0.334532565438705	8.6327225599261	6.73174299413553	10.5337021257167	0.28	0.17	0.44	10.2801054069506	13.1831084374897	16.0861114680289	23.2845027988613	29.8598227507355	36.4351427026097	23.0919287567032	29.6197221201958	36.1347987308957	25.2440488691049	0.327408489721852	0.492249702211175	-12.6752082732493	-0.391364849882981	-0.362644289555613	-0.408811652456917	0.454282999026483	0.522919767554871	0.412592850719418	0.449938375815219	0.521269884500105	0.401792300013261	0.00202911931031113	0.00503048484805462	0.00520614019991927
209	8.10930216216329	0.28	25.4545006563349	19.1017708234192	31.8072304892507	0.351950173980052	9.43972546456727	7.43982476411018	11.4396261650244	0.26	0.17	0.38	11.6658147316631	14.8017045937204	17.9375944557776	27.1065182810239	34.3930265814189	41.6795348818139	27.2941985480074	34.6134707229514	41.9400858396442	25.4545006563349	0.309834537998595	-0.421841369373279	-13.9643077068458	-0.391364849882981	-0.362644289555613	-0.408811652456917	0.454282999026483	0.522919767554871	0.412592850719418	0.449938375815219	0.521269884500105	0.401792300013261	0.00202911931031113	0.00503048484805462	0.00520614019991927
209	8.10930216216329	0.28	25.5063088845314	19.107392929766	31.9052248392968	0.308499635038381	9.2875018815154	7.11653471227757	11.4584690507532	0.29	0.2	0.42	10.6299312148277	13.8726936844373	17.1154561540468	23.5821511894341	30.7761125880822	37.9700739867303	23.7966091087825	31.0443217790275	38.3182234447697	25.5063088845314	0.331449303639587	0.282822348050714	-12.3182395317573	-0.391364849882981	-0.362644289555613	-0.408811652456917	0.454282999026483	0.522919767554871	0.412592850719418	0.449938375815219	0.521269884500105	0.401792300013261	0.00202911931031113	0.00503048484805462	0.00520614019991927
209	8.10930216216329	0.28	25.545467211069	19.1409725866444	31.9499618354935	0.373161995201612	9.72131118302086	7.75415309237889	11.6884692736628	0.24	0.15	0.39	12.6456530624317	15.8537401915938	19.061827320756	30.565106434448	38.319195849184	46.07328526392	30.2895029449379	37.9596986564179	45.6481244017629	25.545467211069	0.309309286052941	-0.0468447925397381	-13.9981232981084	-0.391364849882981	-0.362644289555613	-0.408811652456917	0.454282999026483	0.522919767554871	0.412592850719418	0.449938375815219	0.521269884500105	0.401792300013261	0.00202911931031113	0.00503048484805462	0.00520614019991927
209	8.10930216216329	0.28	25.6912381616908	19.2083468951673	32.1741294282144	0.409094301754431	10.3023162923178	8.36915667463124	12.2354759100045	0.22	0.15	0.34	14.268585339375	17.564431510257	20.860277681139	36.1433438700415	44.4919571812869	52.8405704925324	36.3221349124578	44.7492452408879	53.1082694529165	25.6912381616908	0.28639463316465	0.500737111715813	-14.1333702489131	-0.391364849882981	-0.362644289555613	-0.408811652456917	0.454282999026483	0.522919767554871	0.412592850719418	0.449938375815219	0.521269884500105	0.401792300013261	0.00202911931031113	0.00503048484805462	0.00520614019991927
209	8.10930216216329	0.28	25.696046159168	19.2589599651637	32.1331323531723	0.33501832471879	9.45183110433562	7.3727474132688	11.5309147954025	0.24	0.17	0.36	12.1379256286077	15.5607694890122	18.9836133494167	29.6261640958251	37.9806174831262	46.3350708704274	29.920189251783	38.3560308993923	46.7844031103065	25.696046159168	0.298292418077022	0.232987758972869	-13.7429141431264	-0.391364849882981	-0.362644289555613	-0.408811652456917	0.454282999026483	0.522919767554871	0.412592850719418	0.449938375815219	0.521269884500105	0.401792300013261	0.00202911931031113	0.00503048484805462	0.00520614019991927
209	8.10930216216329	0.28	25.7048619891285	19.3209175076408	32.0888064706161	0.399540506784801	9.92631696205599	8.02639811951607	11.8262358045959	0.24	0.17	0.41	13.0871964322743	16.1850506288213	19.2829048253682	31.6262763107272	39.1124933395116	46.5987103682959	31.6486277369441	39.1358249392521	46.6152226146361	25.7048619891285	0.305606686503795	1.1106597229743	-12.7199507434606	-0.391364849882981	-0.362644289555613	-0.408811652456917	0.454282999026483	0.522919767554871	0.412592850719418	0.449938375815219	0.521269884500105	0.401792300013261	0.00202911931031113	0.00503048484805462	0.00520614019991927
209	8.10930216216329	0.28	25.7057429955398	19.2082614712415	32.2032245198381	0.408081433652356	9.86141975667357	8.00710920418427	11.7157303091629	0.26	0.16	0.41	12.576396498227	15.4888764137956	18.4013563293643	29.2704796299402	36.0490257781379	42.8275719263355	29.1287053478085	35.8750872838432	42.6250131298425	25.7057429955398	0.312264921947481	-1.74351432185543	-15.8022738218537	-0.391364849882981	-0.362644289555613	-0.408811652456917	0.454282999026483	0.522919767554871	0.412592850719418	0.449938375815219	0.521269884500105	0.401792300013261	0.00202911931031113	0.00503048484805462	0.00520614019991927
209	8.10930216216329	0.28	25.7705764095214	19.3941127763613	32.1470400426815	0.293191533588158	8.27425258968118	6.26844442391042	10.2800607554519	0.21	0.15	0.33	10.9975530759737	14.5166050562613	18.035657036549	28.7511257221029	37.9510545798146	47.1509834375263	28.8704695313932	38.1153432252431	47.350721266463	25.7705764095214	0.273237554799787	1.75743907137648	-13.2517158850146	-0.391364849882981	-0.362644289555613	-0.408811652456917	0.454282999026483	0.522919767554871	0.412592850719418	0.449938375815219	0.521269884500105	0.401792300013261	0.00202911931031113	0.00503048484805462	0.00520614019991927
209	8.10930216216329	0.28	25.8550004020062	19.3240707788001	32.3859300252123	0.351757098387958	9.4993237936979	7.48594447775942	11.5127031096364	0.27	0.17	0.4	11.6659578835282	14.8035710962747	17.9411843090213	26.943937097749	34.1906333300983	41.4373295624475	26.9842565232073	34.2328772357411	41.4873660468747	25.8550004020062	0.304753666834378	0.242456687825161	-13.4446410015881	-0.391364849882981	-0.362644289555613	-0.408811652456917	0.454282999026483	0.522919767554871	0.412592850719418	0.449938375815219	0.521269884500105	0.401792300013261	0.00202911931031113	0.00503048484805462	0.00520614019991927
209	8.10930216216329	0.28	25.8940123374305	19.4364232558333	32.3516014190277	0.315390680686721	8.84892202480396	6.81341406570152	10.8844299839064	0.26	0.17	0.4	10.7823288274952	14.0035503670035	17.2247719065117	25.2820379518993	32.835048671221	40.3880593905427	25.2387986583658	32.7611317830515	40.3044097500531	25.8940123374305	0.315085798924656	-0.744077286174574	-14.2208567092131	-0.391364849882981	-0.362644289555613	-0.408811652456917	0.454282999026483	0.522919767554871	0.412592850719418	0.449938375815219	0.521269884500105	0.401792300013261	0.00202911931031113	0.00503048484805462	0.00520614019991927
209	8.10930216216329	0.28	25.9440041292338	19.4956483185977	32.39235993987	0.35089936081075	9.54341730382389	7.51688231698389	11.5699522906639	0.22	0.15	0.35	12.7734834241635	16.2171865408666	19.6608896575698	32.2413104287627	40.9334970096048	49.6256835904469	32.3479287141554	41.0504376366753	49.7908374720696	25.9440041292338	0.273559842634969	0.421673970354717	-14.3993556026357	-0.391364849882981	-0.362644289555613	-0.408811652456917	0.454282999026483	0.522919767554871	0.412592850719418	0.449938375815219	0.521269884500105	0.401792300013261	0.00202911931031113	0.00503048484805462	0.00520614019991927
209	8.10930216216329	0.28	26.0357066084833	19.5763008735048	32.4951123434619	0.387518558179485	9.52005198266708	7.65141476012717	11.388689205207	0.25	0.16	0.35	12.3594682833277	15.3779116966141	18.3963551099004	29.5831470969939	36.8079769563542	44.0328068157144	29.8499340149174	37.1482184724052	44.3957060375555	26.0357066084833	0.295020584089814	-0.214140009770814	-14.6935699846819	-0.391364849882981	-0.362644289555613	-0.408811652456917	0.454282999026483	0.522919767554871	0.412592850719418	0.449938375815219	0.521269884500105	0.401792300013261	0.00202911931031113	0.00503048484805462	0.00520614019991927
209	8.10930216216329	0.28	26.1240512235972	19.5327407000568	32.7153617471375	0.338784423824509	9.639496825003	7.53693077973446	11.7420628702715	0.28	0.17	0.42	11.5369114237325	14.7553459477743	17.973780471816	26.1899588620348	33.4961316052365	40.8023043484382	26.1188549087671	33.3977762598875	40.6974843042078	26.1240512235972	0.325570327113106	1.30468642915407	-11.8722187777402	-0.391364849882981	-0.362644289555613	-0.408811652456917	0.454282999026483	0.522919767554871	0.412592850719418	0.449938375815219	0.521269884500105	0.401792300013261	0.00202911931031113	0.00503048484805462	0.00520614019991927
209	8.10930216216329	0.28	26.168719443044	19.5962588018502	32.7411800842379	0.338714727014388	10.0256817623355	7.83854086198197	12.2128226626891	0.26	0.17	0.4	12.4256909311682	15.8927567192056	19.3598225072429	29.1844977437615	37.327672576369	45.4708474089766	29.1116526139295	37.2411477797452	45.3558729332963	26.168719443044	0.328121573499047	-0.224667420921751	-13.5951723130229	-0.391364849882981	-0.362644289555613	-0.408811652456917	0.454282999026483	0.522919767554871	0.412592850719418	0.449938375815219	0.521269884500105	0.401792300013261	0.00202911931031113	0.00503048484805462	0.00520614019991927
209	8.10930216216329	0.28	26.1693293398051	19.6561295278914	32.6825291517189	0.36610294903332	9.02080485395715	7.16753568239364	10.8740740255207	0.22	0.14	0.34	12.3599954927893	15.5558496360366	18.7517037792838	31.7004825520258	39.8970970706907	48.0937115893556	31.6913309366935	39.9002763433586	48.0921586050371	26.1693293398051	0.275209736946417	-0.511689817214939	-15.4124443545785	-0.391364849882981	-0.362644289555613	-0.408811652456917	0.454282999026483	0.522919767554871	0.412592850719418	0.449938375815219	0.521269884500105	0.401792300013261	0.00202911931031113	0.00503048484805462	0.00520614019991927
209	8.10930216216329	0.28	26.1925734895464	19.6925609139737	32.6925860651191	0.311644866692998	8.50511855140578	6.5315958704547	10.4786412323569	0.28	0.18	0.41	9.94388369610029	12.9484296600911	15.9529756240819	22.4574328339028	29.2429495640671	36.0284662942314	22.504229924639	29.3063524730919	36.1224764768373	26.1925734895464	0.315149808112548	0.0238039149718495	-13.2945436278543	-0.391364849882981	-0.362644289555613	-0.408811652456917	0.454282999026483	0.522919767554871	0.412592850719418	0.449938375815219	0.521269884500105	0.401792300013261	0.00202911931031113	0.00503048484805462	0.00520614019991927
209	8.10930216216329	0.28	26.2094622551809	19.6690047955349	32.7499197148269	0.32831949938109	9.17366482041427	7.12504504061764	11.2222846002109	0.27	0.18	0.38	11.0842223718408	14.2711997263937	17.4581770809465	25.557022021974	32.9052732299938	40.2535244380136	25.8235046380772	33.2336183871236	40.6633174304392	26.2094622551809	0.299454551881957	-0.100657885323388	-13.6590496405488	-0.391364849882981	-0.362644289555613	-0.408811652456917	0.454282999026483	0.522919767554871	0.412592850719418	0.449938375815219	0.521269884500105	0.401792300013261	0.00202911931031113	0.00503048484805462	0.00520614019991927
209	8.10930216216329	0.28	26.2325149406594	19.5875952309614	32.8774346503575	0.346337757535126	9.91138572718888	7.78546718855511	12.0373042658226	0.25	0.17	0.38	12.4808589071956	15.8889124878316	19.2969660684677	29.6450702986086	37.7400250393542	45.8349797800998	29.7923140060748	37.9147756530717	46.0524134614823	26.2325149406594	0.31160682333147	-0.0738744991203712	-13.6180882096456	-0.391364849882981	-0.362644289555613	-0.408811652456917	0.454282999026483	0.522919767554871	0.412592850719418	0.449938375815219	0.521269884500105	0.401792300013261	0.00202911931031113	0.00503048484805462	0.00520614019991927
209	8.10930216216329	0.28	26.2616560110345	19.7571133323253	32.7661986897438	0.383662819293515	10.3972656755756	8.33977000632891	12.4547613448223	0.25	0.17	0.38	13.4555551388103	16.7751606440464	20.0947661492825	32.1682774122867	40.1044784601187	48.0406795079508	32.2722254907513	40.2361630162214	48.2391374107907	26.2616560110345	0.307050557964733	0.643785635754509	-13.2874871416905	-0.391364849882981	-0.362644289555613	-0.408811652456917	0.454282999026483	0.522919767554871	0.412592850719418	0.449938375815219	0.521269884500105	0.401792300013261	0.00202911931031113	0.00503048484805462	0.00520614019991927
209	8.10930216216329	0.28	26.4947858083111	19.9167039936212	33.0728676230009	0.372121782384177	10.5684832108539	8.4251322721105	12.7118341495973	0.24	0.14	0.38	13.8990533816761	17.4349680891371	20.9708827965981	33.9974173371634	42.6463493670704	51.2952813969775	33.5602066316972	42.1282040195966	50.6505224861697	26.4947858083111	0.300400567152046	-0.0476877905992057	-14.4666553892417	-0.391364849882981	-0.362644289555613	-0.408811652456917	0.454282999026483	0.522919767554871	0.412592850719418	0.449938375815219	0.521269884500105	0.401792300013261	0.00202911931031113	0.00503048484805462	0.00520614019991927
209	8.10930216216329	0.28	26.6381912966608	19.9840025100286	33.2923800832931	0.373787943414676	10.1693606900075	8.11428803379819	12.2244333462168	0.24	0.16	0.35	13.1994648848169	16.5424395547319	19.885414224647	31.8207991636061	39.8799232651255	47.939047366645	32.0253709269161	40.1498668385829	48.2448337055796	26.6381912966608	0.304503196948158	0.503097342879589	-13.4987065153415	-0.391364849882981	-0.362644289555613	-0.408811652456917	0.454282999026483	0.522919767554871	0.412592850719418	0.449938375815219	0.521269884500105	0.401792300013261	0.00202911931031113	0.00503048484805462	0.00520614019991927
209	8.10930216216329	0.28	26.6617070730308	19.9861449937291	33.3372691523325	0.346080702644153	9.63901397283839	7.57034282974197	11.7076851159348	0.27	0.16	0.37	11.7649295831305	14.9798130932361	18.1946966033417	27.09962535451	34.5048663350575	41.910107315605	27.1907673984827	34.6181388989932	42.0508811705276	26.6617070730308	0.302459449333949	0.981007819570054	-12.9653427983595	-0.391364849882981	-0.362644289555613	-0.408811652456917	0.454282999026483	0.522919767554871	0.412592850719418	0.449938375815219	0.521269884500105	0.401792300013261	0.00202911931031113	0.00503048484805462	0.00520614019991927
209	8.10930216216329	0.28	26.7988042604582	20.0085022943881	33.5891062265284	0.317544668375373	9.25571185657122	7.13720443208889	11.3742192810535	0.24	0.15	0.33	11.8271967470508	15.3378155555563	18.8484343640618	29.0652999503447	37.6926349700297	46.3199699897146	29.316565294927	38.0191564468415	46.7189439517549	26.7988042604582	0.273812942888306	-0.851256374631166	-15.7229756940682	-0.391364849882981	-0.362644289555613	-0.408811652456917	0.454282999026483	0.522919767554871	0.412592850719418	0.449938375815219	0.521269884500105	0.401792300013261	0.00202911931031113	0.00503048484805462	0.00520614019991927
209	8.10930216216329	0.28	26.8101431907314	20.0730940652789	33.547192316184	0.310789708422659	9.04959575868861	6.94554019771456	11.1536513196627	0.25	0.16	0.37	11.1742053506273	14.5592766680736	17.9443479855198	26.6372725374064	34.7066666833006	42.7760608291949	26.671397366591	34.7285928487171	42.8126272633635	26.8101431907314	0.303980084545522	-0.0826341410515511	-13.8390642337968	-0.391364849882981	-0.362644289555613	-0.408811652456917	0.454282999026483	0.522919767554871	0.412592850719418	0.449938375815219	0.521269884500105	0.401792300013261	0.00202911931031113	0.00503048484805462	0.00520614019991927
209	8.10930216216329	0.28	26.9182407365502	20.1938079521726	33.6426735209278	0.290813818672151	8.37754331220505	6.33498362553232	10.4201029988778	0.24	0.15	0.37	10.3110834995892	13.6356388145064	16.9601941294237	24.8724348424545	32.8919398201525	40.9114447978504	24.7301373465131	32.702906864833	40.651642388508	26.9182407365502	0.285030084314474	-0.329093575811892	-14.9359686789695	-0.391364849882981	-0.362644289555613	-0.408811652456917	0.454282999026483	0.522919767554871	0.412592850719418	0.449938375815219	0.521269884500105	0.401792300013261	0.00202911931031113	0.00503048484805462	0.00520614019991927
209	8.10930216216329	0.28	27.0168399628314	20.2507119335452	33.7829679921176	0.344682906562933	9.78865268422977	7.68136292886245	11.8959424395971	0.27	0.17	0.41	11.9306572409925	15.2036899061039	18.4767225712153	27.4661619031843	35.0011738709643	42.5361858387443	27.3873691421318	34.9112360238072	42.3944377956101	27.0168399628314	0.319938286896155	0.0797151507335656	-13.3558925728952	-0.391364849882981	-0.362644289555613	-0.408811652456917	0.454282999026483	0.522919767554871	0.412592850719418	0.449938375815219	0.521269884500105	0.401792300013261	0.00202911931031113	0.00503048484805462	0.00520614019991927
209	8.10930216216329	0.28	27.3931804247227	20.5122273986755	34.2741334507699	0.352508583101575	10.0771993100291	7.94485432188178	12.2095442981764	0.24	0.16	0.37	13.0784750505936	16.5886490068276	20.0988229630616	31.9184933212338	40.4852003375338	49.0519073538338	31.9763925184993	40.5399177929707	49.1502180193157	27.3931804247227	0.293268407534757	-0.165924893633392	-14.374400270048	-0.391364849882981	-0.362644289555613	-0.408811652456917	0.454282999026483	0.522919767554871	0.412592850719418	0.449938375815219	0.521269884500105	0.401792300013261	0.00202911931031113	0.00503048484805462	0.00520614019991927
209	8.10930216216329	0.28	27.4561365366756	20.5231813864314	34.3890916869198	0.347478784826106	9.60297818075576	7.54839099687177	11.6575653646398	0.23	0.16	0.38	12.6902325650066	16.1443712283821	19.5985098917575	31.6649338197769	40.2837728851631	48.9026119505494	31.6563577721335	40.2736542738008	48.8764702358536	27.4561365366756	0.295219080323942	-0.354523717076671	-14.5963511950675	-0.391364849882981	-0.362644289555613	-0.408811652456917	0.454282999026483	0.522919767554871	0.412592850719418	0.449938375815219	0.521269884500105	0.401792300013261	0.00202911931031113	0.00503048484805462	0.00520614019991927
209	8.10930216216329	0.28	27.524403592385	20.6652833102694	34.3835238745006	0.339753582074218	9.44671766050869	7.39065000195144	11.5027853190659	0.27	0.17	0.41	11.5355043328825	14.7446642007864	17.9538240686903	26.6833405382819	34.1066055404867	41.5298705426915	26.6360705907513	34.0642685085192	41.4786095258647	27.524403592385	0.320193136885048	-0.667854537314091	-13.9615791411539	-0.391364849882981	-0.362644289555613	-0.408811652456917	0.454282999026483	0.522919767554871	0.412592850719418	0.449938375815219	0.521269884500105	0.401792300013261	0.00202911931031113	0.00503048484805462	0.00520614019991927
209	8.10930216216329	0.28	27.582096401851	20.6843077816738	34.4798850220282	0.392065184142287	10.5342327545476	8.48619602875365	12.5822694803416	0.25	0.16	0.34	13.5737469317013	16.8496001088569	20.1254532860125	32.1683719875151	39.9318041562048	47.6952363248946	32.4971809760394	40.2662701046934	48.1549259215326	27.582096401851	0.288065390544765	-1.08121535981151	-15.408681103646	-0.391364849882981	-0.362644289555613	-0.408811652456917	0.454282999026483	0.522919767554871	0.412592850719418	0.449938375815219	0.521269884500105	0.401792300013261	0.00202911931031113	0.00503048484805462	0.00520614019991927
209	8.10930216216329	0.28	27.7062788611858	20.7413324836717	34.6712252387	0.367722235482143	9.60947649455421	7.64213750494138	11.576815484167	0.25	0.16	0.4	12.3658756184668	15.5492610560072	18.7326464935477	29.6506628127641	37.2837242411532	44.9167856695423	29.4969904644869	37.1101846251686	44.6988756975625	27.7062788611858	0.30434351251608	-0.180296139520828	-14.1332394376572	-0.391364849882981	-0.362644289555613	-0.408811652456917	0.454282999026483	0.522919767554871	0.412592850719418	0.449938375815219	0.521269884500105	0.401792300013261	0.00202911931031113	0.00503048484805462	0.00520614019991927
209	8.10930216216329	0.28	27.7302239941989	20.7979215454552	34.6625264429426	0.366182563468478	10.0011523930991	7.94682920890649	12.0554755772918	0.24	0.17	0.38	13.0626382885501	16.4394417880912	19.8162452876323	31.8315413505553	40.0602665019331	48.2889916533109	32.0561398266873	40.4115214817754	48.6473304304272	27.7302239941989	0.29431027885219	-0.980964542308898	-15.0606146944683	-0.391364849882981	-0.362644289555613	-0.408811652456917	0.454282999026483	0.522919767554871	0.412592850719418	0.449938375815219	0.521269884500105	0.401792300013261	0.00202911931031113	0.00503048484805462	0.00520614019991927
209	8.10930216216329	0.28	28.0585680590416	20.9502580503193	35.166878067764	0.314622166977003	8.89760497402046	6.84725050057666	10.9479594474643	0.24	0.15	0.4	11.2669802389013	14.6407874821281	18.014594725355	27.4856447210513	35.7160015050697	43.9463582890881	27.1922816894979	35.3141143482389	43.4665831368563	28.0585680590416	0.30434204289906	0.0167065108877556	-14.028336873244	-0.391364849882981	-0.362644289555613	-0.408811652456917	0.454282999026483	0.522919767554871	0.412592850719418	0.449938375815219	0.521269884500105	0.401792300013261	0.00202911931031113	0.00503048484805462	0.00520614019991927
209	8.10930216216329	0.28	28.0909586998424	20.9781579035338	35.203759496151	0.342336517707765	9.63423127509537	7.54936704301112	11.7190955071796	0.25	0.15	0.39	12.0710166490339	15.4045982212482	18.7381797934625	28.5969135451137	36.4943547290614	44.391795913009	28.4141557344286	36.2508896513552	44.0854078627913	28.0909586998424	0.2986299574703	0.150459272943628	-13.9005806311257	-0.391364849882981	-0.362644289555613	-0.408811652456917	0.454282999026483	0.522919767554871	0.412592850719418	0.449938375815219	0.521269884500105	0.401792300013261	0.00202911931031113	0.00503048484805462	0.00520614019991927
209	8.10930216216329	0.28	28.1073949867491	21.1420048952916	35.0727850782066	0.339826712460638	8.4039330435137	6.57512441590051	10.2327416711269	0.23	0.15	0.35	11.043467094563	14.1151029487012	17.1867388028394	27.5279439978353	35.1845810892871	42.8412181807388	27.5876760402754	35.2419478538519	42.8952109527108	28.1073949867491	0.272035974892945	-0.131148504303415	-15.042313145161	-0.391364849882981	-0.362644289555613	-0.408811652456917	0.454282999026483	0.522919767554871	0.412592850719418	0.449938375815219	0.521269884500105	0.401792300013261	0.00202911931031113	0.00503048484805462	0.00520614019991927
209	8.10930216216329	0.28	28.1175860562719	21.0787046452374	35.1564674673064	0.331099449232955	9.84656560675204	7.66146323681215	12.0316679766919	0.23	0.16	0.37	12.9161682449112	16.5999488714225	20.2837294979339	32.3244337606805	41.5435861124206	50.7627384641608	32.4593711957635	41.737228003207	51.0302910971086	28.1175860562719	0.284817212733485	0.153465117927395	-14.2380371265902	-0.391364849882981	-0.362644289555613	-0.408811652456917	0.454282999026483	0.522919767554871	0.412592850719418	0.449938375815219	0.521269884500105	0.401792300013261	0.00202911931031113	0.00503048484805462	0.00520614019991927
209	8.10930216216329	0.28	28.1210676134014	21.1207402380586	35.1213949887442	0.397105885247931	9.85019739778461	7.95524739493336	11.7451474006359	0.24	0.17	0.35	12.9383784790095	16.0203166160063	19.1022547530031	31.1855137737596	38.6139426435067	46.0423715132538	31.523328643338	39.010330440656	46.5010382280585	28.1210676134014	0.286902610485009	-0.597946098118516	-14.8783848515463	-0.391364849882981	-0.362644289555613	-0.408811652456917	0.454282999026483	0.522919767554871	0.412592850719418	0.449938375815219	0.521269884500105	0.401792300013261	0.00202911931031113	0.00503048484805462	0.00520614019991927
209	8.10930216216329	0.28	28.1904800077387	21.1543235335354	35.226636481942	0.294612806006706	8.82531723356392	6.69323592807	10.9573985390578	0.26	0.16	0.41	10.5917769210721	13.9657099197094	17.3396429183467	24.8343821162893	32.7451927335539	40.6560033508185	24.6888762015063	32.5561872504698	40.4140739564212	28.1904800077387	0.306489619036686	-0.068063422108634	-13.5476750822469	-0.391364849882981	-0.362644289555613	-0.408811652456917	0.454282999026483	0.522919767554871	0.412592850719418	0.449938375815219	0.521269884500105	0.401792300013261	0.00202911931031113	0.00503048484805462	0.00520614019991927
209	8.10930216216329	0.28	28.2089850641384	21.071788072903	35.3461820553739	0.342346034133692	9.44155072685257	7.39842607716764	11.4846753765375	0.23	0.15	0.32	12.4999789988329	15.951931474492	19.4038839501511	31.3560588880847	40.0152434447741	48.6744280014635	31.5217791499277	40.2072130207916	48.9615738375643	28.2089850641384	0.270278190707948	-0.354714832690985	-15.491514556406	-0.391364849882981	-0.362644289555613	-0.408811652456917	0.454282999026483	0.522919767554871	0.412592850719418	0.449938375815219	0.521269884500105	0.401792300013261	0.00202911931031113	0.00503048484805462	0.00520614019991927
209	8.10930216216329	0.28	28.2343407017661	21.2281875139047	35.2404938896274	0.379653004264174	9.39193962109534	7.51752926664604	11.2663499755446	0.21	0.14	0.34	13.2604657324719	16.5668119257678	19.8731581190636	34.8785614447113	43.5751337361326	52.2717060275539	34.733752703172	43.4179108211854	52.1015416702596	28.2343407017661	0.273152214895261	-0.284252147961742	-15.6144777827178	-0.391364849882981	-0.362644289555613	-0.408811652456917	0.454282999026483	0.522919767554871	0.412592850719418	0.449938375815219	0.521269884500105	0.401792300013261	0.00202911931031113	0.00503048484805462	0.00520614019991927
209	8.10930216216329	0.28	28.2670005178576	21.1463666309722	35.387634404743	0.31863701212575	9.14875384962337	7.05999374777495	11.2375139514718	0.25	0.16	0.37	11.4720268782733	14.8661250725135	18.2602232667537	27.6257160278725	35.7990226178677	43.972329207863	27.6855697765285	35.8558338099281	44.0475246073422	28.2670005178576	0.294266318470692	0.139958102593187	-13.9324319240157	-0.391364849882981	-0.362644289555613	-0.408811652456917	0.454282999026483	0.522919767554871	0.412592850719418	0.449938375815219	0.521269884500105	0.401792300013261	0.00202911931031113	0.00503048484805462	0.00520614019991927
209	8.10930216216329	0.28	28.3237494393808	21.2683875642102	35.3791113145515	0.37369249937846	10.3401450846995	8.2501334201479	12.4301567492511	0.25	0.16	0.39	13.3440809947575	16.7245457110802	20.1050104274028	31.9825129908325	40.0846638056631	48.1868146204937	31.8838797929294	39.9745105104115	48.044357501565	28.3237494393808	0.297993314332481	-0.0465482060344337	-14.1381531332648	-0.391364849882981	-0.362644289555613	-0.408811652456917	0.454282999026483	0.522919767554871	0.412592850719418	0.449938375815219	0.521269884500105	0.401792300013261	0.00202911931031113	0.00503048484805462	0.00520614019991927
209	8.10930216216329	0.28	28.5174631488214	21.3970608093431	35.6378654882997	0.371183626460073	10.1922878319356	8.12107533973275	12.2635003241384	0.24	0.16	0.36	13.4312945162935	16.8568340938536	20.2823736714138	32.939890038629	41.3409340981514	49.7419781576738	33.0888092059976	41.5455407598012	49.9793364014853	28.5174631488214	0.284685300812873	-0.280611597326293	-14.6072893105765	-0.391364849882981	-0.362644289555613	-0.408811652456917	0.454282999026483	0.522919767554871	0.412592850719418	0.449938375815219	0.521269884500105	0.401792300013261	0.00202911931031113	0.00503048484805462	0.00520614019991927
209	8.10930216216329	0.28	28.9696534552918	21.669259379831	36.2700475307527	0.333182914541704	9.49251816020168	7.39585388078971	11.5891824396136	0.24	0.16	0.38	12.2004902464336	15.6592297649975	19.1179692835614	29.8412925788981	38.3010557394672	46.7608189000364	29.8236262080291	38.2837029143984	46.7451224890478	28.9696534552918	0.292616315214616	0.0439569881897617	-14.2742376579874	-0.391364849882981	-0.362644289555613	-0.408811652456917	0.454282999026483	0.522919767554871	0.412592850719418	0.449938375815219	0.521269884500105	0.401792300013261	0.00202911931031113	0.00503048484805462	0.00520614019991927
209	8.10930216216329	0.28	29.3066314328203	21.9964403966319	36.6168224690088	0.28239914691567	8.35438421284731	6.27511995210829	10.4336484735863	0.24	0.16	0.37	10.2884496424182	13.6975327839613	17.1066159255045	25.0050502058894	33.2904866003957	41.5759229949021	24.9899328821025	33.2849483606868	41.578506118499	29.3066314328203	0.285669102304308	0.140959296802989	-14.2253624968634	-0.391364849882981	-0.362644289555613	-0.408811652456917	0.454282999026483	0.522919767554871	0.412592850719418	0.449938375815219	0.521269884500105	0.401792300013261	0.00202911931031113	0.00503048484805462	0.00520614019991927
209	8.10930216216329	0.28	29.3668328120996	21.9796676462729	36.7539979779263	0.372153947692383	10.4467824875965	8.32825900269797	12.565305972495	0.24	0.16	0.39	13.7747058651244	17.2786840511272	20.7826622371301	33.7840303807252	42.3779347913474	50.9718392019697	33.6343002088851	42.2058923813712	50.7708862837057	29.3668328120996	0.298251495618633	-0.701380453022581	-14.7919776082713	-0.391364849882981	-0.362644289555613	-0.408811652456917	0.454282999026483	0.522919767554871	0.412592850719418	0.449938375815219	0.521269884500105	0.401792300013261	0.00202911931031113	0.00503048484805462	0.00520614019991927
209	8.10930216216329	0.28	29.7136432357711	22.1944366895065	37.2328497820357	0.384784239718968	10.6475529395314	8.54551593059146	12.7495899484714	0.25	0.18	0.35	13.8147169004653	17.2128787468264	20.6110405931874	33.0931415394805	41.2334350949642	49.3737286504479	33.5671579894076	41.818668236874	50.1119545328909	29.7136432357711	0.289405342673322	0.0446937355276531	-14.0600055074254	-0.391364849882981	-0.362644289555613	-0.408811652456917	0.454282999026483	0.522919767554871	0.412592850719418	0.449938375815219	0.521269884500105	0.401792300013261	0.00202911931031113	0.00503048484805462	0.00520614019991927
209	8.10930216216329	0.28	30.7506254194893	23.0362601344691	38.4649907045095	0.350475316189579	9.43422073119249	7.42900729190839	11.4394341704766	0.24	0.15	0.34	12.26657631994	15.577530627057	18.888484934174	30.0320164368248	38.1381604479517	46.2443044590787	30.1114986827678	38.2405026800556	46.3454067124285	30.7506254194893	0.267614692988821	-0.0881248793452188	-15.174157373783	-0.391364849882981	-0.362644289555613	-0.408811652456917	0.454282999026483	0.522919767554871	0.412592850719418	0.449938375815219	0.521269884500105	0.401792300013261	0.00202911931031113	0.00503048484805462	0.00520614019991927
209	8.10930216216329	0.28	31.4069172269147	23.4850947125194	39.3287397413101	0.340511047928191	10.0032285864769	7.8297077230873	12.1767494498666	0.26	0.17	0.35	12.3500405055836	15.7784022850969	19.2067640646103	28.8640627262803	36.8767044182258	44.8893461101714	29.1656896162914	37.2840330567047	45.3811278466163	31.4069172269147	0.284436198824148	-1.42548132436439	-15.6830516973591	-0.391364849882981	-0.362644289555613	-0.408811652456917	0.454282999026483	0.522919767554871	0.412592850719418	0.449938375815219	0.521269884500105	0.401792300013261	0.00202911931031113	0.00503048484805462	0.00520614019991927
209	8.10930216216329	0.28	33.5558173547746	25.1933571040022	41.918277605547	0.361167230542158	10.8613113177366	8.60599663721465	13.1166259982585	0.23	0.16	0.35	14.2806137432416	18.0230365188587	21.7654592944758	35.1447565005489	44.3549024743812	53.5650484482135	35.3780146207961	44.60668257217	53.8668313791626	33.5558173547746	0.276094912140941	-0.616291130555746	-15.0896089498703	-0.391364849882981	-0.362644289555613	-0.408811652456917	0.454282999026483	0.522919767554871	0.412592850719418	0.449938375815219	0.521269884500105	0.401792300013261	0.00202911931031113	0.00503048484805462	0.00520614019991927
209	8.10930216216329	0.28	33.6955883449548	25.3611323559808	42.0300443339288	0.328726219769137	10.2206301350097	7.94031009946646	12.5009501705529	0.24	0.17	0.36	13.141818922418	16.9159225300698	20.6900261377217	32.2543081292018	41.5171888150008	50.7800695007999	32.5993779022249	41.9138311055095	51.2767708376772	33.6955883449548	0.280343741125013	0.50254895978018	-13.8820004643493	-0.391364849882981	-0.362644289555613	-0.408811652456917	0.454282999026483	0.522919767554871	0.412592850719418	0.449938375815219	0.521269884500105	0.401792300013261	0.00202911931031113	0.00503048484805462	0.00520614019991927
209	8.10930216216329	0.29	15.3857402951559	11.646475814686	19.1250047756257	0.465859882059671	10.4849469622806	8.73206915623947	12.2378247683217	0.26	0.16	0.42	13.7297653953382	16.4858820285239	19.2419986617096	31.9885500974668	38.4099398631694	44.831329628872	31.5754685785606	37.9116001430757	44.2627171828727	15.3857402951559	0.348216110744013	0.769957719361547	-12.6101215455611	-0.391364849882981	-0.362644289555613	-0.408811652456917	0.454282999026483	0.522919767554871	0.412592850719418	0.449938375815219	0.521269884500105	0.401792300013261	0.00202911931031113	0.00503048484805462	0.00520614019991927
209	8.10930216216329	0.29	17.7652003039434	13.4306530216328	22.099747586254	0.417970916846169	9.41791855368847	7.68275785214546	11.1530792552315	0.27	0.16	0.38	11.8563240620816	14.5340900379463	17.2118560138111	27.1259291027015	33.2523549354128	39.3787807681241	27.1596016333499	33.2837316404015	39.4314534987971	17.7652003039434	0.329693848228258	0.470470198851013	-13.1797852360138	-0.391364849882981	-0.362644289555613	-0.408811652456917	0.454282999026483	0.522919767554871	0.412592850719418	0.449938375815219	0.521269884500105	0.401792300013261	0.00202911931031113	0.00503048484805462	0.00520614019991927
209	8.10930216216329	0.29	18.0012177760927	13.553670560031	22.4487649921543	0.402949365757204	9.73399650863112	7.88405928389182	11.5839337333704	0.25	0.17	0.4	12.7852858803429	15.7852603132222	18.7852347461015	30.7248063038538	37.9341588540729	45.143511404292	30.6837642155863	37.8560988666807	45.0247099170238	18.0012177760927	0.340533970125	0.31694000885239	-12.9529619380427	-0.391364849882981	-0.362644289555613	-0.408811652456917	0.454282999026483	0.522919767554871	0.412592850719418	0.449938375815219	0.521269884500105	0.401792300013261	0.00202911931031113	0.00503048484805462	0.00520614019991927
209	8.10930216216329	0.29	18.4832989410009	13.9375580651442	23.0290398168577	0.446612710335881	10.0882187492842	8.33494793697895	11.8414895615894	0.25	0.17	0.38	13.3450238938598	16.1521729078105	18.9593219217611	31.6577907976382	38.3170622180764	44.9763336385146	31.9193111354284	38.6439955696102	45.3472842419997	18.4832989410009	0.330507029108835	0.661804742549647	-12.9512737892437	-0.391364849882981	-0.362644289555613	-0.408811652456917	0.454282999026483	0.522919767554871	0.412592850719418	0.449938375815219	0.521269884500105	0.401792300013261	0.00202911931031113	0.00503048484805462	0.00520614019991927
209	8.10930216216329	0.29	18.7974213671484	14.2517410746971	23.3431016595997	0.409981235021613	9.16633459896073	7.44948563708717	10.8831835608343	0.25	0.16	0.42	11.9626558396811	14.7196345440038	17.4766132483265	28.4631617638866	35.0229367747525	41.5827117856182	28.119979637249	34.5893898908126	41.0800009960444	18.7974213671484	0.331644744784263	0.245850979498715	-13.3062764193751	-0.391364849882981	-0.362644289555613	-0.408811652456917	0.454282999026483	0.522919767554871	0.412592850719418	0.449938375815219	0.521269884500105	0.401792300013261	0.00202911931031113	0.00503048484805462	0.00520614019991927
209	8.10930216216329	0.29	18.9556816225399	14.3277122806992	23.5836509643805	0.369287781029226	9.72120730341969	7.73767709299069	11.7047375138487	0.28	0.18	0.41	11.821754428367	14.8522255590608	17.8826966897546	26.7881524382314	33.6552146074375	40.5222767766437	26.949106588794	33.8598292960738	40.7613301700215	18.9556816225399	0.32735547629528	0.0485276374080584	-13.2511652146826	-0.391364849882981	-0.362644289555613	-0.408811652456917	0.454282999026483	0.522919767554871	0.412592850719418	0.449938375815219	0.521269884500105	0.401792300013261	0.00202911931031113	0.00503048484805462	0.00520614019991927
209	8.10930216216329	0.29	19.4571664393546	14.6660553482297	24.2482775304794	0.387338995795558	10.3681289506059	8.33225746550145	12.4040004357103	0.25	0.15	0.37	13.3526795680904	16.6152215256529	19.8777634832153	31.7045310458231	39.4510932436481	47.1976554414731	31.5939085453335	39.3230347756929	47.0345228119868	19.4571664393546	0.324062625860063	-0.178542992823831	-13.9654240341875	-0.391364849882981	-0.362644289555613	-0.408811652456917	0.454282999026483	0.522919767554871	0.412592850719418	0.449938375815219	0.521269884500105	0.401792300013261	0.00202911931031113	0.00503048484805462	0.00520614019991927
209	8.10930216216329	0.29	19.7249575004273	14.8679781740227	24.5819368268319	0.365860153227886	8.86369105057243	7.041746995621	10.6856351055239	0.25	0.15	0.42	11.2587766531671	14.1718124668678	17.0848482805686	26.6712829892459	33.57206847762	40.4728539659942	26.2177119441738	33.0126903153398	39.7983625771917	19.7249575004273	0.324753773788012	-0.647027283835529	-14.4247151390618	-0.391364849882981	-0.362644289555613	-0.408811652456917	0.454282999026483	0.522919767554871	0.412592850719418	0.449938375815219	0.521269884500105	0.401792300013261	0.00202911931031113	0.00503048484805462	0.00520614019991927
209	8.10930216216329	0.29	20.1446314699628	15.1805760881988	25.1086868517269	0.350143653712141	9.26462421020541	7.29402264956034	11.2352257708505	0.25	0.15	0.39	11.656511869843	14.8057124668243	17.9549130638056	27.600139235242	35.0567759999041	42.5134127645661	27.3795192366909	34.779438457812	42.1693787688088	20.1446314699628	0.31996604944743	0.0165801552569459	-13.7600811090723	-0.391364849882981	-0.362644289555613	-0.408811652456917	0.454282999026483	0.522919767554871	0.412592850719418	0.449938375815219	0.521269884500105	0.401792300013261	0.00202911931031113	0.00503048484805462	0.00520614019991927
209	8.10930216216329	0.29	20.982562702041	15.9137938424148	26.0513315616673	0.378447042558706	9.44217920568763	7.55290841105522	11.33145000032	0.28	0.17	0.45	11.5684208352952	14.4621246159673	17.3558283966394	26.2767660412263	32.8495885828598	39.4224111244934	26.0478275407601	32.5531381512368	39.078891840306	20.982562702041	0.347718231410388	-0.633815899938799	-13.382870485094	-0.391364849882981	-0.362644289555613	-0.408811652456917	0.454282999026483	0.522919767554871	0.412592850719418	0.449938375815219	0.521269884500105	0.401792300013261	0.00202911931031113	0.00503048484805462	0.00520614019991927
209	8.10930216216329	0.29	21.0005245557192	15.8506579618114	26.150391149627	0.37278092398436	9.51728256537021	7.58984102778163	11.4447241029588	0.24	0.15	0.38	12.4814946223229	15.6511724980775	18.820850373832	30.4297016660467	38.1573300515268	45.8849584370069	30.224734290702	37.903451105903	45.5997201036787	21.0005245557192	0.306699650719411	0.0188489686432337	-14.2585508162099	-0.391364849882981	-0.362644289555613	-0.408811652456917	0.454282999026483	0.522919767554871	0.412592850719418	0.449938375815219	0.521269884500105	0.401792300013261	0.00202911931031113	0.00503048484805462	0.00520614019991927
209	8.10930216216329	0.29	21.1234080888605	15.9176609665351	26.329155211186	0.346494749172208	9.4395230354882	7.41551736891431	11.4635287020621	0.3	0.17	0.4	10.7863867844071	13.7304440750036	16.6745013656002	23.3570281088573	29.7321405783969	36.1072530479365	23.3042799534224	29.6718039723393	36.0345293684484	21.1234080888605	0.346791970041323	-1.01943650524001	-13.6699635718713	-0.391364849882981	-0.362644289555613	-0.408811652456917	0.454282999026483	0.522919767554871	0.412592850719418	0.449938375815219	0.521269884500105	0.401792300013261	0.00202911931031113	0.00503048484805462	0.00520614019991927
209	8.10930216216329	0.29	21.1746192342499	16.0510335898166	26.2982048786832	0.403574958297165	8.30261642052706	6.72676138027108	9.87847146078303	0.23	0.16	0.34	11.3274003311145	13.9810310897641	16.6346618484138	28.3136347613591	34.9465717014913	41.5795086416235	28.5105368278818	35.173122804093	41.8454550830155	21.1746192342499	0.296968632722401	-1.0793694426997	-15.5034159610502	-0.391364849882981	-0.362644289555613	-0.408811652456917	0.454282999026483	0.522919767554871	0.412592850719418	0.449938375815219	0.521269884500105	0.401792300013261	0.00202911931031113	0.00503048484805462	0.00520614019991927
209	8.10930216216329	0.29	21.2833906011822	16.0583615106398	26.5084196917245	0.349732135500795	9.00315776726403	7.08643766205047	10.9198778724776	0.26	0.16	0.4	11.2902028476546	14.3439457608149	17.3976886739751	26.6510714545437	33.8595797232281	41.0680879919124	26.4982603078865	33.6982492762693	40.8423712413975	21.2833906011822	0.324345025602068	0.122080415754326	-13.3542368863429	-0.391364849882981	-0.362644289555613	-0.408811652456917	0.454282999026483	0.522919767554871	0.412592850719418	0.449938375815219	0.521269884500105	0.401792300013261	0.00202911931031113	0.00503048484805462	0.00520614019991927
209	8.10930216216329	0.29	21.4304557989405	16.2326621954567	26.6282494024243	0.477751452004449	11.1130553140924	9.29897483371771	12.927135794467	0.25	0.15	0.39	14.8500686095133	17.7470782346025	20.6440878596917	35.1367923803908	41.9914156415616	48.8460389027324	34.7768839580129	41.5768545517034	48.3672274468952	21.4304557989405	0.307462492740517	0.50321310756981	-13.8075944012285	-0.391364849882981	-0.362644289555613	-0.408811652456917	0.454282999026483	0.522919767554871	0.412592850719418	0.449938375815219	0.521269884500105	0.401792300013261	0.00202911931031113	0.00503048484805462	0.00520614019991927
209	8.10930216216329	0.29	21.5457524831484	16.2843926250503	26.8071123412464	0.431018001338758	10.6158848890509	8.7115504516405	12.5202193264614	0.25	0.16	0.4	14.1563079971747	17.2508598769187	20.3454117566627	34.0912194157651	41.5435189240037	48.9958184322424	33.8821746412311	41.2913849058078	48.7178668239214	21.5457524831484	0.317920231171877	0.720735956785259	-13.0496399455773	-0.391364849882981	-0.362644289555613	-0.408811652456917	0.454282999026483	0.522919767554871	0.412592850719418	0.449938375815219	0.521269884500105	0.401792300013261	0.00202911931031113	0.00503048484805462	0.00520614019991927
209	8.10930216216329	0.29	21.6337120263527	16.3894486249562	26.8779754277491	0.394837001994555	9.66076849328446	7.79342420949258	11.5281127770763	0.25	0.16	0.4	12.522132173294	15.5224990603172	18.5228659473405	29.8115675038324	36.9545714867738	44.0975754697152	29.5942030921768	36.6847478949939	43.7926236156504	21.6337120263527	0.314407892301115	-1.19327596790245	-14.9557872871743	-0.391364849882981	-0.362644289555613	-0.408811652456917	0.454282999026483	0.522919767554871	0.412592850719418	0.449938375815219	0.521269884500105	0.401792300013261	0.00202911931031113	0.00503048484805462	0.00520614019991927
209	8.10930216216329	0.29	22.0088151086089	16.5920381890794	27.4255920281384	0.465597758448273	11.0935002205474	9.23790710299009	12.9490933381047	0.25	0.18	0.38	14.9091194120356	17.9038734251885	20.8986274383414	35.6542242270411	42.8159906693695	49.977757111698	36.07172475044	43.3275920454502	50.5664447841281	22.0088151086089	0.322662776360268	1.52688904669084	-11.9873056126927	-0.391364849882981	-0.362644289555613	-0.408811652456917	0.454282999026483	0.522919767554871	0.412592850719418	0.449938375815219	0.521269884500105	0.401792300013261	0.00202911931031113	0.00503048484805462	0.00520614019991927
209	8.10930216216329	0.29	22.1510711606099	16.763213780074	27.5389285411459	0.37191515104371	10.3340526372988	8.23731855834444	12.4307867162533	0.27	0.18	0.4	12.8070561493871	16.0669751253626	19.3268941013381	29.5125961574559	37.0247575098988	44.5369188623418	29.6212220280103	37.1592087802901	44.6971904255858	22.1510711606099	0.345057666297824	0.483871476678843	-12.4001925252027	-0.391364849882981	-0.362644289555613	-0.408811652456917	0.454282999026483	0.522919767554871	0.412592850719418	0.449938375815219	0.521269884500105	0.401792300013261	0.00202911931031113	0.00503048484805462	0.00520614019991927
209	8.10930216216329	0.29	22.2712741690483	16.8037597358866	27.73878860221	0.336746826401561	8.84945106914599	6.91039795020015	10.7885041880918	0.24	0.17	0.4	11.2399707356898	14.3938991301128	17.5478275245359	27.0941216546152	34.6967143675223	42.2993070804293	27.082983704932	34.7054843897447	42.2937882424869	22.2712741690483	0.312299673972864	0.405449046830896	-13.347903721722	-0.391364849882981	-0.362644289555613	-0.408811652456917	0.454282999026483	0.522919767554871	0.412592850719418	0.449938375815219	0.521269884500105	0.401792300013261	0.00202911931031113	0.00503048484805462	0.00520614019991927
209	8.10930216216329	0.29	22.3130327946226	16.8991917836358	27.7268738056094	0.351941910842457	8.59780833028737	6.77624323869361	10.4193734218811	0.25	0.15	0.37	10.9013894877726	13.8318614087631	16.7623333297537	25.9858550769788	32.9712782408269	39.9567014046749	25.9092451242094	32.8877534483646	39.8364840614665	22.3130327946226	0.30146418251491	1.36816556762173	-12.7299924604572	-0.391364849882981	-0.362644289555613	-0.408811652456917	0.454282999026483	0.522919767554871	0.412592850719418	0.449938375815219	0.521269884500105	0.401792300013261	0.00202911931031113	0.00503048484805462	0.00520614019991927
209	8.10930216216329	0.29	22.3454489688329	16.9203395234251	27.7705584142408	0.368603081314124	8.99194117175914	7.15451174724962	10.8293705962686	0.24	0.15	0.4	11.7033882462679	14.7090650401341	17.7147418340003	28.3765953325824	35.6643031557655	42.9520109789486	28.0976402742751	35.2932819058136	42.5141376318719	22.3454489688329	0.320742588614048	-0.107418335513917	-14.0496263482888	-0.391364849882981	-0.362644289555613	-0.408811652456917	0.454282999026483	0.522919767554871	0.412592850719418	0.449938375815219	0.521269884500105	0.401792300013261	0.00202911931031113	0.00503048484805462	0.00520614019991927
209	8.10930216216329	0.29	22.5404880036017	16.9844788909047	28.0964971162988	0.393406632685534	9.75477334422227	7.86360306449795	11.6459436239466	0.22	0.15	0.38	13.389179492827	16.6092324531611	19.8292854134952	33.8678457773258	42.0129495989485	50.1580534205711	33.6776511286095	41.75537809	49.8799523704264	22.5404880036017	0.307520141317926	-0.0905553953749736	-14.4352106851428	-0.391364849882981	-0.362644289555613	-0.408811652456917	0.454282999026483	0.522919767554871	0.412592850719418	0.449938375815219	0.521269884500105	0.401792300013261	0.00202911931031113	0.00503048484805462	0.00520614019991927
209	8.10930216216329	0.29	22.6465896146372	17.173429841096	28.1197493881784	0.376971159553353	9.94999767003063	7.95285793110242	11.9471374089588	0.25	0.17	0.38	12.9140797472424	16.157092772037	19.4001057968315	31.0766688498837	38.880712484423	46.6847561189622	31.3039822990761	39.1493910116512	47.0179748406805	22.6465896146372	0.321269291479988	0.445146500754599	-13.0232397906527	-0.391364849882981	-0.362644289555613	-0.408811652456917	0.454282999026483	0.522919767554871	0.412592850719418	0.449938375815219	0.521269884500105	0.401792300013261	0.00202911931031113	0.00503048484805462	0.00520614019991927
209	8.10930216216329	0.29	22.781471912875	17.2294692504142	28.3334745753358	0.359172602922209	9.72280709419727	7.69514274633993	11.7504714420546	0.26	0.16	0.38	12.0348064911181	15.2059689841087	18.3771314770994	27.8927315876568	35.2424454615867	42.5921593355167	27.8721173258374	35.2200307103525	42.5762725440689	22.781471912875	0.32785425870179	0.324430924472553	-12.9071523748636	-0.391364849882981	-0.362644289555613	-0.408811652456917	0.454282999026483	0.522919767554871	0.412592850719418	0.449938375815219	0.521269884500105	0.401792300013261	0.00202911931031113	0.00503048484805462	0.00520614019991927
209	8.10930216216329	0.29	22.8599001535666	17.2072461487275	28.5125541584057	0.387183212715259	11.0781965229585	8.90218298028812	13.2542100656288	0.24	0.16	0.35	14.4974886872806	18.0411960889466	21.5849034906127	34.9905159185257	43.543455874077	52.0963958296282	35.2112094544303	43.8076902634744	52.4598581247958	22.8599001535666	0.305836854094435	-0.946696747019482	-14.9313849735076	-0.391364849882981	-0.362644289555613	-0.408811652456917	0.454282999026483	0.522919767554871	0.412592850719418	0.449938375815219	0.521269884500105	0.401792300013261	0.00202911931031113	0.00503048484805462	0.00520614019991927
209	8.10930216216329	0.29	22.9966956766538	17.3857350332722	28.6076563200354	0.364319721918809	9.01504962475513	7.15582607717746	10.8742731723328	0.26	0.16	0.43	11.1864339716319	14.0928882690349	16.9993425664378	25.9153635493051	32.6486817763335	39.3820000033618	25.6232915204746	32.2817386376832	38.9317944347973	22.9966956766538	0.334239351698923	-0.800710114831645	-14.098233804449	-0.391364849882981	-0.362644289555613	-0.408811652456917	0.454282999026483	0.522919767554871	0.412592850719418	0.449938375815219	0.521269884500105	0.401792300013261	0.00202911931031113	0.00503048484805462	0.00520614019991927
209	8.10930216216329	0.29	23.0813306119507	17.4338091299823	28.7288520939191	0.314186450116117	9.20324906515707	7.08031775673736	11.3261803735768	0.26	0.18	0.39	11.109520755455	14.4405505543438	17.7715803532327	25.8308551991171	33.57586511386	41.320875028603	26.0561081962064	33.8725182409555	41.7001644884481	23.0813306119507	0.319622687760778	0.376710391430198	-12.8148296788789	-0.391364849882981	-0.362644289555613	-0.408811652456917	0.454282999026483	0.522919767554871	0.412592850719418	0.449938375815219	0.521269884500105	0.401792300013261	0.00202911931031113	0.00503048484805462	0.00520614019991927
209	8.10930216216329	0.29	23.2963548052125	17.6443993179403	28.9483102924846	0.331759435096721	9.83510915047431	7.65579709151968	12.0144212094289	0.24	0.18	0.37	12.6614281183773	16.2656515130297	19.8698749076821	31.0509126424662	39.8899175892184	48.7289225359706	31.3668232017911	40.318216349806	49.2422314168594	23.2963548052125	0.317288000055441	-0.16694102686572	-13.8428615484447	-0.391364849882981	-0.362644289555613	-0.408811652456917	0.454282999026483	0.522919767554871	0.412592850719418	0.449938375815219	0.521269884500105	0.401792300013261	0.00202911931031113	0.00503048484805462	0.00520614019991927
209	8.10930216216329	0.29	23.3246223897724	17.6085122254231	29.0407325541217	0.302188912131591	8.60344117432212	6.56223287503323	10.644649473611	0.24	0.17	0.37	10.7044697719193	14.0341371205225	17.3638044691257	25.8797109251183	33.9296966128453	41.9796823005723	26.0840892139451	34.2040174650885	42.3016242555156	23.3246223897724	0.303368566933837	-0.421133233598662	-14.258795087011	-0.391364849882981	-0.362644289555613	-0.408811652456917	0.454282999026483	0.522919767554871	0.412592850719418	0.449938375815219	0.521269884500105	0.401792300013261	0.00202911931031113	0.00503048484805462	0.00520614019991927
209	8.10930216216329	0.29	23.4382075155969	17.6550679787175	29.2213470524763	0.378337239986301	9.48499287876059	7.58671253312648	11.3832732243947	0.24	0.15	0.36	12.3357016029697	15.4222321391246	18.5087626752796	29.7247460876631	37.1622100789239	44.5996740701847	29.705960017034	37.1213143490339	44.5693939878767	23.4382075155969	0.29562313629198	-0.285347016265909	-14.8497685505411	-0.391364849882981	-0.362644289555613	-0.408811652456917	0.454282999026483	0.522919767554871	0.412592850719418	0.449938375815219	0.521269884500105	0.401792300013261	0.00202911931031113	0.00503048484805462	0.00520614019991927
209	8.10930216216329	0.29	23.4390759208415	17.6692914949245	29.2088603467586	0.329726395756862	9.20013924818741	7.15214344191742	11.2481350544574	0.26	0.18	0.39	11.2929131441084	14.5266065043613	17.7602998646143	26.4202460667739	33.9856079173561	41.5509697679384	26.6810535410925	34.2984248339495	41.9848540327405	23.4390759208415	0.325173133299314	-0.142159525134909	-13.2828196587946	-0.391364849882981	-0.362644289555613	-0.408811652456917	0.454282999026483	0.522919767554871	0.412592850719418	0.449938375815219	0.521269884500105	0.401792300013261	0.00202911931031113	0.00503048484805462	0.00520614019991927
209	8.10930216216329	0.29	23.5335287664561	17.8461901271201	29.2208674057921	0.366043771085872	9.34978678586652	7.42868535705464	11.2708882146784	0.24	0.16	0.42	12.1308705194595	15.2679844995979	18.4050984797363	29.3606810658722	36.9535247031346	44.5463683403971	29.0156425631034	36.5220755677845	44.0049671034886	23.5335287664561	0.324725685587191	1.37352391252531	-12.271033916858	-0.391364849882981	-0.362644289555613	-0.408811652456917	0.454282999026483	0.522919767554871	0.412592850719418	0.449938375815219	0.521269884500105	0.401792300013261	0.00202911931031113	0.00503048484805462	0.00520614019991927
209	8.10930216216329	0.29	23.6152937084089	17.786600188527	29.4439872282909	0.350265227512747	9.03477247790913	7.11357404268637	10.9559709131319	0.24	0.17	0.36	11.7730813822745	14.9526962135324	18.1323110447902	28.8938855978655	36.6974014486911	44.5009172995167	29.0829568754556	36.9629817303487	44.8208242009642	23.6152937084089	0.306301546529248	-0.0183487200467687	-13.9925250204108	-0.391364849882981	-0.362644289555613	-0.408811652456917	0.454282999026483	0.522919767554871	0.412592850719418	0.449938375815219	0.521269884500105	0.401792300013261	0.00202911931031113	0.00503048484805462	0.00520614019991927
209	8.10930216216329	0.29	23.6479634857929	17.91783904703	29.3780879245558	0.370443408256431	8.63666682572987	6.87879146072734	10.3945421907324	0.25	0.17	0.38	11.1474603644906	13.9961941964373	16.844928028384	26.7702105743007	33.6113386929771	40.4524668116536	26.8538342529754	33.7218759835048	40.601478125306	23.6479634857929	0.296508557792383	-0.0627066121335842	-14.2031814680558	-0.391364849882981	-0.362644289555613	-0.408811652456917	0.454282999026483	0.522919767554871	0.412592850719418	0.449938375815219	0.521269884500105	0.401792300013261	0.00202911931031113	0.00503048484805462	0.00520614019991927
209	8.10930216216329	0.29	23.7670151003092	17.9097252210986	29.6243049795199	0.315617761886985	8.3370268436142	6.42027756571573	10.2537761215127	0.24	0.16	0.34	10.4633860615855	13.5871898960201	16.7109937304546	25.2732184184352	32.8184409820808	40.3636635457264	25.4486589466084	33.044860390612	40.6746699192155	23.7670151003092	0.290967781505087	-0.172031130013336	-14.6523862041965	-0.391364849882981	-0.362644289555613	-0.408811652456917	0.454282999026483	0.522919767554871	0.412592850719418	0.449938375815219	0.521269884500105	0.401792300013261	0.00202911931031113	0.00503048484805462	0.00520614019991927
209	8.10930216216329	0.29	23.7771543205017	17.9107314930306	29.6435771479728	0.382263789563798	10.541708313673	8.44944468188907	12.6339719454569	0.27	0.17	0.4	13.1841791436567	16.4488645254456	19.7135499072344	30.4881344748062	38.0376501369778	45.5871657991494	30.487674347218	38.0374427527966	45.6020623098889	23.7771543205017	0.318549424620987	-0.740022398985972	-14.2382813772085	-0.391364849882981	-0.362644289555613	-0.408811652456917	0.454282999026483	0.522919767554871	0.412592850719418	0.449938375815219	0.521269884500105	0.401792300013261	0.00202911931031113	0.00503048484805462	0.00520614019991927
209	8.10930216216329	0.29	24.0651583635406	18.2019734911359	29.9283432359454	0.366343886564597	8.23532023477632	6.54430198937258	9.92633848018007	0.25	0.14	0.37	10.477926969605	13.1853762450791	15.8928255205531	24.8560527906933	31.2787452101503	37.7014376296074	24.6535148992165	31.0169097969381	37.39201362713	24.0651583635406	0.293904867022364	0.64121574547725	-13.8290809973742	-0.391364849882981	-0.362644289555613	-0.408811652456917	0.454282999026483	0.522919767554871	0.412592850719418	0.449938375815219	0.521269884500105	0.401792300013261	0.00202911931031113	0.00503048484805462	0.00520614019991927
209	8.10930216216329	0.29	24.0898673021669	18.2064829035554	29.9732517007784	0.370776962195773	10.2712861850521	8.18220062061798	12.3603717494862	0.25	0.17	0.39	13.0560735264398	16.3895599559397	19.7230463854395	30.8670135103064	38.7480024192172	46.628991328128	30.926579352276	38.826994771394	46.709098938526	24.0898673021669	0.323262347357803	-0.21579286653186	-13.7370802835067	-0.391364849882981	-0.362644289555613	-0.408811652456917	0.454282999026483	0.522919767554871	0.412592850719418	0.449938375815219	0.521269884500105	0.401792300013261	0.00202911931031113	0.00503048484805462	0.00520614019991927
209	8.10930216216329	0.29	24.1633820166433	18.2139282856002	30.1128357476865	0.438895476585124	9.56320959529499	7.87498404698599	11.251435143604	0.26	0.16	0.4	12.5248687874882	15.2099286365108	17.8949884855334	29.514595847753	35.8418841902941	42.1691725328352	29.4662750861886	35.7898149239824	42.1123107953449	24.1633820166433	0.311121771168922	-0.72512016442754	-14.512923663027	-0.391364849882981	-0.362644289555613	-0.408811652456917	0.454282999026483	0.522919767554871	0.412592850719418	0.449938375815219	0.521269884500105	0.401792300013261	0.00202911931031113	0.00503048484805462	0.00520614019991927
209	8.10930216216329	0.29	24.384842222447	18.3643397157488	30.4053447291453	0.340097615550019	9.46765850379769	7.40861225538953	11.5267047522059	0.23	0.14	0.33	12.4723714492001	15.9387682258092	19.4051650024182	31.1669838711852	39.8291002030903	48.4912165349953	31.1980841866398	39.8989806362651	48.5821224475989	24.384842222447	0.293728480934932	-0.811812921693704	-15.5477903607818	-0.391364849882981	-0.362644289555613	-0.408811652456917	0.454282999026483	0.522919767554871	0.412592850719418	0.449938375815219	0.521269884500105	0.401792300013261	0.00202911931031113	0.00503048484805462	0.00520614019991927
209	8.10930216216329	0.29	24.4628351227577	18.4687230509694	30.4569471945461	0.37290000741458	9.96720671731712	7.94916040409326	11.985253030541	0.24	0.17	0.39	12.9340967914945	16.217664491489	19.5012321914836	31.1890763472805	39.1070195432785	47.0249627392765	31.3313665283705	39.3006438089946	47.2395977476321	24.4628351227577	0.315025153343387	0.573565202980188	-12.7949680648267	-0.391364849882981	-0.362644289555613	-0.408811652456917	0.454282999026483	0.522919767554871	0.412592850719418	0.449938375815219	0.521269884500105	0.401792300013261	0.00202911931031113	0.00503048484805462	0.00520614019991927
209	8.10930216216329	0.29	24.6128524251969	18.6124052289319	30.6132996214618	0.366112668419006	10.3237384065813	8.20283392045575	12.4446428927068	0.25	0.16	0.38	13.1751393092229	16.5816708003185	19.9882022914141	31.3546209740203	39.4615943602217	47.5685677464232	31.3446942014482	39.4355797301586	46.8686990086547	24.6128524251969	0.317324554474849	-0.511473185312843	-14.2415360896304	-0.391364849882981	-0.362644289555613	-0.408811652456917	0.454282999026483	0.522919767554871	0.412592850719418	0.449938375815219	0.521269884500105	0.401792300013261	0.00202911931031113	0.00503048484805462	0.00520614019991927
209	8.10930216216329	0.29	24.6183446642889	18.5695138705059	30.667175458072	0.315332388611575	8.48764536834769	6.53497791005056	10.4403128266448	0.22	0.15	0.38	11.0812325050548	14.39233200811	17.7034315111651	27.9055972494651	36.2438582816214	44.5821193137776	27.6624095557757	35.9537830677079	44.1907030923457	24.6183446642889	0.305514391506678	-0.00509541407203815	-14.2254220803456	-0.391364849882981	-0.362644289555613	-0.408811652456917	0.454282999026483	0.522919767554871	0.412592850719418	0.449938375815219	0.521269884500105	0.401792300013261	0.00202911931031113	0.00503048484805462	0.00520614019991927
209	8.10930216216329	0.29	24.7704643113639	18.6772600733409	30.8636685493869	0.374051552874674	9.19772030696553	7.34004754771955	11.0553930662115	0.27	0.17	0.44	11.4238900771591	14.315131484383	17.2063728916069	26.3518460291493	33.0211633879182	39.6904807466871	26.163769526108	32.7914538506641	39.4207218084435	24.7704643113639	0.33054326005651	0.000674864683609443	-13.2718455183243	-0.391364849882981	-0.362644289555613	-0.408811652456917	0.454282999026483	0.522919767554871	0.412592850719418	0.449938375815219	0.521269884500105	0.401792300013261	0.00202911931031113	0.00503048484805462	0.00520614019991927
209	8.10930216216329	0.29	24.7753172352769	18.7154726965487	30.8351617740051	0.412514446727314	10.1559406640226	8.26366401220378	12.0482173158415	0.26	0.16	0.39	13.1333911409362	16.1407749574244	19.1481587739127	30.9258860021668	38.0075306494188	45.0891752966708	30.7996617723334	37.8567189961182	44.8934955179976	24.7753172352769	0.307896698273512	-1.06550668999132	-14.9825810639152	-0.391364849882981	-0.362644289555613	-0.408811652456917	0.454282999026483	0.522919767554871	0.412592850719418	0.449938375815219	0.521269884500105	0.401792300013261	0.00202911931031113	0.00503048484805462	0.00520614019991927
209	8.10930216216329	0.29	24.8291553409882	18.7350064967369	30.9233041852395	0.36597406179058	9.16844942844011	7.2843244160538	11.0525744408264	0.27	0.16	0.42	11.3752539214966	14.3175172271372	17.2597805327778	26.3255429120547	33.1347692770882	39.9439956421218	26.1126556856272	32.8498056067356	39.6229580229245	24.8291553409882	0.320517263422482	0.118802966255044	-13.2707694593909	-0.391364849882981	-0.362644289555613	-0.408811652456917	0.454282999026483	0.522919767554871	0.412592850719418	0.449938375815219	0.521269884500105	0.401792300013261	0.00202911931031113	0.00503048484805462	0.00520614019991927
209	8.10930216216329	0.29	24.9024072149033	18.8695313805395	30.9352830492671	0.37301073664537	9.4824283217601	7.56298887532546	11.4018677681947	0.24	0.15	0.36	12.4484302399139	15.6077642601762	18.7670982804384	30.3772082861852	38.0867544481919	45.7963006101987	30.3985453103034	38.1138915778405	45.8317212700286	24.9024072149033	0.2924047670794	0.210609411722586	-14.1443833210388	-0.391364849882981	-0.362644289555613	-0.408811652456917	0.454282999026483	0.522919767554871	0.412592850719418	0.449938375815219	0.521269884500105	0.401792300013261	0.00202911931031113	0.00503048484805462	0.00520614019991927
209	8.10930216216329	0.29	24.926686945655	18.8364873162684	31.0168865750415	0.384088520344216	9.73680852657368	7.81174273318496	11.6618743199624	0.26	0.17	0.37	12.3921676159197	15.4459980860407	18.4998285561617	29.126690953396	36.304448637452	43.482206321508	29.3230476143472	36.5072304560897	43.753697657219	24.926686945655	0.306387564411318	-0.387865555826894	-14.1532970664316	-0.391364849882981	-0.362644289555613	-0.408811652456917	0.454282999026483	0.522919767554871	0.412592850719418	0.449938375815219	0.521269884500105	0.401792300013261	0.00202911931031113	0.00503048484805462	0.00520614019991927
209	8.10930216216329	0.29	25.1094449950251	19.0248793522247	31.1940106378255	0.420695457235873	10.7944848978862	8.81680071361514	12.7721690821572	0.27	0.18	0.41	13.7791084625515	16.8698809280856	19.9606533936197	31.9130075734253	39.0713694782172	46.2297313830091	32.0077930653114	39.1682555393531	46.3737792635092	25.1094449950251	0.332189430691443	-0.398804679487145	-13.6129818460585	-0.391364849882981	-0.362644289555613	-0.408811652456917	0.454282999026483	0.522919767554871	0.412592850719418	0.449938375815219	0.521269884500105	0.401792300013261	0.00202911931031113	0.00503048484805462	0.00520614019991927
209	8.10930216216329	0.29	25.1842464755422	19.0570002814111	31.3114926696733	0.348707372657252	9.32965572884199	7.33894298830156	11.3203684693824	0.25	0.17	0.38	11.7246832922232	14.9050427044486	18.085402116674	27.7529699624985	35.2810555437939	42.8091411250893	27.8949043658175	35.4460062018453	43.0161581188425	25.1842464755422	0.300708865339136	0.620381481655028	-13.2112744064079	-0.391364849882981	-0.362644289555613	-0.408811652456917	0.454282999026483	0.522919767554871	0.412592850719418	0.449938375815219	0.521269884500105	0.401792300013261	0.00202911931031113	0.00503048484805462	0.00520614019991927
209	8.10930216216329	0.29	25.3751300923035	19.1709638862599	31.5792962983471	0.399231136306619	10.732065360097	8.67659946065115	12.7875312595429	0.25	0.15	0.4	13.8624318889863	17.1464092306192	20.4303865722521	32.8148260659923	40.5885807818558	48.3623354977193	32.3572530545059	40.0392578818548	47.7052514062344	25.3751300923035	0.308633953226427	-0.934271538262799	-14.8040265707726	-0.391364849882981	-0.362644289555613	-0.408811652456917	0.454282999026483	0.522919767554871	0.412592850719418	0.449938375815219	0.521269884500105	0.401792300013261	0.00202911931031113	0.00503048484805462	0.00520614019991927
209	8.10930216216329	0.29	25.3790862744249	19.2465522677434	31.5116202811063	0.363046404848034	9.8368769935026	7.80257451283186	11.8711794741733	0.24	0.15	0.4	12.8959955477347	16.2582647180362	19.6205338883378	31.6052270188234	39.8454035939805	48.0855801691375	31.3152976785842	39.4894871471416	47.6378908379151	25.3790862744249	0.308118789925359	0.346820313660453	-13.8534684248246	-0.391364849882981	-0.362644289555613	-0.408811652456917	0.454282999026483	0.522919767554871	0.412592850719418	0.449938375815219	0.521269884500105	0.401792300013261	0.00202911931031113	0.00503048484805462	0.00520614019991927
209	8.10930216216329	0.29	25.4161622902533	19.1709188598042	31.6614057207024	0.338882819591226	10.0449411189116	7.85442071615337	12.2354615216699	0.22	0.16	0.32	13.3708950021517	17.0999056273549	20.828916252558	33.8143449843641	43.2448320019263	52.6753190194886	34.3216242438549	43.885067867231	53.4993092803897	25.4161622902533	0.282442562786721	0.299975136079499	-14.2002365659547	-0.391364849882981	-0.362644289555613	-0.408811652456917	0.454282999026483	0.522919767554871	0.412592850719418	0.449938375815219	0.521269884500105	0.401792300013261	0.00202911931031113	0.00503048484805462	0.00520614019991927
209	8.10930216216329	0.29	25.5059230461215	19.3369573644557	31.6748887277874	0.38162367298677	9.23770066848989	7.40176220208087	11.0736391348989	0.22	0.15	0.34	12.6129640056902	15.7414927480712	18.8700214904522	31.9322315693247	39.8527254538651	47.7732193384056	31.9759623914317	39.9137776401027	47.8358202987902	25.5059230461215	0.282888123897124	-0.288957364350003	-15.1181697388096	-0.391364849882981	-0.362644289555613	-0.408811652456917	0.454282999026483	0.522919767554871	0.412592850719418	0.449938375815219	0.521269884500105	0.401792300013261	0.00202911931031113	0.00503048484805462	0.00520614019991927
209	8.10930216216329	0.29	25.5251705098747	19.3257473170556	31.7245937026939	0.333740677092236	9.30712380582171	7.25398632728502	11.3602612843584	0.28	0.19	0.43	11.1000630684515	14.2417777714744	17.3834924744974	25.1901778410424	32.319898781088	39.4496197211336	25.2637848900764	32.391679926306	39.5528268047322	25.5251705098747	0.335352383367766	-0.270875566123873	-13.0788398801146	-0.391364849882981	-0.362644289555613	-0.408811652456917	0.454282999026483	0.522919767554871	0.412592850719418	0.449938375815219	0.521269884500105	0.401792300013261	0.00202911931031113	0.00503048484805462	0.00520614019991927
209	8.10930216216329	0.29	25.6775120152303	19.3321790266609	32.0228450037998	0.325242136483731	9.14428497706761	7.08789353269454	11.2006764214407	0.24	0.16	0.38	11.6460306243907	15.0248620961721	18.4036935679534	28.367551228229	36.5977523979366	44.8279535676441	28.3527964642329	36.5774370850816	44.7813039935888	25.6775120152303	0.308444355358969	-0.26071237142376	-14.0906722313512	-0.391364849882981	-0.362644289555613	-0.408811652456917	0.454282999026483	0.522919767554871	0.412592850719418	0.449938375815219	0.521269884500105	0.401792300013261	0.00202911931031113	0.00503048484805462	0.00520614019991927
209	8.10930216216329	0.29	25.6794176655653	19.3687954069705	31.99003992416	0.358873312590341	9.4920808699608	7.51124616233214	11.4729155775895	0.25	0.15	0.38	12.0723093110184	15.2559686889276	18.4396280668369	28.7492523392753	36.3308860151352	43.9125196909951	28.4291237669747	35.9411788255568	43.4240105530486	25.6794176655653	0.295634957790058	-2.1168067708355	-16.4738759723631	-0.391364849882981	-0.362644289555613	-0.408811652456917	0.454282999026483	0.522919767554871	0.412592850719418	0.449938375815219	0.521269884500105	0.401792300013261	0.00202911931031113	0.00503048484805462	0.00520614019991927
209	8.10930216216329	0.29	25.6904260589358	19.431689945496	31.9491621723756	0.36355348547969	9.81470510560203	7.78721139047406	11.84219882073	0.27	0.16	0.4	12.1379236666615	15.2981774102498	18.4584311538381	28.0395719482329	35.3400101987553	42.6404484492778	27.9500250361399	35.2313158428144	42.5214217013009	25.6904260589358	0.317719415873995	0.831708955079297	-12.6512101399445	-0.391364849882981	-0.362644289555613	-0.408811652456917	0.454282999026483	0.522919767554871	0.412592850719418	0.449938375815219	0.521269884500105	0.401792300013261	0.00202911931031113	0.00503048484805462	0.00520614019991927
209	8.10930216216329	0.29	25.7373512150828	19.4246795423409	32.0500228878246	0.346887557525439	10.0952800521496	7.93254434650769	12.2580157577914	0.22	0.17	0.36	13.4904731527555	17.1685273430623	20.8465815333692	34.0801130303016	43.3717443258006	52.6633756212995	34.3510985154511	43.7013351960635	53.0734316865103	25.7373512150828	0.298596563092522	-0.440321640169929	-14.4757931954188	-0.391364849882981	-0.362644289555613	-0.408811652456917	0.454282999026483	0.522919767554871	0.412592850719418	0.449938375815219	0.521269884500105	0.401792300013261	0.00202911931031113	0.00503048484805462	0.00520614019991927
209	8.10930216216329	0.29	26.1841589500475	19.8146000291396	32.5537178709554	0.353645313131787	9.09000548282567	7.17133186255497	11.0086791030964	0.26	0.15	0.38	11.2709589947019	14.2864785819634	17.301998169225	26.2488560585399	33.2716781293985	40.2945002002572	26.0916231187896	33.0612481875322	40.0339298998992	26.1841589500475	0.30926097160777	0.685723012904816	-13.2107850706881	-0.391364849882981	-0.362644289555613	-0.408811652456917	0.454282999026483	0.522919767554871	0.412592850719418	0.449938375815219	0.521269884500105	0.401792300013261	0.00202911931031113	0.00503048484805462	0.00520614019991927
209	8.10930216216329	0.29	26.1856067029816	19.7219815437083	32.6492318622549	0.344213116105231	10.3613690195667	8.12846395596539	12.594274083168	0.27	0.17	0.43	12.6184721744925	16.0847913420467	19.5511105096009	29.0348437229341	37.0107724987802	44.9867012746262	28.9610357762077	36.8955795254591	44.8559043341939	26.1856067029816	0.329636462350207	0.0736103136697815	-12.8980661911729	-0.391364849882981	-0.362644289555613	-0.408811652456917	0.454282999026483	0.522919767554871	0.412592850719418	0.449938375815219	0.521269884500105	0.401792300013261	0.00202911931031113	0.00503048484805462	0.00520614019991927
209	8.10930216216329	0.29	26.2001661769494	19.8041940296131	32.5961383242857	0.401542286928574	10.4084764916034	8.42455849306599	12.3923944901407	0.27	0.17	0.42	13.1384937115298	16.2325067888238	19.3265198661178	30.3670425037457	37.5182448172103	44.6694471306748	30.2417188852609	37.3489320111404	44.4889752828143	26.2001661769494	0.325182175900254	-1.0364954145155	-14.191111515433	-0.391364849882981	-0.362644289555613	-0.408811652456917	0.454282999026483	0.522919767554871	0.412592850719418	0.449938375815219	0.521269884500105	0.401792300013261	0.00202911931031113	0.00503048484805462	0.00520614019991927
209	8.10930216216329	0.29	26.2434234345747	19.8302933939047	32.6565534752446	0.389705795130953	9.57037831022169	7.70048960629742	11.440267014146	0.26	0.16	0.41	12.2679203411993	15.2469056836237	18.2258910260481	28.9576102061785	35.9893070184038	43.0210038306291	28.7097070609799	35.6840593782371	42.6426944479739	26.2434234345747	0.306417541635983	0.0975501544970599	-13.8990449201294	-0.391364849882981	-0.362644289555613	-0.408811652456917	0.454282999026483	0.522919767554871	0.412592850719418	0.449938375815219	0.521269884500105	0.401792300013261	0.00202911931031113	0.00503048484805462	0.00520614019991927
209	8.10930216216329	0.29	26.2731832628831	19.9030899226688	32.6432766030974	0.416091099274078	9.71032502405016	7.91436128787278	11.5062887602275	0.23	0.16	0.34	13.2814950572508	16.2953937936646	19.3092925300783	33.0766282380622	40.5825308207009	48.0884334033396	33.3883609473844	40.9754807617727	48.5705422765723	26.2731832628831	0.293057508048167	0.504284658036384	-13.8416216159582	-0.391364849882981	-0.362644289555613	-0.408811652456917	0.454282999026483	0.522919767554871	0.412592850719418	0.449938375815219	0.521269884500105	0.401792300013261	0.00202911931031113	0.00503048484805462	0.00520614019991927
209	8.10930216216329	0.29	26.3032901692189	19.9023827216545	32.7041976167832	0.412921988699116	10.3312595615807	8.40793474002747	12.254584383134	0.25	0.16	0.37	13.4418395015196	16.5166758745387	19.5915122475578	31.8397637337006	39.1231466089127	46.4065294841248	31.9311845622062	39.2451785713014	46.533492227293	26.3032901692189	0.297973454611669	-0.86658513736707	-15.0356706331777	-0.391364849882981	-0.362644289555613	-0.408811652456917	0.454282999026483	0.522919767554871	0.412592850719418	0.449938375815219	0.521269884500105	0.401792300013261	0.00202911931031113	0.00503048484805462	0.00520614019991927
209	8.10930216216329	0.29	26.4240942480631	19.9556570212768	32.8925314748494	0.338576141336326	9.44644542422562	7.3850294644689	11.5078613839823	0.24	0.17	0.37	12.209034595343	15.6169964578041	19.0249583202653	29.9297088705625	38.2841209732482	46.638533075934	30.1363615521181	38.5514633294983	46.981327417984	26.4240942480631	0.302769786644946	-0.426709579271058	-14.3806292520998	-0.391364849882981	-0.362644289555613	-0.408811652456917	0.454282999026483	0.522919767554871	0.412592850719418	0.449938375815219	0.521269884500105	0.401792300013261	0.00202911931031113	0.00503048484805462	0.00520614019991927
209	8.10930216216329	0.29	26.4527064270112	20.0503289914682	32.8550838625541	0.368579382566068	9.25847942898448	7.36648877088538	11.1504700870836	0.23	0.17	0.35	12.2762425263397	15.4292421301932	18.5822417340468	30.3483396962548	38.1429317984064	45.9375239005581	30.6693254707768	38.5360417821186	46.4105842007317	26.4527064270112	0.287735735188162	-0.342918711984317	-14.6105602699339	-0.391364849882981	-0.362644289555613	-0.408811652456917	0.454282999026483	0.522919767554871	0.412592850719418	0.449938375815219	0.521269884500105	0.401792300013261	0.00202911931031113	0.00503048484805462	0.00520614019991927
209	8.10930216216329	0.29	26.5961904448221	20.0490271344789	33.1433537551653	0.303360192802896	8.85984120359311	6.76362416216401	10.9560582450222	0.25	0.17	0.39	10.8137455383567	14.1651969401048	17.5166483418528	25.6161989031633	33.5553024651016	41.4944060270399	25.6962770350932	33.6776779436359	41.6495975961446	26.5961904448221	0.308995994687847	-1.37844862473721	-14.916509163407	-0.391364849882981	-0.362644289555613	-0.408811652456917	0.454282999026483	0.522919767554871	0.412592850719418	0.449938375815219	0.521269884500105	0.401792300013261	0.00202911931031113	0.00503048484805462	0.00520614019991927
209	8.10930216216329	0.29	26.6653537621909	20.2181323000878	33.1125752242941	0.370718856367186	10.1556310117049	8.08981140276563	12.2214506206441	0.28	0.17	0.39	12.3846797962855	15.5472398486564	18.7097999010272	28.1176489354623	35.2977904290316	42.477931922601	28.2186748603407	35.4014361721329	42.6182008244262	26.6653537621909	0.324065325859231	0.0611990458451436	-13.0046956609307	-0.391364849882981	-0.362644289555613	-0.408811652456917	0.454282999026483	0.522919767554871	0.412592850719418	0.449938375815219	0.521269884500105	0.401792300013261	0.00202911931031113	0.00503048484805462	0.00520614019991927
209	8.10930216216329	0.29	26.6913172639246	20.2291022304218	33.1535322974275	0.374844708256198	9.10677242677872	7.27057992659889	10.9429649269585	0.26	0.17	0.41	11.3684820412406	14.2396039700686	17.1107258988966	26.3431306131184	32.996115567744	39.6491005223697	26.2552334367435	32.8924904176454	39.5236130238021	26.6913172639246	0.318465304835214	0.686768231759572	-12.8989297344953	-0.391364849882981	-0.362644289555613	-0.408811652456917	0.454282999026483	0.522919767554871	0.412592850719418	0.449938375815219	0.521269884500105	0.401792300013261	0.00202911931031113	0.00503048484805462	0.00520614019991927
209	8.10930216216329	0.29	26.7920019177141	20.1839278523227	33.4000759831054	0.322750562637927	9.01382261602773	6.97520725987995	11.0524379721755	0.23	0.15	0.38	11.6792977442125	15.0927584262085	18.5062191082046	29.0174517206681	37.4982638987208	45.9790760767734	28.8776576923935	37.3124872713876	45.7758594676568	26.7920019177141	0.29386580908044	-0.382085682867688	-14.6977627017156	-0.391364849882981	-0.362644289555613	-0.408811652456917	0.454282999026483	0.522919767554871	0.412592850719418	0.449938375815219	0.521269884500105	0.401792300013261	0.00202911931031113	0.00503048484805462	0.00520614019991927
209	8.10930216216329	0.29	26.813279757923	20.2815749929338	33.3449845229122	0.387719817513815	9.82146283899507	7.89448047053156	11.7484452074586	0.26	0.16	0.4	12.556369189385	15.6212829769587	18.6861967645324	29.5899827837187	36.8126715116478	44.0353602395769	29.4806396756587	36.6793168351674	43.8744865138543	26.813279757923	0.303983398502225	0.837913745976768	-13.1041091031292	-0.391364849882981	-0.362644289555613	-0.408811652456917	0.454282999026483	0.522919767554871	0.412592850719418	0.449938375815219	0.521269884500105	0.401792300013261	0.00202911931031113	0.00503048484805462	0.00520614019991927
209	8.10930216216329	0.29	26.9460425689293	20.3551283477825	33.536956790076	0.375478622405606	9.57393373476338	7.6461561537282	11.5017113157986	0.23	0.16	0.35	12.719676921944	15.9266095970213	19.1335422720985	31.3857296893788	39.2988176309732	47.2119055725677	31.6039114233415	39.5610557543311	47.5183955489708	26.9460425689293	0.284726920588608	0.927992227724695	-13.4935755248673	-0.391364849882981	-0.362644289555613	-0.408811652456917	0.454282999026483	0.522919767554871	0.412592850719418	0.449938375815219	0.521269884500105	0.401792300013261	0.00202911931031113	0.00503048484805462	0.00520614019991927
209	8.10930216216329	0.29	26.9960676980323	20.4354669207539	33.5566684753107	0.354214022045076	9.23227135407678	7.28599075712061	11.1785519510329	0.25	0.17	0.4	11.8324861784574	14.9932558020501	18.1540254256427	28.4770645105543	36.0840406875409	43.6910168645275	28.422689495144	36.0035757937387	43.6081382200696	26.9960676980323	0.307633589085367	0.607049367769123	-13.2537121961616	-0.391364849882981	-0.362644289555613	-0.408811652456917	0.454282999026483	0.522919767554871	0.412592850719418	0.449938375815219	0.521269884500105	0.401792300013261	0.00202911931031113	0.00503048484805462	0.00520614019991927
209	8.10930216216329	0.29	26.996123915516	20.4257082635975	33.5665395674346	0.344188482539596	9.60341986884311	7.5337421157029	11.6730976219833	0.25	0.16	0.39	12.2234883504698	15.581538243365	18.9395881362601	29.3901959520899	37.4643022578638	45.5384085636378	29.2466772134694	37.2609574903101	45.2886959935298	26.996123915516	0.301139412478545	0.143815644140247	-13.8568824819189	-0.391364849882981	-0.362644289555613	-0.408811652456917	0.454282999026483	0.522919767554871	0.412592850719418	0.449938375815219	0.521269884500105	0.401792300013261	0.00202911931031113	0.00503048484805462	0.00520614019991927
209	8.10930216216329	0.29	27.0927957505457	20.5157460309022	33.6698454701892	0.392261224940626	9.56518074480665	7.70630900285993	11.4240524867534	0.22	0.15	0.4	13.1017971946959	16.2621377111349	19.422478227574	33.0875068114036	41.0686857909076	49.0498647704116	32.7026107216825	40.5985208587531	48.4717068366081	27.0927957505457	0.298467884693201	0.514273531644074	-13.8170596678497	-0.391364849882981	-0.362644289555613	-0.408811652456917	0.454282999026483	0.522919767554871	0.412592850719418	0.449938375815219	0.521269884500105	0.401792300013261	0.00202911931031113	0.00503048484805462	0.00520614019991927
209	8.10930216216329	0.29	27.1767654375301	20.5946025820097	33.7589282930506	0.363605951863743	8.82737331266999	7.00404650272703	10.6507001226129	0.25	0.17	0.4	11.2745529659143	14.209598397847	17.1446438297797	26.8914937706129	33.8920157591922	40.8925377477715	26.9151281105895	33.9129900310517	40.949310777901	27.1767654375301	0.299777885271033	0.424974034886626	-13.4962583566303	-0.391364849882981	-0.362644289555613	-0.408811652456917	0.454282999026483	0.522919767554871	0.412592850719418	0.449938375815219	0.521269884500105	0.401792300013261	0.00202911931031113	0.00503048484805462	0.00520614019991927
209	8.10930216216329	0.29	27.2047796185388	20.6206893520339	33.7888698850437	0.362694404331077	10.2522882888452	8.13046256849452	12.3741140091958	0.26	0.17	0.41	12.9081929256449	16.2768740458328	19.6455551660206	30.3639613572272	38.2881149507941	46.2122685443611	30.3968150199136	38.3179290595834	46.239496992982	27.2047796185388	0.319493719934156	-0.879212708850867	-14.133930015508	-0.391364849882981	-0.362644289555613	-0.408811652456917	0.454282999026483	0.522919767554871	0.412592850719418	0.449938375815219	0.521269884500105	0.401792300013261	0.00202911931031113	0.00503048484805462	0.00520614019991927
209	8.10930216216329	0.29	27.2048435204851	20.4942254667006	33.9154615742696	0.373119467405971	10.0461751244848	8.01309430449183	12.0792559444777	0.26	0.17	0.36	12.5727533855811	15.7627100728994	18.9526667602177	29.2322101044377	36.6490011006476	44.0657920968575	29.4980041481408	36.9627855631105	44.4410714190426	27.2048435204851	0.308112091108816	-0.645502732192992	-14.586524928577	-0.391364849882981	-0.362644289555613	-0.408811652456917	0.454282999026483	0.522919767554871	0.412592850719418	0.449938375815219	0.521269884500105	0.401792300013261	0.00202911931031113	0.00503048484805462	0.00520614019991927
209	8.10930216216329	0.29	27.2844078652334	20.6972413117055	33.8715744187613	0.36392305366612	10.0869363442467	8.0048689385636	12.1690037499299	0.25	0.16	0.37	12.8099807751779	16.1418583666943	19.4737359582106	30.3729059772576	38.2729025963745	46.1728992154914	30.4706502246114	38.3780952619207	46.3403131024589	27.2844078652334	0.304497473488541	-0.199055401811231	-13.9501635907914	-0.391364849882981	-0.362644289555613	-0.408811652456917	0.454282999026483	0.522919767554871	0.412592850719418	0.449938375815219	0.521269884500105	0.401792300013261	0.00202911931031113	0.00503048484805462	0.00520614019991927
209	8.10930216216329	0.29	27.2879219183162	20.5903367293083	33.985507107324	0.366415217125487	10.1588458131559	8.07317651295097	12.2445151133609	0.26	0.18	0.37	12.7013869302962	15.9827338385481	19.2640807468	29.6100607564266	37.2596884584609	44.9093161604953	30.0635286267965	37.8052119764474	45.5922430876172	27.2879219183162	0.309285402318499	-0.0108843151747001	-13.739613953561	-0.391364849882981	-0.362644289555613	-0.408811652456917	0.454282999026483	0.522919767554871	0.412592850719418	0.449938375815219	0.521269884500105	0.401792300013261	0.00202911931031113	0.00503048484805462	0.00520614019991927
209	8.10930216216329	0.29	27.3053387397888	20.6787598285797	33.9319176509978	0.36586756497019	9.55525997137551	7.59119433283279	11.5193256099182	0.25	0.16	0.38	12.238415101091	15.4048536766801	18.5712922522692	29.2357426171182	36.7998906251871	44.364038633256	29.2418575678624	36.829776355787	44.4067206080854	27.3053387397888	0.303360640769589	0.727323601605117	-13.0645255303067	-0.391364849882981	-0.362644289555613	-0.408811652456917	0.454282999026483	0.522919767554871	0.412592850719418	0.449938375815219	0.521269884500105	0.401792300013261	0.00202911931031113	0.00503048484805462	0.00520614019991927
209	8.10930216216329	0.29	27.3702981075337	20.6357916848341	34.1048045302333	0.408100809273655	10.1105378479369	8.20946015500575	12.011615540868	0.26	0.18	0.41	13.0551654013798	16.0783707344315	19.1015760674832	30.7602914979031	37.8835009283143	45.0067103587255	30.8336963379005	37.9749224538029	45.1139460823258	27.3702981075337	0.315969490149333	-0.660226563240872	-14.3240069200124	-0.391364849882981	-0.362644289555613	-0.408811652456917	0.454282999026483	0.522919767554871	0.412592850719418	0.449938375815219	0.521269884500105	0.401792300013261	0.00202911931031113	0.00503048484805462	0.00520614019991927
209	8.10930216216329	0.29	27.4059721937951	20.6864205459943	34.1255238415958	0.366019305848455	9.73557669040909	7.7351015274205	11.7360518533977	0.24	0.14	0.38	12.6168931419217	15.8799118980456	19.1429306541695	30.5013322619904	38.3896783181956	46.2780243744008	30.22139484454	38.0213393240414	45.8463750968631	27.4059721937951	0.295289568414158	-0.417521396544298	-14.729664983587	-0.391364849882981	-0.362644289555613	-0.408811652456917	0.454282999026483	0.522919767554871	0.412592850719418	0.449938375815219	0.521269884500105	0.401792300013261	0.00202911931031113	0.00503048484805462	0.00520614019991927
209	8.10930216216329	0.29	27.4297014214835	20.762639054974	34.096763787993	0.380994780766763	10.3293266953349	8.27369589021041	12.3849575004594	0.27	0.17	0.4	12.7611123792376	15.9316586577701	19.1022049363026	29.1802059197126	36.4301376291208	43.680069338529	29.1999503145971	36.4470270366336	43.7212388673243	27.4297014214835	0.315013722821976	0.634932521059862	-12.9399850752309	-0.391364849882981	-0.362644289555613	-0.408811652456917	0.454282999026483	0.522919767554871	0.412592850719418	0.449938375815219	0.521269884500105	0.401792300013261	0.00202911931031113	0.00503048484805462	0.00520614019991927
209	8.10930216216329	0.29	27.4702663334839	20.7277295817045	34.2128030852632	0.297548418106919	8.61708136482455	6.54991690441423	10.6842458252349	0.26	0.17	0.38	10.2520620036722	13.4876294969989	16.7231969903257	23.7798190202468	31.2847686968625	38.7897183734782	23.8543416027064	31.371194103769	38.9172668606603	27.4702663334839	0.309605681503253	0.0394507014583949	-13.4090411591724	-0.391364849882981	-0.362644289555613	-0.408811652456917	0.454282999026483	0.522919767554871	0.412592850719418	0.449938375815219	0.521269884500105	0.401792300013261	0.00202911931031113	0.00503048484805462	0.00520614019991927
209	8.10930216216329	0.29	27.4935208754825	20.7911179489784	34.1959238019866	0.329844635851216	9.28564382501532	7.21916709616408	11.3521205538666	0.24	0.17	0.36	11.9114867934376	15.3211336317462	18.7307804700548	29.1407029583283	37.4821894101033	45.8236758618782	29.394687566886	37.8270671085898	46.2259460563345	27.4935208754825	0.300168972880105	0.577744493136869	-13.3428480676501	-0.391364849882981	-0.362644289555613	-0.408811652456917	0.454282999026483	0.522919767554871	0.412592850719418	0.449938375815219	0.521269884500105	0.401792300013261	0.00202911931031113	0.00503048484805462	0.00520614019991927
209	8.10930216216329	0.29	27.5015021249625	20.7640027505083	34.2390014994168	0.315942983327697	9.97172132858548	7.68086745216266	12.2625752050083	0.27	0.17	0.4	11.9504112302757	15.5146760821598	19.0789409340439	27.5575932767221	35.7767716151124	43.9959499535027	27.6285654947099	35.8421429778456	44.1050198130415	27.5015021249625	0.318108915814372	-0.349482095640825	-13.6992233808168	-0.391364849882981	-0.362644289555613	-0.408811652456917	0.454282999026483	0.522919767554871	0.412592850719418	0.449938375815219	0.521269884500105	0.401792300013261	0.00202911931031113	0.00503048484805462	0.00520614019991927
209	8.10930216216329	0.29	27.5070582641867	20.7111529695474	34.3029635588259	0.368040619322059	9.32509001666823	7.41727966751445	11.232900365822	0.23	0.15	0.34	12.4725500565013	15.6806345759981	18.8887190954949	31.1290560343162	39.1358102520061	47.1425644696959	31.2638097775106	39.2901134446241	47.3508625836391	27.5070582641867	0.280976972591192	0.336458730607579	-14.4418513385413	-0.391364849882981	-0.362644289555613	-0.408811652456917	0.454282999026483	0.522919767554871	0.412592850719418	0.449938375815219	0.521269884500105	0.401792300013261	0.00202911931031113	0.00503048484805462	0.00520614019991927
209	8.10930216216329	0.29	27.507737806505	20.7913374989535	34.2241381140566	0.436917756462325	11.6605558434172	9.59379234192156	13.7273193449129	0.24	0.16	0.35	15.6084317650428	18.970911995787	22.3333922265312	37.6338493639303	45.7412029019346	53.848556439939	37.811547308571	45.9782049290167	54.1424528271459	27.507737806505	0.29872705633342	0.288354455045795	-13.8930585948594	-0.391364849882981	-0.362644289555613	-0.408811652456917	0.454282999026483	0.522919767554871	0.412592850719418	0.449938375815219	0.521269884500105	0.401792300013261	0.00202911931031113	0.00503048484805462	0.00520614019991927
209	8.10930216216329	0.29	27.61278223466	20.8874285612073	34.3381359081126	0.385265375148308	10.2159828255298	8.20119432420282	12.2307713268567	0.24	0.15	0.33	13.4675457831098	16.7761195483756	20.0846933136413	32.7848994027813	40.8391700032167	48.893440603652	32.9819216247988	41.0721034061268	49.1763680016506	27.61278223466	0.28658076691322	0.756282575274214	-13.8954077693513	-0.391364849882981	-0.362644289555613	-0.408811652456917	0.454282999026483	0.522919767554871	0.412592850719418	0.449938375815219	0.521269884500105	0.401792300013261	0.00202911931031113	0.00503048484805462	0.00520614019991927
209	8.10930216216329	0.29	27.8253722387752	21.1056483087818	34.5450961687687	0.358204056281109	8.96816905962855	7.09394079797454	10.8423973212826	0.25	0.16	0.37	11.4140297186494	14.4296310166134	17.4452323145773	27.2115569000568	34.4008851504779	41.5902134008989	27.2162944520006	34.4145138957498	41.6005311318687	27.8253722387752	0.28592102406193	1.37654674713449	-13.0957329028455	-0.391364849882981	-0.362644289555613	-0.408811652456917	0.454282999026483	0.522919767554871	0.412592850719418	0.449938375815219	0.521269884500105	0.401792300013261	0.00202911931031113	0.00503048484805462	0.00520614019991927
209	8.10930216216329	0.29	27.8515248658391	21.0967605298451	34.6062892018332	0.341966753351699	9.28664590456014	7.27534835885164	11.2979434502686	0.23	0.15	0.34	12.2620177663882	15.6518989133115	19.0417800602348	30.678737611887	39.1599905527376	47.6412434935882	30.8813249099182	39.4233893493171	47.9562441045113	27.8515248658391	0.282446445671798	-0.116476168225643	-14.8769026596392	-0.391364849882981	-0.362644289555613	-0.408811652456917	0.454282999026483	0.522919767554871	0.412592850719418	0.449938375815219	0.521269884500105	0.401792300013261	0.00202911931031113	0.00503048484805462	0.00520614019991927
209	8.10930216216329	0.29	28.037772410277	21.2194742792926	34.8560705412613	0.344123029988971	9.13904737767735	7.16916310872703	11.1089316466277	0.25	0.16	0.37	11.4658090596992	14.6162907205217	17.7667723813442	27.1696082919714	34.635052048265	42.1004958045585	27.1882173178659	34.6744739670915	42.1466221107258	28.037772410277	0.292849793377265	0.456405553521728	-13.8392770009401	-0.391364849882981	-0.362644289555613	-0.408811652456917	0.454282999026483	0.522919767554871	0.412592850719418	0.449938375815219	0.521269884500105	0.401792300013261	0.00202911931031113	0.00503048484805462	0.00520614019991927
209	8.10930216216329	0.29	28.0857038260064	21.1824532401007	34.9889544119121	0.35903760951193	9.31623505519707	7.3727902949709	11.2596798154232	0.24	0.16	0.36	12.1191406078568	15.3137086574661	18.5082767070754	29.5325958589484	37.317296953336	45.1019980477236	29.5736442618399	37.3750297831419	45.1683691449873	28.0857038260064	0.287722137661672	-0.651752831767597	-14.949822449834	-0.391364849882981	-0.362644289555613	-0.408811652456917	0.454282999026483	0.522919767554871	0.412592850719418	0.449938375815219	0.521269884500105	0.401792300013261	0.00202911931031113	0.00503048484805462	0.00520614019991927
209	8.10930216216329	0.29	28.15112217979	21.3349397689962	34.9673045905837	0.386369449182425	10.5888008445766	8.50534481586241	12.6722568732908	0.27	0.17	0.38	13.2784493305313	16.5311176124893	19.7837858944472	30.722036350151	38.2476585599318	45.7732807697126	30.8524077616725	38.4000302131501	45.9627368444964	28.15112217979	0.304265962617188	1.01137356610695	-12.7241614624791	-0.391364849882981	-0.362644289555613	-0.408811652456917	0.454282999026483	0.522919767554871	0.412592850719418	0.449938375815219	0.521269884500105	0.401792300013261	0.00202911931031113	0.00503048484805462	0.00520614019991927
209	8.10930216216329	0.29	28.2323614228463	21.3072431287987	35.1574797168939	0.345746007106212	9.82613098875151	7.71574150025648	11.9365204772465	0.22	0.15	0.35	13.1723221143606	16.7751812988334	20.3780404833063	33.4152505063619	42.55490266056	51.6945548147581	33.390533125061	42.5131944427615	51.6361210303587	28.2323614228463	0.290292480485117	0.251818361708173	-14.122338404793	-0.391364849882981	-0.362644289555613	-0.408811652456917	0.454282999026483	0.522919767554871	0.412592850719418	0.449938375815219	0.521269884500105	0.401792300013261	0.00202911931031113	0.00503048484805462	0.00520614019991927
209	8.10930216216329	0.29	28.2544260359009	21.356893846618	35.1519582251839	0.356756757323367	9.71019489851283	7.67448953502091	11.7459002620047	0.24	0.14	0.4	12.4885516700573	15.8012165060661	19.1138813420749	30.118088822416	38.1070963875623	46.0961039527086	29.6306440982564	37.4767521104166	45.3395644870123	28.2544260359009	0.303654007965039	0.877002988346023	-13.3937054724635	-0.391364849882981	-0.362644289555613	-0.408811652456917	0.454282999026483	0.522919767554871	0.412592850719418	0.449938375815219	0.521269884500105	0.401792300013261	0.00202911931031113	0.00503048484805462	0.00520614019991927
209	8.10930216216329	0.29	28.2736429935917	21.4011391933057	35.1461467938776	0.356758328840871	9.77594225561444	7.72646022677267	11.8254242844562	0.24	0.17	0.36	12.7588682124135	16.1432215051535	19.5275747978934	31.240211065406	39.5268325293874	47.8134539933688	31.5612112271599	39.926325182708	48.306047915019	28.2736429935917	0.289564115016663	0.842012289484621	-13.3252010602166	-0.391364849882981	-0.362644289555613	-0.408811652456917	0.454282999026483	0.522919767554871	0.412592850719418	0.449938375815219	0.521269884500105	0.401792300013261	0.00202911931031113	0.00503048484805462	0.00520614019991927
209	8.10930216216329	0.29	28.3177389801266	21.4016201671918	35.2338577930615	0.408736083497411	11.1299448904978	9.0399382124709	13.2199515685246	0.26	0.15	0.4	14.3218843468988	17.6330611739322	20.9442380009655	33.6188516649751	41.3914296224728	49.1640075799704	33.3111170909612	41.0139590105731	48.6930196859307	28.3177389801266	0.30512015514398	0.181607027298396	-13.7972489009801	-0.391364849882981	-0.362644289555613	-0.408811652456917	0.454282999026483	0.522919767554871	0.412592850719418	0.449938375815219	0.521269884500105	0.401792300013261	0.00202911931031113	0.00503048484805462	0.00520614019991927
209	8.10930216216329	0.29	28.3991321773819	21.4477315671071	35.3505327876567	0.386956626405589	10.1010517288108	8.11602429190718	12.0860791657143	0.23	0.15	0.37	13.6189944767257	16.9499452879862	20.2808960992468	33.914706284325	42.2096078355735	50.504509386822	33.7494794766072	42.0260926059543	50.260068820045	28.3991321773819	0.294838610123552	0.217451825663212	-14.2091114464844	-0.391364849882981	-0.362644289555613	-0.408811652456917	0.454282999026483	0.522919767554871	0.412592850719418	0.449938375815219	0.521269884500105	0.401792300013261	0.00202911931031113	0.00503048484805462	0.00520614019991927
209	8.10930216216329	0.29	28.4069002088976	21.4322993439303	35.381501073865	0.356430196841291	9.66687850875878	7.63881147314102	11.6949455443765	0.25	0.15	0.35	12.3046570156589	15.5714831921896	18.8383093687204	29.3685267812051	37.1657268114774	44.9629268417497	29.3745182319285	37.160407479157	44.9859879078135	28.4069002088976	0.2903817093759	-0.735485714007637	-15.2873502150565	-0.391364849882981	-0.362644289555613	-0.408811652456917	0.454282999026483	0.522919767554871	0.412592850719418	0.449938375815219	0.521269884500105	0.401792300013261	0.00202911931031113	0.00503048484805462	0.00520614019991927
209	8.10930216216329	0.29	28.429776903664	21.5284847354333	35.3310690718947	0.346946268611111	9.85292997041787	7.74238697115331	11.9634729696824	0.25	0.15	0.36	12.5413288962071	15.9600438224931	19.3787587487791	30.1037381197649	38.3098939186269	46.5160497174889	30.0743607210395	38.2985386670618	46.5233473034462	28.429776903664	0.292628527924063	0.0893463815932644	-14.3163560510962	-0.391364849882981	-0.362644289555613	-0.408811652456917	0.454282999026483	0.522919767554871	0.412592850719418	0.449938375815219	0.521269884500105	0.401792300013261	0.00202911931031113	0.00503048484805462	0.00520614019991927
209	8.10930216216329	0.29	28.5186116377718	21.5310873555308	35.5061359200127	0.433632168279714	12.106959361328	9.94668411444807	14.2672346082079	0.26	0.16	0.4	15.7728276952492	19.1984566637871	22.624085632325	37.0583657002581	45.1069042072572	53.1554427142563	36.8486757702045	44.8684221674914	52.8794786588291	28.5186116377718	0.300935482512082	-0.428176742249374	-14.1804935803468	-0.391364849882981	-0.362644289555613	-0.408811652456917	0.454282999026483	0.522919767554871	0.412592850719418	0.449938375815219	0.521269884500105	0.401792300013261	0.00202911931031113	0.00503048484805462	0.00520614019991927
209	8.10930216216329	0.29	28.5983679002642	21.6037371401568	35.5929986603715	0.355840963758697	10.2107684726674	8.06584169479586	12.355695250539	0.25	0.16	0.4	12.9679404686709	16.4164686964247	19.8649969241784	30.8923995307903	39.1075291469656	47.3226587631409	30.8250047531126	39.0385043481256	47.2138765380268	28.5983679002642	0.301945430030981	0.587171762311792	-13.1125915166016	-0.391364849882981	-0.362644289555613	-0.408811652456917	0.454282999026483	0.522919767554871	0.412592850719418	0.449938375815219	0.521269884500105	0.401792300013261	0.00202911931031113	0.00503048484805462	0.00520614019991927
[truncated: 1,350 more rows]
