# Supplementary material for: Re-expressing coefficients from regression models for inclusion in a meta-analysis
Source: BMC Med Res Methodol. 2024 Jan 8;24:6. doi: 10.1186/s12874-023-02132-y (PMC10773134; doi:10.1186/s12874-023-02132-y)
Supplement: Supplementary file 2 — Additional file 2. [file 12874_2023_2132_MOESM2_ESM.zip › Supp_Files_R1/simdata/simdata_scenario_21.csv]

ex_no	errsd	rsquare	beta	b_low_ci	b_hi_ci	lrsquare	lbeta	lb_low_ci	lb_hi_ci	x_median	x_25	x_75	rbl	rb	rbu	altl	alt	altu	dzl	dz	dzu	observed_beta	xlog	error	ylog	RelBias_rb	RelBias_rbl	RelBias_rbu	RelBias_alt	RelBias_altl	RelBias_altu	RelBias_dz	RelBias_dzl	RelBias_dzu	MC_SE_RelBias_rb	MC_SE_RelBias_alt	MC_SE_RelBias_dz
21	0.423750140311331	0	0.0735867506597256	-0.16157960962256	0.308753110942011	0.00289952768849693	0.0912450891684472	-0.172935431809956	0.35542561014685	1.01	0.87	1.23	-0.11913257458066	0.0628573466796827	0.244847267940026	-0.164522979533841	0.0868064674815798	0.338135914497	-0.170348847347056	0.0898774759712957	0.350136436897486	0.0735867506597256	1.06685644852739	0.0134105606449691	0.0307522335991056	-0.260384517810298	-0.182805473494353	-0.266334732625874	0.0240949057789245	0.0919576287801603	0.0158607700644247	0.0605409679084677	0.127201141401968	0.0520149457525786	0.00107223340803027	0.00151205515779284	0.00156676552804835
21	0.423750140311331	0	0.0854340168286239	-0.236636845188381	0.407504878845629	0.00131522955126955	0.0770286920713985	-0.254370480438353	0.40842786458115	0.97	0.87	1.15	-0.18032087403246	0.0546049252883258	0.289530724609111	-0.251818854723538	0.076256006533638	0.404330867790814	-0.261286794030775	0.0791144260511497	0.41946764368165	0.0854340168286239	1.0154046710308	-0.0361900791617768	-0.0403004465757145	-0.260384517810298	-0.182805473494353	-0.266334732625874	0.0240949057789245	0.0919576287801603	0.0158607700644247	0.0605409679084677	0.127201141401968	0.0520149457525786	0.00107223340803027	0.00151205515779284	0.00156676552804835
21	0.423750140311331	0	0.0897381135767393	-0.191104902915202	0.370581130068681	0.00365457016941152	0.114901111181785	-0.181306698168876	0.411108920532446	1.04	0.91	1.24	-0.12231868513663	0.0775181114787211	0.277354908094072	-0.167590516974324	0.106208633317803	0.380007783609929	-0.173734130906812	0.110101783366898	0.393967861394693	0.0897381135767393	1.06299296586422	-0.0610406092567548	-0.0427225703576949	-0.260384517810298	-0.182805473494353	-0.266334732625874	0.0240949057789245	0.0919576287801603	0.0158607700644247	0.0605409679084677	0.127201141401968	0.0520149457525786	0.00107223340803027	0.00151205515779284	0.00156676552804835
21	0.423750140311331	0	0.0969740492394844	-0.184311054870746	0.378259153349714	0.00518647279941398	0.137130190004756	-0.159389357044657	0.433649737054168	0.98	0.84	1.16	-0.111735055085051	0.0961309438603982	0.303996942805847	-0.155354311015974	0.133658649377133	0.422671609770239	-0.160981991885956	0.13851176514978	0.43800047188779	0.0969740492394844	1.03225771942864	0.0337955832995836	0.0356596175941186	-0.260384517810298	-0.182805473494353	-0.266334732625874	0.0240949057789245	0.0919576287801603	0.0158607700644247	0.0605409679084677	0.127201141401968	0.0520149457525786	0.00107223340803027	0.00151205515779284	0.00156676552804835
21	0.423750140311331	0	0.103034153634161	-0.161058281968062	0.367126589236384	0.00361027102677149	0.106117644961995	-0.169126305704727	0.381361595628718	1.01	0.83	1.16	-0.116603752274769	0.0731625723956473	0.262928897066064	-0.161081165320298	0.101069752811647	0.363220670943593	-0.166829459398924	0.104691049433202	0.3761927974441	0.103034153634161	1.02143725071062	0.0108167716431152	0.00643683052898435	-0.260384517810298	-0.182805473494353	-0.266334732625874	0.0240949057789245	0.0919576287801603	0.0158607700644247	0.0605409679084677	0.127201141401968	0.0520149457525786	0.00107223340803027	0.00151205515779284	0.00156676552804835
21	0.423750140311331	0	0.105214998222678	-0.142678682646468	0.353108679091824	0.004979071356291	0.118320588492956	-0.142828019470487	0.379469196456399	0.99	0.84	1.21	-0.0997051056335846	0.0825970059520128	0.26489911753761	-0.138400816106254	0.114653035660003	0.367706887426259	-0.143184689687513	0.118615901812555	0.380418042557672	0.105214998222678	1.03316864497611	-0.0955747080786628	-0.097791198145296	-0.260384517810298	-0.182805473494353	-0.266334732625874	0.0240949057789245	0.0919576287801603	0.0158607700644247	0.0605409679084677	0.127201141401968	0.0520149457525786	0.00107223340803027	0.00151205515779284	0.00156676552804835
21	0.423750140311331	0	0.114968565715783	-0.150963975399185	0.380901106830752	0.00563897769411777	0.13318748555233	-0.142947058218142	0.409322029322802	1.01	0.87	1.21	-0.0986681349216603	0.0919316630797668	0.282531461081194	-0.13636452940351	0.127054372550042	0.390473274503594	-0.14123675311972	0.131595279103936	0.404415606747604	0.114968565715783	1.03989422101595	0.0247499575094595	0.0291352443131294	-0.260384517810298	-0.182805473494353	-0.266334732625874	0.0240949057789245	0.0919576287801603	0.0158607700644247	0.0605409679084677	0.127201141401968	0.0520149457525786	0.00107223340803027	0.00151205515779284	0.00156676552804835
21	0.423750140311331	0.01	0.114066346186666	-0.120910264610376	0.349042956983709	0.00895446679975497	0.156162217669157	-0.100338372253551	0.412662807591865	1	0.84	1.22	-0.0694677790797932	0.108116587841773	0.285700954763339	-0.0961201107046054	0.149597101419042	0.395314313542688	-0.099417922224534	0.154727832206372	0.408904302630117	0.114066346186666	1.0633745403086	0.0549326634454165	0.0683335879008366	-0.260384517810298	-0.182805473494353	-0.266334732625874	0.0240949057789245	0.0919576287801603	0.0158607700644247	0.0605409679084677	0.127201141401968	0.0520149457525786	0.00107223340803027	0.00151205515779284	0.00156676552804835
21	0.423750140311331	0.01	0.135246233589903	-0.100374179691755	0.370866646871562	0.0123700206425703	0.181032215932695	-0.0715212011818949	0.433585633047284	0.96	0.81	1.17	-0.0511836809864779	0.129554524189393	0.310292729365263	-0.0717484816197811	0.181607501031781	0.434963483683343	-0.0741984238470414	0.187826732829556	0.449841490320871	0.135246233589903	1.02038347669308	0.0360963588334743	0.0285645226198087	-0.260384517810298	-0.182805473494353	-0.266334732625874	0.0240949057789245	0.0919576287801603	0.0158607700644247	0.0605409679084677	0.127201141401968	0.0520149457525786	0.00107223340803027	0.00151205515779284	0.00156676552804835
21	0.423750140311331	0.01	0.142404485431223	-0.0900124015487051	0.374821372411151	0.00829348191990631	0.143439376311818	-0.101453968228151	0.388332720851787	1.01	0.85	1.17	-0.0700354533245299	0.0990187167641858	0.268072886852902	-0.0967967100364332	0.13685477225926	0.370506254554954	-0.100310673705021	0.141838755106051	0.383972576378043	0.142404485431223	1.01950604032278	0.0126742075690487	0.00629900636709253	-0.260384517810298	-0.182805473494353	-0.266334732625874	0.0240949057789245	0.0919576287801603	0.0158607700644247	0.0605409679084677	0.127201141401968	0.0520149457525786	0.00107223340803027	0.00151205515779284	0.00156676552804835
21	0.423750140311331	0.01	0.146795719747176	-0.127861955472933	0.421453394967284	0.00791166466787521	0.165398433581269	-0.123774798842046	0.454571666004585	1.03	0.85	1.17	-0.0841266066383887	0.112417140570382	0.308960887779153	-0.115585450971097	0.154455129107508	0.424495709186114	-0.11979740111633	0.160057519154343	0.439915125492891	0.146795719747176	1.04109097971193	-6.18712297793397e-05	0.00633766158238342	-0.260384517810298	-0.182805473494353	-0.266334732625874	0.0240949057789245	0.0919576287801603	0.0158607700644247	0.0605409679084677	0.127201141401968	0.0520149457525786	0.00107223340803027	0.00151205515779284	0.00156676552804835
21	0.423750140311331	0.01	0.152907600034628	-0.0923054644919273	0.398120664561183	0.0118453253973332	0.184284632627431	-0.0785082203021066	0.447077485556969	1.02	0.85	1.17	-0.0535774685736397	0.125763952809105	0.305105374191849	-0.0737260681321646	0.17305934752461	0.419844763181385	-0.0764055842834751	0.179333510197846	0.435136018793099	0.152907600034628	1.04461464625153	0.0263809170716342	0.0322200970990927	-0.260384517810298	-0.182805473494353	-0.266334732625874	0.0240949057789245	0.0919576287801603	0.0158607700644247	0.0605409679084677	0.127201141401968	0.0520149457525786	0.00107223340803027	0.00151205515779284	0.00156676552804835
21	0.423750140311331	0.01	0.156928946979333	-0.0879191767647287	0.401777070723395	0.0104977005162189	0.171544287024357	-0.0884854610663601	0.431574035115074	1	0.83	1.2	-0.0612084461151522	0.11866310151018	0.298534649135512	-0.0846636240564037	0.164134998570691	0.412933621197786	-0.0875744248757136	0.169800893575616	0.427174784580482	0.156928946979333	1.03541773061095	-0.0502140166291694	-0.04693239554357	-0.260384517810298	-0.182805473494353	-0.266334732625874	0.0240949057789245	0.0919576287801603	0.0158607700644247	0.0605409679084677	0.127201141401968	0.0520149457525786	0.00107223340803027	0.00151205515779284	0.00156676552804835
21	0.423750140311331	0.01	0.162222097160014	-0.0775880808589333	0.402032275178962	0.0105406924986698	0.164891032169747	-0.0845379389039262	0.41432000324342	1.01	0.84	1.23	-0.0580770169715803	0.113279072070434	0.284635161112448	-0.0801203720716908	0.156274579437513	0.392669530946718	-0.0827898856590955	0.161480515269436	0.405746144805445	0.162222097160014	1.03687113643937	-0.0117961705388421	-0.0083673231764563	-0.260384517810298	-0.182805473494353	-0.266334732625874	0.0240949057789245	0.0919576287801603	0.0158607700644247	0.0605409679084677	0.127201141401968	0.0520149457525786	0.00107223340803027	0.00151205515779284	0.00156676552804835
21	0.423750140311331	0.01	0.164870599837633	-0.0490850283515343	0.378826228026801	0.00931817945982287	0.149396714194839	-0.0911104784331193	0.389903906822798	1.04	0.88	1.24	-0.0613169376277589	0.100543309217737	0.262403556063233	-0.0839339389940656	0.137629116988429	0.359192172970923	-0.0868778550303809	0.142453263146342	0.371773465534223	0.164870599837633	1.08192066569326	-0.0288860588534237	-0.00548612301016442	-0.260384517810298	-0.182805473494353	-0.266334732625874	0.0240949057789245	0.0919576287801603	0.0158607700644247	0.0605409679084677	0.127201141401968	0.0520149457525786	0.00107223340803027	0.00151205515779284	0.00156676552804835
21	0.423750140311331	0.01	0.168466768890636	-0.0569238184308656	0.393857356212137	0.0199752186438304	0.217310778514183	-0.0203401345186877	0.454961691547054	1.01	0.84	1.17	-0.013976262130953	0.149320172961749	0.312616608054451	-0.0192824425825071	0.206010565240353	0.431303573063213	-0.0199677848862304	0.213350781783464	0.446672325780246	0.168466768890636	1.03013187797824	-0.0375061339571555	-0.0386459857775995	-0.260384517810298	-0.182805473494353	-0.266334732625874	0.0240949057789245	0.0919576287801603	0.0158607700644247	0.0605409679084677	0.127201141401968	0.0520149457525786	0.00107223340803027	0.00151205515779284	0.00156676552804835
21	0.423750140311331	0.01	0.168857516376905	-0.125422555680938	0.463137588434749	0.0086629653126579	0.179773459157991	-0.120480273008685	0.480027191324667	0.99	0.83	1.17	-0.0839755716854216	0.125303326674648	0.334582225034718	-0.116497010319484	0.173829872755917	0.464156755831319	-0.12059482723442	0.179958060157176	0.480502617952491	0.168857516376905	1.02015751893644	0.0903006328599758	0.0852619850776533	-0.260384517810298	-0.182805473494353	-0.266334732625874	0.0240949057789245	0.0919576287801603	0.0158607700644247	0.0605409679084677	0.127201141401968	0.0520149457525786	0.00107223340803027	0.00151205515779284	0.00156676552804835
21	0.423750140311331	0.01	0.170069896140409	-0.068884281478972	0.40902407375979	0.0105171074819812	0.163396844271131	-0.084051820658251	0.410845509200513	0.97	0.82	1.17	-0.0595739917611591	0.115811914342538	0.291197820446235	-0.0831900408547066	0.161721543257387	0.406633127369482	-0.0861118147468862	0.167405667125099	0.420935359501712	0.170069896140409	1.00617802723972	-0.0216196608665992	-0.0363904539120353	-0.260384517810298	-0.182805473494353	-0.266334732625874	0.0240949057789245	0.0919576287801603	0.0158607700644247	0.0605409679084677	0.127201141401968	0.0520149457525786	0.00107223340803027	0.00151205515779284	0.00156676552804835
21	0.423750140311331	0.01	0.170596485865182	-0.0752412645554764	0.416434236285841	0.0158125953262363	0.217143664483285	-0.0503231758169916	0.484610504783561	0.99	0.85	1.19	-0.0350136138814735	0.151083160027011	0.337179933935496	-0.0485400808821818	0.209449639573683	0.467439360029548	-0.0502781976533142	0.216993128997729	0.484104778920541	0.170596485865182	1.04546946061927	-0.0504720052984965	-0.0451030917975689	-0.260384517810298	-0.182805473494353	-0.266334732625874	0.0240949057789245	0.0919576287801603	0.0158607700644247	0.0605409679084677	0.127201141401968	0.0520149457525786	0.00107223340803027	0.00151205515779284	0.00156676552804835
21	0.423750140311331	0.01	0.173039143831132	-0.0764170063885754	0.42249529405084	0.0152580374368461	0.210109191391694	-0.053428293727225	0.473646676510614	1.01	0.84	1.16	-0.036830149171307	0.144836234163241	0.326502617497789	-0.0508755533548253	0.200070423951054	0.451016401256933	-0.0527038277576134	0.207240871253876	0.467189310772672	0.173039143831132	1.03806751156481	-0.0561721942612809	-0.0543066407730288	-0.260384517810298	-0.182805473494353	-0.266334732625874	0.0240949057789245	0.0919576287801603	0.0158607700644247	0.0605409679084677	0.127201141401968	0.0520149457525786	0.00107223340803027	0.00151205515779284	0.00156676552804835
21	0.423750140311331	0.01	0.173776732842405	-0.133853825764937	0.481407291449748	0.00868039180802025	0.187295754961921	-0.125204646676886	0.499796156600728	0.95	0.83	1.13	-0.0898685259749196	0.134435852554464	0.358740231083847	-0.126126408371869	0.188674633918405	0.503475676208679	-0.130748881361055	0.195588211747006	0.521881030170866	0.173776732842405	0.994370691779565	-0.00152726653839842	-0.0167982900950145	-0.260384517810298	-0.182805473494353	-0.266334732625874	0.0240949057789245	0.0919576287801603	0.0158607700644247	0.0605409679084677	0.127201141401968	0.0520149457525786	0.00107223340803027	0.00151205515779284	0.00156676552804835
21	0.423750140311331	0.01	0.175352007837013	-0.0776942054345066	0.428398221108534	0.0124703999743152	0.192556519053702	-0.0749772187545286	0.460090256861932	0.97	0.81	1.18	-0.0529719163814499	0.136042493912855	0.32505690420716	-0.0738770785853414	0.189731138691923	0.453339355969187	-0.0763905521101599	0.196188183240228	0.468799050130547	0.175352007837013	1.01454347436302	-0.0271846409061226	-0.0369280837010539	-0.260384517810298	-0.182805473494353	-0.266334732625874	0.0240949057789245	0.0919576287801603	0.0158607700644247	0.0605409679084677	0.127201141401968	0.0520149457525786	0.00107223340803027	0.00151205515779284	0.00156676552804835
21	0.423750140311331	0.01	0.176560595142287	-0.0623114999102675	0.415432690194842	0.0145158329629129	0.195759888225962	-0.0560733294534682	0.447593105905392	1.02	0.81	1.2	-0.0382835441483841	0.133653242930768	0.305590030009919	-0.0526893335867564	0.183945882189913	0.420581097966583	-0.0544349220169919	0.190020085579463	0.434500039560278	0.176560595142287	1.041102760924	-0.0318439581214043	-0.0291617675540234	-0.260384517810298	-0.182805473494353	-0.266334732625874	0.0240949057789245	0.0919576287801603	0.0158607700644247	0.0605409679084677	0.127201141401968	0.0520149457525786	0.00107223340803027	0.00151205515779284	0.00156676552804835
21	0.423750140311331	0.01	0.178046395352342	-0.0625199108703209	0.418612701575005	0.0164610878881652	0.216029520037344	-0.0446849097783551	0.476743949853042	1.01	0.83	1.17	-0.0307788635557298	0.148800638833559	0.328380141222848	-0.0425037820239351	0.20548484210771	0.453473466239356	-0.0440141191061515	0.212803728082663	0.469599791503333	0.178046395352342	1.03585736990796	-0.0194067544714292	-0.0175082504686461	-0.260384517810298	-0.182805473494353	-0.266334732625874	0.0240949057789245	0.0919576287801603	0.0158607700644247	0.0605409679084677	0.127201141401968	0.0520149457525786	0.00107223340803027	0.00151205515779284	0.00156676552804835
21	0.423750140311331	0.01	0.178078677000719	-0.108076570329785	0.464233924331223	0.0089824137640583	0.176081036654079	-0.11268239905909	0.464844472367248	1.01	0.86	1.17	-0.0775196374804229	0.121134607024505	0.319788851529433	-0.106999371386141	0.167200560090372	0.441400491566886	-0.110916611671771	0.173302155547	0.45751454354427	0.178078677000719	1.02202405231189	-0.0182895178103236	-0.020830306109633	-0.260384517810298	-0.182805473494353	-0.266334732625874	0.0240949057789245	0.0919576287801603	0.0158607700644247	0.0605409679084677	0.127201141401968	0.0520149457525786	0.00107223340803027	0.00151205515779284	0.00156676552804835
21	0.423750140311331	0.01	0.180326943733766	-0.114467875495326	0.475121762962858	0.0167387020511392	0.251690892099937	-0.0494893962604038	0.552871180460278	1.01	0.83	1.16	-0.0340026594278834	0.172929159211054	0.379860977849992	-0.0469104863586444	0.238575190901971	0.524060868162586	-0.0485720093593802	0.247031444043933	0.542691026618277	0.180326943733766	1.02090276127052	-0.00174585065067155	-0.00412480293799126	-0.260384517810298	-0.182805473494353	-0.266334732625874	0.0240949057789245	0.0919576287801603	0.0158607700644247	0.0605409679084677	0.127201141401968	0.0520149457525786	0.00107223340803027	0.00151205515779284	0.00156676552804835
21	0.423750140311331	0.01	0.185202092788812	-0.0715467026611008	0.441950888238725	0.0178319407744904	0.237119673204852	-0.0376359857238037	0.511875332133508	0.99	0.87	1.19	-0.0261952257728573	0.165038944917515	0.356273115607888	-0.0363198363164688	0.228827478610925	0.49397479353832	-0.0376281740973522	0.237126198978581	0.51188085528336	0.185202092788812	1.04186352043471	-0.00311216085826797	0.00351367808739862	-0.260384517810298	-0.182805473494353	-0.266334732625874	0.0240949057789245	0.0919576287801603	0.0158607700644247	0.0605409679084677	0.127201141401968	0.0520149457525786	0.00107223340803027	0.00151205515779284	0.00156676552804835
21	0.423750140311331	0.01	0.185643472265802	-0.105806399890753	0.477093344422358	0.0116488657932101	0.208763679201702	-0.0914664100070986	0.508993768410503	0.97	0.84	1.11	-0.0646847524885083	0.147637005942449	0.359958764373406	-0.0902471056063898	0.205980728906189	0.502208563418768	-0.0936285638652229	0.213689752120185	0.521003282229493	0.185643472265802	1.00201620978544	0.0230672589571646	0.00923359145014471	-0.260384517810298	-0.182805473494353	-0.266334732625874	0.0240949057789245	0.0919576287801603	0.0158607700644247	0.0605409679084677	0.127201141401968	0.0520149457525786	0.00107223340803027	0.00151205515779284	0.00156676552804835
21	0.423750140311331	0.01	0.188106887463536	-0.104357161741177	0.480570936668249	0.0111829354431753	0.205032793454943	-0.0959827056425003	0.506048292552387	0.96	0.83	1.1	-0.0684629337578353	0.146246622894471	0.360956179546776	-0.0958437654952853	0.204735997419492	0.50531576033427	-0.0994210613047335	0.212431072365502	0.524256598399305	0.188106887463536	0.989903247269024	-0.0242919447323607	-0.0410912279809699	-0.260384517810298	-0.182805473494353	-0.266334732625874	0.0240949057789245	0.0919576287801603	0.0158607700644247	0.0605409679084677	0.127201141401968	0.0520149457525786	0.00107223340803027	0.00151205515779284	0.00156676552804835
21	0.423750140311331	0.01	0.188404509691759	-0.0628439241913137	0.439652943574832	0.0143442671463664	0.205074177938504	-0.0603374125480665	0.470485768425074	1.01	0.86	1.19	-0.0414988222522635	0.141045770764854	0.323590363781971	-0.0572749141273915	0.194665389766529	0.446605693660449	-0.0593373522335293	0.201702749411758	0.46273361153331	0.188404509691759	1.03944072320225	0.0300112765796253	0.0340326802912441	-0.260384517810298	-0.182805473494353	-0.266334732625874	0.0240949057789245	0.0919576287801603	0.0158607700644247	0.0605409679084677	0.127201141401968	0.0520149457525786	0.00107223340803027	0.00151205515779284	0.00156676552804835
21	0.423750140311331	0.01	0.195328890521815	-0.0567151875368411	0.447372968580472	0.0180173099256156	0.228328832950654	-0.0348513351572889	0.491509001058597	1	0.85	1.19	-0.0241066815437238	0.157935139022654	0.339976959589031	-0.0333437678191859	0.218451992096493	0.470247752012171	-0.0345307168512426	0.226218160636095	0.486950331734572	0.195328890521815	1.03458926104996	0.0666125601193945	0.0681000144666012	-0.260384517810298	-0.182805473494353	-0.266334732625874	0.0240949057789245	0.0919576287801603	0.0158607700644247	0.0605409679084677	0.127201141401968	0.0520149457525786	0.00107223340803027	0.00151205515779284	0.00156676552804835
21	0.423750140311331	0.01	0.197034912404142	-0.0534790794126242	0.447548904220908	0.0207339269818029	0.237889068600253	-0.0173631463407436	0.493141283541249	1.01	0.86	1.21	-0.0119578692379814	0.163832425278355	0.339622719794691	-0.0165121397304877	0.226229593646028	0.468971327022543	-0.0170958170873422	0.234206879147142	0.485514218758363	0.197034912404142	1.03311170776756	0.0418023189856765	0.0420859470478869	-0.260384517810298	-0.182805473494353	-0.266334732625874	0.0240949057789245	0.0919576287801603	0.0158607700644247	0.0605409679084677	0.127201141401968	0.0520149457525786	0.00107223340803027	0.00151205515779284	0.00156676552804835
21	0.423750140311331	0.01	0.197658251303473	-0.0794871605969288	0.474803663203874	0.0128077413604016	0.203834523905177	-0.0755663762477752	0.48323542405813	0.95	0.79	1.16	-0.0544241524672446	0.146804991293071	0.348034135053387	-0.0764863099638035	0.206315974787725	0.489118259539253	-0.0790408248973354	0.213193185817234	0.505446034558215	0.197658251303473	0.990076490882048	0.0261758514340626	0.00598219396587284	-0.260384517810298	-0.182805473494353	-0.266334732625874	0.0240949057789245	0.0919576287801603	0.0158607700644247	0.0605409679084677	0.127201141401968	0.0520149457525786	0.00107223340803027	0.00151205515779284	0.00156676552804835
21	0.423750140311331	0.01	0.197916130698647	-0.071763127859456	0.467595389256749	0.0169913436522647	0.239346433809822	-0.0448883547968165	0.52358122241646	1.01	0.89	1.16	-0.0308698999406733	0.164599493483557	0.360068886907786	-0.042603539736777	0.227163712054686	0.496930963846149	-0.0442330822934581	0.235832981591299	0.515960661276648	0.197916130698647	1.04255657365466	0.0405843999451096	0.0478507842011066	-0.260384517810298	-0.182805473494353	-0.266334732625874	0.0240949057789245	0.0919576287801603	0.0158607700644247	0.0605409679084677	0.127201141401968	0.0520149457525786	0.00107223340803027	0.00151205515779284	0.00156676552804835
21	0.423750140311331	0.01	0.205254086441261	-0.10215707786427	0.512665250746792	0.0107581389402452	0.204458611521173	-0.101648583095945	0.510565806138292	0.98	0.82	1.13	-0.0716695218269409	0.144157945687167	0.359985413201274	-0.0998735539646026	0.200888271625127	0.501650097214857	-0.103463244571654	0.208104163524743	0.519692667168336	0.205254086441261	0.993917959365503	-0.0146268742455131	-0.0321081525022714	-0.260384517810298	-0.182805473494353	-0.266334732625874	0.0240949057789245	0.0919576287801603	0.0158607700644247	0.0605409679084677	0.127201141401968	0.0520149457525786	0.00107223340803027	0.00151205515779284	0.00156676552804835
21	0.423750140311331	0.01	0.215386386470095	-0.115917777048532	0.546690549988723	0.00839155467765899	0.191512708731699	-0.133523657839535	0.516549075302932	1.02	0.83	1.13	-0.0911619448919374	0.13075339068741	0.352668726266758	-0.125465403428606	0.179954770948562	0.48537494532573	-0.130032237547016	0.18651964510196	0.503102473031999	0.215386386470095	1.00339722423163	-0.0120203230322726	-0.0234552795017537	-0.260384517810298	-0.182805473494353	-0.266334732625874	0.0240949057789245	0.0919576287801603	0.0158607700644247	0.0605409679084677	0.127201141401968	0.0520149457525786	0.00107223340803027	0.00151205515779284	0.00156676552804835
21	0.423750140311331	0.01	0.218145776187767	-0.0666398307760413	0.502931383151576	0.0125493810258092	0.220480638597934	-0.0848725504525372	0.525833827648405	1.02	0.87	1.2	-0.0581448456166972	0.151047807852986	0.360240461322668	-0.0801287265186384	0.20815720393307	0.496443134384779	-0.0830339312962888	0.215684001210835	0.514442105552861	0.218145776187767	1.05613132969408	-0.0539613176622554	-0.0409684977638336	-0.260384517810298	-0.182805473494353	-0.266334732625874	0.0240949057789245	0.0919576287801603	0.0158607700644247	0.0605409679084677	0.127201141401968	0.0520149457525786	0.00107223340803027	0.00151205515779284	0.00156676552804835
21	0.423750140311331	0.01	0.220643309830839	-0.0589404661863698	0.500227085848048	0.011612568274461	0.197489208684432	-0.086975436858384	0.481953854227248	1	0.86	1.2	-0.0602248207296356	0.136748404131885	0.333721628993405	-0.083335585501817	0.189224445780076	0.461784477061968	-0.0863042523979982	0.19595162947342	0.478195178331157	0.220643309830839	1.03175185546107	-0.00936981817684389	-0.00870090243770834	-0.260384517810298	-0.182805473494353	-0.266334732625874	0.0240949057789245	0.0919576287801603	0.0158607700644247	0.0605409679084677	0.127201141401968	0.0520149457525786	0.00107223340803027	0.00151205515779284	0.00156676552804835
21	0.423750140311331	0.01	0.228982792575946	-0.0676980453565865	0.525663630508478	0.015649733628826	0.242216174178786	-0.0577069548290747	0.542139303186646	1	0.82	1.14	-0.0401064667302446	0.168340799822176	0.376788066374596	-0.0555764562863643	0.233273730280346	0.522123916847056	-0.0575511069665626	0.24158852235279	0.540727865504949	0.228982792575946	1.00289943575322	-0.074463053950751	-0.0863156411785421	-0.260384517810298	-0.182805473494353	-0.266334732625874	0.0240949057789245	0.0919576287801603	0.0158607700644247	0.0605409679084677	0.127201141401968	0.0520149457525786	0.00107223340803027	0.00151205515779284	0.00156676552804835
21	0.423750140311331	0.02	0.187830331102085	-0.0408439251097305	0.4165045873139	0.0265894225951015	0.256571427778672	0.0141967024973028	0.49894615306004	1.05	0.88	1.24	0.00951601217813706	0.171979150212363	0.334442288246588	0.0130065213207559	0.235061750877296	0.457116980433837	0.0134682807327105	0.243369606003583	0.473269841323688	0.187830331102085	1.06639091841096	-0.0326305384335183	-0.0188360614997696	-0.260384517810298	-0.182805473494353	-0.266334732625874	0.0240949057789245	0.0919576287801603	0.0158607700644247	0.0605409679084677	0.127201141401968	0.0520149457525786	0.00107223340803027	0.00151205515779284	0.00156676552804835
21	0.423750140311331	0.02	0.196808146687301	-0.036171094651129	0.429787388025731	0.0180386747150269	0.220365490007369	-0.0334826134926166	0.474213593507355	1.02	0.87	1.23	-0.0228164581719897	0.150166294109984	0.323149046391957	-0.0313794241485423	0.206523370111699	0.44442616437194	-0.0324800951221392	0.213786794625928	0.460059549858575	0.196808146687301	1.06858182608595	0.0406789147794448	0.0570694064870861	-0.260384517810298	-0.182805473494353	-0.266334732625874	0.0240949057789245	0.0919576287801603	0.0158607700644247	0.0605409679084677	0.127201141401968	0.0520149457525786	0.00107223340803027	0.00151205515779284	0.00156676552804835
21	0.423750140311331	0.02	0.201268387927695	-0.0251406681993216	0.427677444054711	0.0234216061891408	0.250496496490723	-0.0020447595640613	0.503037752545508	1	0.86	1.17	-0.00141535298533009	0.173390050524412	0.348195454034154	-0.0019582106670566	0.239893687311656	0.481745585290368	-0.00202961460078977	0.248669627710609	0.499324570635905	0.201268387927695	1.04138219366274	-0.0128103541538254	-0.00890401981191721	-0.260384517810298	-0.182805473494353	-0.266334732625874	0.0240949057789245	0.0919576287801603	0.0158607700644247	0.0605409679084677	0.127201141401968	0.0520149457525786	0.00107223340803027	0.00151205515779284	0.00156676552804835
21	0.423750140311331	0.02	0.202030302061251	-0.00852060059663751	0.41258120471914	0.0251771693378605	0.24164066768359	0.00688564977041656	0.476395685596763	1.06	0.86	1.23	0.00458867695732665	0.161032146670689	0.317475616384051	0.00625830284250018	0.219624948675884	0.432991594509269	0.00647691471725955	0.227312314098001	0.448101730782598	0.202030302061251	1.0952619050959	-0.0426965818255373	-0.0153102268334578	-0.260384517810298	-0.182805473494353	-0.266334732625874	0.0240949057789245	0.0919576287801603	0.0158607700644247	0.0605409679084677	0.127201141401968	0.0520149457525786	0.00107223340803027	0.00151205515779284	0.00156676552804835
21	0.423750140311331	0.02	0.202726762932078	-0.0210514060020088	0.426504931866165	0.0203938017405581	0.216248609336495	-0.0177511714186994	0.450248390091688	0.99	0.83	1.21	-0.0124383493775297	0.151526662206574	0.315491673790678	-0.0172910194017384	0.210642937947035	0.438576895295809	-0.0178824042272916	0.217838385584271	0.45356132207393	0.202726762932078	1.0414709834673	-0.0261370939197521	-0.0229548344177809	-0.260384517810298	-0.182805473494353	-0.266334732625874	0.0240949057789245	0.0919576287801603	0.0158607700644247	0.0605409679084677	0.127201141401968	0.0520149457525786	0.00107223340803027	0.00151205515779284	0.00156676552804835
21	0.423750140311331	0.02	0.205760658458614	-0.049396650220588	0.460917967137816	0.0167030961640217	0.232063491879661	-0.0459309606193959	0.510057944378719	0.99	0.86	1.19	-0.0321075018524114	0.162221275038103	0.356550051928617	-0.0445923512679129	0.225300246430866	0.495192844129645	-0.0461884862435287	0.233383876916616	0.512949173661749	0.205760658458614	1.04535670190214	-0.0258262775567336	-0.0173261056752039	-0.260384517810298	-0.182805473494353	-0.266334732625874	0.0240949057789245	0.0919576287801603	0.0158607700644247	0.0605409679084677	0.127201141401968	0.0520149457525786	0.00107223340803027	0.00151205515779284	0.00156676552804835
21	0.423750140311331	0.02	0.206508598829432	-0.0250285780449064	0.43804577570377	0.0231272211283324	0.239140582014062	-0.00351820421433416	0.481799368242459	1.02	0.85	1.15	-0.00240649477207623	0.163575086989947	0.32955666875197	-0.00331438390457735	0.225286438100829	0.453887260106236	-0.00343532002521395	0.233537755818113	0.470443238822341	0.206508598829432	1.02726225472254	-0.0165804670167665	-0.017606461181218	-0.260384517810298	-0.182805473494353	-0.266334732625874	0.0240949057789245	0.0919576287801603	0.0158607700644247	0.0605409679084677	0.127201141401968	0.0520149457525786	0.00107223340803027	0.00151205515779284	0.00156676552804835
21	0.423750140311331	0.02	0.209987000997615	-0.0418361818942142	0.461810183889444	0.0205132819149818	0.249670696761751	-0.0196903159273234	0.519031709450825	1.01	0.87	1.17	-0.013551616913403	0.171832775538284	0.357217167989971	-0.0187081417141589	0.237216852900266	0.493141847514691	-0.0193984709004165	0.245943299089207	0.511257092762298	0.209987000997615	1.04034026998809	0.0258752336811735	0.0319211439899272	-0.260384517810298	-0.182805473494353	-0.266334732625874	0.0240949057789245	0.0919576287801603	0.0158607700644247	0.0605409679084677	0.127201141401968	0.0520149457525786	0.00107223340803027	0.00151205515779284	0.00156676552804835
21	0.423750140311331	0.02	0.210599708924211	-0.0211886460853241	0.442388063933746	0.0184322320007866	0.201936229074193	-0.0281395408342936	0.43201199898268	0.96	0.8	1.11	-0.0200655949251402	0.143995618022841	0.308056830970822	-0.0280872736550852	0.201561147009569	0.431209567674224	-0.0290957606707988	0.20882558460787	0.446709817184251	0.210599708924211	0.989537794713809	0.00253772661391906	-0.0196341619126841	-0.260384517810298	-0.182805473494353	-0.266334732625874	0.0240949057789245	0.0919576287801603	0.0158607700644247	0.0605409679084677	0.127201141401968	0.0520149457525786	0.00107223340803027	0.00151205515779284	0.00156676552804835
21	0.423750140311331	0.02	0.213697034695226	-0.0488697775423135	0.476263846932765	0.0167534623356841	0.226266088949139	-0.0443688465166543	0.496901024414933	1.01	0.86	1.19	-0.030580376212777	0.155949560727505	0.342479497667788	-0.0422398708846312	0.215409034336618	0.473057939557867	-0.0437547304977132	0.223165459421137	0.490048053901001	0.213697034695226	1.04183798584403	0.0221182648321139	0.0274886261417802	-0.260384517810298	-0.182805473494353	-0.266334732625874	0.0240949057789245	0.0919576287801603	0.0158607700644247	0.0605409679084677	0.127201141401968	0.0520149457525786	0.00107223340803027	0.00151205515779284	0.00156676552804835
21	0.423750140311331	0.02	0.214829745701246	-0.0262985868074878	0.45595807820998	0.0200982358247523	0.235227334087971	-0.0212125364921467	0.491667204668089	1.02	0.86	1.15	-0.0145066030584837	0.160864758695069	0.336236120448622	-0.0199778648706759	0.221535972185062	0.463049809240799	-0.0207189007120293	0.229761486625463	0.480277875720006	0.214829745701246	1.03477967572003	0.0417830029988791	0.0453647642798356	-0.260384517810298	-0.182805473494353	-0.266334732625874	0.0240949057789245	0.0919576287801603	0.0158607700644247	0.0605409679084677	0.127201141401968	0.0520149457525786	0.00107223340803027	0.00151205515779284	0.00156676552804835
21	0.423750140311331	0.02	0.216143173484712	-0.0462141732342053	0.47850052020363	0.0150828067032134	0.216946073691026	-0.0567673096378128	0.490659457019866	0.98	0.84	1.18	-0.0398064511762457	0.15212722507652	0.344060901329286	-0.0553523711779209	0.211538642101499	0.47842965538092	-0.0572869436728964	0.219017274141224	0.495278091699506	0.216143173484712	1.02250794835891	-0.0466792887250419	-0.0513650771312389	-0.260384517810298	-0.182805473494353	-0.266334732625874	0.0240949057789245	0.0919576287801603	0.0158607700644247	0.0605409679084677	0.127201141401968	0.0520149457525786	0.00107223340803027	0.00151205515779284	0.00156676552804835
21	0.423750140311331	0.02	0.216532732188397	-0.0239755286167938	0.457040992993589	0.0151125791115482	0.199104427606203	-0.0518474104735581	0.450056265685963	0.96	0.85	1.13	-0.0369938076486224	0.142063621491942	0.321121050632507	-0.0517956158765543	0.198905525992885	0.449606667862324	-0.0537275018380738	0.206303451462329	0.466306352536549	0.216532732188397	1.00668546149787	-0.0351845546607882	-0.0476220227710719	-0.260384517810298	-0.182805473494353	-0.266334732625874	0.0240949057789245	0.0919576287801603	0.0158607700644247	0.0605409679084677	0.127201141401968	0.0520149457525786	0.00107223340803027	0.00151205515779284	0.00156676552804835
21	0.423750140311331	0.02	0.217090067516823	-0.0293612757432694	0.463541410776916	0.0153949647198604	0.209698485424278	-0.0521333393724707	0.471530310221026	0.98	0.84	1.18	-0.0367451376261937	0.14780176753819	0.332348672702573	-0.0511985072128134	0.205938264222918	0.46307503565865	-0.0529920043444619	0.213183322801834	0.479327683948186	0.217090067516823	1.01327931242223	-0.00472547246318416	-0.0127421595966174	-0.260384517810298	-0.182805473494353	-0.266334732625874	0.0240949057789245	0.0919576287801603	0.0158607700644247	0.0605409679084677	0.127201141401968	0.0520149457525786	0.00107223340803027	0.00151205515779284	0.00156676552804835
21	0.423750140311331	0.02	0.217738141281865	-0.0288684833327125	0.464344765896442	0.0145716128499732	0.204389875648522	-0.0580341318478869	0.466813883144932	0.99	0.86	1.21	-0.0403798384913516	0.142213382110846	0.324806602713044	-0.0559799959895948	0.197155433445752	0.450290862881099	-0.0579557240258447	0.204092674806225	0.466136905632236	0.217738141281865	1.05065374038493	-0.0358571539006818	-0.0274951620621925	-0.260384517810298	-0.182805473494353	-0.266334732625874	0.0240949057789245	0.0919576287801603	0.0158607700644247	0.0605409679084677	0.127201141401968	0.0520149457525786	0.00107223340803027	0.00151205515779284	0.00156676552804835
21	0.423750140311331	0.02	0.219385593440372	-0.0527212664917278	0.491492453372473	0.0203444160326008	0.254160324413155	-0.0212037713072079	0.529524420133519	0.96	0.83	1.13	-0.0151330708925462	0.181393496076301	0.377920063045148	-0.0211902316945661	0.253998031003572	0.529186293701711	-0.0219659195579198	0.263290869066595	0.548571575042581	0.219385593440372	0.99805414372848	-0.0230524347065706	-0.0387942182000311	-0.260384517810298	-0.182805473494353	-0.266334732625874	0.0240949057789245	0.0919576287801603	0.0158607700644247	0.0605409679084677	0.127201141401968	0.0520149457525786	0.00107223340803027	0.00151205515779284	0.00156676552804835
21	0.423750140311331	0.02	0.21965399461045	-0.0445871437689301	0.483895132989831	0.0206222078646636	0.252377092828501	-0.0191686139269525	0.523922799583955	1	0.87	1.17	-0.0132671409976087	0.174677339106628	0.362621819210864	-0.0183551590408786	0.241667013316398	0.501689185673675	-0.0190310927713737	0.250583537653924	0.520168618274407	0.21965399461045	1.03182489477935	-0.0111001438797046	-0.00981392628618374	-0.260384517810298	-0.182805473494353	-0.266334732625874	0.0240949057789245	0.0919576287801603	0.0158607700644247	0.0605409679084677	0.127201141401968	0.0520149457525786	0.00107223340803027	0.00151205515779284	0.00156676552804835
21	0.423750140311331	0.02	0.222131618734073	-0.0366674147314579	0.480930652199605	0.019122422257649	0.232442985266627	-0.0274759130016345	0.492361883534888	0.98	0.81	1.15	-0.0193893131434667	0.164031303675649	0.347451920494766	-0.0270288105629578	0.228660551337686	0.48434991323833	-0.027970517010199	0.236629995586482	0.501189343214756	0.222131618734073	0.998937672145654	0.0237712382504421	0.00765400535611749	-0.260384517810298	-0.182805473494353	-0.266334732625874	0.0240949057789245	0.0919576287801603	0.0158607700644247	0.0605409679084677	0.127201141401968	0.0520149457525786	0.00107223340803027	0.00151205515779284	0.00156676552804835
21	0.423750140311331	0.02	0.222868319932584	-0.0191795554297148	0.464916195294883	0.0210372959487196	0.237007868668167	-0.0154194425887855	0.48943517992512	0.96	0.82	1.12	-0.0109743220549337	0.168683184579551	0.348340691214036	-0.015349929365323	0.235939400671206	0.487228730707734	-0.0159080422746877	0.244520172648163	0.504911354669463	0.222868319932584	1.00048365219178	-0.0262042633759571	-0.0425030434832421	-0.260384517810298	-0.182805473494353	-0.266334732625874	0.0240949057789245	0.0919576287801603	0.0158607700644247	0.0605409679084677	0.127201141401968	0.0520149457525786	0.00107223340803027	0.00151205515779284	0.00156676552804835
21	0.423750140311331	0.02	0.224557148514199	-0.00397576102636923	0.453090058054767	0.0220339432426015	0.241204652235754	-0.00968740877171712	0.492096713243225	0.99	0.85	1.19	-0.0067442064171409	0.167922506604856	0.342589219626854	-0.00935175456689593	0.232847272295131	0.475046299157158	-0.00968733169297117	0.241181939278525	0.49203886490028	0.224557148514199	1.04394523631932	0.0337772156285578	0.0401104649624589	-0.260384517810298	-0.182805473494353	-0.266334732625874	0.0240949057789245	0.0919576287801603	0.0158607700644247	0.0605409679084677	0.127201141401968	0.0520149457525786	0.00107223340803027	0.00151205515779284	0.00156676552804835
21	0.423750140311331	0.02	0.226632332078555	0.00142669045207464	0.451837973705034	0.0311200117542763	0.279830948599138	0.0360519307641557	0.523609966434121	1.02	0.82	1.17	0.0246785005416261	0.191551688638923	0.358424876736221	0.0339985936646135	0.263893181711769	0.493787769758924	0.0351806640966962	0.273085296238494	0.510954087244104	0.226632332078555	1.0451660342247	0.00893390669699886	0.0130838676473871	-0.260384517810298	-0.182805473494353	-0.266334732625874	0.0240949057789245	0.0919576287801603	0.0158607700644247	0.0605409679084677	0.127201141401968	0.0520149457525786	0.00107223340803027	0.00151205515779284	0.00156676552804835
21	0.423750140311331	0.02	0.227986472727708	-0.0443949852044389	0.500367930659855	0.0159934040890276	0.22742029426231	-0.0510912673181493	0.505931855842769	0.97	0.82	1.14	-0.036301470130485	0.161587125404828	0.35947572094014	-0.0507413755520613	0.22586283654829	0.502467048648642	-0.052565136262542	0.233968362293916	0.520584931111309	0.227986472727708	1.00167680359726	-0.0439500993826681	-0.0572282399426693	-0.260384517810298	-0.182805473494353	-0.266334732625874	0.0240949057789245	0.0919576287801603	0.0158607700644247	0.0605409679084677	0.127201141401968	0.0520149457525786	0.00107223340803027	0.00151205515779284	0.00156676552804835
21	0.423750140311331	0.02	0.228788761742571	-0.00512932718282585	0.462706850667968	0.0204567738280279	0.23131117712945	-0.0185940334185013	0.481216387677401	1	0.84	1.22	-0.012906301771462	0.16055536676482	0.334017035301101	-0.0178756652801757	0.222374623346394	0.462624911972964	-0.0184820898417683	0.229940351722338	0.478313028472147	0.228788761742571	1.04313019140916	0.000540399908768381	0.00526865426119428	-0.260384517810298	-0.182805473494353	-0.266334732625874	0.0240949057789245	0.0919576287801603	0.0158607700644247	0.0605409679084677	0.127201141401968	0.0520149457525786	0.00107223340803027	0.00151205515779284	0.00156676552804835
21	0.423750140311331	0.02	0.229530654730359	-0.00300515480815708	0.462066464268876	0.0225476876558807	0.272855982612881	-0.00763294769565603	0.553344912921418	1.01	0.82	1.17	-0.00524271986345193	0.187412194730531	0.380067109324514	-0.00723205205159951	0.258525113432876	0.524282278917351	-0.00748454351356505	0.267561556250423	0.542562805091607	0.229530654730359	1.04276001576168	-0.0497645256874237	-0.0468830190562635	-0.260384517810298	-0.182805473494353	-0.266334732625874	0.0240949057789245	0.0919576287801603	0.0158607700644247	0.0605409679084677	0.127201141401968	0.0520149457525786	0.00107223340803027	0.00151205515779284	0.00156676552804835
21	0.423750140311331	0.02	0.229918293418027	-0.0106990422484045	0.470535629084458	0.0308222400728496	0.299853565579786	0.0373324147730787	0.562374716386493	0.97	0.83	1.19	0.0263760043364255	0.211851791374835	0.397327578413244	0.0367854119419604	0.295460044552816	0.554134677163672	0.0380693806762753	0.305762530762464	0.573457980075502	0.229918293418027	1.01527417727364	0.0357160954550514	0.0262277525917964	-0.260384517810298	-0.182805473494353	-0.266334732625874	0.0240949057789245	0.0919576287801603	0.0158607700644247	0.0605409679084677	0.127201141401968	0.0520149457525786	0.00107223340803027	0.00151205515779284	0.00156676552804835
21	0.423750140311331	0.02	0.230697170162448	-0.0248176637461403	0.486212004071037	0.0141320507077366	0.202060685752158	-0.0614353371238763	0.465556708628192	0.99	0.84	1.2	-0.0427699492842839	0.140670267089797	0.324110483463878	-0.0593061755077797	0.195057877981149	0.449421931470077	-0.0613692661517657	0.201813792128263	0.465005486916094	0.230697170162448	1.02728788357121	0.00754480402357715	0.00379174037946339	-0.260384517810298	-0.182805473494353	-0.266334732625874	0.0240949057789245	0.0919576287801603	0.0158607700644247	0.0605409679084677	0.127201141401968	0.0520149457525786	0.00107223340803027	0.00151205515779284	0.00156676552804835
21	0.423750140311331	0.02	0.2314073145673	-0.00407360990460354	0.466888239039204	0.0268033416232398	0.262120575792901	0.0155209526931245	0.508720198892678	0.98	0.88	1.2	0.0109119186261074	0.184282398756849	0.357652878887591	0.0151888780787533	0.256512441366737	0.49783600465472	0.0157436645651177	0.265889231318116	0.516014915563014	0.2314073145673	1.04294869711842	0.0239497883260671	0.0318086688971001	-0.260384517810298	-0.182805473494353	-0.266334732625874	0.0240949057789245	0.0919576287801603	0.0158607700644247	0.0605409679084677	0.127201141401968	0.0520149457525786	0.00107223340803027	0.00151205515779284	0.00156676552804835
21	0.423750140311331	0.02	0.232239391843623	-0.028764477914468	0.493243261601714	0.0288716812790356	0.29211465908237	0.0276052745390349	0.556624043625705	1	0.84	1.17	0.0190673574650926	0.201767767882229	0.384468178299365	0.0263590134200354	0.2789269205801	0.531494827740164	0.027303045405709	0.288955822453844	0.550531664676305	0.232239391843623	1.02766363177249	0.00566801319019198	0.00441111458775046	-0.260384517810298	-0.182805473494353	-0.266334732625874	0.0240949057789245	0.0919576287801603	0.0158607700644247	0.0605409679084677	0.127201141401968	0.0520149457525786	0.00107223340803027	0.00151205515779284	0.00156676552804835
21	0.423750140311331	0.02	0.232426490847279	-0.00543282175340512	0.470285803447963	0.022946884521041	0.245418509345253	-0.00461026810439347	0.4954472867949	1	0.85	1.19	-0.00319930136714185	0.170308484168619	0.34381626970438	-0.00443074913089159	0.235862171648963	0.476155092428818	-0.0045893198743157	0.244268784266842	0.493157201618671	0.232426490847279	1.03701644060231	-0.0019184319438653	0.000754060969587804	-0.260384517810298	-0.182805473494353	-0.266334732625874	0.0240949057789245	0.0919576287801603	0.0158607700644247	0.0605409679084677	0.127201141401968	0.0520149457525786	0.00107223340803027	0.00151205515779284	0.00156676552804835
21	0.423750140311331	0.02	0.234146109051635	-0.00329773846336309	0.471589956566633	0.0273472062329042	0.274403756769901	0.0188996113169825	0.529907902222819	1	0.85	1.18	0.0130910565421537	0.190069257774962	0.367047459007771	0.0181169394934587	0.263040132138112	0.507963324782765	0.0187665105057664	0.272466557490862	0.52613735359861	0.234146109051635	1.04615656136847	0.00619223415523833	0.0146017213525695	-0.260384517810298	-0.182805473494353	-0.266334732625874	0.0240949057789245	0.0919576287801603	0.0158607700644247	0.0605409679084677	0.127201141401968	0.0520149457525786	0.00107223340803027	0.00151205515779284	0.00156676552804835
21	0.423750140311331	0.02	0.235075469940127	-0.0392241326237909	0.509375072504044	0.0161576077385383	0.223033245328913	-0.048691569178175	0.494758059836001	1.01	0.87	1.17	-0.0335108777492243	0.153497616617787	0.340506110984798	-0.0462618382268913	0.211903787221742	0.470069412670375	-0.0479642520306319	0.219699780768269	0.487311170020028	0.235075469940127	1.0210312043337	0.0270730496791189	0.025000180282553	-0.260384517810298	-0.182805473494353	-0.266334732625874	0.0240949057789245	0.0919576287801603	0.0158607700644247	0.0605409679084677	0.127201141401968	0.0520149457525786	0.00107223340803027	0.00151205515779284	0.00156676552804835
21	0.423750140311331	0.02	0.23708956321713	0.00321072594790453	0.470968400486355	0.0215906835332312	0.249000437584438	-0.0127049514280994	0.510705826596975	1.03	0.88	1.21	-0.00864700616629933	0.16947001579572	0.347587037757739	-0.0118866477262027	0.232962754874483	0.477812157475169	-0.0123168501254033	0.241401077195113	0.495089153566226	0.23708956321713	1.06559639065811	0.0338583264882529	0.0504672747723457	-0.260384517810298	-0.182805473494353	-0.266334732625874	0.0240949057789245	0.0919576287801603	0.0158607700644247	0.0605409679084677	0.127201141401968	0.0520149457525786	0.00107223340803027	0.00151205515779284	0.00156676552804835
21	0.423750140311331	0.02	0.237207339975184	-0.0388939865528777	0.513308666503246	0.0219616216716918	0.281725906936083	-0.0118078091796376	0.575259623051803	1	0.87	1.18	-0.00818384166611933	0.195260626296768	0.398705094259655	-0.0113284394878843	0.270288487926995	0.551905415341874	-0.0117470015006052	0.280246769517042	0.572226822275571	0.237207339975184	1.04644380652916	0.0548726139462837	0.0635938114779421	-0.260384517810298	-0.182805473494353	-0.266334732625874	0.0240949057789245	0.0919576287801603	0.0158607700644247	0.0605409679084677	0.127201141401968	0.0520149457525786	0.00107223340803027	0.00151205515779284	0.00156676552804835
21	0.423750140311331	0.02	0.239210359331737	-0.0161468904145113	0.494567609077986	0.0220048982027355	0.24375837552575	-0.00996101906085198	0.497477770112352	0.97	0.8	1.17	-0.00707430837014336	0.173117018021936	0.353308344414016	-0.00988652562279592	0.241935429566412	0.49375738475562	-0.0102204059783738	0.25013333740623	0.510428944342278	0.239210359331737	0.997931244474012	0.00289315717350492	-0.0146553196508412	-0.260384517810298	-0.182805473494353	-0.266334732625874	0.0240949057789245	0.0919576287801603	0.0158607700644247	0.0605409679084677	0.127201141401968	0.0520149457525786	0.00107223340803027	0.00151205515779284	0.00156676552804835
21	0.423750140311331	0.02	0.239244605117225	-0.0212867798575662	0.499775990092016	0.0256492806488636	0.287839737685632	0.0108547240529292	0.564824751318334	0.96	0.82	1.16	0.00773030482090087	0.204988067962689	0.402245831104476	0.010815142484914	0.286790134941322	0.56276512739773	0.011196552493345	0.296880770920597	0.582600923106372	0.239244605117225	1.01473530643518	-0.0202329573966395	-0.0284739505320775	-0.260384517810298	-0.182805473494353	-0.266334732625874	0.0240949057789245	0.0919576287801603	0.0158607700644247	0.0605409679084677	0.127201141401968	0.0520149457525786	0.00107223340803027	0.00151205515779284	0.00156676552804835
21	0.423750140311331	0.02	0.24124485963305	0.00405460132343843	0.478435117942662	0.0307429063412234	0.295429075584247	0.0364374448544489	0.554420706314045	1.05	0.88	1.22	0.0243284397478444	0.197251165492609	0.370173891237373	0.0332038482281157	0.269211582399806	0.505219316571496	0.0343973134913849	0.278890037680424	0.523379859782368	0.24124485963305	1.0665231988544	0.0313122572148783	0.0505514990695663	-0.260384517810298	-0.182805473494353	-0.266334732625874	0.0240949057789245	0.0919576287801603	0.0158607700644247	0.0605409679084677	0.127201141401968	0.0520149457525786	0.00107223340803027	0.00151205515779284	0.00156676552804835
21	0.423750140311331	0.02	0.241626836926424	-0.0249397008443017	0.50819337469715	0.0245052654641761	0.277384838213518	0.00414064621436716	0.55062903021267	0.98	0.82	1.2	0.00290975215765135	0.194926368906142	0.386942985654633	0.00404952545299973	0.271280593527726	0.538511661602453	0.00418731332479173	0.280528886323447	0.55682093713073	0.241626836926424	1.01633573437765	-0.0206804672629347	-0.0305188451290026	-0.260384517810298	-0.182805473494353	-0.266334732625874	0.0240949057789245	0.0919576287801603	0.0158607700644247	0.0605409679084677	0.127201141401968	0.0520149457525786	0.00107223340803027	0.00151205515779284	0.00156676552804835
21	0.423750140311331	0.02	0.241672536821624	-0.0324291904873904	0.515774264130639	0.025602348888599	0.281077565214857	0.0103454023358604	0.551809728093853	0.99	0.86	1.19	0.00720667238777358	0.195800401211566	0.384394130035358	0.00999538665031384	0.271567876419148	0.533140366187981	0.0103553217249385	0.281363027440335	0.552331005093733	0.241672536821624	1.02429692809057	0.0197386799380072	0.0166198232326622	-0.260384517810298	-0.182805473494353	-0.266334732625874	0.0240949057789245	0.0919576287801603	0.0158607700644247	0.0605409679084677	0.127201141401968	0.0520149457525786	0.00107223340803027	0.00151205515779284	0.00156676552804835
21	0.423750140311331	0.02	0.242109252342122	-0.058140125713604	0.542358630397847	0.0218426086871516	0.284189341331001	-0.01273470124454	0.581113383906543	1	0.87	1.15	-0.00882115344007598	0.196854071232312	0.402529295904699	-0.0122079072378444	0.27243333395359	0.557074575145025	-0.012670042786234	0.282713399717863	0.578101154068361	0.242109252342122	1.01075993598094	-0.0260312340433707	-0.0335724425070899	-0.260384517810298	-0.182805473494353	-0.266334732625874	0.0240949057789245	0.0919576287801603	0.0158607700644247	0.0605409679084677	0.127201141401968	0.0520149457525786	0.00107223340803027	0.00151205515779284	0.00156676552804835
21	0.423750140311331	0.02	0.243067922698821	-0.0123093412137673	0.49844518661141	0.0227554625824899	0.262155165885585	-0.00607194585961446	0.530382277630784	0.98	0.84	1.14	-0.0042651417856471	0.18414672630379	0.372558594393227	-0.00593485526544785	0.256236304241225	0.518407463747898	-0.00615207482698611	0.265620178129795	0.537359918964742	0.243067922698821	1.01653684487844	0.00780124833319686	0.000758655097275483	-0.260384517810298	-0.182805473494353	-0.266334732625874	0.0240949057789245	0.0919576287801603	0.0158607700644247	0.0605409679084677	0.127201141401968	0.0520149457525786	0.00107223340803027	0.00151205515779284	0.00156676552804835
21	0.423750140311331	0.02	0.243110993724792	-0.00382908149238539	0.49005106894197	0.0237784309465755	0.265796432915111	-0.000102878341273593	0.531695744171496	1	0.85	1.18	-7.14389264471062e-05	0.184569575926859	0.369210590780165	-9.8961447886704e-05	0.255676749049142	0.511452459546172	-0.00010250651307599	0.264875569056167	0.529774333556864	0.243110993724792	1.03734169929182	-0.00976115246040142	-0.00592860867024538	-0.260384517810298	-0.182805473494353	-0.266334732625874	0.0240949057789245	0.0919576287801603	0.0158607700644247	0.0605409679084677	0.127201141401968	0.0520149457525786	0.00107223340803027	0.00151205515779284	0.00156676552804835
21	0.423750140311331	0.02	0.243403237591654	-0.0316808772133205	0.518487352396629	0.014912795258553	0.214816202650881	-0.0577740411692375	0.487406446470999	1.04	0.85	1.19	-0.0390023061375777	0.145018889617898	0.329040085373374	-0.0534504568420935	0.19874019432255	0.450930845487194	-0.0553445001251014	0.20577440375366	0.466911200516095	0.243403237591654	1.02574185432834	0.0152496538650475	0.0153271704838153	-0.260384517810298	-0.182805473494353	-0.266334732625874	0.0240949057789245	0.0919576287801603	0.0158607700644247	0.0605409679084677	0.127201141401968	0.0520149457525786	0.00107223340803027	0.00151205515779284	0.00156676552804835
21	0.423750140311331	0.02	0.244120498376681	-0.00579446232761935	0.494035459080982	0.0314312595177988	0.307272114512824	0.0409587614887591	0.573585467536889	1	0.84	1.14	0.0284903212658585	0.213734032483198	0.398977743700538	0.0394925335287682	0.296272490763266	0.553052447997764	0.0409433619221726	0.307192756109193	0.573365367676484	0.244120498376681	1.00475185711782	0.070555598912102	0.0584682895978943	-0.260384517810298	-0.182805473494353	-0.266334732625874	0.0240949057789245	0.0919576287801603	0.0158607700644247	0.0605409679084677	0.127201141401968	0.0520149457525786	0.00107223340803027	0.00151205515779284	0.00156676552804835
21	0.423750140311331	0.02	0.244175928207483	-0.00350225819809016	0.491854114613056	0.0305232673735292	0.297203524070287	0.0356909346149331	0.558716113525641	0.99	0.85	1.17	0.0248297570038397	0.206760942602564	0.388692128201289	0.0344203233676638	0.286622962241744	0.538825601115824	0.0356642621650966	0.296972046234397	0.558256855195779	0.244175928207483	1.02766003684084	0.00251822196395008	0.00188530815429394	-0.260384517810298	-0.182805473494353	-0.266334732625874	0.0240949057789245	0.0919576287801603	0.0158607700644247	0.0605409679084677	0.127201141401968	0.0520149457525786	0.00107223340803027	0.00151205515779284	0.00156676552804835
21	0.423750140311331	0.02	0.244435357014629	-0.00171018719961721	0.490580901228875	0.0271391815332013	0.275722172656127	0.0179808001171782	0.533463545195076	0.97	0.86	1.19	0.012771916248453	0.19584781956623	0.378923722884007	0.0178501673392188	0.273719016338035	0.529587865336852	0.0184948301104135	0.28360072993304	0.548728622251141	0.244435357014629	1.02443769923442	-0.00486694835342086	-0.00913606056858137	-0.260384517810298	-0.182805473494353	-0.266334732625874	0.0240949057789245	0.0919576287801603	0.0158607700644247	0.0605409679084677	0.127201141401968	0.0520149457525786	0.00107223340803027	0.00151205515779284	0.00156676552804835
21	0.423750140311331	0.02	0.245124386072148	-0.00881318795015668	0.499061960094452	0.0211988491554933	0.237729472320772	-0.0144789475928917	0.489937892234435	1	0.85	1.2	-0.0100469684828505	0.164960920020462	0.339968808523775	-0.0139137785841601	0.228449976738941	0.470813732062041	-0.0144067955020759	0.236537490955594	0.487488599725895	0.245124386072148	1.02729976593923	-0.00233571558080724	-0.00404741305652146	-0.260384517810298	-0.182805473494353	-0.266334732625874	0.0240949057789245	0.0919576287801603	0.0158607700644247	0.0605409679084677	0.127201141401968	0.0520149457525786	0.00107223340803027	0.00151205515779284	0.00156676552804835
21	0.423750140311331	0.02	0.246509167592595	-0.0209168484651155	0.513935183650306	0.0225350886132805	0.274725898618893	-0.00776601280107192	0.557217810038859	1.01	0.85	1.17	-0.00535303978923884	0.189365985366177	0.384085010521593	-0.00739425964861075	0.261574977870964	0.530544215390539	-0.007661518493233	0.271031256519781	0.549722585646339	0.246509167592595	1.03977339778737	0.0445942778729202	0.0496555470919843	-0.260384517810298	-0.182805473494353	-0.266334732625874	0.0240949057789245	0.0919576287801603	0.0158607700644247	0.0605409679084677	0.127201141401968	0.0520149457525786	0.00107223340803027	0.00151205515779284	0.00156676552804835
21	0.423750140311331	0.02	0.248913405390675	0.00270704409021427	0.495119766691135	0.0287274298666726	0.293427965431905	0.0270433500117113	0.559812580852099	0.98	0.81	1.18	0.0189911485636875	0.206059311507067	0.393127474450446	0.0264230459188599	0.286697491291844	0.546971936664827	0.0273146048593706	0.296372547518203	0.565425044842616	0.248913405390675	1.01923707207866	-0.0108128541224506	-0.0174643753536162	-0.260384517810298	-0.182805473494353	-0.266334732625874	0.0240949057789245	0.0919576287801603	0.0158607700644247	0.0605409679084677	0.127201141401968	0.0520149457525786	0.00107223340803027	0.00151205515779284	0.00156676552804835
21	0.423750140311331	0.02	0.250045131783879	-0.000252502193931636	0.500342765761689	0.0266978288126729	0.282473975073136	0.0161870902056072	0.548760859940665	1	0.88	1.19	0.0112071072315568	0.195570426096232	0.379933744960906	0.0155069935833578	0.270605900337007	0.525704807090655	0.0160811466411107	0.280640065256005	0.545178362269315	0.250045131783879	1.03969184542415	0.0360840351440696	0.0420266691315919	-0.260384517810298	-0.182805473494353	-0.266334732625874	0.0240949057789245	0.0919576287801603	0.0158607700644247	0.0605409679084677	0.127201141401968	0.0520149457525786	0.00107223340803027	0.00151205515779284	0.00156676552804835
21	0.423750140311331	0.02	0.252969941784838	-0.0547881242370071	0.560728007806684	0.0212989740611819	0.292393090204949	-0.0170624385399157	0.601848618949814	1.01	0.85	1.14	-0.0117652060553606	0.201616254756154	0.414997715567668	-0.0162537544313581	0.278534951173554	0.573323656778466	-0.01685628047485	0.288870352849633	0.594611833476303	0.252969941784838	1.01136463539941	-0.0218247844146753	-0.0289913984510728	-0.260384517810298	-0.182805473494353	-0.266334732625874	0.0240949057789245	0.0919576287801603	0.0158607700644247	0.0605409679084677	0.127201141401968	0.0520149457525786	0.00107223340803027	0.00151205515779284	0.00156676552804835
21	0.423750140311331	0.02	0.253346079706833	0.00144809841463056	0.505244060999035	0.0207178162082335	0.260611113677866	-0.0191325976648626	0.540354825020594	1.02	0.85	1.18	-0.013034683174614	0.177549507812674	0.368133698799963	-0.0179249695201467	0.244161631949562	0.506248233419271	-0.0185696762793555	0.25293429981623	0.524416558409698	0.253346079706833	1.03969104469123	0.0196876755089334	0.0220624835107366	-0.260384517810298	-0.182805473494353	-0.266334732625874	0.0240949057789245	0.0919576287801603	0.0158607700644247	0.0605409679084677	0.127201141401968	0.0520149457525786	0.00107223340803027	0.00151205515779284	0.00156676552804835
21	0.423750140311331	0.02	0.253492553905346	-0.00970398910372439	0.516689096914416	0.0271966933452553	0.302010788183769	0.0200021670257976	0.58401940934174	0.98	0.85	1.16	0.0141169140507086	0.213149921889876	0.412182929729044	0.0196799929604438	0.297146313085427	0.57461263321041	0.020395001494985	0.307972923424546	0.595518482471866	0.253492553905346	1.02645144308908	0.0340009173628217	0.032103810190684	-0.260384517810298	-0.182805473494353	-0.266334732625874	0.0240949057789245	0.0919576287801603	0.0158607700644247	0.0605409679084677	0.127201141401968	0.0520149457525786	0.00107223340803027	0.00151205515779284	0.00156676552804835
21	0.423750140311331	0.02	0.256045563525795	-0.00809883122854671	0.520189958280137	0.0278570624053556	0.293423405547834	0.0227923577192461	0.564054453376421	0.98	0.84	1.15	0.0159721531797409	0.205621710472446	0.39527126776515	0.0222042627359378	0.285852410264523	0.549500557793109	0.0230164604202823	0.296340754333198	0.569647891165729	0.256045563525795	1.01475902064163	-0.00660148500077734	-0.0122334926178367	-0.260384517810298	-0.182805473494353	-0.266334732625874	0.0240949057789245	0.0919576287801603	0.0158607700644247	0.0605409679084677	0.127201141401968	0.0520149457525786	0.00107223340803027	0.00151205515779284	0.00156676552804835
21	0.423750140311331	0.02	0.256417458090625	-0.00957914002311872	0.52241405620437	0.0247696117995484	0.28619836572776	0.00581862896916019	0.566578102486361	0.96	0.83	1.15	0.00414316665002515	0.203788131269367	0.403433095888708	0.00579617815113203	0.285094087131726	0.56439199611232	0.00600646309100262	0.295463911418933	0.584860974414683	0.256417458090625	1.01225348114329	-0.0812836251799395	-0.091785836816109	-0.260384517810298	-0.182805473494353	-0.266334732625874	0.0240949057789245	0.0919576287801603	0.0158607700644247	0.0605409679084677	0.127201141401968	0.0520149457525786	0.00107223340803027	0.00151205515779284	0.00156676552804835
21	0.423750140311331	0.02	0.257067036304291	-0.0623657063832477	0.576499778991829	0.0182477421886121	0.282410067124128	-0.0410063203025664	0.605826454550822	0.97	0.86	1.15	-0.0289821160322702	0.19959950743399	0.42818113090025	-0.040425780238724	0.278411894228138	0.597249568695001	-0.0419404418630728	0.288786316955711	0.619601101155993	0.257067036304291	1.00470964718977	0.0044208297316885	-0.00517883307863959	-0.260384517810298	-0.182805473494353	-0.266334732625874	0.0240949057789245	0.0919576287801603	0.0158607700644247	0.0605409679084677	0.127201141401968	0.0520149457525786	0.00107223340803027	0.00151205515779284	0.00156676552804835
21	0.423750140311331	0.02	0.260277966080198	0.000283732617637145	0.520272199542758	0.0186572401068131	0.241582051220447	-0.0319679915422728	0.515132093983167	0.99	0.85	1.18	-0.0223402153512068	0.16882496487508	0.359990145101367	-0.0310235096254575	0.234444603173293	0.499912715972043	-0.0321434325820366	0.24291831159896	0.51793178814097	0.260277966080198	1.03105478881694	-0.0763190843385215	-0.0770827361206368	-0.260384517810298	-0.182805473494353	-0.266334732625874	0.0240949057789245	0.0919576287801603	0.0158607700644247	0.0605409679084677	0.127201141401968	0.0520149457525786	0.00107223340803027	0.00151205515779284	0.00156676552804835
21	0.423750140311331	0.02	0.260289975235357	-0.00824488646135474	0.528824836932069	0.0261630537682835	0.292022614930703	0.0138586591759006	0.570186570685506	1.01	0.85	1.14	0.00951178789894628	0.200427555051408	0.39134332220387	0.0131172685688707	0.276400409275599	0.539683549982327	0.0136021163930779	0.286643623048584	0.55972605461846	0.260289975235357	1.032116456262	-0.0221179806626986	-0.0207926010234442	-0.260384517810298	-0.182805473494353	-0.266334732625874	0.0240949057789245	0.0919576287801603	0.0158607700644247	0.0605409679084677	0.127201141401968	0.0520149457525786	0.00107223340803027	0.00151205515779284	0.00156676552804835
21	0.423750140311331	0.02	0.260581539534021	-0.0244113603235944	0.545574439391636	0.0248690841028073	0.297507825416825	0.00664687263215286	0.588368778201498	0.99	0.87	1.17	0.00463466215049394	0.207443159248339	0.410251656346183	0.00643048203224306	0.287822383799005	0.569214285565767	0.00666910461868996	0.298487860682281	0.590337816094251	0.260581539534021	1.02287642570422	0.0157934470576649	0.0143317217602461	-0.260384517810298	-0.182805473494353	-0.266334732625874	0.0240949057789245	0.0919576287801603	0.0158607700644247	0.0605409679084677	0.127201141401968	0.0520149457525786	0.00107223340803027	0.00151205515779284	0.00156676552804835
21	0.423750140311331	0.02	0.262035488927411	-0.00127001169739127	0.525340989552213	0.024259057473752	0.274705196854361	0.00269659411080608	0.546713799597915	0.95	0.83	1.14	0.00193630411745766	0.197253565757103	0.392570827396748	0.00271794440525456	0.276880176327862	0.55104240825047	0.00281568368481291	0.2868344826889	0.570872641263103	0.262035488927411	0.992520125216651	-0.00463751655787601	-0.0249508082157518	-0.260384517810298	-0.182805473494353	-0.266334732625874	0.0240949057789245	0.0919576287801603	0.0158607700644247	0.0605409679084677	0.127201141401968	0.0520149457525786	0.00107223340803027	0.00151205515779284	0.00156676552804835
21	0.423750140311331	0.02	0.268776288882457	-0.0162843423877084	0.553836920152622	0.0170241867460824	0.236625200010394	-0.0441021229588288	0.517352522979617	0.99	0.85	1.18	-0.030877997482115	0.165672576282708	0.362223150047531	-0.0429113056888529	0.230235997954364	0.50338330159758	-0.0444659348148382	0.238565453604764	0.521683125691311	0.268776288882457	1.01089040221019	0.0146429068782313	0.0063680934379419	-0.260384517810298	-0.182805473494353	-0.266334732625874	0.0240949057789245	0.0919576287801603	0.0158607700644247	0.0605409679084677	0.127201141401968	0.0520149457525786	0.00107223340803027	0.00151205515779284	0.00156676552804835
21	0.423750140311331	0.02	0.270435752940424	-0.043112704771059	0.583984210651906	0.0186653457358251	0.278526552670316	-0.0367869826185976	0.59384008795923	0.97	0.83	1.15	-0.0260983729374866	0.197599512847991	0.42129739863347	-0.0364577911169723	0.276034133678884	0.588526058474741	-0.0377738630665299	0.286021969327068	0.609790607030249	0.270435752940424	1.0060790410785	0.0114744903430795	-0.000646694105009957	-0.260384517810298	-0.182805473494353	-0.266334732625874	0.0240949057789245	0.0919576287801603	0.0158607700644247	0.0605409679084677	0.127201141401968	0.0520149457525786	0.00107223340803027	0.00151205515779284	0.00156676552804835
21	0.423750140311331	0.02	0.271857746469745	-0.00995626170822539	0.553671754647716	0.0338208033456016	0.334862824360504	0.0554223698730128	0.614303278847995	0.98	0.84	1.18	0.0390974838350957	0.236227607956989	0.433357732078882	0.0544948646563552	0.329258823355662	0.604022782054969	0.056428131857549	0.34093090126574	0.625406283897874	0.271857746469745	1.01087653174715	-0.0188903740133599	-0.02740834549034	-0.260384517810298	-0.182805473494353	-0.266334732625874	0.0240949057789245	0.0919576287801603	0.0158607700644247	0.0605409679084677	0.127201141401968	0.0520149457525786	0.00107223340803027	0.00151205515779284	0.00156676552804835
21	0.423750140311331	0.02	0.272184844120993	-0.0305889063758657	0.574958594617851	0.0210933992334075	0.29078995048952	-0.0184974277982077	0.600077328777249	0.99	0.86	1.15	-0.012897794389786	0.202760569358367	0.418418933106519	-0.0178954330835215	0.281326255580788	0.580547944245097	-0.0185641166079816	0.291819899472037	0.602201200498769	0.272184844120993	1.01030195575617	-0.0159505516595472	-0.0230539136086046	-0.260384517810298	-0.182805473494353	-0.266334732625874	0.0240949057789245	0.0919576287801603	0.0158607700644247	0.0605409679084677	0.127201141401968	0.0520149457525786	0.00107223340803027	0.00151205515779284	0.00156676552804835
21	0.423750140311331	0.02	0.274006912236086	-0.0101460813420807	0.558159905814253	0.0192897527735931	0.269080912936724	-0.0304732640878356	0.568635089961284	0.98	0.86	1.19	-0.0213543636958908	0.18856042667142	0.398475217038731	-0.029686360937161	0.262132506702131	0.553951374341423	-0.0307552796870915	0.271583567154294	0.573906937083522	0.274006912236086	1.03724569413573	-0.00471875046471798	0.000950062102413038	-0.260384517810298	-0.182805473494353	-0.266334732625874	0.0240949057789245	0.0919576287801603	0.0158607700644247	0.0605409679084677	0.127201141401968	0.0520149457525786	0.00107223340803027	0.00151205515779284	0.00156676552804835
21	0.423750140311331	0.02	0.27637164718861	-0.0410896790939705	0.593832973471191	0.0184796560125168	0.289469730486415	-0.0399057982517653	0.618845259224596	0.99	0.85	1.14	-0.0277874459211198	0.201565307150235	0.43091806022159	-0.0385341321024337	0.279519902442397	0.597573936987227	-0.0399690133259151	0.289944954974902	0.61977366146244	0.27637164718861	1.01740475815794	0.0102568873199097	0.00614935733106639	-0.260384517810298	-0.182805473494353	-0.266334732625874	0.0240949057789245	0.0919576287801603	0.0158607700644247	0.0605409679084677	0.127201141401968	0.0520149457525786	0.00107223340803027	0.00151205515779284	0.00156676552804835
21	0.423750140311331	0.02	0.276803737586079	0.00458368105875762	0.5490237941134	0.0279496365791593	0.316930639944789	0.0251167297856253	0.608744550103952	0.99	0.83	1.16	0.017516101006827	0.221023562733409	0.424531024459992	0.0243047701360099	0.30668508275807	0.589065395380131	0.0251770166894867	0.317693084514446	0.610212110365976	0.276803737586079	1.02283408384531	0.0340468303346493	0.030776634840495	-0.260384517810298	-0.182805473494353	-0.266334732625874	0.0240949057789245	0.0919576287801603	0.0158607700644247	0.0605409679084677	0.127201141401968	0.0520149457525786	0.00107223340803027	0.00151205515779284	0.00156676552804835
21	0.423750140311331	0.02	0.27735605903997	-0.0188001028755583	0.573512220955499	0.0215854619651478	0.284791681722324	-0.0145681571543346	0.584151520598983	0.99	0.83	1.19	-0.0101806787189252	0.199021233964016	0.408223146646958	-0.014137751614869	0.276377719948817	0.566893191512504	-0.0146284964998867	0.285955208624492	0.586595848625393	0.27735605903997	1.01112748379307	0.0469663169055413	0.0367177119633172	-0.260384517810298	-0.182805473494353	-0.266334732625874	0.0240949057789245	0.0919576287801603	0.0158607700644247	0.0605409679084677	0.127201141401968	0.0520149457525786	0.00107223340803027	0.00151205515779284	0.00156676552804835
21	0.423750140311331	0.02	0.278846568498412	0.00631458438286231	0.551378552613962	0.0176571633142619	0.232680495956083	-0.0382865749332588	0.503647566845424	0.98	0.82	1.18	-0.0268429511033471	0.163133714272938	0.353110379649223	-0.0373237347162676	0.22682898953101	0.490981713778288	-0.038612043925534	0.234623708593976	0.507944631461945	0.278846568498412	1.00424961233936	0.00942439835535131	-0.00282641926373777	-0.260384517810298	-0.182805473494353	-0.266334732625874	0.0240949057789245	0.0919576287801603	0.0158607700644247	0.0605409679084677	0.127201141401968	0.0520149457525786	0.00107223340803027	0.00151205515779284	0.00156676552804835
21	0.423750140311331	0.02	0.279105318988116	-0.0143507762385871	0.572561414214819	0.0232884016486695	0.294595906732082	-0.00327322599182511	0.592465039455989	1	0.85	1.15	-0.00227109576121606	0.204402481442406	0.411076058646028	-0.0031450718486195	0.283061815864717	0.569268703578053	-0.00326082850987341	0.293443944492805	0.590211922277993	0.279105318988116	1.01069801834349	0.0173602110213602	0.00962193399128749	-0.260384517810298	-0.182805473494353	-0.266334732625874	0.0240949057789245	0.0919576287801603	0.0158607700644247	0.0605409679084677	0.127201141401968	0.0520149457525786	0.00107223340803027	0.00151205515779284	0.00156676552804835
21	0.423750140311331	0.02	0.281458043470791	0.00448933084187297	0.558426756099709	0.0333800741001674	0.344218743133871	0.0550148069772872	0.633422679290455	1.04	0.88	1.2	0.0370558370591452	0.231852375007668	0.426648912956192	0.0507399808565024	0.317471847974903	0.584203715093303	0.0525851405410771	0.329030421083589	0.605427585089546	0.281458043470791	1.06006306701791	-0.0244673409371817	-0.00832287809931606	-0.260384517810298	-0.182805473494353	-0.266334732625874	0.0240949057789245	0.0919576287801603	0.0158607700644247	0.0605409679084677	0.127201141401968	0.0520149457525786	0.00107223340803027	0.00151205515779284	0.00156676552804835
21	0.423750140311331	0.02	0.282458619619225	-0.0256198975923439	0.590537136830794	0.0211570175033899	0.304538991009152	-0.0188741476850497	0.627952129703354	1	0.87	1.15	-0.0130654017868353	0.210813454662311	0.434692311111457	-0.0180771560893189	0.29167933660479	0.601435829298899	-0.0187512332115552	0.302560570106719	0.623897448311953	0.282458619619225	1.03006682118546	0.00840960616571058	0.0118923213377925	-0.260384517810298	-0.182805473494353	-0.266334732625874	0.0240949057789245	0.0919576287801603	0.0158607700644247	0.0605409679084677	0.127201141401968	0.0520149457525786	0.00107223340803027	0.00151205515779284	0.00156676552804835
21	0.423750140311331	0.02	0.285644862683923	-0.0046122171735643	0.57590194254141	0.0242726394793839	0.290568541580775	0.00293482423912755	0.578202258922422	1	0.84	1.16	0.00203399607784446	0.201380125610512	0.400726255143179	0.00281549852298474	0.278754444214929	0.554693389906873	0.00291631468095449	0.288738496205652	0.574616626112159	0.285644862683923	1.00977719256275	0.0147499602688778	0.00544614019458912	-0.260384517810298	-0.182805473494353	-0.266334732625874	0.0240949057789245	0.0919576287801603	0.0158607700644247	0.0605409679084677	0.127201141401968	0.0520149457525786	0.00107223340803027	0.00151205515779284	0.00156676552804835
21	0.423750140311331	0.02	0.289632908297934	0.00245656183435022	0.576809254761517	0.0227223257671932	0.293285885460319	-0.00701680430471896	0.593588575225357	1.01	0.84	1.18	-0.0048290125670742	0.201841346163934	0.408511704894943	-0.00666638530764641	0.27863919711397	0.563944779535586	-0.00690304838601166	0.288547883803659	0.584090975178224	0.289632908297934	1.02940506392737	0.0319802137730565	0.0328699959418933	-0.260384517810298	-0.182805473494353	-0.266334732625874	0.0240949057789245	0.0919576287801603	0.0158607700644247	0.0605409679084677	0.127201141401968	0.0520149457525786	0.00107223340803027	0.00151205515779284	0.00156676552804835
21	0.423750140311331	0.03	0.221220916067261	0.0143210117363395	0.428120820398182	0.0234452146922055	0.218540572217268	-0.00167028964249935	0.438751434077035	1	0.82	1.19	-0.00115380585236615	0.150963871647086	0.303081549146539	-0.00159509935517848	0.208702680633569	0.419000460622316	-0.00164959780021033	0.215844993958713	0.433275778135112	0.221220916067261	1.0403810395627	0.0250894900214729	0.0267758478267143	-0.260384517810298	-0.182805473494353	-0.266334732625874	0.0240949057789245	0.0919576287801603	0.0158607700644247	0.0605409679084677	0.127201141401968	0.0520149457525786	0.00107223340803027	0.00151205515779284	0.00156676552804835
21	0.423750140311331	0.03	0.238769085451307	0.0112598320103169	0.466278338892297	0.0373641412351538	0.310588293205026	0.0644529051109769	0.556723681299076	1.01	0.83	1.21	0.0444116587460808	0.214012716177787	0.383613773609493	0.0613386844611571	0.29558135946595	0.529824034470743	0.0634197229150125	0.305600213480154	0.547774410615643	0.238769085451307	1.04678750692139	-0.00821510300112307	-0.0023258644731926	-0.260384517810298	-0.182805473494353	-0.266334732625874	0.0240949057789245	0.0919576287801603	0.0158607700644247	0.0605409679084677	0.127201141401968	0.0520149457525786	0.00107223340803027	0.00151205515779284	0.00156676552804835
21	0.423750140311331	0.03	0.242761563859061	0.00610083697437239	0.47942229074375	0.0201304468097274	0.232736944263507	-0.0207807135691276	0.486254602096142	0.99	0.85	1.15	-0.014480309168674	0.162174551739876	0.338829412648427	-0.0200859857306317	0.224956228087016	0.469998441904664	-0.020826180270785	0.233247794725256	0.487305319159767	0.242761563859061	1.02519037237086	-0.0321102956125244	-0.0344106226097229	-0.260384517810298	-0.182805473494353	-0.266334732625874	0.0240949057789245	0.0919576287801603	0.0158607700644247	0.0605409679084677	0.127201141401968	0.0520149457525786	0.00107223340803027	0.00151205515779284	0.00156676552804835
21	0.423750140311331	0.03	0.245201892554229	0.0113305075229914	0.479073277585467	0.0248308764922235	0.253680594144165	0.00547209198603016	0.501889096302299	0.98	0.81	1.16	0.00386042450484827	0.178965336207563	0.354070247910277	0.00538082547747087	0.249449572045872	0.493518318614273	0.00556810197687929	0.258103410151949	0.510688314414826	0.245201892554229	1.01378890674777	-0.0131271574674126	-0.0226259418162951	-0.260384517810298	-0.182805473494353	-0.266334732625874	0.0240949057789245	0.0919576287801603	0.0158607700644247	0.0605409679084677	0.127201141401968	0.0520149457525786	0.00107223340803027	0.00151205515779284	0.00156676552804835
21	0.423750140311331	0.03	0.249887440638132	0.0120426164376645	0.487732264838599	0.036280287949129	0.328324029025074	0.0641268728480386	0.592521185202109	0.98	0.84	1.17	0.0451824370017882	0.231330160021243	0.417477883040698	0.0629457185907359	0.32227662163665	0.581607524682563	0.0651950097029604	0.333814954677981	0.602449977259818	0.249887440638132	1.02327351254314	-0.0454078202938763	-0.0514348105705656	-0.260384517810298	-0.182805473494353	-0.266334732625874	0.0240949057789245	0.0919576287801603	0.0158607700644247	0.0605409679084677	0.127201141401968	0.0520149457525786	0.00107223340803027	0.00151205515779284	0.00156676552804835
21	0.423750140311331	0.03	0.249962314502969	0.0129181656896506	0.487006463316288	0.033325970213336	0.293214620011492	0.0466562744835015	0.539772965539483	1.02	0.86	1.16	0.0319409573138798	0.200735180107541	0.369529402901203	0.0440056319155601	0.276556471414136	0.509107310912712	0.0456236432168115	0.286718155727497	0.527763678819704	0.249962314502969	1.03273753648285	-0.0459181315102714	-0.0451157938461713	-0.260384517810298	-0.182805473494353	-0.266334732625874	0.0240949057789245	0.0919576287801603	0.0158607700644247	0.0605409679084677	0.127201141401968	0.0520149457525786	0.00107223340803027	0.00151205515779284	0.00156676552804835
21	0.423750140311331	0.03	0.253231019968134	0.0185257801657304	0.487936259770537	0.0312240556399478	0.275505064725267	0.0359076841930657	0.515102445257468	1.01	0.83	1.2	0.0246808624144826	0.189366224800722	0.354051587186962	0.0340551874591183	0.261291610305722	0.488528033152326	0.0352129329079926	0.270170622882215	0.505145805462041	0.253231019968134	1.02381926640435	0.0101405670885596	0.00612095069607683	-0.260384517810298	-0.182805473494353	-0.266334732625874	0.0240949057789245	0.0919576287801603	0.0158607700644247	0.0605409679084677	0.127201141401968	0.0520149457525786	0.00107223340803027	0.00151205515779284	0.00156676552804835
21	0.423750140311331	0.03	0.253856788392132	0.0176973261937137	0.49001625059055	0.0230398568445641	0.242240050450666	-0.00404040313257556	0.488520504033907	1.01	0.82	1.21	-0.00277138368874009	0.166156718166537	0.335084820021814	-0.00382098347349169	0.22908487074649	0.461990724966472	-0.00394737410557171	0.236681544624521	0.477299423291911	0.253856788392132	1.03123063521272	0.0285208320252042	0.0265013681940553	-0.260384517810298	-0.182805473494353	-0.266334732625874	0.0240949057789245	0.0919576287801603	0.0158607700644247	0.0605409679084677	0.127201141401968	0.0520149457525786	0.00107223340803027	0.00151205515779284	0.00156676552804835
21	0.423750140311331	0.03	0.255030416809328	0.00765356934923661	0.502407264269419	0.0246722227068836	0.263659988966965	0.00483819127612445	0.522481786657805	1.01	0.88	1.21	0.00333932679494187	0.181978515453967	0.360617704112992	0.00461501904894027	0.251498091348843	0.498381163648746	0.00478398803638401	0.260677694554569	0.516589477392515	0.255030416809328	1.04752847938762	-0.00398277893579351	0.00248569382232407	-0.260384517810298	-0.182805473494353	-0.266334732625874	0.0240949057789245	0.0919576287801603	0.0158607700644247	0.0605409679084677	0.127201141401968	0.0520149457525786	0.00107223340803027	0.00151205515779284	0.00156676552804835
21	0.423750140311331	0.03	0.255462751312303	0.0333822460284809	0.477543256596125	0.0345412726657943	0.277610098065402	0.048460864009915	0.506759332120889	1	0.82	1.19	0.0335497397459367	0.192191095458649	0.350832451171362	0.0464208320171144	0.2659236889774	0.485426545937685	0.0480112424258974	0.275075869815768	0.502075523174126	0.255462751312303	1.02418948348904	-0.0241603390544004	-0.0277858529435948	-0.260384517810298	-0.182805473494353	-0.266334732625874	0.0240949057789245	0.0919576287801603	0.0158607700644247	0.0605409679084677	0.127201141401968	0.0520149457525786	0.00107223340803027	0.00151205515779284	0.00156676552804835
21	0.423750140311331	0.03	0.259945699343255	0.0206676252841162	0.499223773402395	0.0337839011892979	0.297187139648894	0.0490466075861	0.545327671711689	1.03	0.84	1.17	0.0332342887066472	0.201375868487042	0.369517448267436	0.0456096356829195	0.27636156374812	0.50711349181332	0.0472270832774964	0.286166851160962	0.525046909980197	0.259945699343255	1.02766539659446	-0.0151745310478558	-0.0174254895066279	-0.260384517810298	-0.182805473494353	-0.266334732625874	0.0240949057789245	0.0919576287801603	0.0158607700644247	0.0605409679084677	0.127201141401968	0.0520149457525786	0.00107223340803027	0.00151205515779284	0.00156676552804835
21	0.423750140311331	0.03	0.259951725479309	0.00828662487241194	0.511616826086205	0.0272912848422121	0.281952874619773	0.019143168447687	0.544762580791859	0.94	0.81	1.16	0.0138407304233089	0.203855163284676	0.393869596146043	0.0194818559838875	0.286941282086937	0.554400708189986	0.0201506596426685	0.296781432936422	0.573520262966608	0.259951725479309	1.00357917579522	-0.0288185126897923	-0.0433678990878713	-0.260384517810298	-0.182805473494353	-0.266334732625874	0.0240949057789245	0.0919576287801603	0.0158607700644247	0.0605409679084677	0.127201141401968	0.0520149457525786	0.00107223340803027	0.00151205515779284	0.00156676552804835
21	0.423750140311331	0.03	0.26054177725057	0.0180590871941474	0.503024467306993	0.0210567950302592	0.241843531670327	-0.0156121918334549	0.499299255174109	1	0.85	1.23	-0.010838314414984	0.167892904688521	0.346624123792027	-0.015012364350758	0.232551793626379	0.480115951603517	-0.0155258073113589	0.240489171948333	0.496615199550456	0.26054177725057	1.04274267205422	0.0182793130371997	0.0237699865793952	-0.260384517810298	-0.182805473494353	-0.266334732625874	0.0240949057789245	0.0919576287801603	0.0158607700644247	0.0605409679084677	0.127201141401968	0.0520149457525786	0.00107223340803027	0.00151205515779284	0.00156676552804835
21	0.423750140311331	0.03	0.26283370876395	0.0127568956329647	0.512910521894935	0.0293042353565037	0.297013129250107	0.0301199472944439	0.56390631120577	1.02	0.86	1.17	0.0206120069036378	0.203255225207634	0.385898443511631	0.0283932536199786	0.27998618406671	0.531579114513441	0.0294297967877632	0.290119755442566	0.550931968015061	0.26283370876395	1.03667195683899	0.0051026445276695	0.00848586137589248	-0.260384517810298	-0.182805473494353	-0.266334732625874	0.0240949057789245	0.0919576287801603	0.0158607700644247	0.0605409679084677	0.127201141401968	0.0520149457525786	0.00107223340803027	0.00151205515779284	0.00156676552804835
21	0.423750140311331	0.03	0.263785591287803	0.0289762754865908	0.498594907089015	0.0378871267703022	0.31238127968957	0.066606317207863	0.558156242171277	1	0.83	1.19	0.046311333706879	0.217198522511582	0.388085711316284	0.0641853138063056	0.30102685908182	0.537868404357334	0.0664177186416033	0.311489159127018	0.556586768039341	0.263785591287803	1.02388742361057	0.0230524804662383	0.0199261547253106	-0.260384517810298	-0.182805473494353	-0.266334732625874	0.0240949057789245	0.0919576287801603	0.0158607700644247	0.0605409679084677	0.127201141401968	0.0520149457525786	0.00107223340803027	0.00151205515779284	0.00156676552804835
21	0.423750140311331	0.03	0.265442359848731	0.0260016234319363	0.504883096265526	0.0248485876585667	0.261280431422004	0.00572947046446332	0.516831392379545	0.99	0.84	1.17	0.00399754675344026	0.182299698872143	0.360601850990847	0.00554788262882248	0.252999500691756	0.500451118754689	0.00574611930670149	0.262041184224856	0.518360052573345	0.265442359848731	1.03037212607559	-0.0273711059065582	-0.0296390108276961	-0.260384517810298	-0.182805473494353	-0.266334732625874	0.0240949057789245	0.0919576287801603	0.0158607700644247	0.0605409679084677	0.127201141401968	0.0520149457525786	0.00107223340803027	0.00151205515779284	0.00156676552804835
21	0.423750140311331	0.03	0.265496066175904	0.0106189219524267	0.520373210399381	0.0258657157090371	0.28589141739626	0.0119651096907302	0.559817725101789	1.02	0.86	1.21	0.00818767198232176	0.195634240613364	0.383080809244406	0.0112783824263679	0.269482923362536	0.527687464298703	0.0116785251590668	0.279032424761646	0.546348932529941	0.265496066175904	1.04632744561693	0.00754860236347119	0.0143322084544653	-0.260384517810298	-0.182805473494353	-0.266334732625874	0.0240949057789245	0.0919576287801603	0.0158607700644247	0.0605409679084677	0.127201141401968	0.0520149457525786	0.00107223340803027	0.00151205515779284	0.00156676552804835
21	0.423750140311331	0.03	0.265721756158357	0.00772365884477677	0.523719853471938	0.0287014883627892	0.299965060795798	0.0275191548863599	0.572410966705236	0.99	0.84	1.17	0.0192370460544261	0.209688186758513	0.400139327462601	0.0267173352106353	0.291225043568917	0.555732751927199	0.0276654090455129	0.301527400192254	0.575513491446569	0.265721756158357	1.03361324381473	0.0471627848351626	0.0482984081309661	-0.260384517810298	-0.182805473494353	-0.266334732625874	0.0240949057789245	0.0919576287801603	0.0158607700644247	0.0605409679084677	0.127201141401968	0.0520149457525786	0.00107223340803027	0.00151205515779284	0.00156676552804835
21	0.423750140311331	0.03	0.266396889320908	0.039620964332743	0.493172814309073	0.0364463602675086	0.307959157163322	0.0607358281748424	0.555182486151802	0.99	0.84	1.23	0.0425300987175266	0.215647563369319	0.388765028021111	0.0591075738787009	0.299703143608295	0.540298713337889	0.0611070677799784	0.309863620284052	0.558536557446763	0.266396889320908	1.04889117798906	-0.0711623402233118	-0.0648896891012251	-0.260384517810298	-0.182805473494353	-0.266334732625874	0.0240949057789245	0.0919576287801603	0.0158607700644247	0.0605409679084677	0.127201141401968	0.0520149457525786	0.00107223340803027	0.00151205515779284	0.00156676552804835
21	0.423750140311331	0.03	0.266614695245927	0.0417852843057894	0.491444106186064	0.0434029244278146	0.331937141888692	0.0886347716285485	0.575239512148835	1.01	0.84	1.21	0.060786965346803	0.227647131826148	0.394507298305493	0.0838038378723801	0.313845299215521	0.543886760558661	0.0866820871423193	0.324620359337559	0.562534959471665	0.266614695245927	1.0396581193544	-0.0153797256916154	-0.0130401863251596	-0.260384517810298	-0.182805473494353	-0.266334732625874	0.0240949057789245	0.0919576287801603	0.0158607700644247	0.0605409679084677	0.127201141401968	0.0520149457525786	0.00107223340803027	0.00151205515779284	0.00156676552804835
21	0.423750140311331	0.03	0.269377864680903	0.0282131760774564	0.510542553284351	0.0414543484416666	0.349256132837218	0.0870451632692969	0.611467102405139	1.01	0.85	1.19	0.0600653842145164	0.241003670051627	0.421941955888738	0.0830045355558048	0.33304369832109	0.583082861086375	0.0859838370416716	0.345019901912342	0.603963819960472	0.269377864680903	1.05061527887337	0.054277792858798	0.0610908728208754	-0.260384517810298	-0.182805473494353	-0.266334732625874	0.0240949057789245	0.0919576287801603	0.0158607700644247	0.0605409679084677	0.127201141401968	0.0520149457525786	0.00107223340803027	0.00151205515779284	0.00156676552804835
21	0.423750140311331	0.03	0.27015669782251	0.0138543294677297	0.526459066177291	0.0219222896956177	0.270850948895791	-0.0116107374450758	0.553312635236658	0.98	0.84	1.19	-0.00819320590977789	0.191128048985648	0.390449303881074	-0.0114212065582387	0.266429643118467	0.544280492795173	-0.011824277297497	0.275825663371711	0.563448049424291	0.27015669782251	1.04178265436974	-0.0137217857944992	-0.0110483726851942	-0.260384517810298	-0.182805473494353	-0.266334732625874	0.0240949057789245	0.0919576287801603	0.0158607700644247	0.0605409679084677	0.127201141401968	0.0520149457525786	0.00107223340803027	0.00151205515779284	0.00156676552804835
21	0.423750140311331	0.03	0.271707043847822	0.0150892066306089	0.528324881065035	0.0177843742955877	0.229213109175742	-0.0367424288677634	0.495168647219248	0.96	0.83	1.15	-0.0261523105583116	0.163147962721091	0.352448236000493	-0.0365806940050428	0.228204146189661	0.492988986384365	-0.0378975553222726	0.236399732557256	0.510706932597392	0.271707043847822	1.01178372260434	-0.0186660979305262	-0.0290604076993041	-0.260384517810298	-0.182805473494353	-0.266334732625874	0.0240949057789245	0.0919576287801603	0.0158607700644247	0.0605409679084677	0.127201141401968	0.0520149457525786	0.00107223340803027	0.00151205515779284	0.00156676552804835
21	0.423750140311331	0.03	0.272602008167365	0.0173304725745678	0.527873543760163	0.0269272363821974	0.267704455567891	0.016447653438824	0.518961257696959	0.99	0.83	1.2	0.0114827949868879	0.186895680395752	0.362308565804615	0.0159398530541974	0.259439420922721	0.502938988791244	0.016486790906422	0.268347083865754	0.520238966681734	0.272602008167365	1.01141564235062	-0.00491064197979112	-0.0133164623118947	-0.260384517810298	-0.182805473494353	-0.266334732625874	0.0240949057789245	0.0919576287801603	0.0158607700644247	0.0605409679084677	0.127201141401968	0.0520149457525786	0.00107223340803027	0.00151205515779284	0.00156676552804835
21	0.423750140311331	0.03	0.273884300599802	0.0234154361057451	0.524353165093858	0.0296335426914145	0.29778314597024	0.0317341183442801	0.563832173596201	0.99	0.84	1.16	0.0222161852102729	0.208469806899961	0.394723428589649	0.0308726490356447	0.289699384571888	0.548526120108131	0.031986801133624	0.300162217728508	0.568336926745144	0.273884300599802	1.01993195032901	-0.0229987500549701	-0.0279150004007388	-0.260384517810298	-0.182805473494353	-0.266334732625874	0.0240949057789245	0.0919576287801603	0.0158607700644247	0.0605409679084677	0.127201141401968	0.0520149457525786	0.00107223340803027	0.00151205515779284	0.00156676552804835
21	0.423750140311331	0.03	0.275192320607644	0.0256610518162007	0.524723589399087	0.0248866649338415	0.278642735835424	0.00632408635278064	0.550961385318068	1.04	0.88	1.18	0.00427315162618043	0.188277419588835	0.37228168755149	0.00585810252103931	0.258111230968418	0.510364359415798	0.00607477418356601	0.267684335275295	0.529340398498017	0.275192320607644	1.05312379300742	-0.0197144632259706	-0.00883890269947798	-0.260384517810298	-0.182805473494353	-0.266334732625874	0.0240949057789245	0.0919576287801603	0.0158607700644247	0.0605409679084677	0.127201141401968	0.0520149457525786	0.00107223340803027	0.00151205515779284	0.00156676552804835
21	0.423750140311331	0.03	0.275312642511497	0.0306504441191122	0.519974840903881	0.0330109656427464	0.29526487174187	0.0457600729125069	0.544769670571234	1	0.83	1.2	0.0317503469578458	0.204867726941623	0.3779851069254	0.0439687879734077	0.283706683912766	0.523444579852124	0.0454711274524774	0.293417310666682	0.541333942978163	0.275312642511497	1.03125671698494	-0.010513301408998	-0.0116088313739803	-0.260384517810298	-0.182805473494353	-0.266334732625874	0.0240949057789245	0.0919576287801603	0.0158607700644247	0.0605409679084677	0.127201141401968	0.0520149457525786	0.00107223340803027	0.00151205515779284	0.00156676552804835
21	0.423750140311331	0.03	0.275403403732382	0.00754412172628527	0.54326268573848	0.0215002929525823	0.263443411746389	-0.0140361276451801	0.540922951137958	1.02	0.87	1.18	-0.00957124033601386	0.179642154339484	0.368855549014981	-0.0131666629651877	0.247124470548328	0.507415604061844	-0.0136507940370537	0.256180219612159	0.525991430277418	0.275403403732382	1.03188411942144	-0.0530232632905846	-0.0519627732876726	-0.260384517810298	-0.182805473494353	-0.266334732625874	0.0240949057789245	0.0919576287801603	0.0158607700644247	0.0605409679084677	0.127201141401968	0.0520149457525786	0.00107223340803027	0.00151205515779284	0.00156676552804835
21	0.423750140311331	0.03	0.276970598295764	0.0255732357653005	0.528367960826228	0.0266666174174705	0.277255631527635	0.0157309499707503	0.538780313084519	0.97	0.83	1.14	0.0111173575011928	0.195941756895988	0.380766156290783	0.0155066147835841	0.273301757533547	0.53109690028351	0.016066636089816	0.283158735085876	0.550311775222635	0.276970598295764	1.00403890374535	0.00170461047880315	-0.0100136527941668	-0.260384517810298	-0.182805473494353	-0.266334732625874	0.0240949057789245	0.0919576287801603	0.0158607700644247	0.0605409679084677	0.127201141401968	0.0520149457525786	0.00107223340803027	0.00151205515779284	0.00156676552804835
21	0.423750140311331	0.03	0.276979295370056	0.0457936341539835	0.508164956586129	0.050521674599913	0.39045561227357	0.126177747022422	0.654733477524717	1	0.88	1.18	0.0877722069498574	0.271610102525597	0.455447998101337	0.121670100243585	0.376506750255681	0.631343400267776	0.126161797626952	0.390417918552134	0.654725036188119	0.276979295370056	1.05435546658891	0.0586756326009044	0.0684464061397165	-0.260384517810298	-0.182805473494353	-0.266334732625874	0.0240949057789245	0.0919576287801603	0.0158607700644247	0.0605409679084677	0.127201141401968	0.0520149457525786	0.00107223340803027	0.00151205515779284	0.00156676552804835
21	0.423750140311331	0.03	0.277095183188569	0.0336893980331402	0.520500968343998	0.032098231644185	0.295512190658416	0.04215341531757	0.548870965999263	0.97	0.82	1.15	0.0299358964434813	0.209862528829292	0.389789161215102	0.0418353838365548	0.293282663609537	0.54472994338252	0.0433279925621147	0.303708570830253	0.564169782888305	0.277095183188569	1.00557369480806	-0.00531642525131433	-0.0181044777812702	-0.260384517810298	-0.182805473494353	-0.266334732625874	0.0240949057789245	0.0919576287801603	0.0158607700644247	0.0605409679084677	0.127201141401968	0.0520149457525786	0.00107223340803027	0.00151205515779284	0.00156676552804835
21	0.423750140311331	0.03	0.277539328528687	0.0252691115733599	0.529809545484014	0.0323168781050791	0.310917123572407	0.0452841488491083	0.576550098295706	0.99	0.86	1.12	0.031654419289551	0.217336556918766	0.403018694547982	0.0439625826663245	0.301843362298217	0.559724141930109	0.0456307462956129	0.313310189815318	0.581027090044059	0.277539328528687	1.01508156624308	-0.0458845687100224	-0.0524051381168043	-0.260384517810298	-0.182805473494353	-0.266334732625874	0.0240949057789245	0.0919576287801603	0.0158607700644247	0.0605409679084677	0.127201141401968	0.0520149457525786	0.00107223340803027	0.00151205515779284	0.00156676552804835
21	0.423750140311331	0.03	0.277934039314022	0.0337186417355054	0.522149436892539	0.0339953618314276	0.305235389936515	0.0511965510831036	0.559274228789926	1.03	0.9	1.21	0.0347147421735215	0.206970345457069	0.379225948740616	0.0476535939980564	0.28411217236611	0.520570750734164	0.049426956187035	0.294670126689761	0.539912786607434	0.277934039314022	1.05592857803422	-0.00707581434637037	0.00615817129757008	-0.260384517810298	-0.182805473494353	-0.266334732625874	0.0240949057789245	0.0919576287801603	0.0158607700644247	0.0605409679084677	0.127201141401968	0.0520149457525786	0.00107223340803027	0.00151205515779284	0.00156676552804835
21	0.423750140311331	0.03	0.278655383452029	0.0129986862976674	0.54431208060639	0.0283374402437251	0.294077567737122	0.0252184401908402	0.562936695283404	0.99	0.83	1.14	0.0175943480659114	0.205171416074453	0.392748484082994	0.0244172928356595	0.284735218891291	0.545053144946923	0.0252921134462036	0.29495083621957	0.564669432853438	0.278655383452029	1.00368495664721	-0.0328419098113325	-0.0459204714570154	-0.260384517810298	-0.182805473494353	-0.266334732625874	0.0240949057789245	0.0919576287801603	0.0158607700644247	0.0605409679084677	0.127201141401968	0.0520149457525786	0.00107223340803027	0.00151205515779284	0.00156676552804835
21	0.423750140311331	0.03	0.279826831533988	0.0176040900816037	0.542049572986373	0.0285702770135018	0.305076079345721	0.0273337419159141	0.582818416775527	1.02	0.85	1.2	0.0186144216265272	0.207758410340548	0.396902399054569	0.025594153374138	0.285660265234634	0.545726377095131	0.02649716461245	0.295714123879991	0.565009861146812	0.279826831533988	1.04920864148283	0.0242958892239413	0.0349986088587938	-0.260384517810298	-0.182805473494353	-0.266334732625874	0.0240949057789245	0.0919576287801603	0.0158607700644247	0.0605409679084677	0.127201141401968	0.0520149457525786	0.00107223340803027	0.00151205515779284	0.00156676552804835
21	0.423750140311331	0.03	0.281794950485653	0.00875029781221265	0.554839603159094	0.0276958529318104	0.316868562243977	0.0237398826668256	0.609997241821128	1.01	0.87	1.18	0.0163177127484756	0.217800999705238	0.419284286662	0.0225156871777338	0.300528588286307	0.578541489394879	0.0233441923979114	0.311600140911275	0.599839161023988	0.281794950485653	1.046170670723	0.0552974673486044	0.0638688649812565	-0.260384517810298	-0.182805473494353	-0.266334732625874	0.0240949057789245	0.0919576287801603	0.0158607700644247	0.0605409679084677	0.127201141401968	0.0520149457525786	0.00107223340803027	0.00151205515779284	0.00156676552804835
21	0.423750140311331	0.03	0.28232413392122	0.0266033667845695	0.538044901057871	0.0333551170189415	0.331018555491824	0.0527974675383297	0.609239643445319	1	0.84	1.21	0.0366453506849545	0.229751380412681	0.422857410140408	0.050754038838717	0.318207092216521	0.585660145594325	0.0524919355905618	0.329113390710348	0.605756210550072	0.28232413392122	1.04425324743957	0.0303592919512412	0.0353390092114063	-0.260384517810298	-0.182805473494353	-0.266334732625874	0.0240949057789245	0.0919576287801603	0.0158607700644247	0.0605409679084677	0.127201141401968	0.0520149457525786	0.00107223340803027	0.00151205515779284	0.00156676552804835
21	0.423750140311331	0.03	0.284968425343351	0.0173819605759953	0.552554890110707	0.0284609807515253	0.304235558635133	0.0267115071848948	0.581759610085371	1.06	0.87	1.22	0.0177885850490612	0.202606317654367	0.387424050259672	0.0242549130775473	0.276255734231541	0.528256555385535	0.0251221271167154	0.286120196687674	0.547110511621939	0.284968425343351	1.05938087446931	-0.00872301902484858	0.00509171366594887	-0.260384517810298	-0.182805473494353	-0.266334732625874	0.0240949057789245	0.0919576287801603	0.0158607700644247	0.0605409679084677	0.127201141401968	0.0520149457525786	0.00107223340803027	0.00151205515779284	0.00156676552804835
21	0.423750140311331	0.03	0.285076839632862	0.0218496709054669	0.548304008360258	0.034414049482451	0.340007403495544	0.0588164043882065	0.621198402602882	1.02	0.87	1.17	0.0400907516728048	0.231757662207387	0.423424572741969	0.055142346825902	0.318768315777648	0.582394284729395	0.0571859230035229	0.330591791635464	0.603955154781859	0.285076839632862	1.05045425488612	-0.0414389165766569	-0.0311436330149661	-0.260384517810298	-0.182805473494353	-0.266334732625874	0.0240949057789245	0.0919576287801603	0.0158607700644247	0.0605409679084677	0.127201141401968	0.0520149457525786	0.00107223340803027	0.00151205515779284	0.00156676552804835
21	0.423750140311331	0.03	0.285121479967163	0.0226771379046046	0.547565822029722	0.0308366861125778	0.326578411393136	0.0407288259296146	0.612427996856657	1.02	0.88	1.2	0.0279271569560435	0.223930013823449	0.419932870690855	0.0384989653894378	0.308698585588738	0.578898205788037	0.0399125683944801	0.319996859364035	0.600175480854273	0.285121479967163	1.0552458629342	0.0407051756367601	0.0542670966274222	-0.260384517810298	-0.182805473494353	-0.266334732625874	0.0240949057789245	0.0919576287801603	0.0158607700644247	0.0605409679084677	0.127201141401968	0.0520149457525786	0.00107223340803027	0.00151205515779284	0.00156676552804835
21	0.423750140311331	0.03	0.286431618211575	0.0384577930244033	0.534405443398747	0.0338766331296479	0.324207145807777	0.0538896117288392	0.594524679886715	1.01	0.82	1.15	0.0369888283014859	0.222529761593756	0.408070694886026	0.0510106924572996	0.306887180603104	0.562763668748908	0.0528321204193261	0.317834367146489	0.58287246801343	0.286431618211575	1.03093522074097	-0.00435531962655681	-0.00464904214465175	-0.260384517810298	-0.182805473494353	-0.266334732625874	0.0240949057789245	0.0919576287801603	0.0158607700644247	0.0605409679084677	0.127201141401968	0.0520149457525786	0.00107223340803027	0.00151205515779284	0.00156676552804835
21	0.423750140311331	0.03	0.28678264594005	0.0236069339072936	0.549958357972806	0.0372310461066224	0.350253134815309	0.072169192540916	0.628337077089702	1.05	0.86	1.21	0.0481720869666863	0.233789846839589	0.419407606712491	0.0657391576409162	0.319046746030788	0.57235433442066	0.0680441630906008	0.330249756903244	0.592469269869055	0.28678264594005	1.05963230856428	-0.0219032508728589	-0.0087111199257645	-0.260384517810298	-0.182805473494353	-0.266334732625874	0.0240949057789245	0.0919576287801603	0.0158607700644247	0.0605409679084677	0.127201141401968	0.0520149457525786	0.00107223340803027	0.00151205515779284	0.00156676552804835
21	0.423750140311331	0.03	0.28687289708294	0.0456432992584347	0.528102494907445	0.041054064243785	0.3246192403152	0.0796685310944191	0.569569949535981	0.99	0.82	1.15	0.0556857770121794	0.226898555574368	0.398111334136556	0.0773359054419109	0.315114669854881	0.552893434267852	0.08009333909474	0.326335180949447	0.572602639288939	0.28687289708294	1.01666903819735	-0.0187008995967505	-0.0275849110243479	-0.260384517810298	-0.182805473494353	-0.266334732625874	0.0240949057789245	0.0919576287801603	0.0158607700644247	0.0605409679084677	0.127201141401968	0.0520149457525786	0.00107223340803027	0.00151205515779284	0.00156676552804835
21	0.423750140311331	0.03	0.287175529120815	0.0392498705490662	0.535101187692565	0.0350314683547207	0.321932924486687	0.0581308167610285	0.585735032212346	1.02	0.87	1.18	0.039689555910471	0.21980380661711	0.39991805732375	0.0546250863156807	0.302517920232189	0.550410754148697	0.0566314879236702	0.313604530795885	0.570596838854925	0.287175529120815	1.04616522969463	-0.0222351866810658	-0.0150632149097957	-0.260384517810298	-0.182805473494353	-0.266334732625874	0.0240949057789245	0.0919576287801603	0.0158607700644247	0.0605409679084677	0.127201141401968	0.0520149457525786	0.00107223340803027	0.00151205515779284	0.00156676552804835
21	0.423750140311331	0.03	0.287694473174189	0.0384394120398788	0.5369495343085	0.0251893450600306	0.269860559783587	0.00775479417534564	0.531966325391829	0.96	0.84	1.18	0.00554418190095066	0.192933042128858	0.380321902356765	0.00776867395087833	0.270343564736424	0.53291845552197	0.00804177873822294	0.279809831332162	0.551634408126514	0.287694473174189	1.02098939257533	-0.0414691814138213	-0.0467021974487573	-0.260384517810298	-0.182805473494353	-0.266334732625874	0.0240949057789245	0.0919576287801603	0.0158607700644247	0.0605409679084677	0.127201141401968	0.0520149457525786	0.00107223340803027	0.00151205515779284	0.00156676552804835
21	0.423750140311331	0.03	0.287850411626325	0.0287323289501324	0.546968494302517	0.0323199644936589	0.310167642130915	0.0451880647040325	0.575147219557798	0.99	0.87	1.17	0.0315010097115782	0.216220676211242	0.400940342710906	0.0437029796590616	0.299974124666084	0.556245269673105	0.0453105476569147	0.311016407280636	0.576712244770662	0.287850411626325	1.03325171463797	-0.0759010584921731	-0.0744901279591382	-0.260384517810298	-0.182805473494353	-0.266334732625874	0.0240949057789245	0.0919576287801603	0.0158607700644247	0.0605409679084677	0.127201141401968	0.0520149457525786	0.00107223340803027	0.00151205515779284	0.00156676552804835
21	0.423750140311331	0.03	0.288527426100213	0.0125283808404559	0.56452647135997	0.0284921855220057	0.314505807436278	0.0277749732935348	0.601236641579021	1	0.84	1.16	0.0192810000837413	0.218325556443559	0.417370112803377	0.0267059732636927	0.302401143500807	0.578096313737921	0.0276658714188047	0.313287512638575	0.598871068199273	0.288527426100213	1.02916572219971	0.0272766920793643	0.0259655850679411	-0.260384517810298	-0.182805473494353	-0.266334732625874	0.0240949057789245	0.0919576287801603	0.0158607700644247	0.0605409679084677	0.127201141401968	0.0520149457525786	0.00107223340803027	0.00151205515779284	0.00156676552804835
21	0.423750140311331	0.03	0.289683929361038	0.0432158195820594	0.536152039140016	0.041617541016789	0.333918408235432	0.0837358419368093	0.584100974534054	0.96	0.81	1.13	0.0597740019815135	0.238364350723206	0.416954699464898	0.0837058245580189	0.333798706144747	0.583891587731475	0.0867069100478417	0.345754586164706	0.604831895112949	0.289683929361038	1.00308483589656	-0.00243958732940002	-0.0166038115029257	-0.260384517810298	-0.182805473494353	-0.266334732625874	0.0240949057789245	0.0919576287801603	0.0158607700644247	0.0605409679084677	0.127201141401968	0.0520149457525786	0.00107223340803027	0.00151205515779284	0.00156676552804835
21	0.423750140311331	0.03	0.290588033165491	0.0466233789110284	0.534552687419954	0.0423085864060787	0.349866165789612	0.0899783337015522	0.609753997877672	0.95	0.83	1.14	0.0647000196180706	0.251575538899945	0.438451058181819	0.0908690494337051	0.35332956953579	0.615790089637876	0.0941786443408856	0.366211878452892	0.638277413789781	0.290588033165491	1.00970501446779	0.0342130523005751	0.0220282662085806	-0.260384517810298	-0.182805473494353	-0.266334732625874	0.0240949057789245	0.0919576287801603	0.0158607700644247	0.0605409679084677	0.127201141401968	0.0520149457525786	0.00107223340803027	0.00151205515779284	0.00156676552804835
21	0.423750140311331	0.03	0.291930129755883	0.0392921965690334	0.544568062942732	0.0351274335807703	0.319660703102122	0.0580915775241861	0.581229828680057	0.99	0.86	1.19	0.0405650699278806	0.223217535608054	0.405870001288228	0.0563152580795157	0.309886144606428	0.563457031133339	0.058331364753642	0.320984295557386	0.583655790926934	0.291930129755883	1.03542949898904	-0.00604187335728199	-0.0046574138173354	-0.260384517810298	-0.182805473494353	-0.266334732625874	0.0240949057789245	0.0919576287801603	0.0158607700644247	0.0605409679084677	0.127201141401968	0.0520149457525786	0.00107223340803027	0.00151205515779284	0.00156676552804835
21	0.423750140311331	0.03	0.292018981194351	0.038405537906969	0.545632424481732	0.0434054822944001	0.355646357132951	0.0949737012341463	0.616319013031755	1.02	0.83	1.16	0.0647136313768106	0.242332003038043	0.419950374699275	0.0889976797310544	0.333268053980555	0.577538428230055	0.0921610313296452	0.345107729061414	0.598028984498618	0.292018981194351	1.02494632287459	0.000898998848933018	-0.00391763291921767	-0.260384517810298	-0.182805473494353	-0.266334732625874	0.0240949057789245	0.0919576287801603	0.0158607700644247	0.0605409679084677	0.127201141401968	0.0520149457525786	0.00107223340803027	0.00151205515779284	0.00156676552804835
21	0.423750140311331	0.03	0.292483083236521	0.0435498709012751	0.541416295571768	0.0305447393542291	0.302488900974121	0.0364221663914011	0.56855563555684	1.01	0.85	1.2	0.0251524525124052	0.208893058021871	0.392633663531337	0.0347685603857686	0.288755575561438	0.542742590737108	0.0359948259421755	0.298914322596115	0.56189836873902	0.292483083236521	1.03761686552389	-0.0130451656549361	-0.0102771262526868	-0.260384517810298	-0.182805473494353	-0.266334732625874	0.0240949057789245	0.0919576287801603	0.0158607700644247	0.0605409679084677	0.127201141401968	0.0520149457525786	0.00107223340803027	0.00151205515779284	0.00156676552804835
21	0.423750140311331	0.03	0.294276248345077	0.0521583470036719	0.536394149686483	0.0309585605651155	0.288906754155312	0.0365447595054743	0.541268748805149	0.98	0.84	1.16	0.0257710974022435	0.203734932238021	0.381698767073798	0.0359151998478078	0.283929733107566	0.531944266367325	0.0372087180498956	0.294179312028432	0.551144847311349	0.294276248345077	1.022176269143	0.00795232571947552	0.00260050724258813	-0.260384517810298	-0.182805473494353	-0.266334732625874	0.0240949057789245	0.0919576287801603	0.0158607700644247	0.0605409679084677	0.127201141401968	0.0520149457525786	0.00107223340803027	0.00151205515779284	0.00156676552804835
21	0.423750140311331	0.03	0.294815463034416	0.0100195975295467	0.579611328539284	0.0281741922279297	0.325566850624113	0.0270326325805284	0.624101068667698	1.02	0.87	1.19	0.0184143349858253	0.221772593912694	0.425130852839562	0.0253216315147052	0.304960451052959	0.584599270591213	0.0262474843566115	0.316113985247221	0.606008222705648	0.294815463034416	1.04656359874957	0.00338784300013039	0.0137373394101222	-0.260384517810298	-0.182805473494353	-0.266334732625874	0.0240949057789245	0.0919576287801603	0.0158607700644247	0.0605409679084677	0.127201141401968	0.0520149457525786	0.00107223340803027	0.00151205515779284	0.00156676552804835
21	0.423750140311331	0.03	0.295361778834623	0.024835078046814	0.565888479622431	0.0284776414838756	0.312577741512612	0.027529805118186	0.597625677907038	1	0.85	1.16	0.0191497103397909	0.217428826064532	0.415707941789273	0.0265450269492056	0.301396415141817	0.576247803334428	0.0275047928543882	0.312356661698726	0.597158149156451	0.295361778834623	1.02806338265909	-0.0647812977245477	-0.0661205625338872	-0.260384517810298	-0.182805473494353	-0.266334732625874	0.0240949057789245	0.0919576287801603	0.0158607700644247	0.0605409679084677	0.127201141401968	0.0520149457525786	0.00107223340803027	0.00151205515779284	0.00156676552804835
21	0.423750140311331	0.03	0.29592901715134	0.0517404864033119	0.540117547899368	0.0405266447408051	0.346186612624665	0.0831950197311264	0.609178205518204	1.07	0.9	1.22	0.0547213648491686	0.22770358125469	0.400685797660212	0.07427431595534	0.309066262964936	0.543858209974531	0.0769983193651331	0.320426412939709	0.563834207646599	0.29592901715134	1.08579097318039	-0.00392616694425615	0.022187225689757	-0.260384517810298	-0.182805473494353	-0.266334732625874	0.0240949057789245	0.0919576287801603	0.0158607700644247	0.0605409679084677	0.127201141401968	0.0520149457525786	0.00107223340803027	0.00151205515779284	0.00156676552804835
21	0.423750140311331	0.03	0.296020923136777	0.0395990439501054	0.552442802323449	0.0394562638151207	0.348254356432511	0.0799778685544236	0.616530844310598	0.99	0.85	1.18	0.0558829977980318	0.243336035148646	0.430789072499259	0.077599522757899	0.337898125393683	0.598196728029466	0.0804064709073721	0.350087808907973	0.61977711863772	0.296020923136777	1.02804115817021	-0.036016922376263	-0.0376178034226982	-0.260384517810298	-0.182805473494353	-0.266334732625874	0.0240949057789245	0.0919576287801603	0.0158607700644247	0.0605409679084677	0.127201141401968	0.0520149457525786	0.00107223340803027	0.00151205515779284	0.00156676552804835
21	0.423750140311331	0.03	0.296832991984965	0.0328561544403292	0.560809829529602	0.0306020110535343	0.310597403316553	0.0376623252551308	0.583532481377976	0.99	0.87	1.17	0.0262933063491111	0.21683824939959	0.40738319245007	0.0364988958350576	0.301002718060958	0.565506540286859	0.0378532370235252	0.312208886848804	0.58658212190019	0.296832991984965	1.02621879569513	-0.0275468140127185	-0.0293887803741732	-0.260384517810298	-0.182805473494353	-0.266334732625874	0.0240949057789245	0.0919576287801603	0.0158607700644247	0.0605409679084677	0.127201141401968	0.0520149457525786	0.00107223340803027	0.00151205515779284	0.00156676552804835
21	0.423750140311331	0.03	0.297173969105648	0.00831537535146876	0.586032562859827	0.026476108583159	0.30945218489951	0.0164807722145304	0.602423597584489	1.02	0.86	1.2	0.0112644873890396	0.211508307313294	0.411752127237548	0.0155097123893941	0.291219023209935	0.566928334030476	0.0160664075651607	0.301670181900751	0.587310683737425	0.297173969105648	1.02824857220053	0.0463916952318086	0.046365527079094	-0.260384517810298	-0.182805473494353	-0.266334732625874	0.0240949057789245	0.0919576287801603	0.0158607700644247	0.0605409679084677	0.127201141401968	0.0520149457525786	0.00107223340803027	0.00151205515779284	0.00156676552804835
21	0.423750140311331	0.03	0.297275547275391	0.0254811753915335	0.569069919159248	0.0294599404512057	0.313409248869232	0.0325504263893227	0.594268071349141	0.97	0.86	1.16	0.0231025799818952	0.222441394544749	0.421780209107603	0.032278292568199	0.310789029537842	0.589299766507484	0.0334743690219665	0.322325776063931	0.611166952706302	0.297275547275391	1.01883133272149	-0.040196404617405	-0.0449197138032699	-0.260384517810298	-0.182805473494353	-0.266334732625874	0.0240949057789245	0.0919576287801603	0.0158607700644247	0.0605409679084677	0.127201141401968	0.0520149457525786	0.00107223340803027	0.00151205515779284	0.00156676552804835
21	0.423750140311331	0.03	0.297664291797476	0.0370349754216368	0.558293608173316	0.0380181577078906	0.334409220145654	0.0717748211318503	0.597043619159457	1.04	0.87	1.2	0.0482670190170558	0.22488298728879	0.401498955560524	0.066051526927996	0.307743568860237	0.549435610792479	0.0684234352911819	0.318774249522635	0.569128208112971	0.297664291797476	1.04026837866708	0.00479175834132906	0.0106791954998037	-0.260384517810298	-0.182805473494353	-0.266334732625874	0.0240949057789245	0.0919576287801603	0.0158607700644247	0.0605409679084677	0.127201141401968	0.0520149457525786	0.00107223340803027	0.00151205515779284	0.00156676552804835
21	0.423750140311331	0.03	0.298344510303134	0.0352456002509528	0.561443420355316	0.0348063693348404	0.345793563677447	0.0614913583665922	0.630095768988302	1.01	0.85	1.17	0.0423507836101846	0.238157503397331	0.433964223184477	0.058481626118903	0.328868485629264	0.599255345139625	0.0605966270704912	0.340754148521793	0.62089593651565	0.298344510303134	1.04236106142798	0.0263000363847696	0.0292809727705984	-0.260384517810298	-0.182805473494353	-0.266334732625874	0.0240949057789245	0.0919576287801603	0.0158607700644247	0.0605409679084677	0.127201141401968	0.0520149457525786	0.00107223340803027	0.00151205515779284	0.00156676552804835
21	0.423750140311331	0.03	0.299303300245521	0.00993036732870517	0.588676233162337	0.0294477734648074	0.345234151924956	0.0357898883748065	0.654678415475105	0.97	0.85	1.1	0.0253734413660703	0.244755681261054	0.464137921156039	0.0354354008710427	0.341814717043006	0.648194033214969	0.0368032769193671	0.35498535489293	0.673230137616637	0.299303300245521	1.00425359375753	0.0625453666537669	0.0519768030050535	-0.260384517810298	-0.182805473494353	-0.266334732625874	0.0240949057789245	0.0919576287801603	0.0158607700644247	0.0605409679084677	0.127201141401968	0.0520149457525786	0.00107223340803027	0.00151205515779284	0.00156676552804835
21	0.423750140311331	0.03	0.300150674595384	0.0251904437115524	0.575110905479216	0.0201354290041855	0.253731381286959	-0.0226203751979989	0.530083137771917	0.99	0.82	1.17	-0.0157461798730855	0.176623947844345	0.368994075561776	-0.0218332753670335	0.244902530059979	0.511638335486991	-0.0225961384041547	0.253470777981312	0.529578607811486	0.300150674595384	1.01328918722979	0.0199201212535021	0.0109858016860891	-0.260384517810298	-0.182805473494353	-0.266334732625874	0.0240949057789245	0.0919576287801603	0.0158607700644247	0.0605409679084677	0.127201141401968	0.0520149457525786	0.00107223340803027	0.00151205515779284	0.00156676552804835
21	0.423750140311331	0.03	0.300544217319489	0.0456838830993118	0.555404551539666	0.0365284844726344	0.32934061747855	0.0652613117016417	0.593419923255459	0.98	0.85	1.17	0.0457954197763483	0.231106170464124	0.4164169211519	0.0636981148033003	0.32145195851175	0.579205802220199	0.0659930117118078	0.333059199590397	0.600081196618152	0.300544217319489	1.0183265121918	-0.0183361042822192	-0.0247155550628619	-0.260384517810298	-0.182805473494353	-0.266334732625874	0.0240949057789245	0.0919576287801603	0.0158607700644247	0.0605409679084677	0.127201141401968	0.0520149457525786	0.00107223340803027	0.00151205515779284	0.00156676552804835
21	0.423750140311331	0.03	0.301297089406641	0.0350424451699209	0.567551733643361	0.0359994492692372	0.353002165386138	0.0677995238823528	0.638204806889923	0.97	0.82	1.12	0.0481550990985477	0.250722324918803	0.453289550739058	0.0673001520557539	0.350402156919587	0.63350416178342	0.0697741521639968	0.363306664153603	0.656718551749451	0.301297089406641	1.00801366308876	-0.0127493280735646	-0.0253576028490174	-0.260384517810298	-0.182805473494353	-0.266334732625874	0.0240949057789245	0.0919576287801603	0.0158607700644247	0.0605409679084677	0.127201141401968	0.0520149457525786	0.00107223340803027	0.00151205515779284	0.00156676552804835
21	0.423750140311331	0.03	0.301563177317763	0.0309837725191874	0.572142582116338	0.0279149274689442	0.298346492208419	0.0234683020336076	0.573224682383231	0.99	0.84	1.18	0.016356821946874	0.2079400735741	0.399523325201325	0.0226909695996525	0.288464464756318	0.554237959912983	0.0235027014252323	0.298730201150863	0.574003936923497	0.301563177317763	1.02283620328947	-0.0231183444247397	-0.0253755715481122	-0.260384517810298	-0.182805473494353	-0.266334732625874	0.0240949057789245	0.0919576287801603	0.0158607700644247	0.0605409679084677	0.127201141401968	0.0520149457525786	0.00107223340803027	0.00151205515779284	0.00156676552804835
21	0.423750140311331	0.03	0.303180532358584	0.0415798532060019	0.564781211511166	0.0374063370702559	0.353197682004093	0.073459200001205	0.632936164006981	0.99	0.86	1.2	0.051139766344654	0.245884068038672	0.440628369732691	0.0709115272361205	0.340948268518538	0.610985009800956	0.0734550392538795	0.353168457433401	0.632912887014832	0.303180532358584	1.03942406926738	-0.010634160505551	-0.00644982699579	-0.260384517810298	-0.182805473494353	-0.266334732625874	0.0240949057789245	0.0919576287801603	0.0158607700644247	0.0605409679084677	0.127201141401968	0.0520149457525786	0.00107223340803027	0.00151205515779284	0.00156676552804835
21	0.423750140311331	0.03	0.303279602739632	0.0396550758254276	0.566904129653836	0.0307903340191036	0.329208710609388	0.0408331528102572	0.61758426840852	1	0.85	1.15	0.0284041263505614	0.229002297601314	0.429600468852067	0.0393736849483841	0.317442057781582	0.595510430614779	0.0408310625301727	0.329221274299992	0.617598429017557	0.303279602739632	1.03121990834973	-0.0262744152359817	-0.0250042008396243	-0.260384517810298	-0.182805473494353	-0.266334732625874	0.0240949057789245	0.0919576287801603	0.0158607700644247	0.0605409679084677	0.127201141401968	0.0520149457525786	0.00107223340803027	0.00151205515779284	0.00156676552804835
21	0.423750140311331	0.03	0.303837468592233	0.026001337832926	0.581673599351541	0.0264973941203699	0.309543127636438	0.0166065493265836	0.602479705946293	0.96	0.85	1.15	0.0118797771117325	0.221436933734503	0.430994090357274	0.0166503111077972	0.31035883945961	0.604067367811423	0.0172609574552872	0.321705891890685	0.626183765671695	0.303837468592233	1.01151431926714	-0.00983181790035752	-0.0174364921609835	-0.260384517810298	-0.182805473494353	-0.266334732625874	0.0240949057789245	0.0919576287801603	0.0158607700644247	0.0605409679084677	0.127201141401968	0.0520149457525786	0.00107223340803027	0.00151205515779284	0.00156676552804835
21	0.423750140311331	0.03	0.304346898190211	0.039325999468339	0.569367796912083	0.0381782429285888	0.356040806926699	0.0770277238200388	0.63505389003336	0.98	0.86	1.15	0.0540839109283186	0.249988943379122	0.445893975829925	0.0752440941463686	0.347796438317865	0.620348782489361	0.0780403102211854	0.360781435521747	0.643392159662211	0.304346898190211	1.01677635252877	-0.00346910084525735	-0.00973720678981885	-0.260384517810298	-0.182805473494353	-0.266334732625874	0.0240949057789245	0.0919576287801603	0.0158607700644247	0.0605409679084677	0.127201141401968	0.0520149457525786	0.00107223340803027	0.00151205515779284	0.00156676552804835
21	0.423750140311331	0.03	0.304399356932217	0.0309003429252863	0.577898370939148	0.0394844644709351	0.382193098072311	0.0878815031052715	0.67650469303935	1.02	0.86	1.15	0.060082060665415	0.261294448693904	0.462506836722392	0.0827332903962761	0.359803729487784	0.636874168579291	0.0858165509814221	0.373230592534947	0.660556097281017	0.304399356932217	1.03525761665899	-0.000172623063405821	0.00221101805945454	-0.260384517810298	-0.182805473494353	-0.266334732625874	0.0240949057789245	0.0919576287801603	0.0158607700644247	0.0605409679084677	0.127201141401968	0.0520149457525786	0.00107223340803027	0.00151205515779284	0.00156676552804835
21	0.423750140311331	0.03	0.305008236095935	0.0537617067861907	0.55625476540568	0.0364832514808991	0.340323014744253	0.0672620331873201	0.613383996301185	1.01	0.87	1.19	0.0462026407199222	0.233769650333937	0.421336659947952	0.063735896138409	0.322481960377893	0.581228024617378	0.0660516444846024	0.334165150679548	0.602269450607697	0.305008236095935	1.06183981291053	-0.0127012309054967	0.00196038381883633	-0.260384517810298	-0.182805473494353	-0.266334732625874	0.0240949057789245	0.0919576287801603	0.0158607700644247	0.0605409679084677	0.127201141401968	0.0520149457525786	0.00107223340803027	0.00151205515779284	0.00156676552804835
21	0.423750140311331	0.03	0.305112408487024	0.0481475660057624	0.562077250968285	0.0360205644548819	0.338896246241333	0.0651735258638516	0.612618966618814	1.01	0.84	1.18	0.0449937892342366	0.233963500877799	0.422933212521361	0.0621881590290046	0.323372617581184	0.584557076133364	0.064401525139159	0.334864327310677	0.605341401069688	0.305112408487024	1.04239511205872	0.0223379551290056	0.0265788301535649	-0.260384517810298	-0.182805473494353	-0.266334732625874	0.0240949057789245	0.0919576287801603	0.0158607700644247	0.0605409679084677	0.127201141401968	0.0520149457525786	0.00107223340803027	0.00151205515779284	0.00156676552804835
21	0.423750140311331	0.03	0.305416218460603	0.0417062638253577	0.569126173095849	0.0310329548975435	0.321416327580724	0.0410044957734014	0.601828159388046	0.99	0.86	1.19	0.0286548546432865	0.224612886296702	0.420570917950117	0.0397923628061392	0.311914946828965	0.584037530851792	0.0412262328964657	0.323188155221107	0.605067057917603	0.305416218460603	1.03971336492697	0.0159952325718866	0.0215589431037286	-0.260384517810298	-0.182805473494353	-0.266334732625874	0.0240949057789245	0.0919576287801603	0.0158607700644247	0.0605409679084677	0.127201141401968	0.0520149457525786	0.00107223340803027	0.00151205515779284	0.00156676552804835
21	0.423750140311331	0.03	0.305723993595131	0.00958850727094035	0.601859479919322	0.0227335319935492	0.303589162914025	-0.00718490131539495	0.614363227143445	1	0.87	1.12	-0.00498742357017227	0.210737445136788	0.426462313843748	-0.00690791826167037	0.291885584850755	0.59067908796318	-0.00717459496148417	0.303152944242539	0.613407658063359	0.305723993595131	1.02517902885585	-0.0061604939943904	-0.00567081203914986	-0.260384517810298	-0.182805473494353	-0.266334732625874	0.0240949057789245	0.0919576287801603	0.0158607700644247	0.0605409679084677	0.127201141401968	0.0520149457525786	0.00107223340803027	0.00151205515779284	0.00156676552804835
21	0.423750140311331	0.03	0.30656052355235	0.035827888385842	0.577293158718858	0.0461104872340782	0.397634189646754	0.115264314323492	0.680004064970016	0.99	0.83	1.16	0.0806256937977304	0.278139271518088	0.475652849238445	0.112004533408348	0.386388728723078	0.660772924037808	0.115989272053069	0.400095101246395	0.68426245803359	0.30656052355235	1.02506489138517	-0.035356049821379	-0.0383616901644703	-0.260384517810298	-0.182805473494353	-0.266334732625874	0.0240949057789245	0.0919576287801603	0.0158607700644247	0.0605409679084677	0.127201141401968	0.0520149457525786	0.00107223340803027	0.00151205515779284	0.00156676552804835
21	0.423750140311331	0.03	0.307083939444865	0.0176506222782862	0.596517256611444	0.0255808720445212	0.320192238877837	0.0116522283281955	0.628732249427478	1.05	0.87	1.19	0.00777759317800908	0.213720921235447	0.419664249292885	0.0106138063932174	0.29165738400755	0.572700961621882	0.0110038163418363	0.302341555967164	0.593752816054313	0.307083939444865	1.05382178327594	-0.00943711056469202	0.00331769591068504	-0.260384517810298	-0.182805473494353	-0.266334732625874	0.0240949057789245	0.0919576287801603	0.0158607700644247	0.0605409679084677	0.127201141401968	0.0520149457525786	0.00107223340803027	0.00151205515779284	0.00156676552804835
21	0.423750140311331	0.03	0.307106314262686	0.0248998674920651	0.589312761033307	0.0288473082469284	0.320967647177959	0.0302055238048287	0.611729770551089	0.98	0.85	1.15	0.0212876507966925	0.226205221081719	0.431122791366745	0.0296598022867332	0.315168742553452	0.600677682820171	0.030748686196001	0.326724008742198	0.622784283519547	0.307106314262686	1.01286417338261	-0.0409147974941589	-0.049174412899431	-0.260384517810298	-0.182805473494353	-0.266334732625874	0.0240949057789245	0.0919576287801603	0.0158607700644247	0.0605409679084677	0.127201141401968	0.0520149457525786	0.00107223340803027	0.00151205515779284	0.00156676552804835
21	0.423750140311331	0.03	0.307290737944647	0.0512139678522847	0.563367508037009	0.038958589290197	0.327313839944868	0.0734976794326109	0.581130000457125	1.02	0.88	1.21	0.0503864137988203	0.224390357748157	0.398394301697495	0.0694549709650568	0.309310081968998	0.54916519297294	0.0719669593019186	0.320497533272306	0.569059351506724	0.307290737944647	1.03362043898176	-0.0180600065903316	-0.0163269605834315	-0.260384517810298	-0.182805473494353	-0.266334732625874	0.0240949057789245	0.0919576287801603	0.0158607700644247	0.0605409679084677	0.127201141401968	0.0520149457525786	0.00107223340803027	0.00151205515779284	0.00156676552804835
21	0.423750140311331	0.03	0.307503751409733	0.0315291112157714	0.583478391603695	0.0331053863222369	0.334042125566415	0.0521863487583457	0.615897902374484	0.96	0.83	1.17	0.0371444339513809	0.237759605055648	0.438374776159915	0.0519557339291445	0.332565971944512	0.613176209959879	0.0537877749949382	0.344301137361997	0.634852430486129	0.307503751409733	1.00886514212475	0.0354475307093541	0.0245864288992695	-0.260384517810298	-0.182805473494353	-0.266334732625874	0.0240949057789245	0.0919576287801603	0.0158607700644247	0.0605409679084677	0.127201141401968	0.0520149457525786	0.00107223340803027	0.00151205515779284	0.00156676552804835
21	0.423750140311331	0.03	0.307714291993589	0.0378740470408852	0.577554536946292	0.0340594475106121	0.328252813025694	0.0553234144194841	0.601182211631905	1.03	0.85	1.22	0.0376498117555044	0.22338926019504	0.409128708634576	0.0517537347328465	0.307072677796608	0.562391620860369	0.0535404544819294	0.317689787056021	0.581900229619116	0.307714291993589	1.03487164332221	0.00881093048109751	0.0108802927720266	-0.260384517810298	-0.182805473494353	-0.266334732625874	0.0240949057789245	0.0919576287801603	0.0158607700644247	0.0605409679084677	0.127201141401968	0.0520149457525786	0.00107223340803027	0.00151205515779284	0.00156676552804835
21	0.423750140311331	0.03	0.309748585317986	0.0475354258786339	0.571961744757338	0.0415697525308308	0.368765314735527	0.0923086506940118	0.645221978777043	0.99	0.84	1.18	0.0644086909667183	0.257307316459193	0.450205941951668	0.089389629307	0.357104069203196	0.624818509099391	0.0925771409419235	0.369813948844799	0.647042639096148	0.309748585317986	1.02760539653751	0.0166942780843026	0.0148866332727433	-0.260384517810298	-0.182805473494353	-0.266334732625874	0.0240949057789245	0.0919576287801603	0.0158607700644247	0.0605409679084677	0.127201141401968	0.0520149457525786	0.00107223340803027	0.00151205515779284	0.00156676552804835
21	0.423750140311331	0.03	0.310466043001711	0.0441877831660364	0.576744302837386	0.0294244031501683	0.307956717226039	0.0318124728793388	0.584100961572738	0.98	0.83	1.18	0.0223556143793372	0.216410765737839	0.41046591709634	0.0311125248273737	0.301180956500694	0.571249388174013	0.0321972467059817	0.311679512628039	0.591166211998197	0.310466043001711	1.00997854671614	-0.0171979475056825	-0.0287713789555645	-0.260384517810298	-0.182805473494353	-0.266334732625874	0.0240949057789245	0.0919576287801603	0.0158607700644247	0.0605409679084677	0.127201141401968	0.0520149457525786	0.00107223340803027	0.00151205515779284	0.00156676552804835
21	0.423750140311331	0.03	0.310792520118723	0.0404952607590137	0.581089779478433	0.0342676854211	0.345232902593651	0.0590895657546361	0.631376239432666	1.04	0.87	1.2	0.03988663147483	0.233039071837458	0.426191512200086	0.0546604395394986	0.319355574174029	0.584050708808559	0.056632114355683	0.330841997806271	0.605117905565938	0.310792520118723	1.05711419949	-0.0527625364302555	-0.0379144035936876	-0.260384517810298	-0.182805473494353	-0.266334732625874	0.0240949057789245	0.0919576287801603	0.0158607700644247	0.0605409679084677	0.127201141401968	0.0520149457525786	0.00107223340803027	0.00151205515779284	0.00156676552804835
21	0.423750140311331	0.03	0.311787479942704	0.0435913916659156	0.579983568219492	0.047428594533705	0.399762210053588	0.120047155217906	0.679477264889269	0.99	0.84	1.19	0.0838062921703655	0.279078571363137	0.474350850555908	0.116333813852615	0.387396622979261	0.658459432105907	0.12041752419322	0.401038957498413	0.681560084974552	0.311787479942704	1.02883860768157	0.0301484557987598	0.0281105628113019	-0.260384517810298	-0.182805473494353	-0.266334732625874	0.0240949057789245	0.0919576287801603	0.0158607700644247	0.0605409679084677	0.127201141401968	0.0520149457525786	0.00107223340803027	0.00151205515779284	0.00156676552804835
21	0.423750140311331	0.03	0.315702013121211	0.0205974886981179	0.610806537544304	0.0340453875473142	0.34691148771923	0.0584064757942787	0.635416499644182	1.01	0.86	1.17	0.0402573782291049	0.239112988469381	0.437968598709657	0.0556074330074651	0.330286274775662	0.604965116543859	0.0576644391283757	0.342468631590496	0.627334871625317	0.315702013121211	1.01552978849844	0.0261133975803451	0.0226424915893055	-0.260384517810298	-0.182805473494353	-0.266334732625874	0.0240949057789245	0.0919576287801603	0.0158607700644247	0.0605409679084677	0.127201141401968	0.0520149457525786	0.00107223340803027	0.00151205515779284	0.00156676552804835
21	0.423750140311331	0.03	0.317617311565792	0.036533362290025	0.59870126084156	0.0362874947728117	0.357757649071861	0.0699053890189043	0.645609909124818	1.03	0.84	1.18	0.0473153873128985	0.242147879692215	0.436980372071531	0.0649067311117234	0.332175814445293	0.599444897778863	0.0672000155502085	0.343942642550615	0.620662860235296	0.317617311565792	1.03393401707137	-0.043731996317207	-0.0397237152292129	-0.260384517810298	-0.182805473494353	-0.266334732625874	0.0240949057789245	0.0919576287801603	0.0158607700644247	0.0605409679084677	0.127201141401968	0.0520149457525786	0.00107223340803027	0.00151205515779284	0.00156676552804835
21	0.423750140311331	0.03	0.318344411930035	0.0357175084984759	0.600971315361595	0.0357108446210194	0.347550553975798	0.0655778773506843	0.629523230600912	1	0.87	1.17	0.0453128261522758	0.240149551459493	0.43498627676671	0.0626503404629388	0.332035152925539	0.60141996538814	0.0649624329263288	0.344233913484652	0.623550014166176	0.318344411930035	1.02149297626959	0.0214119658151007	0.0196069218303907	-0.260384517810298	-0.182805473494353	-0.266334732625874	0.0240949057789245	0.0919576287801603	0.0158607700644247	0.0605409679084677	0.127201141401968	0.0520149457525786	0.00107223340803027	0.00151205515779284	0.00156676552804835
21	0.423750140311331	0.03	0.318849627933928	0.0556914294568552	0.582007826411	0.0435300006046271	0.367558904748242	0.0985579942707656	0.636559815225718	1.01	0.83	1.15	0.0678414487359643	0.253005641789136	0.438169834842307	0.0936611523545704	0.349296785426929	0.604932418499287	0.0970435442938521	0.361868131783783	0.626791220427675	0.318849627933928	1.01848280271102	0.0616676280177995	0.0550090736754089	-0.260384517810298	-0.182805473494353	-0.266334732625874	0.0240949057789245	0.0919576287801603	0.0158607700644247	0.0605409679084677	0.127201141401968	0.0520149457525786	0.00107223340803027	0.00151205515779284	0.00156676552804835
21	0.423750140311331	0.03	0.31963592349355	0.0447406979197328	0.594531149067367	0.0342782751537051	0.339434165059276	0.0581420651544657	0.620726264964087	1	0.84	1.13	0.0403203164000265	0.235390554081784	0.430460791763541	0.0558253803921461	0.325909327991409	0.595993275590671	0.0579097416109667	0.338048980498559	0.618255713629493	0.31963592349355	1.01244426620696	0.00331258501696336	-0.00411191002881781	-0.260384517810298	-0.182805473494353	-0.266334732625874	0.0240949057789245	0.0919576287801603	0.0158607700644247	0.0605409679084677	0.127201141401968	0.0520149457525786	0.00107223340803027	0.00151205515779284	0.00156676552804835
21	0.423750140311331	0.03	0.319904079674995	0.0315081108922797	0.60830004845771	0.0372066467045422	0.382886571643134	0.0787897553711323	0.686983387915136	1	0.85	1.16	0.054615391381577	0.265408870309829	0.476202349238081	0.0756049265820898	0.367409582654365	0.65921423872664	0.078349501406663	0.380754921033168	0.683147478025644	0.319904079674995	1.02889345297523	-0.046367401349611	-0.0469159725052641	-0.260384517810298	-0.182805473494353	-0.266334732625874	0.0240949057789245	0.0919576287801603	0.0158607700644247	0.0605409679084677	0.127201141401968	0.0520149457525786	0.00107223340803027	0.00151205515779284	0.00156676552804835
21	0.423750140311331	0.03	0.320586030461441	0.0213669649912523	0.619805095931629	0.0294611806276488	0.344249387185974	0.035760148023369	0.652738626348579	0.98	0.82	1.11	0.0250697786059244	0.241337253870921	0.457604729135918	0.0348572080642705	0.335557126533634	0.636257045002998	0.0361437383412898	0.347905430797305	0.659654288953581	0.320586030461441	0.999650980582764	0.0640459758080118	0.0506634175676399	-0.260384517810298	-0.182805473494353	-0.266334732625874	0.0240949057789245	0.0919576287801603	0.0158607700644247	0.0605409679084677	0.127201141401968	0.0520149457525786	0.00107223340803027	0.00151205515779284	0.00156676552804835
21	0.423750140311331	0.03	0.321684560228535	0.0539653763635907	0.589403744093479	0.0368231126747621	0.339612924051939	0.0684299317865837	0.610795916317294	1.02	0.82	1.13	0.046822131729213	0.232374936694306	0.417927741659399	0.0644945228269958	0.320081767009811	0.575669011192627	0.0668448591596067	0.331772106629781	0.596695836782926	0.321684560228535	1.01677541903297	-0.00308225855935075	-0.00914506404371933	-0.260384517810298	-0.182805473494353	-0.266334732625874	0.0240949057789245	0.0919576287801603	0.0158607700644247	0.0605409679084677	0.127201141401968	0.0520149457525786	0.00107223340803027	0.00151205515779284	0.00156676552804835
21	0.423750140311331	0.03	0.321976564395644	0.0561343257991794	0.587818802992109	0.0406252502734813	0.386414070013955	0.0932339554693467	0.679594184558564	0.98	0.83	1.11	0.0657141941192209	0.272356665331484	0.478999136543746	0.0915623432859892	0.379485966792287	0.667409590298585	0.0949701338874261	0.393628137001001	0.692213437867185	0.321976564395644	1.0229925659285	0.0228597525777007	0.018163644790785	-0.260384517810298	-0.182805473494353	-0.266334732625874	0.0240949057789245	0.0919576287801603	0.0158607700644247	0.0605409679084677	0.127201141401968	0.0520149457525786	0.00107223340803027	0.00151205515779284	0.00156676552804835
21	0.423750140311331	0.03	0.322548960141642	0.0324971987792761	0.612600721504007	0.0274317370103622	0.328660806215853	0.0231217236286062	0.6341998888031	1	0.86	1.17	0.0159987991480028	0.227412900133565	0.438827001119127	0.0221320748708727	0.314593569542165	0.607055064213458	0.0229484903697479	0.326228579665131	0.62948640082426	0.322548960141642	1.03980811231512	-0.0504782170951385	-0.0447324711387	-0.260384517810298	-0.182805473494353	-0.266334732625874	0.0240949057789245	0.0919576287801603	0.0158607700644247	0.0605409679084677	0.127201141401968	0.0520149457525786	0.00107223340803027	0.00151205515779284	0.00156676552804835
21	0.423750140311331	0.03	0.322654335813055	0.0290015601497804	0.616307111476329	0.0296657135226842	0.321965047880659	0.0344719128534112	0.609458182907906	0.97	0.84	1.17	0.0243962791116781	0.227859393985561	0.431322508859444	0.0340471342897535	0.317997648358378	0.601948162427002	0.0352651850789814	0.329386540649982	0.623418501307626	0.322654335813055	0.999363512448353	-0.0660920802382173	-0.0789816373412759	-0.260384517810298	-0.182805473494353	-0.266334732625874	0.0240949057789245	0.0919576287801603	0.0158607700644247	0.0605409679084677	0.127201141401968	0.0520149457525786	0.00107223340803027	0.00151205515779284	0.00156676552804835
21	0.423750140311331	0.03	0.324608244775622	0.0511713732960787	0.598045116255166	0.0319502780445383	0.3484784817442	0.0489949549859409	0.647962008502458	0.99	0.85	1.15	0.0342883201098073	0.243876981555621	0.453465643001434	0.0476423029408759	0.33885769260116	0.630073082261445	0.0493983383694279	0.351349551430486	0.653349176631133	0.324608244775622	1.0253626593347	0.020774438535087	0.0189587600973246	-0.260384517810298	-0.182805473494353	-0.266334732625874	0.0240949057789245	0.0919576287801603	0.0158607700644247	0.0605409679084677	0.127201141401968	0.0520149457525786	0.00107223340803027	0.00151205515779284	0.00156676552804835
21	0.423750140311331	0.03	0.32549176723116	0.0525133961522056	0.598470138310115	0.0324509376941995	0.327634271769845	0.0483170853419411	0.606951458197749	0.97	0.85	1.14	0.0342765530443784	0.232426550898077	0.430576548751775	0.0478811976076492	0.324678552082131	0.601475906556614	0.0496528170717824	0.336688193738138	0.623760496587651	0.32549176723116	1.01286456235693	-0.00684805906634693	-0.0150044286505914	-0.260384517810298	-0.182805473494353	-0.266334732625874	0.0240949057789245	0.0919576287801603	0.0158607700644247	0.0605409679084677	0.127201141401968	0.0520149457525786	0.00107223340803027	0.00151205515779284	0.00156676552804835
21	0.423750140311331	0.03	0.325759932291529	0.0521585594598364	0.599361305123222	0.0330007395149215	0.33219154471705	0.0514379855488159	0.612945103885284	0.98	0.83	1.16	0.0361090888475091	0.233196029638361	0.430282970429213	0.0502326636967905	0.324407458236339	0.598582252775887	0.0520227289622229	0.33595023534705	0.619945941704478	0.325759932291529	1.00882911018476	0.02400752586239	0.0138972511848505	-0.260384517810298	-0.182805473494353	-0.266334732625874	0.0240949057789245	0.0919576287801603	0.0158607700644247	0.0605409679084677	0.127201141401968	0.0520149457525786	0.00107223340803027	0.00151205515779284	0.00156676552804835
21	0.423750140311331	0.03	0.327096121095352	0.0451254905213028	0.609066751669401	0.0311157947608762	0.328547928525459	0.0423083499609352	0.614787507089983	1.01	0.88	1.15	0.0291269981516328	0.22618738182226	0.423247765492886	0.0402147674255615	0.312290092759488	0.584365418093414	0.0417449511659696	0.324184337733772	0.606540678179045	0.327096121095352	1.01967660336591	0.0441044994913355	0.0419621885741185	-0.260384517810298	-0.182805473494353	-0.266334732625874	0.0240949057789245	0.0919576287801603	0.0158607700644247	0.0605409679084677	0.127201141401968	0.0520149457525786	0.00107223340803027	0.00151205515779284	0.00156676552804835
21	0.423750140311331	0.03	0.32720442215857	0.0565706032321615	0.597838241084978	0.0324264989774263	0.341473926864471	0.0502446963999349	0.632703157329006	1.01	0.87	1.22	0.0346111533636158	0.235224955054115	0.435838756744614	0.0477973884791096	0.324841487903772	0.601885587328435	0.0494990343808666	0.336422848625064	0.62337022662093	0.32720442215857	1.05202904439903	0.00392463546299521	0.0132202281316	-0.260384517810298	-0.182805473494353	-0.266334732625874	0.0240949057789245	0.0919576287801603	0.0158607700644247	0.0605409679084677	0.127201141401968	0.0520149457525786	0.00107223340803027	0.00151205515779284	0.00156676552804835
21	0.423750140311331	0.03	0.329482309597127	0.0533527082448627	0.605611910949392	0.0284605749332784	0.304287573006474	0.026714037076853	0.581861108936096	0.98	0.84	1.14	0.018729321850876	0.213337275592774	0.407945229334672	0.0260421245154709	0.296634119431211	0.567226114346952	0.0269980230027936	0.307505837566313	0.587986718030563	0.329482309597127	1.00349929722825	0.0224872213381957	0.0106266976553155	-0.260384517810298	-0.182805473494353	-0.266334732625874	0.0240949057789245	0.0919576287801603	0.0158607700644247	0.0605409679084677	0.127201141401968	0.0520149457525786	0.00107223340803027	0.00151205515779284	0.00156676552804835
21	0.423750140311331	0.03	0.33075080858284	0.0347173269484709	0.62678429021721	0.0404095605748068	0.391151736786215	0.0935526345520436	0.688750839020386	0.97	0.83	1.15	0.066241282245909	0.2769605871764	0.487679892106891	0.0924635374763083	0.386598126781083	0.680732716085857	0.0958064289512965	0.400503192672437	0.705268702364805	0.33075080858284	1.00055598106746	-0.00530193822034674	-0.0191739571765055	-0.260384517810298	-0.182805473494353	-0.266334732625874	0.0240949057789245	0.0919576287801603	0.0158607700644247	0.0605409679084677	0.127201141401968	0.0520149457525786	0.00107223340803027	0.00151205515779284	0.00156676552804835
21	0.423750140311331	0.03	0.33172717696394	0.0339444340678196	0.629509919860061	0.0323151528261943	0.351410188154693	0.0511735605509332	0.651646815758454	1	0.87	1.15	0.0354330217130246	0.243319493367484	0.451205965021943	0.0490294317605709	0.336686399277444	0.624343366794316	0.0508810220515909	0.349402060312336	0.647891593175984	0.33172717696394	1.02179912170738	0.000798700128556248	-0.000780192608574423	-0.260384517810298	-0.182805473494353	-0.266334732625874	0.0240949057789245	0.0919576287801603	0.0158607700644247	0.0605409679084677	0.127201141401968	0.0520149457525786	0.00107223340803027	0.00151205515779284	0.00156676552804835
21	0.423750140311331	0.03	0.331970457770873	0.0346587660612412	0.629282149480505	0.0341571349483183	0.369149687945678	0.0626708534853657	0.67562852240599	0.98	0.84	1.12	0.0439910742334522	0.259120315466361	0.474249556699269	0.0611957238767782	0.360460742376799	0.659725760876819	0.0634765584416411	0.373894868381982	0.684278750050025	0.331970457770873	1.00889921638226	-0.0181994275445517	-0.0267093437623387	-0.260384517810298	-0.182805473494353	-0.266334732625874	0.0240949057789245	0.0919576287801603	0.0158607700644247	0.0605409679084677	0.127201141401968	0.0520149457525786	0.00107223340803027	0.00151205515779284	0.00156676552804835
21	0.423750140311331	0.03	0.336844546090892	0.0595247519112921	0.614164340270491	0.0360114654799325	0.347410738092712	0.0667741859373311	0.628047290248092	1	0.84	1.19	0.0463726777213882	0.241266381137807	0.436160084554225	0.0642406294594648	0.334229226201257	0.60421782294305	0.0665018858339715	0.346035700008722	0.625574287977427	0.336844546090892	1.02274416526745	0.0499423905979049	0.0473414069897024	-0.260384517810298	-0.182805473494353	-0.266334732625874	0.0240949057789245	0.0919576287801603	0.0158607700644247	0.0605409679084677	0.127201141401968	0.0520149457525786	0.00107223340803027	0.00151205515779284	0.00156676552804835
21	0.423750140311331	0.03	0.341250600081867	0.0293541823986867	0.653147017765047	0.0304378976850863	0.367239771584841	0.0436344464753385	0.690845096694344	0.99	0.86	1.15	0.0305478469627181	0.257099270122235	0.483650693281752	0.0424510241478104	0.357279756496865	0.67210848884592	0.0440276466027741	0.370616370961785	0.697073466396964	0.341250600081867	1.02460467272064	-0.0394484893084484	-0.0402282762476314	-0.260384517810298	-0.182805473494353	-0.266334732625874	0.0240949057789245	0.0919576287801603	0.0158607700644247	0.0605409679084677	0.127201141401968	0.0520149457525786	0.00107223340803027	0.00151205515779284	0.00156676552804835
21	0.423750140311331	0.03	0.342521820399145	0.0441034566501018	0.640940184148189	0.0311505277548812	0.362523025428969	0.0468652392493514	0.678180811608587	0.98	0.87	1.16	0.0329728248367338	0.255059152758249	0.477145480679764	0.0459100065639749	0.355133884807093	0.664357763050211	0.0476189016873367	0.368365261961076	0.689108500836271	0.342521820399145	1.03307562799771	0.0466880908667293	0.0494381163614383	-0.260384517810298	-0.182805473494353	-0.266334732625874	0.0240949057789245	0.0919576287801603	0.0158607700644247	0.0605409679084677	0.127201141401968	0.0520149457525786	0.00107223340803027	0.00151205515779284	0.00156676552804835
21	0.423750140311331	0.03	0.344419278332595	0.0475633182318936	0.641275238433297	0.0370198189500036	0.375297826316637	0.0764479779028109	0.674147674730463	0.99	0.84	1.11	0.0535616649707375	0.262944514542596	0.472327364114455	0.0744548994481928	0.365513420865814	0.656571942283434	0.0772475719693031	0.379229163449774	0.681209993664121	0.344419278332595	0.996665765272228	0.0111945043108576	-0.00377052021913267	-0.260384517810298	-0.182805473494353	-0.266334732625874	0.0240949057789245	0.0919576287801603	0.0158607700644247	0.0605409679084677	0.127201141401968	0.0520149457525786	0.00107223340803027	0.00151205515779284	0.00156676552804835
21	0.423750140311331	0.03	0.345272802950588	0.0542018198490673	0.636343786052109	0.0306355107351369	0.336460057967673	0.0409651730591138	0.631954942876232	0.99	0.83	1.19	0.0285059237279041	0.234128261488666	0.439750599249429	0.0395201538627206	0.324591653509054	0.609663153155388	0.0408922176693388	0.335849008709038	0.630831511223422	0.345272802950588	1.01665320952214	0.0137654602174576	0.00847128387614249	-0.260384517810298	-0.182805473494353	-0.266334732625874	0.0240949057789245	0.0919576287801603	0.0158607700644247	0.0605409679084677	0.127201141401968	0.0520149457525786	0.00107223340803027	0.00151205515779284	0.00156676552804835
21	0.423750140311331	0.03	0.349623114526821	0.0459364814250971	0.653309747628544	0.0322393557448472	0.368047804058975	0.0532146258550523	0.682880982262898	1.04	0.88	1.19	0.0358797973776421	0.248155096888056	0.460430396398469	0.049148375018921	0.33992443258085	0.630700490142778	0.0509645550511246	0.352479062498611	0.654023232414808	0.349623114526821	1.03903455379939	2.58244827493974e-05	0.00752190933749351	-0.260384517810298	-0.182805473494353	-0.266334732625874	0.0240949057789245	0.0919576287801603	0.0158607700644247	0.0605409679084677	0.127201141401968	0.0520149457525786	0.00107223340803027	0.00151205515779284	0.00156676552804835
21	0.423750140311331	0.03	0.351184896624589	0.0445925820966719	0.657777211152507	0.0292091363296551	0.346908853420848	0.0346575014363049	0.65916020540539	1.01	0.84	1.17	0.0237896004787794	0.238125158577886	0.452460716676993	0.0328085555143294	0.328401584193477	0.623994612872625	0.0339820773992145	0.340164151228416	0.64626845414575	0.351184896624589	1.02857331009008	0.0198159509539427	0.0202100107478121	-0.260384517810298	-0.182805473494353	-0.266334732625874	0.0240949057789245	0.0919576287801603	0.0158607700644247	0.0605409679084677	0.127201141401968	0.0520149457525786	0.00107223340803027	0.00151205515779284	0.00156676552804835
21	0.423750140311331	0.03	0.352071906919211	0.0387448423650191	0.665398971473403	0.0315938129152862	0.376060915235605	0.0509950127870067	0.701126817684203	0.97	0.86	1.15	0.0360923326487633	0.266161628502232	0.4962309243557	0.050371327762077	0.371461572114084	0.69255181646609	0.052247786230709	0.38528768052944	0.718250139784236	0.352071906919211	1.01096015075028	0.0183503981992478	0.0125058613666333	-0.260384517810298	-0.182805473494353	-0.266334732625874	0.0240949057789245	0.0919576287801603	0.0158607700644247	0.0605409679084677	0.127201141401968	0.0520149457525786	0.00107223340803027	0.00151205515779284	0.00156676552804835
21	0.423750140311331	0.03	0.362133728970403	0.0547036845704146	0.669563773370392	0.0405989556191468	0.422223301056219	0.101765889112202	0.742680713000235	0.99	0.85	1.14	0.0709663360641827	0.294436976262721	0.517907616461259	0.0984684386056545	0.408542288193362	0.718616137781069	0.102134221595195	0.423711889795829	0.745287312220901	0.362133728970403	1.01542463829224	-0.0222298269559792	-0.0256404845937544	-0.260384517810298	-0.182805473494353	-0.266334732625874	0.0240949057789245	0.0919576287801603	0.0158607700644247	0.0605409679084677	0.127201141401968	0.0520149457525786	0.00107223340803027	0.00151205515779284	0.00156676552804835
21	0.423750140311331	0.03	0.388831933926139	0.0641583696186261	0.713505498233651	0.0323189522831668	0.380370456233439	0.0554105954413562	0.705330317025521	0.97	0.86	1.11	0.0391841282514652	0.268982576732884	0.498781025214302	0.0546679138250894	0.375272258984961	0.695876604144833	0.0567725755959223	0.389704822048052	0.722576962520951	0.388831933926139	0.99524188844578	0.0586766189860956	0.0438851897012527	-0.260384517810298	-0.182805473494353	-0.266334732625874	0.0240949057789245	0.0919576287801603	0.0158607700644247	0.0605409679084677	0.127201141401968	0.0520149457525786	0.00107223340803027	0.00151205515779284	0.00156676552804835
21	0.423750140311331	0.04	0.275243811991658	0.0584646135746612	0.492023010408655	0.0450178689854656	0.331199541613936	0.0930332223956976	0.569365860832174	1.01	0.86	1.22	0.064179516946128	0.228479956366044	0.392780395785959	0.0886803530876245	0.315703267461383	0.542726181835141	0.091772696681644	0.326755104394204	0.561656326830506	0.275243811991658	1.05437577626225	0.00625415055987072	0.0168259136194534	-0.260384517810298	-0.182805473494353	-0.266334732625874	0.0240949057789245	0.0919576287801603	0.0158607700644247	0.0605409679084677	0.127201141401968	0.0520149457525786	0.00107223340803027	0.00151205515779284	0.00156676552804835
21	0.423750140311331	0.04	0.275734216212848	0.0572590732079945	0.494209359217701	0.0434364110464678	0.320887799992726	0.0857791417611234	0.555996458224328	0.98	0.82	1.18	0.0602183925606634	0.225268603895583	0.390318815230503	0.0837731155729162	0.313383535936853	0.542993956300789	0.0866470218124434	0.324171959960049	0.561651537580549	0.275734216212848	1.02850053292586	0.0314142249220368	0.0260469680982971	-0.260384517810298	-0.182805473494353	-0.266334732625874	0.0240949057789245	0.0919576287801603	0.0158607700644247	0.0605409679084677	0.127201141401968	0.0520149457525786	0.00107223340803027	0.00151205515779284	0.00156676552804835
21	0.423750140311331	0.04	0.285348005405957	0.0634817542628649	0.50721425654905	0.0323340199262816	0.282648225579426	0.0412330256438504	0.524063425515002	1.04	0.86	1.26	0.0277837257580446	0.190454633461223	0.3531255411644	0.0380493413070841	0.26082439105502	0.483599440802955	0.0393135819622572	0.269518618109186	0.499673137899779	0.285348005405957	1.07892617792133	0.0528639508190309	0.070867209741712	-0.260384517810298	-0.182805473494353	-0.266334732625874	0.0240949057789245	0.0919576287801603	0.0158607700644247	0.0605409679084677	0.127201141401968	0.0520149457525786	0.00107223340803027	0.00151205515779284	0.00156676552804835
21	0.423750140311331	0.04	0.289236807863437	0.0692946415145173	0.509178974212357	0.043681446655053	0.316495053134701	0.0852858206151599	0.547704285654242	1.01	0.85	1.23	0.058532913428606	0.217215211298823	0.375897509169041	0.0807187924138382	0.299546845064249	0.518374897714659	0.0835192952523312	0.309919867892404	0.536302557852755	0.289236807863437	1.05414335996813	0.0224568339684174	0.0325996770313865	-0.260384517810298	-0.182805473494353	-0.266334732625874	0.0240949057789245	0.0919576287801603	0.0158607700644247	0.0605409679084677	0.127201141401968	0.0520149457525786	0.00107223340803027	0.00151205515779284	0.00156676552804835
21	0.423750140311331	0.04	0.289509068942812	0.0608833503189935	0.518134787566631	0.0441746453153292	0.334008120354229	0.0914335757623604	0.576582664946097	1.03	0.86	1.24	0.0620571734199358	0.226695715175365	0.391334256930794	0.0852176455428385	0.311301241053439	0.537384836564039	0.0881206398253918	0.321906795858574	0.555753049397953	0.289509068942812	1.06060783567003	-0.0134409709902776	0.000603094421710979	-0.260384517810298	-0.182805473494353	-0.266334732625874	0.0240949057789245	0.0919576287801603	0.0158607700644247	0.0605409679084677	0.127201141401968	0.0520149457525786	0.00107223340803027	0.00151205515779284	0.00156676552804835
21	0.423750140311331	0.04	0.289573261509879	0.0699154581131621	0.509231064906596	0.0496839623851563	0.348107395348378	0.110409887500763	0.585804903195994	0.99	0.84	1.2	0.077240754317474	0.243529618667659	0.409818483017844	0.107307983639704	0.338327513327516	0.569347043015327	0.111023869628206	0.350020788907064	0.589030100859929	0.289573261509879	1.03837162934222	0.0477130697698613	0.0493152092551828	-0.260384517810298	-0.182805473494353	-0.266334732625874	0.0240949057789245	0.0919576287801603	0.0158607700644247	0.0605409679084677	0.127201141401968	0.0520149457525786	0.00107223340803027	0.00151205515779284	0.00156676552804835
21	0.423750140311331	0.04	0.291607411678198	0.068182531972085	0.515032291384311	0.0414224018771967	0.321098081281437	0.0799303650786809	0.562265797484193	0.99	0.85	1.2	0.0557354660041285	0.223901782202992	0.392068098401855	0.0773329393060472	0.310663643367352	0.543994347428657	0.0800424688279487	0.321512875709908	0.562955024462973	0.291607411678198	1.04171166830783	-0.0135458670152558	-0.0104351591097218	-0.260384517810298	-0.182805473494353	-0.266334732625874	0.0240949057789245	0.0919576287801603	0.0158607700644247	0.0605409679084677	0.127201141401968	0.0520149457525786	0.00107223340803027	0.00151205515779284	0.00156676552804835
21	0.423750140311331	0.04	0.294029667849352	0.0565806813560083	0.531478654342696	0.0379003751555429	0.324057189350334	0.0691421898165123	0.578972188884156	0.99	0.84	1.14	0.0483016216303312	0.226381139910763	0.404460658191196	0.0670664769967521	0.314328691250187	0.561590905503622	0.0695257647987783	0.32592058518503	0.582235431201231	0.294029667849352	1.02035704194573	0.0549492173377397	0.0492051380698716	-0.260384517810298	-0.182805473494353	-0.266334732625874	0.0240949057789245	0.0919576287801603	0.0158607700644247	0.0605409679084677	0.127201141401968	0.0520149457525786	0.00107223340803027	0.00151205515779284	0.00156676552804835
21	0.423750140311331	0.04	0.29436597824367	0.0550385136575372	0.533693442829803	0.0343130016864701	0.314597762115609	0.0540244538750345	0.575171070356183	1.03	0.86	1.19	0.0366165695567163	0.213227344519568	0.389838119482419	0.0502561558894289	0.292654030560293	0.535051905231158	0.0520645486885932	0.30323791622493	0.554372117675078	0.29436597824367	1.05229065463157	0.00201962826607586	0.0114668773118337	-0.260384517810298	-0.182805473494353	-0.266334732625874	0.0240949057789245	0.0919576287801603	0.0158607700644247	0.0605409679084677	0.127201141401968	0.0520149457525786	0.00107223340803027	0.00151205515779284	0.00156676552804835
21	0.423750140311331	0.04	0.294433274136042	0.0566799235940287	0.532186624678054	0.0446637639098462	0.359921571580836	0.10002903739704	0.619814105764632	1.02	0.88	1.19	0.0683161397767414	0.245813146188573	0.423310152600405	0.0940345891550169	0.33835252235101	0.582670455547002	0.0975088519948963	0.350842381644627	0.604194588569951	0.294433274136042	1.05008783091731	-0.00374293006499426	0.0052869250361225	-0.260384517810298	-0.182805473494353	-0.266334732625874	0.0240949057789245	0.0919576287801603	0.0158607700644247	0.0605409679084677	0.127201141401968	0.0520149457525786	0.00107223340803027	0.00151205515779284	0.00156676552804835
21	0.423750140311331	0.04	0.295781159505611	0.0703348549672134	0.521227464044008	0.0426850147200487	0.330458868646786	0.08611998571045	0.574797751583123	0.99	0.83	1.21	0.0602239213244674	0.231090713057813	0.401957504791159	0.0836540326555849	0.32099653478869	0.558339036921794	0.0864912539065441	0.331944615174592	0.577306659222937	0.295781159505611	1.03974323639871	0.0548940835527048	0.05620216804754	-0.260384517810298	-0.182805473494353	-0.266334732625874	0.0240949057789245	0.0919576287801603	0.0158607700644247	0.0605409679084677	0.127201141401968	0.0520149457525786	0.00107223340803027	0.00151205515779284	0.00156676552804835
21	0.423750140311331	0.04	0.29718702280833	0.0614876002068462	0.532886445409813	0.0362032410344042	0.316826771348711	0.0615999345062684	0.572053608191154	1.02	0.85	1.18	0.0421306540440334	0.216690475445592	0.391250296847151	0.05802278985313	0.2984284532306	0.53883411660807	0.06010402454885	0.309149285253611	0.558213002387172	0.29718702280833	1.04214275343288	0.0191820397989268	0.0236412638609967	-0.260384517810298	-0.182805473494353	-0.266334732625874	0.0240949057789245	0.0919576287801603	0.0158607700644247	0.0605409679084677	0.127201141401968	0.0520149457525786	0.00107223340803027	0.00151205515779284	0.00156676552804835
21	0.423750140311331	0.04	0.298158233277457	0.0602943011885229	0.536022165366392	0.0427905139297478	0.344073741553793	0.0899959315988415	0.598151551508745	1.01	0.85	1.27	0.0618382137425962	0.236420749198536	0.411003284654475	0.0853152636848518	0.326178544587379	0.567041825489906	0.0880827915256726	0.336779840707126	0.585394744120598	0.298158233277457	1.05866782329275	0.0256886618300667	0.0356053374240873	-0.260384517810298	-0.182805473494353	-0.266334732625874	0.0240949057789245	0.0919576287801603	0.0158607700644247	0.0605409679084677	0.127201141401968	0.0520149457525786	0.00107223340803027	0.00151205515779284	0.00156676552804835
21	0.423750140311331	0.04	0.300889721224647	0.0677361087696856	0.534043333679608	0.0390666915705622	0.32349669864381	0.073001952585606	0.573991444702015	1.02	0.85	1.16	0.0498316806980374	0.220821274263643	0.391810867829249	0.0685778580209398	0.303892017735046	0.539206177449152	0.0710852489784028	0.315012263863624	0.558887724424488	0.300889721224647	1.04408139331073	0.00647793883531367	0.0111681208594637	-0.260384517810298	-0.182805473494353	-0.266334732625874	0.0240949057789245	0.0919576287801603	0.0158607700644247	0.0605409679084677	0.127201141401968	0.0520149457525786	0.00107223340803027	0.00151205515779284	0.00156676552804835
21	0.423750140311331	0.04	0.301022675812485	0.0596918662773447	0.542353485347624	0.0289657929696942	0.278068309491696	0.0266994286051412	0.529437190378251	1.01	0.82	1.23	0.0183159797634323	0.19075664894645	0.363197318129467	0.0252539974078115	0.263014481356563	0.500774965305315	0.0260849392429601	0.271651741091306	0.517258419720944	0.301022675812485	1.03309580049755	0.0336618870569069	0.0333427495690329	-0.260384517810298	-0.182805473494353	-0.266334732625874	0.0240949057789245	0.0919576287801603	0.0158607700644247	0.0605409679084677	0.127201141401968	0.0520149457525786	0.00107223340803027	0.00151205515779284	0.00156676552804835
21	0.423750140311331	0.04	0.30153625735579	0.0605965120663008	0.542476002645279	0.0375387603147812	0.315611647747871	0.066100390079119	0.565122905416624	0.99	0.85	1.15	0.0462115487875369	0.220647760782626	0.395083972777714	0.0641833125950456	0.306458116537473	0.5487329204799	0.0665375443654119	0.317725580489036	0.568873623019978	0.30153625735579	1.02171886362127	-0.0238500690997643	-0.0282122357470351	-0.260384517810298	-0.182805473494353	-0.266334732625874	0.0240949057789245	0.0919576287801603	0.0158607700644247	0.0605409679084677	0.127201141401968	0.0520149457525786	0.00107223340803027	0.00151205515779284	0.00156676552804835
21	0.423750140311331	0.04	0.302280856374667	0.0683754056187911	0.536186307130543	0.0359643443302312	0.310761599779704	0.059559488618634	0.561963710940775	1.02	0.86	1.2	0.0406857152311282	0.212284528404282	0.383883341577435	0.0560069481332091	0.292225625241679	0.528444302350149	0.0580102869505669	0.302644247599902	0.547331413975371	0.302280856374667	1.05927777413058	-0.0117724023981388	0.000232122217152545	-0.260384517810298	-0.182805473494353	-0.266334732625874	0.0240949057789245	0.0919576287801603	0.0158607700644247	0.0605409679084677	0.127201141401968	0.0520149457525786	0.00107223340803027	0.00151205515779284	0.00156676552804835
21	0.423750140311331	0.04	0.302978769745483	0.0765779231814722	0.529379616309493	0.0434793452606535	0.325567085113173	0.0871531526500202	0.563981017576327	1.02	0.83	1.25	0.0595814040530787	0.222570767146041	0.385560130239004	0.0820424670047171	0.306475738697368	0.530909010390019	0.084712426111841	0.316449323679641	0.548095893227485	0.302978769745483	1.0521187985613	-0.0445055624930982	-0.0358205124030992	-0.260384517810298	-0.182805473494353	-0.266334732625874	0.0240949057789245	0.0919576287801603	0.0158607700644247	0.0605409679084677	0.127201141401968	0.0520149457525786	0.00107223340803027	0.00151205515779284	0.00156676552804835
21	0.423750140311331	0.04	0.303085630741857	0.0714255812442904	0.534745680239425	0.0437860611997102	0.321171491299631	0.0868392507444096	0.555503731854853	0.94	0.81	1.14	0.0628259646391073	0.232359314279079	0.401892663919051	0.0884551231911594	0.327147730834448	0.565840338477737	0.0915681393828298	0.338710128525216	0.585799002833561	0.303085630741857	0.991977277524236	-0.0146814061415896	-0.0354756278514783	-0.260384517810298	-0.182805473494353	-0.266334732625874	0.0240949057789245	0.0919576287801603	0.0158607700644247	0.0605409679084677	0.127201141401968	0.0520149457525786	0.00107223340803027	0.00151205515779284	0.00156676552804835
21	0.423750140311331	0.04	0.303434698225494	0.0837288338351366	0.523140562615851	0.0563677773789665	0.377439104569114	0.136327407020296	0.618550802117933	1.01	0.82	1.16	0.0941407417936302	0.260640160791513	0.427139579789396	0.130129645300246	0.360279843015785	0.590430040731323	0.134731354141751	0.37300469124346	0.611325919468319	0.303434698225494	1.04665265105771	-0.0329645714832992	-0.0291994004742734	-0.260384517810298	-0.182805473494353	-0.266334732625874	0.0240949057789245	0.0919576287801603	0.0158607700644247	0.0605409679084677	0.127201141401968	0.0520149457525786	0.00107223340803027	0.00151205515779284	0.00156676552804835
21	0.423750140311331	0.04	0.305340995653303	0.0607579532899336	0.549924038016672	0.0354946102390859	0.312603437899571	0.0581839728685278	0.567022902930614	1	0.79	1.14	0.0404094542934848	0.217106768634249	0.393804082975014	0.0559810036091191	0.300767605278888	0.545554206948657	0.0579285510972999	0.31119078479669	0.564513580177226	0.305340995653303	0.999561059740422	-0.0180973200043206	-0.0326629755555018	-0.260384517810298	-0.182805473494353	-0.266334732625874	0.0240949057789245	0.0919576287801603	0.0158607700644247	0.0605409679084677	0.127201141401968	0.0520149457525786	0.00107223340803027	0.00151205515779284	0.00156676552804835
21	0.423750140311331	0.04	0.308096159324449	0.080143707064514	0.536048611584384	0.0501615761852712	0.353510981225102	0.113336063658738	0.593685898791467	1.06	0.84	1.24	0.0753922649217956	0.235158983724172	0.394925702526549	0.102755759448456	0.320509537533722	0.538263315618987	0.106186982238595	0.331207345649989	0.556290261627371	0.308096159324449	1.06614168531307	0.0180712691240929	0.0330925974261193	-0.260384517810298	-0.182805473494353	-0.266334732625874	0.0240949057789245	0.0919576287801603	0.0158607700644247	0.0605409679084677	0.127201141401968	0.0520149457525786	0.00107223340803027	0.00151205515779284	0.00156676552804835
21	0.423750140311331	0.04	0.308136437703812	0.0565985386951658	0.559674336712459	0.0439605426395776	0.365312196912317	0.0993278862550092	0.631296507569625	1.01	0.85	1.17	0.0682006364875566	0.250831113853802	0.433461591220046	0.0940669495173524	0.345963306787786	0.597859664058219	0.0974821355790903	0.358527741127609	0.619536365115545	0.308136437703812	1.03646482877549	-0.0473591361927357	-0.0465081987763784	-0.260384517810298	-0.182805473494353	-0.266334732625874	0.0240949057789245	0.0919576287801603	0.0158607700644247	0.0605409679084677	0.127201141401968	0.0520149457525786	0.00107223340803027	0.00151205515779284	0.00156676552804835
21	0.423750140311331	0.04	0.308140221411866	0.0685533236196712	0.547727119204062	0.0372658413140899	0.313752783345671	0.0647691648947927	0.56273640179655	0.96	0.82	1.16	0.0462129329326738	0.223863258971229	0.401513585009785	0.0647030593394273	0.313432556860982	0.562162054382537	0.0669612854807213	0.324423264671013	0.581801603155979	0.308140221411866	1.01966770829401	0.0637634226874456	0.0555760006218335	-0.260384517810298	-0.182805473494353	-0.266334732625874	0.0240949057789245	0.0919576287801603	0.0158607700644247	0.0605409679084677	0.127201141401968	0.0520149457525786	0.00107223340803027	0.00151205515779284	0.00156676552804835
21	0.423750140311331	0.04	0.309337403826277	0.0690949729154252	0.54957983473713	0.0354388615873959	0.309731845544723	0.0574440041903123	0.562019686899133	1.03	0.84	1.17	0.0390608336597629	0.210611782177854	0.382162730695945	0.0536766365331953	0.289418607396865	0.525160578260535	0.0556092714462756	0.299830456726013	0.54405875137329	0.309337403826277	1.03624375829751	-0.0209214803728033	-0.0178271349311094	-0.260384517810298	-0.182805473494353	-0.266334732625874	0.0240949057789245	0.0919576287801603	0.0158607700644247	0.0605409679084677	0.127201141401968	0.0520149457525786	0.00107223340803027	0.00151205515779284	0.00156676552804835
21	0.423750140311331	0.04	0.309639072723012	0.0631706119510393	0.556107533494985	0.041450182870317	0.352658908189906	0.0878793586101827	0.617438457769629	1.03	0.88	1.21	0.0595365932235953	0.238919699638623	0.41830280605365	0.0817003539558672	0.32786262986524	0.574024905774612	0.0846610529379779	0.339739391850332	0.594861898214414	0.309639072723012	1.06074373753466	-0.00443626670416614	0.0114120197835728	-0.260384517810298	-0.182805473494353	-0.266334732625874	0.0240949057789245	0.0919576287801603	0.0158607700644247	0.0605409679084677	0.127201141401968	0.0520149457525786	0.00107223340803027	0.00151205515779284	0.00156676552804835
21	0.423750140311331	0.04	0.31219197906042	0.0788649963331118	0.545518961787728	0.0353060808780576	0.299857091448775	0.0551369019493821	0.544577280948168	1.02	0.83	1.21	0.0376704724676208	0.204867482725306	0.372064492982991	0.0518593134436382	0.282032220599111	0.512205127754584	0.0536232960202929	0.29158412303849	0.529473069889014	0.31219197906042	1.04654015963969	0.0137899825140748	0.0182885278217584	-0.260384517810298	-0.182805473494353	-0.266334732625874	0.0240949057789245	0.0919576287801603	0.0158607700644247	0.0605409679084677	0.127201141401968	0.0520149457525786	0.00107223340803027	0.00151205515779284	0.00156676552804835
21	0.423750140311331	0.04	0.312206935796336	0.0575842699652231	0.566829601627449	0.0292613881228728	0.293929105787198	0.0296080594673979	0.558250152106999	1.02	0.86	1.16	0.0202165508695171	0.200696459885245	0.381176368900973	0.0278248821460909	0.276226908313268	0.524628934480444	0.0288540903167239	0.28642987859904	0.544072378468082	0.312206935796336	1.03117814985857	-0.0259896557138121	-0.0252601635711555	-0.260384517810298	-0.182805473494353	-0.266334732625874	0.0240949057789245	0.0919576287801603	0.0158607700644247	0.0605409679084677	0.127201141401968	0.0520149457525786	0.00107223340803027	0.00151205515779284	0.00156676552804835
21	0.423750140311331	0.04	0.313034636875761	0.0599733375282299	0.566095936223293	0.0408360105225864	0.363970208080431	0.0885625085036413	0.639377907657221	1.04	0.87	1.2	0.0594828562572298	0.244459963193931	0.429437070130632	0.0813624264584173	0.334379635224327	0.587396843990237	0.0843051964458927	0.346489261310971	0.608633506100188	0.313034636875761	1.06332485065827	0.0336898258391197	0.0511249320734066	-0.260384517810298	-0.182805473494353	-0.266334732625874	0.0240949057789245	0.0919576287801603	0.0158607700644247	0.0605409679084677	0.127201141401968	0.0520149457525786	0.00107223340803027	0.00151205515779284	0.00156676552804835
21	0.423750140311331	0.04	0.313603985795196	0.0833354377023856	0.543872533888005	0.0368063542981697	0.30168199089367	0.060730149142415	0.542633832644925	1.02	0.85	1.24	0.0413922688561015	0.205619486407508	0.369846703958915	0.0569309698628661	0.282809256592812	0.508687543322757	0.0588732285110815	0.292432107006767	0.525983966915233	0.313603985795196	1.05605337255412	-0.0344205944615178	-0.0242451141185813	-0.260384517810298	-0.182805473494353	-0.266334732625874	0.0240949057789245	0.0919576287801603	0.0158607700644247	0.0605409679084677	0.127201141401968	0.0520149457525786	0.00107223340803027	0.00151205515779284	0.00156676552804835
21	0.423750140311331	0.04	0.313968076050713	0.0644753364242418	0.563460815677184	0.0466697089399644	0.371776022902115	0.1094321118242	0.63411993398003	1.04	0.86	1.22	0.0737102031298276	0.250417228637035	0.427124254144243	0.100930737685024	0.34289412513025	0.584857512575476	0.10446057986282	0.354870973191844	0.605357587918223	0.313968076050713	1.05566607962889	0.0107890746912225	0.0224225442169324	-0.260384517810298	-0.182805473494353	-0.266334732625874	0.0240949057789245	0.0919576287801603	0.0158607700644247	0.0605409679084677	0.127201141401968	0.0520149457525786	0.00107223340803027	0.00151205515779284	0.00156676552804835
21	0.423750140311331	0.04	0.314273656671869	0.061014946876383	0.567532366467355	0.0381730937108325	0.328241916207002	0.0709955299745432	0.585488302439462	0.95	0.8	1.11	0.0510645186280646	0.236092546258536	0.421120573889007	0.071726527361921	0.331621621707634	0.591516716053347	0.0743153567410527	0.343570171778313	0.612836238202861	0.314273656671869	0.988245075405473	0.0168022706168148	-0.00444768516395497	-0.260384517810298	-0.182805473494353	-0.266334732625874	0.0240949057789245	0.0919576287801603	0.0158607700644247	0.0605409679084677	0.127201141401968	0.0520149457525786	0.00107223340803027	0.00151205515779284	0.00156676552804835
21	0.423750140311331	0.04	0.315211186769267	0.0789594361237161	0.551462937414819	0.0349910344318009	0.30054425526839	0.0541212918707633	0.546967218666016	1.03	0.86	1.16	0.0366449766662789	0.203495460673655	0.370345944681031	0.0502759121638477	0.279190242082621	0.508104572001394	0.0521369647022079	0.289519587638073	0.526861980540238	0.315211186769267	1.04485870542119	-0.0359199725001611	-0.030432526106011	-0.260384517810298	-0.182805473494353	-0.266334732625874	0.0240949057789245	0.0919576287801603	0.0158607700644247	0.0605409679084677	0.127201141401968	0.0520149457525786	0.00107223340803027	0.00151205515779284	0.00156676552804835
21	0.423750140311331	0.04	0.315992094902709	0.0571962429571025	0.574787946848315	0.0288570689961256	0.293231852682927	0.027641635808173	0.558822069557681	1	0.86	1.2	0.0191272473048217	0.202908330130702	0.386689412956582	0.0264603465160548	0.280700335008423	0.534940323500791	0.0274079076378901	0.290780987816015	0.554075024098409	0.315992094902709	1.03321673445371	-0.0305041762260937	-0.0295800752336396	-0.260384517810298	-0.182805473494353	-0.266334732625874	0.0240949057789245	0.0919576287801603	0.0158607700644247	0.0605409679084677	0.127201141401968	0.0520149457525786	0.00107223340803027	0.00151205515779284	0.00156676552804835
21	0.423750140311331	0.04	0.316014962679711	0.0601221719870289	0.571907753372393	0.0399922996967307	0.372756103031127	0.0876152835323589	0.657896922529896	1.01	0.88	1.21	0.0603936591753756	0.25694267180781	0.453491684440244	0.0834236263147213	0.354922846700777	0.626422067086832	0.0864539508033902	0.36778354465976	0.649170381521163	0.316014962679711	1.05964149389764	0.037331949578727	0.0515535876852491	-0.260384517810298	-0.182805473494353	-0.266334732625874	0.0240949057789245	0.0919576287801603	0.0158607700644247	0.0605409679084677	0.127201141401968	0.0520149457525786	0.00107223340803027	0.00151205515779284	0.00156676552804835
21	0.423750140311331	0.04	0.316621125190815	0.0765283691891396	0.556713881192491	0.0399203000195172	0.327619495069882	0.0767707438125671	0.578468246327196	1.02	0.86	1.21	0.0525722895888024	0.224352482656702	0.396132675724601	0.0724376254985187	0.30912789314412	0.545818160789722	0.075019680597275	0.320100338009558	0.565157502984531	0.316621125190815	1.05068232061279	0.0868540620993444	0.0965781200370009	-0.260384517810298	-0.182805473494353	-0.266334732625874	0.0240949057789245	0.0919576287801603	0.0158607700644247	0.0605409679084677	0.127201141401968	0.0520149457525786	0.00107223340803027	0.00151205515779284	0.00156676552804835
21	0.423750140311331	0.04	0.317868718499601	0.0638082352786716	0.57192920172053	0.0442760513203437	0.360213471379226	0.0989208141322053	0.621506128626246	0.98	0.8	1.18	0.0693616552211081	0.252575788290748	0.435789921360388	0.0964479650677657	0.351208758331593	0.605969551595421	0.0996850768938952	0.363026909068463	0.626253075453518	0.317868718499601	1.0107030508056	-0.0360620934533229	-0.0463977870061797	-0.260384517810298	-0.182805473494353	-0.266334732625874	0.0240949057789245	0.0919576287801603	0.0158607700644247	0.0605409679084677	0.127201141401968	0.0520149457525786	0.00107223340803027	0.00151205515779284	0.00156676552804835
21	0.423750140311331	0.04	0.318025578469514	0.0643489670620234	0.571702189877005	0.0408737527895286	0.351126482172827	0.0855652481967138	0.616687716148941	0.98	0.84	1.17	0.0600702602839226	0.246504972768955	0.432939685253988	0.0835681440181132	0.342931143766836	0.602294143515559	0.0865449793503467	0.355116594043126	0.623663577425532	0.318025578469514	1.02419448416921	0.0165526755696448	0.0127813622334485	-0.260384517810298	-0.182805473494353	-0.266334732625874	0.0240949057789245	0.0919576287801603	0.0158607700644247	0.0605409679084677	0.127201141401968	0.0520149457525786	0.00107223340803027	0.00151205515779284	0.00156676552804835
21	0.423750140311331	0.04	0.318436487160527	0.0598770949220028	0.576995879399051	0.0313380452267966	0.307983682860548	0.040644054892939	0.575323310828157	0.99	0.84	1.17	0.0283233965338883	0.214622876546258	0.400922356558627	0.0392891528042715	0.297716800378412	0.556144447952552	0.0406993426367172	0.308427298653063	0.576093082172009	0.318436487160527	1.02101440266514	-0.0163656326689229	-0.0197045071414454	-0.260384517810298	-0.182805473494353	-0.266334732625874	0.0240949057789245	0.0919576287801603	0.0158607700644247	0.0605409679084677	0.127201141401968	0.0520149457525786	0.00107223340803027	0.00151205515779284	0.00156676552804835
21	0.423750140311331	0.04	0.318498500564405	0.0595644966928914	0.577432504435919	0.042768480698946	0.362516767116422	0.0947478614174818	0.630285672815363	1.01	0.85	1.15	0.0652602989505703	0.249693789840484	0.434127280730397	0.0901196363751124	0.344808618829526	0.59949760128394	0.0934328120206439	0.357509067043457	0.621650146188449	0.318498500564405	1.02490903900114	-0.0088202283361719	-0.0101365803641277	-0.260384517810298	-0.182805473494353	-0.266334732625874	0.0240949057789245	0.0919576287801603	0.0158607700644247	0.0605409679084677	0.127201141401968	0.0520149457525786	0.00107223340803027	0.00151205515779284	0.00156676552804835
21	0.423750140311331	0.04	0.318974199652982	0.0626614919605872	0.575286907345376	0.0406227655250636	0.351988182308137	0.0849191667867225	0.619057197829551	1.01	0.84	1.16	0.05838922407175	0.242022120860131	0.425655017648512	0.0805776538917347	0.333992701544505	0.587407749197275	0.083470120211746	0.345968559640382	0.608468825129975	0.318974199652982	1.03035767208491	0.0448946146577016	0.0460830692883223	-0.260384517810298	-0.182805473494353	-0.266334732625874	0.0240949057789245	0.0919576287801603	0.0158607700644247	0.0605409679084677	0.127201141401968	0.0520149457525786	0.00107223340803027	0.00151205515779284	0.00156676552804835
21	0.423750140311331	0.04	0.319642185239151	0.0713617227917504	0.567922647686552	0.0430049708230005	0.354328328155805	0.0933605735100511	0.615296082801559	1.02	0.89	1.24	0.0640006703553849	0.242899648912642	0.421798627469899	0.0882200357914363	0.334818613645937	0.581417191500437	0.0914020789909997	0.346882746200769	0.602310827806004	0.319642185239151	1.05983145230741	-0.0260789076703717	-0.0128095929137217	-0.260384517810298	-0.182805473494353	-0.266334732625874	0.0240949057789245	0.0919576287801603	0.0158607700644247	0.0605409679084677	0.127201141401968	0.0520149457525786	0.00107223340803027	0.00151205515779284	0.00156676552804835
21	0.423750140311331	0.04	0.320442701463569	0.0586305098839474	0.582254893043191	0.0370830780236306	0.345954044119964	0.070714775396474	0.621193312843454	1	0.83	1.16	0.0490379005043777	0.239905449738412	0.430772998972447	0.0678945753493612	0.332156933034539	0.596419290719718	0.0703165391992792	0.343969945964824	0.617626915863563	0.320442701463569	1.0254517610007	0.0172177176485243	0.0148015963931919	-0.260384517810298	-0.182805473494353	-0.266334732625874	0.0240949057789245	0.0919576287801603	0.0158607700644247	0.0605409679084677	0.127201141401968	0.0520149457525786	0.00107223340803027	0.00151205515779284	0.00156676552804835
21	0.423750140311331	0.04	0.320540364470062	0.0725990608431616	0.568481668096962	0.0404502762851066	0.357136618139659	0.0855597100448087	0.628713526234509	0.98	0.85	1.17	0.0600940493532572	0.250839858446227	0.441585667539196	0.0836163315197581	0.349024720216696	0.614433108913633	0.0866572209890726	0.361724027746855	0.636878179138475	0.320540364470062	1.03886157134861	0.020777728042051	0.0250615235122096	-0.260384517810298	-0.182805473494353	-0.266334732625874	0.0240949057789245	0.0919576287801603	0.0158607700644247	0.0605409679084677	0.127201141401968	0.0520149457525786	0.00107223340803027	0.00151205515779284	0.00156676552804835
21	0.423750140311331	0.04	0.320673817229334	0.0636642222704121	0.577683412188256	0.0425708264905254	0.357906165819439	0.0929024709895336	0.622909860649344	1.01	0.87	1.19	0.063856726747296	0.246007624861551	0.428158522975806	0.0881113930219463	0.339448569081088	0.59078574514023	0.0913175447985846	0.351785201586304	0.612246457038518	0.320673817229334	1.03387744012839	-0.0453129195261896	-0.0414625753327918	-0.260384517810298	-0.182805473494353	-0.266334732625874	0.0240949057789245	0.0919576287801603	0.0158607700644247	0.0605409679084677	0.127201141401968	0.0520149457525786	0.00107223340803027	0.00151205515779284	0.00156676552804835
21	0.423750140311331	0.04	0.320745042797538	0.0774376973902605	0.564052388204815	0.0402813923405954	0.331235145225648	0.0788047814921461	0.583665508959149	1.04	0.88	1.21	0.0529116600875967	0.222400228531716	0.391888796975835	0.0723652528585319	0.304168282508028	0.535971312157524	0.0749992116783022	0.315235649701988	0.555505971257168	0.320745042797538	1.05778474897987	-0.0228808132797228	-0.0104371470637016	-0.260384517810298	-0.182805473494353	-0.266334732625874	0.0240949057789245	0.0919576287801603	0.0158607700644247	0.0605409679084677	0.127201141401968	0.0520149457525786	0.00107223340803027	0.00151205515779284	0.00156676552804835
21	0.423750140311331	0.04	0.320957129346788	0.0626992918476547	0.579214966845921	0.039917776476346	0.377801328718982	0.0885202782683833	0.667082379169581	1	0.89	1.17	0.0611690340443673	0.261067212965062	0.460965391885757	0.0845753014259718	0.360964311009775	0.637353320593579	0.0877717671474065	0.374593952572373	0.661419565721183	0.320957129346788	1.05156471189263	0.006522744402899	0.016521443468177	-0.260384517810298	-0.182805473494353	-0.266334732625874	0.0240949057789245	0.0919576287801603	0.0158607700644247	0.0605409679084677	0.127201141401968	0.0520149457525786	0.00107223340803027	0.00151205515779284	0.00156676552804835
21	0.423750140311331	0.04	0.321777024497472	0.0732116367522034	0.57034241224274	0.04408589020925	0.35506755941529	0.0969270961043069	0.613208022726272	1	0.82	1.18	0.0671040404756173	0.24581844330652	0.424532846137423	0.0928484256545906	0.340126396206587	0.587404366758584	0.0960507596632832	0.351834599514464	0.607694491825249	0.321777024497472	1.0204005991309	0.0181499305908789	0.0133957288105104	-0.260384517810298	-0.182805473494353	-0.266334732625874	0.0240949057789245	0.0919576287801603	0.0158607700644247	0.0605409679084677	0.127201141401968	0.0520149457525786	0.00107223340803027	0.00151205515779284	0.00156676552804835
21	0.423750140311331	0.04	0.322024633772366	0.0672213296671946	0.576827937877537	0.0397642607081935	0.341902033141939	0.0795831094840023	0.604220956799875	1.02	0.85	1.26	0.05423903824802	0.233019764782993	0.411800491317966	0.0745988791614538	0.320488965821798	0.566379052482142	0.0770867717698035	0.331205369737565	0.585302906360686	0.322024633772366	1.05276542205943	0.04505837256419	0.0567404201196666	-0.260384517810298	-0.182805473494353	-0.266334732625874	0.0240949057789245	0.0919576287801603	0.0158607700644247	0.0605409679084677	0.127201141401968	0.0520149457525786	0.00107223340803027	0.00151205515779284	0.00156676552804835
21	0.423750140311331	0.04	0.323140317138497	0.0858276142802277	0.560453019996767	0.0443917267920903	0.346748902810289	0.0955663394866429	0.597931466133936	0.97	0.81	1.12	0.0679356157106384	0.246494742143993	0.425053868577348	0.0949775415077559	0.344612532889115	0.594247524270475	0.0983751252683494	0.356945435567507	0.615514292465006	0.323140317138497	1.00703691082631	-0.0133046506811574	-0.0282566733024734	-0.260384517810298	-0.182805473494353	-0.266334732625874	0.0240949057789245	0.0919576287801603	0.0158607700644247	0.0605409679084677	0.127201141401968	0.0520149457525786	0.00107223340803027	0.00151205515779284	0.00156676552804835
21	0.423750140311331	0.04	0.323765105527918	0.0774151077867814	0.570115103269055	0.0554293627543244	0.412965453062029	0.146803201863452	0.679127704260605	1	0.88	1.2	0.101511622917879	0.285557759076237	0.469603895234595	0.140391213035265	0.394928177049999	0.649465141064732	0.145478652877603	0.409229941474528	0.673044775392865	0.323765105527918	1.06388346204421	-0.0342722127820488	-0.0204268537460899	-0.260384517810298	-0.182805473494353	-0.266334732625874	0.0240949057789245	0.0919576287801603	0.0158607700644247	0.0605409679084677	0.127201141401968	0.0520149457525786	0.00107223340803027	0.00151205515779284	0.00156676552804835
21	0.423750140311331	0.04	0.324122955739	0.0795883917352231	0.568657519742777	0.0425989381211722	0.359361075976227	0.0933718399024974	0.625350312049956	1.03	0.86	1.2	0.0635513093137382	0.244590520209639	0.42562973110554	0.08736231181451	0.336232148860046	0.585101985905583	0.0904815534005412	0.348237565656887	0.606031517821162	0.324122955739	1.05347017056753	-0.0335749625335427	-0.023297920570226	-0.260384517810298	-0.182805473494353	-0.266334732625874	0.0240949057789245	0.0919576287801603	0.0158607700644247	0.0605409679084677	0.127201141401968	0.0520149457525786	0.00107223340803027	0.00151205515779284	0.00156676552804835
21	0.423750140311331	0.04	0.324129162841078	0.0715772416584456	0.57668108402371	0.0413765533754996	0.355909713187305	0.088441504050144	0.623377922324466	1.01	0.85	1.17	0.0609595993896028	0.245315972040292	0.429672344690982	0.0842034796904801	0.338854892031464	0.593506304372448	0.0872429768340727	0.351051617645508	0.614907718662253	0.324129162841078	1.0358706067142	-0.0069297126469	-0.00270413505306814	-0.260384517810298	-0.182805473494353	-0.266334732625874	0.0240949057789245	0.0919576287801603	0.0158607700644247	0.0605409679084677	0.127201141401968	0.0520149457525786	0.00107223340803027	0.00151205515779284	0.00156676552804835
21	0.423750140311331	0.04	0.324518246382912	0.0865978942266626	0.562438598539161	0.0455733526203717	0.342356023777986	0.0977431983798422	0.58696884917613	1	0.84	1.16	0.0676058618628912	0.236796773945516	0.405987686028141	0.0935090855967703	0.327525590145082	0.561542094693393	0.0969000606097022	0.339436352164141	0.581861821695327	0.324518246382912	1.03628595189873	0.0213154136197624	0.0229735720517888	-0.260384517810298	-0.182805473494353	-0.266334732625874	0.0240949057789245	0.0919576287801603	0.0158607700644247	0.0605409679084677	0.127201141401968	0.0520149457525786	0.00107223340803027	0.00151205515779284	0.00156676552804835
21	0.423750140311331	0.04	0.325169989906935	0.0599657869683997	0.590374192845471	0.0388037336653704	0.362163727525554	0.0807406597079682	0.64358679534314	0.99	0.83	1.18	0.0565377172148032	0.25360097980817	0.450664242401537	0.0785747269215762	0.352448395816267	0.626322064710959	0.0813164773184654	0.364747201191343	0.648115056015011	0.325169989906935	1.02719134712567	0.0307423528550964	0.0282033206094363	-0.260384517810298	-0.182805473494353	-0.266334732625874	0.0240949057789245	0.0919576287801603	0.0158607700644247	0.0605409679084677	0.127201141401968	0.0520149457525786	0.00107223340803027	0.00151205515779284	0.00156676552804835
21	0.423750140311331	0.04	0.325227563002569	0.0783792322731929	0.572075893731944	0.0403700046849872	0.335340190200506	0.0800738363296709	0.590606544071342	0.99	0.86	1.24	0.0559682146608453	0.234388566975604	0.412808919290364	0.0777276878274368	0.32551478503647	0.573301882245502	0.0804299528517124	0.336830106817368	0.593174510528737	0.325227563002569	1.03711331659236	-0.0316411608488243	-0.0286764025129281	-0.260384517810298	-0.182805473494353	-0.266334732625874	0.0240949057789245	0.0919576287801603	0.0158607700644247	0.0605409679084677	0.127201141401968	0.0520149457525786	0.00107223340803027	0.00151205515779284	0.00156676552804835
21	0.423750140311331	0.04	0.327688242576883	0.0782663651508172	0.577110120002949	0.0388758067118879	0.342490452244445	0.076611488088071	0.608369416400818	1.01	0.87	1.18	0.0527847624566601	0.235973450151689	0.419162137846717	0.0729005411067104	0.325900722144955	0.5789009031832	0.0755794849989278	0.337853570401948	0.600115569513444	0.327688242576883	1.03895431870586	-0.0320337632543533	-0.0281718173679346	-0.260384517810298	-0.182805473494353	-0.266334732625874	0.0240949057789245	0.0919576287801603	0.0158607700644247	0.0605409679084677	0.127201141401968	0.0520149457525786	0.00107223340803027	0.00151205515779284	0.00156676552804835
21	0.423750140311331	0.04	0.327983737392762	0.0909418905516459	0.565025584233878	0.0547270645321174	0.3969190428916	0.139367039863313	0.654471045919888	1.01	0.89	1.2	0.0958326040923617	0.272932434609046	0.45003226512573	0.132252913660039	0.376657924004504	0.621062934348969	0.137153828342021	0.390543107606474	0.643927393496636	0.327983737392762	1.04868547259926	0.0153053464170478	0.0232486151037661	-0.260384517810298	-0.182805473494353	-0.266334732625874	0.0240949057789245	0.0919576287801603	0.0158607700644247	0.0605409679084677	0.127201141401968	0.0520149457525786	0.00107223340803027	0.00151205515779284	0.00156676552804835
21	0.423750140311331	0.04	0.328673643439488	0.0852514091306555	0.572095877748321	0.0423899143596818	0.345345827981582	0.0890728819249509	0.601618774038213	0.99	0.83	1.15	0.0621717502878122	0.241047040538096	0.419922330788379	0.0862963432666423	0.334580867635016	0.582865392003389	0.0894111384779973	0.346623261585314	0.603842148358915	0.328673643439488	1.02853763809109	-0.017256802943835	-0.0183576731451124	-0.260384517810298	-0.182805473494353	-0.266334732625874	0.0240949057789245	0.0919576287801603	0.0158607700644247	0.0605409679084677	0.127201141401968	0.0520149457525786	0.00107223340803027	0.00151205515779284	0.00156676552804835
21	0.423750140311331	0.04	0.328936088631455	0.0825405065624548	0.575331670700455	0.0535958455544363	0.381294551485906	0.131134005242774	0.631455097729038	1.02	0.86	1.18	0.0893495684266877	0.259799153969564	0.43024873951244	0.122876712181622	0.357285059452081	0.591693406722541	0.127353820228266	0.370361643689239	0.613256856365858	0.328936088631455	1.04399883149117	0.0122672748541893	0.017427513369019	-0.260384517810298	-0.182805473494353	-0.266334732625874	0.0240949057789245	0.0919576287801603	0.0158607700644247	0.0605409679084677	0.127201141401968	0.0520149457525786	0.00107223340803027	0.00151205515779284	0.00156676552804835
21	0.423750140311331	0.04	0.329256759181124	0.0789533248993716	0.579560193462876	0.047265382048591	0.381075398074592	0.113952720060087	0.648198076089096	1	0.83	1.2	0.0788891257097846	0.263817353089603	0.448745580469421	0.109153776065667	0.365026992279213	0.620900208492759	0.112909726049423	0.377635753262286	0.642228984097828	0.329256759181124	1.04709137422389	0.0220668836310179	0.0277564758982095	-0.260384517810298	-0.182805473494353	-0.266334732625874	0.0240949057789245	0.0919576287801603	0.0158607700644247	0.0605409679084677	0.127201141401968	0.0520149457525786	0.00107223340803027	0.00151205515779284	0.00156676552804835
21	0.423750140311331	0.04	0.329415194624627	0.0637992701625145	0.595031119086739	0.0350916150083447	0.334852357717997	0.060707448934165	0.608997266501829	0.99	0.84	1.2	0.0424505285908752	0.234150171595006	0.425849814599137	0.0589646340201093	0.325239275743979	0.591513917467849	0.0610117493020029	0.33654649918155	0.612006956147224	0.329415194624627	1.03246413345113	0.0523272540262532	0.05348075319976	-0.260384517810298	-0.182805473494353	-0.266334732625874	0.0240949057789245	0.0919576287801603	0.0158607700644247	0.0605409679084677	0.127201141401968	0.0520149457525786	0.00107223340803027	0.00151205515779284	0.00156676552804835
21	0.423750140311331	0.04	0.330651363514196	0.0640276769162329	0.597275050112159	0.0395272425152417	0.36002236223596	0.0829397935353236	0.637104930936596	1	0.86	1.21	0.0575743822221289	0.249917008571512	0.442259634920896	0.0797451789964098	0.346155283193338	0.612565387390266	0.0825542852617053	0.358375516092984	0.634102649581155	0.330651363514196	1.03729485825392	-0.0353299877979756	-0.0313308418197429	-0.260384517810298	-0.182805473494353	-0.266334732625874	0.0240949057789245	0.0919576287801603	0.0158607700644247	0.0605409679084677	0.127201141401968	0.0520149457525786	0.00107223340803027	0.00151205515779284	0.00156676552804835
21	0.423750140311331	0.04	0.330838420492937	0.083823330669753	0.577853510316122	0.0405753416717794	0.341433274171844	0.0822149792672254	0.600651569076462	1.02	0.87	1.2	0.056134936181363	0.233124610948736	0.410114285716108	0.077259851058259	0.320854960299993	0.564450069541727	0.0800618389385652	0.332592726554549	0.584958535983319	0.330838420492937	1.04399504705791	0.0464034767750637	0.0518841899008303	-0.260384517810298	-0.182805473494353	-0.266334732625874	0.0240949057789245	0.0919576287801603	0.0158607700644247	0.0605409679084677	0.127201141401968	0.0520149457525786	0.00107223340803027	0.00151205515779284	0.00156676552804835
21	0.423750140311331	0.04	0.33183279830541	0.0861357137581617	0.577529882852658	0.0502321943528132	0.376099775328406	0.120767225397352	0.63143232525946	1.03	0.85	1.23	0.0820788806797174	0.255614455671064	0.42915003066241	0.112770139217703	0.351194820316384	0.589619501415065	0.11663115917251	0.363249766594418	0.609887866286483	0.33183279830541	1.05143224291839	0.0350434717606399	0.0431631427212554	-0.260384517810298	-0.182805473494353	-0.266334732625874	0.0240949057789245	0.0919576287801603	0.0158607700644247	0.0605409679084677	0.127201141401968	0.0520149457525786	0.00107223340803027	0.00151205515779284	0.00156676552804835
21	0.423750140311331	0.04	0.332456010475261	0.0894166776664891	0.575495343284032	0.0553826889449399	0.379923281118502	0.134947980095452	0.624898582141552	0.99	0.86	1.15	0.0945044166151026	0.266061248306226	0.43761807999735	0.131344606076422	0.369778589219902	0.608212572363381	0.13621948183893	0.383524347243639	0.630777089573577	0.332456010475261	1.02615036164257	0.0243712213098495	0.0208102856293036	-0.260384517810298	-0.182805473494353	-0.266334732625874	0.0240949057789245	0.0919576287801603	0.0158607700644247	0.0605409679084677	0.127201141401968	0.0520149457525786	0.00107223340803027	0.00151205515779284	0.00156676552804835
21	0.423750140311331	0.04	0.333783489347275	0.0822212959193914	0.585345682775159	0.0538044717179628	0.403134044836265	0.139187368653356	0.667080721019175	1.05	0.87	1.2	0.0932952423660122	0.270214810315573	0.447134378265134	0.127515432503442	0.369328140775359	0.611140849047277	0.132076726153547	0.382630937201808	0.633139965651015	0.333783489347275	1.04985777769334	-0.0439037753076734	-0.034343846419101	-0.260384517810298	-0.182805473494353	-0.266334732625874	0.0240949057789245	0.0919576287801603	0.0158607700644247	0.0605409679084677	0.127201141401968	0.0520149457525786	0.00107223340803027	0.00151205515779284	0.00156676552804835
21	0.423750140311331	0.04	0.334051969226321	0.0922649652953813	0.57583897315726	0.0501716772135472	0.367994800372746	0.118006092449444	0.617983508296047	1.01	0.84	1.2	0.0813126102066861	0.253568414475004	0.425824218743321	0.112303934764408	0.350212969490601	0.588122004216794	0.116209316533108	0.362344070639562	0.608482120547416	0.334051969226321	1.03372331395226	0.00243124261146157	0.00242017820777305	-0.260384517810298	-0.182805473494353	-0.266334732625874	0.0240949057789245	0.0919576287801603	0.0158607700644247	0.0605409679084677	0.127201141401968	0.0520149457525786	0.00107223340803027	0.00151205515779284	0.00156676552804835
21	0.423750140311331	0.04	0.336133911912754	0.062632245252178	0.609635578573331	0.0351655670027962	0.336525971677125	0.0613112676903264	0.611740675663923	0.99	0.85	1.18	0.0427676721455211	0.234743677097562	0.426719682049604	0.0593483925952241	0.32575212090639	0.592155849217557	0.0614633460056157	0.337352548164944	0.613238937756504	0.336133911912754	1.01976538679967	-0.0336001697573787	-0.0377841054770216	-0.260384517810298	-0.182805473494353	-0.266334732625874	0.0240949057789245	0.0919576287801603	0.0158607700644247	0.0605409679084677	0.127201141401968	0.0520149457525786	0.00107223340803027	0.00151205515779284	0.00156676552804835
21	0.423750140311331	0.04	0.337142187218117	0.0745842462574139	0.599700128178819	0.0437386818669635	0.376265770489314	0.101580341729329	0.650951199249298	1.04	0.85	1.21	0.0683940999985219	0.253339950375818	0.438285800753115	0.0936374149991479	0.346844217114002	0.600051019228855	0.0968962346324652	0.358950325493609	0.620935443315278	0.337142187218117	1.03871805455827	0.0183624408814674	0.0233758550638434	-0.260384517810298	-0.182805473494353	-0.266334732625874	0.0240949057789245	0.0919576287801603	0.0158607700644247	0.0605409679084677	0.127201141401968	0.0520149457525786	0.00107223340803027	0.00151205515779284	0.00156676552804835
21	0.423750140311331	0.04	0.337193635154485	0.0895159058268875	0.584871364482083	0.0486947061824338	0.384359745087764	0.119117655815133	0.649601834360395	1.02	0.87	1.14	0.0816740822078201	0.263539684380581	0.445405286553342	0.11259010320229	0.363297137356354	0.614004171510418	0.116876277562374	0.37710054287314	0.637334285281708	0.337193635154485	1.03051064550553	-0.0132049891940735	-0.0111002376986081	-0.260384517810298	-0.182805473494353	-0.266334732625874	0.0240949057789245	0.0919576287801603	0.0158607700644247	0.0605409679084677	0.127201141401968	0.0520149457525786	0.00107223340803027	0.00151205515779284	0.00156676552804835
21	0.423750140311331	0.04	0.337239020287009	0.0779180683483976	0.596559972225621	0.0415933597585613	0.356130877519616	0.0892250862467631	0.623036668792469	0.99	0.83	1.16	0.0621408237168554	0.248027399142787	0.433913974568718	0.0861795081206672	0.343974829750703	0.601770151380738	0.0892571112738696	0.356269725413489	0.623269206557655	0.337239020287009	1.01592186398851	-0.0151289888866109	-0.0245057576101789	-0.260384517810298	-0.182805473494353	-0.266334732625874	0.0240949057789245	0.0919576287801603	0.0158607700644247	0.0605409679084677	0.127201141401968	0.0520149457525786	0.00107223340803027	0.00151205515779284	0.00156676552804835
21	0.423750140311331	0.04	0.33799414443514	0.0850102705100286	0.590978018360251	0.0553900386946828	0.393141990776691	0.139661044165241	0.646622937388141	1.02	0.84	1.22	0.0957086193717408	0.269417126151342	0.443125632930943	0.131910188222036	0.371323544881862	0.610736901541687	0.136432031736122	0.384028554172812	0.631616864649712	0.33799414443514	1.03536559339027	-0.0437490705992595	-0.042468428680933	-0.260384517810298	-0.182805473494353	-0.266334732625874	0.0240949057789245	0.0919576287801603	0.0158607700644247	0.0605409679084677	0.127201141401968	0.0520149457525786	0.00107223340803027	0.00151205515779284	0.00156676552804835
21	0.423750140311331	0.04	0.338781976351385	0.0818180951770223	0.595745857525748	0.0378681444048568	0.348742904164123	0.074287917433619	0.623197890894626	1.02	0.86	1.16	0.0508905606588622	0.23890455583939	0.426918551019918	0.0701301475438516	0.329224349918753	0.588318552293654	0.0727192995765738	0.341408230867211	0.610060208239736	0.338781976351385	1.03199450478658	-0.00713931249819601	-0.00461512564890227	-0.260384517810298	-0.182805473494353	-0.266334732625874	0.0240949057789245	0.0919576287801603	0.0158607700644247	0.0605409679084677	0.127201141401968	0.0520149457525786	0.00107223340803027	0.00151205515779284	0.00156676552804835
21	0.423750140311331	0.04	0.339291046071658	0.0772900103880159	0.601292081755299	0.0497124076764388	0.412116286145867	0.130796440998714	0.69343613129302	1.01	0.87	1.17	0.0898037720410941	0.282955688494839	0.476107604948585	0.12386143518991	0.39026531821049	0.65666920123107	0.12841903576742	0.404637381957869	0.680856660542478	0.339291046071658	1.04221905463949	-0.000280944679343689	0.00599023545398168	-0.260384517810298	-0.182805473494353	-0.266334732625874	0.0240949057789245	0.0919576287801603	0.0158607700644247	0.0605409679084677	0.127201141401968	0.0520149457525786	0.00107223340803027	0.00151205515779284	0.00156676552804835
21	0.423750140311331	0.04	0.339938537618433	0.0934003879447361	0.586476687292129	0.0554450980335855	0.386443127663013	0.137412321086895	0.635473934239131	0.98	0.81	1.15	0.096426799241463	0.271180004781668	0.445933210321873	0.134123404563448	0.377193744653612	0.620264084743776	0.138822773157273	0.390414181972253	0.642025187021589	0.339938537618433	0.999760976515274	0.0467225457445799	0.0287459657349598	-0.260384517810298	-0.182805473494353	-0.266334732625874	0.0240949057789245	0.0919576287801603	0.0158607700644247	0.0605409679084677	0.127201141401968	0.0520149457525786	0.00107223340803027	0.00151205515779284	0.00156676552804835
21	0.423750140311331	0.04	0.341342718044455	0.095119737403839	0.58756569868507	0.04395261033716	0.363297384205096	0.0987550958153793	0.627839672594813	1	0.84	1.2	0.068596004099753	0.252348991721411	0.436101979343069	0.0950341340007246	0.349608817728301	0.604183501455877	0.0983118554778781	0.361636121153538	0.625055912859338	0.341342718044455	1.04235773019643	-0.0704531229930059	-0.0670026107243412	-0.260384517810298	-0.182805473494353	-0.266334732625874	0.0240949057789245	0.0919576287801603	0.0158607700644247	0.0605409679084677	0.127201141401968	0.0520149457525786	0.00107223340803027	0.00151205515779284	0.00156676552804835
21	0.423750140311331	0.04	0.341820315058913	0.0817636746820574	0.601876955435769	0.0442874905155927	0.357787042216503	0.0982895479733398	0.617284536459666	0.99	0.86	1.21	0.0686820067799657	0.250011649926023	0.431341293072081	0.0953745219075614	0.347175959191258	0.598977396474955	0.0987599539416968	0.359505377310767	0.620258808920045	0.341820315058913	1.03216088334759	-0.0162789142339814	-0.0148026851567516	-0.260384517810298	-0.182805473494353	-0.266334732625874	0.0240949057789245	0.0919576287801603	0.0158607700644247	0.0605409679084677	0.127201141401968	0.0520149457525786	0.00107223340803027	0.00151205515779284	0.00156676552804835
21	0.423750140311331	0.04	0.341993418044065	0.0908280232872677	0.593158812800863	0.0540507432499896	0.393326828284774	0.136422088674976	0.650231567894571	1.03	0.83	1.18	0.0927171224042933	0.267318379576028	0.441919636747762	0.127385488424289	0.367272856016777	0.607160223609264	0.131831543723038	0.38013773562877	0.628431510892752	0.341993418044065	1.0324521696968	0.0148007679334748	0.0129700460866362	-0.260384517810298	-0.182805473494353	-0.266334732625874	0.0240949057789245	0.0919576287801603	0.0158607700644247	0.0605409679084677	0.127201141401968	0.0520149457525786	0.00107223340803027	0.00151205515779284	0.00156676552804835
21	0.423750140311331	0.04	0.342452802193372	0.0796653505744613	0.605240253812283	0.0450266194386201	0.383699652502157	0.10780846432491	0.659590840679404	1.01	0.84	1.15	0.0739357113080956	0.263143593724868	0.45235147614164	0.101930889879505	0.362780856502422	0.623630823125338	0.105633241764255	0.375943147862226	0.646318806459457	0.342452802193372	1.02748512541089	0.0131103399231621	0.0139180297369437	-0.260384517810298	-0.182805473494353	-0.266334732625874	0.0240949057789245	0.0919576287801603	0.0158607700644247	0.0605409679084677	0.127201141401968	0.0520149457525786	0.00107223340803027	0.00151205515779284	0.00156676552804835
21	0.423750140311331	0.04	0.343050678025774	0.0815264166045006	0.604574939447048	0.0400545030905206	0.352954352106768	0.083179404692314	0.622729299521222	1	0.87	1.18	0.0575295366798936	0.244114518743732	0.430699500807571	0.0795704052216388	0.337640320049942	0.595710234878244	0.0824929845583622	0.350053122337954	0.617698295766604	0.343050678025774	1.02992219291397	0.0553080783025832	0.0569494529084063	-0.260384517810298	-0.182805473494353	-0.266334732625874	0.0240949057789245	0.0919576287801603	0.0158607700644247	0.0605409679084677	0.127201141401968	0.0520149457525786	0.00107223340803027	0.00151205515779284	0.00156676552804835
21	0.423750140311331	0.04	0.343188403235561	0.0880738866949925	0.598302919776129	0.0422415815039578	0.344942220368174	0.088499886740331	0.601384553996018	0.96	0.81	1.16	0.0631359480423307	0.246082282191741	0.429028616341151	0.0883921233583945	0.344522195647141	0.600652267935888	0.0914565282435313	0.356473831868303	0.621457471020356	0.343188403235561	0.994747156090707	-0.0136016623025623	-0.0312137095654781	-0.260384517810298	-0.182805473494353	-0.266334732625874	0.0240949057789245	0.0919576287801603	0.0158607700644247	0.0605409679084677	0.127201141401968	0.0520149457525786	0.00107223340803027	0.00151205515779284	0.00156676552804835
21	0.423750140311331	0.04	0.343806941396432	0.0688128696409488	0.618801013151916	0.0357173503865048	0.339427141380045	0.0640711140676878	0.614783168692403	1.03	0.86	1.23	0.0435780290688198	0.230861692496551	0.418145355924283	0.0598897384188568	0.317275624207744	0.574661509996631	0.0619577570004035	0.328242707267299	0.594571778444581	0.343806941396432	1.04931267842677	-0.0805976317074467	-0.070935221568399	-0.260384517810298	-0.182805473494353	-0.266334732625874	0.0240949057789245	0.0919576287801603	0.0158607700644247	0.0605409679084677	0.127201141401968	0.0520149457525786	0.00107223340803027	0.00151205515779284	0.00156676552804835
21	0.423750140311331	0.04	0.344099387104939	0.0721501308513544	0.616048643358523	0.0421003271385098	0.381054207649219	0.0972691658186337	0.664839249479805	0.99	0.83	1.17	0.0677161533937638	0.265279597695188	0.462843041996612	0.093897092203475	0.367844031240849	0.641790970278224	0.0971878318866528	0.380720504834825	0.664320885414286	0.344099387104939	1.02950220179862	-0.0376857970135497	-0.0388183697580783	-0.260384517810298	-0.182805473494353	-0.266334732625874	0.0240949057789245	0.0919576287801603	0.0158607700644247	0.0605409679084677	0.127201141401968	0.0520149457525786	0.00107223340803027	0.00151205515779284	0.00156676552804835
21	0.423750140311331	0.04	0.344985003450732	0.0812262127981733	0.60874379410329	0.0389938133601273	0.339898868191891	0.0764475248243481	0.603350211559434	0.96	0.81	1.13	0.0546009828893362	0.242765378328368	0.4309297737674	0.076478267391338	0.34003555494204	0.603592842492742	0.0792043340217407	0.352122428560577	0.625072888648326	0.344985003450732	0.987789991122535	-0.0247871092624267	-0.0470523579626093	-0.260384517810298	-0.182805473494353	-0.266334732625874	0.0240949057789245	0.0919576287801603	0.0158607700644247	0.0605409679084677	0.127201141401968	0.0520149457525786	0.00107223340803027	0.00151205515779284	0.00156676552804835
21	0.423750140311331	0.04	0.345225460472639	0.0665091222829752	0.623941798662304	0.0437710561976557	0.392311314706402	0.106022932230397	0.678599697182408	1.02	0.87	1.21	0.0726731181525544	0.268908677834778	0.465144237517002	0.10017020337618	0.370654756987094	0.641139310598008	0.103733836060621	0.383863090553172	0.664061700964119	0.345225460472639	1.04234571761828	-0.00363743475321108	0.00311105480780752	-0.260384517810298	-0.182805473494353	-0.266334732625874	0.0240949057789245	0.0919576287801603	0.0158607700644247	0.0605409679084677	0.127201141401968	0.0520149457525786	0.00107223340803027	0.00151205515779284	0.00156676552804835
21	0.423750140311331	0.04	0.345465394016348	0.0806914207003025	0.610239367332393	0.0391135638233391	0.349800486939224	0.0791067494183277	0.62049422446012	0.96	0.84	1.13	0.0564434479724318	0.249586106501186	0.44272876502994	0.0790272225050016	0.349448828538256	0.61987043457151	0.0819550041989776	0.36239333765586	0.64287671446819	0.345465394016348	1.00118482284693	0.0340725893571692	0.0199845440322329	-0.260384517810298	-0.182805473494353	-0.266334732625874	0.0240949057789245	0.0919576287801603	0.0158607700644247	0.0605409679084677	0.127201141401968	0.0520149457525786	0.00107223340803027	0.00151205515779284	0.00156676552804835
21	0.423750140311331	0.04	0.345785389792773	0.0766453738970471	0.6149254056885	0.0436937141943132	0.364834609596675	0.0983509920113768	0.631318227181973	1.01	0.85	1.19	0.0675830727999958	0.250700511261523	0.43381794972305	0.0932432388079188	0.345887315748493	0.598531392689067	0.0965587191042293	0.358200484400774	0.619826767192429	0.345785389792773	1.02424674083987	0.0524359033126392	0.0493268508157402	-0.260384517810298	-0.182805473494353	-0.266334732625874	0.0240949057789245	0.0919576287801603	0.0158607700644247	0.0605409679084677	0.127201141401968	0.0520149457525786	0.00107223340803027	0.00151205515779284	0.00156676552804835
21	0.423750140311331	0.04	0.345897259325661	0.0717560240997286	0.620038494551594	0.0387638553366544	0.37629184737137	0.0837339439421602	0.66884975080058	1	0.85	1.17	0.0581535723004395	0.261336252921426	0.464518933542413	0.0805623727494023	0.362039128258831	0.64351588376826	0.0834729073093854	0.375168789555613	0.666747910001085	0.345897259325661	1.02712429527912	-0.0239481640694529	-0.0230790258878298	-0.260384517810298	-0.182805473494353	-0.266334732625874	0.0240949057789245	0.0919576287801603	0.0158607700644247	0.0605409679084677	0.127201141401968	0.0520149457525786	0.00107223340803027	0.00151205515779284	0.00156676552804835
21	0.423750140311331	0.04	0.347517382758474	0.084740073042788	0.610294692474161	0.0463954605783061	0.392293573649651	0.114614555516477	0.669972591782825	1.01	0.89	1.18	0.0786573939944741	0.269222264528391	0.459787135062307	0.108468860529648	0.371258578241959	0.63404829595427	0.112538405673067	0.385221347685347	0.65786295859329	0.347517382758474	1.05568155237003	0.0486282515580259	0.0614969955139036	-0.260384517810298	-0.182805473494353	-0.266334732625874	0.0240949057789245	0.0919576287801603	0.0158607700644247	0.0605409679084677	0.127201141401968	0.0520149457525786	0.00107223340803027	0.00151205515779284	0.00156676552804835
21	0.423750140311331	0.04	0.34766360395418	0.0902528851002067	0.605074322808154	0.0369798670945904	0.338172035741454	0.0687344590987728	0.607609612384135	1.02	0.86	1.19	0.0470863001348479	0.231663567021784	0.41624083390872	0.0648877123546108	0.319246125877441	0.573604539400271	0.0672151722010932	0.330686434719812	0.594161527109139	0.34766360395418	1.04017023673897	0.000364336044013766	0.00575930617328316	-0.260384517810298	-0.182805473494353	-0.266334732625874	0.0240949057789245	0.0919576287801603	0.0158607700644247	0.0605409679084677	0.127201141401968	0.0520149457525786	0.00107223340803027	0.00151205515779284	0.00156676552804835
21	0.423750140311331	0.04	0.347761919818619	0.0891444044533717	0.606379435183867	0.044049387290828	0.37673096896733	0.102722127706954	0.650739810227706	1.01	0.84	1.19	0.0708505651093493	0.2598427684605	0.448834971811651	0.097891257475728	0.359013866880453	0.620136476285177	0.101338444167772	0.371665619205541	0.64192634613305	0.347761919818619	1.04165651081955	-0.0950643214255569	-0.0910392325278974	-0.260384517810298	-0.182805473494353	-0.266334732625874	0.0240949057789245	0.0919576287801603	0.0158607700644247	0.0605409679084677	0.127201141401968	0.0520149457525786	0.00107223340803027	0.00151205515779284	0.00156676552804835
21	0.423750140311331	0.04	0.347772267855676	0.0863432167323831	0.609201318978969	0.0435905676025807	0.363269995533513	0.0976011348070462	0.62893885625998	0.99	0.84	1.18	0.0681175894132974	0.253532671017015	0.438947752620734	0.0945456951805531	0.351897693954608	0.609249692728663	0.097897654091585	0.364367689334618	0.630773859886028	0.347772267855676	1.01324217042106	0.0298260744248511	0.0226090484803984	-0.260384517810298	-0.182805473494353	-0.266334732625874	0.0240949057789245	0.0919576287801603	0.0158607700644247	0.0605409679084677	0.127201141401968	0.0520149457525786	0.00107223340803027	0.00151205515779284	0.00156676552804835
21	0.423750140311331	0.04	0.348190990726772	0.079445921725758	0.616936059727787	0.0433312727843589	0.390916213174515	0.104135982071094	0.677696444277936	1.05	0.88	1.19	0.0698964968709849	0.262384560336847	0.45487262380271	0.0955829256974711	0.35880888252715	0.622034839356828	0.0990953883009088	0.371948113712661	0.644826110302207	0.348190990726772	1.05669630198658	-0.0254407503719064	-0.014092138666423	-0.260384517810298	-0.182805473494353	-0.266334732625874	0.0240949057789245	0.0919576287801603	0.0158607700644247	0.0605409679084677	0.127201141401968	0.0520149457525786	0.00107223340803027	0.00151205515779284	0.00156676552804835
21	0.423750140311331	0.04	0.348192693662605	0.0785670706577056	0.617818316667505	0.0465505116875377	0.391814811227512	0.114959457621633	0.668670164833392	0.96	0.79	1.15	0.0821294968005181	0.279920886466066	0.477712276131613	0.115049207716703	0.392120705299086	0.669192202881468	0.118972431790859	0.40545933731514	0.691972312565374	0.348192693662605	0.99109048338125	0.0165063018293365	-0.00414987277197418	-0.260384517810298	-0.182805473494353	-0.266334732625874	0.0240949057789245	0.0919576287801603	0.0158607700644247	0.0605409679084677	0.127201141401968	0.0520149457525786	0.00107223340803027	0.00151205515779284	0.00156676552804835
21	0.423750140311331	0.04	0.348271786665063	0.0896750671282487	0.606868506201877	0.0364339522080855	0.338573121407278	0.0667254976072429	0.610420745207313	1	0.83	1.2	0.046283016789672	0.234845539179969	0.423408061570267	0.0640865165807206	0.325182617394203	0.586278718207685	0.0662876553413877	0.33635977504491	0.606436678183402	0.348271786665063	1.03162095307283	-0.0356378918501759	-0.0357619842171995	-0.260384517810298	-0.182805473494353	-0.266334732625874	0.0240949057789245	0.0919576287801603	0.0158607700644247	0.0605409679084677	0.127201141401968	0.0520149457525786	0.00107223340803027	0.00151205515779284	0.00156676552804835
21	0.423750140311331	0.04	0.349113522603751	0.0917214677263437	0.606505577481159	0.0433978812322933	0.374405009736379	0.0999579903684013	0.648852029104357	1	0.82	1.21	0.0692449358445053	0.259365467267863	0.449485998691221	0.0958334100764692	0.358955884372135	0.622078358667801	0.099015252209776	0.37087349040541	0.642723045406251	0.349113522603751	1.03094291353488	-0.0367919735517619	-0.0373244122475177	-0.260384517810298	-0.182805473494353	-0.266334732625874	0.0240949057789245	0.0919576287801603	0.0158607700644247	0.0605409679084677	0.127201141401968	0.0520149457525786	0.00107223340803027	0.00151205515779284	0.00156676552804835
21	0.423750140311331	0.04	0.349328698050489	0.0980390481015231	0.600618347999456	0.0454848217024905	0.386972338007731	0.110199444553303	0.66374523146216	1	0.86	1.17	0.0763219655389128	0.268009422058864	0.459696878578814	0.105618436102596	0.370885836321728	0.636153236540859	0.109464825534276	0.384397662496185	0.659343491164767	0.349328698050489	1.05038011892896	-0.0478659932716631	-0.039546346808183	-0.260384517810298	-0.182805473494353	-0.266334732625874	0.0240949057789245	0.0919576287801603	0.0158607700644247	0.0605409679084677	0.127201141401968	0.0520149457525786	0.00107223340803027	0.00151205515779284	0.00156676552804835
21	0.423750140311331	0.04	0.349960966885689	0.0958273525323185	0.604094581239059	0.0474343913860656	0.369339726525852	0.110927970475271	0.627751482576433	1.02	0.83	1.15	0.0760410109934354	0.253182007069404	0.430323003145373	0.104815418179827	0.348987705448557	0.593159992717286	0.108551140693366	0.36143804166733	0.614373663543252	0.349960966885689	1.01661476030584	0.0262563357792013	0.020443496319948	-0.260384517810298	-0.182805473494353	-0.266334732625874	0.0240949057789245	0.0919576287801603	0.0158607700644247	0.0605409679084677	0.127201141401968	0.0520149457525786	0.00107223340803027	0.00151205515779284	0.00156676552804835
21	0.423750140311331	0.04	0.35007933123045	0.0766841063576551	0.623474556103244	0.036285932237101	0.363177801015968	0.0709579513673671	0.655397650664568	0.98	0.84	1.16	0.0497343897315939	0.254551124285955	0.459367858840316	0.0691451234285039	0.353899364254906	0.638653605081308	0.0716662896795257	0.366746684288328	0.661836639940158	0.35007933123045	1.02375948286587	0.0230395349865238	0.0197824903903594	-0.260384517810298	-0.182805473494353	-0.266334732625874	0.0240949057789245	0.0919576287801603	0.0158607700644247	0.0605409679084677	0.127201141401968	0.0520149457525786	0.00107223340803027	0.00151205515779284	0.00156676552804835
21	0.423750140311331	0.04	0.350812144511539	0.0760907768259948	0.625533512197083	0.0379225522652513	0.385387182622353	0.0823199620699477	0.688454403174758	1.01	0.85	1.16	0.0568159202210728	0.265988065002877	0.475160209784681	0.078520017853766	0.367597453876462	0.656674889899158	0.081401989524619	0.381049051538901	0.680785801894263	0.350812144511539	1.03492390347011	0.0504077282945678	0.0522608168253417	-0.260384517810298	-0.182805473494353	-0.266334732625874	0.0240949057789245	0.0919576287801603	0.0158607700644247	0.0605409679084677	0.127201141401968	0.0520149457525786	0.00107223340803027	0.00151205515779284	0.00156676552804835
21	0.423750140311331	0.04	0.351681421051094	0.0956650940907619	0.607697748011427	0.0623904824770408	0.433124626037607	0.17097444012996	0.695274811945254	1.02	0.84	1.2	0.116561843480398	0.295282761735184	0.474003679989971	0.160334728952974	0.406171352079362	0.652007975205751	0.165872500688937	0.420148317883587	0.6745201623685	0.351681421051094	1.03602952434352	-0.0462049890801269	-0.0460878222480911	-0.260384517810298	-0.182805473494353	-0.266334732625874	0.0240949057789245	0.0919576287801603	0.0158607700644247	0.0605409679084677	0.127201141401968	0.0520149457525786	0.00107223340803027	0.00151205515779284	0.00156676552804835
21	0.423750140311331	0.04	0.351821088000981	0.0976061037291386	0.606036072272823	0.0461899879188883	0.379200922469668	0.11016401585839	0.648237829080945	1.01	0.86	1.14	0.0758648811015713	0.261138200823645	0.446411520545718	0.104756503989686	0.360587462594402	0.616418421199119	0.108682442624024	0.374063445404291	0.639480355259338	0.351821088000981	1.0259213167841	0.00947914804728283	0.00776955229441371	-0.260384517810298	-0.182805473494353	-0.266334732625874	0.0240949057789245	0.0919576287801603	0.0158607700644247	0.0605409679084677	0.127201141401968	0.0520149457525786	0.00107223340803027	0.00151205515779284	0.00156676552804835
21	0.423750140311331	0.04	0.352515615578533	0.0640131666912611	0.641018064465804	0.0352172043455279	0.355036293902963	0.0649043488539458	0.64516823895198	0.96	0.85	1.13	0.0461623590324975	0.252514864691066	0.458867370349634	0.0645504774999608	0.353100565769861	0.641650654039761	0.0669618152223069	0.366287643366028	0.665613737982618	0.352515615578533	0.995754159170589	-0.0146343858952694	-0.0297519248084734	-0.260384517810298	-0.182805473494353	-0.266334732625874	0.0240949057789245	0.0919576287801603	0.0158607700644247	0.0605409679084677	0.127201141401968	0.0520149457525786	0.00107223340803027	0.00151205515779284	0.00156676552804835
21	0.423750140311331	0.04	0.352946098819903	0.0825194808095175	0.623372716830289	0.0350386919083749	0.360636489087412	0.0651510152626311	0.656121962912193	1.02	0.87	1.22	0.0443620145206853	0.245561195034225	0.446760375547765	0.0609929453004443	0.337619936751305	0.614246928202166	0.0631740816271142	0.349634828080662	0.636168925320666	0.352946098819903	1.06383243227662	0.0251370653056464	0.0392517288849604	-0.260384517810298	-0.182805473494353	-0.266334732625874	0.0240949057789245	0.0919576287801603	0.0158607700644247	0.0605409679084677	0.127201141401968	0.0520149457525786	0.00107223340803027	0.00151205515779284	0.00156676552804835
21	0.423750140311331	0.04	0.35380281072209	0.0665756791077222	0.641029942336458	0.0458045532749981	0.430093066226598	0.123605933217005	0.736580199236192	0.97	0.84	1.14	0.0873565738703808	0.303961595799785	0.52056661772919	0.121846996649959	0.423972757907008	0.726098519164057	0.126346274541626	0.43961461836238	0.752896030906366	0.35380281072209	1.01326888817443	-0.00549396998576657	-0.0127437712652263	-0.260384517810298	-0.182805473494353	-0.266334732625874	0.0240949057789245	0.0919576287801603	0.0158607700644247	0.0605409679084677	0.127201141401968	0.0520149457525786	0.00107223340803027	0.00151205515779284	0.00156676552804835
21	0.423750140311331	0.04	0.353912493552181	0.0896267871414675	0.618198199962895	0.0419882721647181	0.353962822935562	0.0899867750013761	0.617938870869748	0.97	0.84	1.18	0.0635616606683918	0.250019681673359	0.436477702678327	0.0886379887037261	0.348657374379975	0.608676760056224	0.0917685388460102	0.360947042224954	0.630166623161612	0.353912493552181	1.015279781443	-0.00907446037695854	-0.0167420410665943	-0.260384517810298	-0.182805473494353	-0.266334732625874	0.0240949057789245	0.0919576287801603	0.0158607700644247	0.0605409679084677	0.127201141401968	0.0520149457525786	0.00107223340803027	0.00151205515779284	0.00156676552804835
21	0.423750140311331	0.04	0.354697581203981	0.0943686206738216	0.61502654173414	0.0405982330585211	0.362833823187152	0.0874490537160972	0.638218592658207	1.01	0.87	1.23	0.060319230718579	0.250269798966404	0.440220367214229	0.0833421294010521	0.345793832616118	0.608245535831185	0.0862698299254632	0.357952764372801	0.629611059442664	0.354697581203981	1.0602940199955	-0.0361524499612883	-0.0225275506364255	-0.260384517810298	-0.182805473494353	-0.266334732625874	0.0240949057789245	0.0919576287801603	0.0158607700644247	0.0605409679084677	0.127201141401968	0.0520149457525786	0.00107223340803027	0.00151205515779284	0.00156676552804835
21	0.423750140311331	0.04	0.355506651366629	0.0982230507230537	0.612790252010205	0.0511020987719197	0.407177706983568	0.133234946127442	0.681120467839695	1	0.84	1.18	0.0920887877624951	0.281431430190718	0.470774072618942	0.127337727975121	0.389155289932813	0.650972851890505	0.131850863330603	0.402960035194815	0.674080169122894	0.355506651366629	1.0359143259261	0.0103485836678962	0.0127072666041345	-0.260384517810298	-0.182805473494353	-0.266334732625874	0.0240949057789245	0.0919576287801603	0.0158607700644247	0.0605409679084677	0.127201141401968	0.0520149457525786	0.00107223340803027	0.00151205515779284	0.00156676552804835
21	0.423750140311331	0.04	0.356227060524783	0.0988270366534085	0.613627084396158	0.037645441324446	0.34503907037205	0.0726654182365971	0.617412722507502	1.03	0.85	1.22	0.0492132949152942	0.233680751306356	0.418148207697418	0.0675256471165086	0.320633763250219	0.573741879383929	0.0698582830090085	0.331685926898866	0.59355217104563	0.356227060524783	1.04835707563145	0.0136962869586825	0.0216603642755044	-0.260384517810298	-0.182805473494353	-0.266334732625874	0.0240949057789245	0.0919576287801603	0.0158607700644247	0.0605409679084677	0.127201141401968	0.0520149457525786	0.00107223340803027	0.00151205515779284	0.00156676552804835
21	0.423750140311331	0.04	0.357241972817184	0.0825132278559781	0.631970717778389	0.0393447173395295	0.368205589737031	0.0841414501316966	0.652269729342366	1.02	0.84	1.18	0.05752395817047	0.251726621172023	0.445929284173575	0.0792101758033514	0.346626180665979	0.614042185528606	0.0820187258383257	0.358926555725561	0.635861134991194	0.357241972817184	1.02639425753057	0.0129813406934532	0.0123042577232543	-0.260384517810298	-0.182805473494353	-0.266334732625874	0.0240949057789245	0.0919576287801603	0.0158607700644247	0.0605409679084677	0.127201141401968	0.0520149457525786	0.00107223340803027	0.00151205515779284	0.00156676552804835
21	0.423750140311331	0.04	0.358487129395066	0.099426316428634	0.617547942361498	0.0484883998553053	0.380097342624839	0.117210765184113	0.642983920065566	1.01	0.85	1.18	0.0807322049961284	0.261802715263149	0.44287322553017	0.111485159535227	0.361530042184127	0.611574924833027	0.115501024967132	0.374568746803781	0.633615952747732	0.358487129395066	1.03008938928121	-0.0148956893523733	-0.0136852442251948	-0.260384517810298	-0.182805473494353	-0.266334732625874	0.0240949057789245	0.0919576287801603	0.0158607700644247	0.0605409679084677	0.127201141401968	0.0520149457525786	0.00107223340803027	0.00151205515779284	0.00156676552804835
21	0.423750140311331	0.04	0.358718680090178	0.0941857558421463	0.623251604338209	0.0439262667117789	0.370857622164245	0.100725508209023	0.640989736119467	1.01	0.84	1.19	0.0694766460243923	0.255803561567386	0.44213047711038	0.09599467505023	0.353439337885302	0.610884000720374	0.0993351752211997	0.365710555006032	0.632080328891945	0.358718680090178	1.03777251028557	0.0116705705776986	0.0130098513689949	-0.260384517810298	-0.182805473494353	-0.266334732625874	0.0240949057789245	0.0919576287801603	0.0158607700644247	0.0605409679084677	0.127201141401968	0.0520149457525786	0.00107223340803027	0.00151205515779284	0.00156676552804835
21	0.423750140311331	0.04	0.358969963006258	0.0672002182253818	0.650739707787134	0.0343259274831748	0.35121612979406	0.0603694839673783	0.642062775620742	0.98	0.85	1.16	0.0424208301791911	0.246794884088084	0.451168937996976	0.0590360148011176	0.343458304995907	0.627880595190697	0.0612051239133616	0.356059648688771	0.65098035890756	0.358969963006258	1.00581466152995	-0.0290658034774133	-0.0406316827046008	-0.260384517810298	-0.182805473494353	-0.266334732625874	0.0240949057789245	0.0919576287801603	0.0158607700644247	0.0605409679084677	0.127201141401968	0.0520149457525786	0.00107223340803027	0.00151205515779284	0.00156676552804835
21	0.423750140311331	0.04	0.359361769362877	0.0819550564929579	0.636768482232797	0.0367958179991833	0.347956719024607	0.0700041852363867	0.625909252812827	1	0.84	1.13	0.0485612284304762	0.241374221547116	0.434187214663756	0.06724322285053	0.334233319346587	0.601223415842644	0.0697310888882466	0.346611510752921	0.623427430162394	0.359361769362877	1.00212663518997	0.000478441371470199	-0.0125753713923436	-0.260384517810298	-0.182805473494353	-0.266334732625874	0.0240949057789245	0.0919576287801603	0.0158607700644247	0.0605409679084677	0.127201141401968	0.0520149457525786	0.00107223340803027	0.00151205515779284	0.00156676552804835
21	0.423750140311331	0.04	0.360813620361781	0.0918551740801374	0.629772066643425	0.0521544799393856	0.407960171084455	0.136424932648199	0.679495409520712	1.01	0.87	1.16	0.0936005262490606	0.279899619233317	0.466198712217573	0.12906241616788	0.385943568806422	0.642824721444963	0.133911467092016	0.400428244263662	0.667010041952686	0.360813620361781	1.02802374746547	-0.0135202979088482	-0.0144552027688896	-0.260384517810298	-0.182805473494353	-0.266334732625874	0.0240949057789245	0.0919576287801603	0.0158607700644247	0.0605409679084677	0.127201141401968	0.0520149457525786	0.00107223340803027	0.00151205515779284	0.00156676552804835
21	0.423750140311331	0.04	0.361937752325228	0.0978763992384536	0.625999105412002	0.0434232198550596	0.362773650503702	0.0969337887928114	0.628613512214593	0.98	0.78	1.13	0.0682409256781394	0.255390922301867	0.442540918925594	0.0950385878184395	0.355680881465441	0.616323175112442	0.0983002355276868	0.367844395040092	0.637370072421917	0.361937752325228	0.992409785977293	-0.0121279332280853	-0.0303075824239441	-0.260384517810298	-0.182805473494353	-0.266334732625874	0.0240949057789245	0.0919576287801603	0.0158607700644247	0.0605409679084677	0.127201141401968	0.0520149457525786	0.00107223340803027	0.00151205515779284	0.00156676552804835
21	0.423750140311331	0.04	0.362195512170528	0.0906428971750565	0.633748127165999	0.037356388148788	0.345548712758459	0.0716783305022948	0.619419095014623	1.02	0.85	1.19	0.0490088200274171	0.236262961980438	0.423517103933459	0.0674876913414899	0.32534637325775	0.583205055174011	0.0699102588488572	0.337055398737751	0.604168641970816	0.362195512170528	1.02504992173134	0.0292752984544853	0.0274003484222103	-0.260384517810298	-0.182805473494353	-0.266334732625874	0.0240949057789245	0.0919576287801603	0.0158607700644247	0.0605409679084677	0.127201141401968	0.0520149457525786	0.00107223340803027	0.00151205515779284	0.00156676552804835
21	0.423750140311331	0.04	0.362324875906933	0.0943486114853751	0.630301140328492	0.0516196429289236	0.405026057728204	0.133974315267634	0.676077800188774	0.94	0.83	1.15	0.0969285166208803	0.293030607321805	0.489132698022729	0.13647031564254	0.412571871191901	0.688673426741262	0.141340778386374	0.427365290485584	0.713354026129686	0.362324875906933	0.993748736502524	-0.0272352185660381	-0.0443377168412747	-0.260384517810298	-0.182805473494353	-0.266334732625874	0.0240949057789245	0.0919576287801603	0.0158607700644247	0.0605409679084677	0.127201141401968	0.0520149457525786	0.00107223340803027	0.00151205515779284	0.00156676552804835
21	0.423750140311331	0.04	0.362952458766379	0.0948373806561233	0.631067536876636	0.0458963910503978	0.392648523333813	0.113138149707207	0.672158896960419	0.99	0.85	1.17	0.079138847870532	0.27465317256045	0.470167497250368	0.109939222847491	0.381546574866644	0.653153926885796	0.11391431065026	0.395381239688316	0.676811863542632	0.362952458766379	1.0282879566803	0.0185696669896651	0.0180519815355741	-0.260384517810298	-0.182805473494353	-0.266334732625874	0.0240949057789245	0.0919576287801603	0.0158607700644247	0.0605409679084677	0.127201141401968	0.0520149457525786	0.00107223340803027	0.00151205515779284	0.00156676552804835
21	0.423750140311331	0.04	0.364315981754092	0.0963153731168447	0.632316590391338	0.0423528764690497	0.365719386568016	0.0942038143704163	0.637234958765616	0.97	0.82	1.17	0.06696814185289	0.259984671764312	0.453001201675733	0.0936255787079098	0.363474551863637	0.633323525019365	0.0969055479465134	0.376197607153921	0.655476921730794	0.364315981754092	1.00407901880909	-0.084169276527998	-0.0964806072224437	-0.260384517810298	-0.182805473494353	-0.266334732625874	0.0240949057789245	0.0919576287801603	0.0158607700644247	0.0605409679084677	0.127201141401968	0.0520149457525786	0.00107223340803027	0.00151205515779284	0.00156676552804835
21	0.423750140311331	0.04	0.364500759587584	0.0919244150659139	0.637077104109254	0.0389584881924962	0.378158609415274	0.0849143765738085	0.67140284225674	0.99	0.85	1.17	0.0593244650998303	0.264196218963663	0.469067972827495	0.0823741356278163	0.366845872721257	0.651317609814698	0.0853584315100098	0.380117824725522	0.6748643845286	0.364500759587584	1.02839498120435	-0.016132057330122	-0.0168210339811329	-0.260384517810298	-0.182805473494353	-0.266334732625874	0.0240949057789245	0.0919576287801603	0.0158607700644247	0.0605409679084677	0.127201141401968	0.0520149457525786	0.00107223340803027	0.00151205515779284	0.00156676552804835
21	0.423750140311331	0.04	0.364683323729257	0.0870447427917365	0.642321904666778	0.0461122613960619	0.410082812083134	0.118878734987038	0.701286889179229	1	0.84	1.13	0.0821267922561503	0.283303703723307	0.484480615190464	0.113541637971594	0.39167201933124	0.669802400690885	0.11771622087667	0.406025131113227	0.694429122851894	0.364683323729257	1.02406183246279	-0.0390572732917797	-0.0417573466873552	-0.260384517810298	-0.182805473494353	-0.266334732625874	0.0240949057789245	0.0919576287801603	0.0158607700644247	0.0605409679084677	0.127201141401968	0.0520149457525786	0.00107223340803027	0.00151205515779284	0.00156676552804835
21	0.423750140311331	0.04	0.364904565349116	0.100187744286793	0.629621386411438	0.0436801089526725	0.37083007066034	0.0999231227535948	0.641737018567085	0.96	0.81	1.16	0.071190933949907	0.264200500740154	0.4572100675304	0.0996167374643819	0.369693027748578	0.639769318032773	0.10307348963132	0.38258414696258	0.661992404483392	0.364904565349116	1.00812110309345	0.00510872677738622	-0.00784217095143584	-0.260384517810298	-0.182805473494353	-0.266334732625874	0.0240949057789245	0.0919576287801603	0.0158607700644247	0.0605409679084677	0.127201141401968	0.0520149457525786	0.00107223340803027	0.00151205515779284	0.00156676552804835
21	0.423750140311331	0.04	0.365584795719468	0.0744045336376876	0.656765057801248	0.037164240010146	0.369065860507023	0.0757721073378843	0.662359613676161	0.99	0.83	1.17	0.0530022238770054	0.258159790603747	0.463317357330489	0.0736306478081856	0.358635378475621	0.643640109143057	0.0762181751429028	0.371188378275384	0.666209145285374	0.365584795719468	1.01165219273855	-0.0384103099983572	-0.0468161109565033	-0.260384517810298	-0.182805473494353	-0.266334732625874	0.0240949057789245	0.0919576287801603	0.0158607700644247	0.0605409679084677	0.127201141401968	0.0520149457525786	0.00107223340803027	0.00151205515779284	0.00156676552804835
21	0.423750140311331	0.04	0.36585656785917	0.088682726166267	0.643030409552074	0.0394402043462278	0.376681952515125	0.0864448706665011	0.666919034363748	1.01	0.89	1.18	0.0596852104776701	0.26007721968537	0.460469228893069	0.0824972761934372	0.359480381359002	0.636463486524567	0.0855778815610132	0.372923440867982	0.660257800621311	0.36585656785917	1.04433496595558	-0.00805629705474683	0.00134636256388706	-0.260384517810298	-0.182805473494353	-0.266334732625874	0.0240949057789245	0.0919576287801603	0.0158607700644247	0.0605409679084677	0.127201141401968	0.0520149457525786	0.00107223340803027	0.00151205515779284	0.00156676552804835
21	0.423750140311331	0.04	0.366124665590882	0.0769855020700856	0.655263829111677	0.0377641913909993	0.369180807456901	0.0782261997945439	0.660135415119258	1.01	0.86	1.15	0.0538366684746742	0.254076828357652	0.45431698824063	0.0743212363366753	0.350751718913012	0.627182201489348	0.0770947311535046	0.363810661742009	0.65061892866272	0.366124665590882	1.01717673204585	-0.0366351359002033	-0.0397399629464037	-0.260384517810298	-0.182805473494353	-0.266334732625874	0.0240949057789245	0.0919576287801603	0.0158607700644247	0.0605409679084677	0.127201141401968	0.0520149457525786	0.00107223340803027	0.00151205515779284	0.00156676552804835
21	0.423750140311331	0.04	0.367261846522461	0.0982419299869051	0.636281763058017	0.0478053943788419	0.397936153301249	0.120653140158769	0.675219166443728	1.02	0.85	1.21	0.082380056632798	0.271704514296572	0.461028971960346	0.113381752639036	0.373953785540593	0.63452581844215	0.117368624262612	0.38710703753116	0.656862864844888	0.367261846522461	1.03988178055931	-0.0373463740318096	-0.0324641375340336	-0.260384517810298	-0.182805473494353	-0.266334732625874	0.0240949057789245	0.0919576287801603	0.0158607700644247	0.0605409679084677	0.127201141401968	0.0520149457525786	0.00107223340803027	0.00151205515779284	0.00156676552804835
21	0.423750140311331	0.04	0.368616331762135	0.089123543803227	0.648109119721043	0.0359118424120529	0.345691717736341	0.0660422693921687	0.625341166080513	0.96	0.8	1.16	0.047031470511912	0.246181573991412	0.445331677470912	0.0657990618633733	0.344418672016237	0.6230382821691	0.068043781365068	0.35618431981827	0.644300585529442	0.368616331762135	0.993293008877999	-0.0198194132724849	-0.0378950432349245	-0.260384517810298	-0.182805473494353	-0.266334732625874	0.0240949057789245	0.0919576287801603	0.0158607700644247	0.0605409679084677	0.127201141401968	0.0520149457525786	0.00107223340803027	0.00151205515779284	0.00156676552804835
21	0.423750140311331	0.04	0.372070042496841	0.0838389490838745	0.660301135909807	0.0415996101623543	0.389235684599188	0.0975420372493973	0.680929331948979	0.97	0.83	1.13	0.0692381860218752	0.2762908536319	0.483343521241924	0.0967421204318524	0.386043664226439	0.675345208021026	0.100260384622315	0.400114363929248	0.699935242685474	0.372070042496841	0.994884359124951	0.0249304013649286	0.00926385818493532	-0.260384517810298	-0.182805473494353	-0.266334732625874	0.0240949057789245	0.0919576287801603	0.0158607700644247	0.0605409679084677	0.127201141401968	0.0520149457525786	0.00107223340803027	0.00151205515779284	0.00156676552804835
21	0.423750140311331	0.04	0.373284170796241	0.0735057729079488	0.673062568684533	0.0386916883428254	0.389232314194415	0.0863200493955794	0.69214457899325	0.99	0.85	1.15	0.0604831687994012	0.272729266566059	0.484975364332717	0.0840789634437604	0.379126862709586	0.674174761975411	0.0871818596325381	0.393118895494054	0.699020515578795	0.373284170796241	1.01359614525281	0.000104109631753626	-0.00671680983657365	-0.260384517810298	-0.182805473494353	-0.266334732625874	0.0240949057789245	0.0919576287801603	0.0158607700644247	0.0605409679084677	0.127201141401968	0.0520149457525786	0.00107223340803027	0.00151205515779284	0.00156676552804835
21	0.423750140311331	0.04	0.374517893718832	0.0901683092256938	0.65886747821197	0.0374330608091342	0.376011111234323	0.0783144658112719	0.673707756657373	1.02	0.84	1.18	0.0535453438429863	0.257087168140107	0.460628992437229	0.0737342911510881	0.354020326444022	0.634306361736957	0.0763599641670203	0.366550208000371	0.656742807425538	0.374517893718832	1.03367883197876	-0.00721384508601271	-0.00346150185516429	-0.260384517810298	-0.182805473494353	-0.266334732625874	0.0240949057789245	0.0919576287801603	0.0158607700644247	0.0605409679084677	0.127201141401968	0.0520149457525786	0.00107223340803027	0.00151205515779284	0.00156676552804835
21	0.423750140311331	0.04	0.375221990307852	0.102796741142622	0.647647239473083	0.0451117900907902	0.386592681961802	0.108896233507607	0.664289130415998	0.96	0.83	1.18	0.0777398602847026	0.275984394636566	0.47422892898843	0.108867701598434	0.38649139078824	0.664115079978046	0.112658945837769	0.400002878638544	0.687239932593878	0.375221990307852	1.00848766460666	0.00579252998497297	-0.00574399768739228	-0.260384517810298	-0.182805473494353	-0.266334732625874	0.0240949057789245	0.0919576287801603	0.0158607700644247	0.0605409679084677	0.127201141401968	0.0520149457525786	0.00107223340803027	0.00151205515779284	0.00156676552804835
21	0.423750140311331	0.04	0.376911434607579	0.101531876490784	0.652290992724375	0.0389618122357325	0.350444971371545	0.0787034252194989	0.622186517523591	0.99	0.84	1.13	0.0549903554575167	0.244857113782211	0.434723872106904	0.0763588301120752	0.340005126307529	0.603651422502982	0.0791934197678054	0.352591477385849	0.626055403077236	0.376911434607579	1.00432781630721	0.00850941297142449	-0.00237546913655421	-0.260384517810298	-0.182805473494353	-0.266334732625874	0.0240949057789245	0.0919576287801603	0.0158607700644247	0.0605409679084677	0.127201141401968	0.0520149457525786	0.00107223340803027	0.00151205515779284	0.00156676552804835
21	0.423750140311331	0.04	0.37722989747658	0.102471080582087	0.651988714371073	0.0485542338649521	0.409862410461793	0.126591474540959	0.693133346382627	1.01	0.87	1.18	0.0869232528927966	0.281429488715644	0.475935724538492	0.119891960387393	0.388171542021716	0.656451123656038	0.124311143407353	0.40247437529576	0.680652548895128	0.37722989747658	1.04202178450072	-0.0360618088858087	-0.0298429936632104	-0.260384517810298	-0.182805473494353	-0.266334732625874	0.0240949057789245	0.0919576287801603	0.0158607700644247	0.0605409679084677	0.127201141401968	0.0520149457525786	0.00107223340803027	0.00151205515779284	0.00156676552804835
21	0.423750140311331	0.04	0.377541428055886	0.102622602183199	0.652460253928574	0.0533600047582684	0.436368103668596	0.149407052392671	0.723329154944521	1.01	0.87	1.18	0.102654167003828	0.299818539163798	0.496982911323769	0.141623542257989	0.413635069966612	0.685646597675235	0.146785165602904	0.42869463555739	0.71065413181766	0.377541428055886	1.03305868840581	-0.0217567961384977	-0.0187475781466254	-0.260384517810298	-0.182805473494353	-0.266334732625874	0.0240949057789245	0.0919576287801603	0.0158607700644247	0.0605409679084677	0.127201141401968	0.0520149457525786	0.00107223340803027	0.00151205515779284	0.00156676552804835
21	0.423750140311331	0.04	0.377990274883454	0.101863271078319	0.654117278688589	0.0467535961945976	0.384631718811311	0.113471713231407	0.655791724391214	0.98	0.84	1.17	0.0800357062476391	0.271294672334126	0.462553638420613	0.111548555255386	0.378112846955078	0.64467713865477	0.115552609616769	0.391694470087386	0.667761467284738	0.377990274883454	0.99677455239995	-0.0212081214328859	-0.0368198010272945	-0.260384517810298	-0.182805473494353	-0.266334732625874	0.0240949057789245	0.0919576287801603	0.0158607700644247	0.0605409679084677	0.127201141401968	0.0520149457525786	0.00107223340803027	0.00151205515779284	0.00156676552804835
21	0.423750140311331	0.04	0.379189360397905	0.0984473654535873	0.659931355342224	0.0405144944336568	0.377790654923253	0.0907452032026042	0.664836106643901	0.98	0.84	1.14	0.063944327888946	0.266213184380183	0.468482040871421	0.0890877007412346	0.370890136567261	0.652692572393288	0.0923749003484806	0.384588426519817	0.676686050875748	0.379189360397905	1.01331085673538	-0.00319216927765869	-0.0105721161943648	-0.260384517810298	-0.182805473494353	-0.266334732625874	0.0240949057789245	0.0919576287801603	0.0158607700644247	0.0605409679084677	0.127201141401968	0.0520149457525786	0.00107223340803027	0.00151205515779284	0.00156676552804835
21	0.423750140311331	0.04	0.379695648187421	0.0700317503227367	0.689359546052106	0.0322451992357211	0.362953125974058	0.0525070765820178	0.673399175366098	1	0.84	1.16	0.0363782311584467	0.251463108896201	0.466547986633956	0.0503490240658809	0.34803567183767	0.645722319609459	0.0521633102444474	0.360583833528485	0.669048442231597	0.379695648187421	1.01892090586189	-0.0690870878195052	-0.0732183281955351	-0.260384517810298	-0.182805473494353	-0.266334732625874	0.0240949057789245	0.0919576287801603	0.0158607700644247	0.0605409679084677	0.127201141401968	0.0520149457525786	0.00107223340803027	0.00151205515779284	0.00156676552804835
21	0.423750140311331	0.04	0.379957564390161	0.0853862846245424	0.67452884415578	0.046752401403414	0.426124156351373	0.125708533246375	0.726539779456371	1.03	0.87	1.21	0.0850677504390201	0.288360880939495	0.491654011439969	0.116685754157344	0.395538928539328	0.674392102921313	0.120863396817241	0.409704938605181	0.698532614628065	0.379957564390161	1.03954648927614	0.00618257631876692	0.011579650546885	-0.260384517810298	-0.182805473494353	-0.266334732625874	0.0240949057789245	0.0919576287801603	0.0158607700644247	0.0605409679084677	0.127201141401968	0.0520149457525786	0.00107223340803027	0.00151205515779284	0.00156676552804835
21	0.423750140311331	0.04	0.381172670107703	0.106332011309654	0.656013328905752	0.0506642780302317	0.425237037066658	0.137844472853048	0.712629601280268	0.98	0.85	1.22	0.0969190223719811	0.298985929982082	0.501052837592182	0.134911226659277	0.416188252631493	0.697465278603708	0.139605659255262	0.430625139178945	0.721637923421142	0.381172670107703	1.03876323976596	0.0347162347563182	0.0386867873096243	-0.260384517810298	-0.182805473494353	-0.266334732625874	0.0240949057789245	0.0919576287801603	0.0158607700644247	0.0605409679084677	0.127201141401968	0.0520149457525786	0.00107223340803027	0.00151205515779284	0.00156676552804835
21	0.423750140311331	0.04	0.382564835138925	0.106752276368398	0.658377393909452	0.0451819559863601	0.380392766874296	0.107372110410922	0.653413423337671	1	0.86	1.21	0.0742649080657473	0.263102157093498	0.451939406121249	0.102719034140774	0.363908071266611	0.625097108392447	0.106349181963243	0.376786568609985	0.647110207530975	0.382564835138925	1.02579668429629	-0.00845127855021912	-0.0121881636206493	-0.260384517810298	-0.182805473494353	-0.266334732625874	0.0240949057789245	0.0919576287801603	0.0158607700644247	0.0605409679084677	0.127201141401968	0.0520149457525786	0.00107223340803027	0.00151205515779284	0.00156676552804835
21	0.423750140311331	0.04	0.382615659076089	0.0947340944262491	0.670497223725928	0.0386247237449029	0.373479748590345	0.0825646239269175	0.664394873253772	0.99	0.86	1.13	0.0575966615876203	0.260537572464792	0.463478483341964	0.079928478907706	0.361555188988471	0.643181899069236	0.0829443567230039	0.375228239211488	0.667458963363737	0.382615659076089	1.00637675384283	0.0276027739191888	0.0179324841084429	-0.260384517810298	-0.182805473494353	-0.266334732625874	0.0240949057789245	0.0919576287801603	0.0158607700644247	0.0605409679084677	0.127201141401968	0.0520149457525786	0.00107223340803027	0.00151205515779284	0.00156676552804835
21	0.423750140311331	0.04	0.382808392593859	0.101865719141989	0.663751066045728	0.0422571961662352	0.380449014729636	0.0976642321019034	0.66323379735737	0.98	0.81	1.14	0.0687320879139759	0.267744439949098	0.466756791984221	0.0957100071683834	0.372836371548845	0.649962735929307	0.0991087574515043	0.386043711283393	0.673023819096808	0.382808392593859	0.995247024801172	-0.0201192455771478	-0.036087071645433	-0.260384517810298	-0.182805473494353	-0.266334732625874	0.0240949057789245	0.0919576287801603	0.0158607700644247	0.0605409679084677	0.127201141401968	0.0520149457525786	0.00107223340803027	0.00151205515779284	0.00156676552804835
21	0.423750140311331	0.04	0.382832331658872	0.0909606775934379	0.674703985724306	0.0422904369859635	0.407698272575998	0.104783705788061	0.710612839363936	0.98	0.84	1.17	0.0739439267394927	0.287705144349002	0.501466361958511	0.103078102262885	0.401062015481597	0.69904592870031	0.106772115663411	0.415432469523439	0.724041797535544	0.382832331658872	1.01308419929148	-0.0293383840344117	-0.0378801453284383	-0.260384517810298	-0.182805473494353	-0.266334732625874	0.0240949057789245	0.0919576287801603	0.0158607700644247	0.0605409679084677	0.127201141401968	0.0520149457525786	0.00107223340803027	0.00151205515779284	0.00156676552804835
21	0.423750140311331	0.04	0.383608654096857	0.0990909721662498	0.668126336027464	0.0466109017998197	0.408674627909943	0.120102437851483	0.697246817968403	1	0.85	1.15	0.0833471875054997	0.283606906325006	0.483866625144513	0.115429519402838	0.392774008052295	0.670118496701752	0.119681994284183	0.407220114268192	0.694878108967062	0.383608654096857	1.01671615445629	-0.00285199761731668	-0.00899203984397462	-0.260384517810298	-0.182805473494353	-0.266334732625874	0.0240949057789245	0.0919576287801603	0.0158607700644247	0.0605409679084677	0.127201141401968	0.0520149457525786	0.00107223340803027	0.00151205515779284	0.00156676552804835
21	0.423750140311331	0.04	0.384595063338677	0.0834340433515413	0.685756083325813	0.0396688220592475	0.38939260441699	0.0902632576707929	0.688521951163187	0.98	0.84	1.1	0.0633972319167936	0.273493488778615	0.483589745640436	0.0882122318972182	0.38054454942421	0.672876866951203	0.0915356711495105	0.394892268341254	0.698191544490171	0.384595063338677	0.993094380648442	-0.0430144104688041	-0.0575429985324545	-0.260384517810298	-0.182805473494353	-0.266334732625874	0.0240949057789245	0.0919576287801603	0.0158607700644247	0.0605409679084677	0.127201141401968	0.0520149457525786	0.00107223340803027	0.00151205515779284	0.00156676552804835
21	0.423750140311331	0.04	0.39131791165506	0.109674898108305	0.672960925201814	0.044965234034965	0.411756308262057	0.115480027216448	0.708032589307666	1	0.85	1.17	0.0798088880288822	0.284567070976511	0.489325253924141	0.110353108664727	0.393475735365584	0.676598362066442	0.114378573363949	0.407852439730024	0.701290912420151	0.39131791165506	1.02801895102487	0.0706529704738635	0.071204930087504	-0.260384517810298	-0.182805473494353	-0.266334732625874	0.0240949057789245	0.0919576287801603	0.0158607700644247	0.0605409679084677	0.127201141401968	0.0520149457525786	0.00107223340803027	0.00151205515779284	0.00156676552804835
21	0.423750140311331	0.04	0.394714386696435	0.108460945474592	0.680967827918278	0.0456112924242149	0.40478413971469	0.115692584174337	0.693875695255042	1.02	0.83	1.17	0.0792686605957252	0.277344453964524	0.475420247333323	0.1092441982307	0.382222586825437	0.655200975420174	0.113128971126838	0.395847355218167	0.678466336888739	0.394714386696435	1.01470593052097	-0.0243761417504553	-0.0322830361524042	-0.260384517810298	-0.182805473494353	-0.266334732625874	0.0240949057789245	0.0919576287801603	0.0158607700644247	0.0605409679084677	0.127201141401968	0.0520149457525786	0.00107223340803027	0.00151205515779284	0.00156676552804835
21	0.423750140311331	0.04	0.395501770924606	0.0932275507575541	0.697775991091657	0.0413145585069623	0.420189122809136	0.104167517053224	0.736210728565048	1.01	0.86	1.17	0.0716240050319617	0.288915668701981	0.506207332372	0.0988417104044609	0.398705976360985	0.698570242317508	0.102457319813978	0.413355176928688	0.724183732147696	0.395501770924606	1.03549889462086	0.0335705319491215	0.0375860935062993	-0.260384517810298	-0.182805473494353	-0.266334732625874	0.0240949057789245	0.0919576287801603	0.0158607700644247	0.0605409679084677	0.127201141401968	0.0520149457525786	0.00107223340803027	0.00151205515779284	0.00156676552804835
21	0.423750140311331	0.04	0.398415640392924	0.10681907263417	0.690012208151679	0.0475297175038886	0.435402237099282	0.131090139000638	0.739714335197926	0.99	0.83	1.13	0.0912476295537374	0.303069493560537	0.514891357567337	0.12651907965997	0.420219939803597	0.713920799947224	0.13117913776957	0.435775234096337	0.740318083157211	0.398415640392924	1.01172300445235	0.00512006988751947	-0.00354999590069236	-0.260384517810298	-0.182805473494353	-0.266334732625874	0.0240949057789245	0.0919576287801603	0.0158607700644247	0.0605409679084677	0.127201141401968	0.0520149457525786	0.00107223340803027	0.00151205515779284	0.00156676552804835
21	0.423750140311331	0.04	0.398856497211519	0.094742336407436	0.702970658015602	0.0330513553519669	0.365862858873129	0.0568967431981791	0.674828974548078	0.98	0.85	1.16	0.0401126609324262	0.257936254007164	0.475759847081902	0.0558961730692181	0.359428897501919	0.66296162193462	0.0579333169791707	0.372502374419467	0.687108779730537	0.398856497211519	1.00880757707266	0.0216015994641157	0.012925727107524	-0.260384517810298	-0.182805473494353	-0.266334732625874	0.0240949057789245	0.0919576287801603	0.0158607700644247	0.0605409679084677	0.127201141401968	0.0520149457525786	0.00107223340803027	0.00151205515779284	0.00156676552804835
21	0.423750140311331	0.04	0.402571859188236	0.10652511927264	0.698618599103833	0.0468682391216908	0.430605188985041	0.127424264575299	0.733786113394783	0.99	0.84	1.18	0.0889791760271374	0.300687589107153	0.51239600218717	0.123526783574072	0.417434420068361	0.71134205656265	0.127920924313244	0.432315060779955	0.736713882423311	0.402571859188236	1.02194713680613	-0.0662282403527934	-0.0682054115376955	-0.260384517810298	-0.182805473494353	-0.266334732625874	0.0240949057789245	0.0919576287801603	0.0158607700644247	0.0605409679084677	0.127201141401968	0.0520149457525786	0.00107223340803027	0.00151205515779284	0.00156676552804835
21	0.423750140311331	0.04	0.414679438899222	0.105742571922097	0.723616305876347	0.0403803608218144	0.400452987116929	0.0956624598745229	0.705243514359335	0.99	0.87	1.17	0.0668469631572739	0.279828326713924	0.492809690270574	0.0928266833833671	0.3885821323619	0.684337581340432	0.0962570216808897	0.402956543073558	0.709650203612342	0.414679438899222	1.00975764025722	0.0494234553039702	0.0431263967527097	-0.260384517810298	-0.182805473494353	-0.266334732625874	0.0240949057789245	0.0919576287801603	0.0158607700644247	0.0605409679084677	0.127201141401968	0.0520149457525786	0.00107223340803027	0.00151205515779284	0.00156676552804835
21	0.423750140311331	0.04	0.425667734008102	0.108307513090571	0.743027954925633	0.0400772156301583	0.428082545050984	0.100981176698079	0.755183913403889	1.04	0.88	1.2	0.0680527286457247	0.288491243902093	0.508929759158461	0.0932018667827287	0.395104252499885	0.697006638217041	0.0966074043911192	0.409511885861059	0.722387468868578	0.425667734008102	1.04875636246712	-0.0609752971421182	-0.04933285471426	-0.260384517810298	-0.182805473494353	-0.266334732625874	0.0240949057789245	0.0919576287801603	0.0158607700644247	0.0605409679084677	0.127201141401968	0.0520149457525786	0.00107223340803027	0.00151205515779284	0.00156676552804835
21	0.423750140311331	0.05	0.315419469534958	0.0986716346137985	0.532167304456118	0.0478264734144763	0.34026468138796	0.10322218819617	0.57730717457975	1	0.83	1.21	0.0717744280898335	0.236599352644768	0.401424277199702	0.0994781589462499	0.327922752369654	0.556367345793059	0.10288854661706	0.339133779954612	0.57541435813418	0.315419469534958	1.04946836200825	0.0413511038257677	0.0474693296933068	-0.260384517810298	-0.182805473494353	-0.266334732625874	0.0240949057789245	0.0919576287801603	0.0158607700644247	0.0605409679084677	0.127201141401968	0.0520149457525786	0.00107223340803027	0.00151205515779284	0.00156676552804835
21	0.423750140311331	0.05	0.319363682077116	0.0904362227194397	0.548291141434791	0.0432572971032627	0.332337859570287	0.0883135068040294	0.576362212336544	0.96	0.82	1.17	0.0628090562318655	0.236360530400493	0.409912004569121	0.0878266177072588	0.330505617978659	0.573184618250059	0.0908944222142136	0.342064770918406	0.593190016557672	0.319363682077116	1.02475940040878	-0.00596227129956594	-0.0125428467870537	-0.260384517810298	-0.182805473494353	-0.266334732625874	0.0240949057789245	0.0919576287801603	0.0158607700644247	0.0605409679084677	0.127201141401968	0.0520149457525786	0.00107223340803027	0.00151205515779284	0.00156676552804835
21	0.423750140311331	0.05	0.320492831827448	0.0938326287242139	0.547153034930682	0.0471891767127297	0.350265084079055	0.104531537139712	0.595998631018398	1.01	0.85	1.18	0.0721668433862612	0.241817217636664	0.411467591887067	0.099746188478333	0.334230300729555	0.568714412980776	0.103348846957809	0.346319024778634	0.589276176645146	0.320492831827448	1.04210004029525	-0.0353328065312105	-0.0324528275571229	-0.260384517810298	-0.182805473494353	-0.266334732625874	0.0240949057789245	0.0919576287801603	0.0158607700644247	0.0605409679084677	0.127201141401968	0.0520149457525786	0.00107223340803027	0.00151205515779284	0.00156676552804835
21	0.423750140311331	0.05	0.321601869590629	0.099873759012366	0.543329980168891	0.0520496958962267	0.385559739371444	0.128661678303861	0.642457800439026	1.03	0.87	1.21	0.0873990109327468	0.261908132404181	0.436417253875614	0.120056082122044	0.35977139691596	0.599486711709876	0.124368741426668	0.372616950254667	0.62100369834721	0.321601869590629	1.07307575459558	-0.0204223082751773	-0.00196223431688874	-0.260384517810298	-0.182805473494353	-0.266334732625874	0.0240949057789245	0.0919576287801603	0.0158607700644247	0.0605409679084677	0.127201141401968	0.0520149457525786	0.00107223340803027	0.00151205515779284	0.00156676552804835
21	0.423750140311331	0.05	0.322293100541951	0.0950548695239491	0.549531331559953	0.0375299858640094	0.305663429984216	0.0639875284788381	0.547339331489594	1.05	0.83	1.25	0.042957961612562	0.205206830202366	0.36745569879217	0.0587494128743913	0.280641360522062	0.502533308169732	0.0606486237991329	0.289714147319319	0.518717487916001	0.322293100541951	1.06263259419047	-0.0266122840920144	-0.0151437916547599	-0.260384517810298	-0.182805473494353	-0.266334732625874	0.0240949057789245	0.0919576287801603	0.0158607700644247	0.0605409679084677	0.127201141401968	0.0520149457525786	0.00107223340803027	0.00151205515779284	0.00156676552804835
21	0.423750140311331	0.05	0.32524871489325	0.0919069216011617	0.558590508185338	0.0434924752370341	0.340857642128832	0.0912857739099439	0.590429510347719	1	0.81	1.21	0.0632249456480402	0.236079566117004	0.408934186585968	0.0874952599777129	0.326704005849521	0.565912751721329	0.090368362481596	0.33745599408106	0.584564394887489	0.32524871489325	1.0401764542132	0.0163715340092491	0.0173475344915075	-0.260384517810298	-0.182805473494353	-0.266334732625874	0.0240949057789245	0.0919576287801603	0.0158607700644247	0.0605409679084677	0.127201141401968	0.0520149457525786	0.00107223340803027	0.00151205515779284	0.00156676552804835
21	0.423750140311331	0.05	0.326183499741005	0.104255782541854	0.548111216940156	0.048469175158974	0.342437138890451	0.105548115370184	0.579326162410718	0.99	0.83	1.16	0.0734848014832439	0.238411885267667	0.40333896905209	0.101898787278088	0.330597368314282	0.559295949350477	0.105533419017229	0.342348836974382	0.579269721910495	0.326183499741005	1.02451436954386	0.0142418896595528	0.00867690267973167	-0.260384517810298	-0.182805473494353	-0.266334732625874	0.0240949057789245	0.0919576287801603	0.0158607700644247	0.0605409679084677	0.127201141401968	0.0520149457525786	0.00107223340803027	0.00151205515779284	0.00156676552804835
21	0.423750140311331	0.05	0.326723818390537	0.103288424044441	0.550159212736634	0.0552001202719434	0.363287451546693	0.128629237389953	0.597945665703432	1.01	0.86	1.19	0.0884093351274443	0.249694413984727	0.41097949284201	0.12198755238059	0.344529345924775	0.567071139468961	0.126387456157201	0.356962003423722	0.587548961547563	0.326723818390537	1.04262283692837	0.0294758874365542	0.034493881362292	-0.260384517810298	-0.182805473494353	-0.266334732625874	0.0240949057789245	0.0919576287801603	0.0158607700644247	0.0605409679084677	0.127201141401968	0.0520149457525786	0.00107223340803027	0.00151205515779284	0.00156676552804835
21	0.423750140311331	0.05	0.327781373756926	0.0931122637531822	0.562450483760669	0.0544795115161125	0.385726653069359	0.134836289969504	0.636617016169213	0.99	0.83	1.18	0.094429323779345	0.270134301538907	0.445839279298469	0.131241936568606	0.375444273543858	0.619646610519111	0.135816222010495	0.388538297955752	0.641264252318384	0.327781373756926	1.03263793046984	0.00780498863241389	0.00536821751288084	-0.260384517810298	-0.182805473494353	-0.266334732625874	0.0240949057789245	0.0919576287801603	0.0158607700644247	0.0605409679084677	0.127201141401968	0.0520149457525786	0.00107223340803027	0.00151205515779284	0.00156676552804835
21	0.423750140311331	0.05	0.33001214505437	0.101246742503656	0.558777547605083	0.059761657458785	0.389514586542641	0.148292622526988	0.630736550558294	1.04	0.85	1.2	0.099663543072847	0.261782434701562	0.423901326330277	0.136354978912908	0.358158432491311	0.579961886069715	0.14112948868431	0.370750724001277	0.600278277087196	0.33001214505437	1.06028151167777	-0.0246837588595294	-0.0113780827515797	-0.260384517810298	-0.182805473494353	-0.266334732625874	0.0240949057789245	0.0919576287801603	0.0158607700644247	0.0605409679084677	0.127201141401968	0.0520149457525786	0.00107223340803027	0.00151205515779284	0.00156676552804835
21	0.423750140311331	0.05	0.330814578609889	0.107976909546373	0.553652247673404	0.0477282380106659	0.353528066401401	0.106979709994578	0.600076422808225	1.02	0.85	1.25	0.0732467385354286	0.242053169203315	0.410859599871202	0.100917689651297	0.333495348696757	0.566073007742218	0.104296792207277	0.344657924464932	0.584963761655293	0.330814578609889	1.071760630459	-0.0031529188229338	0.0132256210773867	-0.260384517810298	-0.182805473494353	-0.266334732625874	0.0240949057789245	0.0919576287801603	0.0158607700644247	0.0605409679084677	0.127201141401968	0.0520149457525786	0.00107223340803027	0.00151205515779284	0.00156676552804835
21	0.423750140311331	0.05	0.331669599722406	0.0997218121821415	0.563617387262671	0.0588912193293941	0.409932900934005	0.154078508642494	0.665787293225516	1.01	0.84	1.2	0.106296305331914	0.28280616931712	0.459316033302326	0.146877729314837	0.390774899050557	0.634672068786276	0.151997362229078	0.404321399217004	0.656766397894742	0.331669599722406	1.04524315943492	0.0299943248041452	0.0345071017453726	-0.260384517810298	-0.182805473494353	-0.266334732625874	0.0240949057789245	0.0919576287801603	0.0158607700644247	0.0605409679084677	0.127201141401968	0.0520149457525786	0.00107223340803027	0.00151205515779284	0.00156676552804835
21	0.423750140311331	0.05	0.331920169134938	0.0981903546332796	0.565649983636596	0.0651211981213638	0.431630275552703	0.176293231669704	0.686967319435703	1.01	0.82	1.18	0.121269642603449	0.296912415509937	0.472555188416425	0.167381161717598	0.409810270480818	0.652239379244037	0.173162185892764	0.423953422160205	0.674797647260532	0.331920169134938	1.03745035298281	-0.0101361160116406	-0.00835582118394117	-0.260384517810298	-0.182805473494353	-0.266334732625874	0.0240949057789245	0.0919576287801603	0.0158607700644247	0.0605409679084677	0.127201141401968	0.0520149457525786	0.00107223340803027	0.00151205515779284	0.00156676552804835
21	0.423750140311331	0.05	0.334021708908637	0.105140849567657	0.562902568249617	0.0526018868278589	0.371136526827314	0.125221675675837	0.617051377978791	0.99	0.83	1.15	0.087473440888087	0.25925694465933	0.431040448430573	0.121453900435828	0.359969458435236	0.598485016434644	0.125818648629298	0.37286887855004	0.619937675136545	0.334021708908637	1.02087849000258	0.020109913744779	0.0132837747614465	-0.260384517810298	-0.182805473494353	-0.266334732625874	0.0240949057789245	0.0919576287801603	0.0158607700644247	0.0605409679084677	0.127201141401968	0.0520149457525786	0.00107223340803027	0.00151205515779284	0.00156676552804835
21	0.423750140311331	0.05	0.334113872377718	0.093889535384489	0.574338209370946	0.0588642140755477	0.383584935362924	0.144116943134455	0.623052927591393	0.98	0.82	1.19	0.101512897077761	0.270189036883385	0.43886517668901	0.141406454947345	0.37637063832441	0.611334821701474	0.146258572662519	0.389244475398186	0.632211174134411	0.334113872377718	1.01100597071997	0.0549637593631819	0.043909698083125	-0.260384517810298	-0.182805473494353	-0.266334732625874	0.0240949057789245	0.0919576287801603	0.0158607700644247	0.0605409679084677	0.127201141401968	0.0520149457525786	0.00107223340803027	0.00151205515779284	0.00156676552804835
21	0.423750140311331	0.05	0.334715126084943	0.0998693296032449	0.569560922566641	0.0439320199055231	0.331755152472485	0.0901217668757638	0.573388538069206	0.99	0.82	1.19	0.0630171835508285	0.231978089889336	0.400938996227843	0.0875311996660431	0.322218787957619	0.556906376249194	0.0905170051820781	0.333198860586112	0.575886928056865	0.334715126084943	1.02308709896627	-0.024435925220747	-0.0301112248788396	-0.260384517810298	-0.182805473494353	-0.266334732625874	0.0240949057789245	0.0919576287801603	0.0158607700644247	0.0605409679084677	0.127201141401968	0.0520149457525786	0.00107223340803027	0.00151205515779284	0.00156676552804835
21	0.423750140311331	0.05	0.33506195615632	0.107898294459132	0.562225617853507	0.0530503500157473	0.382709233529611	0.130260196091965	0.635158270967257	1.02	0.87	1.22	0.0887307868886311	0.260694306161281	0.432657825433931	0.122013545828728	0.358480272602806	0.594946999376884	0.126308058127139	0.371126669101964	0.615872204965938	0.33506195615632	1.07405354587689	-0.0101124893513196	0.00887045708521691	-0.260384517810298	-0.182805473494353	-0.266334732625874	0.0240949057789245	0.0919576287801603	0.0158607700644247	0.0605409679084677	0.127201141401968	0.0520149457525786	0.00107223340803027	0.00151205515779284	0.00156676552804835
21	0.423750140311331	0.05	0.335539562308733	0.0985596528176415	0.572519471799825	0.0576953979081801	0.409421139840231	0.151087600440823	0.66775467923964	1	0.88	1.18	0.105094198657141	0.284787014151139	0.464479829645137	0.145678732781938	0.394764048486047	0.643849364190157	0.151111301502745	0.409496340235625	0.667864213478195	0.335539562308733	1.04362186986184	-0.00563754384049511	-0.00231907774781828	-0.260384517810298	-0.182805473494353	-0.266334732625874	0.0240949057789245	0.0919576287801603	0.0158607700644247	0.0605409679084677	0.127201141401968	0.0520149457525786	0.00107223340803027	0.00151205515779284	0.00156676552804835
21	0.423750140311331	0.05	0.335905553910552	0.105923318307953	0.565887789513151	0.0488061041330423	0.350089975306687	0.108787046693407	0.591392903919967	0.97	0.83	1.15	0.0772999275805532	0.248760588327697	0.420221249074841	0.108050500201075	0.34771967892352	0.587388857645966	0.111936770862829	0.360201393664288	0.608481861376937	0.335905553910552	1.01019590630724	-0.0252849648093179	-0.0363101967055055	-0.260384517810298	-0.182805473494353	-0.266334732625874	0.0240949057789245	0.0919576287801603	0.0158607700644247	0.0605409679084677	0.127201141401968	0.0520149457525786	0.00107223340803027	0.00151205515779284	0.00156676552804835
21	0.423750140311331	0.05	0.33798271030772	0.112145567456634	0.563819853158805	0.0530365629861846	0.375302308482007	0.127705172529598	0.622899444434417	1	0.86	1.19	0.0886064080192598	0.260398140633025	0.43218987324679	0.122704126491165	0.360605142455992	0.598506158420819	0.12713799506234	0.373546398892211	0.620061191651803	0.33798271030772	1.04546162184713	0.0208671804131412	0.0258297934447312	-0.260384517810298	-0.182805473494353	-0.266334732625874	0.0240949057789245	0.0919576287801603	0.0158607700644247	0.0605409679084677	0.127201141401968	0.0520149457525786	0.00107223340803027	0.00151205515779284	0.00156676552804835
21	0.423750140311331	0.05	0.339017597453601	0.10150982760009	0.576525367307112	0.0543188479055517	0.387711167170685	0.135135875424875	0.640286458916494	1	0.88	1.16	0.0934863095703004	0.268216608535835	0.442946907501369	0.129314770315832	0.371010143486526	0.61270551665722	0.134163398073128	0.384942612302708	0.635680959475338	0.339017597453601	1.03568382961062	0.0242225676538398	0.0254913835655284	-0.260384517810298	-0.182805473494353	-0.266334732625874	0.0240949057789245	0.0919576287801603	0.0158607700644247	0.0605409679084677	0.127201141401968	0.0520149457525786	0.00107223340803027	0.00151205515779284	0.00156676552804835
21	0.423750140311331	0.05	0.339760600676971	0.11378674409497	0.565734457258973	0.0530150046915879	0.36096124491329	0.122774173781066	0.599148316045514	0.98	0.83	1.19	0.0865835423061304	0.254559263217321	0.422534984128511	0.120667080630758	0.354766302253447	0.588865523876137	0.124797817978781	0.366914031497039	0.609110762541365	0.339760600676971	1.0293088648209	0.00671247802185967	0.00399834750857451	-0.260384517810298	-0.182805473494353	-0.266334732625874	0.0240949057789245	0.0919576287801603	0.0158607700644247	0.0605409679084677	0.127201141401968	0.0520149457525786	0.00107223340803027	0.00151205515779284	0.00156676552804835
21	0.423750140311331	0.05	0.339796549720057	0.119345672318683	0.560247427121431	0.0522843381913745	0.361165505793682	0.121091605668528	0.601239405918836	1.01	0.85	1.22	0.0833454400017178	0.248584514406526	0.413823588811333	0.115062190436502	0.343182287304734	0.571302384172965	0.119011523496834	0.354938207306429	0.590951283131631	0.339796549720057	1.05408486446702	-0.00371631647757075	0.00502606160674668	-0.260384517810298	-0.182805473494353	-0.266334732625874	0.0240949057789245	0.0919576287801603	0.0158607700644247	0.0605409679084677	0.127201141401968	0.0520149457525786	0.00107223340803027	0.00151205515779284	0.00156676552804835
21	0.423750140311331	0.05	0.340897879159068	0.112765293989738	0.569030464328399	0.0506098068645416	0.353556481643936	0.114473151918946	0.592639811368926	1.06	0.83	1.24	0.0759511295677641	0.23457914538664	0.393207161205516	0.10341837690192	0.319413214905266	0.535408052908611	0.106786421516928	0.329829888595641	0.552892027183777	0.340897879159068	1.06189860460341	-0.0156304903099455	-0.00326021449205988	-0.260384517810298	-0.182805473494353	-0.266334732625874	0.0240949057789245	0.0919576287801603	0.0158607700644247	0.0605409679084677	0.127201141401968	0.0520149457525786	0.00107223340803027	0.00151205515779284	0.00156676552804835
21	0.423750140311331	0.05	0.340965664970177	0.112159374723838	0.569771955216517	0.0610347927850089	0.411389015955487	0.159462334307499	0.663315697603474	1.02	0.88	1.21	0.109096604024436	0.281452951059599	0.453809298094762	0.150266820244997	0.387665962497091	0.625065104749184	0.15569635641156	0.401753552424622	0.647659317420699	0.340965664970177	1.07064650308865	-0.0229156595463413	-0.00508206418243449	-0.260384517810298	-0.182805473494353	-0.266334732625874	0.0240949057789245	0.0919576287801603	0.0158607700644247	0.0605409679084677	0.127201141401968	0.0520149457525786	0.00107223340803027	0.00151205515779284	0.00156676552804835
21	0.423750140311331	0.05	0.341088648872799	0.114464233486652	0.567713064258945	0.0478865648487903	0.343363995537394	0.104320065513709	0.58240792556108	1.06	0.89	1.21	0.0692024072532239	0.227776074892806	0.386349742532389	0.0942228521460702	0.3101295500965	0.526036248046929	0.0976633029686927	0.321441905675573	0.545262985210823	0.341088648872799	1.0790961238824	0.00964626607786253	0.0331612388659312	-0.260384517810298	-0.182805473494353	-0.266334732625874	0.0240949057789245	0.0919576287801603	0.0158607700644247	0.0605409679084677	0.127201141401968	0.0520149457525786	0.00107223340803027	0.00151205515779284	0.00156676552804835
21	0.423750140311331	0.05	0.343943501194337	0.0977857136222854	0.590101288766388	0.047398692910937	0.374307450061831	0.112316471787673	0.636298428335989	1.01	0.87	1.22	0.0774891512054432	0.258241432743692	0.438993714281941	0.107074705416227	0.356838665892533	0.606602626368839	0.110907637412279	0.369648246713683	0.628341781033521	0.343943501194337	1.04913558572662	0.00878372525800962	0.0183408694172617	-0.260384517810298	-0.182805473494353	-0.266334732625874	0.0240949057789245	0.0919576287801603	0.0158607700644247	0.0605409679084677	0.127201141401968	0.0520149457525786	0.00107223340803027	0.00151205515779284	0.00156676552804835
21	0.423750140311331	0.05	0.344342003966505	0.0991144648762808	0.589569543056728	0.0460213659006003	0.371746855930164	0.107492388828862	0.636001323031466	0.97	0.88	1.17	0.0758885759049444	0.262449646910311	0.449010717915678	0.105807184724607	0.365918821646221	0.626030458567836	0.109743588518934	0.37954078145285	0.649298982276147	0.344342003966505	1.02959140628993	0.0280532513909646	0.0297032065856809	-0.260384517810298	-0.182805473494353	-0.266334732625874	0.0240949057789245	0.0919576287801603	0.0158607700644247	0.0605409679084677	0.127201141401968	0.0520149457525786	0.00107223340803027	0.00151205515779284	0.00156676552804835
21	0.423750140311331	0.05	0.344487866363298	0.119873292094294	0.569102440632302	0.0519180043206543	0.362399611434437	0.120610277207529	0.604188945661345	1.04	0.84	1.18	0.0814797161003179	0.244823394309388	0.408167072518457	0.111693044262103	0.335605860277292	0.559518676292481	0.115676542528589	0.347581113723928	0.57947217576034	0.344487866363298	1.04485385205772	0.0145080987585305	0.0202121166317167	-0.260384517810298	-0.182805473494353	-0.266334732625874	0.0240949057789245	0.0919576287801603	0.0158607700644247	0.0605409679084677	0.127201141401968	0.0520149457525786	0.00107223340803027	0.00151205515779284	0.00156676552804835
21	0.423750140311331	0.05	0.346094599138747	0.108616409087076	0.583572789190419	0.0519806481486014	0.366547113117379	0.122146089199588	0.61094813703517	1.02	0.85	1.22	0.0833700416933732	0.250184416901368	0.416998792109362	0.114728938846686	0.344289052566857	0.573849166287028	0.118702729566045	0.356164492373791	0.593728247916056	0.346094599138747	1.04239232796464	0.0221422487596611	0.0273387282019246	-0.260384517810298	-0.182805473494353	-0.266334732625874	0.0240949057789245	0.0919576287801603	0.0158607700644247	0.0605409679084677	0.127201141401968	0.0520149457525786	0.00107223340803027	0.00151205515779284	0.00156676552804835
21	0.423750140311331	0.05	0.347875600344337	0.10110027561251	0.594650925076164	0.0431945118935358	0.35830461719147	0.0950139835891317	0.621595250793809	1.02	0.87	1.24	0.0650275737566618	0.245223692783216	0.425419811809771	0.0895796114955909	0.33781120623133	0.586042800967068	0.0927039525009472	0.349600685857448	0.606476185103407	0.347875600344337	1.05420486297754	-0.0568134736150803	-0.047469659827185	-0.260384517810298	-0.182805473494353	-0.266334732625874	0.0240949057789245	0.0919576287801603	0.0158607700644247	0.0605409679084677	0.127201141401968	0.0520149457525786	0.00107223340803027	0.00151205515779284	0.00156676552804835
21	0.423750140311331	0.05	0.349711423730949	0.0988849476906548	0.600537899771243	0.0415701735412491	0.353256603654697	0.088427938085186	0.618085269224207	0.98	0.83	1.19	0.0623824487497185	0.24920870541796	0.436034962086202	0.0869506459992996	0.347355039102061	0.607759432204822	0.0899635109172468	0.359374558841778	0.628833356972796	0.349711423730949	1.02728717692104	-0.0682809502883451	-0.0709670417246122	-0.260384517810298	-0.182805473494353	-0.266334732625874	0.0240949057789245	0.0919576287801603	0.0158607700644247	0.0605409679084677	0.127201141401968	0.0520149457525786	0.00107223340803027	0.00151205515779284	0.00156676552804835
21	0.423750140311331	0.05	0.350202003993834	0.111596444583525	0.588807563404143	0.0591936126456105	0.405834323157645	0.153226415584421	0.65844223073087	1.01	0.85	1.14	0.105311904404363	0.278928311945274	0.452544719486184	0.145307914470149	0.384861441113275	0.624414967756401	0.150682460854977	0.399110700492239	0.64748873454791	0.350202003993834	1.03293193280852	-0.0232703942595908	-0.0218590393793865	-0.260384517810298	-0.182805473494353	-0.266334732625874	0.0240949057789245	0.0919576287801603	0.0158607700644247	0.0605409679084677	0.127201141401968	0.0520149457525786	0.00107223340803027	0.00151205515779284	0.00156676552804835
21	0.423750140311331	0.05	0.351151353986974	0.0994901858883218	0.602812522085626	0.035285916687488	0.330606988013232	0.0607112058425408	0.600502770183924	1.02	0.87	1.19	0.0414172310627007	0.22554034009802	0.40966344913334	0.0569850785592285	0.31031610923733	0.563647139915432	0.0590652868942117	0.321665239415626	0.584213047930361	0.351151353986974	1.04020974982818	-0.0459579995891138	-0.0415744318818086	-0.260384517810298	-0.182805473494353	-0.266334732625874	0.0240949057789245	0.0919576287801603	0.0158607700644247	0.0605409679084677	0.127201141401968	0.0520149457525786	0.00107223340803027	0.00151205515779284	0.00156676552804835
21	0.423750140311331	0.05	0.351970430940173	0.0992738150558689	0.604667046824478	0.0413514083374223	0.369575465615439	0.0917492898686603	0.647401641362217	0.99	0.83	1.13	0.0641371181462667	0.258350831227911	0.452564544309555	0.0890769908182041	0.358811173409474	0.628545356000743	0.0923465641011533	0.371996796497119	0.651675891329954	0.351970430940173	1.00317445604867	0.0207959277037363	0.00822615869670626	-0.260384517810298	-0.182805473494353	-0.266334732625874	0.0240949057789245	0.0919576287801603	0.0158607700644247	0.0605409679084677	0.127201141401968	0.0520149457525786	0.00107223340803027	0.00151205515779284	0.00156676552804835
21	0.423750140311331	0.05	0.352209208308764	0.110195501174024	0.594222915443504	0.0575739796662143	0.407870422695261	0.150227519835008	0.665513325555513	1	0.84	1.17	0.104259771310858	0.283067157344904	0.461874543378951	0.144395477898364	0.392036323773252	0.63967716964814	0.149531903902015	0.406028159036689	0.662461311606215	0.352209208308764	1.03210194530949	-0.0164246784452184	-0.0169090125948099	-0.260384517810298	-0.182805473494353	-0.266334732625874	0.0240949057789245	0.0919576287801603	0.0158607700644247	0.0605409679084677	0.127201141401968	0.0520149457525786	0.00107223340803027	0.00151205515779284	0.00156676552804835
21	0.423750140311331	0.05	0.352623887806286	0.105338800014022	0.599908975598549	0.0495573348526112	0.383897613647175	0.121409365389752	0.646385861904599	0.99	0.84	1.21	0.0846787748408777	0.267755123203398	0.450831471565918	0.117502558406578	0.371544251342663	0.625585944278748	0.121555427430899	0.3843689524433	0.647147824998132	0.352623887806286	1.03153886110812	-0.00844148878416756	-0.0104391703220385	-0.260384517810298	-0.182805473494353	-0.266334732625874	0.0240949057789245	0.0919576287801603	0.0158607700644247	0.0605409679084677	0.127201141401968	0.0520149457525786	0.00107223340803027	0.00151205515779284	0.00156676552804835
21	0.423750140311331	0.05	0.353389878735687	0.100210570685717	0.606569186785657	0.0534104196336116	0.388492597785727	0.133142472898479	0.643842722672976	1	0.88	1.22	0.0925726360968037	0.270115036157864	0.447657436218924	0.128300616113586	0.374364682932413	0.62042874975124	0.132943420360288	0.387946815200303	0.642930800967315	0.353389878735687	1.04441911078738	0.00535554411646219	0.0122452158446417	-0.260384517810298	-0.182805473494353	-0.266334732625874	0.0240949057789245	0.0919576287801603	0.0158607700644247	0.0605409679084677	0.127201141401968	0.0520149457525786	0.00107223340803027	0.00151205515779284	0.00156676552804835
21	0.423750140311331	0.05	0.353791855579815	0.101397153894442	0.606186557265187	0.0593948970676641	0.408607213683025	0.154731832008179	0.662482595357871	0.99	0.83	1.15	0.107759079166287	0.284564181240079	0.461369283313872	0.14944270897255	0.39463999182333	0.63983727467411	0.154810434653242	0.408793212221832	0.662875714585186	0.353791855579815	1.0066688969855	0.0207224933431699	0.00983973992926485	-0.260384517810298	-0.182805473494353	-0.266334732625874	0.0240949057789245	0.0919576287801603	0.0158607700644247	0.0605409679084677	0.127201141401968	0.0520149457525786	0.00107223340803027	0.00151205515779284	0.00156676552804835
21	0.423750140311331	0.05	0.355195634813488	0.105909142769942	0.604482126857033	0.0567648906037658	0.408894394812435	0.148658802199961	0.66912998742491	0.99	0.79	1.18	0.104111719241792	0.286365138170514	0.468618557099236	0.144700105386709	0.398005776622689	0.651311447858668	0.149462308194275	0.411062194280072	0.672666969212419	0.355195634813488	1.02163510680186	0.00225353641716026	-0.00471891674991552	-0.260384517810298	-0.182805473494353	-0.266334732625874	0.0240949057789245	0.0919576287801603	0.0158607700644247	0.0605409679084677	0.127201141401968	0.0520149457525786	0.00107223340803027	0.00151205515779284	0.00156676552804835
21	0.423750140311331	0.05	0.356003441435211	0.100545367878509	0.611461514991913	0.0479081745623536	0.377730836933378	0.114823619330545	0.640638054536211	1	0.85	1.2	0.0795302374736764	0.261627558315875	0.443724879158074	0.110061238147894	0.362064215027476	0.614067191907059	0.113938105653249	0.374781176704873	0.63569953748083	0.356003441435211	1.03244075655438	-0.0322399862128563	-0.0330910719189562	-0.260384517810298	-0.182805473494353	-0.266334732625874	0.0240949057789245	0.0919576287801603	0.0158607700644247	0.0605409679084677	0.127201141401968	0.0520149457525786	0.00107223340803027	0.00151205515779284	0.00156676552804835
21	0.423750140311331	0.05	0.35618126057701	0.122804426167503	0.589558094986516	0.0587200349995898	0.364253433185317	0.136557449649369	0.591949416721266	0.99	0.8	1.19	0.095134910389924	0.253762924060786	0.412390937731648	0.131952964514712	0.351971426435369	0.571989888356025	0.13632510233009	0.363670423438186	0.590973915297483	0.35618126057701	1.0112029604429	0.0259562254311323	0.0143040647485301	-0.260384517810298	-0.182805473494353	-0.266334732625874	0.0240949057789245	0.0919576287801603	0.0158607700644247	0.0605409679084677	0.127201141401968	0.0520149457525786	0.00107223340803027	0.00151205515779284	0.00156676552804835
21	0.423750140311331	0.05	0.356960160259517	0.121108176504375	0.592812144014659	0.0569410413111306	0.383619372553352	0.139870445763697	0.627368299343006	0.99	0.82	1.18	0.097631629579386	0.267771967666999	0.437912305754611	0.135517833786876	0.371681566347048	0.60784529890722	0.140146795671361	0.384359094249901	0.628650917924762	0.356960160259517	1.02602969501427	0.0553538515022977	0.0514393950687391	-0.260384517810298	-0.182805473494353	-0.266334732625874	0.0240949057789245	0.0919576287801603	0.0158607700644247	0.0605409679084677	0.127201141401968	0.0520149457525786	0.00107223340803027	0.00151205515779284	0.00156676552804835
21	0.423750140311331	0.05	0.357294597503387	0.116160314673793	0.598428880332982	0.0548356681968704	0.380911416718413	0.134005473883596	0.62781735955323	1.04	0.86	1.22	0.0904521897769602	0.257110928044278	0.423769666311596	0.123953083422316	0.352337432529239	0.580721781636161	0.128293651411788	0.36466518217585	0.601033741145258	0.357294597503387	1.04338816487148	-0.00882836016145621	-0.00342219657667603	-0.260384517810298	-0.182805473494353	-0.266334732625874	0.0240949057789245	0.0919576287801603	0.0158607700644247	0.0605409679084677	0.127201141401968	0.0520149457525786	0.00107223340803027	0.00151205515779284	0.00156676552804835
21	0.423750140311331	0.05	0.35741554965342	0.105968399838377	0.608862699468463	0.0525092486257455	0.40920901454123	0.137815014780672	0.680603014301789	1.01	0.87	1.13	0.0948277866616485	0.281568631637817	0.468309476613985	0.130899224282247	0.388674214184842	0.646449204087436	0.135913725756642	0.40354407671927	0.671162102266203	0.35741554965342	1.03554658819881	0.0183199881084187	0.0218239067674631	-0.260384517810298	-0.182805473494353	-0.266334732625874	0.0240949057789245	0.0919576287801603	0.0158607700644247	0.0605409679084677	0.127201141401968	0.0520149457525786	0.00107223340803027	0.00151205515779284	0.00156676552804835
21	0.423750140311331	0.05	0.357472881882846	0.104606206793298	0.610339556972394	0.0662082629545406	0.440116251009159	0.182055603389582	0.698176898628735	1.01	0.85	1.17	0.124964768754814	0.302100152418284	0.479235536081753	0.172339615961641	0.416628020589317	0.660916425216994	0.17859010782023	0.431708655079168	0.684858293987606	0.357472881882846	1.02522289094021	-0.0242616963937475	-0.0280066875339173	-0.260384517810298	-0.182805473494353	-0.266334732625874	0.0240949057789245	0.0919576287801603	0.0158607700644247	0.0605409679084677	0.127201141401968	0.0520149457525786	0.00107223340803027	0.00151205515779284	0.00156676552804835
21	0.423750140311331	0.05	0.358036499932245	0.107990032308285	0.608082967556204	0.0406294748167309	0.342682151915611	0.0826964116268039	0.602667892204417	1.05	0.86	1.23	0.055281500775621	0.229078665860443	0.402875830945266	0.0754830458942401	0.312790991668603	0.550098937442966	0.0781255636603899	0.323756186298827	0.56938089741056	0.358036499932245	1.06934613285324	0.0331519783866772	0.0507276991447862	-0.260384517810298	-0.182805473494353	-0.266334732625874	0.0240949057789245	0.0919576287801603	0.0158607700644247	0.0605409679084677	0.127201141401968	0.0520149457525786	0.00107223340803027	0.00151205515779284	0.00156676552804835
21	0.423750140311331	0.05	0.35939481436165	0.112250538947296	0.606539089776004	0.0502559815276582	0.385130879928083	0.123732310028625	0.646529449827542	1	0.86	1.19	0.0856044683006941	0.266453638461893	0.447302808623093	0.118416006689223	0.368583281466576	0.618750556243929	0.122629727748379	0.381743744836299	0.640860673048035	0.35939481436165	1.03824092494075	0.0173593905621746	0.0180394897559993	-0.260384517810298	-0.182805473494353	-0.266334732625874	0.0240949057789245	0.0919576287801603	0.0158607700644247	0.0605409679084677	0.127201141401968	0.0520149457525786	0.00107223340803027	0.00151205515779284	0.00156676552804835
21	0.423750140311331	0.05	0.35950738018876	0.125803355471935	0.593211404905585	0.0429754698741802	0.334879506063533	0.0881476363018071	0.581611375825259	0.99	0.83	1.21	0.0616960414101794	0.234387905794504	0.407079770178829	0.0857282690647385	0.325688147799974	0.565648026535209	0.0886309379267447	0.336706652950384	0.584796393759113	0.35950738018876	1.02892277920097	-0.0136825932089724	-0.0168713156067463	-0.260384517810298	-0.182805473494353	-0.266334732625874	0.0240949057789245	0.0919576287801603	0.0158607700644247	0.0605409679084677	0.127201141401968	0.0520149457525786	0.00107223340803027	0.00151205515779284	0.00156676552804835
21	0.423750140311331	0.05	0.359642085711643	0.118731182760822	0.600552988662463	0.0586633438846792	0.401915866570036	0.150548039547686	0.653283693592386	1.02	0.86	1.23	0.102938251327819	0.274812721639726	0.446687191951633	0.141753222487615	0.378436474007747	0.615119725527879	0.146697803013139	0.391634048014327	0.636579617423977	0.359642085711643	1.05020043972925	-0.0060172908343257	0.00229532657737904	-0.260384517810298	-0.182805473494353	-0.266334732625874	0.0240949057789245	0.0919576287801603	0.0158607700644247	0.0605409679084677	0.127201141401968	0.0520149457525786	0.00107223340803027	0.00151205515779284	0.00156676552804835
21	0.423750140311331	0.05	0.359891097379862	0.106526405679947	0.613255789079777	0.0517049695726661	0.387836121957056	0.128514152656111	0.647158091258001	0.99	0.82	1.18	0.0899976356380968	0.271599145073022	0.453200654507946	0.125080341746639	0.377473404084052	0.629866466421465	0.12939361205012	0.390524935160489	0.651627660237932	0.359891097379862	1.02203856807174	0.0246964033052416	0.018715383839453	-0.260384517810298	-0.182805473494353	-0.266334732625874	0.0240949057789245	0.0919576287801603	0.0158607700644247	0.0605409679084677	0.127201141401968	0.0520149457525786	0.00107223340803027	0.00151205515779284	0.00156676552804835
21	0.423750140311331	0.05	0.360285383135608	0.104468221238761	0.616102545032454	0.0454749678508962	0.364501241521423	0.103770683488528	0.625231799554317	1	0.86	1.16	0.0720730277891112	0.253161174487622	0.434249321186133	0.0998475963857734	0.350721144181032	0.601594691976292	0.103561593128761	0.363709374161507	0.623959801493764	0.360285383135608	1.01893618197104	-0.00589657955791302	-0.0120767252802156	-0.260384517810298	-0.182805473494353	-0.266334732625874	0.0240949057789245	0.0919576287801603	0.0158607700644247	0.0605409679084677	0.127201141401968	0.0520149457525786	0.00107223340803027	0.00151205515779284	0.00156676552804835
21	0.423750140311331	0.05	0.361001844301047	0.103420960901218	0.618582727700875	0.0446823210105915	0.375993027702944	0.10455462040456	0.647431435001327	1.04	0.89	1.22	0.0706658575076026	0.254124299975456	0.437582742443309	0.0968861802494797	0.348416245151288	0.599946310053097	0.100420515858598	0.361129978646609	0.621860429970863	0.361001844301047	1.06257918892093	0.0148906647306334	0.0307619788530032	-0.260384517810298	-0.182805473494353	-0.266334732625874	0.0240949057789245	0.0919576287801603	0.0158607700644247	0.0605409679084677	0.127201141401968	0.0520149457525786	0.00107223340803027	0.00151205515779284	0.00156676552804835
21	0.423750140311331	0.05	0.361326901591213	0.117864826755294	0.604788976427132	0.0611746568153935	0.43449161786886	0.168741481790902	0.700241753946819	0.99	0.85	1.21	0.117693085680186	0.303047351880723	0.488401618081261	0.163315091122269	0.42051923102136	0.677723370920451	0.16897988102265	0.435077074288735	0.701303897201211	0.361326901591213	1.05469287477347	0.004776359930708	0.0138727823004359	-0.260384517810298	-0.182805473494353	-0.266334732625874	0.0240949057789245	0.0919576287801603	0.0158607700644247	0.0605409679084677	0.127201141401968	0.0520149457525786	0.00107223340803027	0.00151205515779284	0.00156676552804835
21	0.423750140311331	0.05	0.362039767865454	0.111085970249191	0.612993565481717	0.0342937148056681	0.331826546813641	0.0569030544415976	0.606750039185684	0.99	0.84	1.16	0.0397448607284373	0.23176963026901	0.423794399809582	0.0551818492245223	0.321789447941805	0.588397046659089	0.0571537915349217	0.333297323236833	0.609403322422458	0.362039767865454	1.01494425627625	-0.0710991567127142	-0.0790479906036915	-0.260384517810298	-0.182805473494353	-0.266334732625874	0.0240949057789245	0.0919576287801603	0.0158607700644247	0.0605409679084677	0.127201141401968	0.0520149457525786	0.00107223340803027	0.00151205515779284	0.00156676552804835
21	0.423750140311331	0.05	0.362228035689615	0.116790874108867	0.607665197270363	0.0576834104534381	0.452825713310363	0.167073570909657	0.73857785571107	1.02	0.87	1.16	0.114055948117025	0.309130078337223	0.504204208557421	0.156968020675757	0.425436264649249	0.693904508622741	0.162798582545299	0.441225394907652	0.719662875889141	0.362228035689615	1.04728930365432	-0.0403946060040086	-0.0312082658654237	-0.260384517810298	-0.182805473494353	-0.266334732625874	0.0240949057789245	0.0919576287801603	0.0158607700644247	0.0605409679084677	0.127201141401968	0.0520149457525786	0.00107223340803027	0.00151205515779284	0.00156676552804835
21	0.423750140311331	0.05	0.363871376385586	0.120124380553957	0.607618372217216	0.0565510677116307	0.408922414380351	0.148147883983651	0.669696944777051	0.98	0.84	1.17	0.104524568029865	0.288511975814332	0.472499383598798	0.145696283503472	0.402155430198779	0.658614576894085	0.150904093640236	0.41657956131406	0.682200041531751	0.363871376385586	1.03187542444009	0.0252769914760009	0.0244898268808354	-0.260384517810298	-0.182805473494353	-0.266334732625874	0.0240949057789245	0.0919576287801603	0.0158607700644247	0.0605409679084677	0.127201141401968	0.0520149457525786	0.00107223340803027	0.00151205515779284	0.00156676552804835
21	0.423750140311331	0.05	0.364031624366111	0.120753400599212	0.60730984813301	0.0457812877298441	0.357724686113395	0.102739860991139	0.612709511235652	1.01	0.87	1.19	0.0706065886526376	0.245841482747195	0.421076376841753	0.0974187729886203	0.339197460972931	0.580976148957242	0.100962950587021	0.351546452254762	0.602203372567556	0.364031624366111	1.03831084698193	-0.0100882353750275	-0.00428428317338023	-0.260384517810298	-0.182805473494353	-0.266334732625874	0.0240949057789245	0.0919576287801603	0.0158607700644247	0.0605409679084677	0.127201141401968	0.0520149457525786	0.00107223340803027	0.00151205515779284	0.00156676552804835
21	0.423750140311331	0.05	0.3643429041169	0.114834949897345	0.613850858336456	0.0548320006203602	0.399258910591749	0.140451005376828	0.65806681580667	1.01	0.83	1.23	0.096565700789538	0.274506518442626	0.452447336095714	0.13325813545367	0.378811798790424	0.624365462127178	0.137721809529584	0.391484258557607	0.645295496977286	0.3643429041169	1.03967599056717	0.0117877523421831	0.0145779026457567	-0.260384517810298	-0.182805473494353	-0.266334732625874	0.0240949057789245	0.0919576287801603	0.0158607700644247	0.0605409679084677	0.127201141401968	0.0520149457525786	0.00107223340803027	0.00151205515779284	0.00156676552804835
21	0.423750140311331	0.05	0.364730665255485	0.118884413965603	0.610576916545367	0.050233920693527	0.365548046547166	0.117383510613489	0.613712582480843	1.02	0.87	1.19	0.0804182405985878	0.250433221871928	0.420448203145268	0.110823770717081	0.345120133866269	0.579416497015457	0.114888387173128	0.357821405427321	0.60074117024739	0.364730665255485	1.03157737907935	0.0350212709759474	0.0361058419574165	-0.260384517810298	-0.182805473494353	-0.266334732625874	0.0240949057789245	0.0919576287801603	0.0158607700644247	0.0605409679084677	0.127201141401968	0.0520149457525786	0.00107223340803027	0.00151205515779284	0.00156676552804835
21	0.423750140311331	0.05	0.366255518329946	0.109079314516316	0.623431722143577	0.0546593891526914	0.412875210498431	0.144794207150708	0.680956213846155	1	0.85	1.2	0.100510062995421	0.286600646759661	0.4726912305239	0.13921358216234	0.396962269213517	0.654710956264694	0.144114417467142	0.410911940658708	0.677719309464179	0.366255518329946	1.04087992580417	0.0343526959284061	0.0397136280585729	-0.260384517810298	-0.182805473494353	-0.266334732625874	0.0240949057789245	0.0919576287801603	0.0158607700644247	0.0605409679084677	0.127201141401968	0.0520149457525786	0.00107223340803027	0.00151205515779284	0.00156676552804835
21	0.423750140311331	0.05	0.366812343759217	0.108560440556081	0.625064246962354	0.046084701661298	0.399528324549939	0.115730179633529	0.683326469466349	1.05	0.89	1.21	0.0771971731962619	0.266503148658023	0.455809124119784	0.105322961929234	0.363600114071136	0.621877266213037	0.109170604828361	0.376943912791174	0.644632382774143	0.366812343759217	1.08056989477234	-0.0446777440448368	-0.0194959202546908	-0.260384517810298	-0.182805473494353	-0.266334732625874	0.0240949057789245	0.0919576287801603	0.0158607700644247	0.0605409679084677	0.127201141401968	0.0520149457525786	0.00107223340803027	0.00151205515779284	0.00156676552804835
21	0.423750140311331	0.05	0.367265443225085	0.108475005698214	0.626055880751956	0.0466368203201028	0.383567343725353	0.112802791191849	0.654331896258857	1.02	0.84	1.22	0.0769963164562874	0.261813313905913	0.446630311355539	0.105959614665566	0.360298247144525	0.614636879623484	0.109560871263498	0.372568868391261	0.635541119388094	0.367265443225085	1.0461584949068	-0.0156682079283769	-0.0101364549581181	-0.260384517810298	-0.182805473494353	-0.266334732625874	0.0240949057789245	0.0919576287801603	0.0158607700644247	0.0605409679084677	0.127201141401968	0.0520149457525786	0.00107223340803027	0.00151205515779284	0.00156676552804835
21	0.423750140311331	0.05	0.367805380898011	0.119913729090777	0.615697032705244	0.0572087811192388	0.39219817368045	0.14361745142431	0.64077889593659	0.97	0.81	1.16	0.101949812394062	0.278409969202722	0.454870126011382	0.142451296828688	0.389013576696614	0.635575856564541	0.147404234586181	0.402565662447	0.657684986917574	0.367805380898011	1.00978433993961	-0.02638125332164	-0.0406922503964303	-0.260384517810298	-0.182805473494353	-0.266334732625874	0.0240949057789245	0.0919576287801603	0.0158607700644247	0.0605409679084677	0.127201141401968	0.0520149457525786	0.00107223340803027	0.00151205515779284	0.00156676552804835
21	0.423750140311331	0.05	0.368761132990326	0.120355654986219	0.617166610994433	0.0452919344826823	0.334064987386385	0.0946004084178812	0.573529566354889	1	0.81	1.16	0.0654732414299747	0.231207432803387	0.3969416241768	0.0905813011652196	0.319872204964833	0.549163108764447	0.0937408313557152	0.3310392193006	0.568343112807521	0.368761132990326	1.00473559370789	0.037116700958626	0.0222834602931476	-0.260384517810298	-0.182805473494353	-0.266334732625874	0.0240949057789245	0.0919576287801603	0.0158607700644247	0.0605409679084677	0.127201141401968	0.0520149457525786	0.00107223340803027	0.00151205515779284	0.00156676552804835
21	0.423750140311331	0.05	0.369370821725637	0.109811674840555	0.628929968610719	0.0489043815662687	0.394655203869008	0.122922756625865	0.666387651112151	1.04	0.84	1.21	0.0825605159144476	0.265068390378831	0.447576264843214	0.112928563798913	0.362567897044024	0.612207230289136	0.1168439185318	0.375140597697418	0.633361962658469	0.369370821725637	1.05017542585983	0.0525165486483596	0.0620856383150627	-0.260384517810298	-0.182805473494353	-0.266334732625874	0.0240949057789245	0.0919576287801603	0.0158607700644247	0.0605409679084677	0.127201141401968	0.0520149457525786	0.00107223340803027	0.00151205515779284	0.00156676552804835
21	0.423750140311331	0.05	0.369459780930889	0.104716066236937	0.634203495624841	0.0480459319962411	0.390393853912777	0.119082405882989	0.661705301942565	0.99	0.82	1.21	0.0831507755078138	0.272597378812017	0.46204398211622	0.115433596412073	0.378431777895066	0.641429959378059	0.119263901811753	0.39101061300459	0.662785065188832	0.369459780930889	1.02942944092631	-0.0135382807584358	-0.0163441750329784	-0.260384517810298	-0.182805473494353	-0.266334732625874	0.0240949057789245	0.0919576287801603	0.0158607700644247	0.0605409679084677	0.127201141401968	0.0520149457525786	0.00107223340803027	0.00151205515779284	0.00156676552804835
21	0.423750140311331	0.05	0.369952273189959	0.122569084156977	0.61733546222294	0.0697336166605724	0.450370855390084	0.193545256997942	0.707196453782226	0.94	0.81	1.13	0.139747451157522	0.325185851064624	0.510624250971726	0.196598010703819	0.457474471976388	0.718350933248958	0.203661052499087	0.473943528717624	0.74416745677706	0.369952273189959	0.994785684192197	0.0258485186517907	0.00680606463336616	-0.260384517810298	-0.182805473494353	-0.266334732625874	0.0240949057789245	0.0919576287801603	0.0158607700644247	0.0605409679084677	0.127201141401968	0.0520149457525786	0.00107223340803027	0.00151205515779284	0.00156676552804835
21	0.423750140311331	0.05	0.370811677570109	0.117184223706441	0.624439131433778	0.0553320979961948	0.420849430407094	0.149353567517291	0.692345293296897	0.97	0.87	1.13	0.105797824026744	0.298117779977437	0.49043773592813	0.147704267718445	0.416202022966795	0.684699778215145	0.15336478736319	0.432034432067914	0.710941711025529	0.370811677570109	1.0203451764335	-0.0251228512131898	-0.0307751229709895	-0.260384517810298	-0.182805473494353	-0.266334732625874	0.0240949057789245	0.0919576287801603	0.0158607700644247	0.0605409679084677	0.127201141401968	0.0520149457525786	0.00107223340803027	0.00151205515779284	0.00156676552804835
21	0.423750140311331	0.05	0.371242398297401	0.114394025718814	0.628090770875989	0.05168401105614	0.399767279277202	0.132410539203963	0.667124019350441	1	0.87	1.17	0.0917924711465989	0.277135239151029	0.46247800715546	0.127074162274919	0.383655956878346	0.640237751481773	0.131744367514644	0.397795685832805	0.663867101441347	0.371242398297401	1.02951821133976	0.0213172531213761	0.0210536512480244	-0.260384517810298	-0.182805473494353	-0.266334732625874	0.0240949057789245	0.0919576287801603	0.0158607700644247	0.0605409679084677	0.127201141401968	0.0520149457525786	0.00107223340803027	0.00151205515779284	0.00156676552804835
21	0.423750140311331	0.05	0.371783051806867	0.124676681486158	0.618889422127576	0.060953865728561	0.438069437082271	0.1696145875054	0.706524286659143	1.01	0.88	1.21	0.116996717678958	0.302171452396232	0.487346187113506	0.161653920118459	0.417509147237596	0.673364374356732	0.167527496509562	0.43268748847528	0.697820728679408	0.371783051806867	1.05143942716553	0.0339195719883382	0.0441092242679362	-0.260384517810298	-0.182805473494353	-0.266334732625874	0.0240949057789245	0.0919576287801603	0.0158607700644247	0.0605409679084677	0.127201141401968	0.0520149457525786	0.00107223340803027	0.00151205515779284	0.00156676552804835
21	0.423750140311331	0.05	0.371832312019952	0.108553250292204	0.635111373747701	0.0510143151722044	0.398445219926552	0.13013458762037	0.666755852232733	1.01	0.84	1.21	0.0897547881449689	0.27481061688388	0.45986644562279	0.124008847846779	0.379689470391144	0.635370092935509	0.128271144615393	0.392702343693959	0.6571592215714	0.371832312019952	1.03098630341846	0.0235036324390673	0.0244091453864698	-0.260384517810298	-0.182805473494353	-0.266334732625874	0.0240949057789245	0.0919576287801603	0.0158607700644247	0.0605409679084677	0.127201141401968	0.0520149457525786	0.00107223340803027	0.00151205515779284	0.00156676552804835
21	0.423750140311331	0.05	0.371861516907779	0.112162297354997	0.63156073646056	0.0587129874415913	0.425236574926243	0.159402886648588	0.691070263203898	0.99	0.84	1.12	0.110914305466248	0.295884349138343	0.480854392810438	0.153765832494746	0.41019869417357	0.666631555852395	0.159537050923101	0.425572199646265	0.691664809338033	0.371861516907779	1.01420950735573	-0.0519297911012086	-0.0597573858799105	-0.260384517810298	-0.182805473494353	-0.266334732625874	0.0240949057789245	0.0919576287801603	0.0158607700644247	0.0605409679084677	0.127201141401968	0.0520149457525786	0.00107223340803027	0.00151205515779284	0.00156676552804835
21	0.423750140311331	0.05	0.37241674228412	0.114771493040917	0.630061991527322	0.0417940364441236	0.363106862319052	0.0916553944783008	0.634558330159803	0.97	0.81	1.18	0.0651243850517284	0.258000211020741	0.450876036989754	0.0910300666580999	0.360629530526347	0.630228994394595	0.0941111761829935	0.372843879300763	0.651604776515286	0.37241674228412	1.01417251988546	-0.021420916054303	-0.0309454062206968	-0.260384517810298	-0.182805473494353	-0.266334732625874	0.0240949057789245	0.0919576287801603	0.0158607700644247	0.0605409679084677	0.127201141401968	0.0520149457525786	0.00107223340803027	0.00151205515779284	0.00156676552804835
21	0.423750140311331	0.05	0.372790292403244	0.11986695258254	0.625713632223947	0.0484010979948846	0.374265092625692	0.115167043208452	0.633363142042932	1.01	0.86	1.18	0.079472915666971	0.258267793586541	0.437062671506111	0.10982496162207	0.356904616885054	0.603984272148038	0.11382453959012	0.369909289991646	0.626005684784525	0.372790292403244	1.03281760924415	0.000731316769557891	0.000745066052790413	-0.260384517810298	-0.182805473494353	-0.266334732625874	0.0240949057789245	0.0919576287801603	0.0158607700644247	0.0605409679084677	0.127201141401968	0.0520149457525786	0.00107223340803027	0.00151205515779284	0.00156676552804835
21	0.423750140311331	0.05	0.374054819685918	0.12174054882407	0.626369090547767	0.0652931799703068	0.436397458037632	0.178604251053283	0.694190665021982	1	0.82	1.17	0.123380369362978	0.301464714553098	0.479549059743218	0.170571393001558	0.416770160177269	0.66296892735298	0.176474714230035	0.431180470585163	0.68593011972404	0.374054819685918	1.01984970808773	-0.0230910071862532	-0.0288317567368337	-0.260384517810298	-0.182805473494353	-0.266334732625874	0.0240949057789245	0.0919576287801603	0.0158607700644247	0.0605409679084677	0.127201141401968	0.0520149457525786	0.00107223340803027	0.00151205515779284	0.00156676552804835
21	0.423750140311331	0.05	0.375211714120011	0.118157222315335	0.632266205924688	0.045622898346732	0.368451113275273	0.10534320369369	0.631559022856855	0.97	0.83	1.21	0.0744838078047899	0.260516492231004	0.446549176657219	0.103910561362035	0.363440266409835	0.622969971457636	0.107450764790068	0.37585396914543	0.64415541118724	0.375211714120011	1.02261105298727	-0.0126350023172979	-0.018455875169911	-0.260384517810298	-0.182805473494353	-0.266334732625874	0.0240949057789245	0.0919576287801603	0.0158607700644247	0.0605409679084677	0.127201141401968	0.0520149457525786	0.00107223340803027	0.00151205515779284	0.00156676552804835
21	0.423750140311331	0.05	0.375407654940827	0.116380259216909	0.634435050664746	0.0449057658919135	0.378359551722446	0.105924978054785	0.650794125390107	1.03	0.88	1.16	0.071920663681932	0.256897575718189	0.441874487754446	0.0987768191605815	0.352826629794883	0.606876440429185	0.102482765704844	0.366081072345454	0.629678980437196	0.375407654940827	1.04727048812488	-0.0587638781330573	-0.0494677314501247	-0.260384517810298	-0.182805473494353	-0.266334732625874	0.0240949057789245	0.0919576287801603	0.0158607700644247	0.0605409679084677	0.127201141401968	0.0520149457525786	0.00107223340803027	0.00151205515779284	0.00156676552804835
21	0.423750140311331	0.05	0.376567501526262	0.131009822541287	0.622125180511238	0.0503152516529227	0.37819104615911	0.121661961697927	0.634720130620293	0.98	0.84	1.18	0.0857318450556907	0.266500849717228	0.447269854378765	0.119443201816062	0.37129394283127	0.623144683846478	0.123687604055171	0.38448551025103	0.64525471960848	0.376567501526262	1.0263642520605	-0.0165716042089914	-0.0197754179209004	-0.260384517810298	-0.182805473494353	-0.266334732625874	0.0240949057789245	0.0919576287801603	0.0158607700644247	0.0605409679084677	0.127201141401968	0.0520149457525786	0.00107223340803027	0.00151205515779284	0.00156676552804835
21	0.423750140311331	0.05	0.377006202706971	0.112004682153172	0.642007723260771	0.0459584970590811	0.387862365232503	0.111954660681214	0.663770069783793	1.01	0.86	1.18	0.0770024682779154	0.266771917250111	0.456541366222307	0.106276794333044	0.368191628365674	0.630106462398304	0.110140077951639	0.38160919209158	0.653076592854037	0.377006202706971	1.02160319789834	0.00944278866804358	0.00577973884443421	-0.260384517810298	-0.182805473494353	-0.266334732625874	0.0240949057789245	0.0919576287801603	0.0158607700644247	0.0605409679084677	0.127201141401968	0.0520149457525786	0.00107223340803027	0.00151205515779284	0.00156676552804835
21	0.423750140311331	0.05	0.378101065044783	0.11545211174603	0.640750018343535	0.0432164384929177	0.368060237081525	0.0976726632476703	0.638447810915379	0.99	0.83	1.18	0.0683238535100945	0.257465015134094	0.446606176758094	0.0949166884609301	0.357674887694397	0.620433086927864	0.0982376503018203	0.37022404887189	0.642125396690948	0.378101065044783	1.02289603145447	0.0107101956543027	0.00653835695926676	-0.260384517810298	-0.182805473494353	-0.266334732625874	0.0240949057789245	0.0919576287801603	0.0158607700644247	0.0605409679084677	0.127201141401968	0.0520149457525786	0.00107223340803027	0.00151205515779284	0.00156676552804835
21	0.423750140311331	0.05	0.378480377427931	0.1335158315619	0.623444923293963	0.0565508852722241	0.419072978096187	0.15182485945924	0.686321096733134	0.96	0.84	1.17	0.108350397083783	0.29907304867946	0.489795700275137	0.151715041441721	0.418769854063573	0.685824666685425	0.15716955268079	0.433765917903796	0.71039938752155	0.378480377427931	1.02461278975582	-0.0169942327174017	-0.0218256526589962	-0.260384517810298	-0.182805473494353	-0.266334732625874	0.0240949057789245	0.0919576287801603	0.0158607700644247	0.0605409679084677	0.127201141401968	0.0520149457525786	0.00107223340803027	0.00151205515779284	0.00156676552804835
21	0.423750140311331	0.05	0.379039998692266	0.112627577565228	0.645452419819303	0.0527655107444534	0.416197519477201	0.140876970287773	0.691518068666629	0.99	0.82	1.19	0.0982067141240545	0.290135362301908	0.482064010479761	0.136247306896115	0.402519950917298	0.668792594938481	0.140914948322107	0.416381984835991	0.69180003604296	0.379039998692266	1.01518003494588	0.0321320441969801	0.0243602546538545	-0.260384517810298	-0.182805473494353	-0.266334732625874	0.0240949057789245	0.0919576287801603	0.0158607700644247	0.0605409679084677	0.127201141401968	0.0520149457525786	0.00107223340803027	0.00151205515779284	0.00156676552804835
21	0.423750140311331	0.05	0.379078737048189	0.128368037894617	0.629789436201762	0.0546569083835951	0.410412904840628	0.143924286148578	0.676901523532679	1.01	0.88	1.19	0.0989314226190136	0.282111752113675	0.465292081608337	0.136510992107843	0.389273237428591	0.64203548274934	0.141494280470312	0.403473762277644	0.665467016574846	0.379078737048189	1.04845250337153	-0.0204203548236889	-0.0108156670423038	-0.260384517810298	-0.182805473494353	-0.266334732625874	0.0240949057789245	0.0919576287801603	0.0158607700644247	0.0605409679084677	0.127201141401968	0.0520149457525786	0.00107223340803027	0.00151205515779284	0.00156676552804835
21	0.423750140311331	0.05	0.380083868726916	0.124605033636832	0.635562703817001	0.060933382443357	0.439830292937014	0.170248127774052	0.709412458099977	1.02	0.87	1.18	0.116054886748416	0.299823883544097	0.483592880339778	0.159631240572949	0.412401923128815	0.665172605684682	0.165489003526938	0.427570290930416	0.689660476976181	0.380083868726916	1.05018465855977	0.0248503169070552	0.0337109093653453	-0.260384517810298	-0.182805473494353	-0.266334732625874	0.0240949057789245	0.0919576287801603	0.0158607700644247	0.0605409679084677	0.127201141401968	0.0520149457525786	0.00107223340803027	0.00151205515779284	0.00156676552804835
21	0.423750140311331	0.05	0.382205205025814	0.124425356229923	0.639985053821704	0.0609104501973675	0.443469405257346	0.171602261747873	0.715336548766819	0.99	0.86	1.17	0.119793720133566	0.309581291528961	0.499368862924356	0.166286906410056	0.429733004312604	0.693179102215153	0.172374759731375	0.445500436906264	0.718571590799651	0.382205205025814	1.03962331082084	-0.0301394794810954	-0.0256225460888175	-0.260384517810298	-0.182805473494353	-0.266334732625874	0.0240949057789245	0.0919576287801603	0.0158607700644247	0.0605409679084677	0.127201141401968	0.0520149457525786	0.00107223340803027	0.00151205515779284	0.00156676552804835
21	0.423750140311331	0.05	0.382322562058662	0.125795666412854	0.638849457704469	0.0512287127497183	0.396890590582428	0.130216815255686	0.663564365909169	1.01	0.85	1.16	0.0895018982497709	0.272794732269024	0.456087566288278	0.12349580962673	0.376405495104195	0.62931518058166	0.128023737062946	0.390201229671839	0.652431387321522	0.382322562058662	1.03150038048887	-0.0255188518959115	-0.0237400614367227	-0.260384517810298	-0.182805473494353	-0.266334732625874	0.0240949057789245	0.0919576287801603	0.0158607700644247	0.0605409679084677	0.127201141401968	0.0520149457525786	0.00107223340803027	0.00151205515779284	0.00156676552804835
21	0.423750140311331	0.05	0.382583174409247	0.110381266045595	0.654785082772899	0.0541356326431409	0.439026399825386	0.152510371638266	0.725542428012506	1.04	0.86	1.21	0.10305933649807	0.296673393324735	0.4902874501514	0.14128956047628	0.406725433834356	0.672161307192431	0.14629008578637	0.421089961524275	0.695973505595289	0.382583174409247	1.0542613223713	0.00174091773311861	0.0128268577230912	-0.260384517810298	-0.182805473494353	-0.266334732625874	0.0240949057789245	0.0919576287801603	0.0158607700644247	0.0605409679084677	0.127201141401968	0.0520149457525786	0.00107223340803027	0.00151205515779284	0.00156676552804835
21	0.423750140311331	0.05	0.38590595156999	0.127190533846523	0.644621369293456	0.0555112332138713	0.420112401127949	0.149555308268436	0.690669493987462	0.97	0.84	1.14	0.106213124996069	0.298360863883955	0.49050860277184	0.14843501617891	0.416965414202881	0.685495812226852	0.153872195620331	0.432261580147319	0.710579962058004	0.38590595156999	1.00785986880125	-0.0319177578126496	-0.0419213107680907	-0.260384517810298	-0.182805473494353	-0.266334732625874	0.0240949057789245	0.0919576287801603	0.0158607700644247	0.0605409679084677	0.127201141401968	0.0520149457525786	0.00107223340803027	0.00151205515779284	0.00156676552804835
21	0.423750140311331	0.05	0.386205400195308	0.13161690933442	0.640793891056197	0.0604761904297608	0.445900529013473	0.171499881751719	0.720301176275227	0.98	0.85	1.19	0.120265768035083	0.312691583465291	0.505117398895499	0.167237558488825	0.434818467741253	0.702399376993681	0.173197593576356	0.450252821255415	0.727430962836046	0.386205400195308	1.03699797860411	-0.0665423365098173	-0.0642383156106345	-0.260384517810298	-0.182805473494353	-0.266334732625874	0.0240949057789245	0.0919576287801603	0.0158607700644247	0.0605409679084677	0.127201141401968	0.0520149457525786	0.00107223340803027	0.00151205515779284	0.00156676552804835
21	0.423750140311331	0.05	0.386344955533187	0.12154864310186	0.651141267964514	0.0622808559040704	0.472310248567959	0.186174621291582	0.758445875844336	1.03	0.88	1.23	0.126142176447504	0.320012697216738	0.513883217985972	0.173107697088675	0.439160498212738	0.705213299336801	0.179263943864552	0.454763417621277	0.730242996154709	0.386344955533187	1.06621486097047	0.0130418558160384	0.0309459379954901	-0.260384517810298	-0.182805473494353	-0.266334732625874	0.0240949057789245	0.0919576287801603	0.0158607700644247	0.0605409679084677	0.127201141401968	0.0520149457525786	0.00107223340803027	0.00151205515779284	0.00156676552804835
21	0.423750140311331	0.05	0.386707729247765	0.121081183869194	0.652334274626335	0.0535960505168283	0.407442777843195	0.140127387312741	0.674758168373649	0.99	0.85	1.16	0.0978767026498345	0.28459215845349	0.471307614257145	0.135893551561711	0.395132223622403	0.654370895683096	0.140853694230746	0.409559817643488	0.678264853545505	0.386707729247765	1.01697765561372	0.0238763881319075	0.0168701121005412	-0.260384517810298	-0.182805473494353	-0.266334732625874	0.0240949057789245	0.0919576287801603	0.0158607700644247	0.0605409679084677	0.127201141401968	0.0520149457525786	0.00107223340803027	0.00151205515779284	0.00156676552804835
21	0.423750140311331	0.05	0.386732268740256	0.125232326145852	0.648232211334661	0.0538550068271941	0.408720275645258	0.141248815091316	0.676191736199199	1.04	0.87	1.22	0.0952750941482719	0.275689836528785	0.456104578909298	0.13052821109717	0.377698930675119	0.624869650253068	0.13516090095347	0.391099748823399	0.647106717066647	0.386732268740256	1.0644047447222	-0.00648131819981358	0.0100533470252019	-0.260384517810298	-0.182805473494353	-0.266334732625874	0.0240949057789245	0.0919576287801603	0.0158607700644247	0.0605409679084677	0.127201141401968	0.0520149457525786	0.00107223340803027	0.00151205515779284	0.00156676552804835
21	0.423750140311331	0.05	0.386809891362162	0.128278171523313	0.645341611201011	0.0514602329290891	0.399669829134058	0.131766121438168	0.667573536829947	1	0.83	1.17	0.0913410582418034	0.277053500110468	0.462765941979133	0.126446741940529	0.383535215230904	0.64062368852128	0.130910232706654	0.397112058284471	0.663407862884614	0.386809891362162	1.02019604875815	0.0125635428395334	0.00834167604776745	-0.260384517810298	-0.182805473494353	-0.266334732625874	0.0240949057789245	0.0919576287801603	0.0158607700644247	0.0605409679084677	0.127201141401968	0.0520149457525786	0.00107223340803027	0.00151205515779284	0.00156676552804835
21	0.423750140311331	0.05	0.388098364820517	0.129890587636643	0.64630614200439	0.0537571382038647	0.404340046331216	0.139480606705406	0.669199485957026	0.98	0.85	1.18	0.097776481841174	0.283444043810797	0.46911160578042	0.135945405095604	0.394091857594005	0.652238310092406	0.140877727456633	0.408368793243384	0.675790998676945	0.388098364820517	1.02261140330956	0.0249750636757012	0.0215702997001438	-0.260384517810298	-0.182805473494353	-0.266334732625874	0.0240949057789245	0.0919576287801603	0.0158607700644247	0.0605409679084677	0.127201141401968	0.0520149457525786	0.00107223340803027	0.00151205515779284	0.00156676552804835
21	0.423750140311331	0.05	0.38856692113367	0.130774986175772	0.646358856091569	0.0574616860928915	0.428501073145802	0.157545742589102	0.699456403702501	1.01	0.85	1.23	0.108284025061191	0.294516501561604	0.480748978062017	0.149410635070618	0.406374786236745	0.663338937402871	0.15456314548995	0.420357176438671	0.68623005853017	0.38856692113367	1.04267468569191	0.0360559299703626	0.0409789060471007	-0.260384517810298	-0.182805473494353	-0.266334732625874	0.0240949057789245	0.0919576287801603	0.0158607700644247	0.0605409679084677	0.127201141401968	0.0520149457525786	0.00107223340803027	0.00151205515779284	0.00156676552804835
21	0.423750140311331	0.05	0.388737009618793	0.118073759339752	0.659400259897834	0.0463008359629449	0.384461222782922	0.112034761406811	0.656887684159033	0.99	0.83	1.16	0.078344983741438	0.268850559147174	0.45935613455291	0.108824439915596	0.373444605167635	0.638064770419673	0.112686081174085	0.386736495097517	0.660743309424666	0.388737009618793	1.01497433755274	-0.0189106969189651	-0.028260796219162	-0.260384517810298	-0.182805473494353	-0.266334732625874	0.0240949057789245	0.0919576287801603	0.0158607700644247	0.0605409679084677	0.127201141401968	0.0520149457525786	0.00107223340803027	0.00151205515779284	0.00156676552804835
21	0.423750140311331	0.05	0.388794914005582	0.134908730079507	0.642681097931657	0.0761740265609949	0.488471292498175	0.222878592200099	0.754063992796251	1.01	0.86	1.2	0.153761175827557	0.336990284939947	0.520219394052338	0.212463988287427	0.465646152659207	0.718828317030987	0.219950494477413	0.482086718002963	0.744257558126474	0.388794914005582	1.04179811576942	0.0242974602159047	0.0296123573058188	-0.260384517810298	-0.182805473494353	-0.266334732625874	0.0240949057789245	0.0919576287801603	0.0158607700644247	0.0605409679084677	0.127201141401968	0.0520149457525786	0.00107223340803027	0.00151205515779284	0.00156676552804835
21	0.423750140311331	0.05	0.389093239198773	0.129627941615687	0.64855853678186	0.0492492004438441	0.370366083920167	0.116297814940589	0.624434352899746	0.99	0.84	1.17	0.0813005681660208	0.258912629334576	0.436524690503132	0.112916040276028	0.359596366192852	0.606276692109676	0.116969108179795	0.372495538446237	0.628084430565154	0.389093239198773	1.01167328540362	-0.021532337031896	-0.0311888578548072	-0.260384517810298	-0.182805473494353	-0.266334732625874	0.0240949057789245	0.0919576287801603	0.0158607700644247	0.0605409679084677	0.127201141401968	0.0520149457525786	0.00107223340803027	0.00151205515779284	0.00156676552804835
21	0.423750140311331	0.05	0.389099203008621	0.117687545488154	0.660510860529087	0.0640986922201094	0.457205437768748	0.184441286664262	0.729969588873234	1	0.84	1.17	0.128267271500969	0.317957519591335	0.507647767681701	0.177785982486249	0.440707823187846	0.703629663889443	0.184115098200913	0.456372523224108	0.728689902911542	0.389099203008621	1.01436647035758	0.0619388106099458	0.0541655989844004	-0.260384517810298	-0.182805473494353	-0.266334732625874	0.0240949057789245	0.0919576287801603	0.0158607700644247	0.0605409679084677	0.127201141401968	0.0520149457525786	0.00107223340803027	0.00151205515779284	0.00156676552804835
21	0.423750140311331	0.05	0.390851933228851	0.135790543928252	0.64591332252945	0.0509374957731409	0.390916066053883	0.127466435474848	0.654365696632918	0.95	0.84	1.14	0.0913979381078403	0.280300631907161	0.469203325706483	0.128219953391899	0.393226966635181	0.658233979878463	0.132912674328123	0.407645557657606	0.682348553580878	0.390851933228851	1.00665797638188	-0.00261292374445089	-0.0128552720077506	-0.260384517810298	-0.182805473494353	-0.266334732625874	0.0240949057789245	0.0919576287801603	0.0158607700644247	0.0605409679084677	0.127201141401968	0.0520149457525786	0.00107223340803027	0.00151205515779284	0.00156676552804835
21	0.423750140311331	0.05	0.391891520792757	0.130276886938891	0.653506154646623	0.0517223001110804	0.404746739733925	0.13416550479948	0.675327974668369	0.98	0.86	1.12	0.0940285554531831	0.283662714335152	0.473296873217122	0.130722433880479	0.394359779753256	0.657997125626033	0.135720264343557	0.409432375844118	0.683150193531605	0.391891520792757	1.02074722447128	-0.0575506239941295	-0.0621442993379366	-0.260384517810298	-0.182805473494353	-0.266334732625874	0.0240949057789245	0.0919576287801603	0.0158607700644247	0.0605409679084677	0.127201141401968	0.0520149457525786	0.00107223340803027	0.00151205515779284	0.00156676552804835
21	0.423750140311331	0.05	0.392441275566272	0.110236536421878	0.674646014710665	0.0596996269825969	0.446709872844563	0.169914702557829	0.723505043131298	0.99	0.86	1.18	0.118449519772681	0.311406659456944	0.504363799141208	0.164331380809038	0.432031184591535	0.699730988374031	0.170330942109651	0.447846073880313	0.725282377552804	0.392441275566272	1.01799204360381	0.0360344101298518	0.0306698956233085	-0.260384517810298	-0.182805473494353	-0.266334732625874	0.0240949057789245	0.0919576287801603	0.0158607700644247	0.0605409679084677	0.127201141401968	0.0520149457525786	0.00107223340803027	0.00151205515779284	0.00156676552804835
21	0.423750140311331	0.05	0.392949676181892	0.123519747781538	0.662379604582245	0.0431085323165798	0.394401718152808	0.104284180807668	0.684519255497949	1.03	0.88	1.16	0.0708056282919531	0.26778617079746	0.464766713302967	0.0972449107022485	0.367779269737171	0.638313628772093	0.100915425036894	0.381643762329554	0.662395629356367	0.392949676181892	1.04537942016388	-0.0188494178687032	-0.00971479970429639	-0.260384517810298	-0.182805473494353	-0.266334732625874	0.0240949057789245	0.0919576287801603	0.0158607700644247	0.0605409679084677	0.127201141401968	0.0520149457525786	0.00107223340803027	0.00151205515779284	0.00156676552804835
21	0.423750140311331	0.05	0.393162497199733	0.113372063339604	0.672952931059863	0.052504197924821	0.427360734362883	0.143913834384813	0.710807634340953	1.03	0.87	1.21	0.0976890999078782	0.290093622022801	0.482498144137724	0.134154507663865	0.39837983025328	0.662605152842695	0.138941817523243	0.412638475412763	0.686303988702305	0.393162497199733	1.04266449132608	0.00451714702916917	0.0120076138248832	-0.260384517810298	-0.182805473494353	-0.266334732625874	0.0240949057789245	0.0919576287801603	0.0158607700644247	0.0605409679084677	0.127201141401968	0.0520149457525786	0.00107223340803027	0.00151205515779284	0.00156676552804835
21	0.423750140311331	0.05	0.394013123290911	0.135633636065803	0.652392610516019	0.0556664068897869	0.418062619299884	0.149223215538043	0.686902023061725	0.95	0.81	1.15	0.106944112704221	0.29961380817739	0.492283503650558	0.149998831048924	0.420235577782781	0.690472324516637	0.155253179188152	0.434951869929552	0.714590859844431	0.394013123290911	1.00328782477372	0.00986953067373534	-0.00513235471191324	-0.260384517810298	-0.182805473494353	-0.266334732625874	0.0240949057789245	0.0919576287801603	0.0158607700644247	0.0605409679084677	0.127201141401968	0.0520149457525786	0.00107223340803027	0.00151205515779284	0.00156676552804835
21	0.423750140311331	0.05	0.395195757678454	0.11917180220492	0.671219713151988	0.0582439404726244	0.444367274155729	0.165388368769309	0.723346179542149	1.02	0.86	1.19	0.11338774199164	0.304651422626813	0.495915103261987	0.156301853863277	0.419953526741599	0.68360519961992	0.161925125733629	0.43505971657002	0.708147736566401	0.395195757678454	1.03983361335064	0.0392689841389853	0.0422631779894586	-0.260384517810298	-0.182805473494353	-0.266334732625874	0.0240949057789245	0.0919576287801603	0.0158607700644247	0.0605409679084677	0.127201141401968	0.0520149457525786	0.00107223340803027	0.00151205515779284	0.00156676552804835
21	0.423750140311331	0.05	0.395498253659883	0.133811610474002	0.657184896845765	0.051222206707505	0.422094389446319	0.138467008650581	0.705721770242058	1.01	0.89	1.26	0.0955086562667127	0.291142766400532	0.486776876534351	0.131962306732744	0.402265852589081	0.672569398445418	0.136596066650952	0.416349961991543	0.696149181129398	0.395498253659883	1.07352870827312	0.0580840219858132	0.0780299508226711	-0.260384517810298	-0.182805473494353	-0.266334732625874	0.0240949057789245	0.0919576287801603	0.0158607700644247	0.0605409679084677	0.127201141401968	0.0520149457525786	0.00107223340803027	0.00151205515779284	0.00156676552804835
21	0.423750140311331	0.05	0.395567512678351	0.121821755649092	0.66931326970761	0.0518808766161495	0.415127785860393	0.138054238510121	0.692201333210666	0.95	0.8	1.12	0.0996124626062723	0.299533730308551	0.499454998010831	0.140096974456948	0.421270273478705	0.702443572500462	0.145087480792191	0.436289739471381	0.727520167178057	0.395567512678351	0.983063937272012	-0.0419844096178551	-0.06591805158313	-0.260384517810298	-0.182805473494353	-0.266334732625874	0.0240949057789245	0.0919576287801603	0.0158607700644247	0.0605409679084677	0.127201141401968	0.0520149457525786	0.00107223340803027	0.00151205515779284	0.00156676552804835
21	0.423750140311331	0.05	0.397624626733402	0.119335883580835	0.67591336988597	0.0503374580729556	0.420275510787465	0.135266520299483	0.705284501275446	1.03	0.87	1.19	0.091762196429773	0.28510679427635	0.478451392122927	0.125985637869968	0.391439642200122	0.656893646530276	0.130575988605016	0.405723040957061	0.680861066830299	0.397624626733402	1.04197043101811	-0.037633711881014	-0.0285202984859761	-0.260384517810298	-0.182805473494353	-0.266334732625874	0.0240949057789245	0.0919576287801603	0.0158607700644247	0.0605409679084677	0.127201141401968	0.0520149457525786	0.00107223340803027	0.00151205515779284	0.00156676552804835
21	0.423750140311331	0.05	0.398661684813342	0.134438815892688	0.662884553733995	0.062122412273535	0.4395774049281	0.172910116127339	0.706244693728861	0.98	0.85	1.14	0.121941069978987	0.310002331246158	0.49806359251333	0.169943264801102	0.432034984415038	0.694126704028974	0.176277615780359	0.448116734106594	0.720052324278129	0.398661684813342	1.00579483045369	0.0207850031404067	0.00862460968680121	-0.260384517810298	-0.182805473494353	-0.266334732625874	0.0240949057789245	0.0919576287801603	0.0158607700644247	0.0605409679084677	0.127201141401968	0.0520149457525786	0.00107223340803027	0.00151205515779284	0.00156676552804835
21	0.423750140311331	0.05	0.39873070556164	0.138501064722912	0.658960346400367	0.0456033222542151	0.387808355506079	0.110815325154708	0.664801385857451	1.02	0.86	1.21	0.0758638799600711	0.265492579555689	0.455121279151307	0.104518790539645	0.365773057310224	0.627027324080803	0.108213212068175	0.37872477958524	0.649203999011006	0.39873070556164	1.05097185843579	0.0183789326472925	0.0261624604769513	-0.260384517810298	-0.182805473494353	-0.266334732625874	0.0240949057789245	0.0919576287801603	0.0158607700644247	0.0605409679084677	0.127201141401968	0.0520149457525786	0.00107223340803027	0.00151205515779284	0.00156676552804835
21	0.423750140311331	0.05	0.399386393894826	0.128183361471666	0.670589426317987	0.0469016927923696	0.412485324410387	0.12217094082739	0.702799707993383	0.98	0.84	1.14	0.0861659438918673	0.290921777950292	0.495677612008716	0.120089384762112	0.405457373876081	0.69082536299005	0.124506501716755	0.420369178664384	0.716203766217579	0.399386393894826	1.01472242484755	-0.0163596022568691	-0.0227941381806242	-0.260384517810298	-0.182805473494353	-0.266334732625874	0.0240949057789245	0.0919576287801603	0.0158607700644247	0.0605409679084677	0.127201141401968	0.0520149457525786	0.00107223340803027	0.00151205515779284	0.00156676552804835
21	0.423750140311331	0.05	0.399766135592579	0.11755791223687	0.681974358948289	0.0427126746701858	0.403448426902596	0.105242508532412	0.701654345272779	1.03	0.88	1.19	0.0714330811935649	0.273839579065843	0.47624607693812	0.0980946207947584	0.376046912973985	0.653999205153211	0.101705120251135	0.389912559521867	0.678044621473285	0.399766135592579	1.04822027469555	-0.0121543255794971	-0.00173510460473955	-0.260384517810298	-0.182805473494353	-0.266334732625874	0.0240949057789245	0.0919576287801603	0.0158607700644247	0.0605409679084677	0.127201141401968	0.0520149457525786	0.00107223340803027	0.00151205515779284	0.00156676552804835
21	0.423750140311331	0.05	0.400072303408182	0.121512587829019	0.678632018987345	0.0465576422062767	0.403945310977416	0.118541502235432	0.6893491197194	1.02	0.87	1.17	0.0812294088236054	0.276799586549827	0.472369764276048	0.111951013767231	0.381487379674224	0.651023745581217	0.116093973365683	0.395629726263785	0.675152853290439	0.400072303408182	1.03174142369792	-0.00313421112948408	0.00111742628274512	-0.260384517810298	-0.182805473494353	-0.266334732625874	0.0240949057789245	0.0919576287801603	0.0158607700644247	0.0605409679084677	0.127201141401968	0.0520149457525786	0.00107223340803027	0.00151205515779284	0.00156676552804835
21	0.423750140311331	0.05	0.400938037732014	0.135056257855223	0.666819817608806	0.05059883757968	0.41441746614995	0.134146492519132	0.694688439780769	0.99	0.88	1.18	0.0936626360440319	0.289351078610996	0.485039521177961	0.13002293771873	0.401678608056668	0.673334278394605	0.134849400593388	0.416639135658926	0.698389332773039	0.400938037732014	1.0328140600838	-0.0704740948881249	-0.0699828169517498	-0.260384517810298	-0.182805473494353	-0.266334732625874	0.0240949057789245	0.0919576287801603	0.0158607700644247	0.0605409679084677	0.127201141401968	0.0520149457525786	0.00107223340803027	0.00151205515779284	0.00156676552804835
21	0.423750140311331	0.05	0.402801305833992	0.141159123270812	0.664443488397172	0.046258054296391	0.379585185782397	0.11048346358866	0.648686907976134	0.99	0.87	1.17	0.0772127502928295	0.265277854374595	0.45334295845636	0.107226045071199	0.368393757011434	0.629561468951669	0.111187586112919	0.382015954945639	0.652863294376067	0.402801305833992	1.0212481281423	-0.00543938760291323	-0.00932986425732537	-0.260384517810298	-0.182805473494353	-0.266334732625874	0.0240949057789245	0.0919576287801603	0.0158607700644247	0.0605409679084677	0.127201141401968	0.0520149457525786	0.00107223340803027	0.00151205515779284	0.00156676552804835
21	0.423750140311331	0.05	0.402809976299128	0.139629768913056	0.6659901836852	0.0597958697864422	0.435642842641175	0.165936271126062	0.705349414156287	0.98	0.84	1.21	0.116506928053215	0.305872905182584	0.495238882311952	0.162088397134891	0.425540779046139	0.688993160957386	0.167665160399396	0.440179118962156	0.712631273511147	0.402809976299128	1.03109875836495	0.022988640077006	0.0223583402128861	-0.260384517810298	-0.182805473494353	-0.266334732625874	0.0240949057789245	0.0919576287801603	0.0158607700644247	0.0605409679084677	0.127201141401968	0.0520149457525786	0.00107223340803027	0.00151205515779284	0.00156676552804835
21	0.423750140311331	0.05	0.402814781382548	0.133262282779344	0.672367279985752	0.0468610670701244	0.403773213693594	0.11946134884301	0.688085078544178	0.99	0.83	1.17	0.0836818970215049	0.282840507122957	0.481999117224409	0.116315585911952	0.393140696812668	0.669965807713384	0.120447934657483	0.4071410538168	0.693836729404339	0.402814781382548	1.02841274328169	0.0202164930895638	0.0186656323296896	-0.260384517810298	-0.182805473494353	-0.266334732625874	0.0240949057789245	0.0919576287801603	0.0158607700644247	0.0605409679084677	0.127201141401968	0.0520149457525786	0.00107223340803027	0.00151205515779284	0.00156676552804835
21	0.423750140311331	0.05	0.40300371309395	0.141092024445179	0.664915401742722	0.052130068243695	0.424246566833546	0.141801479858461	0.706691653808632	0.97	0.86	1.13	0.100742222946777	0.301404063363868	0.50206590378096	0.140809185492629	0.421277786265019	0.701746387037409	0.146118058634526	0.437143323482818	0.728149632396249	0.40300371309395	1.01927439271853	0.0193764277675363	0.0153833779067996	-0.260384517810298	-0.182805473494353	-0.266334732625874	0.0240949057789245	0.0919576287801603	0.0158607700644247	0.0605409679084677	0.127201141401968	0.0520149457525786	0.00107223340803027	0.00151205515779284	0.00156676552804835
21	0.423750140311331	0.05	0.404405045955437	0.135137553232832	0.673672538678043	0.0463554067409166	0.400921684171955	0.117006849644345	0.684836518699565	0.99	0.87	1.17	0.0814151344995536	0.278967367635856	0.476519600772158	0.112869963622677	0.386746725047119	0.660623486471561	0.117065007786351	0.401153670734613	0.685208787094657	0.404405045955437	1.03277799781224	0.0222663127209297	0.0255786051417978	-0.260384517810298	-0.182805473494353	-0.266334732625874	0.0240949057789245	0.0919576287801603	0.0158607700644247	0.0605409679084677	0.127201141401968	0.0520149457525786	0.00107223340803027	0.00151205515779284	0.00156676552804835
21	0.423750140311331	0.05	0.404546103035934	0.12407673954975	0.685015466522119	0.0456012013282787	0.3958225932126	0.113098486023519	0.67854670040168	0.96	0.84	1.15	0.0805351955974136	0.281857442014061	0.483179688430708	0.112668336231816	0.394317153024954	0.675965969818091	0.11673575927906	0.408554816972943	0.700320562577348	0.404546103035934	0.998238183755436	-0.00286572919033275	-0.018494659885055	-0.260384517810298	-0.182805473494353	-0.266334732625874	0.0240949057789245	0.0919576287801603	0.0158607700644247	0.0605409679084677	0.127201141401968	0.0520149457525786	0.00107223340803027	0.00151205515779284	0.00156676552804835
21	0.423750140311331	0.05	0.404929534660893	0.118915439821383	0.690943629500403	0.0501758091445994	0.417064935423727	0.133753854822554	0.700376016024899	1	0.82	1.19	0.0925310651150062	0.288525984900222	0.484520904685438	0.127993872875748	0.399104432514307	0.670214992152866	0.132369824839046	0.4127119065789	0.693081599578377	0.404929534660893	1.01943012324006	0.0179433979734119	0.0114970224074843	-0.260384517810298	-0.182805473494353	-0.266334732625874	0.0240949057789245	0.0919576287801603	0.0158607700644247	0.0605409679084677	0.127201141401968	0.0520149457525786	0.00107223340803027	0.00151205515779284	0.00156676552804835
21	0.423750140311331	0.05	0.406701523989314	0.142403474657479	0.670999573321149	0.0650673423087741	0.477110504265377	0.194744069213016	0.759476939317738	1.02	0.89	1.22	0.132871244633533	0.325526044442107	0.518180844250682	0.182823410174721	0.447905652646941	0.712987895119162	0.189500268049249	0.464176962596673	0.738869434301376	0.406701523989314	1.04782570076802	-0.0238638231982389	-0.0152252282840867	-0.260384517810298	-0.182805473494353	-0.266334732625874	0.0240949057789245	0.0919576287801603	0.0158607700644247	0.0605409679084677	0.127201141401968	0.0520149457525786	0.00107223340803027	0.00151205515779284	0.00156676552804835
21	0.423750140311331	0.05	0.407107445707526	0.119362900271453	0.6948519911436	0.04960242938143	0.420462460550362	0.133110692254117	0.707814228846607	0.96	0.83	1.11	0.0950625541920339	0.30027817273671	0.505493791281385	0.133146848455447	0.420576668696364	0.708006488937281	0.138105867539002	0.436240709769915	0.734286534305238	0.407107445707526	0.9829885542519	-0.045041687136099	-0.0676762536797735	-0.260384517810298	-0.182805473494353	-0.266334732625874	0.0240949057789245	0.0919576287801603	0.0158607700644247	0.0605409679084677	0.127201141401968	0.0520149457525786	0.00107223340803027	0.00151205515779284	0.00156676552804835
21	0.423750140311331	0.05	0.407885017490402	0.121885086591186	0.693884948389619	0.0491845669159218	0.405505522427979	0.127139694785526	0.683871350070432	0.96	0.81	1.14	0.09045869664345	0.288513364000399	0.486568031357349	0.126509572783183	0.403495780685367	0.68048198858755	0.131021319976882	0.417908109381941	0.704689942642427	0.407885017490402	0.983164373659778	-0.0226441117978267	-0.044443231934986	-0.260384517810298	-0.182805473494353	-0.266334732625874	0.0240949057789245	0.0919576287801603	0.0158607700644247	0.0605409679084677	0.127201141401968	0.0520149457525786	0.00107223340803027	0.00151205515779284	0.00156676552804835
21	0.423750140311331	0.05	0.408406478724984	0.13939987158043	0.677413085869539	0.0667727516187907	0.459864944367722	0.191448057688664	0.728281831046781	1	0.84	1.17	0.133026846379379	0.319535147278168	0.506043448176958	0.18432227098412	0.442748554961513	0.701174838938907	0.190929284460397	0.458632825245962	0.726301343817228	0.408406478724984	1.01705666777561	-0.0207645810207362	-0.0261096400984103	-0.260384517810298	-0.182805473494353	-0.266334732625874	0.0240949057789245	0.0919576287801603	0.0158607700644247	0.0605409679084677	0.127201141401968	0.0520149457525786	0.00107223340803027	0.00151205515779284	0.00156676552804835
21	0.423750140311331	0.05	0.409785317638392	0.143493387184025	0.676077248092759	0.0516860889405529	0.406440318049659	0.134626538469633	0.678254097629686	1.01	0.82	1.19	0.0924460577176261	0.279096569876262	0.465747082034898	0.127512425100589	0.384962661911248	0.642412898721907	0.131878240322401	0.398118489764282	0.664367745146028	0.409785317638392	1.02577642220226	0.0259286026868463	0.0238779803518445	-0.260384517810298	-0.182805473494353	-0.266334732625874	0.0240949057789245	0.0919576287801603	0.0158607700644247	0.0605409679084677	0.127201141401968	0.0520149457525786	0.00107223340803027	0.00151205515779284	0.00156676552804835
21	0.423750140311331	0.05	0.410529121720976	0.1364022496646	0.684655993777351	0.06070113807838	0.455185227548154	0.175623894994889	0.734746560101418	1.01	0.84	1.15	0.120456497681614	0.312201356816821	0.503946215952027	0.166073011890359	0.430431073796194	0.694789135702029	0.172118590791971	0.446156657158359	0.72007149696914	0.410529121720976	1.02336230908136	-0.0314548726106248	-0.0353728063663562	-0.260384517810298	-0.182805473494353	-0.266334732625874	0.0240949057789245	0.0919576287801603	0.0158607700644247	0.0605409679084677	0.127201141401968	0.0520149457525786	0.00107223340803027	0.00151205515779284	0.00156676552804835
21	0.423750140311331	0.05	0.410886755190966	0.143158267222361	0.678615243159571	0.0494586229094442	0.414671693123791	0.130844269674361	0.698499116573222	1	0.81	1.18	0.0907137369532339	0.2874899984967	0.484266260040165	0.125584582938275	0.398002692566246	0.670420802194217	0.129885442438677	0.411671148810459	0.693373304736154	0.410886755190966	1.03619355069671	-0.0268262819907665	-0.0258908047530055	-0.260384517810298	-0.182805473494353	-0.266334732625874	0.0240949057789245	0.0919576287801603	0.0158607700644247	0.0605409679084677	0.127201141401968	0.0520149457525786	0.00107223340803027	0.00151205515779284	0.00156676552804835
21	0.423750140311331	0.05	0.411719445688549	0.13612909744281	0.687309793934287	0.0462139913615434	0.405694407559216	0.117939183450363	0.693449631668069	0.99	0.84	1.19	0.0823201790906365	0.283169980572233	0.48401978205383	0.114263057094	0.393049043562059	0.671835030030117	0.118269565160492	0.406858818779628	0.695466241140511	0.411719445688549	1.03682646979026	0.0372739772269286	0.0414968711744648	-0.260384517810298	-0.182805473494353	-0.266334732625874	0.0240949057789245	0.0919576287801603	0.0158607700644247	0.0605409679084677	0.127201141401968	0.0520149457525786	0.00107223340803027	0.00151205515779284	0.00156676552804835
21	0.423750140311331	0.05	0.412097414929462	0.13234648550781	0.691848344351115	0.0516825390367092	0.404576567058099	0.133999403744806	0.675153730371392	0.96	0.8	1.18	0.0956156283465796	0.288686677645472	0.481757726944364	0.133875912582011	0.404203717408703	0.674531522235395	0.138287028589199	0.417553753953959	0.696868428410482	0.412097414929462	0.992777892052619	-0.0657692338796622	-0.0868824435490131	-0.260384517810298	-0.182805473494353	-0.266334732625874	0.0240949057789245	0.0919576287801603	0.0158607700644247	0.0605409679084677	0.127201141401968	0.0520149457525786	0.00107223340803027	0.00151205515779284	0.00156676552804835
21	0.423750140311331	0.05	0.412283182336806	0.1361974748646	0.688368889809012	0.0535765573681425	0.44582732737225	0.15327235125263	0.738382303491869	0.98	0.86	1.17	0.107826586105723	0.313638032628299	0.519449479150874	0.150127433105436	0.436679621077481	0.723231809049525	0.15560512843163	0.452631927682653	0.74969357776908	0.412283182336806	1.02616216324469	0.0436346316072034	0.0426296256751319	-0.260384517810298	-0.182805473494353	-0.266334732625874	0.0240949057789245	0.0919576287801603	0.0158607700644247	0.0605409679084677	0.127201141401968	0.0520149457525786	0.00107223340803027	0.00151205515779284	0.00156676552804835
21	0.423750140311331	0.05	0.412294205075886	0.144009650505438	0.680578759646334	0.0511212033992857	0.422638145824535	0.138349843098951	0.706926448550119	1.03	0.86	1.2	0.0939633345880428	0.287043979351517	0.48012462411499	0.129064490432559	0.394272777665469	0.65948106489838	0.133682325451774	0.408361697688037	0.683061131977177	0.412294205075886	1.0556758705458	-0.017482244556802	-0.00552320213678672	-0.260384517810298	-0.182805473494353	-0.266334732625874	0.0240949057789245	0.0919576287801603	0.0158607700644247	0.0605409679084677	0.127201141401968	0.0520149457525786	0.00107223340803027	0.00151205515779284	0.00156676552804835
21	0.423750140311331	0.05	0.416616580228126	0.137583870995538	0.695649289460715	0.0627297374916416	0.465624978387416	0.184617799194738	0.746632157580094	1.01	0.86	1.15	0.127418389972348	0.321362216080004	0.515306042187659	0.176092159798975	0.444122443546755	0.712152727294535	0.182630357734751	0.460562873759979	0.738503669661443	0.416616580228126	1.0175123730108	-0.00872417346048138	-0.0134950653979795	-0.260384517810298	-0.182805473494353	-0.266334732625874	0.0240949057789245	0.0919576287801603	0.0158607700644247	0.0605409679084677	0.127201141401968	0.0520149457525786	0.00107223340803027	0.00151205515779284	0.00156676552804835
21	0.423750140311331	0.05	0.418217420176389	0.139076022985814	0.697358817366963	0.0516484523112083	0.433666525901332	0.143533354640278	0.723799697162385	1	0.85	1.19	0.0996605199152247	0.301110717780351	0.502560915645478	0.138050675243557	0.417101355160594	0.696152035077632	0.142945545082106	0.43192430516959	0.7208958043907	0.418217420176389	1.0317522396625	0.0636959166028095	0.0650868571036078	-0.260384517810298	-0.182805473494353	-0.266334732625874	0.0240949057789245	0.0919576287801603	0.0158607700644247	0.0605409679084677	0.127201141401968	0.0520149457525786	0.00107223340803027	0.00151205515779284	0.00156676552804835
21	0.423750140311331	0.05	0.419292253965388	0.143233367861932	0.695351140068845	0.0496857285854231	0.428436692279114	0.135893555619481	0.720979828938747	0.97	0.85	1.13	0.0960636863014328	0.302863574505104	0.509663462708775	0.134004559974015	0.422481185100104	0.710957810226192	0.139026122936802	0.438286812011592	0.737591605718237	0.419292253965388	1.00334229081509	0.0253367918377808	0.0142882323164921	-0.260384517810298	-0.182805473494353	-0.266334732625874	0.0240949057789245	0.0919576287801603	0.0158607700644247	0.0605409679084677	0.127201141401968	0.0520149457525786	0.00107223340803027	0.00151205515779284	0.00156676552804835
21	0.423750140311331	0.05	0.419549759964285	0.139270242261513	0.699829277667056	0.0677150579486269	0.499164302260815	0.209989339470037	0.788339265051594	1.01	0.83	1.16	0.144447257282328	0.343364642113703	0.542282026945077	0.19937104825428	0.473923630809151	0.748476213364021	0.206493384936294	0.490865709025672	0.775227755854875	0.419549759964285	1.02118730284321	0.00783750687210214	0.000346181010606128	-0.260384517810298	-0.182805473494353	-0.266334732625874	0.0240949057789245	0.0919576287801603	0.0158607700644247	0.0605409679084677	0.127201141401968	0.0520149457525786	0.00107223340803027	0.00151205515779284	0.00156676552804835
21	0.423750140311331	0.05	0.424390758273355	0.147065549305164	0.701715967241546	0.0525518155076452	0.43832568849677	0.147745328785439	0.728906048208102	1	0.85	1.19	0.102481204366328	0.304037662856222	0.505594121346117	0.141902311172866	0.420990827631904	0.700079344090942	0.146941760339765	0.435976782849735	0.724990561915278	0.424390758273355	1.02746631891211	-0.012541107346673	-0.0130636861031358	-0.260384517810298	-0.182805473494353	-0.266334732625874	0.0240949057789245	0.0919576287801603	0.0158607700644247	0.0605409679084677	0.127201141401968	0.0520149457525786	0.00107223340803027	0.00151205515779284	0.00156676552804835
21	0.423750140311331	0.05	0.424686413487876	0.147148153322786	0.702224673652966	0.0563000352088762	0.459815111756961	0.165893623545098	0.753736599968825	1.04	0.9	1.18	0.11192058958517	0.310215530339658	0.508510471094146	0.153344120422254	0.425031067273442	0.696718014124631	0.159169340049868	0.441114644185159	0.723117847424186	0.424686413487876	1.05514955589983	-0.030639335400009	-0.0146239863072029	-0.260384517810298	-0.182805473494353	-0.266334732625874	0.0240949057789245	0.0919576287801603	0.0158607700644247	0.0605409679084677	0.127201141401968	0.0520149457525786	0.00107223340803027	0.00151205515779284	0.00156676552804835
21	0.423750140311331	0.05	0.424907255405743	0.148930883093299	0.700883627718187	0.0558889040329287	0.459192421724627	0.164527167954332	0.753857675494922	1.07	0.93	1.22	0.108659091282143	0.303265605848719	0.497872120415294	0.147704694534118	0.412241195338899	0.676777696143681	0.153344169882033	0.42788493719789	0.702450579910004	0.424907255405743	1.07632034024379	0.0432684856410437	0.0684007747120735	-0.260384517810298	-0.182805473494353	-0.266334732625874	0.0240949057789245	0.0919576287801603	0.0158607700644247	0.0605409679084677	0.127201141401968	0.0520149457525786	0.00107223340803027	0.00151205515779284	0.00156676552804835
21	0.423750140311331	0.05	0.425288830621124	0.13332729915351	0.717250362088738	0.0548614317533324	0.437865036904393	0.154112401195925	0.72161767261286	0.97	0.85	1.12	0.108819483101553	0.309178538614829	0.509537594128106	0.151730595107677	0.431097835805476	0.710465076503275	0.157433522371361	0.447302561806251	0.737215592924296	0.425288830621124	1.00369431723852	0.0134256783479054	0.00285804468971795	-0.260384517810298	-0.182805473494353	-0.266334732625874	0.0240949057789245	0.0919576287801603	0.0158607700644247	0.0605409679084677	0.127201141401968	0.0520149457525786	0.00107223340803027	0.00151205515779284	0.00156676552804835
21	0.423750140311331	0.05	0.427264282368366	0.134625919654582	0.719902645082149	0.0448721233312784	0.411553142658798	0.115101518588097	0.708004766729499	1	0.86	1.18	0.0796079407250426	0.284643492004933	0.489679043284824	0.110107572092706	0.393696954489787	0.677286336886869	0.114132070022501	0.408138867120303	0.70214018087178	0.427264282368366	1.03189232504453	0.0221484601568402	0.0230244607293297	-0.260384517810298	-0.182805473494353	-0.266334732625874	0.0240949057789245	0.0919576287801603	0.0158607700644247	0.0605409679084677	0.127201141401968	0.0520149457525786	0.00107223340803027	0.00151205515779284	0.00156676552804835
21	0.423750140311331	0.05	0.42793032487045	0.150683756937422	0.705176892803477	0.0589610407323633	0.480715657949205	0.180871935189057	0.780559380709352	0.99	0.86	1.15	0.126529575586586	0.336286268594197	0.546042961601808	0.175780494824242	0.467183790209065	0.758587085593889	0.182342745743164	0.484601171370459	0.786933919052781	0.42793032487045	1.02312681429745	-0.0282180966745842	-0.0317504994859864	-0.260384517810298	-0.182805473494353	-0.266334732625874	0.0240949057789245	0.0919576287801603	0.0158607700644247	0.0605409679084677	0.127201141401968	0.0520149457525786	0.00107223340803027	0.00151205515779284	0.00156676552804835
21	0.423750140311331	0.05	0.429473128810907	0.149737432004929	0.709208825616884	0.0506718948715855	0.437808493007537	0.141943051521229	0.733673934493846	1.05	0.89	1.23	0.0950639983512801	0.293214957769316	0.491365917187352	0.129893135866505	0.400641788775639	0.671390441684773	0.134552702950098	0.415058551231709	0.695531417160111	0.429473128810907	1.06287563119387	-0.0174144444840496	-0.0010064234309201	-0.260384517810298	-0.182805473494353	-0.266334732625874	0.0240949057789245	0.0919576287801603	0.0158607700644247	0.0605409679084677	0.127201141401968	0.0520149457525786	0.00107223340803027	0.00151205515779284	0.00156676552804835
21	0.423750140311331	0.05	0.43220954775003	0.147860115540194	0.716558979959865	0.0541966566337293	0.437904671107614	0.152290853736914	0.723518488478314	1	0.87	1.22	0.105537081981648	0.303466557845086	0.501396033708525	0.146081789406844	0.42005081970008	0.694019849993315	0.151296488672945	0.435049669109625	0.718740375428452	0.43220954775003	1.0348656445369	0.0197421847651389	0.0237709621783685	-0.260384517810298	-0.182805473494353	-0.266334732625874	0.0240949057789245	0.0919576287801603	0.0158607700644247	0.0605409679084677	0.127201141401968	0.0520149457525786	0.00107223340803027	0.00151205515779284	0.00156676552804835
21	0.423750140311331	0.05	0.432613350862936	0.14136630303891	0.723860398686962	0.0586359587484081	0.469409753148467	0.175756810258762	0.763062696038172	1.01	0.87	1.17	0.120623637019164	0.322160555791113	0.523697474563061	0.166343474179556	0.444268697397978	0.722193920616399	0.17252046938945	0.460755725995786	0.748950199447902	0.432613350862936	1.03173901150508	-0.0278788261464165	-0.0266571759550566	-0.260384517810298	-0.182805473494353	-0.266334732625874	0.0240949057789245	0.0919576287801603	0.0158607700644247	0.0605409679084677	0.127201141401968	0.0520149457525786	0.00107223340803027	0.00151205515779284	0.00156676552804835
21	0.423750140311331	0.05	0.435200115988518	0.138321866362902	0.732078365614133	0.0525418920929168	0.443939405139241	0.149608198046383	0.738270612232098	0.98	0.83	1.15	0.105186285929014	0.312124187136157	0.5190620883433	0.146417144358348	0.434470442244609	0.722523740130871	0.151683340537319	0.450113830261161	0.748502901932026	0.435200115988518	1.00142843660148	-0.0148129450799179	-0.0283439586556348	-0.260384517810298	-0.182805473494353	-0.266334732625874	0.0240949057789245	0.0919576287801603	0.0158607700644247	0.0605409679084677	0.127201141401968	0.0520149457525786	0.00107223340803027	0.00151205515779284	0.00156676552804835
21	0.423750140311331	0.05	0.438916469359526	0.150569902564991	0.727263036154062	0.0611466514755683	0.496922793469927	0.192913458230089	0.800932128709765	0.94	0.82	1.15	0.139529700788091	0.35941239830424	0.579295095820389	0.196427513659211	0.505974594501685	0.815521675344159	0.203426326914732	0.523990943883196	0.844548962391417	0.438916469359526	1.00266614990927	0.0574168932865124	0.0452057653658048	-0.260384517810298	-0.182805473494353	-0.266334732625874	0.0240949057789245	0.0919576287801603	0.0158607700644247	0.0605409679084677	0.127201141401968	0.0520149457525786	0.00107223340803027	0.00151205515779284	0.00156676552804835
21	0.423750140311331	0.05	0.439362447730498	0.149210744114287	0.729514151346709	0.0429103621887821	0.383620801042563	0.100753448085861	0.666488153999265	0.97	0.83	1.13	0.0712355487029139	0.271230799295625	0.471226049888336	0.0993773227178982	0.378381175739189	0.65738502876048	0.103030522398015	0.392304976810727	0.681567466232396	0.439362447730498	0.997480308266892	0.0390080692643974	0.0236626108599357	-0.260384517810298	-0.182805473494353	-0.266334732625874	0.0240949057789245	0.0919576287801603	0.0158607700644247	0.0605409679084677	0.127201141401968	0.0520149457525786	0.00107223340803027	0.00151205515779284	0.00156676552804835
21	0.423750140311331	0.05	0.440181735125144	0.149451870123069	0.73091160012722	0.0648120549881257	0.492750872713842	0.200514399709072	0.784987345718612	0.99	0.88	1.18	0.13982962265225	0.343622047559241	0.547414472466231	0.194019419930557	0.476789889568662	0.759560359206768	0.201263376405332	0.494559145436803	0.787943912345496	0.440181735125144	1.03322756454008	-0.0369048763729169	-0.03745884461977	-0.260384517810298	-0.182805473494353	-0.266334732625874	0.0240949057789245	0.0919576287801603	0.0158607700644247	0.0605409679084677	0.127201141401968	0.0520149457525786	0.00107223340803027	0.00151205515779284	0.00156676552804835
21	0.423750140311331	0.05	0.440432748191694	0.149415681480349	0.731449814903039	0.0558271698154307	0.47353526558226	0.16948825839076	0.77758227277376	1	0.85	1.14	0.117261707517055	0.327618882505109	0.537976057493163	0.162207696541572	0.453194017040462	0.744180337539352	0.168253182566448	0.470116364507495	0.772005328086566	0.440432748191694	1.02743798528873	0.00190759134789859	0.000822340402484883	-0.260384517810298	-0.182805473494353	-0.266334732625874	0.0240949057789245	0.0919576287801603	0.0158607700644247	0.0605409679084677	0.127201141401968	0.0520149457525786	0.00107223340803027	0.00151205515779284	0.00156676552804835
21	0.423750140311331	0.05	0.440684899534842	0.154416056095405	0.726953742974279	0.0606407567983204	0.471877200103711	0.181910580502612	0.76184381970481	0.96	0.83	1.18	0.129931447464253	0.337042999178234	0.544154550892216	0.181995041812485	0.472096293277456	0.762197544742427	0.188359236262438	0.48859714182896	0.78873950590698	0.440684899534842	1.00798631681366	-0.00333486890392804	-0.0153940459319945	-0.260384517810298	-0.182805473494353	-0.266334732625874	0.0240949057789245	0.0919576287801603	0.0158607700644247	0.0605409679084677	0.127201141401968	0.0520149457525786	0.00107223340803027	0.00151205515779284	0.00156676552804835
21	0.423750140311331	0.05	0.4411668159903	0.155028221826224	0.727305410154377	0.0642828300048656	0.475336160929411	0.192189710817606	0.758482611041216	0.99	0.85	1.16	0.133825306657653	0.330985499854463	0.528145693051273	0.185580972446787	0.458990997016068	0.732401021585348	0.192336166783304	0.475668582895753	0.759007813354877	0.4411668159903	1.00816516756658	-0.0335750769783918	-0.0424811514359208	-0.260384517810298	-0.182805473494353	-0.266334732625874	0.0240949057789245	0.0919576287801603	0.0158607700644247	0.0605409679084677	0.127201141401968	0.0520149457525786	0.00107223340803027	0.00151205515779284	0.00156676552804835
21	0.423750140311331	0.05	0.444537060005481	0.137524722236683	0.75154939777428	0.0447743587583136	0.42587437717612	0.118756376785551	0.732992377566688	1.01	0.83	1.19	0.081952398287122	0.293890968412096	0.505829538537071	0.113252783702158	0.406137843104749	0.699022902507339	0.117140507267645	0.420132499057165	0.723003995980267	0.444537060005481	1.01874218645938	-0.04123321773992	-0.0468319424260871	-0.260384517810298	-0.182805473494353	-0.266334732625874	0.0240949057789245	0.0919576287801603	0.0158607700644247	0.0605409679084677	0.127201141401968	0.0520149457525786	0.00107223340803027	0.00151205515779284	0.00156676552804835
21	0.423750140311331	0.05	0.447572853923381	0.140315290891896	0.754830416954867	0.0475622238055452	0.467818169884934	0.140967200564613	0.794669139205255	1.01	0.89	1.16	0.0966844207301579	0.320859948847716	0.545035476965275	0.133297559404909	0.44236545835604	0.751433357307171	0.138367226425341	0.459187834263914	0.779901559287452	0.447572853923381	1.04694278617501	0.0567658758928069	0.0661143724094352	-0.260384517810298	-0.182805473494353	-0.266334732625874	0.0240949057789245	0.0919576287801603	0.0158607700644247	0.0605409679084677	0.127201141401968	0.0520149457525786	0.00107223340803027	0.00151205515779284	0.00156676552804835
21	0.423750140311331	0.05	0.457756587057459	0.157816322948048	0.757696851166869	0.0523920739057918	0.458047918649912	0.153904850377525	0.762190986922298	0.99	0.84	1.16	0.107291337290314	0.319317900731806	0.531344464173298	0.148852368183141	0.443010842511789	0.737169316840437	0.154184177818723	0.458948670826545	0.76365885735249	0.457756587057459	1.00489494177412	-0.00611253438650821	-0.018077494039551	-0.260384517810298	-0.182805473494353	-0.266334732625874	0.0240949057789245	0.0919576287801603	0.0158607700644247	0.0605409679084677	0.127201141401968	0.0520149457525786	0.00107223340803027	0.00151205515779284	0.00156676552804835
21	0.423750140311331	0.05	0.459496656931804	0.153115427665122	0.765877886198487	0.0549165534165929	0.498779827452822	0.17572384791448	0.821835806991164	0.98	0.86	1.19	0.123898365065394	0.351676826352444	0.579455287639494	0.172656224358737	0.490072592971089	0.807488961583442	0.178920661947072	0.507872733134965	0.836779049014641	0.459496656931804	1.02380609593357	-0.0626609659738009	-0.0640641675609856	-0.260384517810298	-0.182805473494353	-0.266334732625874	0.0240949057789245	0.0919576287801603	0.0158607700644247	0.0605409679084677	0.127201141401968	0.0520149457525786	0.00107223340803027	0.00151205515779284	0.00156676552804835
21	0.423750140311331	0.05	0.462008989278164	0.157680117654817	0.766337860901512	0.0700884077805156	0.56804861647478	0.244999392791811	0.891097840157749	1.03	0.9	1.14	0.166613071270698	0.386304323220744	0.605995575170791	0.228965860346461	0.530873724655666	0.83278158896487	0.237868804828254	0.55157325873411	0.865156820755596	0.462008989278164	1.05027745754668	-0.0215116856532017	-0.00970427528173809	-0.260384517810298	-0.182805473494353	-0.266334732625874	0.0240949057789245	0.0919576287801603	0.0158607700644247	0.0605409679084677	0.127201141401968	0.0520149457525786	0.00107223340803027	0.00151205515779284	0.00156676552804835
21	0.423750140311331	0.05	0.466210619587692	0.147101951039475	0.785319288135909	0.0516296466048974	0.476169457930026	0.157539647073503	0.79479926878655	0.96	0.82	1.14	0.112307912643939	0.339454853926175	0.56660179520841	0.157189037204681	0.475109726527276	0.793030415849872	0.16286263712101	0.492216380402775	0.82153595741525	0.466210619587692	0.988103637809006	0.0476024666958957	0.0296250881105845	-0.260384517810298	-0.182805473494353	-0.266334732625874	0.0240949057789245	0.0919576287801603	0.0158607700644247	0.0605409679084677	0.127201141401968	0.0520149457525786	0.00107223340803027	0.00151205515779284	0.00156676552804835
21	0.423750140311331	0.06	0.321852678583737	0.127586364016747	0.516118993150727	0.0822972708232572	0.419710567360604	0.200887218345808	0.638533916375399	0.97	0.87	1.18	0.1421524350081	0.296996890296111	0.451841345584122	0.198375967281124	0.414463849237754	0.630551731194385	0.205618072407018	0.429589461576526	0.653491461931978	0.321852678583737	1.04542085053084	-0.0550727909946374	-0.0540322594132277	-0.260384517810298	-0.182805473494353	-0.266334732625874	0.0240949057789245	0.0919576287801603	0.0158607700644247	0.0605409679084677	0.127201141401968	0.0520149457525786	0.00107223340803027	0.00151205515779284	0.00156676552804835
21	0.423750140311331	0.06	0.329978559174816	0.117487861393023	0.542469256956609	0.0584521668759761	0.366790201230974	0.136951016273868	0.59662938618808	1	0.83	1.17	0.0952049697379533	0.25498350401826	0.414762038298566	0.131940449675238	0.353370609460166	0.574800769245093	0.136632986320969	0.365914031885142	0.59520738074419	0.329978559174816	1.03608936821011	0.0072698735754337	0.00644027470250043	-0.260384517810298	-0.182805473494353	-0.266334732625874	0.0240949057789245	0.0919576287801603	0.0158607700644247	0.0605409679084677	0.127201141401968	0.0520149457525786	0.00107223340803027	0.00151205515779284	0.00156676552804835
21	0.423750140311331	0.06	0.336295159227422	0.119666658694806	0.552923659760037	0.0706551566321181	0.422423485882878	0.183229622952063	0.661617348813692	1	0.86	1.23	0.126645806543424	0.291973329479142	0.457300852414859	0.175123192521534	0.403734659560143	0.632346126598753	0.181147248967592	0.417586664010261	0.654079224053588	0.336295159227422	1.05992065462147	0.00991629656823183	0.0210655009130113	-0.260384517810298	-0.182805473494353	-0.266334732625874	0.0240949057789245	0.0919576287801603	0.0158607700644247	0.0605409679084677	0.127201141401968	0.0520149457525786	0.00107223340803027	0.00151205515779284	0.00156676552804835
21	0.423750140311331	0.06	0.348557011107503	0.129692032829838	0.567421989385168	0.0505451701398277	0.344264829158241	0.111308003036834	0.577221655279647	0.95	0.8	1.12	0.0797544437700641	0.246672738796918	0.413591033823772	0.111853356568565	0.345951554598548	0.580049752628531	0.115853079179991	0.358284116058559	0.600717558314378	0.348557011107503	0.998884146536696	0.0413227880511309	0.0211599472685628	-0.260384517810298	-0.182805473494353	-0.266334732625874	0.0240949057789245	0.0919576287801603	0.0158607700644247	0.0605409679084677	0.127201141401968	0.0520149457525786	0.00107223340803027	0.00151205515779284	0.00156676552804835
21	0.423750140311331	0.06	0.350440364432566	0.137197175583048	0.563683553282084	0.0710032002266728	0.406811896045894	0.177066269495159	0.636557522596629	0.99	0.8	1.17	0.123803759386174	0.284440634780958	0.445077510175742	0.171959240279464	0.395078434645696	0.618197629011928	0.177779575433247	0.408491292243153	0.639110086990585	0.350440364432566	1.0302687577417	-0.00605551612018911	-0.0116494394700876	-0.260384517810298	-0.182805473494353	-0.266334732625874	0.0240949057789245	0.0919576287801603	0.0158607700644247	0.0605409679084677	0.127201141401968	0.0520149457525786	0.00107223340803027	0.00151205515779284	0.00156676552804835
21	0.423750140311331	0.06	0.351541280056652	0.12534086874909	0.577741691364215	0.0599461636289144	0.397732326910969	0.151824688966683	0.643639964855255	1	0.87	1.23	0.105016721757841	0.275110361783606	0.445204001809372	0.145256289698006	0.380525212949521	0.615794136201035	0.150364674554825	0.393849452420159	0.637445226322218	0.351541280056652	1.05806729144912	0.0290375210255501	0.0403935070665474	-0.260384517810298	-0.182805473494353	-0.266334732625874	0.0240949057789245	0.0919576287801603	0.0158607700644247	0.0605409679084677	0.127201141401968	0.0520149457525786	0.00107223340803027	0.00151205515779284	0.00156676552804835
21	0.423750140311331	0.06	0.351804741707623	0.125223277004803	0.578386206410443	0.0619562725813218	0.398872805479718	0.156553067735459	0.641192543223977	0.97	0.86	1.2	0.111216337157931	0.283361885263872	0.455507433369813	0.155445664312528	0.396051314234024	0.636656964155519	0.161024547335083	0.41029218729078	0.659521905526897	0.351804741707623	1.03863965046649	-0.0129298154731687	-0.0107846009703319	-0.260384517810298	-0.182805473494353	-0.266334732625874	0.0240949057789245	0.0919576287801603	0.0158607700644247	0.0605409679084677	0.127201141401968	0.0520149457525786	0.00107223340803027	0.00151205515779284	0.00156676552804835
21	0.423750140311331	0.06	0.352136997896595	0.128241075640965	0.576032920152225	0.0660463057510927	0.394432319897707	0.162854819316608	0.626009820478806	1	0.87	1.18	0.113100828230432	0.273928780545042	0.434756732859651	0.156681560516293	0.37948076488598	0.602279969255667	0.162430673253283	0.393435010303789	0.624364909687892	0.352136997896595	1.02752441039356	0.0042587486624034	0.00259385554333863	-0.260384517810298	-0.182805473494353	-0.266334732625874	0.0240949057789245	0.0919576287801603	0.0158607700644247	0.0605409679084677	0.127201141401968	0.0520149457525786	0.00107223340803027	0.00151205515779284	0.00156676552804835
21	0.423750140311331	0.06	0.352151523565277	0.128670683327997	0.575632363802556	0.0483286383313824	0.340245091617536	0.104513086091757	0.575977097143316	1	0.84	1.19	0.0726690672639192	0.236576053521811	0.400483039779704	0.100716516883974	0.327885261033256	0.555054005182539	0.104252542757787	0.339378978326206	0.574523981217053	0.352151523565277	1.03280603636866	-0.0537538765870142	-0.0550986028233753	-0.260384517810298	-0.182805473494353	-0.266334732625874	0.0240949057789245	0.0919576287801603	0.0158607700644247	0.0605409679084677	0.127201141401968	0.0520149457525786	0.00107223340803027	0.00151205515779284	0.00156676552804835
21	0.423750140311331	0.06	0.35402331548156	0.126077447697948	0.581969183265171	0.0593635130215876	0.385150309796065	0.145781904422085	0.624518715170045	0.99	0.82	1.19	0.101597123020739	0.268415778768622	0.435234434516504	0.1409354349212	0.372346119611538	0.603756804301877	0.145744289511828	0.384980168947391	0.62433168146737	0.35402331548156	1.02694934327694	0.00142380929226381	-0.00320631834914027	-0.260384517810298	-0.182805473494353	-0.266334732625874	0.0240949057789245	0.0919576287801603	0.0158607700644247	0.0605409679084677	0.127201141401968	0.0520149457525786	0.00107223340803027	0.00151205515779284	0.00156676552804835
21	0.423750140311331	0.06	0.354815883136011	0.132605072591354	0.577026693680669	0.0570328963758413	0.392764707626548	0.143418093294287	0.642111321958809	0.99	0.86	1.18	0.100371588091892	0.274877573292176	0.449383558492459	0.13946396913072	0.381935945471445	0.62440792181217	0.14455209728736	0.39591604041339	0.647214926270091	0.354815883136011	1.05338111704162	0.0587288029113323	0.066832108667805	-0.260384517810298	-0.182805473494353	-0.266334732625874	0.0240949057789245	0.0919576287801603	0.0158607700644247	0.0605409679084677	0.127201141401968	0.0520149457525786	0.00107223340803027	0.00151205515779284	0.00156676552804835
21	0.423750140311331	0.06	0.3568559900118	0.128163137954032	0.585548842069569	0.0520113130514607	0.346057801863193	0.115390107456076	0.57672549627031	0.97	0.81	1.15	0.0817134425373257	0.24506064627685	0.408407850016375	0.114065927112416	0.342086552081907	0.570107177051397	0.11808416651876	0.354170623589721	0.590167021823298	0.3568559900118	0.996410455522656	-0.0225975586847829	-0.0405378084691214	-0.260384517810298	-0.182805473494353	-0.266334732625874	0.0240949057789245	0.0919576287801603	0.0158607700644247	0.0605409679084677	0.127201141401968	0.0520149457525786	0.00107223340803027	0.00151205515779284	0.00156676552804835
21	0.423750140311331	0.06	0.358186437108458	0.12805303152122	0.588319842695695	0.0630332555367458	0.415048044399016	0.165208572732546	0.664887516065486	1.01	0.86	1.17	0.113905524698016	0.286161090131142	0.458416655564267	0.157355233166084	0.395318358613654	0.633281484061223	0.163117471677078	0.409789876364113	0.656546559579733	0.358186437108458	1.04908320498116	0.0027554253645948	0.00986076070996115	-0.260384517810298	-0.182805473494353	-0.266334732625874	0.0240949057789245	0.0919576287801603	0.0158607700644247	0.0605409679084677	0.127201141401968	0.0520149457525786	0.00107223340803027	0.00151205515779284	0.00156676552804835
21	0.423750140311331	0.06	0.358961591876716	0.14029854996288	0.577624633790552	0.0518097108084015	0.360786697120576	0.11980828131893	0.601765112922221	1	0.84	1.14	0.0833222357043134	0.250913825701558	0.418505415698803	0.115491206428721	0.347786400532441	0.580081594636161	0.119739598653424	0.360540263469789	0.601355763152685	0.358961591876716	1.03232724858888	-0.00547256524594919	-0.00723516680143307	-0.260384517810298	-0.182805473494353	-0.266334732625874	0.0240949057789245	0.0919576287801603	0.0158607700644247	0.0605409679084677	0.127201141401968	0.0520149457525786	0.00107223340803027	0.00151205515779284	0.00156676552804835
21	0.423750140311331	0.06	0.35898427355619	0.139846214681328	0.578122332431052	0.0842441233805507	0.454210714200067	0.22040082001516	0.688020608384973	0.97	0.84	1.19	0.156319642909761	0.322149693656576	0.48797974440339	0.218345050607205	0.449974103415435	0.681603156223664	0.226021622194286	0.465815691165421	0.705580783642471	0.35898427355619	1.02265792544465	0.0360999805185069	0.0311738299536695	-0.260384517810298	-0.182805473494353	-0.266334732625874	0.0240949057789245	0.0919576287801603	0.0158607700644247	0.0605409679084677	0.127201141401968	0.0520149457525786	0.00107223340803027	0.00151205515779284	0.00156676552804835
21	0.423750140311331	0.06	0.360033860440902	0.130139399552991	0.589928321328812	0.0601375065816748	0.399573923834017	0.15294611147012	0.646201736197913	1.02	0.83	1.22	0.104294611674045	0.272471178382882	0.44064774509172	0.143473047870004	0.374825408444877	0.606177769019749	0.148292120274484	0.387438454964244	0.626584028877022	0.360033860440902	1.05056897537145	-0.0232993643317884	-0.0159832519069394	-0.260384517810298	-0.182805473494353	-0.266334732625874	0.0240949057789245	0.0919576287801603	0.0158607700644247	0.0605409679084677	0.127201141401968	0.0520149457525786	0.00107223340803027	0.00151205515779284	0.00156676552804835
21	0.423750140311331	0.06	0.364117206798787	0.145808986899551	0.582425426698023	0.0649084166951979	0.380421154115696	0.154983380623285	0.605858927608107	0.95	0.8	1.16	0.111768937069652	0.274347274290475	0.436925611511298	0.157160784278012	0.385765794347286	0.61437080441656	0.162579036731177	0.399017450099256	0.635415979250323	0.364117206798787	0.990467091689266	0.0181620798242362	-0.0049728422799282	-0.260384517810298	-0.182805473494353	-0.266334732625874	0.0240949057789245	0.0919576287801603	0.0158607700644247	0.0605409679084677	0.127201141401968	0.0520149457525786	0.00107223340803027	0.00151205515779284	0.00156676552804835
21	0.423750140311331	0.06	0.365312623049663	0.132058213097925	0.5985670330014	0.056774561218085	0.40103045143194	0.145822811097092	0.656238091766788	1.02	0.85	1.16	0.0998374604384126	0.274565148814591	0.449292837190769	0.137551510078866	0.378283368473431	0.619015226867995	0.142564819542705	0.392119027246918	0.641616792932208	0.365312623049663	1.03355160979092	0.0325037025420466	0.0332237451191196	-0.260384517810298	-0.182805473494353	-0.266334732625874	0.0240949057789245	0.0919576287801603	0.0158607700644247	0.0605409679084677	0.127201141401968	0.0520149457525786	0.00107223340803027	0.00151205515779284	0.00156676552804835
21	0.423750140311331	0.06	0.365567894494924	0.131586143932973	0.599549645056876	0.0564689491634802	0.380287603452509	0.137586989115589	0.62298821778943	0.99	0.84	1.2	0.0963408777582127	0.26628420138188	0.436227525005547	0.133890644352958	0.370070982677894	0.60625132100283	0.138537773431243	0.382962626233517	0.627341610322623	0.365567894494924	1.02481894679923	-0.0267045732714969	-0.0318754650176408	-0.260384517810298	-0.182805473494353	-0.266334732625874	0.0240949057789245	0.0919576287801603	0.0158607700644247	0.0605409679084677	0.127201141401968	0.0520149457525786	0.00107223340803027	0.00151205515779284	0.00156676552804835
21	0.423750140311331	0.06	0.366734626282983	0.136953554822923	0.596515697743042	0.0503337809730778	0.356947875197926	0.114875082753173	0.599020667642678	1.03	0.86	1.24	0.0779899268076163	0.242335744128563	0.40668156144951	0.107108458002831	0.332814876677691	0.558521295352552	0.110755501934471	0.344156457134187	0.577563972096872	0.366734626282983	1.05872112850176	-0.017593243917342	-0.00605718462653378	-0.260384517810298	-0.182805473494353	-0.266334732625874	0.0240949057789245	0.0919576287801603	0.0158607700644247	0.0605409679084677	0.127201141401968	0.0520149457525786	0.00107223340803027	0.00151205515779284	0.00156676552804835
21	0.423750140311331	0.06	0.367678017234058	0.145859193368918	0.589496841099198	0.0549703496699556	0.377975056984152	0.133290212581162	0.622659901387142	1.01	0.85	1.16	0.0916723008826359	0.259957895474763	0.42824349006689	0.12652119250619	0.358779943561952	0.591038694617715	0.131140678015501	0.371850290428109	0.612559443262686	0.367678017234058	1.05220087288897	0.0318108263009765	0.0398735254541844	-0.260384517810298	-0.182805473494353	-0.266334732625874	0.0240949057789245	0.0919576287801603	0.0158607700644247	0.0605409679084677	0.127201141401968	0.0520149457525786	0.00107223340803027	0.00151205515779284	0.00156676552804835
21	0.423750140311331	0.06	0.368353961443251	0.139979760957035	0.596728161929466	0.0663110759353856	0.411172010162266	0.170282953531616	0.652061066792916	1	0.83	1.25	0.118244550623588	0.285518007306629	0.45279146398967	0.163799234279646	0.395516163097894	0.627233091916143	0.169145206618558	0.408418223445593	0.647669152994933	0.368353961443251	1.05008447559999	0.00341327857040062	0.0104882413218845	-0.260384517810298	-0.182805473494353	-0.266334732625874	0.0240949057789245	0.0919576287801603	0.0158607700644247	0.0605409679084677	0.127201141401968	0.0520149457525786	0.00107223340803027	0.00151205515779284	0.00156676552804835
21	0.423750140311331	0.06	0.370368051401132	0.132557289573238	0.608178813229025	0.0503175338223876	0.359313013732341	0.115594823378609	0.603031204086072	0.98	0.83	1.21	0.081346810002975	0.252857062326632	0.424367314650289	0.113273873930032	0.3520986133231	0.590923352716168	0.117110231979022	0.364021842631945	0.610892814667795	0.370368051401132	1.02127879125993	-0.000987297774627982	-0.00734714236068421	-0.260384517810298	-0.182805473494353	-0.266334732625874	0.0240949057789245	0.0919576287801603	0.0158607700644247	0.0605409679084677	0.127201141401968	0.0520149457525786	0.00107223340803027	0.00151205515779284	0.00156676552804835
21	0.423750140311331	0.06	0.370495551301552	0.132869170107075	0.608121932496029	0.0615284896433482	0.401097992457378	0.156525072218886	0.64567091269587	1.02	0.83	1.17	0.107176470105976	0.274641412962009	0.442106355818041	0.14766901582969	0.378404206800927	0.609139397772164	0.152850821824494	0.391695645024718	0.630569845497364	0.370495551301552	1.0167390216156	-0.0257586475814009	-0.0336453718873582	-0.260384517810298	-0.182805473494353	-0.266334732625874	0.0240949057789245	0.0919576287801603	0.0158607700644247	0.0605409679084677	0.127201141401968	0.0520149457525786	0.00107223340803027	0.00151205515779284	0.00156676552804835
21	0.423750140311331	0.06	0.371692787420958	0.147474347345526	0.59591122749639	0.0654248628203728	0.399749859127143	0.163859885333912	0.635639832920375	1.02	0.84	1.16	0.111701614368697	0.272505406171672	0.433309197974647	0.153644165967934	0.374827759559514	0.596011353151094	0.159155429428279	0.388282583661106	0.617411852605334	0.371692787420958	1.03449427453653	0.0427003883249367	0.0421637852451104	-0.260384517810298	-0.182805473494353	-0.266334732625874	0.0240949057789245	0.0919576287801603	0.0158607700644247	0.0605409679084677	0.127201141401968	0.0520149457525786	0.00107223340803027	0.00151205515779284	0.00156676552804835
21	0.423750140311331	0.06	0.371819700081722	0.137424564731553	0.606214835431891	0.0615645895730434	0.412411908524393	0.161018805938556	0.66380501111023	1.03	0.86	1.24	0.109326095885605	0.280013154941098	0.45070021399659	0.150148896227518	0.384571184061888	0.618993471896259	0.155307040485568	0.397731454232883	0.64022195279213	0.371819700081722	1.06111302928219	-0.0301060521613824	-0.0164529522634259	-0.260384517810298	-0.182805473494353	-0.266334732625874	0.0240949057789245	0.0919576287801603	0.0158607700644247	0.0605409679084677	0.127201141401968	0.0520149457525786	0.00107223340803027	0.00151205515779284	0.00156676552804835
21	0.423750140311331	0.06	0.372042725670117	0.14505900115527	0.599026450184965	0.0575522675437042	0.395387411334198	0.145579771306309	0.645195051362088	1.01	0.88	1.2	0.0998392023255007	0.271158303127794	0.442477403930087	0.137642374646964	0.373829837162249	0.610017299677534	0.142681569246235	0.38751681145066	0.632391411377471	0.372042725670117	1.05466323938734	-0.0113060274564644	0.000204665818509304	-0.260384517810298	-0.182805473494353	-0.266334732625874	0.0240949057789245	0.0919576287801603	0.0158607700644247	0.0605409679084677	0.127201141401968	0.0520149457525786	0.00107223340803027	0.00151205515779284	0.00156676552804835
21	0.423750140311331	0.06	0.373806448645588	0.1487449274297	0.598867969861476	0.0736929524279286	0.454136118770519	0.202753057027644	0.705519180513394	1.03	0.88	1.22	0.137340529405108	0.307621970727772	0.477903412050435	0.188457702436337	0.422116691070056	0.655775679703774	0.195263119930365	0.437295208513093	0.679370663792312	0.373806448645588	1.07796148162601	-0.0180418710388603	0.00269063949791318	-0.260384517810298	-0.182805473494353	-0.266334732625874	0.0240949057789245	0.0919576287801603	0.0158607700644247	0.0605409679084677	0.127201141401968	0.0520149457525786	0.00107223340803027	0.00151205515779284	0.00156676552804835
21	0.423750140311331	0.06	0.374520857114459	0.135213671006794	0.613828043222124	0.0611036482165039	0.414490064713573	0.160816716032007	0.668163413395138	1.05	0.88	1.2	0.10756954629556	0.277250458194795	0.446931370094031	0.146912019071508	0.378652007046529	0.61039199502155	0.152265307115444	0.392416238659358	0.632487851955543	0.374520857114459	1.0571720342269	0.00754388857467798	0.0192403601035192	-0.260384517810298	-0.182805473494353	-0.266334732625874	0.0240949057789245	0.0919576287801603	0.0158607700644247	0.0605409679084677	0.127201141401968	0.0520149457525786	0.00107223340803027	0.00151205515779284	0.00156676552804835
21	0.423750140311331	0.06	0.375657088186212	0.145896187223768	0.605417989148655	0.0594144690971265	0.396846890142095	0.150321599596005	0.643372180688185	1.01	0.86	1.18	0.103583332761982	0.273458528831668	0.443333724901353	0.143064774478873	0.377688974794077	0.612313175109282	0.148230848382459	0.391333748356777	0.634488043470926	0.375657088186212	1.05250660325678	0.0164086130132476	0.0251404496587812	-0.260384517810298	-0.182805473494353	-0.266334732625874	0.0240949057789245	0.0919576287801603	0.0158607700644247	0.0605409679084677	0.127201141401968	0.0520149457525786	0.00107223340803027	0.00151205515779284	0.00156676552804835
21	0.423750140311331	0.06	0.376282947857566	0.1416188219182	0.610947073796932	0.0586645104862689	0.409170358903102	0.153268101346519	0.665072616459685	0.99	0.86	1.21	0.106683298430029	0.284805795361756	0.462928292293483	0.147920438661782	0.394894034992364	0.641867631322947	0.153182900775054	0.408967591713352	0.664729447912928	0.376282947857566	1.04643044218482	-0.0151359900217635	-0.00860284687118088	-0.260384517810298	-0.182805473494353	-0.266334732625874	0.0240949057789245	0.0919576287801603	0.0158607700644247	0.0605409679084677	0.127201141401968	0.0520149457525786	0.00107223340803027	0.00151205515779284	0.00156676552804835
21	0.423750140311331	0.06	0.376289068146448	0.133997524479203	0.618580611813693	0.0509891347802677	0.374552279278404	0.122265392950124	0.626839165606684	0.98	0.82	1.17	0.0860520524985608	0.263615006848821	0.441177961199081	0.119831854159355	0.36709728748717	0.614362720814985	0.12399626396153	0.37980986089601	0.635626384408346	0.376289068146448	1.01198824596772	-0.00633460397035182	-0.0171475903609133	-0.260384517810298	-0.182805473494353	-0.266334732625874	0.0240949057789245	0.0919576287801603	0.0158607700644247	0.0605409679084677	0.127201141401968	0.0520149457525786	0.00107223340803027	0.00151205515779284	0.00156676552804835
21	0.423750140311331	0.06	0.376423389796682	0.143419069660441	0.609427709932923	0.074193225741115	0.451699220091959	0.20257677796955	0.700821662214368	1.01	0.82	1.17	0.139861990035316	0.311859791890645	0.483857593745975	0.193315140292404	0.431047916633228	0.668780692974051	0.200009905444697	0.445922887672326	0.691898832886314	0.376423389796682	1.03691657294	-0.0388455908576321	-0.0399025914561236	-0.260384517810298	-0.182805473494353	-0.266334732625874	0.0240949057789245	0.0919576287801603	0.0158607700644247	0.0605409679084677	0.127201141401968	0.0520149457525786	0.00107223340803027	0.00151205515779284	0.00156676552804835
21	0.423750140311331	0.06	0.377243003134214	0.139725681257697	0.614760325010732	0.0600267431222226	0.426030218300673	0.162814860845856	0.68924557575549	1.03	0.86	1.22	0.110242349425524	0.28846612617383	0.466689902922135	0.151250572577735	0.395770472785035	0.640290372992335	0.156588502677348	0.409693711795422	0.662745713503825	0.377243003134214	1.06273437453223	0.0443167212005486	0.0572654105946056	-0.260384517810298	-0.182805473494353	-0.266334732625874	0.0240949057789245	0.0919576287801603	0.0158607700644247	0.0605409679084677	0.127201141401968	0.0520149457525786	0.00107223340803027	0.00151205515779284	0.00156676552804835
21	0.423750140311331	0.06	0.37744692997829	0.145257354741748	0.609636505214832	0.0678219772134051	0.43756081290071	0.184288282947072	0.690833342854348	0.98	0.86	1.19	0.129189754377904	0.306738838954149	0.484287923530395	0.179623030987197	0.426483974985106	0.673344918983016	0.186102791381049	0.441883515256859	0.697615721386793	0.37744692997829	1.03463364256242	0.019197010062032	0.0206379010927208	-0.260384517810298	-0.182805473494353	-0.266334732625874	0.0240949057789245	0.0919576287801603	0.0158607700644247	0.0605409679084677	0.127201141401968	0.0520149457525786	0.00107223340803027	0.00151205515779284	0.00156676552804835
21	0.423750140311331	0.06	0.380105915541379	0.142411031378783	0.617800799703974	0.0634564071367867	0.425210921917226	0.170166322457846	0.680255521376605	1.01	0.9	1.2	0.116893754163526	0.292093642598119	0.467293531032712	0.161256263731549	0.402946503020332	0.644636742309115	0.167295417528015	0.418060274352043	0.668842660141416	0.380105915541379	1.05733445569477	-0.0718000806983132	-0.0586225395819875	-0.260384517810298	-0.182805473494353	-0.266334732625874	0.0240949057789245	0.0919576287801603	0.0158607700644247	0.0605409679084677	0.127201141401968	0.0520149457525786	0.00107223340803027	0.00151205515779284	0.00156676552804835
21	0.423750140311331	0.06	0.38184432360569	0.154265710161182	0.609422937050198	0.0596940183868992	0.394530275072754	0.150054974516405	0.639005575629102	1	0.8	1.14	0.103858955768048	0.273069936668159	0.44228091756827	0.143690292159713	0.377796008921106	0.611901725682498	0.14873877835805	0.391120123314157	0.633430701885262	0.38184432360569	1.01015427540569	0.00363561923901143	-0.0082125346695862	-0.260384517810298	-0.182805473494353	-0.266334732625874	0.0240949057789245	0.0919576287801603	0.0158607700644247	0.0605409679084677	0.127201141401968	0.0520149457525786	0.00107223340803027	0.00151205515779284	0.00156676552804835
21	0.423750140311331	0.06	0.382387475091712	0.145271213100224	0.619503737083199	0.0650753995681798	0.41268122433521	0.168461889595943	0.656900559074477	0.99	0.84	1.16	0.117296041960888	0.287340206869312	0.457384371777735	0.16265532950304	0.398456889477857	0.634258449452675	0.168520867017119	0.412738466157913	0.657074563878869	0.382387475091712	1.02129339396503	0.0468100423128704	0.0387914970046649	-0.260384517810298	-0.182805473494353	-0.266334732625874	0.0240949057789245	0.0919576287801603	0.0158607700644247	0.0605409679084677	0.127201141401968	0.0520149457525786	0.00107223340803027	0.00151205515779284	0.00156676552804835
21	0.423750140311331	0.06	0.382433350327364	0.152010348489314	0.612856352165414	0.0697848212720663	0.412335756201221	0.177292560106971	0.647378952295472	0.96	0.78	1.16	0.126099791105259	0.293274871155514	0.460449951205769	0.176331406041409	0.410100365228186	0.643869324414963	0.182143721413948	0.423586283478117	0.66503360556529	0.382433350327364	1.00159193790831	0.0121695058417994	-0.00753676583129618	-0.260384517810298	-0.182805473494353	-0.266334732625874	0.0240949057789245	0.0919576287801603	0.0158607700644247	0.0605409679084677	0.127201141401968	0.0520149457525786	0.00107223340803027	0.00151205515779284	0.00156676552804835
21	0.423750140311331	0.06	0.382764147343299	0.151528614452207	0.61399968023439	0.0642447242748434	0.402786379656488	0.16278007774522	0.642792681567756	0.96	0.82	1.12	0.11649515244355	0.288258006447881	0.460020860452212	0.163302565945913	0.404079235230006	0.644855904514098	0.169266184778352	0.418845704105919	0.668434771463195	0.382764147343299	0.995016112435648	-0.0516961610709072	-0.0708244651133742	-0.260384517810298	-0.182805473494353	-0.266334732625874	0.0240949057789245	0.0919576287801603	0.0158607700644247	0.0605409679084677	0.127201141401968	0.0520149457525786	0.00107223340803027	0.00151205515779284	0.00156676552804835
21	0.423750140311331	0.06	0.383618391156634	0.143082185132775	0.624154597180493	0.0653829364025463	0.436346639149567	0.178772807167884	0.69392047113125	1	0.83	1.18	0.124284115101389	0.303351257852328	0.482418400603266	0.172243023533028	0.420408817348921	0.668574611164813	0.178236637183674	0.435055371758379	0.691961552350115	0.383618391156634	1.03431599424041	0.042439553786805	0.0429710851069985	-0.260384517810298	-0.182805473494353	-0.266334732625874	0.0240949057789245	0.0919576287801603	0.0158607700644247	0.0605409679084677	0.127201141401968	0.0520149457525786	0.00107223340803027	0.00151205515779284	0.00156676552804835
21	0.423750140311331	0.06	0.38427054763043	0.150716494784952	0.617824600475908	0.0621406806708837	0.402457217952958	0.158346960708514	0.646567475197403	1	0.82	1.26	0.109486129641687	0.278271732800371	0.447057335959054	0.1514158592995	0.38484101756654	0.618266175833581	0.156137509483036	0.396888612295346	0.637628146399224	0.38427054763043	1.05205820510083	0.0562804431891686	0.0622495382829341	-0.260384517810298	-0.182805473494353	-0.266334732625874	0.0240949057789245	0.0919576287801603	0.0158607700644247	0.0605409679084677	0.127201141401968	0.0520149457525786	0.00107223340803027	0.00151205515779284	0.00156676552804835
21	0.423750140311331	0.06	0.384907396293984	0.15037852659144	0.619436265996527	0.0670119560539593	0.423008032977218	0.176576676286612	0.669439389667825	1.01	0.84	1.19	0.12190517657677	0.292036694981044	0.462168213385319	0.168492334181306	0.403641139660405	0.638789945139504	0.174437673812775	0.417926854916102	0.661395698904146	0.384907396293984	1.03088743810756	0.0340798649744758	0.0304859357433352	-0.260384517810298	-0.182805473494353	-0.266334732625874	0.0240949057789245	0.0919576287801603	0.0158607700644247	0.0605409679084677	0.127201141401968	0.0520149457525786	0.00107223340803027	0.00151205515779284	0.00156676552804835
21	0.423750140311331	0.06	0.385748954015059	0.142535418056378	0.62896248997374	0.051709809412609	0.367181003525581	0.121681947526839	0.612680059524322	1.01	0.85	1.18	0.0838739789969558	0.253093679084918	0.422313379172881	0.115856654142241	0.349602906574792	0.583349159007342	0.120037540714684	0.362228894313343	0.604265336727076	0.385748954015059	1.02354161406931	-0.00600248375329288	-0.00895179420240834	-0.260384517810298	-0.182805473494353	-0.266334732625874	0.0240949057789245	0.0919576287801603	0.0158607700644247	0.0605409679084677	0.127201141401968	0.0520149457525786	0.00107223340803027	0.00151205515779284	0.00156676552804835
21	0.423750140311331	0.06	0.385905224914258	0.154709056740835	0.617101393087681	0.0633051765280717	0.385733186107715	0.154072726288745	0.617393645926685	0.97	0.82	1.17	0.109160416718064	0.273291687320396	0.437422957922729	0.152409651268307	0.381569547014527	0.610729442760748	0.157681383139043	0.394752718935831	0.631800063773051	0.385905224914258	1.00916478334427	0.00100982462836826	-0.0110367093387156	-0.260384517810298	-0.182805473494353	-0.266334732625874	0.0240949057789245	0.0919576287801603	0.0158607700644247	0.0605409679084677	0.127201141401968	0.0520149457525786	0.00107223340803027	0.00151205515779284	0.00156676552804835
21	0.423750140311331	0.06	0.386400904491609	0.138809440176369	0.633992368806849	0.0566784412638178	0.406320371121219	0.147513984690698	0.665126757551739	0.98	0.82	1.15	0.104091184205668	0.286714298210949	0.46933741221623	0.1450998026892	0.399670619717245	0.65424143674529	0.150267224846594	0.413875337268863	0.677467568928293	0.386400904491609	1.01351808305086	-0.0032579521224488	-0.0115569542403267	-0.260384517810298	-0.182805473494353	-0.266334732625874	0.0240949057789245	0.0919576287801603	0.0158607700644247	0.0605409679084677	0.127201141401968	0.0520149457525786	0.00107223340803027	0.00151205515779284	0.00156676552804835
21	0.423750140311331	0.06	0.386462701781481	0.140163376531147	0.632762027031814	0.0671603910449695	0.456841854012046	0.191015381708013	0.72266832631608	1.05	0.84	1.2	0.128028587153666	0.306199514399473	0.484370441645281	0.174985621033294	0.418504283914147	0.662022946795	0.181096131659157	0.433122422889212	0.685234870642449	0.386462701781481	1.06250598426073	0.0252198962304365	0.0370177509148389	-0.260384517810298	-0.182805473494353	-0.266334732625874	0.0240949057789245	0.0919576287801603	0.0158607700644247	0.0605409679084677	0.127201141401968	0.0520149457525786	0.00107223340803027	0.00151205515779284	0.00156676552804835
21	0.423750140311331	0.06	0.386672393063674	0.139389466562893	0.633955319564455	0.0648932633731043	0.431720563078849	0.175850791219901	0.687590334937797	1	0.83	1.19	0.122241255692198	0.300107058790015	0.477972861887832	0.169405712012518	0.415897641810218	0.662389571607918	0.1752389763137	0.430222333519043	0.685225415242253	0.386672393063674	1.03372495260299	-0.0408451025925268	-0.0418043945245624	-0.260384517810298	-0.182805473494353	-0.266334732625874	0.0240949057789245	0.0919576287801603	0.0158607700644247	0.0605409679084677	0.127201141401968	0.0520149457525786	0.00107223340803027	0.00151205515779284	0.00156676552804835
21	0.423750140311331	0.06	0.387385608413943	0.151561613999766	0.62320960282812	0.0532522296345051	0.392403698180593	0.134078482479721	0.650728913881465	1.02	0.86	1.19	0.091869011134797	0.268870433575655	0.445871856016513	0.126610938193041	0.370548647763658	0.614486357334275	0.131146120125148	0.383788064242451	0.636391306060488	0.387385608413943	1.04167806214286	-0.00920298093792009	-0.00482313947748982	-0.260384517810298	-0.182805473494353	-0.266334732625874	0.0240949057789245	0.0919576287801603	0.0158607700644247	0.0605409679084677	0.127201141401968	0.0520149457525786	0.00107223340803027	0.00151205515779284	0.00156676552804835
21	0.423750140311331	0.06	0.388081058123204	0.137583439251267	0.638578676995141	0.0574563554376729	0.414312382305078	0.152316134248838	0.676308630361319	1	0.83	1.16	0.105346369820597	0.286550769311533	0.46775516880247	0.145706768817088	0.396334366049234	0.646961963281381	0.150811569321065	0.410289682703702	0.669811664965687	0.388081058123204	1.029989791573	0.0167655614312962	0.0153174495105117	-0.260384517810298	-0.182805473494353	-0.266334732625874	0.0240949057789245	0.0919576287801603	0.0158607700644247	0.0605409679084677	0.127201141401968	0.0520149457525786	0.00107223340803027	0.00151205515779284	0.00156676552804835
21	0.423750140311331	0.06	0.389453650485619	0.145328766106493	0.633578534864745	0.0542194121024343	0.387125705865943	0.134687393794667	0.63956401793722	0.97	0.78	1.15	0.0953779256744542	0.274140331626304	0.452902737578154	0.133140050010169	0.382678247659837	0.632216445309506	0.137566618082971	0.395396840764374	0.653253006863751	0.389453650485619	0.997181412416808	0.022870666415087	0.004346799820135	-0.260384517810298	-0.182805473494353	-0.266334732625874	0.0240949057789245	0.0919576287801603	0.0158607700644247	0.0605409679084677	0.127201141401968	0.0520149457525786	0.00107223340803027	0.00151205515779284	0.00156676552804835
21	0.423750140311331	0.06	0.389571980918186	0.154967352979282	0.624176608857091	0.0647615882641566	0.404113354853887	0.164345428802489	0.643881280905285	1.05	0.86	1.19	0.110016778078031	0.270523187674177	0.431029597270322	0.150298425903949	0.369572805059871	0.588847184215793	0.155672593312372	0.382778226401223	0.609864974385781	0.389571980918186	1.04891609682806	0.0133183301351232	0.0190161432709151	-0.260384517810298	-0.182805473494353	-0.266334732625874	0.0240949057789245	0.0919576287801603	0.0158607700644247	0.0605409679084677	0.127201141401968	0.0520149457525786	0.00107223340803027	0.00151205515779284	0.00156676552804835
21	0.423750140311331	0.06	0.389950051585056	0.148305993609946	0.631594109560166	0.0656728662591964	0.430795152273265	0.1770996521158	0.68449065243073	1	0.83	1.2	0.122780875601161	0.298664652182726	0.474548428764291	0.1699776948913	0.413470981331326	0.656964267771352	0.175865125205858	0.427751272149266	0.679579678861261	0.389950051585056	1.03996082333589	-0.0107793236589288	-0.00942992826049125	-0.260384517810298	-0.182805473494353	-0.266334732625874	0.0240949057789245	0.0919576287801603	0.0158607700644247	0.0605409679084677	0.127201141401968	0.0520149457525786	0.00107223340803027	0.00151205515779284	0.00156676552804835
21	0.423750140311331	0.06	0.3901855336451	0.154363819580569	0.626007247709632	0.0556453747941498	0.380054678649999	0.135607761387902	0.624501595912097	1.01	0.83	1.22	0.0933963248241059	0.261752792427434	0.430109260030763	0.128969483924791	0.361450224286836	0.59393096464888	0.133309839984194	0.373683276524982	0.613920586421926	0.3901855336451	1.03946229650118	0.0330848823678085	0.0351946545247646	-0.260384517810298	-0.182805473494353	-0.266334732625874	0.0240949057789245	0.0919576287801603	0.0158607700644247	0.0605409679084677	0.127201141401968	0.0520149457525786	0.00107223340803027	0.00151205515779284	0.00156676552804835
21	0.423750140311331	0.06	0.390685034910475	0.152973534160933	0.628396535660018	0.0570806134151386	0.405128546883994	0.148046780925536	0.662210312842452	0.99	0.87	1.18	0.10318300660215	0.282359273646592	0.461535540691035	0.143139395444455	0.391699535212677	0.640259674980899	0.148393519869653	0.406028755900178	0.663725782590568	0.390685034910475	1.03907435106334	0.0303266876938264	0.0345265203768291	-0.260384517810298	-0.182805473494353	-0.266334732625874	0.0240949057789245	0.0919576287801603	0.0158607700644247	0.0605409679084677	0.127201141401968	0.0520149457525786	0.00107223340803027	0.00151205515779284	0.00156676552804835
21	0.423750140311331	0.06	0.391112696670814	0.139460248392173	0.642765144949455	0.0533379059909293	0.384920412558159	0.131736610644759	0.638104214471558	1	0.85	1.2	0.0912417870663227	0.26659883041032	0.441955873754317	0.126267211811296	0.368939408909151	0.611611606007006	0.130718087440094	0.381888574963682	0.633072960262062	0.391112696670814	1.02821815596336	0.0621711863245241	0.0598295569881874	-0.260384517810298	-0.182805473494353	-0.266334732625874	0.0240949057789245	0.0919576287801603	0.0158607700644247	0.0605409679084677	0.127201141401968	0.0520149457525786	0.00107223340803027	0.00151205515779284	0.00156676552804835
21	0.423750140311331	0.06	0.391345676118545	0.145586322711007	0.637105029526082	0.0573804255171139	0.401932042805409	0.147586321191988	0.656277764418829	1.01	0.84	1.21	0.101697466951588	0.276959750130328	0.452222033309068	0.140459544975661	0.382523199898356	0.62458685482105	0.145296710725764	0.395635805215268	0.64604086098697	0.391345676118545	1.03685865877618	0.0105831887597508	0.0119356397978047	-0.260384517810298	-0.182805473494353	-0.266334732625874	0.0240949057789245	0.0919576287801603	0.0158607700644247	0.0605409679084677	0.127201141401968	0.0520149457525786	0.00107223340803027	0.00151205515779284	0.00156676552804835
21	0.423750140311331	0.06	0.391730064725615	0.150231106466546	0.633229022984685	0.0592874521003332	0.414793018356425	0.156826124430156	0.672759912282695	0.99	0.83	1.19	0.109628316255286	0.289958451514977	0.470288586774668	0.1522572231306	0.402708626374533	0.653160029618465	0.157494523588469	0.41653983468987	0.6755618147318	0.391730064725615	1.02408877165022	0.0103315397802953	0.00547852890634383	-0.260384517810298	-0.182805473494353	-0.266334732625874	0.0240949057789245	0.0919576287801603	0.0158607700644247	0.0605409679084677	0.127201141401968	0.0520149457525786	0.00107223340803027	0.00151205515779284	0.00156676552804835
21	0.423750140311331	0.06	0.392835857679038	0.144241243124734	0.641430472233342	0.061362625211697	0.411956148512849	0.160400886347407	0.663511410678291	0.99	0.82	1.19	0.112376171219435	0.288614706155127	0.464853241090819	0.156208762634914	0.401189555023161	0.646170347411408	0.161553879429045	0.414912839472462	0.66834548819345	0.392835857679038	1.0192103823669	-0.00536829622280463	-0.0142953105175355	-0.260384517810298	-0.182805473494353	-0.266334732625874	0.0240949057789245	0.0919576287801603	0.0158607700644247	0.0605409679084677	0.127201141401968	0.0520149457525786	0.00107223340803027	0.00151205515779284	0.00156676552804835
21	0.423750140311331	0.06	0.393014992375964	0.153412236173326	0.632617748578601	0.0699808089285055	0.453934662543676	0.195568708446467	0.712300616640886	1.01	0.85	1.24	0.134857692037149	0.313018280953976	0.491178869870803	0.186310255290789	0.432444860610207	0.678579465929624	0.192565485857597	0.447016004231252	0.701413049779355	0.393014992375964	1.05677817211865	-0.020846735663165	-0.0108975367571186	-0.260384517810298	-0.182805473494353	-0.266334732625874	0.0240949057789245	0.0919576287801603	0.0158607700644247	0.0605409679084677	0.127201141401968	0.0520149457525786	0.00107223340803027	0.00151205515779284	0.00156676552804835
21	0.423750140311331	0.06	0.393778879667656	0.153818459115503	0.633739300219809	0.0537224898020705	0.402928557657342	0.13890376882625	0.666953346488434	1.03	0.87	1.24	0.0942828283283167	0.273493256167173	0.452703684006029	0.129473929790174	0.375574717845408	0.621675505900642	0.13400125941658	0.388727629413775	0.64342653652206	0.393778879667656	1.07298939480804	0.0174839381581508	0.0372309793537022	-0.260384517810298	-0.182805473494353	-0.266334732625874	0.0240949057789245	0.0919576287801603	0.0158607700644247	0.0605409679084677	0.127201141401968	0.0520149457525786	0.00107223340803027	0.00151205515779284	0.00156676552804835
21	0.423750140311331	0.06	0.393855854964208	0.139014586602827	0.648697123325589	0.0511666068796367	0.38424778807176	0.125903710918098	0.642591865225423	1	0.81	1.12	0.0874076432607514	0.266760950400879	0.446114257541006	0.121071464840232	0.369500169806195	0.617928874772158	0.125441137067796	0.382747453760417	0.640089175336101	0.393855854964208	1.00317950036422	0.0259707844199757	0.0126838993335548	-0.260384517810298	-0.182805473494353	-0.266334732625874	0.0240949057789245	0.0919576287801603	0.0158607700644247	0.0605409679084677	0.127201141401968	0.0520149457525786	0.00107223340803027	0.00151205515779284	0.00156676552804835
21	0.423750140311331	0.06	0.394063551352734	0.140063821229332	0.648063281476137	0.0690568972582632	0.454264218043091	0.193857592806865	0.714670843279317	1	0.83	1.24	0.134632315535352	0.315482322123581	0.49633232871181	0.186509918811908	0.437046499957218	0.687583081102528	0.192651906364343	0.451475363505194	0.710247776946987	0.394063551352734	1.0346295363665	0.0249680960462885	0.0265189863003534	-0.260384517810298	-0.182805473494353	-0.266334732625874	0.0240949057789245	0.0919576287801603	0.0158607700644247	0.0605409679084677	0.127201141401968	0.0520149457525786	0.00107223340803027	0.00151205515779284	0.00156676552804835
21	0.423750140311331	0.06	0.394647906208345	0.155431062114425	0.633864750302266	0.0650054622922746	0.432135338827217	0.176256214399453	0.68801446325498	1.05	0.88	1.26	0.117570076886596	0.288251879143324	0.458933681400051	0.160404880259241	0.393271905427813	0.626138930596385	0.165918079204261	0.406770468655806	0.647601066828794	0.394647906208345	1.0730102633063	0.00464646702015537	0.0245509423225042	-0.260384517810298	-0.182805473494353	-0.266334732625874	0.0240949057789245	0.0919576287801603	0.0158607700644247	0.0605409679084677	0.127201141401968	0.0520149457525786	0.00107223340803027	0.00151205515779284	0.00156676552804835
21	0.423750140311331	0.06	0.394808868177272	0.141596548996715	0.648021187357829	0.0560000104763411	0.412039054921379	0.147910238949702	0.676167870893056	0.98	0.83	1.17	0.10425993745953	0.290440786263589	0.476621635067648	0.145274238679358	0.404695850908745	0.664117463138132	0.150406257798601	0.418985887608997	0.687616997742523	0.394808868177272	1.01930716429425	0.0178307037123287	0.0113944581227937	-0.260384517810298	-0.182805473494353	-0.266334732625874	0.0240949057789245	0.0919576287801603	0.0158607700644247	0.0605409679084677	0.127201141401968	0.0520149457525786	0.00107223340803027	0.00151205515779284	0.00156676552804835
21	0.423750140311331	0.06	0.395400037965384	0.153352063441965	0.637448012488803	0.0758479931230636	0.487637318724005	0.221881945250654	0.753392692197356	1	0.86	1.17	0.154130760896356	0.338738291173189	0.523345821450022	0.213540860887987	0.469305840652336	0.725070820416684	0.22139361769021	0.486575091134166	0.751759567943504	0.395400037965384	1.03690084278313	-0.0202716039469408	-0.0180321958481322	-0.260384517810298	-0.182805473494353	-0.266334732625874	0.0240949057789245	0.0919576287801603	0.0158607700644247	0.0605409679084677	0.127201141401968	0.0520149457525786	0.00107223340803027	0.00151205515779284	0.00156676552804835
21	0.423750140311331	0.06	0.395828291205036	0.154948005731413	0.636708576678658	0.0779052865138641	0.489745152921352	0.226682067564949	0.752808238277755	1.04	0.87	1.23	0.152752342968018	0.330020457152095	0.507288571336172	0.20919633162698	0.451967332589669	0.694738333552358	0.216521815447999	0.467764566386169	0.719119256798885	0.395828291205036	1.07830205615071	0.0171797329332172	0.0382198781595061	-0.260384517810298	-0.182805473494353	-0.266334732625874	0.0240949057789245	0.0919576287801603	0.0158607700644247	0.0605409679084677	0.127201141401968	0.0520149457525786	0.00107223340803027	0.00151205515779284	0.00156676552804835
21	0.423750140311331	0.06	0.39790864081355	0.141700273425314	0.654117008201787	0.0657280658079783	0.451477695991611	0.185721752083952	0.71723363989927	1.03	0.85	1.19	0.12622919650986	0.306855099995948	0.487481003482037	0.173431535635627	0.421600966189818	0.669770396744008	0.179564602441134	0.436503535750186	0.693443117020879	0.39790864081355	1.04048081567149	0.0534744965209745	0.0593111202611484	-0.260384517810298	-0.182805473494353	-0.266334732625874	0.0240949057789245	0.0919576287801603	0.0158607700644247	0.0605409679084677	0.127201141401968	0.0520149457525786	0.00107223340803027	0.00151205515779284	0.00156676552804835
21	0.423750140311331	0.06	0.398127748936217	0.153273775786765	0.642981722085669	0.0612456695118975	0.435014606811796	0.169108944910163	0.700920268713429	1.02	0.85	1.18	0.115607772774655	0.297388584883374	0.479169396992094	0.15918871667394	0.409495884617909	0.659803052561877	0.164910134342881	0.424149681096389	0.683455102166389	0.398127748936217	1.04008304184403	0.066419249567046	0.0711039010203009	-0.260384517810298	-0.182805473494353	-0.266334732625874	0.0240949057789245	0.0919576287801603	0.0158607700644247	0.0605409679084677	0.127201141401968	0.0520149457525786	0.00107223340803027	0.00151205515779284	0.00156676552804835
21	0.423750140311331	0.06	0.400337124745461	0.15442234879708	0.646251900693841	0.0665623280919483	0.449112577572791	0.186528075733367	0.711697079412215	1	0.85	1.21	0.129581180073619	0.311998810682937	0.494416441292255	0.179533441117127	0.432271260954216	0.685009080791305	0.185766247055196	0.447333992687254	0.70877940048195	0.400337124745461	1.04141486187238	0.0255951093526949	0.0300142995318254	-0.260384517810298	-0.182805473494353	-0.266334732625874	0.0240949057789245	0.0919576287801603	0.0158607700644247	0.0605409679084677	0.127201141401968	0.0520149457525786	0.00107223340803027	0.00151205515779284	0.00156676552804835
21	0.423750140311331	0.06	0.400492102334228	0.150504588376791	0.650479616291665	0.0604104100951	0.426321861246283	0.163817652382599	0.688826070109968	0.95	0.8	1.13	0.117803919036121	0.306574934356222	0.495345949676323	0.165456721622368	0.43058740307799	0.695718084533613	0.171276659893313	0.445692891967738	0.720030032921916	0.400492102334228	0.99451033406796	0.00214940130562595	-0.0177126469038984	-0.260384517810298	-0.182805473494353	-0.266334732625874	0.0240949057789245	0.0919576287801603	0.0158607700644247	0.0605409679084677	0.127201141401968	0.0520149457525786	0.00107223340803027	0.00151205515779284	0.00156676552804835
21	0.423750140311331	0.06	0.401313418561973	0.15749494177316	0.645131895350786	0.0676011630871259	0.428778004245809	0.180154755215254	0.677401253276364	0.98	0.82	1.18	0.126647981127294	0.301429004883263	0.476210028639233	0.176283229603155	0.419563565118966	0.662843900634777	0.182410512148618	0.434025419639349	0.685791399878579	0.401313418561973	1.01444188123683	-0.0349630210627247	-0.043335286614165	-0.260384517810298	-0.182805473494353	-0.266334732625874	0.0240949057789245	0.0919576287801603	0.0158607700644247	0.0605409679084677	0.127201141401968	0.0520149457525786	0.00107223340803027	0.00151205515779284	0.00156676552804835
21	0.423750140311331	0.06	0.401920320451232	0.159589493965846	0.644251146936618	0.0629030464399532	0.408106506658057	0.162174301460078	0.654038711856035	0.97	0.84	1.18	0.114968686069931	0.289315066719226	0.463661447368521	0.160556920910925	0.404036419597967	0.64751591828501	0.16623080018108	0.418329312055797	0.670406104340557	0.401920320451232	1.01153013998264	0.0358708190300256	0.0259479762740067	-0.260384517810298	-0.182805473494353	-0.266334732625874	0.0240949057789245	0.0919576287801603	0.0158607700644247	0.0605409679084677	0.127201141401968	0.0520149457525786	0.00107223340803027	0.00151205515779284	0.00156676552804835
21	0.423750140311331	0.06	0.402110195716254	0.148247519703963	0.655972871728546	0.0756523196264792	0.496567783333963	0.225566994710829	0.767568571957098	0.99	0.86	1.18	0.157340429235777	0.346372430392954	0.535404431550131	0.218338126676909	0.480654005787655	0.742969884898402	0.226296123181269	0.498123773468328	0.770045276271046	0.402110195716254	1.03346496275733	-0.0794410475656891	-0.0769236554993531	-0.260384517810298	-0.182805473494353	-0.266334732625874	0.0240949057789245	0.0919576287801603	0.0158607700644247	0.0605409679084677	0.127201141401968	0.0520149457525786	0.00107223340803027	0.00151205515779284	0.00156676552804835
21	0.423750140311331	0.06	0.402179761102448	0.146169273292696	0.6581902489122	0.0585480966919701	0.439251755080967	0.16424608693451	0.714257423227423	1.03	0.88	1.22	0.111329648642759	0.297734603433065	0.484139558223372	0.152803466054723	0.408650165734266	0.664496865413808	0.158324648056379	0.423446844617971	0.688445309464944	0.402179761102448	1.06971387788474	-0.000941873325935193	0.0191914309627137	-0.260384517810298	-0.182805473494353	-0.266334732625874	0.0240949057789245	0.0919576287801603	0.0158607700644247	0.0605409679084677	0.127201141401968	0.0520149457525786	0.00107223340803027	0.00151205515779284	0.00156676552804835
21	0.423750140311331	0.06	0.402418226604231	0.143670228326791	0.661166224881671	0.0454006596860212	0.394965432512119	0.112201487242317	0.677729377781921	0.99	0.83	1.2	0.0784871069963477	0.276285947034629	0.474084787072911	0.109035695092275	0.383821387129865	0.658607079167455	0.112782980424598	0.39698324786164	0.681183873458252	0.402418226604231	1.03462447227188	0.0163163441150716	0.0166334907516688	-0.260384517810298	-0.182805473494353	-0.266334732625874	0.0240949057789245	0.0919576287801603	0.0158607700644247	0.0605409679084677	0.127201141401968	0.0520149457525786	0.00107223340803027	0.00151205515779284	0.00156676552804835
21	0.423750140311331	0.06	0.403014262015545	0.150711489347571	0.655317034683519	0.0663200447353228	0.438345229706275	0.18155508109877	0.695135378313779	0.97	0.81	1.16	0.128196993032112	0.309517861016204	0.490838729000297	0.178749354739161	0.431571104971496	0.684392855203832	0.184919869718405	0.446430743185353	0.707998872054828	0.403014262015545	1.00441744398882	0.0217409075535038	0.00734435735187353	-0.260384517810298	-0.182805473494353	-0.266334732625874	0.0240949057789245	0.0919576287801603	0.0158607700644247	0.0605409679084677	0.127201141401968	0.0520149457525786	0.00107223340803027	0.00151205515779284	0.00156676552804835
21	0.423750140311331	0.06	0.403339589276171	0.160514793759611	0.646164384792731	0.0628605433926735	0.438949121003744	0.174335197950362	0.703563044057126	1.04	0.89	1.24	0.117247670761116	0.295211538607264	0.473175406453412	0.160454480305707	0.403999616367523	0.64754475242934	0.166195379039464	0.418426516205767	0.670596860330473	0.403339589276171	1.07830549534878	-0.0626614685784536	-0.0391027098076256	-0.260384517810298	-0.182805473494353	-0.266334732625874	0.0240949057789245	0.0919576287801603	0.0158607700644247	0.0605409679084677	0.127201141401968	0.0520149457525786	0.00107223340803027	0.00151205515779284	0.00156676552804835
21	0.423750140311331	0.06	0.403366279164573	0.15879226346572	0.647940294863427	0.0643694768256672	0.438548507125527	0.177503555042065	0.69959345920899	1.02	0.83	1.18	0.121713810864851	0.30071178032851	0.47970974979217	0.167789676025153	0.414548947565973	0.661308219106793	0.173674873328526	0.429096995223005	0.684495699216914	0.403366279164573	1.02904698884628	0.00633005192894186	0.00583604628291964	-0.260384517810298	-0.182805473494353	-0.266334732625874	0.0240949057789245	0.0919576287801603	0.0158607700644247	0.0605409679084677	0.127201141401968	0.0520149457525786	0.00107223340803027	0.00151205515779284	0.00156676552804835
[truncated: 1,378 more rows]
