# Supplementary material for: Re-expressing coefficients from regression models for inclusion in a meta-analysis
Source: BMC Med Res Methodol. 2024 Jan 8;24:6. doi: 10.1186/s12874-023-02132-y (PMC10773134; doi:10.1186/s12874-023-02132-y)
Supplement: Supplementary file 2 — Additional file 2. [file 12874_2023_2132_MOESM2_ESM.zip › Supp_Files_R1/simdata/simdata_scenario_210.csv]

ex_no	errsd	rsquare	beta	b_low_ci	b_hi_ci	lrsquare	lbeta	lb_low_ci	lb_hi_ci	x_median	x_25	x_75	rbl	rb	rbu	altl	alt	altu	dzl	dz	dzu	observed_beta	xlog	error	ylog	RelBias_rb	RelBias_rbl	RelBias_rbu	RelBias_alt	RelBias_altl	RelBias_altu	RelBias_dz	RelBias_dzl	RelBias_dzu	MC_SE_RelBias_rb	MC_SE_RelBias_alt	MC_SE_RelBias_dz
210	8.10930216216329	0.28	23.7578886082755	22.951635260334	24.5641419562169	0.365845837482008	9.57899707697842	9.31040971522981	9.84758443872702	0.25	0.16	0.38	15.0922775885303	15.5276606859734	15.9630437834165	36.2539483201374	37.2998048001533	38.3456612801692	36.267969713318	37.3098024343105	38.35843217647	23.7578886082755	0.307436531374255	-0.0935658924964959	-14.0264540504362	-0.381350597247917	-0.378232396705513	-0.384278482938068	0.475599351639102	0.483036880222994	0.468615762044805	0.472912263123793	0.478115147544447	0.466370883547669	0.000320177487303302	0.000787705221652328	0.000902385027335287
210	8.10930216216329	0.29	23.6871363441875	22.9030443430459	24.4712283453291	0.38920015774164	10.0059978697439	9.73904135222203	10.2729543872658	0.25	0.16	0.38	15.6785566853865	16.1083210473117	16.5380854092368	37.3991484698805	38.4242952038068	39.449441937733	37.4326243437747	38.4612580118741	39.4824283918583	23.6871363441875	0.311616372409197	0.0387890350118032	-13.7527629573588	-0.381350597247917	-0.378232396705513	-0.384278482938068	0.475599351639102	0.483036880222994	0.468615762044805	0.472912263123793	0.478115147544447	0.466370883547669	0.000320177487303302	0.000787705221652328	0.000902385027335287
210	8.10930216216329	0.29	23.8667899411547	23.0801717120667	24.6534081702427	0.373547451163409	9.65390388774976	9.38765283097178	9.92015494452774	0.25	0.16	0.39	15.0196984635043	15.4456846669141	15.8716708703239	35.6048030316112	36.6146205657942	37.6244380999772	35.5337282466005	36.5356774871044	37.5640400349207	23.8667899411547	0.314804811626992	0.0217873531031005	-13.6841672616634	-0.381350597247917	-0.378232396705513	-0.384278482938068	0.475599351639102	0.483036880222994	0.468615762044805	0.472912263123793	0.478115147544447	0.466370883547669	0.000320177487303302	0.000787705221652328	0.000902385027335287
210	8.10930216216329	0.29	23.9569957000455	23.1605753686174	24.7534160314736	0.38829652618529	10.0903877898125	9.82066742037682	10.3601081592482	0.25	0.16	0.39	15.7755836136634	16.2088531724627	16.6421227312619	37.5478789264762	38.5791151288714	39.6103513312665	37.5419299708067	38.5390276537727	39.5970587408219	23.9569957000455	0.310313686857661	0.0548459113615808	-13.7661091330216	-0.381350597247917	-0.378232396705513	-0.384278482938068	0.475599351639102	0.483036880222994	0.468615762044805	0.472912263123793	0.478115147544447	0.466370883547669	0.000320177487303302	0.000787705221652328	0.000902385027335287
210	8.10930216216329	0.29	24.0680153388071	23.2653178478819	24.8707128297323	0.385079886694243	10.0531790917392	9.78262474308519	10.3237334403933	0.25	0.16	0.39	15.7224257875703	16.1572549648036	16.5920841420369	37.4404801892163	38.4759573742171	39.5114345592179	37.4336409100886	38.4516019364402	39.501995796395	24.0680153388071	0.312174758583314	0.106538652756463	-13.6752625265411	-0.381350597247917	-0.378232396705513	-0.384278482938068	0.475599351639102	0.483036880222994	0.468615762044805	0.472912263123793	0.478115147544447	0.466370883547669	0.000320177487303302	0.000787705221652328	0.000902385027335287
210	8.10930216216329	0.29	24.1912440883455	23.3942584232999	24.988229753391	0.386222113978064	9.95617610383807	9.6888774399861	10.22347476769	0.25	0.16	0.39	15.5479932251328	15.976934332129	16.4058754391251	36.9680738081289	37.9879563275746	39.0078388470203	36.9368407127295	37.9357644128387	38.9695118181701	24.1912440883455	0.312634276162707	-0.192393605090443	-13.9787605236499	-0.381350597247917	-0.378232396705513	-0.384278482938068	0.475599351639102	0.483036880222994	0.468615762044805	0.472912263123793	0.478115147544447	0.466370883547669	0.000320177487303302	0.000787705221652328	0.000902385027335287
210	8.10930216216329	0.29	24.2274846859252	23.4283806235084	25.0265887483421	0.366007127142421	9.68053222549671	9.40919222618282	9.9518722248106	0.25	0.17	0.39	15.0909664106355	15.5261560334081	15.9613456561808	35.8617505227139	36.8959229711362	37.9300954195586	35.8005414596522	36.8797148596226	37.9048998676364	24.2274846859252	0.313211090293553	0.0650948917462646	-13.6321944192678	-0.381350597247917	-0.378232396705513	-0.384278482938068	0.475599351639102	0.483036880222994	0.468615762044805	0.472912263123793	0.478115147544447	0.466370883547669	0.000320177487303302	0.000787705221652328	0.000902385027335287
210	8.10930216216329	0.29	24.2667587234022	23.457427863984	25.0760895828203	0.382572196495044	9.80897684645987	9.54359130010848	10.0743623928113	0.25	0.16	0.38	15.4460033272554	15.8755215141776	16.3050397010998	37.0443226073861	38.0744408810245	39.104559154663	37.0053449661095	38.0446661260626	39.054435203153	24.2667587234022	0.306646357199511	0.00876321743554968	-13.9692941642205	-0.381350597247917	-0.378232396705513	-0.384278482938068	0.475599351639102	0.483036880222994	0.468615762044805	0.472912263123793	0.478115147544447	0.466370883547669	0.000320177487303302	0.000787705221652328	0.000902385027335287
210	8.10930216216329	0.29	24.2684624522432	23.4681466639468	25.0687782405395	0.374738896486444	9.69303733282904	9.42638623693921	9.95968842871887	0.25	0.16	0.39	15.1330067221822	15.5610851740035	15.9891636258247	35.996340058806	37.0145949110303	38.0328497632546	35.9487300343504	36.9506301309755	37.9755556038384	24.2684624522432	0.309985706732324	0.0907287027960212	-13.7465789106747	-0.381350597247917	-0.378232396705513	-0.384278482938068	0.475599351639102	0.483036880222994	0.468615762044805	0.472912263123793	0.478115147544447	0.466370883547669	0.000320177487303302	0.000787705221652328	0.000902385027335287
210	8.10930216216329	0.29	24.2729471341285	23.4652725286425	25.0806217396145	0.380359897390426	9.88113867717631	9.61254452057884	10.1497328337738	0.25	0.16	0.39	15.4356728789373	15.8669771532173	16.2982814274973	36.7254267565494	37.7516103028767	38.7777938492041	36.7146469200841	37.7232125197978	38.7609022313354	24.2729471341285	0.31156889097752	0.00845807283425409	-13.7785421866823	-0.381350597247917	-0.378232396705513	-0.384278482938068	0.475599351639102	0.483036880222994	0.468615762044805	0.472912263123793	0.478115147544447	0.466370883547669	0.000320177487303302	0.000787705221652328	0.000902385027335287
210	8.10930216216329	0.29	24.3919642387168	23.5816535930166	25.202274884417	0.379535276475324	9.83430721380702	9.56651779529852	10.1020966323155	0.25	0.16	0.39	15.3821827232986	15.8127663332395	16.2433499431805	36.647286416145	37.6731304828457	38.6989745495465	36.5734507822166	37.5906822761928	38.6378437031391	24.3919642387168	0.309116055933082	-0.132378702234115	-13.9765712962962	-0.381350597247917	-0.378232396705513	-0.384278482938068	0.475599351639102	0.483036880222994	0.468615762044805	0.472912263123793	0.478115147544447	0.466370883547669	0.000320177487303302	0.000787705221652328	0.000902385027335287
210	8.10930216216329	0.29	24.4015649740539	23.5955912821442	25.2075386659635	0.372078294969425	9.59149459836136	9.32613241373826	9.85685678298446	0.25	0.16	0.39	15.0299645309994	15.4576213608423	15.8852781906851	35.8910406981607	36.9122705655418	37.9335004329229	35.8175555378291	36.8324755089612	37.8456596263611	24.4015649740539	0.309299279650404	0.0518527470085957	-13.8397935851974	-0.381350597247917	-0.378232396705513	-0.384278482938068	0.475599351639102	0.483036880222994	0.468615762044805	0.472912263123793	0.478115147544447	0.466370883547669	0.000320177487303302	0.000787705221652328	0.000902385027335287
210	8.10930216216329	0.29	24.405978697246	23.5944720776492	25.2174853168429	0.369939272490898	9.59211906416536	9.32552055600306	9.85871757232766	0.25	0.16	0.39	14.9417037592725	15.3688580299326	15.7960123005926	35.4710305395354	36.4850783632499	37.4991261869644	35.5095471445899	36.4390871057451	37.4229451071281	24.405978697246	0.309765526900347	0.0926128815923055	-13.7358199824694	-0.381350597247917	-0.378232396705513	-0.384278482938068	0.475599351639102	0.483036880222994	0.468615762044805	0.472912263123793	0.478115147544447	0.466370883547669	0.000320177487303302	0.000787705221652328	0.000902385027335287
210	8.10930216216329	0.29	24.425867018127	23.619929359107	25.231804677147	0.386130953755387	10.0044664107436	9.73581961992678	10.2731132015605	0.26	0.16	0.39	15.4968596443386	15.92447455235	16.3520894603614	36.5472227540315	37.5556939962517	38.5641652384718	36.5250670726003	37.5238543468267	38.5534497413719	24.425867018127	0.311252016096365	-0.00354015202939094	-13.7389095567519	-0.381350597247917	-0.378232396705513	-0.384278482938068	0.475599351639102	0.483036880222994	0.468615762044805	0.472912263123793	0.478115147544447	0.466370883547669	0.000320177487303302	0.000787705221652328	0.000902385027335287
210	8.10930216216329	0.29	24.4320822551797	23.626820612461	25.2373438978983	0.37908397930183	9.6524750330701	9.3893848929943	9.91556517314589	0.25	0.16	0.39	15.1755507052561	15.6007689497176	16.0259871941792	36.3448134047572	37.3631934326993	38.3815734606413	36.2835189943325	37.2933041606962	38.2783117600478	24.4320822551797	0.308172230728655	-0.00105509109746963	-13.9097821787511	-0.381350597247917	-0.378232396705513	-0.384278482938068	0.475599351639102	0.483036880222994	0.468615762044805	0.472912263123793	0.478115147544447	0.466370883547669	0.000320177487303302	0.000787705221652328	0.000902385027335287
210	8.10930216216329	0.29	24.4784341440606	23.6693471288855	25.2875211592358	0.378529798685291	9.85932212652807	9.59027748793939	10.1283667651167	0.25	0.16	0.39	15.4757155639144	15.9098696648808	16.3440237658472	37.0041143679604	38.0422239105615	39.0803334531626	36.9380782208186	37.9618181266576	39.0122489983292	24.4784341440606	0.309813829922747	0.0471326275831965	-13.7861928558231	-0.381350597247917	-0.378232396705513	-0.384278482938068	0.475599351639102	0.483036880222994	0.468615762044805	0.472912263123793	0.478115147544447	0.466370883547669	0.000320177487303302	0.000787705221652328	0.000902385027335287
210	8.10930216216329	0.29	24.5136605002429	23.6992984228326	25.3280225776533	0.38447702446029	9.90462786916607	9.63773174380088	10.1715239945313	0.25	0.16	0.39	15.4223733543143	15.8494626115816	16.276551868849	36.5654665041424	37.5780679742345	38.5906694443266	36.5485998175168	37.5558299592861	38.574832662667	24.5136605002429	0.309903557587452	-0.0295891761300578	-13.8398509700416	-0.381350597247917	-0.378232396705513	-0.384278482938068	0.475599351639102	0.483036880222994	0.468615762044805	0.472912263123793	0.478115147544447	0.466370883547669	0.000320177487303302	0.000787705221652328	0.000902385027335287
210	8.10930216216329	0.29	24.7808250724195	23.9618883929631	25.5997617518758	0.384472931852032	9.96325461290165	9.69477637417723	10.2317328516261	0.25	0.16	0.39	15.5925996048821	16.0244067469431	16.4562138890041	37.1586814442198	38.1877198626859	39.216758281152	37.1232709165465	38.1540756545502	39.1682039026576	24.7808250724195	0.308652226955475	0.049307440466852	-13.8014425189661	-0.381350597247917	-0.378232396705513	-0.384278482938068	0.475599351639102	0.483036880222994	0.468615762044805	0.472912263123793	0.478115147544447	0.466370883547669	0.000320177487303302	0.000787705221652328	0.000902385027335287
210	8.10930216216329	0.29	24.8020421079721	23.9850665831741	25.6190176327702	0.388168591855249	10.0168003243488	9.74897485651779	10.2846257921799	0.25	0.16	0.39	15.717232609267	16.1490190523074	16.5808054953478	37.5462977418117	38.5777759132115	39.6092540846113	37.4505463512928	38.4755058871158	39.4887998982895	24.8020421079721	0.307484536033715	-0.0909745890886291	-13.9924630953331	-0.381350597247917	-0.378232396705513	-0.384278482938068	0.475599351639102	0.483036880222994	0.468615762044805	0.472912263123793	0.478115147544447	0.466370883547669	0.000320177487303302	0.000787705221652328	0.000902385027335287
210	8.10930216216329	0.29	24.9637312214369	24.1334867794814	25.7939756633924	0.36758218043816	9.78805174910677	9.51462673127784	10.0614767669357	0.25	0.16	0.38	15.328999175722	15.7695137635558	16.2100283513896	36.5936548427937	37.6452589687784	38.6968630947632	36.59850628681	37.6565119885109	38.7003658425415	24.9637312214369	0.307405575570713	-0.0536955878035362	-13.9337871828052	-0.381350597247917	-0.378232396705513	-0.384278482938068	0.475599351639102	0.483036880222994	0.468615762044805	0.472912263123793	0.478115147544447	0.466370883547669	0.000320177487303302	0.000787705221652328	0.000902385027335287
210	8.10930216216329	0.29	25.0425197086235	24.2159255516622	25.8691138655848	0.378348754728993	9.81566893015382	9.54771241615412	10.0836254441535	0.24	0.16	0.38	15.5501085660346	15.9865223060025	16.4229360459704	37.5344292465566	38.5878328659261	39.6412364852956	37.4739921913883	38.5618889985049	39.6194646051188	25.0425197086235	0.305324604848135	0.0447534960566487	-13.9538933735371	-0.381350597247917	-0.378232396705513	-0.384278482938068	0.475599351639102	0.483036880222994	0.468615762044805	0.472912263123793	0.478115147544447	0.466370883547669	0.000320177487303302	0.000787705221652328	0.000902385027335287
210	8.10930216216329	0.29	25.188584190065	24.3581941499067	26.0189742302234	0.371048607687938	9.69037308459373	9.42168351719607	9.95906265199139	0.25	0.16	0.39	15.093222239108	15.5236539498167	15.9540856605255	35.8246209045575	36.8462750362699	37.8679291679824	35.7381042185444	36.7567387352319	37.7877237706428	25.188584190065	0.310303273412608	0.0549856108153995	-13.7699651000554	-0.381350597247917	-0.378232396705513	-0.384278482938068	0.475599351639102	0.483036880222994	0.468615762044805	0.472912263123793	0.478115147544447	0.466370883547669	0.000320177487303302	0.000787705221652328	0.000902385027335287
210	8.10930216216329	0.29	25.2038019729893	24.3723781897231	26.0352257562555	0.366203481268337	9.64092637334052	9.37081079960738	9.91104194707366	0.25	0.16	0.38	15.054243544619	15.4881852513861	15.9221269581532	35.8341086102711	36.8670342570983	37.8999599039254	35.8385091414793	36.8846694793221	37.9195998795276	25.2038019729893	0.306391534198342	0.0929659084091957	-13.7645697042123	-0.381350597247917	-0.378232396705513	-0.384278482938068	0.475599351639102	0.483036880222994	0.468615762044805	0.472912263123793	0.478115147544447	0.466370883547669	0.000320177487303302	0.000787705221652328	0.000902385027335287
210	8.10930216216329	0.29	25.4069228163954	24.5691361699821	26.2447094628087	0.378660593222269	9.92627106034371	9.65547478156012	10.1970673391273	0.25	0.16	0.39	15.4716333776998	15.9055489375423	16.3394644973847	36.7320844152235	37.7622680153717	38.7924516155198	36.7137674032101	37.7302897566565	38.7670837074811	25.4069228163954	0.308105619424316	0.181238486633786	-13.6565975595612	-0.381350597247917	-0.378232396705513	-0.384278482938068	0.475599351639102	0.483036880222994	0.468615762044805	0.472912263123793	0.478115147544447	0.466370883547669	0.000320177487303302	0.000787705221652328	0.000902385027335287
210	8.10930216216329	0.29	25.4613205254823	24.609871883615	26.3127691673496	0.368903948025205	9.73137256147442	9.46030200480743	10.0024431181414	0.25	0.16	0.38	15.2818156401289	15.7196928104716	16.1575699808142	36.5789847149229	37.6270998537365	38.6752149925501	36.5377760044575	37.611804900372	38.6241466815799	25.4613205254823	0.303331525196166	-0.0913984694320267	-14.1006563595205	-0.381350597247917	-0.378232396705513	-0.384278482938068	0.475599351639102	0.483036880222994	0.468615762044805	0.472912263123793	0.478115147544447	0.466370883547669	0.000320177487303302	0.000787705221652328	0.000902385027335287
210	8.10930216216329	0.3	23.665125850386	22.8910143244645	24.4392373763075	0.384150306750898	9.70473197596114	9.44304175973851	9.96642219218377	0.25	0.16	0.39	15.1354290407047	15.5548694921037	15.9743099435027	35.9439037724707	36.9399989067957	37.9360940411206	35.8854940687126	36.877651706647	37.8888169983198	23.665125850386	0.31528546833944	0.0629301831597223	-13.6990931698233	-0.381350597247917	-0.378232396705513	-0.384278482938068	0.475599351639102	0.483036880222994	0.468615762044805	0.472912263123793	0.478115147544447	0.466370883547669	0.000320177487303302	0.000787705221652328	0.000902385027335287
210	8.10930216216329	0.3	23.8629222544566	23.0879700979058	24.6378744110073	0.390785798690275	9.88452989365911	9.62169149664104	10.1473682906772	0.25	0.16	0.39	15.535735441691	15.9601294062466	16.3845233708023	37.1702871416527	38.1856781144795	39.2010690873062	37.0787827826481	38.090012451991	39.0981881055591	23.8629222544566	0.311716466886663	0.0616149996862775	-13.8223642577287	-0.381350597247917	-0.378232396705513	-0.384278482938068	0.475599351639102	0.483036880222994	0.468615762044805	0.472912263123793	0.478115147544447	0.466370883547669	0.000320177487303302	0.000787705221652328	0.000902385027335287
210	8.10930216216329	0.3	23.9667702374892	23.1868103923894	24.746730082589	0.389585931030987	9.83893156401791	9.57664518195341	10.1012179460824	0.25	0.16	0.39	15.4603404379122	15.8837702175377	16.3071999971631	36.9834356429485	37.9963427045345	39.0092497661205	36.8713423676571	37.8634596193286	38.9046024791696	23.9667702374892	0.311542148034091	-0.0561822577528642	-13.9162713900883	-0.381350597247917	-0.378232396705513	-0.384278482938068	0.475599351639102	0.483036880222994	0.468615762044805	0.472912263123793	0.478115147544447	0.466370883547669	0.000320177487303302	0.000787705221652328	0.000902385027335287
210	8.10930216216329	0.3	24.0893135635823	23.2999332324825	24.8786938946822	0.385393033475479	9.85208138128055	9.58711427193906	10.1170484906221	0.25	0.16	0.39	15.3752192306315	15.8001570460654	16.2250948614992	36.5345879705776	37.5443249874692	38.5540620043608	36.479012657702	37.4504144718616	38.4746658415767	24.0893135635823	0.311898484581257	0.0603392115423957	-13.7498992681994	-0.381350597247917	-0.378232396705513	-0.384278482938068	0.475599351639102	0.483036880222994	0.468615762044805	0.472912263123793	0.478115147544447	0.466370883547669	0.000320177487303302	0.000787705221652328	0.000902385027335287
210	8.10930216216329	0.3	24.1997471621353	23.4084862631802	24.9910080610904	0.386105856463746	9.75450420987566	9.49255570800701	10.0164527117443	0.25	0.16	0.39	15.2674261263796	15.6887330456345	16.1100399648893	36.3839258652411	37.3879457694341	38.3919656736271	36.2970779338681	37.263913467587	38.2682827169778	24.1997471621353	0.311004970129148	-0.126338681528628	-13.9345433732637	-0.381350597247917	-0.378232396705513	-0.384278482938068	0.475599351639102	0.483036880222994	0.468615762044805	0.472912263123793	0.478115147544447	0.466370883547669	0.000320177487303302	0.000787705221652328	0.000902385027335287
210	8.10930216216329	0.3	24.2369111680509	23.4455193312908	25.0283030048109	0.378484821896032	9.69266128036331	9.42813925484122	9.95718330588539	0.25	0.16	0.39	15.2679754290989	15.6963437080308	16.1247119869627	36.638940404031	37.6669064179696	38.6948724319082	36.6296603307219	37.6785317431962	38.6909100853049	24.2369111680509	0.311032315841694	0.110085801808179	-13.7199961370717	-0.381350597247917	-0.378232396705513	-0.384278482938068	0.475599351639102	0.483036880222994	0.468615762044805	0.472912263123793	0.478115147544447	0.466370883547669	0.000320177487303302	0.000787705221652328	0.000902385027335287
210	8.10930216216329	0.3	24.29233080062	23.5004153502388	25.0842462510011	0.38347585995015	9.94600074589955	9.67742197416993	10.2145795176292	0.25	0.16	0.39	15.4986374485031	15.9287731830523	16.3589089176014	36.7767050877475	37.7973738471644	38.8180426065812	36.7918817304162	37.7902488354673	38.8301417659317	24.29233080062	0.311822719277874	0.0719762992502658	-13.6803471214768	-0.381350597247917	-0.378232396705513	-0.384278482938068	0.475599351639102	0.483036880222994	0.468615762044805	0.472912263123793	0.478115147544447	0.466370883547669	0.000320177487303302	0.000787705221652328	0.000902385027335287
210	8.10930216216329	0.3	24.3057077180061	23.5185103410233	25.0929050949888	0.39272794754389	9.9756684309438	9.71148540089953	10.2398514609881	0.25	0.16	0.39	15.5595762291052	15.9828457728178	16.4061153165303	36.93655767791	37.9413485336787	38.9461393894475	36.8643936508341	37.8825987294795	38.8842554048798	24.3057077180061	0.312209993988293	0.0441792066024613	-13.7217134770824	-0.381350597247917	-0.378232396705513	-0.384278482938068	0.475599351639102	0.483036880222994	0.468615762044805	0.472912263123793	0.478115147544447	0.466370883547669	0.000320177487303302	0.000787705221652328	0.000902385027335287
210	8.10930216216329	0.3	24.3107026452692	23.5255879884736	25.0958173020649	0.394110045455906	9.93769594812877	9.67527953403947	10.2001123622181	0.25	0.16	0.39	15.4521260189854	15.8712241427855	16.2903222665857	36.5639667252727	37.5556677918072	38.5473688583417	36.5148860926163	37.5057489297225	38.4782299941493	24.3107026452692	0.313522663391361	4.00483593101922e-05	-13.7856529203146	-0.381350597247917	-0.378232396705513	-0.384278482938068	0.475599351639102	0.483036880222994	0.468615762044805	0.472912263123793	0.478115147544447	0.466370883547669	0.000320177487303302	0.000787705221652328	0.000902385027335287
210	8.10930216216329	0.3	24.3183776131747	23.5314034364416	25.1053517899077	0.3873239482836	9.95788677642878	9.6911624487229	10.2246111041347	0.25	0.16	0.39	15.6532328271211	16.0840478118382	16.5148627965553	37.4643564372548	38.4954665168281	39.5265765964014	37.4709502639622	38.5002558619755	39.5369748980158	24.3183776131747	0.30940432637027	0.0189557058894161	-13.8186902551021	-0.381350597247917	-0.378232396705513	-0.384278482938068	0.475599351639102	0.483036880222994	0.468615762044805	0.472912263123793	0.478115147544447	0.466370883547669	0.000320177487303302	0.000787705221652328	0.000902385027335287
210	8.10930216216329	0.3	24.3287569785285	23.5287556632947	25.1287582937623	0.393560478658731	10.0445499915249	9.77900650047462	10.3100934825752	0.25	0.16	0.39	15.7590203050821	16.18694775018	16.6148751952778	37.6300780969704	38.6519019709886	39.6737258450068	37.5756376623022	38.6009262941913	39.623828112751	24.3287569785285	0.309126082916188	0.150829889937991	-13.7244599431194	-0.381350597247917	-0.378232396705513	-0.384278482938068	0.475599351639102	0.483036880222994	0.468615762044805	0.472912263123793	0.478115147544447	0.466370883547669	0.000320177487303302	0.000787705221652328	0.000902385027335287
210	8.10930216216329	0.3	24.3483713881868	23.5590681807974	25.1376745955763	0.39320076371725	9.93469455082465	9.67185723509211	10.1975318665572	0.25	0.16	0.39	15.5506060505517	15.9732011585018	16.3957962664519	37.0462499393957	38.0529993832046	39.0597488270135	36.9555249467514	37.9472412476165	38.9477100709046	24.3483713881868	0.312732502251524	-0.0350637113028409	-13.8301647657902	-0.381350597247917	-0.378232396705513	-0.384278482938068	0.475599351639102	0.483036880222994	0.468615762044805	0.472912263123793	0.478115147544447	0.466370883547669	0.000320177487303302	0.000787705221652328	0.000902385027335287
210	8.10930216216329	0.3	24.3692038125514	23.5799023653071	25.1585052597958	0.387145816323563	9.95980362786031	9.69292780219861	10.226679453522	0.25	0.16	0.39	15.539516186165	15.9673663979065	16.395216609648	36.9120687123619	37.9283703928777	38.9446720733935	36.8662404979263	37.8674190546298	38.9081524064742	24.3692038125514	0.313587106167235	-0.0182602077210344	-13.7672606938238	-0.381350597247917	-0.378232396705513	-0.384278482938068	0.475599351639102	0.483036880222994	0.468615762044805	0.472912263123793	0.478115147544447	0.466370883547669	0.000320177487303302	0.000787705221652328	0.000902385027335287
210	8.10930216216329	0.3	24.3951193259781	23.6003425681491	25.1898960838071	0.380253382264166	9.72601364783072	9.46157642813865	9.99045086752278	0.25	0.16	0.39	15.2833647762517	15.7105124634967	16.1376601507417	36.581453448539	37.6038515568984	38.6262496652577	36.5314928272326	37.5677264157965	38.577850540332	24.3951193259781	0.309317070324278	-0.0618319732771076	-13.9618826916992	-0.381350597247917	-0.378232396705513	-0.384278482938068	0.475599351639102	0.483036880222994	0.468615762044805	0.472912263123793	0.478115147544447	0.466370883547669	0.000320177487303302	0.000787705221652328	0.000902385027335287
210	8.10930216216329	0.3	24.4246541142216	23.6270047649628	25.2223034634804	0.381871605992171	9.80297245229195	9.53735560778697	10.0685892967969	0.25	0.16	0.39	15.3700199197472	15.798077377071	16.2261348343948	36.702231404131	37.7243942858314	38.7465571675318	36.6522514710163	37.677354073801	38.6805016411009	24.4246541142216	0.311346075560426	0.0182837431867961	-13.8017972012934	-0.381350597247917	-0.378232396705513	-0.384278482938068	0.475599351639102	0.483036880222994	0.468615762044805	0.472912263123793	0.478115147544447	0.466370883547669	0.000320177487303302	0.000787705221652328	0.000902385027335287
210	8.10930216216329	0.3	24.4596774677561	23.6575449768074	25.2618099587047	0.381690089935367	9.7336238405877	9.46978460006406	9.99746308111134	0.25	0.16	0.39	15.2243951858298	15.6485645870255	16.0727339882212	36.2659528442327	37.2763645757967	38.2867763073607	36.23560219743	37.2793654786784	38.2531784309168	24.4596774677561	0.309066755774574	0.158079240162612	-13.6927655692144	-0.381350597247917	-0.378232396705513	-0.384278482938068	0.475599351639102	0.483036880222994	0.468615762044805	0.472912263123793	0.478115147544447	0.466370883547669	0.000320177487303302	0.000787705221652328	0.000902385027335287
210	8.10930216216329	0.3	24.4647865763985	23.6613009902417	25.2682721625553	0.372033053493314	9.71251678253721	9.44378033046034	9.98125323461408	0.25	0.16	0.38	15.3055097423418	15.7410501976951	16.1765906530484	36.7589032927012	37.8049311446256	38.85095899655	36.7563087318952	37.8022968958904	38.8481106527085	24.4647865763985	0.307920031176899	-0.109886062265613	-13.9911675986877	-0.381350597247917	-0.378232396705513	-0.384278482938068	0.475599351639102	0.483036880222994	0.468615762044805	0.472912263123793	0.478115147544447	0.466370883547669	0.000320177487303302	0.000787705221652328	0.000902385027335287
210	8.10930216216329	0.3	24.4809165251334	23.6833278571168	25.2785051931499	0.386728645602205	9.85879214524255	9.59439056470861	10.1231937257765	0.25	0.16	0.39	15.3645831722963	15.7879993390244	16.2114155057524	36.4560365548964	37.4606895987878	38.4653426426792	36.387223144158	37.405818619403	38.3931813982517	24.4809165251334	0.313268667060489	0.0295908882462232	-13.7607439954981	-0.381350597247917	-0.378232396705513	-0.384278482938068	0.475599351639102	0.483036880222994	0.468615762044805	0.472912263123793	0.478115147544447	0.466370883547669	0.000320177487303302	0.000787705221652328	0.000902385027335287
210	8.10930216216329	0.3	24.4953725840122	23.6980272044841	25.2927179635402	0.381444433176289	9.68212987316095	9.41954978426542	9.94470996205649	0.25	0.16	0.39	15.1201882913242	15.5416798144419	15.9631713375596	35.9614271884324	36.9638906781124	37.9663541677923	35.9153226024882	36.9234027561321	37.9357684473852	24.4953725840122	0.309340028937134	-0.00822379678189352	-13.8325938386715	-0.381350597247917	-0.378232396705513	-0.384278482938068	0.475599351639102	0.483036880222994	0.468615762044805	0.472912263123793	0.478115147544447	0.466370883547669	0.000320177487303302	0.000787705221652328	0.000902385027335287
210	8.10930216216329	0.3	24.5480146030382	23.7577156297265	25.3383135763498	0.384336255539239	9.80239816236396	9.53817820428129	10.0666181204466	0.25	0.16	0.4	15.246973704917	15.669334733084	16.091695761251	36.1113261448698	37.1116569078267	38.1119876707835	35.9962485722633	36.9930151330528	38.0125332167732	24.5480146030382	0.314580934051968	0.114676022112242	-13.6067554447242	-0.381350597247917	-0.378232396705513	-0.384278482938068	0.475599351639102	0.483036880222994	0.468615762044805	0.472912263123793	0.478115147544447	0.466370883547669	0.000320177487303302	0.000787705221652328	0.000902385027335287
210	8.10930216216329	0.3	24.5490612822679	23.7585710161217	25.3395515484141	0.384497870059449	9.75719628271187	9.49428451789435	10.0201080475294	0.25	0.16	0.39	15.3738073841649	15.7995324426164	16.2252575010679	36.8897678112962	37.9113038670882	38.9328399228802	36.7797445114325	37.8192140090597	38.8165918886092	24.5490612822679	0.310982445012869	-0.125839072940575	-13.9900223759984	-0.381350597247917	-0.378232396705513	-0.384278482938068	0.475599351639102	0.483036880222994	0.468615762044805	0.472912263123793	0.478115147544447	0.466370883547669	0.000320177487303302	0.000787705221652328	0.000902385027335287
210	8.10930216216329	0.3	24.5750657027121	23.7785011822307	25.3716302231935	0.382731898401135	9.87539251124146	9.60830036268663	10.1424846597963	0.25	0.17	0.39	15.3979334419729	15.8259661814876	16.2539989210023	36.5616286331821	37.5779711264105	38.5943136196389	36.5736220813822	37.5754588662216	38.6102705189299	24.5750657027121	0.314233455534569	-0.00266566280476017	-13.7037427223331	-0.381350597247917	-0.378232396705513	-0.384278482938068	0.475599351639102	0.483036880222994	0.468615762044805	0.472912263123793	0.478115147544447	0.466370883547669	0.000320177487303302	0.000787705221652328	0.000902385027335287
210	8.10930216216329	0.3	24.5814927485656	23.778770843614	25.3842146535172	0.380270159059671	9.73616535998228	9.47146155118068	10.0008691687839	0.25	0.16	0.39	15.2199296063276	15.6452888093098	16.0706480122921	36.2380899313621	37.2508544742674	38.2636190171726	36.1697014585142	37.1750202698473	38.2042656641883	24.5814927485656	0.310607882305763	-0.112334143148822	-13.9127297722508	-0.381350597247917	-0.378232396705513	-0.384278482938068	0.475599351639102	0.483036880222994	0.468615762044805	0.472912263123793	0.478115147544447	0.466370883547669	0.000320177487303302	0.000787705221652328	0.000902385027335287
210	8.10930216216329	0.3	24.5858958839096	23.787885481578	25.3839062862412	0.386420832050222	9.73253725160386	9.47135222248338	9.99372228072434	0.25	0.16	0.39	15.2282097737081	15.6481477424131	16.068085711118	36.2781555728229	37.2785735593098	38.2789915457967	36.135726890832	37.1513436271404	38.1366017833323	24.5858958839096	0.310584619924586	-0.0172371862518046	-13.8824687064053	-0.381350597247917	-0.378232396705513	-0.384278482938068	0.475599351639102	0.483036880222994	0.468615762044805	0.472912263123793	0.478115147544447	0.466370883547669	0.000320177487303302	0.000787705221652328	0.000902385027335287
210	8.10930216216329	0.3	24.5939352635019	23.7853755379187	25.4024949890852	0.375976085831217	9.78694843959149	9.51842328597333	10.0554735932097	0.25	0.16	0.38	15.402876789367	15.8374088260039	16.2719408626409	36.9350478442004	37.9770260267502	39.0190042093	36.9111019476198	37.9515481473373	39.0027990592644	24.5939352635019	0.307566886014818	0.0939988119693612	-13.8422793670245	-0.381350597247917	-0.378232396705513	-0.384278482938068	0.475599351639102	0.483036880222994	0.468615762044805	0.472912263123793	0.478115147544447	0.466370883547669	0.000320177487303302	0.000787705221652328	0.000902385027335287
210	8.10930216216329	0.3	24.5996115800772	23.7910811591233	25.4081420010311	0.383170914961868	9.94075031396599	9.67214012199511	10.2093605059369	0.25	0.16	0.38	15.6513548171709	16.0860169880057	16.5206791588405	37.5302238269811	38.5724958060595	39.6147677851379	37.4980159147476	38.5294152292944	39.5805719793067	24.5996115800772	0.306679187917132	0.10455654233929	-13.8277265197707	-0.381350597247917	-0.378232396705513	-0.384278482938068	0.475599351639102	0.483036880222994	0.468615762044805	0.472912263123793	0.478115147544447	0.466370883547669	0.000320177487303302	0.000787705221652328	0.000902385027335287
210	8.10930216216329	0.3	24.6123354907531	23.8029963866224	25.4216745948838	0.369438378541834	9.65948496777854	9.39072542025576	9.92824451530132	0.25	0.16	0.39	15.1368203026191	15.5700312414344	16.0032421802496	36.1528846422218	37.1875685972152	38.2222525522086	36.0556693279036	37.115621628676	38.1436552548231	24.6123354907531	0.309476370502706	-0.0191863726592173	-13.8520348693501	-0.381350597247917	-0.378232396705513	-0.384278482938068	0.475599351639102	0.483036880222994	0.468615762044805	0.472912263123793	0.478115147544447	0.466370883547669	0.000320177487303302	0.000787705221652328	0.000902385027335287
210	8.10930216216329	0.3	24.6385049450309	23.8398443771799	25.4371655128818	0.382860401695998	9.81278444582946	9.54745777472118	10.0781111169377	0.25	0.16	0.39	15.3373147244788	15.7635432300775	16.1897717356762	36.5061991774198	37.5207172335464	38.535235289673	36.4560843778096	37.4689688688162	38.4996742647131	24.6385049450309	0.311323214822922	0.221153338859418	-13.575878698726	-0.381350597247917	-0.378232396705513	-0.384278482938068	0.475599351639102	0.483036880222994	0.468615762044805	0.472912263123793	0.478115147544447	0.466370883547669	0.000320177487303302	0.000787705221652328	0.000902385027335287
210	8.10930216216329	0.3	24.6663948055499	23.8645367782929	25.4682528328069	0.389306634737773	9.84981940141051	9.58708851333777	10.1125502894833	0.25	0.16	0.38	15.4340805114203	15.8570462192794	16.2800119271385	36.8163388881701	37.8252780878258	38.8342172874816	36.7988419576402	37.8186023912447	38.82674936946	24.6663948055499	0.30727090758595	-0.0128738252833855	-13.9404413214422	-0.381350597247917	-0.378232396705513	-0.384278482938068	0.475599351639102	0.483036880222994	0.468615762044805	0.472912263123793	0.478115147544447	0.466370883547669	0.000320177487303302	0.000787705221652328	0.000902385027335287
210	8.10930216216329	0.3	24.6693693939389	23.8725677714967	25.4661710163811	0.38521345951357	9.82685343932092	9.5624646137642	10.0912422648776	0.25	0.16	0.39	15.4056066569993	15.8315502202487	16.2574937834981	36.7754113815976	37.7922002762253	38.808989170853	36.7641861177146	37.7745479663137	38.7948421388286	24.6693693939389	0.309935076250852	-0.024470918917875	-13.8807041740249	-0.381350597247917	-0.378232396705513	-0.384278482938068	0.475599351639102	0.483036880222994	0.468615762044805	0.472912263123793	0.478115147544447	0.466370883547669	0.000320177487303302	0.000787705221652328	0.000902385027335287
210	8.10930216216329	0.3	24.6783021090807	23.88348719536	25.4731170228015	0.390386989818057	9.82287813410014	9.56146020522409	10.0842960629762	0.25	0.16	0.39	15.4175983940757	15.8391278000361	16.2606572059965	36.8369951441413	37.8441478979997	38.851300651858	36.7976933488719	37.77242822521	38.8023421163483	24.6783021090807	0.309361245765486	-0.048282494812647	-13.9182322607109	-0.381350597247917	-0.378232396705513	-0.384278482938068	0.475599351639102	0.483036880222994	0.468615762044805	0.472912263123793	0.478115147544447	0.466370883547669	0.000320177487303302	0.000787705221652328	0.000902385027335287
210	8.10930216216329	0.3	24.7036373756376	23.9056453869797	25.5016293642955	0.388024213797587	10.0257091748159	9.75756400641641	10.2938543432154	0.25	0.16	0.39	15.6741893479853	16.1049278129831	16.5356662779808	37.3064826607851	38.3316927510177	39.3569028412504	37.2498031922719	38.2579487622744	39.2861671680217	24.7036373756376	0.312676326361859	0.0236078986989479	-13.7270121248783	-0.381350597247917	-0.378232396705513	-0.384278482938068	0.475599351639102	0.483036880222994	0.468615762044805	0.472912263123793	0.478115147544447	0.466370883547669	0.000320177487303302	0.000787705221652328	0.000902385027335287
210	8.10930216216329	0.3	24.714536501512	23.9061553818574	25.5229176211665	0.380030138382724	9.70106436632513	9.43718050946519	9.96494822318508	0.25	0.16	0.38	15.2118314527225	15.6371869653803	16.0625424780381	36.3323580551824	37.3482889005024	38.3642197458223	36.3403654383934	37.3320404898801	38.3698784450943	24.714536501512	0.310204309615769	0.0187024036601913	-13.8367772951713	-0.381350597247917	-0.378232396705513	-0.384278482938068	0.475599351639102	0.483036880222994	0.468615762044805	0.472912263123793	0.478115147544447	0.466370883547669	0.000320177487303302	0.000787705221652328	0.000902385027335287
210	8.10930216216329	0.3	24.7675035627702	23.9694285321499	25.5655785933905	0.382815980826425	9.82431938544438	9.5586558504675	10.0899829204213	0.25	0.16	0.39	15.3871499142248	15.8148046706446	16.2424594270643	36.7015970723643	37.7216438414992	38.741690610634	36.5705647340068	37.6257706047665	38.6571344876551	24.7675035627702	0.312254597406922	-0.0034892499337864	-13.809542230881	-0.381350597247917	-0.378232396705513	-0.384278482938068	0.475599351639102	0.483036880222994	0.468615762044805	0.472912263123793	0.478115147544447	0.466370883547669	0.000320177487303302	0.000787705221652328	0.000902385027335287
210	8.10930216216329	0.3	24.7688438963599	23.9600869251055	25.5776008676143	0.383702717429766	9.86312120024781	9.59690822042848	10.1293341800671	0.25	0.16	0.38	15.511349435601	15.9416257766293	16.3719021176576	37.1499874861169	38.1805077997193	39.2110281133217	37.126840933751	38.1549349674751	39.1818500373684	24.7688438963599	0.308238040038309	0.00950463397251274	-13.8619012620866	-0.381350597247917	-0.378232396705513	-0.384278482938068	0.475599351639102	0.483036880222994	0.468615762044805	0.472912263123793	0.478115147544447	0.466370883547669	0.000320177487303302	0.000787705221652328	0.000902385027335287
210	8.10930216216329	0.3	24.7708394967543	23.9715119939535	25.5701669995551	0.377155593410961	9.7734181479146	9.50593701384906	10.0408992819801	0.26	0.16	0.39	15.1478692441365	15.5741048943617	16.000340544587	35.7641001228893	36.77044195387	37.7767837848507	35.6870591772296	36.6916291398896	37.6955756566748	24.7708394967543	0.314132048021537	0.0401288669451519	-13.6222650217962	-0.381350597247917	-0.378232396705513	-0.384278482938068	0.475599351639102	0.483036880222994	0.468615762044805	0.472912263123793	0.478115147544447	0.466370883547669	0.000320177487303302	0.000787705221652328	0.000902385027335287
210	8.10930216216329	0.3	24.7818493155363	23.9806621092719	25.5830365218007	0.385536838644362	9.91903995820903	9.65235299123133	10.1857269251867	0.25	0.16	0.39	15.5357971846978	15.9650391150884	16.394281045479	37.0508844217264	38.0745713920691	39.0982583624117	37.055710103143	38.0607792714485	39.0951023257344	24.7818493155363	0.308332363403888	-0.136417733437832	-13.9913091812419	-0.381350597247917	-0.378232396705513	-0.384278482938068	0.475599351639102	0.483036880222994	0.468615762044805	0.472912263123793	0.478115147544447	0.466370883547669	0.000320177487303302	0.000787705221652328	0.000902385027335287
210	8.10930216216329	0.3	24.78736979118	23.9843043622422	25.5904352201178	0.386613314878275	9.87460000491742	9.60971007458949	10.1394899352453	0.25	0.16	0.38	15.4543968170068	15.880394486483	16.3063921559592	36.825991132991	37.8410929570584	38.8561947811259	36.8274347847013	37.8503370984648	38.8816383982188	24.78736979118	0.310309003959136	-0.142252819058287	-13.9430664825801	-0.381350597247917	-0.378232396705513	-0.384278482938068	0.475599351639102	0.483036880222994	0.468615762044805	0.472912263123793	0.478115147544447	0.466370883547669	0.000320177487303302	0.000787705221652328	0.000902385027335287
210	8.10930216216329	0.3	24.7886691136965	23.9851164459304	25.5922217814626	0.37925598405339	9.76299936684428	9.49699395105855	10.02900478263	0.25	0.16	0.39	15.2804955767423	15.7084935938254	16.1364916109086	36.4293706156808	37.4497366312195	38.4701026467582	36.3709461469274	37.3742735945095	38.4107790207964	24.7886691136965	0.312771557196182	-0.0124513396538696	-13.7676557581267	-0.381350597247917	-0.378232396705513	-0.384278482938068	0.475599351639102	0.483036880222994	0.468615762044805	0.472912263123793	0.478115147544447	0.466370883547669	0.000320177487303302	0.000787705221652328	0.000902385027335287
210	8.10930216216329	0.3	24.7940388278	23.9963210970106	25.5917565585894	0.396879427531338	10.066742529091	9.80245363941144	10.3310314187706	0.25	0.16	0.39	15.8236036827088	16.2502318313204	16.676859979932	37.8493129310485	38.8697873201814	39.8902617093143	37.751597820496	38.7527250470296	39.7650944775843	24.7940388278	0.312629482163735	0.0530937138168318	-13.751815498363	-0.381350597247917	-0.378232396705513	-0.384278482938068	0.475599351639102	0.483036880222994	0.468615762044805	0.472912263123793	0.478115147544447	0.466370883547669	0.000320177487303302	0.000787705221652328	0.000902385027335287
210	8.10930216216329	0.3	24.79544390185	23.9882788565007	25.6026089471992	0.382168674782258	9.96230970151144	9.69254530846296	10.2320740945599	0.25	0.16	0.39	15.6279090314942	16.0628673690959	16.4978257066975	37.3369172437934	38.3760839949437	39.415250746094	37.3018073046391	38.339126782669	39.3950134530055	24.79544390185	0.307387742738529	0.0568065716519913	-13.8454300555634	-0.381350597247917	-0.378232396705513	-0.384278482938068	0.475599351639102	0.483036880222994	0.468615762044805	0.472912263123793	0.478115147544447	0.466370883547669	0.000320177487303302	0.000787705221652328	0.000902385027335287
210	8.10930216216329	0.3	24.8105256222581	24.0022878099516	25.6187634345646	0.37723285829614	9.74456642445544	9.47791876480592	10.011214084105	0.25	0.16	0.38	15.2796155025318	15.7094855842657	16.1393556659997	36.4993838957192	37.5262417466836	38.5530995976479	36.5096095412859	37.5395619344012	38.5516584081654	24.8105256222581	0.307424474343735	-0.193377536018423	-14.0894017663037	-0.381350597247917	-0.378232396705513	-0.384278482938068	0.475599351639102	0.483036880222994	0.468615762044805	0.472912263123793	0.478115147544447	0.466370883547669	0.000320177487303302	0.000787705221652328	0.000902385027335287
210	8.10930216216329	0.3	24.8224610970235	24.0190641637077	25.6258580303394	0.392378498876072	10.1013675613807	9.83365958697074	10.3690755357907	0.25	0.16	0.38	15.8478899176694	16.2793271126434	16.7107643076174	37.8442094476813	38.8744664506602	39.904723453639	37.8484012117727	38.8991979973395	39.9291333547213	24.8224610970235	0.309824555395188	-0.0698712952091843	-13.9064314847199	-0.381350597247917	-0.378232396705513	-0.384278482938068	0.475599351639102	0.483036880222994	0.468615762044805	0.472912263123793	0.478115147544447	0.466370883547669	0.000320177487303302	0.000787705221652328	0.000902385027335287
210	8.10930216216329	0.3	24.8302335516303	24.0196518657275	25.640815237533	0.385709361662463	9.91025726736665	9.6439034317988	10.1766111029345	0.25	0.16	0.39	15.534621346694	15.9636702280984	16.3927191095029	37.078100006564	38.1021556933675	39.1262113801709	37.0362671244193	38.0458570401051	39.0774598248836	24.8302335516303	0.309981560014078	-0.139660406772458	-13.9827334327281	-0.381350597247917	-0.378232396705513	-0.384278482938068	0.475599351639102	0.483036880222994	0.468615762044805	0.472912263123793	0.478115147544447	0.466370883547669	0.000320177487303302	0.000787705221652328	0.000902385027335287
210	8.10930216216329	0.3	24.8304636359054	24.0220194736507	25.6389077981601	0.391925301353439	10.0124774318676	9.7468728673895	10.2780819963457	0.25	0.16	0.39	15.6813013466748	16.1086204746967	16.5359396027187	37.3819073776494	38.4005730936679	39.4192388096865	37.3078699388945	38.3360877776245	39.3331569605246	24.8304636359054	0.30831761988551	0.103602822424966	-13.8025000090162	-0.381350597247917	-0.378232396705513	-0.384278482938068	0.475599351639102	0.483036880222994	0.468615762044805	0.472912263123793	0.478115147544447	0.466370883547669	0.000320177487303302	0.000787705221652328	0.000902385027335287
210	8.10930216216329	0.3	24.8327808293461	24.0156741494616	25.6498875092306	0.372400871134388	9.61432718117458	9.34851683126634	9.88013753108282	0.25	0.16	0.38	15.0716367313015	15.5001749802607	15.92871322922	36.0041065469984	37.0278266014334	38.0515466558685	35.9491517374505	36.9745660352736	38.0192098775467	24.8327808293461	0.307549894250242	0.0852691352908967	-13.8198350483109	-0.381350597247917	-0.378232396705513	-0.384278482938068	0.475599351639102	0.483036880222994	0.468615762044805	0.472912263123793	0.478115147544447	0.466370883547669	0.000320177487303302	0.000787705221652328	0.000902385027335287
210	8.10930216216329	0.3	24.8390451989461	24.0357953035345	25.6422950943578	0.39333331358962	9.99814235684122	9.73369989459243	10.26258481909	0.25	0.16	0.39	15.7516268634007	16.1795626984162	16.6074985334316	37.7722687591461	38.7984552928958	39.8246418266455	37.6554316985598	38.6926787540416	39.6928718697163	24.8390451989461	0.310087743597034	-0.033227346106285	-13.8933762827822	-0.381350597247917	-0.378232396705513	-0.384278482938068	0.475599351639102	0.483036880222994	0.468615762044805	0.472912263123793	0.478115147544447	0.466370883547669	0.000320177487303302	0.000787705221652328	0.000902385027335287
210	8.10930216216329	0.3	24.8442606247645	24.043976766427	25.644544483102	0.381080372589466	9.7697847088327	9.50462288438429	10.0349465332811	0.25	0.16	0.38	15.3428574446572	15.7708954764408	16.1989335082244	36.6994558212827	37.7233044031999	38.7471529851171	36.6390344472602	37.6816284521793	38.7024782189755	24.8442606247645	0.308959607748299	-0.116993862618257	-13.9866734681622	-0.381350597247917	-0.378232396705513	-0.384278482938068	0.475599351639102	0.483036880222994	0.468615762044805	0.472912263123793	0.478115147544447	0.466370883547669	0.000320177487303302	0.000787705221652328	0.000902385027335287
210	8.10930216216329	0.3	24.8503111803278	24.0443482655566	25.656274095099	0.379274551889264	9.72054587479332	9.45570760285615	9.98538414673049	0.25	0.16	0.39	15.1334013194019	15.5572621262602	15.9811229331184	35.8858239479951	36.8909247823904	37.8960256167857	35.767567778113	36.75653467368	37.7481106406922	24.8503111803278	0.312200461969954	-0.0566426775613803	-13.8320506647561	-0.381350597247917	-0.378232396705513	-0.384278482938068	0.475599351639102	0.483036880222994	0.468615762044805	0.472912263123793	0.478115147544447	0.466370883547669	0.000320177487303302	0.000787705221652328	0.000902385027335287
210	8.10930216216329	0.3	24.8503335134923	24.0466559920097	25.6540110349748	0.379370252949842	9.80211785012596	9.53511140522165	10.0691242950303	0.25	0.16	0.39	15.2790774628313	15.7069290087014	16.1347805545715	36.2756687797125	37.2914762460095	38.3072837123064	36.2252764829076	37.2428497674107	38.2636889149246	24.8503335134923	0.311688411935636	0.0244086524101028	-13.7356022322669	-0.381350597247917	-0.378232396705513	-0.384278482938068	0.475599351639102	0.483036880222994	0.468615762044805	0.472912263123793	0.478115147544447	0.466370883547669	0.000320177487303302	0.000787705221652328	0.000902385027335287
210	8.10930216216329	0.3	24.8582861202333	24.0535426751377	25.6630295653289	0.379960037548209	9.69255536000164	9.42886373427686	9.95624698572642	0.25	0.16	0.39	15.1766702634418	15.6011074986845	16.0255447339271	36.1958288888994	37.2080968814331	38.2203648739667	36.1382808601383	37.1572221168089	38.1654644960242	24.8582861202333	0.309800378557749	-0.0109882647082456	-13.8643459817405	-0.381350597247917	-0.378232396705513	-0.384278482938068	0.475599351639102	0.483036880222994	0.468615762044805	0.472912263123793	0.478115147544447	0.466370883547669	0.000320177487303302	0.000787705221652328	0.000902385027335287
210	8.10930216216329	0.3	24.8688839806266	24.0664227585665	25.6713452026868	0.391393819947874	10.015823666877	9.74983383502679	10.2818134987273	0.25	0.16	0.39	15.7115571261966	16.1401915530818	16.568825979967	37.5156522536007	38.5391345204305	39.5626167872602	37.4532606791554	38.4582649093314	39.4891998269526	24.8688839806266	0.30949109276949	0.0698398906353516	-13.7348529558923	-0.381350597247917	-0.378232396705513	-0.384278482938068	0.475599351639102	0.483036880222994	0.468615762044805	0.472912263123793	0.478115147544447	0.466370883547669	0.000320177487303302	0.000787705221652328	0.000902385027335287
210	8.10930216216329	0.3	24.870000646045	24.0630196551006	25.6769816369895	0.390901517290657	10.0192334614913	9.75287791489095	10.2855890080917	0.25	0.16	0.38	15.7756885966043	16.2065298514436	16.6373711062829	37.8129513851041	38.8456403434448	39.8783293017855	37.7745768344055	38.7926002463748	39.8192355930308	24.870000646045	0.307775509006011	-0.0166274446416786	-13.9590727872639	-0.381350597247917	-0.378232396705513	-0.384278482938068	0.475599351639102	0.483036880222994	0.468615762044805	0.472912263123793	0.478115147544447	0.466370883547669	0.000320177487303302	0.000787705221652328	0.000902385027335287
210	8.10930216216329	0.3	24.8862815507174	24.0819780940414	25.6905850073935	0.382074738740862	9.80363748865912	9.53811688652844	10.0691580907898	0.25	0.16	0.39	15.4279959129882	15.8574780438134	16.2869601746386	36.9788115767304	38.0082219344288	39.0376322921271	36.9346054499937	37.9606383534122	39.0078256839294	24.8862815507174	0.308808663874014	-0.0127778829918333	-13.8855467187129	-0.381350597247917	-0.378232396705513	-0.384278482938068	0.475599351639102	0.483036880222994	0.468615762044805	0.472912263123793	0.478115147544447	0.466370883547669	0.000320177487303302	0.000787705221652328	0.000902385027335287
210	8.10930216216329	0.3	24.8865345075882	24.0746155019568	25.6984535132195	0.379552578058541	9.96429464455301	9.69297561915667	10.2356136699493	0.25	0.16	0.39	15.5028371371197	15.9367817613699	16.3707263856201	36.7373438535894	37.7656700066343	38.7939961596793	36.7025331571766	37.7157029399215	38.7675198273484	24.8865345075882	0.313120537446283	0.0306932411838885	-13.6739490051263	-0.381350597247917	-0.378232396705513	-0.384278482938068	0.475599351639102	0.483036880222994	0.468615762044805	0.472912263123793	0.478115147544447	0.466370883547669	0.000320177487303302	0.000787705221652328	0.000902385027335287
210	8.10930216216329	0.3	24.8874478184877	24.07113743086	25.7037582061154	0.384969426549101	9.72819607189172	9.46632669448945	9.99006544929398	0.25	0.16	0.38	15.265181994383	15.6874665651372	16.1097511358914	36.4752133108179	37.4842363150503	38.4932593192826	36.3993275800512	37.3999686201157	38.3980062912972	24.8874478184877	0.30670095040766	0.0282923165647323	-13.9314174201397	-0.381350597247917	-0.378232396705513	-0.384278482938068	0.475599351639102	0.483036880222994	0.468615762044805	0.472912263123793	0.478115147544447	0.466370883547669	0.000320177487303302	0.000787705221652328	0.000902385027335287
210	8.10930216216329	0.3	24.8916029915368	24.0893386882952	25.6938672947784	0.386472420045602	9.93005531052197	9.66359862138659	10.1965119996573	0.25	0.16	0.39	15.5895800845418	16.019435261385	16.4492904382282	37.2655749044087	38.2931074103408	39.3206399162729	37.2221261710299	38.2409686653914	39.2872775940425	24.8916029915368	0.309792779920831	-0.073469495277842	-13.9219374211534	-0.381350597247917	-0.378232396705513	-0.384278482938068	0.475599351639102	0.483036880222994	0.468615762044805	0.472912263123793	0.478115147544447	0.466370883547669	0.000320177487303302	0.000787705221652328	0.000902385027335287
210	8.10930216216329	0.3	24.9099731395263	24.0962565933999	25.7236896856527	0.377817542896776	9.80636042776621	9.53835546227558	10.0743653932568	0.25	0.16	0.39	15.2481852422704	15.6766227623242	16.105060282378	36.1164021594948	37.1311866422794	38.145971125064	36.0333167706516	37.0596016214552	38.05993667967	24.9099731395263	0.311922022594359	0.0969454080370082	-13.6499185177131	-0.381350597247917	-0.378232396705513	-0.384278482938068	0.475599351639102	0.483036880222994	0.468615762044805	0.472912263123793	0.478115147544447	0.466370883547669	0.000320177487303302	0.000787705221652328	0.000902385027335287
210	8.10930216216329	0.3	24.912524279921	24.1020104319675	25.7230381278746	0.375758823971871	9.88621646667227	9.61484205470934	10.1575908786352	0.25	0.16	0.38	15.5601212491054	15.9992983806714	16.4384755122375	37.3150838778851	38.3682846363675	39.4214853948499	37.3294048668408	38.4012178879299	39.4327514283534	24.912524279921	0.306553335951413	-0.0466854723303017	-13.9651746210642	-0.381350597247917	-0.378232396705513	-0.384278482938068	0.475599351639102	0.483036880222994	0.468615762044805	0.472912263123793	0.478115147544447	0.466370883547669	0.000320177487303302	0.000787705221652328	0.000902385027335287
210	8.10930216216329	0.3	24.9274734570024	24.123394888589	25.7315520254158	0.396623298314427	9.99659917855849	9.73401134242514	10.2591870146918	0.25	0.16	0.39	15.6216008160652	16.0430141687856	16.464427521506	37.145918067088	38.1479783589135	39.150038650739	37.129884095952	38.1227384933486	39.1069711964643	24.9274734570024	0.308709211453557	0.136850531136665	-13.7329374282794	-0.381350597247917	-0.378232396705513	-0.384278482938068	0.475599351639102	0.483036880222994	0.468615762044805	0.472912263123793	0.478115147544447	0.466370883547669	0.000320177487303302	0.000787705221652328	0.000902385027335287
210	8.10930216216329	0.3	24.9275845380962	24.1077664069398	25.7474026692526	0.390284726882276	10.0345010651237	9.76739379416197	10.3016083360854	0.25	0.16	0.39	15.688015634874	16.1170331528879	16.5460506709019	37.334673074788	38.3556580834211	39.3766430920542	37.3068345097404	38.3256617818374	39.3567027007015	24.9275845380962	0.307681272919072	-0.0988684311735295	-13.9570430641416	-0.381350597247917	-0.378232396705513	-0.384278482938068	0.475599351639102	0.483036880222994	0.468615762044805	0.472912263123793	0.478115147544447	0.466370883547669	0.000320177487303302	0.000787705221652328	0.000902385027335287
210	8.10930216216329	0.3	24.9314723158526	24.1267221426291	25.7362224890762	0.388528224722604	10.0432576109327	9.77492794420016	10.3115872776653	0.25	0.16	0.39	15.7474445528676	16.1797246241767	16.6120046954859	37.5903370692838	38.6222221814549	39.6541072936261	37.4631129975424	38.5033263323076	39.5361703431081	24.9314723158526	0.312614275471975	0.193844667414286	-13.5560855541004	-0.381350597247917	-0.378232396705513	-0.384278482938068	0.475599351639102	0.483036880222994	0.468615762044805	0.472912263123793	0.478115147544447	0.466370883547669	0.000320177487303302	0.000787705221652328	0.000902385027335287
210	8.10930216216329	0.3	24.9439686243044	24.1313833931912	25.7565538554176	0.376669578141678	9.79279271985084	9.52450387303314	10.0610815666686	0.25	0.16	0.39	15.3090772387423	15.7403075403914	16.1715378420404	36.4597591517268	37.4867676834534	38.51377621518	36.4259290055711	37.4509667428346	38.4819560592857	24.9439686243044	0.311072629750005	0.0480133709106469	-13.7485372800517	-0.381350597247917	-0.378232396705513	-0.384278482938068	0.475599351639102	0.483036880222994	0.468615762044805	0.472912263123793	0.478115147544447	0.466370883547669	0.000320177487303302	0.000787705221652328	0.000902385027335287
210	8.10930216216329	0.3	24.9614393781137	24.1476858101026	25.7751929461248	0.385996033248191	10.0046921852846	9.73596285689317	10.273421513676	0.25	0.16	0.38	15.7177530888562	16.1515901210507	16.5854271532452	37.5997235446815	38.6375406157184	39.6753576867553	37.5694542952797	38.6139317920584	39.6555417716485	24.9614393781137	0.307253780986102	-0.0324975776285353	-13.9570011555497	-0.381350597247917	-0.378232396705513	-0.384278482938068	0.475599351639102	0.483036880222994	0.468615762044805	0.472912263123793	0.478115147544447	0.466370883547669	0.000320177487303302	0.000787705221652328	0.000902385027335287
210	8.10930216216329	0.3	24.9621860152243	24.1404524961556	25.783919534293	0.381009745452778	9.79375678625559	9.52790453257339	10.0596090399378	0.25	0.16	0.39	15.3880349558452	15.8173994355969	16.2467639153485	36.8259798333234	37.8535163393068	38.8810528452903	36.6974222173646	37.7450935896593	38.7506660528848	24.9621860152243	0.306634022201078	-0.0279877814834252	-13.9618725079434	-0.381350597247917	-0.378232396705513	-0.384278482938068	0.475599351639102	0.483036880222994	0.468615762044805	0.472912263123793	0.478115147544447	0.466370883547669	0.000320177487303302	0.000787705221652328	0.000902385027335287
210	8.10930216216329	0.3	24.9631314320387	24.1437704731474	25.7824923909301	0.375040469280902	9.66123232397268	9.39562712319722	9.92683752474814	0.25	0.16	0.38	15.1077518164087	15.5348332024458	15.9619145884829	35.9943049238446	37.0118287634685	38.0293526030925	35.9700232076536	36.9865280999833	38.0124807868027	24.9631314320387	0.306067099884126	0.19932511902201	-13.7330234421297	-0.381350597247917	-0.378232396705513	-0.384278482938068	0.475599351639102	0.483036880222994	0.468615762044805	0.472912263123793	0.478115147544447	0.466370883547669	0.000320177487303302	0.000787705221652328	0.000902385027335287
210	8.10930216216329	0.3	24.965825585525	24.1515865713302	25.7800645997199	0.382699320154733	9.9837439501257	9.71370268472169	10.2537852155297	0.25	0.16	0.39	15.6248120608212	16.0591823681645	16.4935526755078	37.2397176250888	38.2749830431444	39.3102484612001	37.151050573774	38.1749100018583	39.2016198331153	24.965825585525	0.310708915023719	-0.056681036302747	-13.8541026730076	-0.381350597247917	-0.378232396705513	-0.384278482938068	0.475599351639102	0.483036880222994	0.468615762044805	0.472912263123793	0.478115147544447	0.466370883547669	0.000320177487303302	0.000787705221652328	0.000902385027335287
210	8.10930216216329	0.3	24.9698345931981	24.1662162645651	25.773452921831	0.381154735743693	9.81063357500844	9.54440504209454	10.0768621079223	0.25	0.16	0.39	15.2871050788699	15.713518620594	16.139932162318	36.2783353063268	37.2902714031883	38.3022075000498	36.2094743496752	37.2094174548406	38.2313613059654	24.9698345931981	0.312397880517784	0.0341599478826631	-13.7051820350227	-0.381350597247917	-0.378232396705513	-0.384278482938068	0.475599351639102	0.483036880222994	0.468615762044805	0.472912263123793	0.478115147544447	0.466370883547669	0.000320177487303302	0.000787705221652328	0.000902385027335287
210	8.10930216216329	0.3	24.9739611901012	24.1698437862266	25.7780785939758	0.383087722426988	9.85409722293417	9.5877816267468	10.1204128191215	0.25	0.16	0.39	15.4294037735626	15.8579795405897	16.2865553076169	36.7912062862184	37.8131394526177	38.835072619017	36.6848543612008	37.7387900740685	38.7717751967802	24.9739611901012	0.30951776155545	-0.0344503985866235	-13.8897486917897	-0.381350597247917	-0.378232396705513	-0.384278482938068	0.475599351639102	0.483036880222994	0.468615762044805	0.472912263123793	0.478115147544447	0.466370883547669	0.000320177487303302	0.000787705221652328	0.000902385027335287
210	8.10930216216329	0.3	24.9883799672759	24.1825140142235	25.7942459203283	0.386712163530558	9.84583068047821	9.5817675362415	10.1098938247149	0.25	0.16	0.39	15.3750007197273	15.7987191012614	16.2224374827956	36.5540919960465	37.5614832138656	38.5688744316848	36.4518731474876	37.4938694366408	38.4972257904325	24.9883799672759	0.310607405725458	0.0513406761169562	-13.8036405845267	-0.381350597247917	-0.378232396705513	-0.384278482938068	0.475599351639102	0.483036880222994	0.468615762044805	0.472912263123793	0.478115147544447	0.466370883547669	0.000320177487303302	0.000787705221652328	0.000902385027335287
210	8.10930216216329	0.3	25.0012401722866	24.1952372273765	25.8072431171966	0.383702257379907	9.86155431507321	9.59538336773969	10.1277252624067	0.25	0.16	0.38	15.5057816261037	15.9359039491411	16.3660262721785	37.1290969174945	38.1590387678008	39.188980618107	37.1333829822033	38.1462877327768	39.188682311405	25.0012401722866	0.30831153075481	0.00741786709423416	-13.8705778170465	-0.381350597247917	-0.378232396705513	-0.384278482938068	0.475599351639102	0.483036880222994	0.468615762044805	0.472912263123793	0.478115147544447	0.466370883547669	0.000320177487303302	0.000787705221652328	0.000902385027335287
210	8.10930216216329	0.3	25.007044915213	24.1941954390436	25.8198943913824	0.38029289560189	9.81296509742694	9.5461861508168	10.0797440440371	0.25	0.16	0.39	15.3900565625359	15.8201490636834	16.2502415648308	36.7641346130806	37.7915498499259	38.8189650867713	36.7124228012633	37.7297346779239	38.7644077786107	25.007044915213	0.308328811330023	0.124986270722364	-13.7672290993289	-0.381350597247917	-0.378232396705513	-0.384278482938068	0.475599351639102	0.483036880222994	0.468615762044805	0.472912263123793	0.478115147544447	0.466370883547669	0.000320177487303302	0.000787705221652328	0.000902385027335287
210	8.10930216216329	0.3	25.015422012915	24.2110798734049	25.8197641524251	0.382969593126448	9.9313709086751	9.66289983094573	10.1998419864045	0.25	0.16	0.38	15.6770466774995	16.1126129868637	16.548179296228	37.6914926010389	38.7387015980134	39.7859105949879	37.6784545610402	38.7335744540676	39.7986721774544	25.015422012915	0.306335052316669	0.0241116347087706	-13.9215795866797	-0.381350597247917	-0.378232396705513	-0.384278482938068	0.475599351639102	0.483036880222994	0.468615762044805	0.472912263123793	0.478115147544447	0.466370883547669	0.000320177487303302	0.000787705221652328	0.000902385027335287
210	8.10930216216329	0.3	25.0185231999233	24.2029046077784	25.8341417920683	0.375230665823934	9.78270375852189	9.51386816975973	10.051539347284	0.25	0.16	0.38	15.3846457303292	15.819373247992	16.2541007656547	36.8648415730178	37.9065399875919	38.948238402166	36.830617203713	37.8766407411116	38.932923838373	25.0185231999233	0.305633402227804	0.00528031184708076	-13.9591190723333	-0.381350597247917	-0.378232396705513	-0.384278482938068	0.475599351639102	0.483036880222994	0.468615762044805	0.472912263123793	0.478115147544447	0.466370883547669	0.000320177487303302	0.000787705221652328	0.000902385027335287
210	8.10930216216329	0.3	25.0206188422207	24.2140635275821	25.8271741568592	0.380007355999655	9.881550546424	9.61274419199394	10.1503569008541	0.25	0.17	0.39	15.4293856878317	15.8608459280091	16.2923061681865	36.6946144919396	37.7207258033183	38.746837114697	36.7303845227727	37.7523963977347	38.7866481352108	25.0206188422207	0.310940495252167	-0.127246466199542	-13.8981742712459	-0.381350597247917	-0.378232396705513	-0.384278482938068	0.475599351639102	0.483036880222994	0.468615762044805	0.472912263123793	0.478115147544447	0.466370883547669	0.000320177487303302	0.000787705221652328	0.000902385027335287
210	8.10930216216329	0.3	25.0317678198188	24.22317546205	25.8403601775875	0.399269608346663	10.1594355600628	9.89404014060577	10.4248309795197	0.25	0.16	0.39	15.9285890984292	16.3558538482239	16.7831185980187	37.9967875182715	39.0160044628282	40.0352214073849	37.9424534502066	38.9578908933174	39.9657103379171	25.0317678198188	0.309417056882754	-0.0796332620934936	-13.9802890113033	-0.381350597247917	-0.378232396705513	-0.384278482938068	0.475599351639102	0.483036880222994	0.468615762044805	0.472912263123793	0.478115147544447	0.466370883547669	0.000320177487303302	0.000787705221652328	0.000902385027335287
210	8.10930216216329	0.3	25.0423772403021	24.2270629176241	25.85769156298	0.379709401118145	9.86019342410271	9.59179835864506	10.1285884895604	0.25	0.16	0.39	15.4131313739253	15.8444173798788	16.2757033858324	36.6976862916034	37.7245508634073	38.7514154352112	36.6195482302412	37.6430255960368	38.6937730267117	25.0423772403021	0.310823462389632	-0.12415195154458	-13.9268345228911	-0.381350597247917	-0.378232396705513	-0.384278482938068	0.475599351639102	0.483036880222994	0.468615762044805	0.472912263123793	0.478115147544447	0.466370883547669	0.000320177487303302	0.000787705221652328	0.000902385027335287
210	8.10930216216329	0.3	25.0445138724678	24.2373437527026	25.8516839922331	0.385869390268213	9.77843288109132	9.51571076426669	10.041154997916	0.25	0.16	0.39	15.3412746937891	15.7648365550298	16.1883984162704	36.648449983221	37.6602880472876	38.6721261113543	36.5143416284811	37.5382286486226	38.5444932497131	25.0445138724678	0.308259031418477	-0.15936331596835	-14.0994388820551	-0.381350597247917	-0.378232396705513	-0.384278482938068	0.475599351639102	0.483036880222994	0.468615762044805	0.472912263123793	0.478115147544447	0.466370883547669	0.000320177487303302	0.000787705221652328	0.000902385027335287
210	8.10930216216329	0.3	25.0454494844461	24.2384646710583	25.8524342978339	0.388053542273575	10.0539094218692	9.78502662147388	10.3227922222645	0.25	0.16	0.39	15.7391704797166	16.1716672319685	16.6041639842203	37.5113881296127	38.5421637705161	39.5729394114195	37.4758394064038	38.5024441259255	39.5431668829119	25.0454494844461	0.311548866726005	-0.0803117850879614	-13.8535508655018	-0.381350597247917	-0.378232396705513	-0.384278482938068	0.475599351639102	0.483036880222994	0.468615762044805	0.472912263123793	0.478115147544447	0.466370883547669	0.000320177487303302	0.000787705221652328	0.000902385027335287
210	8.10930216216329	0.3	25.050677950284	24.2436540165725	25.8577018839954	0.383766971166219	9.92494877424164	9.65710341229136	10.1927941361919	0.25	0.16	0.38	15.5744714515767	16.0064384467548	16.4384054419329	37.2182338707615	38.2505031648415	39.2827724589216	37.236472994343	38.2684911180081	39.3077870453182	25.050677950284	0.307275281860083	-0.129055225346879	-14.0374110306062	-0.381350597247917	-0.378232396705513	-0.384278482938068	0.475599351639102	0.483036880222994	0.468615762044805	0.472912263123793	0.478115147544447	0.466370883547669	0.000320177487303302	0.000787705221652328	0.000902385027335287
210	8.10930216216329	0.3	25.0553720680552	24.2426260358592	25.8681181002512	0.385676464066059	9.79529294185006	9.53201067696618	10.0585752067339	0.25	0.16	0.39	15.3209264898804	15.7441035469647	16.1672806040491	36.4874577005084	37.4952724028627	38.503087105217	36.3894781299237	37.4029450494043	38.4134968393557	25.0553720680552	0.31054363141654	-0.0265491720100768	-13.8653876967377	-0.381350597247917	-0.378232396705513	-0.384278482938068	0.475599351639102	0.483036880222994	0.468615762044805	0.472912263123793	0.478115147544447	0.466370883547669	0.000320177487303302	0.000787705221652328	0.000902385027335287
210	8.10930216216329	0.3	25.0678715535608	24.2454674180593	25.8902756890623	0.382730354285661	9.8389201200744	9.57281354260764	10.1050266975412	0.25	0.16	0.38	15.4174336466388	15.8460098936081	16.2745861405774	36.7919323469353	37.8146802727833	38.8374281986313	36.8048039725262	37.8321092424229	38.8265623669401	25.0678715535608	0.306662895923164	-0.135330100892177	-14.0433719794636	-0.381350597247917	-0.378232396705513	-0.384278482938068	0.475599351639102	0.483036880222994	0.468615762044805	0.472912263123793	0.478115147544447	0.466370883547669	0.000320177487303302	0.000787705221652328	0.000902385027335287
210	8.10930216216329	0.3	25.0737761678237	24.2598699347683	25.8876824008791	0.365996434550912	9.55745012659536	9.28955387863818	9.82534637455254	0.25	0.16	0.39	14.9151625612744	15.3452925912025	15.7754226211305	35.4825416271673	36.5058027970886	37.5290639670099	35.4227322335823	36.4377533811171	37.4925391646234	25.0737761678237	0.309564761030141	0.00627316102225305	-13.845338538216	-0.381350597247917	-0.378232396705513	-0.384278482938068	0.475599351639102	0.483036880222994	0.468615762044805	0.472912263123793	0.478115147544447	0.466370883547669	0.000320177487303302	0.000787705221652328	0.000902385027335287
210	8.10930216216329	0.3	25.0751521363994	24.2650253862685	25.8852788865302	0.385270139282777	9.93083660149579	9.66368210762825	10.1979910953633	0.25	0.16	0.39	15.4644405363002	15.8919581986577	16.3194758610153	36.6664946560626	37.6801474969403	38.6938003378181	36.5606996155062	37.6024564633926	38.6075561770969	25.0751521363994	0.312704691593987	0.0618640526303581	-13.6659065856032	-0.381350597247917	-0.378232396705513	-0.384278482938068	0.475599351639102	0.483036880222994	0.468615762044805	0.472912263123793	0.478115147544447	0.466370883547669	0.000320177487303302	0.000787705221652328	0.000902385027335287
210	8.10930216216329	0.3	25.0929694009338	24.2728860338366	25.9130527680311	0.377106789264359	9.78185661402079	9.5141167223491	10.0495965056925	0.25	0.16	0.39	15.2805107398515	15.7105246244368	16.1405385090222	36.3632007353562	37.3865095416114	38.4098183478667	36.3321272537445	37.3548150492368	38.366180029277	25.0929694009338	0.30891518763068	0.180152097906211	-13.6812653380799	-0.381350597247917	-0.378232396705513	-0.384278482938068	0.475599351639102	0.483036880222994	0.468615762044805	0.472912263123793	0.478115147544447	0.466370883547669	0.000320177487303302	0.000787705221652328	0.000902385027335287
210	8.10930216216329	0.3	25.0972739160443	24.2859130856359	25.9086347464527	0.381065850223364	9.84076667403492	9.57367010452857	10.1078632435413	0.25	0.16	0.39	15.4677040368406	15.8992387190755	16.3307734013104	37.0306426840196	38.0637634746387	39.0968842652578	37.0094997249374	38.0178143329963	39.0658726951749	25.0972739160443	0.309189726943388	-0.0648683873475487	-13.9381554378041	-0.381350597247917	-0.378232396705513	-0.384278482938068	0.475599351639102	0.483036880222994	0.468615762044805	0.472912263123793	0.478115147544447	0.466370883547669	0.000320177487303302	0.000787705221652328	0.000902385027335287
210	8.10930216216329	0.3	25.0973499051233	24.2771039738191	25.9175958364275	0.374700511806201	9.70550737943504	9.43849136729774	9.97252339157235	0.25	0.16	0.38	15.2492955886514	15.680699924104	16.1121042595567	36.507742607075	37.5405508667563	38.5733591264377	36.5414324897292	37.5625312849499	38.6196473007133	25.0973499051233	0.304282151859909	-0.044469403928308	-13.9953536751695	-0.381350597247917	-0.378232396705513	-0.384278482938068	0.475599351639102	0.483036880222994	0.468615762044805	0.472912263123793	0.478115147544447	0.466370883547669	0.000320177487303302	0.000787705221652328	0.000902385027335287
210	8.10930216216329	0.3	25.1009131604963	24.2907628415871	25.9110634794056	0.388091835785016	9.99124713330775	9.72406172299695	10.2584325436186	0.25	0.16	0.38	15.6493020234734	16.0792936567361	16.5092852899989	37.3169637519381	38.3423118580732	39.3676599642082	37.3015573248994	38.3427287812934	39.374987594308	25.1009131604963	0.3086380423123	-0.15609274948566	-14.0237783333833	-0.381350597247917	-0.378232396705513	-0.384278482938068	0.475599351639102	0.483036880222994	0.468615762044805	0.472912263123793	0.478115147544447	0.466370883547669	0.000320177487303302	0.000787705221652328	0.000902385027335287
210	8.10930216216329	0.3	25.103871135069	24.2868348909464	25.9209073791916	0.381199566232389	9.91489399735046	9.6458617440441	10.1839262506568	0.25	0.16	0.38	15.641616859797	16.0778764227898	16.5141359857827	37.5872009322107	38.6355436962479	39.683886460285	37.5678881586045	38.5993924310718	39.6700569521896	25.103871135069	0.30397080387934	-0.0617628884473046	-14.0763048514822	-0.381350597247917	-0.378232396705513	-0.384278482938068	0.475599351639102	0.483036880222994	0.468615762044805	0.472912263123793	0.478115147544447	0.466370883547669	0.000320177487303302	0.000787705221652328	0.000902385027335287
210	8.10930216216329	0.3	25.1092382664049	24.2983096961935	25.9201668366162	0.385877194031415	9.88399439542391	9.61844047632064	10.1495483145272	0.25	0.16	0.39	15.4801403941269	15.9075290087417	16.3349176233565	36.9155600426352	37.9347555836741	38.953951124713	36.8278457573433	37.8465927636604	38.8675848289687	25.1092382664049	0.307545926576055	-0.0518368225632679	-13.9498684271157	-0.381350597247917	-0.378232396705513	-0.384278482938068	0.475599351639102	0.483036880222994	0.468615762044805	0.472912263123793	0.478115147544447	0.466370883547669	0.000320177487303302	0.000787705221652328	0.000902385027335287
210	8.10930216216329	0.3	25.1126588363481	24.3033113853372	25.9220062873591	0.381262710259807	9.97542322721658	9.70478478914437	10.2460616652888	0.25	0.16	0.38	15.6460900839731	16.0824143790775	16.5187386741819	37.3765912630997	38.4189165180836	39.4612417730675	37.4188656794726	38.4423798400297	39.4843868339066	25.1126588363481	0.307489060292121	-0.101577994021901	-13.9952125897603	-0.381350597247917	-0.378232396705513	-0.384278482938068	0.475599351639102	0.483036880222994	0.468615762044805	0.472912263123793	0.478115147544447	0.466370883547669	0.000320177487303302	0.000787705221652328	0.000902385027335287
210	8.10930216216329	0.3	25.1181050820758	24.3029581331619	25.9332520309897	0.389109806233327	9.83755012348139	9.5750378489444	10.1000623980184	0.25	0.16	0.38	15.5205331311538	15.946048990053	16.3715648489522	37.2809440219571	38.3030502074872	39.3251563930172	37.1980481580638	38.1970448992411	39.235972854223	25.1181050820758	0.306285407149991	0.073950590857521	-13.918753339455	-0.381350597247917	-0.378232396705513	-0.384278482938068	0.475599351639102	0.483036880222994	0.468615762044805	0.472912263123793	0.478115147544447	0.466370883547669	0.000320177487303302	0.000787705221652328	0.000902385027335287
210	8.10930216216329	0.3	25.1340015265486	24.3155943738535	25.9524086792437	0.374895371980779	9.7875889848496	9.51842669834504	10.0567512713542	0.25	0.16	0.39	15.3236995528904	15.7570234771144	16.1903474013383	36.5534147274685	37.5870730198946	38.6207313123208	36.4944022521209	37.5163833769474	38.5457678741663	25.1340015265486	0.308311202424253	-0.0054262122126352	-13.8990316325264	-0.381350597247917	-0.378232396705513	-0.384278482938068	0.475599351639102	0.483036880222994	0.468615762044805	0.472912263123793	0.478115147544447	0.466370883547669	0.000320177487303302	0.000787705221652328	0.000902385027335287
210	8.10930216216329	0.3	25.1395286092236	24.3258014388853	25.9532557795619	0.38357685063034	9.75305987640936	9.48974746290387	10.0163722899148	0.25	0.16	0.39	15.3016773260178	15.7262535966874	16.1508298673569	36.5593335947174	37.5737469289613	38.5881602632052	36.5017925561887	37.4939906526957	38.5086313138308	25.1395286092236	0.308451476567288	-0.0757350025979124	-13.9812920734765	-0.381350597247917	-0.378232396705513	-0.384278482938068	0.475599351639102	0.483036880222994	0.468615762044805	0.472912263123793	0.478115147544447	0.466370883547669	0.000320177487303302	0.000787705221652328	0.000902385027335287
210	8.10930216216329	0.3	25.1432731675074	24.3281019085286	25.9584444264862	0.378596608975481	9.8192447136023	9.55133176694092	10.0871576602637	0.25	0.16	0.39	15.3939532059916	15.8257505160232	16.2575478260548	36.7627941442959	37.7939831708141	38.8251721973322	36.7311445854413	37.7626375812859	38.8041587293365	25.1432731675074	0.30747331913146	0.0262063420090137	-13.8857137574537	-0.381350597247917	-0.378232396705513	-0.384278482938068	0.475599351639102	0.483036880222994	0.468615762044805	0.472912263123793	0.478115147544447	0.466370883547669	0.000320177487303302	0.000787705221652328	0.000902385027335287
210	8.10930216216329	0.3	25.1447651261972	24.3217723523448	25.9677579000497	0.379238754239715	9.85028353865221	9.58189013247078	10.1186769448336	0.25	0.16	0.39	15.4068123434517	15.8383646557919	16.269916968132	36.7057537397207	37.7338997669096	38.7620457940985	36.5855700034659	37.6052494798867	38.6286342268474	25.1447651261972	0.307704450842471	-0.079618926907653	-13.9792486313816	-0.381350597247917	-0.378232396705513	-0.384278482938068	0.475599351639102	0.483036880222994	0.468615762044805	0.472912263123793	0.478115147544447	0.466370883547669	0.000320177487303302	0.000787705221652328	0.000902385027335287
210	8.10930216216329	0.3	25.1687020728184	24.3407846706554	25.9966194749815	0.381773006901368	9.87264503077785	9.60508449151481	10.1402055700409	0.25	0.16	0.39	15.4305785968294	15.8604148917787	16.2902511867281	36.7298474862485	37.7529991106982	38.7761507351479	36.6604477507895	37.6695254677004	38.6720866796227	25.1687020728184	0.30847563502987	-0.0122084475466197	-13.878798650118	-0.381350597247917	-0.378232396705513	-0.384278482938068	0.475599351639102	0.483036880222994	0.468615762044805	0.472912263123793	0.478115147544447	0.466370883547669	0.000320177487303302	0.000787705221652328	0.000902385027335287
210	8.10930216216329	0.3	25.1693766652268	24.3441680550549	25.9945852753987	0.376861130465184	9.79667683353865	9.52839102672106	10.0649626403562	0.25	0.16	0.38	15.3336832455434	15.7654255585404	16.1971678715373	36.5626132595189	37.5920871938044	38.6215611280899	36.6080458009162	37.6275468134973	38.6530785341459	25.1693766652268	0.306956567257389	0.0497281852208614	-13.8405742602132	-0.381350597247917	-0.378232396705513	-0.384278482938068	0.475599351639102	0.483036880222994	0.468615762044805	0.472912263123793	0.478115147544447	0.466370883547669	0.000320177487303302	0.000787705221652328	0.000902385027335287
210	8.10930216216329	0.3	25.1740567020242	24.3610807263247	25.9870326777236	0.389178614047598	9.98944956122539	9.72292246991415	10.2559766525366	0.25	0.16	0.38	15.7213912363449	16.1523497974725	16.5833083586	37.6685581760023	38.7011377605463	39.7337173450904	37.537804283935	38.5529846581488	39.6116800994606	25.1740567020242	0.307467548541577	0.137089691025062	-13.8391871649711	-0.381350597247917	-0.378232396705513	-0.384278482938068	0.475599351639102	0.483036880222994	0.468615762044805	0.472912263123793	0.478115147544447	0.466370883547669	0.000320177487303302	0.000787705221652328	0.000902385027335287
210	8.10930216216329	0.3	25.193080813766	24.3785558053289	26.0076058222031	0.393128300528047	10.0160976432878	9.7510664416033	10.2811288449724	0.25	0.16	0.39	15.6626604278669	16.088367066175	16.5140737044832	37.2764201968411	38.2895826543458	39.3027451118505	37.2140544305783	38.2727501532067	39.2529633389721	25.193080813766	0.308290826405855	0.0660061770179077	-13.8106784144555	-0.381350597247917	-0.378232396705513	-0.384278482938068	0.475599351639102	0.483036880222994	0.468615762044805	0.472912263123793	0.478115147544447	0.466370883547669	0.000320177487303302	0.000787705221652328	0.000902385027335287
210	8.10930216216329	0.3	25.1941374010922	24.3808795703885	26.007395231796	0.387617954537402	9.91765924690338	9.65217690972775	10.183141584079	0.25	0.16	0.39	15.4977568143832	15.9240213491655	16.3502858839479	36.8694025559001	37.8834924604215	38.8975823649429	36.7906801754245	37.8135728001326	38.8372768072403	25.1941374010922	0.309061823890444	-0.0203877044434721	-13.8804610020179	-0.381350597247917	-0.378232396705513	-0.384278482938068	0.475599351639102	0.483036880222994	0.468615762044805	0.472912263123793	0.478115147544447	0.466370883547669	0.000320177487303302	0.000787705221652328	0.000902385027335287
210	8.10930216216329	0.3	25.2156405869801	24.3980654995709	26.0332156743892	0.390118206779012	10.0608180256971	9.79291650036606	10.3287195510282	0.25	0.16	0.39	15.7455976734364	16.1763446969412	16.6070917204459	37.5116219237914	38.5378147572186	39.5640075906458	37.4222052394051	38.4368350027652	39.4634334697109	25.2156405869801	0.309813768857995	0.0206350521844175	-13.8186874618865	-0.381350597247917	-0.378232396705513	-0.384278482938068	0.475599351639102	0.483036880222994	0.468615762044805	0.472912263123793	0.478115147544447	0.466370883547669	0.000320177487303302	0.000787705221652328	0.000902385027335287
210	8.10930216216329	0.3	25.2195720489328	24.3984817708636	26.0406623270021	0.386122887768637	9.93543433090466	9.6686366974359	10.2022319643734	0.25	0.16	0.39	15.6169136072326	16.0478487765725	16.4787839459125	37.3775871620279	38.4089892212495	39.4403912804711	37.3284428748509	38.3425285916742	39.3767194393438	25.2195720489328	0.307735224534538	0.0506758998678578	-13.8749439931856	-0.381350597247917	-0.378232396705513	-0.384278482938068	0.475599351639102	0.483036880222994	0.468615762044805	0.472912263123793	0.478115147544447	0.466370883547669	0.000320177487303302	0.000787705221652328	0.000902385027335287
210	8.10930216216329	0.3	25.2308727281092	24.4155042912977	26.0462411649208	0.382969890305528	9.94857987885966	9.67964376651111	10.2175159912082	0.25	0.16	0.39	15.486550434313	15.9168237757662	16.3470971172195	36.7107406380148	37.7307000607759	38.7506594835369	36.6357207712094	37.6624323246411	38.6722947052178	25.2308727281092	0.310111466659812	-0.00943336566537466	-13.8347197931402	-0.381350597247917	-0.378232396705513	-0.384278482938068	0.475599351639102	0.483036880222994	0.468615762044805	0.472912263123793	0.478115147544447	0.466370883547669	0.000320177487303302	0.000787705221652328	0.000902385027335287
210	8.10930216216329	0.3	25.2449114068907	24.418130481541	26.0716923322404	0.373616642142844	9.72381179878258	9.45567235057507	9.99195124699009	0.25	0.16	0.38	15.3672414804859	15.8030183875398	16.2387952945938	37.0116591194734	38.061218102229	39.1107770849846	36.9273138057861	37.9799498795646	39.011708711891	25.2449114068907	0.305009025145769	0.206531175048712	-13.7661327041644	-0.381350597247917	-0.378232396705513	-0.384278482938068	0.475599351639102	0.483036880222994	0.468615762044805	0.472912263123793	0.478115147544447	0.466370883547669	0.000320177487303302	0.000787705221652328	0.000902385027335287
210	8.10930216216329	0.3	25.2449873436517	24.4327163660509	26.0572583212525	0.388961062830326	9.95892222409294	9.69308800304928	10.2247564451366	0.25	0.16	0.39	15.5094730145571	15.9348223641478	16.3601717137385	36.7684441682146	37.776823614617	38.7852030610194	36.7609718431057	37.7570059420219	38.7716046218	25.2449873436517	0.31187928653781	0.234959948302612	-13.5251004757164	-0.381350597247917	-0.378232396705513	-0.384278482938068	0.475599351639102	0.483036880222994	0.468615762044805	0.472912263123793	0.478115147544447	0.466370883547669	0.000320177487303302	0.000787705221652328	0.000902385027335287
210	8.10930216216329	0.3	25.2466673165466	24.4289299129002	26.064404720193	0.386457617485614	9.96887017980103	9.70136360756729	10.2363767520348	0.25	0.16	0.39	15.6173064560133	16.0479399511142	16.4785734462152	37.2516098429512	38.2787902335	39.3059706240487	37.2293398375956	38.2677153783088	39.2870829989443	25.2466673165466	0.307229427085358	-0.14204400781629	-14.0512391780374	-0.381350597247917	-0.378232396705513	-0.384278482938068	0.475599351639102	0.483036880222994	0.468615762044805	0.472912263123793	0.478115147544447	0.466370883547669	0.000320177487303302	0.000787705221652328	0.000902385027335287
210	8.10930216216329	0.3	25.2706267701097	24.452843569367	26.0884099708523	0.383766652658598	10.0582754538554	9.7868318116751	10.3297190960358	0.25	0.16	0.39	15.6704108508472	16.105039081685	16.5396673125229	37.1760760577394	38.2071767940418	39.2382775303442	37.1830344669949	38.2131653418286	39.2436161068117	25.2706267701097	0.309969706113102	-0.0567688729310966	-13.8636305383516	-0.381350597247917	-0.378232396705513	-0.384278482938068	0.475599351639102	0.483036880222994	0.468615762044805	0.472912263123793	0.478115147544447	0.466370883547669	0.000320177487303302	0.000787705221652328	0.000902385027335287
210	8.10930216216329	0.3	25.2738892724877	24.4561579591385	26.0916205858369	0.389436719549329	9.96362944836227	9.69793552163522	10.2293233750893	0.25	0.16	0.39	15.5493002305175	15.9753037471307	16.4013072637438	36.9395104800483	37.9515406764673	38.9635708728863	36.8647369166901	37.8784080118832	38.8904707925811	25.2738892724877	0.310172155715157	0.0792625966748971	-13.7558123925466	-0.381350597247917	-0.378232396705513	-0.384278482938068	0.475599351639102	0.483036880222994	0.468615762044805	0.472912263123793	0.478115147544447	0.466370883547669	0.000320177487303302	0.000787705221652328	0.000902385027335287
210	8.10930216216329	0.3	25.2777777552891	24.4516538809685	26.1039016296097	0.377705594236855	9.88048149426421	9.61038651159225	10.1505764769362	0.25	0.16	0.38	15.5047605588034	15.9405139001921	16.3762672415808	37.0653041114492	38.1070054685837	39.1487068257183	37.0270393085148	38.0773748634467	39.1078479245421	25.2777777552891	0.307882110693598	0.0557203327190152	-13.7964523037225	-0.381350597247917	-0.378232396705513	-0.384278482938068	0.475599351639102	0.483036880222994	0.468615762044805	0.472912263123793	0.478115147544447	0.466370883547669	0.000320177487303302	0.000787705221652328	0.000902385027335287
210	8.10930216216329	0.3	25.2866915337331	24.4618661679027	26.1115168995635	0.388186988651837	9.937786765665	9.6720842239376	10.2034893073924	0.25	0.16	0.39	15.5578507828746	15.985241653458	16.4126325240415	37.0800840629657	38.0987137972491	39.1173435315324	36.990132770326	37.9959670961947	39.0211438614794	25.2866915337331	0.31024031806909	-0.032476614144519	-13.8840858517678	-0.381350597247917	-0.378232396705513	-0.384278482938068	0.475599351639102	0.483036880222994	0.468615762044805	0.472912263123793	0.478115147544447	0.466370883547669	0.000320177487303302	0.000787705221652328	0.000902385027335287
210	8.10930216216329	0.3	25.2907536039741	24.4707429653202	26.1107642426281	0.384359465106651	9.88024224281096	9.6139370875276	10.1465473980943	0.25	0.16	0.39	15.4215203265771	15.8486949926775	16.2758696587779	36.6524743600394	37.6677444608426	38.6830145616458	36.5813328207697	37.5876985436833	38.61669035136	25.2907536039741	0.310470373649213	0.0686990293661358	-13.7657958343334	-0.381350597247917	-0.378232396705513	-0.384278482938068	0.475599351639102	0.483036880222994	0.468615762044805	0.472912263123793	0.478115147544447	0.466370883547669	0.000320177487303302	0.000787705221652328	0.000902385027335287
210	8.10930216216329	0.3	25.2963895390471	24.47983379409	26.1129452840042	0.386316047766786	10.0493061435067	9.77956061553554	10.3190516714779	0.25	0.16	0.39	15.7435374651439	16.1777848707914	16.6120322764389	37.5535484967125	38.5893723097317	39.6251961227509	37.5047003694871	38.5638497062027	39.5951253366909	25.2963895390471	0.309524111540966	0.00759777463439822	-13.8022160903576	-0.381350597247917	-0.378232396705513	-0.384278482938068	0.475599351639102	0.483036880222994	0.468615762044805	0.472912263123793	0.478115147544447	0.466370883547669	0.000320177487303302	0.000787705221652328	0.000902385027335287
210	8.10930216216329	0.3	25.3003211596294	24.4687448922974	26.1318974269614	0.381125554249022	9.96765652179553	9.6971501666314	10.2381628769597	0.25	0.16	0.39	15.5050043929095	15.9375234477925	16.3700425026755	36.7317525335381	37.7564012525844	38.7810499716306	36.6966722237899	37.7167698004109	38.75396604307	25.3003211596294	0.311062127810277	0.0219727660749604	-13.7472697533003	-0.381350597247917	-0.378232396705513	-0.384278482938068	0.475599351639102	0.483036880222994	0.468615762044805	0.472912263123793	0.478115147544447	0.466370883547669	0.000320177487303302	0.000787705221652328	0.000902385027335287
210	8.10930216216329	0.3	25.300647607852	24.4858605468419	26.1154346688621	0.389306147588768	10.0615773181225	9.79319779310201	10.3299568431429	0.25	0.16	0.39	15.7223060307258	16.1531709140762	16.5840357974266	37.3991037326628	38.4240144827584	39.448925232854	37.3453996968401	38.3865979358346	39.3921658837077	25.300647607852	0.311897757613139	0.00229692530325561	-13.7266368797323	-0.381350597247917	-0.378232396705513	-0.384278482938068	0.475599351639102	0.483036880222994	0.468615762044805	0.472912263123793	0.478115147544447	0.466370883547669	0.000320177487303302	0.000787705221652328	0.000902385027335287
210	8.10930216216329	0.3	25.3026587937957	24.4886727322241	26.1166448553672	0.386264399584125	9.83696635991674	9.57289173565062	10.1010409841829	0.25	0.16	0.38	15.4237408007838	15.8492150116303	16.2746892224768	36.8219302104671	37.8376877948624	38.8534453792577	36.7857835065041	37.8108778587255	38.8091181980234	25.3026587937957	0.306258208645277	-0.0928316526746369	-14.047745137698	-0.381350597247917	-0.378232396705513	-0.384278482938068	0.475599351639102	0.483036880222994	0.468615762044805	0.472912263123793	0.478115147544447	0.466370883547669	0.000320177487303302	0.000787705221652328	0.000902385027335287
210	8.10930216216329	0.3	25.3058742666115	24.4825673597543	26.1291811734688	0.381584078882856	9.81998903621991	9.55374899076836	10.0862290816715	0.25	0.16	0.39	15.3001192545726	15.726496842019	16.1528744294653	36.3045607717	37.3162817117515	38.328002651803	36.2046090922133	37.2315601457694	38.2393977727504	25.3058742666115	0.312086819088627	0.0295310682673651	-13.7317891523626	-0.381350597247917	-0.378232396705513	-0.384278482938068	0.475599351639102	0.483036880222994	0.468615762044805	0.472912263123793	0.478115147544447	0.466370883547669	0.000320177487303302	0.000787705221652328	0.000902385027335287
210	8.10930216216329	0.3	25.3161442876263	24.4967348397303	26.1355537355223	0.374881191802417	9.76087737073961	9.49244154210878	10.0293131993704	0.25	0.16	0.39	15.3042769790559	15.7370651352162	16.1698532913765	36.561319249188	37.595233230639	38.6291472120899	36.5039170335468	37.5493287983466	38.5931127307333	25.3161442876263	0.307929520666811	-0.0174165060923909	-13.8986222045007	-0.381350597247917	-0.378232396705513	-0.384278482938068	0.475599351639102	0.483036880222994	0.468615762044805	0.472912263123793	0.478115147544447	0.466370883547669	0.000320177487303302	0.000787705221652328	0.000902385027335287
210	8.10930216216329	0.3	25.3192924116121	24.5033539049007	26.1352309183235	0.378057276118387	9.68577269597904	9.42119828619783	9.95034710576024	0.25	0.16	0.39	15.1279442569062	15.5527805464509	15.9776168359957	35.9921382308991	37.0029012400117	38.0136642491243	35.8908892575973	36.9194157368865	37.9381521117423	25.3192924116121	0.310177164287125	-0.133520531290682	-13.9576095120428	-0.381350597247917	-0.378232396705513	-0.384278482938068	0.475599351639102	0.483036880222994	0.468615762044805	0.472912263123793	0.478115147544447	0.466370883547669	0.000320177487303302	0.000787705221652328	0.000902385027335287
210	8.10930216216329	0.3	25.3258571529213	24.507170715069	26.1445435907737	0.383799718900283	9.94965723897297	9.68116365782334	10.2181508201226	0.25	0.16	0.38	15.5690372026582	16.0008227504849	16.4326082983116	37.0985110454326	38.1273865440776	39.1562620427227	37.0563753570063	38.0902012598842	39.119458947719	25.3258571529213	0.308261302275739	-0.0729361521711994	-13.9559777084376	-0.381350597247917	-0.378232396705513	-0.384278482938068	0.475599351639102	0.483036880222994	0.468615762044805	0.472912263123793	0.478115147544447	0.466370883547669	0.000320177487303302	0.000787705221652328	0.000902385027335287
210	8.10930216216329	0.3	25.332427860476	24.5055098613167	26.1593458596352	0.377723511328611	9.63700648998909	9.3735772333068	9.90043574667137	0.25	0.16	0.39	14.9875075997671	15.4087073070142	15.8299070142613	35.5054841804474	36.5033084979945	37.5011328155417	35.4425670254982	36.4488134681509	37.425918796106	25.332427860476	0.310670524086946	-0.000254014738052742	-13.7760957105145	-0.381350597247917	-0.378232396705513	-0.384278482938068	0.475599351639102	0.483036880222994	0.468615762044805	0.472912263123793	0.478115147544447	0.466370883547669	0.000320177487303302	0.000787705221652328	0.000902385027335287
210	8.10930216216329	0.3	25.336974731953	24.5111884931909	26.1627609707152	0.380855357475249	9.8321465069173	9.56516478225851	10.0991282315761	0.25	0.16	0.38	15.4457144024735	15.876833318209	16.3079522339446	36.9579444109934	37.9895100936874	39.0210757763814	36.9240115576779	37.9740442424872	39.0086999020003	25.336974731953	0.30636427702399	-0.0677402347258647	-13.9814323346109	-0.381350597247917	-0.378232396705513	-0.384278482938068	0.475599351639102	0.483036880222994	0.468615762044805	0.472912263123793	0.478115147544447	0.466370883547669	0.000320177487303302	0.000787705221652328	0.000902385027335287
210	8.10930216216329	0.3	25.3402302948627	24.5229905757361	26.1574700139893	0.372025424085794	9.64003734443125	9.37330197675239	9.90677271211011	0.25	0.16	0.38	15.0371610960989	15.4650724878115	15.892983879524	35.7428897337072	36.7600225283905	37.7771553230739	35.7413098622741	36.7419709525459	37.761321212529	25.3402302948627	0.308630494785625	0.0463777452781693	-13.7807704357591	-0.381350597247917	-0.378232396705513	-0.384278482938068	0.475599351639102	0.483036880222994	0.468615762044805	0.472912263123793	0.478115147544447	0.466370883547669	0.000320177487303302	0.000787705221652328	0.000902385027335287
210	8.10930216216329	0.3	25.3409349358863	24.5256772157652	26.1561926560073	0.375679655698804	9.72570203244036	9.45868864725436	9.99271541762636	0.25	0.16	0.39	15.3110671966587	15.743289890042	16.1755125834253	36.7267540814597	37.7635293998894	38.800304718319	36.6760241277394	37.7146582822159	38.7456559735463	25.3409349358863	0.308282117466777	-0.0186214154043188	-13.9363110740818	-0.381350597247917	-0.378232396705513	-0.384278482938068	0.475599351639102	0.483036880222994	0.468615762044805	0.472912263123793	0.478115147544447	0.466370883547669	0.000320177487303302	0.000787705221652328	0.000902385027335287
210	8.10930216216329	0.3	25.3582872354295	24.5400429098479	26.1765315610111	0.386202521163824	9.9546189516363	9.68735104859951	10.2218868546731	0.25	0.16	0.39	15.6805587582574	16.1131754804903	16.5457922027232	37.6114645579713	38.6491411335512	39.6868177091312	37.5571042839543	38.5729454647746	39.6108283673531	25.3582872354295	0.306151888782438	-0.0180384234713183	-13.9529528196711	-0.381350597247917	-0.378232396705513	-0.384278482938068	0.475599351639102	0.483036880222994	0.468615762044805	0.472912263123793	0.478115147544447	0.466370883547669	0.000320177487303302	0.000787705221652328	0.000902385027335287
210	8.10930216216329	0.3	25.3597651794094	24.5344321823583	26.1850981764604	0.392845226277182	10.218838514225	9.94828220184314	10.4893948266069	0.25	0.16	0.38	16.0713190767339	16.5083992415596	16.9454794063852	38.4717756234485	39.5180649759495	40.5643543284505	38.4662578247274	39.5039728031961	40.5536462310919	25.3597651794094	0.306755214062443	0.0334376948904957	-13.8769773842137	-0.381350597247917	-0.378232396705513	-0.384278482938068	0.475599351639102	0.483036880222994	0.468615762044805	0.472912263123793	0.478115147544447	0.466370883547669	0.000320177487303302	0.000787705221652328	0.000902385027335287
210	8.10930216216329	0.3	25.364900720478	24.5410405365479	26.1887609044082	0.380020118136578	9.85264884095973	9.58463595428487	10.1206617276346	0.25	0.16	0.39	15.3610312931243	15.7905681434345	16.2201049937446	36.4764485355656	37.4964307565172	38.5164129774688	36.4964106806814	37.5023673237112	38.5479494097429	25.364900720478	0.308126351842143	-0.0347582620618005	-13.8842028124213	-0.381350597247917	-0.378232396705513	-0.384278482938068	0.475599351639102	0.483036880222994	0.468615762044805	0.472912263123793	0.478115147544447	0.466370883547669	0.000320177487303302	0.000787705221652328	0.000902385027335287
210	8.10930216216329	0.3	25.37325402383	24.5560440086925	26.1904640389674	0.386211716920369	9.86855373250494	9.60360170197975	10.1335057630301	0.25	0.16	0.38	15.5102911905057	15.9382018090931	16.3661124276805	37.1185620063462	38.1426193005725	39.1666765947988	37.0732280284388	38.1060885145365	39.1343897215938	25.37325402383	0.307375794608043	-0.022631046403242	-13.923711916758	-0.381350597247917	-0.378232396705513	-0.384278482938068	0.475599351639102	0.483036880222994	0.468615762044805	0.472912263123793	0.478115147544447	0.466370883547669	0.000320177487303302	0.000787705221652328	0.000902385027335287
210	8.10930216216329	0.3	25.373277748564	24.5494270911205	26.1971284060074	0.380071020697558	9.96728038719561	9.69617856669545	10.2383822076958	0.25	0.16	0.39	15.5261026487582	15.9602071430595	16.3943116373608	36.8357351422556	37.8656496377279	38.8955641332002	36.8058954771367	37.8361054488099	38.8180597412522	25.373277748564	0.312682716916562	0.0306428830770335	-13.6830321703153	-0.381350597247917	-0.378232396705513	-0.384278482938068	0.475599351639102	0.483036880222994	0.468615762044805	0.472912263123793	0.478115147544447	0.466370883547669	0.000320177487303302	0.000787705221652328	0.000902385027335287
210	8.10930216216329	0.3	25.3820177583139	24.5596571034781	26.2043784131497	0.375524665401384	9.80104000018621	9.53186932723189	10.0702106731405	0.25	0.16	0.38	15.3325550505157	15.7655314184633	16.198507786411	36.5437102280653	37.5756688855591	38.6076275430528	36.5656156232901	37.5809547948459	38.6059693175625	25.3820177583139	0.307099249313006	0.0578191452516792	-13.8381921830008	-0.381350597247917	-0.378232396705513	-0.384278482938068	0.475599351639102	0.483036880222994	0.468615762044805	0.472912263123793	0.478115147544447	0.466370883547669	0.000320177487303302	0.000787705221652328	0.000902385027335287
210	8.10930216216329	0.3	25.3823906306909	24.5649701443388	26.199811117043	0.378979953371708	9.75083436097587	9.48500457740989	10.0166641445419	0.25	0.16	0.39	15.3419733094348	15.7719523791377	16.2019314488405	36.772351568758	37.802945300048	38.833539031338	36.6811485096638	37.6958803381596	38.719256836434	25.3823906306909	0.307281197708793	0.0403547265394407	-13.8789983579431	-0.381350597247917	-0.378232396705513	-0.384278482938068	0.475599351639102	0.483036880222994	0.468615762044805	0.472912263123793	0.478115147544447	0.466370883547669	0.000320177487303302	0.000787705221652328	0.000902385027335287
210	8.10930216216329	0.3	25.3928731528302	24.5652823971886	26.2204639084717	0.376621983424391	9.74989037953683	9.48274983369038	10.0170309253833	0.25	0.16	0.38	15.3007601477178	15.7318010893658	16.1628420310139	36.5822843860076	37.6128516360754	38.6434188861433	36.5352735855265	37.5683973918423	38.590762467615	25.3928731528302	0.305290501850912	-0.0285646315776632	-13.9918595380253	-0.381350597247917	-0.378232396705513	-0.384278482938068	0.475599351639102	0.483036880222994	0.468615762044805	0.472912263123793	0.478115147544447	0.466370883547669	0.000320177487303302	0.000787705221652328	0.000902385027335287
210	8.10930216216329	0.3	25.4063519103608	24.5879471976475	26.2247566230741	0.376736797052543	9.76885892160457	9.50126408537835	10.0364537578308	0.25	0.16	0.38	15.3795993988868	15.8127524346711	16.2459054704554	36.8901996006079	37.9291799754055	38.9681603502031	36.8215407198874	37.8360873582326	38.868843164791	25.4063519103608	0.305677624287474	-0.0746572976834525	-14.071077765985	-0.381350597247917	-0.378232396705513	-0.384278482938068	0.475599351639102	0.483036880222994	0.468615762044805	0.472912263123793	0.478115147544447	0.466370883547669	0.000320177487303302	0.000787705221652328	0.000902385027335287
210	8.10930216216329	0.3	25.4079908922534	24.5889310123609	26.2270507721459	0.383808593346045	10.0451512448855	9.77408582383789	10.3162166659331	0.25	0.16	0.39	15.6845525463276	16.1195333636174	16.5545141809072	37.2923436739328	38.3265749076276	39.3608061413223	37.2749730254974	38.3032930602602	39.3510085464893	25.4079908922534	0.310860702633473	-0.157862669373682	-13.9416768854778	-0.381350597247917	-0.378232396705513	-0.384278482938068	0.475599351639102	0.483036880222994	0.468615762044805	0.472912263123793	0.478115147544447	0.466370883547669	0.000320177487303302	0.000787705221652328	0.000902385027335287
210	8.10930216216329	0.3	25.4109476631073	24.5896904623191	26.2322048638956	0.383529068428596	9.85912812427774	9.59292519066649	10.125331057889	0.25	0.16	0.39	15.4278322554018	15.8559534096923	16.2840745639827	36.7637243498549	37.783914862956	38.8041053760572	36.7055753019485	37.7158553201457	38.7449291876888	25.4109476631073	0.308849315127479	-0.104123401074482	-13.9811835290408	-0.381350597247917	-0.378232396705513	-0.384278482938068	0.475599351639102	0.483036880222994	0.468615762044805	0.472912263123793	0.478115147544447	0.466370883547669	0.000320177487303302	0.000787705221652328	0.000902385027335287
210	8.10930216216329	0.3	25.4272165983072	24.6041510016102	26.2502821950042	0.38588869529437	9.97789926724463	9.70982890508686	10.2459696294024	0.25	0.16	0.39	15.5700264109884	15.9998859543027	16.4297454976169	36.9927135522579	38.0140137436503	39.0353139350427	36.8794820192835	37.9200783908882	38.8969668201759	25.4272165983072	0.309072892160893	0.17636974110165	-13.6765953430005	-0.381350597247917	-0.378232396705513	-0.384278482938068	0.475599351639102	0.483036880222994	0.468615762044805	0.472912263123793	0.478115147544447	0.466370883547669	0.000320177487303302	0.000787705221652328	0.000902385027335287
210	8.10930216216329	0.3	25.4425827015111	24.6231742263322	26.26199117669	0.377976646727693	9.86265964641546	9.59320723459991	10.132112058231	0.25	0.16	0.39	15.408599898807	15.8413940941059	16.2741882894048	36.6705689215778	37.7005657721545	38.7305626227312	36.6304411154273	37.6701284950127	38.7000022888906	25.4425827015111	0.310099127787887	0.0961236321732147	-13.7216248811697	-0.381350597247917	-0.378232396705513	-0.384278482938068	0.475599351639102	0.483036880222994	0.468615762044805	0.472912263123793	0.478115147544447	0.466370883547669	0.000320177487303302	0.000787705221652328	0.000902385027335287
210	8.10930216216329	0.3	25.4498777557435	24.6156528316489	26.2841026798381	0.384175668767278	9.99510004617327	9.72559443769502	10.2646056546515	0.25	0.16	0.39	15.6994917397606	16.1345398081567	16.5695878765528	37.5523409367749	38.5929525475904	39.633564158406	37.509606279597	38.5435145036864	39.5763405225938	25.4498777557435	0.305499608977662	0.00525213686867499	-13.948869213914	-0.381350597247917	-0.378232396705513	-0.384278482938068	0.475599351639102	0.483036880222994	0.468615762044805	0.472912263123793	0.478115147544447	0.466370883547669	0.000320177487303302	0.000787705221652328	0.000902385027335287
210	8.10930216216329	0.3	25.4518809715746	24.6274110524553	26.276350890694	0.383014998184874	9.95897310834257	9.68978173336006	10.2281644833251	0.25	0.16	0.38	15.5610557101043	15.9933566739496	16.4256576377949	37.0270019411585	38.0556473573607	39.0842927735629	37.0327105065845	38.0690967231095	39.0984663322529	25.4518809715746	0.308297846047827	0.151429191519942	-13.6806492534038	-0.381350597247917	-0.378232396705513	-0.384278482938068	0.475599351639102	0.483036880222994	0.468615762044805	0.472912263123793	0.478115147544447	0.466370883547669	0.000320177487303302	0.000787705221652328	0.000902385027335287
210	8.10930216216329	0.3	25.453918374374	24.6282130221691	26.2796237265788	0.386535461981765	9.96080453310167	9.69355826748651	10.2280507987168	0.25	0.16	0.38	15.572382261795	16.0017045902278	16.4310269186606	37.0665948569848	38.0885012386512	39.1104076203176	37.0935796106129	38.1317907476779	39.13447639861	25.453918374374	0.30560544279855	-0.0905638893564423	-14.0116049166739	-0.381350597247917	-0.378232396705513	-0.384278482938068	0.475599351639102	0.483036880222994	0.468615762044805	0.472912263123793	0.478115147544447	0.466370883547669	0.000320177487303302	0.000787705221652328	0.000902385027335287
210	8.10930216216329	0.3	25.4580905953396	24.6396067119816	26.2765744786976	0.385231023058936	9.87682246159336	9.6110990865496	10.1425458366371	0.25	0.16	0.39	15.4588529562205	15.8862524185339	16.3136518808473	36.8419639439664	37.8605541087615	38.8791442735567	36.7186239201688	37.7238373464768	38.7443709594392	25.4580905953396	0.308644214351452	0.0126985269926358	-13.8878943168961	-0.381350597247917	-0.378232396705513	-0.384278482938068	0.475599351639102	0.483036880222994	0.468615762044805	0.472912263123793	0.478115147544447	0.466370883547669	0.000320177487303302	0.000787705221652328	0.000902385027335287
210	8.10930216216329	0.3	25.4616001216111	24.6421142710861	26.2810859721361	0.382366268476194	9.88135298924705	9.61389270701746	10.1488132714766	0.25	0.16	0.39	15.4104693946158	15.8391915178163	16.2679136410168	36.5999403048877	37.6181574477091	38.6363745905305	36.5818508506162	37.5791614436144	38.6006009735572	25.4616001216111	0.310215667174851	-0.271901261171945	-14.0787927868236	-0.381350597247917	-0.378232396705513	-0.384278482938068	0.475599351639102	0.483036880222994	0.468615762044805	0.472912263123793	0.478115147544447	0.466370883547669	0.000320177487303302	0.000787705221652328	0.000902385027335287
210	8.10930216216329	0.3	25.4640421071999	24.6410587707845	26.2870254436152	0.392624967152196	10.0718494258867	9.80506166408834	10.3386371876851	0.25	0.16	0.38	15.8929942052186	16.3254296653457	16.7578651254728	38.1746471700551	39.2133483047194	40.2520494393837	38.1805986156054	39.2334614949422	40.2694730552342	25.4640421071999	0.304600314731307	-0.124992067840187	-14.097633838123	-0.381350597247917	-0.378232396705513	-0.384278482938068	0.475599351639102	0.483036880222994	0.468615762044805	0.472912263123793	0.478115147544447	0.466370883547669	0.000320177487303302	0.000787705221652328	0.000902385027335287
210	8.10930216216329	0.3	25.4655336719781	24.6369103262345	26.2941570177218	0.375545867484046	9.70563079652916	9.43909244163202	9.9721691514263	0.25	0.16	0.39	15.2600019829727	15.6909094933526	16.1218170037324	36.5570886112495	37.5893770773837	38.6216655435179	36.496041316849	37.5359362542015	38.5690366717765	25.4655336719781	0.304805923180366	0.0990359767120937	-13.8310394627229	-0.381350597247917	-0.378232396705513	-0.384278482938068	0.475599351639102	0.483036880222994	0.468615762044805	0.472912263123793	0.478115147544447	0.466370883547669	0.000320177487303302	0.000787705221652328	0.000902385027335287
210	8.10930216216329	0.3	25.4744274724884	24.6544822178624	26.2943727271144	0.396137256826985	10.1692498781369	9.90185544613245	10.4366443101414	0.25	0.16	0.39	15.869444713841	16.2979907755936	16.7265368373463	37.6837664706467	38.7013968921394	39.7190273136322	37.6719253480714	38.6683005908502	39.6937178308577	25.4744274724884	0.30972493418426	0.0389426124811885	-13.7687860638213	-0.381350597247917	-0.378232396705513	-0.384278482938068	0.475599351639102	0.483036880222994	0.468615762044805	0.472912263123793	0.478115147544447	0.466370883547669	0.000320177487303302	0.000787705221652328	0.000902385027335287
210	8.10930216216329	0.3	25.4787078104011	24.6576433618755	26.2997722589266	0.385258202147906	9.89563210149541	9.62941795295615	10.1618462500347	0.25	0.16	0.39	15.5041357375297	15.9327618823671	16.3613880272045	36.9880599453753	38.0106290074497	39.0331980695241	36.9075237648571	37.9238483885876	38.9558941870664	25.4787078104011	0.311612054581336	-0.0209915986801772	-13.8333593215148	-0.381350597247917	-0.378232396705513	-0.384278482938068	0.475599351639102	0.483036880222994	0.468615762044805	0.472912263123793	0.478115147544447	0.466370883547669	0.000320177487303302	0.000787705221652328	0.000902385027335287
210	8.10930216216329	0.3	25.4859415788102	24.6663358646461	26.3055472929744	0.378737060014729	9.70474627707238	9.4400363822781	9.96945617186666	0.25	0.16	0.39	15.1960661213947	15.6221819647439	16.048297808093	36.2454964997375	37.2618635111215	38.2782305225054	36.1803928060943	37.1890482191611	38.2125708540227	25.4859415788102	0.30938529355555	0.0110724364248886	-13.878962599601	-0.381350597247917	-0.378232396705513	-0.384278482938068	0.475599351639102	0.483036880222994	0.468615762044805	0.472912263123793	0.478115147544447	0.466370883547669	0.000320177487303302	0.000787705221652328	0.000902385027335287
210	8.10930216216329	0.3	25.4888407014104	24.66218336755	26.3154980352707	0.374840505533593	9.71605757372889	9.44883114625366	9.98328400120413	0.25	0.16	0.38	15.1307249419716	15.5586434335574	15.9865619251432	35.8993461217835	36.9146308553481	37.9299155889127	35.9287218803452	36.9299761075776	37.9607620821739	25.4888407014104	0.309946673877527	-0.0146041653540865	-13.8234854700848	-0.381350597247917	-0.378232396705513	-0.384278482938068	0.475599351639102	0.483036880222994	0.468615762044805	0.472912263123793	0.478115147544447	0.466370883547669	0.000320177487303302	0.000787705221652328	0.000902385027335287
210	8.10930216216329	0.3	25.4917382540602	24.6690526113885	26.3144238967319	0.386684171503387	9.91784560517406	9.65183533756618	10.1838558727819	0.25	0.16	0.39	15.5485240811192	15.9770505641216	16.4055770471241	37.1140050651952	38.1368889079155	39.1597727506358	37.0943533713266	38.0964035943949	39.1501444121086	25.4917382540602	0.308407513070147	0.032298558023618	-13.8323522056753	-0.381350597247917	-0.378232396705513	-0.384278482938068	0.475599351639102	0.483036880222994	0.468615762044805	0.472912263123793	0.478115147544447	0.466370883547669	0.000320177487303302	0.000787705221652328	0.000902385027335287
210	8.10930216216329	0.3	25.4939890191887	24.6731885075573	26.31478953082	0.389758634747667	9.96257524957594	9.69708918400922	10.2280613151427	0.25	0.16	0.39	15.595054978758	16.0220150396632	16.4489751005683	37.1614868604265	38.1788908205193	39.1962947806121	37.0979149937262	38.1154373078382	39.1656656633346	25.4939890191887	0.308299517798859	-0.0220641382512765	-13.9017561512068	-0.381350597247917	-0.378232396705513	-0.384278482938068	0.475599351639102	0.483036880222994	0.468615762044805	0.472912263123793	0.478115147544447	0.466370883547669	0.000320177487303302	0.000787705221652328	0.000902385027335287
210	8.10930216216329	0.3	25.4961782998282	24.6756232108158	26.3167333888406	0.382952670690135	9.89805414842164	9.63047412933732	10.165634167506	0.25	0.16	0.39	15.5827940657265	16.0157576226081	16.4487211794897	37.3630459322594	38.4011676705388	39.4392894088181	37.3383160783176	38.3410517345778	39.4158334301342	25.4961782998282	0.307931626322442	0.0117523294322977	-13.8822497555708	-0.381350597247917	-0.378232396705513	-0.384278482938068	0.475599351639102	0.483036880222994	0.468615762044805	0.472912263123793	0.478115147544447	0.466370883547669	0.000320177487303302	0.000787705221652328	0.000902385027335287
210	8.10930216216329	0.3	25.4973953852108	24.6734681005913	26.3213226698303	0.386516517225575	9.96401907386318	9.69667588345878	10.2313622642676	0.25	0.16	0.38	15.6147244317004	16.0452317825728	16.4757391334452	37.2574412739955	38.2846513546671	39.3118614353387	37.1827298231587	38.2111082352431	39.2725094275982	25.4973953852108	0.305562332099937	-0.0693850935317344	-14.0017102916466	-0.381350597247917	-0.378232396705513	-0.384278482938068	0.475599351639102	0.483036880222994	0.468615762044805	0.472912263123793	0.478115147544447	0.466370883547669	0.000320177487303302	0.000787705221652328	0.000902385027335287
210	8.10930216216329	0.3	25.5092038809305	24.6842613924701	26.3341463693909	0.37517185659714	9.66044205580903	9.3949330032909	9.92595110832716	0.25	0.16	0.39	15.127733104591	15.5552561195971	15.9827791346032	36.0928260418672	37.1128409841474	38.1328559264275	36.058495985972	37.0768384525853	38.1253581171249	25.5092038809305	0.309891797089461	0.0917604195865442	-13.7565577742663	-0.381350597247917	-0.378232396705513	-0.384278482938068	0.475599351639102	0.483036880222994	0.468615762044805	0.472912263123793	0.478115147544447	0.466370883547669	0.000320177487303302	0.000787705221652328	0.000902385027335287
210	8.10930216216329	0.3	25.5119239787668	24.6880088909997	26.3358390665339	0.373866586661315	9.79084531476803	9.52100149816579	10.0606891313703	0.25	0.16	0.39	15.284835989952	15.7180381568104	16.1512403236689	36.3573350870249	37.3877731205931	38.4182111541612	36.3327562067939	37.354321349063	38.3684983154797	25.5119239787668	0.310730483470539	0.0449978216057023	-13.744209356714	-0.381350597247917	-0.378232396705513	-0.384278482938068	0.475599351639102	0.483036880222994	0.468615762044805	0.472912263123793	0.478115147544447	0.466370883547669	0.000320177487303302	0.000787705221652328	0.000902385027335287
210	8.10930216216329	0.3	25.5120392775587	24.6870122398622	26.3370663152551	0.377351881451328	9.77559976792425	9.5081706693276	10.0430288665209	0.25	0.16	0.39	15.3626963147882	15.7947912119414	16.2268861090946	36.7812346647669	37.8157525309009	38.8502703970348	36.7327433689685	37.7576518834425	38.7785751485868	25.5120392775587	0.307224053413909	-0.0450420174048712	-13.9556361780988	-0.381350597247917	-0.378232396705513	-0.384278482938068	0.475599351639102	0.483036880222994	0.468615762044805	0.472912263123793	0.478115147544447	0.466370883547669	0.000320177487303302	0.000787705221652328	0.000902385027335287
210	8.10930216216329	0.3	25.5159852276337	24.6926156829318	26.3393547723355	0.381942949227306	9.85945354053079	9.59234667761345	10.1265604034481	0.25	0.16	0.38	15.5087751406976	15.9406298697589	16.3724845988201	37.1555146219357	38.1901407967701	39.2247669716045	37.1274183674886	38.1493872540014	39.1896956123937	25.5159852276337	0.307248113987287	-0.0117842924181919	-13.9355196862105	-0.381350597247917	-0.378232396705513	-0.384278482938068	0.475599351639102	0.483036880222994	0.468615762044805	0.472912263123793	0.478115147544447	0.466370883547669	0.000320177487303302	0.000787705221652328	0.000902385027335287
210	8.10930216216329	0.3	25.5160361978878	24.6896910965981	26.3423812991776	0.380103455442737	9.82906839928528	9.56174423115053	10.09639256742	0.25	0.16	0.39	15.3344680604326	15.7631841836572	16.1919003068818	36.4376011864144	37.4563119143432	38.4750226422719	36.3349963276759	37.3580011917998	38.370615755782	25.5160361978878	0.308945593717804	-0.105626511622695	-13.9477249680619	-0.381350597247917	-0.378232396705513	-0.384278482938068	0.475599351639102	0.483036880222994	0.468615762044805	0.472912263123793	0.478115147544447	0.466370883547669	0.000320177487303302	0.000787705221652328	0.000902385027335287
210	8.10930216216329	0.3	25.5383445397899	24.7101080764048	26.3665810031751	0.377335258124833	9.80809542918578	9.53976786132772	10.0764229970438	0.25	0.16	0.39	15.3443055574266	15.7758988886843	16.207492219942	36.5694158205709	37.5980134287896	38.6266110370084	36.5274740930974	37.5636691291313	38.5926989174722	25.5383445397899	0.309003600225488	0.0207497152527482	-13.8297090602219	-0.381350597247917	-0.378232396705513	-0.384278482938068	0.475599351639102	0.483036880222994	0.468615762044805	0.472912263123793	0.478115147544447	0.466370883547669	0.000320177487303302	0.000787705221652328	0.000902385027335287
210	8.10930216216329	0.3	25.5398037268078	24.7126467117965	26.3669607418192	0.377314459802045	9.73669848630547	9.47031238895974	10.0030845836512	0.25	0.16	0.38	15.2005615014924	15.6281311622955	16.0557008230985	36.1499208268485	37.166765460152	38.1836100934554	36.1192271469013	37.1308683575945	38.1404775268144	25.5398037268078	0.307807000921588	-0.135238444107093	-14.0097468951214	-0.381350597247917	-0.378232396705513	-0.384278482938068	0.475599351639102	0.483036880222994	0.468615762044805	0.472912263123793	0.478115147544447	0.466370883547669	0.000320177487303302	0.000787705221652328	0.000902385027335287
210	8.10930216216329	0.3	25.5399774814481	24.7129136127214	26.3670413501747	0.380681658581274	9.82236158304507	9.55554729662031	10.0891758694698	0.25	0.16	0.39	15.3446359478752	15.7730957695673	16.2015555912594	36.5099989594831	37.5294475601079	38.5488961607327	36.4539331561443	37.4338977506749	38.469857081406	25.5399774814481	0.308010988322269	-0.133167503318632	-14.0046891927284	-0.381350597247917	-0.378232396705513	-0.384278482938068	0.475599351639102	0.483036880222994	0.468615762044805	0.472912263123793	0.478115147544447	0.466370883547669	0.000320177487303302	0.000787705221652328	0.000902385027335287
210	8.10930216216329	0.3	25.5408163998958	24.7056405280566	26.3759922717351	0.364298906493768	9.62063256128396	9.34997613612076	9.89128898644716	0.25	0.16	0.39	15.0932810624917	15.5301905729423	15.9671000833929	36.1026315305895	37.1477046994187	38.192777868248	36.0722786057988	37.1030006969563	38.1574381425658	25.5408163998958	0.306781010588307	0.080851869469347	-13.8038216368041	-0.381350597247917	-0.378232396705513	-0.384278482938068	0.475599351639102	0.483036880222994	0.468615762044805	0.472912263123793	0.478115147544447	0.466370883547669	0.000320177487303302	0.000787705221652328	0.000902385027335287
210	8.10930216216329	0.3	25.5554966100497	24.7307518861479	26.3802413339516	0.380718111391495	9.86688890718812	9.59888580132356	10.1348920130527	0.25	0.16	0.39	15.5154741823391	15.9486698006529	16.3818654189668	37.1621277280307	38.1997029068368	39.2372780856429	37.0571339453121	38.1074257233489	39.1354904104351	25.5554966100497	0.307559526862057	-0.00347504729141241	-13.9122925386059	-0.381350597247917	-0.378232396705513	-0.384278482938068	0.475599351639102	0.483036880222994	0.468615762044805	0.472912263123793	0.478115147544447	0.466370883547669	0.000320177487303302	0.000787705221652328	0.000902385027335287
210	8.10930216216329	0.3	25.5618549542561	24.7342610175367	26.3894488909756	0.37830788174245	9.87344784455132	9.60389061122873	10.1430050778739	0.25	0.16	0.39	15.5114592648972	15.9468272020697	16.3821951392423	37.1230630926563	38.1650147958563	39.2069664990563	37.0992019422802	38.137287018579	39.1980905358132	25.5618549542561	0.307214930410415	0.00256620036303903	-13.8908148679657	-0.381350597247917	-0.378232396705513	-0.384278482938068	0.475599351639102	0.483036880222994	0.468615762044805	0.472912263123793	0.478115147544447	0.466370883547669	0.000320177487303302	0.000787705221652328	0.000902385027335287
210	8.10930216216329	0.3	25.5720968822787	24.7469746165558	26.3972191480017	0.388893049870258	9.92441988902859	9.65946873289557	10.1893710451616	0.25	0.16	0.39	15.6315410558668	16.0603011657047	16.4890612755427	37.4843999304907	38.5125656995576	39.5407314686246	37.39571135072	38.4135841277924	39.415960812443	25.5720968822787	0.308145040764327	0.0279834151286007	-13.8766473403425	-0.381350597247917	-0.378232396705513	-0.384278482938068	0.475599351639102	0.483036880222994	0.468615762044805	0.472912263123793	0.478115147544447	0.466370883547669	0.000320177487303302	0.000787705221652328	0.000902385027335287
210	8.10930216216329	0.3	25.5752975372406	24.7530908926916	26.3975041817896	0.381704700273447	9.93094826947248	9.66176869260904	10.2001278463359	0.25	0.16	0.39	15.5016301069621	15.9335098554472	16.3653896039324	36.8509805445003	37.8776591646953	38.9043377848904	36.8505421259237	37.843980745917	38.8755864473711	25.5752975372406	0.309966835158728	-0.188282025137517	-13.9780615068479	-0.381350597247917	-0.378232396705513	-0.384278482938068	0.475599351639102	0.483036880222994	0.468615762044805	0.472912263123793	0.478115147544447	0.466370883547669	0.000320177487303302	0.000787705221652328	0.000902385027335287
210	8.10930216216329	0.3	25.577256821135	24.7496689797349	26.4048446625352	0.382617874600046	9.84008097756613	9.57387963677147	10.1062823183608	0.25	0.16	0.38	15.3601564085244	15.7872449437782	16.214333479032	36.513557880451	37.5288158984886	38.5440739165263	36.4919143276163	37.4865753155293	38.5136777526747	25.577256821135	0.30789579144657	-0.0405418455516988	-13.9395204517145	-0.381350597247917	-0.378232396705513	-0.384278482938068	0.475599351639102	0.483036880222994	0.468615762044805	0.472912263123793	0.478115147544447	0.466370883547669	0.000320177487303302	0.000787705221652328	0.000902385027335287
210	8.10930216216329	0.3	25.5796498486798	24.7566239548321	26.4026757425274	0.387023199401023	9.97375065621845	9.70643204626129	10.2410692661756	0.25	0.16	0.39	15.5745828981027	16.0035124812018	16.432442064301	37.0275066129604	38.0472573875788	39.0670081621972	36.9472962043713	37.974329111273	38.9906754243826	25.5796498486798	0.310487396701412	0.0250214619514566	-13.7732553825276	-0.381350597247917	-0.378232396705513	-0.384278482938068	0.475599351639102	0.483036880222994	0.468615762044805	0.472912263123793	0.478115147544447	0.466370883547669	0.000320177487303302	0.000787705221652328	0.000902385027335287
210	8.10930216216329	0.3	25.595939899416	24.7637218877698	26.4281579110622	0.374919738332513	9.82599140322277	9.5557870835198	10.0961957229257	0.25	0.16	0.38	15.4376480160272	15.8741708417794	16.3106936675316	36.9558562218194	38.0008389011299	39.0458215804404	36.9191575651761	37.9677263461894	38.9938099199763	25.595939899416	0.306423970703069	0.184303648708687	-13.7128199649824	-0.381350597247917	-0.378232396705513	-0.384278482938068	0.475599351639102	0.483036880222994	0.468615762044805	0.472912263123793	0.478115147544447	0.466370883547669	0.000320177487303302	0.000787705221652328	0.000902385027335287
210	8.10930216216329	0.3	25.6096426141529	24.7810111866508	26.438274041655	0.373399487983218	9.78396305072004	9.51403968196981	10.0538864194703	0.25	0.16	0.39	15.3444789766303	15.7798180750091	16.2151571733879	36.6703993777448	37.7107773942687	38.7511554107925	36.5876866512466	37.638268917739	38.6841307042712	25.6096426141529	0.307693278309033	-0.00510330621121939	-13.9003253151125	-0.381350597247917	-0.378232396705513	-0.384278482938068	0.475599351639102	0.483036880222994	0.468615762044805	0.472912263123793	0.478115147544447	0.466370883547669	0.000320177487303302	0.000787705221652328	0.000902385027335287
210	8.10930216216329	0.3	25.6285036981592	24.8039711194532	26.4530362768652	0.3873139912805	9.98537302734884	9.71790686272802	10.2528391919697	0.25	0.16	0.39	15.5558479944488	15.9839919414193	16.4121358883897	36.8942694048403	37.90971119427	38.9251529836997	36.8714838944819	37.8553378655546	38.9081819760395	25.6285036981592	0.309251326325653	0.0422292170056979	-13.8039610618975	-0.381350597247917	-0.378232396705513	-0.384278482938068	0.475599351639102	0.483036880222994	0.468615762044805	0.472912263123793	0.478115147544447	0.466370883547669	0.000320177487303302	0.000787705221652328	0.000902385027335287
210	8.10930216216329	0.3	25.6350701677368	24.8077684230658	26.4623719124077	0.379621993922484	9.81474897534098	9.54754133144834	10.0819566192336	0.25	0.16	0.39	15.3276753959826	15.7566520179975	16.1856286400123	36.4597939689851	37.4801965318076	38.5005990946302	36.362782148292	37.3671005490618	38.4150001259466	25.6350701677368	0.309284942916	0.137690615591531	-13.6886490111642	-0.381350597247917	-0.378232396705513	-0.384278482938068	0.475599351639102	0.483036880222994	0.468615762044805	0.472912263123793	0.478115147544447	0.466370883547669	0.000320177487303302	0.000787705221652328	0.000902385027335287
210	8.10930216216329	0.3	25.6382695056644	24.8029646797482	26.4735743315806	0.375168306405992	9.82356334258554	9.55356899542833	10.0935576897427	0.25	0.16	0.39	15.4039907219586	15.8393244093566	16.2746580967546	36.8023426138883	37.8424172156049	38.8824918173215	36.7637601156589	37.8202441703712	38.8506899271937	25.6382695056644	0.306147232392066	0.0507446346487834	-13.8583128125471	-0.381350597247917	-0.378232396705513	-0.384278482938068	0.475599351639102	0.483036880222994	0.468615762044805	0.472912263123793	0.478115147544447	0.466370883547669	0.000320177487303302	0.000787705221652328	0.000902385027335287
210	8.10930216216329	0.3	25.6508475009251	24.8224096126206	26.4792853892295	0.378276633371096	9.77196090121917	9.50515666188732	10.038765140551	0.25	0.16	0.38	15.3323544001882	15.7627247032165	16.1930950062449	36.6467633603044	37.6754167713024	38.7040701823003	36.7103879673428	37.7474013619362	38.7660524936826	25.6508475009251	0.305666567153478	-0.0623267346414736	-13.9765252207976	-0.381350597247917	-0.378232396705513	-0.384278482938068	0.475599351639102	0.483036880222994	0.468615762044805	0.472912263123793	0.478115147544447	0.466370883547669	0.000320177487303302	0.000787705221652328	0.000902385027335287
210	8.10930216216329	0.3	25.6637591725503	24.8381750586036	26.4893432864971	0.391815038869954	10.0610416714616	9.79408707471	10.3279962682133	0.25	0.16	0.39	15.7105191007496	16.1387361728776	16.5669532450057	37.3393976408599	38.3571467954395	39.3748959500191	37.285086474214	38.2879807883666	39.3041098472908	25.6637591725503	0.308523438621338	-0.0733472735504368	-13.9145410842597	-0.381350597247917	-0.378232396705513	-0.384278482938068	0.475599351639102	0.483036880222994	0.468615762044805	0.472912263123793	0.478115147544447	0.466370883547669	0.000320177487303302	0.000787705221652328	0.000902385027335287
210	8.10930216216329	0.3	25.665192172543	24.8338646627946	26.4965196822915	0.381458127726917	9.89567508642398	9.62731142347524	10.1640387493727	0.25	0.16	0.38	15.4638281651523	15.8948861612082	16.3259441572642	36.8030867937645	37.8289818485055	38.8548769032465	36.7547144608678	37.7775275967634	38.8035022561369	25.665192172543	0.306218905843348	-0.0653366051488243	-13.9928995499753	-0.381350597247917	-0.378232396705513	-0.384278482938068	0.475599351639102	0.483036880222994	0.468615762044805	0.472912263123793	0.478115147544447	0.466370883547669	0.000320177487303302	0.000787705221652328	0.000902385027335287
210	8.10930216216329	0.3	25.6668582228364	24.8351570193289	26.498559426344	0.376380626288996	9.82626672891273	9.55689507945873	10.0956383783667	0.25	0.16	0.39	15.271531234187	15.7019762190946	16.1324212040022	36.1567506471708	37.175868622177	38.1949865971833	36.0807921976891	37.0909578915923	38.0995278683515	25.6668582228364	0.310673671899433	-0.0258759051023927	-13.8154152221959	-0.381350597247917	-0.378232396705513	-0.384278482938068	0.475599351639102	0.483036880222994	0.468615762044805	0.472912263123793	0.478115147544447	0.466370883547669	0.000320177487303302	0.000787705221652328	0.000902385027335287
210	8.10930216216329	0.3	25.6680556541334	24.8306185785588	26.505492729708	0.377560076416333	9.8301115076706	9.56131024784907	10.0989127674921	0.25	0.16	0.38	15.3814697443922	15.8138956711766	16.246321597961	36.6640474445749	37.6947997042325	38.7255519638902	36.6352660733275	37.6527551573913	38.7107943822688	25.6680556541334	0.306971444625015	0.00182433647823732	-13.8674069079553	-0.381350597247917	-0.378232396705513	-0.384278482938068	0.475599351639102	0.483036880222994	0.468615762044805	0.472912263123793	0.478115147544447	0.466370883547669	0.000320177487303302	0.000787705221652328	0.000902385027335287
210	8.10930216216329	0.3	25.6742306411554	24.8439342894127	26.5045269928981	0.383675526386862	9.91172069000741	9.64418059250259	10.1792607875122	0.25	0.16	0.39	15.5745199670827	16.0065741525698	16.4386283380569	37.269091342749	38.3029766206239	39.3368618984988	37.2098788396221	38.2348697527544	39.2706011747417	25.6742306411554	0.306677638335203	-0.0536574401645567	-13.9721996517633	-0.381350597247917	-0.378232396705513	-0.384278482938068	0.475599351639102	0.483036880222994	0.468615762044805	0.472912263123793	0.478115147544447	0.466370883547669	0.000320177487303302	0.000787705221652328	0.000902385027335287
210	8.10930216216329	0.3	25.6834569967512	24.8521850142527	26.5147289792496	0.381245354017814	9.86679197376804	9.59909091045381	10.1344930370823	0.26	0.17	0.39	15.2596307488888	15.6851939001672	16.1107570514455	35.941703051352	36.9440513168209	37.9463995822898	36.0069951164046	36.9900921809622	37.9827500067415	25.6834569967512	0.311318245516385	-0.0773137966739048	-13.8007783581791	-0.381350597247917	-0.378232396705513	-0.384278482938068	0.475599351639102	0.483036880222994	0.468615762044805	0.472912263123793	0.478115147544447	0.466370883547669	0.000320177487303302	0.000787705221652328	0.000902385027335287
210	8.10930216216329	0.3	25.7017984382185	24.8638443208537	26.5397525555833	0.37183764086189	9.71118767495803	9.44237558707174	9.97999976284433	0.25	0.16	0.39	15.1354774756006	15.5663647310221	15.9972519864436	35.9466880085942	36.9700432190582	37.9933984295221	35.8816431781279	36.8986132115307	37.9038483366679	25.7017984382185	0.307340509192707	0.0225082975907835	-13.8326517480762	-0.381350597247917	-0.378232396705513	-0.384278482938068	0.475599351639102	0.483036880222994	0.468615762044805	0.472912263123793	0.478115147544447	0.466370883547669	0.000320177487303302	0.000787705221652328	0.000902385027335287
210	8.10930216216329	0.3	25.712424963389	24.8853835971642	26.5394663296139	0.374006059716103	9.82982150990741	9.55898416661163	10.1006588532032	0.25	0.16	0.39	15.370228677132	15.8057176190746	16.2412065610171	36.6191903519742	37.6567320044871	38.6942736570001	36.5530623578292	37.6000721160589	38.6286425292873	25.712424963389	0.308214655403558	0.0252599686186056	-13.8387082674014	-0.381350597247917	-0.378232396705513	-0.384278482938068	0.475599351639102	0.483036880222994	0.468615762044805	0.472912263123793	0.478115147544447	0.466370883547669	0.000320177487303302	0.000787705221652328	0.000902385027335287
210	8.10930216216329	0.3	25.7156909311363	24.8797397534526	26.5516421088199	0.380847419563696	9.90990271463355	9.64080507161813	10.179000357649	0.25	0.16	0.39	15.527196255399	15.9605969811607	16.3939977069223	37.0544947745544	38.0887732536739	39.1230517327933	37.0028855843171	38.0370737211135	39.0612073213715	25.7156909311363	0.306979866301204	0.0151396312852866	-13.884021670232	-0.381350597247917	-0.378232396705513	-0.384278482938068	0.475599351639102	0.483036880222994	0.468615762044805	0.472912263123793	0.478115147544447	0.466370883547669	0.000320177487303302	0.000787705221652328	0.000902385027335287
210	8.10930216216329	0.3	25.7204531368501	24.8912869950476	26.5496192786527	0.381531904899377	9.8196943955258	9.55343290441943	10.0859558866322	0.25	0.16	0.39	15.3965668446896	15.8256809534085	16.2547950621274	36.7671656057035	37.7918946675888	38.816623729474	36.664998667735	37.6990836312255	38.7007414298565	25.7204531368501	0.308640557474629	0.0122506373530064	-13.8841632035256	-0.381350597247917	-0.378232396705513	-0.384278482938068	0.475599351639102	0.483036880222994	0.468615762044805	0.472912263123793	0.478115147544447	0.466370883547669	0.000320177487303302	0.000787705221652328	0.000902385027335287
210	8.10930216216329	0.3	25.7363174085321	24.8982969318351	26.5743378852291	0.385378660129758	9.9951645085639	9.72634108936103	10.2639879277668	0.26	0.16	0.4	15.4690555880964	15.896600167998	16.3241447478997	36.4517413554598	37.4592200832819	38.466698811104	36.3406881678441	37.3364529641063	38.3384845327125	25.7363174085321	0.311793852397716	-0.143713472270799	-13.9031611487051	-0.381350597247917	-0.378232396705513	-0.384278482938068	0.475599351639102	0.483036880222994	0.468615762044805	0.472912263123793	0.478115147544447	0.466370883547669	0.000320177487303302	0.000787705221652328	0.000902385027335287
210	8.10930216216329	0.3	25.7759276240943	24.9419379542504	26.6099172939382	0.373849976405092	9.83877262871817	9.56759827487592	10.1099469825604	0.25	0.16	0.39	15.2955533402215	15.7290750741541	16.1625968080866	36.2300709527384	37.2569395354283	38.2838081181181	36.2066099358847	37.1959157354719	38.2706294717895	25.7759276240943	0.312096521519684	0.178198146404525	-13.5599090338235	-0.381350597247917	-0.378232396705513	-0.384278482938068	0.475599351639102	0.483036880222994	0.468615762044805	0.472912263123793	0.478115147544447	0.466370883547669	0.000320177487303302	0.000787705221652328	0.000902385027335287
210	8.10930216216329	0.3	25.7824559079299	24.9504775703737	26.6144342454861	0.378011380307305	9.87186468380843	9.60218070712947	10.1415486604874	0.25	0.16	0.39	15.4752688297505	15.909902603627	16.3445363775034	36.9554425236052	37.993362034149	39.0312815446927	36.9499004019745	37.9730097975259	39.0152466079358	25.7824559079299	0.306642258543873	0.0424780659617948	-13.8348555635331	-0.381350597247917	-0.378232396705513	-0.384278482938068	0.475599351639102	0.483036880222994	0.468615762044805	0.472912263123793	0.478115147544447	0.466370883547669	0.000320177487303302	0.000787705221652328	0.000902385027335287
210	8.10930216216329	0.3	25.789896475523	24.9575887513744	26.6222041996717	0.382949635561245	9.92325493988987	9.65499192989926	10.1915179498805	0.25	0.16	0.38	15.6061726096077	16.0397885949015	16.4734045801952	37.3793884729235	38.4179711393991	39.4565538058746	37.3667504989077	38.4057384811575	39.4321969714328	25.789896475523	0.305034738770839	0.0481174193944847	-13.8893765577868	-0.381350597247917	-0.378232396705513	-0.384278482938068	0.475599351639102	0.483036880222994	0.468615762044805	0.472912263123793	0.478115147544447	0.466370883547669	0.000320177487303302	0.000787705221652328	0.000902385027335287
210	8.10930216216329	0.3	25.7934117667512	24.9528216949749	26.6340018385275	0.382410510318917	9.98561772830202	9.71536060958576	10.2558748470183	0.25	0.16	0.39	15.7483381176659	16.1864176347608	16.6244971518557	37.8290001909451	38.8813086956274	39.9336172003096	37.7812442812205	38.8540522472372	39.8912848204223	25.7934117667512	0.307076909601927	-0.00177471302943631	-13.8963802707159	-0.381350597247917	-0.378232396705513	-0.384278482938068	0.475599351639102	0.483036880222994	0.468615762044805	0.472912263123793	0.478115147544447	0.466370883547669	0.000320177487303302	0.000787705221652328	0.000902385027335287
210	8.10930216216329	0.3	25.7960205651866	24.9499752689219	26.6420658614514	0.387225954346541	10.0821802869153	9.81207096123392	10.3522896125967	0.25	0.16	0.38	15.9073663920683	16.3452686480246	16.783170903981	38.216550372857	39.2685858393619	40.3206213058668	38.2079562618405	39.249063466035	40.3012627043113	25.7960205651866	0.304502882001199	0.00830960761627474	-14.0038713392551	-0.381350597247917	-0.378232396705513	-0.384278482938068	0.475599351639102	0.483036880222994	0.468615762044805	0.472912263123793	0.478115147544447	0.466370883547669	0.000320177487303302	0.000787705221652328	0.000902385027335287
210	8.10930216216329	0.3	25.8028554751729	24.9674852685834	26.6382256817624	0.373621368160805	9.68998606275935	9.42278207579755	9.95719004972114	0.25	0.16	0.38	15.2588785677016	15.691578078001	16.1242775883004	36.6160797281891	37.6544102776574	38.6927408271258	36.5657658259535	37.612321594931	38.6404760247345	25.8028554751729	0.305380270796064	0.151252008152726	-13.8096798196899	-0.381350597247917	-0.378232396705513	-0.384278482938068	0.475599351639102	0.483036880222994	0.468615762044805	0.472912263123793	0.478115147544447	0.466370883547669	0.000320177487303302	0.000787705221652328	0.000902385027335287
210	8.10930216216329	0.3	25.8283348411049	24.992370022829	26.6642996593808	0.385670427017222	10.0029263876807	9.73405983278321	10.2717929425783	0.25	0.16	0.38	15.5762469274947	16.0064817854647	16.4367166434347	36.9296443858901	37.9496860160211	38.9697276461522	36.9570332878472	37.9779054703873	38.9970652155069	25.8283348411049	0.308696943403869	0.00443413551900841	-13.7962729991254	-0.381350597247917	-0.378232396705513	-0.384278482938068	0.475599351639102	0.483036880222994	0.468615762044805	0.472912263123793	0.478115147544447	0.466370883547669	0.000320177487303302	0.000787705221652328	0.000902385027335287
210	8.10930216216329	0.3	25.8302160199653	24.9961605646085	26.664271475322	0.370341612862017	9.73710659428268	9.46671179656234	10.007501392003	0.25	0.16	0.39	15.2100321016088	15.6444716030763	16.0789111045437	36.2090792417631	37.2433081131619	38.2775369845607	36.1431439485209	37.1892184789989	38.1960383800594	25.8302160199653	0.30822971304801	0.0164738399932019	-13.8279884594337	-0.381350597247917	-0.378232396705513	-0.384278482938068	0.475599351639102	0.483036880222994	0.468615762044805	0.472912263123793	0.478115147544447	0.466370883547669	0.000320177487303302	0.000787705221652328	0.000902385027335287
210	8.10930216216329	0.3	25.851077977619	25.0108869313803	26.6912690238576	0.376857108497431	9.85055760790927	9.58079394505264	10.1203212707659	0.25	0.16	0.39	15.4803448617414	15.9162204850079	16.3520961082743	37.0636585861299	38.1072493737415	39.1508401613531	37.0368136975446	38.0781276396332	39.1211520320233	25.851077977619	0.307171002032394	-0.0272975641824223	-13.9176863668493	-0.381350597247917	-0.378232396705513	-0.384278482938068	0.475599351639102	0.483036880222994	0.468615762044805	0.472912263123793	0.478115147544447	0.466370883547669	0.000320177487303302	0.000787705221652328	0.000902385027335287
210	8.10930216216329	0.3	25.8527480473808	25.0181427182806	26.6873533764811	0.375094582042251	9.85543511198306	9.58452219015861	10.1263480338075	0.25	0.16	0.38	15.5060296218646	15.9443179066024	16.3826061913401	37.1731021828921	38.2238247464005	39.2745473099088	37.1339788689448	38.1992844094448	39.24528402344	25.8527480473808	0.306481857957837	-0.0540625600499023	-13.9945089323761	-0.381350597247917	-0.378232396705513	-0.384278482938068	0.475599351639102	0.483036880222994	0.468615762044805	0.472912263123793	0.478115147544447	0.466370883547669	0.000320177487303302	0.000787705221652328	0.000902385027335287
210	8.10930216216329	0.3	25.8567880250579	25.0224400568351	26.6911359932807	0.380501800054005	9.92784879305607	9.65806616037434	10.1976314257378	0.25	0.16	0.39	15.5359474863572	15.9699193337722	16.4038911811873	37.0294353948271	38.0637934538474	39.0981515128677	36.9316010851599	37.9560813301476	39.0173078096437	25.8567880250579	0.307886681530901	-0.0686219378904856	-13.956811582887	-0.381350597247917	-0.378232396705513	-0.384278482938068	0.475599351639102	0.483036880222994	0.468615762044805	0.472912263123793	0.478115147544447	0.466370883547669	0.000320177487303302	0.000787705221652328	0.000902385027335287
210	8.10930216216329	0.3	25.8588442103704	25.0257804573877	26.6919079633532	0.38637207404065	10.0905714400597	9.81975026210787	10.3613926180115	0.25	0.16	0.38	15.8170808945901	16.2533038498888	16.6895268051876	37.7503453214267	38.7914708811558	39.8325964408849	37.761586936566	38.8111599361209	39.8538643816867	25.8588442103704	0.30868507695187	0.0423559188510253	-13.7900997115998	-0.381350597247917	-0.378232396705513	-0.384278482938068	0.475599351639102	0.483036880222994	0.468615762044805	0.472912263123793	0.478115147544447	0.466370883547669	0.000320177487303302	0.000787705221652328	0.000902385027335287
210	8.10930216216329	0.3	25.8734395935026	25.0350103656465	26.7118688213588	0.388514762377619	9.95046308428271	9.68460511296328	10.2163210556021	0.25	0.16	0.38	15.6466024400461	16.0761268175743	16.5056511951026	37.4581243342575	38.4864100339611	39.5146957336647	37.3820124777725	38.4308008292381	39.4562508235335	25.8734395935026	0.304076019023117	-0.0637422772388664	-14.0404390906896	-0.381350597247917	-0.378232396705513	-0.384278482938068	0.475599351639102	0.483036880222994	0.468615762044805	0.472912263123793	0.478115147544447	0.466370883547669	0.000320177487303302	0.000787705221652328	0.000902385027335287
210	8.10930216216329	0.3	25.8750056241067	25.0402319637689	26.7097792844444	0.377529816533709	9.94415065111299	9.67221352019728	10.2160877820287	0.25	0.16	0.38	15.6107993752545	16.0497015959864	16.4886038167183	37.3340686372824	38.3837269693108	39.4333853013392	37.336845654234	38.3874215190496	39.4475190753194	25.8750056241067	0.307866915842615	0.0824385037972299	-13.7602667426718	-0.381350597247917	-0.378232396705513	-0.384278482938068	0.475599351639102	0.483036880222994	0.468615762044805	0.472912263123793	0.478115147544447	0.466370883547669	0.000320177487303302	0.000787705221652328	0.000902385027335287
210	8.10930216216329	0.3	25.8935614764326	25.0599706778422	26.7271522750229	0.382375951391734	9.95229281686722	9.68291791647692	10.2216677172575	0.25	0.16	0.38	15.6090214407564	16.0432581689888	16.4774948972212	37.2836442209068	38.3208602785896	39.3580763362724	37.2384887340288	38.3115818217717	39.3188899153733	25.8935614764326	0.30698513378925	0.0511489760468919	-13.8755987443261	-0.381350597247917	-0.378232396705513	-0.384278482938068	0.475599351639102	0.483036880222994	0.468615762044805	0.472912263123793	0.478115147544447	0.466370883547669	0.000320177487303302	0.000787705221652328	0.000902385027335287
210	8.10930216216329	0.3	25.8966597705968	25.0571445877923	26.7361749534012	0.383102928703897	9.96997325099371	9.70053467211512	10.2394118298723	0.25	0.17	0.38	15.6028718601824	16.0362516441357	16.4696314280889	37.1855970010332	38.2184508332567	39.2513046654801	37.2479041008596	38.2818938543203	39.2980894112622	25.8966597705968	0.3067909885682	-0.0534731398551831	-13.9040679261387	-0.381350597247917	-0.378232396705513	-0.384278482938068	0.475599351639102	0.483036880222994	0.468615762044805	0.472912263123793	0.478115147544447	0.466370883547669	0.000320177487303302	0.000787705221652328	0.000902385027335287
210	8.10930216216329	0.3	25.8966754549092	25.0624721518996	26.7308787579188	0.384686764238231	9.98532428724788	9.71637286315838	10.2542757113374	0.25	0.16	0.39	15.7003205834753	16.1349090496712	16.5694975158671	37.5925520474661	38.6331224898234	39.6736929321806	37.5486294616599	38.5742132162207	39.6417724028856	25.8966754549092	0.305935754069502	0.102147025022777	-13.824001360671	-0.381350597247917	-0.378232396705513	-0.384278482938068	0.475599351639102	0.483036880222994	0.468615762044805	0.472912263123793	0.478115147544447	0.466370883547669	0.000320177487303302	0.000787705221652328	0.000902385027335287
210	8.10930216216329	0.3	25.9079876520953	25.0613642962757	26.7546110079148	0.370923083945225	9.75409241003928	9.4835633165859	10.0246215034927	0.25	0.16	0.39	15.2152735993023	15.6493060442869	16.0833384892716	36.1691937912235	37.2009598986071	38.2327260059907	36.1054290687259	37.1550459030791	38.1579357571226	25.9079876520953	0.307638248003659	-0.0308443599818485	-13.9087065405028	-0.381350597247917	-0.378232396705513	-0.384278482938068	0.475599351639102	0.483036880222994	0.468615762044805	0.472912263123793	0.478115147544447	0.466370883547669	0.000320177487303302	0.000787705221652328	0.000902385027335287
210	8.10930216216329	0.3	25.91723588948	25.0832751544289	26.7511966245311	0.381304134079599	9.83177501218026	9.56505724323922	10.0984927811213	0.25	0.16	0.39	15.4387003794779	15.8692023216879	16.2997042638978	36.9245473755005	37.9541735078598	38.983799640219	36.8151068790836	37.8622556815118	38.8780047051813	25.91723588948	0.307767519191219	0.126455096984777	-13.7518724306208	-0.381350597247917	-0.378232396705513	-0.384278482938068	0.475599351639102	0.483036880222994	0.468615762044805	0.472912263123793	0.478115147544447	0.466370883547669	0.000320177487303302	0.000787705221652328	0.000902385027335287
210	8.10930216216329	0.3	25.9545515406312	25.120062894993	26.7890401862695	0.382031717141323	9.96067399636405	9.69087565424038	10.2304723384877	0.25	0.16	0.39	15.6201928233017	16.0550660254499	16.489939227598	37.3063175177714	38.3449421969179	39.3835668760644	37.3061364168471	38.3325330732881	39.3669163002942	25.9545515406312	0.307987627137724	0.0262750860863949	-13.8106093653426	-0.381350597247917	-0.378232396705513	-0.384278482938068	0.475599351639102	0.483036880222994	0.468615762044805	0.472912263123793	0.478115147544447	0.466370883547669	0.000320177487303302	0.000787705221652328	0.000902385027335287
210	8.10930216216329	0.3	25.9594884651734	25.1247298656712	26.7942470646757	0.372923680628133	9.84835619117749	9.57637984514238	10.1203325372126	0.25	0.16	0.38	15.4081873236946	15.845791361451	16.2833953992074	36.7336998807227	37.7769644161178	38.8202289515128	36.7240323653004	37.7566362410828	38.7997614938121	25.9594884651734	0.306518400089272	0.0740829022117677	-13.7977676498745	-0.381350597247917	-0.378232396705513	-0.384278482938068	0.475599351639102	0.483036880222994	0.468615762044805	0.472912263123793	0.478115147544447	0.466370883547669	0.000320177487303302	0.000787705221652328	0.000902385027335287
210	8.10930216216329	0.3	25.9740755605481	25.1285233569256	26.8196277641706	0.38384486043129	9.94508042239746	9.67673595841977	10.2134248863751	0.24	0.16	0.38	15.8106276008246	16.2490703161084	16.6875130313922	38.2887008887676	39.3504804971549	40.4122601055422	38.223268512852	39.2482272151033	40.3267267336543	25.9740755605481	0.301776920544533	-0.0610761421907758	-14.1510031544118	-0.381350597247917	-0.378232396705513	-0.384278482938068	0.475599351639102	0.483036880222994	0.468615762044805	0.472912263123793	0.478115147544447	0.466370883547669	0.000320177487303302	0.000787705221652328	0.000902385027335287
210	8.10930216216329	0.3	25.987003329755	25.1511522461813	26.8228544133287	0.391864869069521	10.1895550963048	9.91921885517694	10.4598913374326	0.25	0.16	0.38	15.948459962128	16.3831158338138	16.8177717054997	37.9943976814549	39.0298887622631	40.0653798430713	37.9946872464386	39.0246500602813	40.0623807749572	25.987003329755	0.306612600889342	-0.0464440217663203	-13.9339920054823	-0.381350597247917	-0.378232396705513	-0.384278482938068	0.475599351639102	0.483036880222994	0.468615762044805	0.472912263123793	0.478115147544447	0.466370883547669	0.000320177487303302	0.000787705221652328	0.000902385027335287
210	8.10930216216329	0.3	25.9892055370113	25.146862638433	26.8315484355895	0.376043908076318	9.78449195602164	9.5160729991396	10.0529109129037	0.25	0.16	0.39	15.3021241181907	15.7337496631246	16.1653752080584	36.4590853708061	37.4874832892531	38.5158812077001	36.4182606943995	37.464432835187	38.449832511249	25.9892055370113	0.307381770820254	-0.157220111709344	-13.9841410902996	-0.381350597247917	-0.378232396705513	-0.384278482938068	0.475599351639102	0.483036880222994	0.468615762044805	0.472912263123793	0.478115147544447	0.466370883547669	0.000320177487303302	0.000787705221652328	0.000902385027335287
210	8.10930216216329	0.3	25.9923157305111	25.1517293102584	26.8329021507637	0.377589775199492	9.83374477597299	9.56486115571223	10.1026283962337	0.25	0.16	0.39	15.3427144131209	15.7740227749326	16.2053311367443	36.4649738869408	37.4900629114249	38.5151519359089	36.3824867828003	37.409887288063	38.4249168819589	25.9923157305111	0.309181615253075	0.0692721417708921	-13.732532441197	-0.381350597247917	-0.378232396705513	-0.384278482938068	0.475599351639102	0.483036880222994	0.468615762044805	0.472912263123793	0.478115147544447	0.466370883547669	0.000320177487303302	0.000787705221652328	0.000902385027335287
210	8.10930216216329	0.3	26.0215089980564	25.1820624182172	26.8609555778955	0.378116587396679	9.81709955723443	9.54897167073545	10.0852274437334	0.25	0.16	0.39	15.3791207411007	15.8109547943068	16.2427888475129	36.7007095418993	37.7312376471026	38.7617657523058	36.6667909719575	37.6822374685523	38.7043582589484	26.0215089980564	0.305861185906456	0.0829134141047596	-13.8360964159953	-0.381350597247917	-0.378232396705513	-0.384278482938068	0.475599351639102	0.483036880222994	0.468615762044805	0.472912263123793	0.478115147544447	0.466370883547669	0.000320177487303302	0.000787705221652328	0.000902385027335287
210	8.10930216216329	0.3	26.0588510331182	25.2184343022591	26.8992677639774	0.373796890189781	9.78228057338362	9.51263266807068	10.0519284786966	0.25	0.16	0.39	15.3604277450308	15.7958389829798	16.2312502209287	36.7527594214374	37.7945640341315	38.8363686468257	36.6899946998572	37.7562401283468	38.7914181175765	26.0588510331182	0.306496169004032	0.0171997159852217	-13.8774987113769	-0.381350597247917	-0.378232396705513	-0.384278482938068	0.475599351639102	0.483036880222994	0.468615762044805	0.472912263123793	0.478115147544447	0.466370883547669	0.000320177487303302	0.000787705221652328	0.000902385027335287
210	8.10930216216329	0.3	26.0625346769587	25.222705258423	26.9023640954944	0.380243736410554	9.95782491799939	9.68707952096974	10.228570315029	0.25	0.16	0.39	15.497332468612	15.9304693519246	16.3636062352373	36.7336453833312	37.7603186321806	38.78699188103	36.7295423131927	37.7726387146909	38.8168306507095	26.0625346769587	0.307395576288588	-0.00769891128409657	-13.8486865154024	-0.381350597247917	-0.378232396705513	-0.384278482938068	0.475599351639102	0.483036880222994	0.468615762044805	0.472912263123793	0.478115147544447	0.466370883547669	0.000320177487303302	0.000787705221652328	0.000902385027335287
210	8.10930216216329	0.3	26.0650496011214	25.2230009856665	26.9070982165762	0.382436253243136	9.93276130912032	9.66394938071832	10.2015732375223	0.25	0.16	0.39	15.4979418176577	15.9290317853451	16.3601217530325	36.8250024178365	37.8493248271713	38.8736472365061	36.7722474595061	37.7883709543319	38.8257457861071	26.0650496011214	0.308154601226593	0.031127110689127	-13.8307386047459	-0.381350597247917	-0.378232396705513	-0.384278482938068	0.475599351639102	0.483036880222994	0.468615762044805	0.472912263123793	0.478115147544447	0.466370883547669	0.000320177487303302	0.000787705221652328	0.000902385027335287
210	8.10930216216329	0.3	26.1121214259424	25.2670363368126	26.9572065150722	0.37753647623541	9.85833697329409	9.58875036099695	10.1279235855912	0.25	0.16	0.38	15.4539798237143	15.8884666870005	16.3229535502867	36.9054650260222	37.9430579257274	38.9806508254326	36.8692117563208	37.9395598623679	38.9501894558165	26.1121214259424	0.304693866737842	-0.154415227644625	-14.1141425686646	-0.381350597247917	-0.378232396705513	-0.384278482938068	0.475599351639102	0.483036880222994	0.468615762044805	0.472912263123793	0.478115147544447	0.466370883547669	0.000320177487303302	0.000787705221652328	0.000902385027335287
210	8.10930216216329	0.3	26.1348150348904	25.2943562178177	26.9752738519632	0.383181700787955	9.8172804381363	9.55201259306606	10.0825482832065	0.24	0.16	0.38	15.6353768670267	16.0695851229275	16.5037933788282	37.9356811327821	38.9891885781837	40.0426960235853	37.8652224862575	38.9346669634987	39.9773567615491	26.1348150348904	0.299757926170207	-0.140093014886717	-14.267179381112	-0.381350597247917	-0.378232396705513	-0.384278482938068	0.475599351639102	0.483036880222994	0.468615762044805	0.472912263123793	0.478115147544447	0.466370883547669	0.000320177487303302	0.000787705221652328	0.000902385027335287
210	8.10930216216329	0.3	26.2141285102621	25.3695068764692	27.0587501440549	0.373749221596978	9.78998635832047	9.52009856312161	10.0598741535193	0.25	0.16	0.39	15.2974510822052	15.7311225738777	16.1647940655503	36.4211399468209	37.4536524879152	38.4861650290095	36.3784597201101	37.40032745975	38.4427427354066	26.2141285102621	0.307307400291228	-0.0702905881979573	-13.9106959689976	-0.381350597247917	-0.378232396705513	-0.384278482938068	0.475599351639102	0.483036880222994	0.468615762044805	0.472912263123793	0.478115147544447	0.466370883547669	0.000320177487303302	0.000787705221652328	0.000902385027335287
210	8.10930216216329	0.3	26.2203196383544	25.3692769371622	27.0713623395466	0.381731928615728	10.0173359735913	9.74583050956598	10.2888414376166	0.25	0.16	0.38	15.8110387988903	16.2515126427152	16.6919864865402	38.0122816439652	39.071251647217	40.1302216504687	38.0044039937719	39.0763464722355	40.1380156400522	26.2203196383544	0.302478231382734	-0.0624025492944685	-14.0931198872364	-0.381350597247917	-0.378232396705513	-0.384278482938068	0.475599351639102	0.483036880222994	0.468615762044805	0.472912263123793	0.478115147544447	0.466370883547669	0.000320177487303302	0.000787705221652328	0.000902385027335287
210	8.10930216216329	0.3	26.2315231963328	25.3865175623678	27.0765288302979	0.377275346274395	9.80962104784847	9.54121752285317	10.0780245728438	0.25	0.16	0.38	15.3965425268245	15.8296619140559	16.2627813012873	36.8147895537203	37.8504246039129	38.8860596541055	36.7934210109359	37.8382931901346	38.8875411975351	26.2315231963328	0.3041530122953	-0.0109977404056126	-13.9572524632565	-0.381350597247917	-0.378232396705513	-0.384278482938068	0.475599351639102	0.483036880222994	0.468615762044805	0.472912263123793	0.478115147544447	0.466370883547669	0.000320177487303302	0.000787705221652328	0.000902385027335287
210	8.10930216216329	0.3	26.2476185131263	25.4008497884777	27.0943872377749	0.381964824507298	9.89704998647953	9.62893700424623	10.1651629687128	0.25	0.16	0.39	15.4743872766888	15.9052639268483	16.3361405770078	36.8473265559986	37.8733221156223	38.899317675246	36.8498192406313	37.871773079181	38.8628068887406	26.2476185131263	0.305406134794348	0.0534519246188169	-13.8326570890891	-0.381350597247917	-0.378232396705513	-0.384278482938068	0.475599351639102	0.483036880222994	0.468615762044805	0.472912263123793	0.478115147544447	0.466370883547669	0.000320177487303302	0.000787705221652328	0.000902385027335287
210	8.10930216216329	0.3	26.3911993833133	25.5330291810694	27.2493695855571	0.37902139861063	9.96024162460391	9.68872683278709	10.2317564164207	0.25	0.16	0.38	15.7485487037267	16.1898826371223	16.6312165705179	37.9363170704669	38.9994362407616	40.0625554110563	37.9594268196076	39.0036704510791	40.0764825716393	26.3911993833133	0.300759120013246	-0.0173861198396847	-14.0988789948975	-0.381350597247917	-0.378232396705513	-0.384278482938068	0.475599351639102	0.483036880222994	0.468615762044805	0.472912263123793	0.478115147544447	0.466370883547669	0.000320177487303302	0.000787705221652328	0.000902385027335287
210	8.10930216216329	0.3	26.4692971975238	25.6096147428356	27.3289796522119	0.373011871162323	9.81624989996513	9.54521132441385	10.0872884755164	0.25	0.17	0.38	15.3472532915334	15.7830422467891	16.2188312020449	36.5624547659507	37.600654479044	38.6388541921373	36.6278754273801	37.6455641923453	38.7023567289382	26.4692971975238	0.307068792331759	-0.0996387551504848	-13.9433577363315	-0.381350597247917	-0.378232396705513	-0.384278482938068	0.475599351639102	0.483036880222994	0.468615762044805	0.472912263123793	0.478115147544447	0.466370883547669	0.000320177487303302	0.000787705221652328	0.000902385027335287
210	8.10930216216329	0.31	24.0726499517299	23.3058414962024	24.8394584072573	0.398466294804784	9.81969386071924	9.56274345726511	10.0766442641734	0.25	0.16	0.39	15.3777824328073	15.790982621435	16.2041828100626	36.6408212352979	37.6253581353387	38.6098950353794	36.5308100594557	37.5250490263073	38.4922869969049	24.0726499517299	0.311141768512629	-0.106639261384466	-13.9708502898004	-0.381350597247917	-0.378232396705513	-0.384278482938068	0.475599351639102	0.483036880222994	0.468615762044805	0.472912263123793	0.478115147544447	0.466370883547669	0.000320177487303302	0.000787705221652328	0.000902385027335287
210	8.10930216216329	0.31	24.2044049510758	23.4325845593458	24.9762253428059	0.402141705424016	10.1264987009535	9.86354090497114	10.3894564969358	0.25	0.16	0.39	15.801835504577	16.2231057032604	16.6443759019438	37.5083998694436	38.5083578212093	39.508315772975	37.4732140494342	38.4651185381105	39.4755515848427	24.2044049510758	0.312053868989573	0.0422134618900392	-13.7395846396671	-0.381350597247917	-0.378232396705513	-0.384278482938068	0.475599351639102	0.483036880222994	0.468615762044805	0.472912263123793	0.478115147544447	0.466370883547669	0.000320177487303302	0.000787705221652328	0.000902385027335287
210	8.10930216216329	0.31	24.2855153433529	23.5056536987091	25.0653769879967	0.385687573499755	9.80036310196579	9.53695073467047	10.0637754692611	0.25	0.16	0.39	15.3246240913465	15.7478930818361	16.1711620723256	36.4860610700753	37.4938129172995	38.5015647645236	36.3600932383219	37.3794677636814	38.3893071542206	24.2855153433529	0.314105171378697	-0.0787195576784065	-13.8290024827549	-0.381350597247917	-0.378232396705513	-0.384278482938068	0.475599351639102	0.483036880222994	0.468615762044805	0.472912263123793	0.478115147544447	0.466370883547669	0.000320177487303302	0.000787705221652328	0.000902385027335287
210	8.10930216216329	0.31	24.361855712401	23.584886062283	25.1388253625189	0.395673948653877	9.91518421603359	9.65421764155989	10.1761507905073	0.25	0.16	0.39	15.4705519962228	15.8887419635063	16.3069319307897	36.7317468404118	37.7246556915767	38.7175645427417	36.6856901939529	37.6792582985965	38.6611628013551	24.361855712401	0.312307472715013	0.120938928715967	-13.6978485407903	-0.381350597247917	-0.378232396705513	-0.384278482938068	0.475599351639102	0.483036880222994	0.468615762044805	0.472912263123793	0.478115147544447	0.466370883547669	0.000320177487303302	0.000787705221652328	0.000902385027335287
210	8.10930216216329	0.31	24.36483041084	23.5831532200768	25.1465076016033	0.38015215033004	9.7409872844599	9.47608605859507	10.0058885103247	0.25	0.16	0.39	15.180654364328	15.6050251357282	16.0293959071284	36.0328173315233	37.0401042454941	38.047391159465	35.989828734726	36.984196492807	37.9969475132441	24.36483041084	0.313905412934049	0.0976045993864863	-13.6560567767475	-0.381350597247917	-0.378232396705513	-0.384278482938068	0.475599351639102	0.483036880222994	0.468615762044805	0.472912263123793	0.478115147544447	0.466370883547669	0.000320177487303302	0.000787705221652328	0.000902385027335287
210	8.10930216216329	0.31	24.3967684526582	23.6296715623183	25.1638653429981	0.404780914943178	10.0345896792383	9.77544326939915	10.2937360890775	0.25	0.16	0.39	15.6519032667757	16.0668342757288	16.4817652846818	37.1315189160943	38.1158732367934	39.1002275574924	37.0533197732672	38.0474888241785	39.021591848693	24.3967684526582	0.314787039185723	-0.094521917007406	-13.8257382734287	-0.381350597247917	-0.378232396705513	-0.384278482938068	0.475599351639102	0.483036880222994	0.468615762044805	0.472912263123793	0.478115147544447	0.466370883547669	0.000320177487303302	0.000787705221652328	0.000902385027335287
210	8.10930216216329	0.31	24.4340914221273	23.6492405264637	25.218942317791	0.390784519884459	9.94306863108321	9.67867292713358	10.2074643350328	0.25	0.16	0.39	15.5145292071705	15.9383450445336	16.3621608818967	36.8476118011588	37.854190940094	38.8607700790293	36.8065458212786	37.8093868079632	38.8170070910015	24.4340914221273	0.311612456790165	-0.00146083618169643	-13.7878918639964	-0.381350597247917	-0.378232396705513	-0.384278482938068	0.475599351639102	0.483036880222994	0.468615762044805	0.472912263123793	0.478115147544447	0.466370883547669	0.000320177487303302	0.000787705221652328	0.000902385027335287
210	8.10930216216329	0.31	24.5199941152406	23.733502753712	25.3064854767693	0.38996709142059	9.8255975757228	9.56387644190411	10.0873187095415	0.25	0.16	0.39	15.4171711008566	15.8390711039885	16.2609711071205	36.8255037799541	37.8332554652964	38.8410071506387	36.7250585124487	37.7159810585598	38.7265875439257	24.5199941152406	0.310247435093377	0.0299969145346748	-13.8581574866061	-0.381350597247917	-0.378232396705513	-0.384278482938068	0.475599351639102	0.483036880222994	0.468615762044805	0.472912263123793	0.478115147544447	0.466370883547669	0.000320177487303302	0.000787705221652328	0.000902385027335287
210	8.10930216216329	0.31	24.5631548751291	23.7840092235598	25.3423005266984	0.391322160217043	9.79070702272159	9.53065649048996	10.0507575549532	0.25	0.16	0.39	15.2568565239237	15.6731503713818	16.08944421884	36.1869255332739	37.1743107416427	38.1616959500116	36.114471836563	37.1437605485209	38.1205022980631	24.5631548751291	0.314594559834507	-0.0599297331780588	-13.8172216962526	-0.381350597247917	-0.378232396705513	-0.384278482938068	0.475599351639102	0.483036880222994	0.468615762044805	0.472912263123793	0.478115147544447	0.466370883547669	0.000320177487303302	0.000787705221652328	0.000902385027335287
210	8.10930216216329	0.31	24.5662549395409	23.786515270715	25.3459946083668	0.39708402481919	9.94435754621308	9.68339325403765	10.2053218383885	0.25	0.16	0.39	15.5763384210998	15.9961156648932	16.4158929086866	37.1248619603008	38.1253648903601	39.1258678204193	37.0706366226965	38.0690967231095	39.049763983428	24.5662549395409	0.311071858694505	-0.029309790372718	-13.888048835608	-0.381350597247917	-0.378232396705513	-0.384278482938068	0.475599351639102	0.483036880222994	0.468615762044805	0.472912263123793	0.478115147544447	0.466370883547669	0.000320177487303302	0.000787705221652328	0.000902385027335287
210	8.10930216216329	0.31	24.6024860043696	23.8122205621262	25.392751446613	0.385954568203833	9.81753915420217	9.55381374830417	10.0812645601002	0.25	0.16	0.39	15.3955491958111	15.8205310478394	16.2455128998677	36.760787921628	37.7755401421726	38.7902923627173	36.6691038497212	37.6698662737151	38.676152224395	24.6024860043696	0.312498793877548	-0.0515784907644831	-13.8459576624581	-0.381350597247917	-0.378232396705513	-0.384278482938068	0.475599351639102	0.483036880222994	0.468615762044805	0.472912263123793	0.478115147544447	0.466370883547669	0.000320177487303302	0.000787705221652328	0.000902385027335287
210	8.10930216216329	0.31	24.6455050234948	23.8594949267031	25.4315151202865	0.401266383502281	10.0175419777815	9.75693936156626	10.2781445939968	0.25	0.16	0.39	15.6740404860963	16.0926856991055	16.5113309121147	37.308181774347	38.3046632954813	39.3011448166157	37.1920323604363	38.191196738252	39.1751353117241	24.6455050234948	0.311685039998632	0.0569391524195187	-13.7954598498005	-0.381350597247917	-0.378232396705513	-0.384278482938068	0.475599351639102	0.483036880222994	0.468615762044805	0.472912263123793	0.478115147544447	0.466370883547669	0.000320177487303302	0.000787705221652328	0.000902385027335287
210	8.10930216216329	0.31	24.6463328595631	23.8549437682884	25.4377219508378	0.375606608698941	9.68484338946453	9.41891034436293	9.95077643456613	0.25	0.16	0.39	15.1197807438691	15.5466718796247	15.9735630153803	35.9619426026114	36.977290297242	37.9926379918726	35.8572352058648	36.8702753765568	37.9011488139442	24.6463328595631	0.314341826364114	0.0754724761658749	-13.663173224432	-0.381350597247917	-0.378232396705513	-0.384278482938068	0.475599351639102	0.483036880222994	0.468615762044805	0.472912263123793	0.478115147544447	0.466370883547669	0.000320177487303302	0.000787705221652328	0.000902385027335287
210	8.10930216216329	0.31	24.6741959847989	23.8894241621956	25.4589678074022	0.386485881477612	9.91977840018533	9.65360503075637	10.1859517696143	0.25	0.16	0.38	15.6052171468447	16.0354909373522	16.4657647278598	37.3802336366648	38.4108975912614	39.441561545858	37.3610942207641	38.3973029590619	39.4298233311538	24.6741959847989	0.309318719697206	-0.0401310785188657	-13.9056206174388	-0.381350597247917	-0.378232396705513	-0.384278482938068	0.475599351639102	0.483036880222994	0.468615762044805	0.472912263123793	0.478115147544447	0.466370883547669	0.000320177487303302	0.000787705221652328	0.000902385027335287
210	8.10930216216329	0.31	24.6782810830102	23.898051437724	25.4585107282964	0.395629884689639	10.0321435519486	9.76807428992595	10.2962128139712	0.25	0.16	0.39	15.6067906954175	16.0287033036919	16.4506159119663	36.9452924443195	37.9440682338365	38.9428440233536	36.8803293481005	37.8952096935118	38.8743085587219	24.6782810830102	0.312373097213769	0.166497443132313	-13.6053748880282	-0.381350597247917	-0.378232396705513	-0.384278482938068	0.475599351639102	0.483036880222994	0.468615762044805	0.472912263123793	0.478115147544447	0.466370883547669	0.000320177487303302	0.000787705221652328	0.000902385027335287
210	8.10930216216329	0.31	24.6802732190691	23.891642490154	25.4689039479841	0.396192897311675	10.0205838414244	9.75712913586586	10.284038546983	0.25	0.16	0.39	15.6564993840005	16.0792444740627	16.5019895641249	37.2236232643635	38.2287077077874	39.2337921512112	37.1513936143755	38.1486334140303	39.1445422250388	24.6802732190691	0.311438318892889	0.160791202227225	-13.6278521770249	-0.381350597247917	-0.378232396705513	-0.384278482938068	0.475599351639102	0.483036880222994	0.468615762044805	0.472912263123793	0.478115147544447	0.466370883547669	0.000320177487303302	0.000787705221652328	0.000902385027335287
210	8.10930216216329	0.31	24.7144385965466	23.9288764675707	25.5000007255224	0.393972953776383	9.88363991922046	9.62257598308873	10.1447038553522	0.25	0.16	0.39	15.4885170938976	15.9087261153159	16.3289351367341	36.9396889887903	37.941875994	38.9440629992098	36.8885527065138	37.9036736762365	38.9000110119681	24.7144385965466	0.31023726045293	0.0333860643825848	-13.8075848221881	-0.381350597247917	-0.378232396705513	-0.384278482938068	0.475599351639102	0.483036880222994	0.468615762044805	0.472912263123793	0.478115147544447	0.466370883547669	0.000320177487303302	0.000787705221652328	0.000902385027335287
210	8.10930216216329	0.31	24.7207277644353	23.9289408698077	25.5125146590629	0.386161578195219	9.91528313479925	9.64904835333214	10.1815179162664	0.25	0.16	0.39	15.4983206374973	15.9259474724905	16.3535743074836	36.8841623812541	37.9018634592863	38.9195645373184	36.8234230165446	37.8242183288664	38.8385903653751	24.7207277644353	0.311511711751762	0.0697032193008065	-13.7030816844194	-0.381350597247917	-0.378232396705513	-0.384278482938068	0.475599351639102	0.483036880222994	0.468615762044805	0.472912263123793	0.478115147544447	0.466370883547669	0.000320177487303302	0.000787705221652328	0.000902385027335287
210	8.10930216216329	0.31	24.7394300522805	23.9582957947309	25.5205643098301	0.401324566264489	10.0207022468281	9.76004898030043	10.2813555133558	0.25	0.16	0.39	15.5799649890017	15.9960457663592	16.4121265437166	36.848585520249	37.8326691249689	38.8167527296888	36.7474173342683	37.7767838854687	38.7343402607239	24.7394300522805	0.314806506438098	-0.0705807148032054	-13.7908391224413	-0.381350597247917	-0.378232396705513	-0.384278482938068	0.475599351639102	0.483036880222994	0.468615762044805	0.472912263123793	0.478115147544447	0.466370883547669	0.000320177487303302	0.000787705221652328	0.000902385027335287
210	8.10930216216329	0.31	24.7395475589222	23.949841810459	25.5292533073854	0.386331780032475	9.84698100577653	9.5826751001715	10.1112869113816	0.25	0.16	0.39	15.469008077857	15.8956687071792	16.3223293365014	37.0015784060294	38.022142662585	39.0427069191407	36.9441734609111	37.9525276559408	38.9697588036958	24.7395475589222	0.311657762384932	0.00294792806291844	-13.8464918842113	-0.381350597247917	-0.378232396705513	-0.384278482938068	0.475599351639102	0.483036880222994	0.468615762044805	0.472912263123793	0.478115147544447	0.466370883547669	0.000320177487303302	0.000787705221652328	0.000902385027335287
210	8.10930216216329	0.31	24.7605721115633	23.975532235067	25.5456119880596	0.385231511771815	9.76599122496152	9.50324989479252	10.0287325551305	0.25	0.16	0.39	15.245737626469	15.6672445243967	16.0887514223245	36.2389263889955	37.2408429784518	38.242759567908	36.1302931780168	37.1306553465002	38.1258761529087	24.7605721115633	0.312315857251088	-0.00206194890700221	-13.7719084846099	-0.381350597247917	-0.378232396705513	-0.384278482938068	0.475599351639102	0.483036880222994	0.468615762044805	0.472912263123793	0.478115147544447	0.466370883547669	0.000320177487303302	0.000787705221652328	0.000902385027335287
210	8.10930216216329	0.31	24.8055650942107	24.0174879954332	25.5936421929882	0.392814223384337	9.90705828560971	9.64473969011605	10.1693768811034	0.25	0.16	0.39	15.5475405082086	15.9704040712007	16.3932676341928	37.1369436434644	38.1469979539466	39.1570522644288	37.1288948682802	38.1407838869159	39.1287254452203	24.8055650942107	0.310616314061249	0.0532142311637456	-13.7797561876633	-0.381350597247917	-0.378232396705513	-0.384278482938068	0.475599351639102	0.483036880222994	0.468615762044805	0.472912263123793	0.478115147544447	0.466370883547669	0.000320177487303302	0.000787705221652328	0.000902385027335287
210	8.10930216216329	0.31	24.8075310324985	24.0203258823489	25.5947361826481	0.394598487094553	9.94556322686707	9.68320747287239	10.2079189808617	0.25	0.16	0.38	15.6184666139773	16.0416316237357	16.4647966334941	37.3279650498225	38.3393248129143	39.3506845760061	37.2535793048814	38.2691171520643	39.2654938252872	24.8075310324985	0.308897700115562	-0.0842033028333566	-13.9798508504733	-0.381350597247917	-0.378232396705513	-0.384278482938068	0.475599351639102	0.483036880222994	0.468615762044805	0.472912263123793	0.478115147544447	0.466370883547669	0.000320177487303302	0.000787705221652328	0.000902385027335287
210	8.10930216216329	0.31	24.8189705722849	24.029413945834	25.6085271987358	0.385069148568941	9.79775288831815	9.53406667197953	10.0614391046568	0.25	0.16	0.39	15.4219061709096	15.8484339294041	16.2749616878986	36.9653412693341	37.9877015391257	39.0100618089174	36.8841278052868	37.9288630899073	38.9487791048146	24.8189705722849	0.307862231378058	0.0360076597766232	-13.8861536895849	-0.381350597247917	-0.378232396705513	-0.384278482938068	0.475599351639102	0.483036880222994	0.468615762044805	0.472912263123793	0.478115147544447	0.466370883547669	0.000320177487303302	0.000787705221652328	0.000902385027335287
210	8.10930216216329	0.31	24.8311466851282	24.0402519942705	25.6220413759859	0.390894642532052	9.8872119773629	9.62436235111598	10.1500616036098	0.25	0.16	0.39	15.381658946931	15.8017453025523	16.2218316581735	36.4229946345464	37.4177379928297	38.412481351113	36.3626960796147	37.3564323389493	38.3528102915656	24.8311466851282	0.312997197914301	0.11513828842609	-13.614209547569	-0.381350597247917	-0.378232396705513	-0.384278482938068	0.475599351639102	0.483036880222994	0.468615762044805	0.472912263123793	0.478115147544447	0.466370883547669	0.000320177487303302	0.000787705221652328	0.000902385027335287
210	8.10930216216329	0.31	24.8317182915033	24.0500627595554	25.6133738234512	0.403490269130013	9.94243257294993	9.68497714298862	10.1998880029112	0.25	0.16	0.39	15.6557946787377	16.0719721555548	16.4881496323719	37.5010540373172	38.4979433276723	39.4948326180275	37.3682026681372	38.3669774132413	39.3565043199921	24.8317182915033	0.309598001750381	-0.166993282807076	-14.1158502866182	-0.381350597247917	-0.378232396705513	-0.384278482938068	0.475599351639102	0.483036880222994	0.468615762044805	0.472912263123793	0.478115147544447	0.466370883547669	0.000320177487303302	0.000787705221652328	0.000902385027335287
210	8.10930216216329	0.31	24.8333509554955	24.0371786398552	25.6295232711358	0.384571138985111	9.90777714728508	9.64084923934851	10.1747050552216	0.25	0.16	0.39	15.5787296205978	16.0100606789618	16.4413917373257	37.302499716635	38.3353006621706	39.3681016077063	37.3007187218467	38.3429929428547	39.3551667490496	24.8333509554955	0.310610849599993	0.0228179059579212	-13.8252049243644	-0.381350597247917	-0.378232396705513	-0.384278482938068	0.475599351639102	0.483036880222994	0.468615762044805	0.472912263123793	0.478115147544447	0.466370883547669	0.000320177487303302	0.000787705221652328	0.000902385027335287
210	8.10930216216329	0.31	24.840609731715	24.05823888281	25.6229805806201	0.390111423990189	9.86159535575685	9.59899502944384	10.1241956820698	0.25	0.16	0.39	15.3432993970868	15.7630470285872	16.1827946600876	36.3373480309287	37.3314312053653	38.3255143798019	36.2720233270413	37.2702698718215	38.2965259694005	24.840609731715	0.313014387874651	-0.222704789238858	-13.9395257856298	-0.381350597247917	-0.378232396705513	-0.384278482938068	0.475599351639102	0.483036880222994	0.468615762044805	0.472912263123793	0.478115147544447	0.466370883547669	0.000320177487303302	0.000787705221652328	0.000902385027335287
210	8.10930216216329	0.31	24.86807841969	24.0720650063582	25.6640918330218	0.398979044978858	10.053926644534	9.79112828858282	10.3167250004851	0.25	0.16	0.39	15.7914581786641	16.2153081298759	16.6391580810877	37.7387982491978	38.7517248336678	39.7646514181378	37.6343690305794	38.6605752108643	39.6810298145928	24.86807841969	0.307207518517976	0.00237186114380276	-13.9590581819815	-0.381350597247917	-0.378232396705513	-0.384278482938068	0.475599351639102	0.483036880222994	0.468615762044805	0.472912263123793	0.478115147544447	0.466370883547669	0.000320177487303302	0.000787705221652328	0.000902385027335287
210	8.10930216216329	0.31	24.8771689317187	24.095463496295	25.6588743671424	0.404943927545873	10.1595396417892	9.89725509876128	10.4218241848171	0.25	0.16	0.38	15.9663604629061	16.3894807640446	16.8126010651831	38.1658470633897	39.1772700949682	40.1886931265467	38.0697540028328	39.0946721716877	40.1049079198249	24.8771689317187	0.308329754829623	0.0140360716459751	-13.927147347139	-0.381350597247917	-0.378232396705513	-0.384278482938068	0.475599351639102	0.483036880222994	0.468615762044805	0.472912263123793	0.478115147544447	0.466370883547669	0.000320177487303302	0.000787705221652328	0.000902385027335287
210	8.10930216216329	0.31	24.8776539370653	24.0797157441067	25.6755921300238	0.385790365537537	9.87787002788328	9.61243202646288	10.1433080293037	0.25	0.16	0.39	15.4472286904733	15.8737889511643	16.3003492118554	36.7811325309951	37.796807885799	38.8124832406029	36.7059322551134	37.7323766363775	38.7452536597764	24.8776539370653	0.310753851644461	0.139655152369295	-13.6816108963055	-0.381350597247917	-0.378232396705513	-0.384278482938068	0.475599351639102	0.483036880222994	0.468615762044805	0.472912263123793	0.478115147544447	0.466370883547669	0.000320177487303302	0.000787705221652328	0.000902385027335287
210	8.10930216216329	0.31	24.9038884689205	24.1134336062055	25.6943433316354	0.394811812704083	9.89400463882812	9.6331254534808	10.1548838241754	0.25	0.16	0.39	15.5113409651332	15.9314108598075	16.3514807544819	37.0082343274345	38.0104716666144	39.0127090057944	36.8793870321849	37.8960468255355	38.8976989454716	24.9038884689205	0.311001778841138	0.0659378622120837	-13.8021816915783	-0.381350597247917	-0.378232396705513	-0.384278482938068	0.475599351639102	0.483036880222994	0.468615762044805	0.472912263123793	0.478115147544447	0.466370883547669	0.000320177487303302	0.000787705221652328	0.000902385027335287
210	8.10930216216329	0.31	24.9102741742055	24.1258524042927	25.6946959441183	0.399240042877633	9.92787853534762	9.66851610625709	10.1872409644381	0.25	0.16	0.39	15.5745054124083	15.9922987440067	16.4100920756051	37.1738693853118	38.1710756738992	39.1682819624867	37.1256936156178	38.1151747240009	39.1132377841165	24.9102741742055	0.310902532938305	0.141939283416781	-13.717692027125	-0.381350597247917	-0.378232396705513	-0.384278482938068	0.475599351639102	0.483036880222994	0.468615762044805	0.472912263123793	0.478115147544447	0.466370883547669	0.000320177487303302	0.000787705221652328	0.000902385027335287
210	8.10930216216329	0.31	24.9106272680148	24.1178700395492	25.7033844964804	0.395079137416492	9.97869291954586	9.71572785292514	10.2416579861666	0.25	0.16	0.39	15.5547123895338	15.9757149167453	16.3967174439567	36.8971863248572	37.8958424427426	38.894498560628	36.8677262520566	37.8723995497511	38.8634933267883	24.9106272680148	0.311281506803977	0.192147745711185	-13.5724629545189	-0.381350597247917	-0.378232396705513	-0.384278482938068	0.475599351639102	0.483036880222994	0.468615762044805	0.472912263123793	0.478115147544447	0.466370883547669	0.000320177487303302	0.000787705221652328	0.000902385027335287
210	8.10930216216329	0.31	24.9130119242668	24.1122930232894	25.7137308252443	0.382947119213846	9.84344862454407	9.57734166339133	10.1095555856968	0.25	0.16	0.38	15.4072956664556	15.8353882179675	16.2634807694794	36.7256938691985	37.7461192790087	38.7665446888188	36.7092198237622	37.7004730382438	38.7101223913634	24.9130119242668	0.309669417745699	0.0719312381368935	-13.7950972476711	-0.381350597247917	-0.378232396705513	-0.384278482938068	0.475599351639102	0.483036880222994	0.468615762044805	0.472912263123793	0.478115147544447	0.466370883547669	0.000320177487303302	0.000787705221652328	0.000902385027335287
210	8.10930216216329	0.31	24.9266042721776	24.1321486931918	25.7210598511635	0.389723573332927	9.78061001641279	9.51995381025958	10.041266222566	0.25	0.16	0.39	15.2258865979186	15.6427711663768	16.059655734835	36.0805224582794	37.0684066736277	38.056290888976	35.9921860344256	36.9826264894831	37.9916119483083	24.9266042721776	0.311623000338587	-0.0348644390986419	-13.8462237494716	-0.381350597247917	-0.378232396705513	-0.384278482938068	0.475599351639102	0.483036880222994	0.468615762044805	0.472912263123793	0.478115147544447	0.466370883547669	0.000320177487303302	0.000787705221652328	0.000902385027335287
210	8.10930216216329	0.31	24.9393256894239	24.1427623239464	25.7358890549014	0.385472053034879	9.79703363736794	9.53359095624367	10.0604763184922	0.25	0.16	0.39	15.3260110311481	15.7495162408342	16.1730214505204	36.5056901860901	37.514455607541	38.5232210289919	36.4637642450268	37.4757395794466	38.4898302150149	24.9393256894239	0.310267778566961	-0.0906579555039495	-13.9367718781185	-0.381350597247917	-0.378232396705513	-0.384278482938068	0.475599351639102	0.483036880222994	0.468615762044805	0.472912263123793	0.478115147544447	0.466370883547669	0.000320177487303302	0.000787705221652328	0.000902385027335287
210	8.10930216216329	0.31	24.9412636264654	24.1520763063547	25.7304509465762	0.378323830013838	9.82320785787487	9.55503133038047	10.0913843853693	0.25	0.16	0.39	15.3567930191565	15.7878048372165	16.2188166552765	36.5701453938755	37.5965423006561	38.6229392074368	36.5290164208064	37.5790007481228	38.6052400269112	24.9412636264654	0.312729415421646	-0.00914787008347426	-13.7735068108991	-0.381350597247917	-0.378232396705513	-0.384278482938068	0.475599351639102	0.483036880222994	0.468615762044805	0.472912263123793	0.478115147544447	0.466370883547669	0.000320177487303302	0.000787705221652328	0.000902385027335287
210	8.10930216216329	0.31	24.9430671991886	24.1484942068402	25.737640191537	0.396404652335732	10.0470547567833	9.78302096814701	10.3110885454196	0.25	0.16	0.39	15.8028433343139	16.2293460077079	16.6558486811019	37.825449326546	38.8463197432686	39.8671901599912	37.7205867357888	38.7583968139888	39.7435546886671	24.9430671991886	0.310834797022628	-0.0660406302013443	-13.9043191874332	-0.381350597247917	-0.378232396705513	-0.384278482938068	0.475599351639102	0.483036880222994	0.468615762044805	0.472912263123793	0.478115147544447	0.466370883547669	0.000320177487303302	0.000787705221652328	0.000902385027335287
210	8.10930216216329	0.31	24.9454658098632	24.1595935729837	25.7313380467427	0.394041872872284	9.8979513792533	9.63654715344438	10.1593556050622	0.25	0.16	0.39	15.3939282156293	15.8115091004929	16.2290899853564	36.4349423745751	37.4232889007906	38.4116354270061	36.4268225930095	37.4149181919258	38.4114990934894	24.9454658098632	0.312581093906731	-0.0758938955527501	-13.848889579008	-0.381350597247917	-0.378232396705513	-0.384278482938068	0.475599351639102	0.483036880222994	0.468615762044805	0.472912263123793	0.478115147544447	0.466370883547669	0.000320177487303302	0.000787705221652328	0.000902385027335287
210	8.10930216216329	0.31	24.9495147725556	24.1524406423825	25.7465889027287	0.397607379832842	10.120211922925	9.85492284030744	10.3855010055425	0.25	0.16	0.39	15.8230784749011	16.2490270125825	16.6749755502638	37.6428392884776	38.6561637420303	39.669488195583	37.5948429177469	38.5867143388638	39.6134090383758	24.9495147725556	0.311414945572078	-0.0797322198617661	-13.9012149141514	-0.381350597247917	-0.378232396705513	-0.384278482938068	0.475599351639102	0.483036880222994	0.468615762044805	0.472912263123793	0.478115147544447	0.466370883547669	0.000320177487303302	0.000787705221652328	0.000902385027335287
210	8.10930216216329	0.31	24.9521578728938	24.1506236285875	25.7536921172	0.388396644423933	9.84538191069658	9.58226610922576	10.1084977121674	0.25	0.16	0.38	15.4741021011069	15.8989995867293	16.3238970723516	37.0277476584303	38.0444785017146	39.0612093449988	36.995123008132	37.9889454155041	39.0159638887446	24.9521578728938	0.307195850977561	-0.0501183589282584	-13.9807430893354	-0.381350597247917	-0.378232396705513	-0.384278482938068	0.475599351639102	0.483036880222994	0.468615762044805	0.472912263123793	0.478115147544447	0.466370883547669	0.000320177487303302	0.000787705221652328	0.000902385027335287
210	8.10930216216329	0.31	24.9624180668701	24.1773631936444	25.7474729400958	0.388877562820537	9.86589834131294	9.60250094635706	10.1292957362688	0.25	0.16	0.39	15.4002310074018	15.8226606173262	16.2450902272506	36.5948243945384	37.5986234535789	38.6024225126195	36.4960581324051	37.4762210363017	38.4930267950537	24.9624180668701	0.312398862060941	-0.0135614694437808	-13.8070716500399	-0.381350597247917	-0.378232396705513	-0.384278482938068	0.475599351639102	0.483036880222994	0.468615762044805	0.472912263123793	0.478115147544447	0.466370883547669	0.000320177487303302	0.000787705221652328	0.000902385027335287
210	8.10930216216329	0.31	24.9710887863013	24.1721277217489	25.7700498508537	0.397851700240409	10.1679834718951	9.90157801128552	10.4343889325046	0.25	0.16	0.39	15.9754606873249	16.4052861109094	16.835111534494	38.192758616227	39.2203483033969	40.2479379905668	38.1152886736805	39.1311522257788	40.153024524665	24.9710887863013	0.309830361086018	-0.0855379630015692	-13.9620782366952	-0.381350597247917	-0.378232396705513	-0.384278482938068	0.475599351639102	0.483036880222994	0.468615762044805	0.472912263123793	0.478115147544447	0.466370883547669	0.000320177487303302	0.000787705221652328	0.000902385027335287
210	8.10930216216329	0.31	24.9779616242618	24.1791816509287	25.776741597595	0.383831296582636	9.81723535063947	9.55233288734214	10.0821378139368	0.25	0.16	0.39	15.2837921373596	15.7076377291601	16.1314833209606	36.2323130027831	37.2370967638385	38.241880524894	36.1951584488516	37.19047363266	38.187131231547	24.9779616242618	0.313682899254765	0.0720190082267655	-13.6497624157162	-0.381350597247917	-0.378232396705513	-0.384278482938068	0.475599351639102	0.483036880222994	0.468615762044805	0.472912263123793	0.478115147544447	0.466370883547669	0.000320177487303302	0.000787705221652328	0.000902385027335287
210	8.10930216216329	0.31	24.995015478646	24.1991741776617	25.7908567796302	0.398939738360594	10.2082863697455	9.94143135325886	10.4751413862322	0.25	0.16	0.39	15.9247181871777	16.3521808717127	16.7796435562477	37.7955426844423	38.8100776953262	39.82461270621	37.8135800347602	38.8339961172676	39.8434884867421	24.995015478646	0.313019808790235	-0.0704259385041424	-13.8251313114438	-0.381350597247917	-0.378232396705513	-0.384278482938068	0.475599351639102	0.483036880222994	0.468615762044805	0.472912263123793	0.478115147544447	0.466370883547669	0.000320177487303302	0.000787705221652328	0.000902385027335287
210	8.10930216216329	0.31	24.9971017044237	24.1984139500884	25.795789458759	0.395654754027799	9.97811866501501	9.71548512156002	10.24075220847	0.25	0.16	0.39	15.5830372326502	16.0042851924787	16.4255331523073	37.0330620004083	38.0341570745567	39.0352521487051	37.0402250608263	37.9791381177205	39.0067393809791	24.9971017044237	0.311148856019648	-0.00424295654923485	-13.769885363187	-0.381350597247917	-0.378232396705513	-0.384278482938068	0.475599351639102	0.483036880222994	0.468615762044805	0.472912263123793	0.478115147544447	0.466370883547669	0.000320177487303302	0.000787705221652328	0.000902385027335287
210	8.10930216216329	0.31	25.0109811537131	24.2083726515809	25.8135896558453	0.382426697417123	9.79060250620051	9.52563248417803	10.055572528223	0.25	0.16	0.39	15.297685246555	15.7232137354407	16.1487422243264	36.4008991427154	37.4134457703019	38.4259923978885	36.3213807941615	37.3422325422019	38.3496029762001	25.0109811537131	0.309343196490714	-0.0898341182409525	-13.9223583006932	-0.381350597247917	-0.378232396705513	-0.384278482938068	0.475599351639102	0.483036880222994	0.468615762044805	0.472912263123793	0.478115147544447	0.466370883547669	0.000320177487303302	0.000787705221652328	0.000902385027335287
210	8.10930216216329	0.31	25.0165048039025	24.2216320236691	25.8113775841359	0.382342422964874	9.77359862952631	9.50904159700176	10.0381556620509	0.25	0.16	0.39	15.2228934764533	15.6464191791737	16.0699448818941	36.107893004675	37.1124734270641	38.1170538494531	36.0946318810981	37.081452804694	38.0933894790639	25.0165048039025	0.311677032624658	0.101677711603441	-13.6668988133027	-0.381350597247917	-0.378232396705513	-0.384278482938068	0.475599351639102	0.483036880222994	0.468615762044805	0.472912263123793	0.478115147544447	0.466370883547669	0.000320177487303302	0.000787705221652328	0.000902385027335287
210	8.10930216216329	0.31	25.0241413833554	24.226533109038	25.8217496576728	0.396468538459446	9.96095765773999	9.69922142079406	10.2226938946859	0.25	0.16	0.39	15.5498467411763	15.9694637593419	16.3890807775075	36.9371835316143	37.933943890154	38.9307042486936	36.847249125465	37.8524408102675	38.8433163743695	25.0241413833554	0.313333392812997	-0.0546824367482237	-13.8184322383578	-0.381350597247917	-0.378232396705513	-0.384278482938068	0.475599351639102	0.483036880222994	0.468615762044805	0.472912263123793	0.478115147544447	0.466370883547669	0.000320177487303302	0.000787705221652328	0.000902385027335287
210	8.10930216216329	0.31	25.0273000506606	24.2341961328369	25.8204039684843	0.390110073147872	9.84932476682686	9.58705044438443	10.1115990892693	0.25	0.16	0.38	15.5258971796323	15.9506413892014	16.3753855987705	37.2593008091194	38.278608877965	39.2979169468105	37.1716428241321	38.2088034798965	39.2099373194659	25.0273000506606	0.308828178243667	-0.104697062937534	-14.0644044660156	-0.381350597247917	-0.378232396705513	-0.384278482938068	0.475599351639102	0.483036880222994	0.468615762044805	0.472912263123793	0.478115147544447	0.466370883547669	0.000320177487303302	0.000787705221652328	0.000902385027335287
210	8.10930216216329	0.31	25.0325467179683	24.2324670752442	25.8326263606924	0.378151648800265	9.73939744955305	9.47341161924523	10.0053832798609	0.25	0.16	0.39	15.2551880488723	15.6835093361516	16.1118306234308	36.3995467765394	37.4215401260649	38.4435334755904	36.3428223980636	37.393765799529	38.3876150195819	25.0325467179683	0.311582364978582	-0.0626048459087127	-13.8589569811184	-0.381350597247917	-0.378232396705513	-0.384278482938068	0.475599351639102	0.483036880222994	0.468615762044805	0.472912263123793	0.478115147544447	0.466370883547669	0.000320177487303302	0.000787705221652328	0.000902385027335287
210	8.10930216216329	0.31	25.0382390026846	24.24379151259	25.8326864927792	0.400223400489148	10.0458634329974	9.78395591931544	10.3077709466793	0.25	0.16	0.39	15.8471977173191	16.2714126450229	16.6956275727266	38.0362814887288	39.054477808967	40.0726741292052	37.924367068129	38.9617169868449	39.9975660699843	25.0382390026846	0.308600855763469	0.00710806691161494	-13.9112521407205	-0.381350597247917	-0.378232396705513	-0.384278482938068	0.475599351639102	0.483036880222994	0.468615762044805	0.472912263123793	0.478115147544447	0.466370883547669	0.000320177487303302	0.000787705221652328	0.000902385027335287
210	8.10930216216329	0.31	25.0400785148247	24.2389124635218	25.8412445661277	0.378484825963107	9.8044003888589	9.53682889817608	10.0719718795417	0.25	0.16	0.39	15.3160866432874	15.7458047580116	16.1755228727358	36.4456952077167	37.4682393992735	38.4907835908302	36.4688718451702	37.4779742984802	38.5077553793569	25.0400785148247	0.311737677649004	0.0302193685415946	-13.7466292267572	-0.381350597247917	-0.378232396705513	-0.384278482938068	0.475599351639102	0.483036880222994	0.468615762044805	0.472912263123793	0.478115147544447	0.466370883547669	0.000320177487303302	0.000787705221652328	0.000902385027335287
210	8.10930216216329	0.31	25.0490293732354	24.25966770313	25.8383910433408	0.392348463041962	10.0447946648676	9.77856922470668	10.3110201050285	0.25	0.16	0.4	15.7083453981542	16.1360113553842	16.5636773126141	37.3887731106839	38.4066973437424	39.4246215768008	37.2471098025669	38.2603988475467	39.2848378202878	25.0490293732354	0.315462344066841	0.17640502097196	-13.5822605712623	-0.381350597247917	-0.378232396705513	-0.384278482938068	0.475599351639102	0.483036880222994	0.468615762044805	0.472912263123793	0.478115147544447	0.466370883547669	0.000320177487303302	0.000787705221652328	0.000902385027335287
210	8.10930216216329	0.31	25.0503069593509	24.2487355749917	25.8518783437102	0.391578240269001	9.83591716833426	9.57480619458767	10.0970281420808	0.25	0.16	0.39	15.3925295244766	15.812293464433	16.2320574043894	36.6647633220988	37.6646344274412	38.6645055327836	36.5863605948395	37.5840666565872	38.5875408106786	25.0503069593509	0.309427393809683	0.00719089790241715	-13.8517598593088	-0.381350597247917	-0.378232396705513	-0.384278482938068	0.475599351639102	0.483036880222994	0.468615762044805	0.472912263123793	0.478115147544447	0.466370883547669	0.000320177487303302	0.000787705221652328	0.000902385027335287
210	8.10930216216329	0.31	25.0526486230642	24.2554935727684	25.8498036733601	0.392543777397551	9.89627156142102	9.6340899574969	10.1584531653451	0.25	0.16	0.39	15.5665125172746	15.9901387484277	16.4137649795808	37.2700951679801	38.2843615255349	39.2986278830897	37.2144505784199	38.206323900234	39.218827674057	25.0526486230642	0.309480500858752	-0.00144730514302997	-13.9218243056239	-0.381350597247917	-0.378232396705513	-0.384278482938068	0.475599351639102	0.483036880222994	0.468615762044805	0.472912263123793	0.478115147544447	0.466370883547669	0.000320177487303302	0.000787705221652328	0.000902385027335287
210	8.10930216216329	0.31	25.0532996459561	24.2556133891173	25.8509859027948	0.39004403330879	9.93390135396305	9.66933815477965	10.1984645531465	0.25	0.16	0.39	15.6030168905381	16.0299317423507	16.4568465941632	37.3078311746444	38.3286124331092	39.3493936915741	37.2682335146642	38.2891208535322	39.3079682866386	25.0532996459561	0.308803874360272	-0.0117667806452761	-13.896781382677	-0.381350597247917	-0.378232396705513	-0.384278482938068	0.475599351639102	0.483036880222994	0.468615762044805	0.472912263123793	0.478115147544447	0.466370883547669	0.000320177487303302	0.000787705221652328	0.000902385027335287
210	8.10930216216329	0.31	25.0625195738017	24.2613634750168	25.8636756725867	0.378730529261079	9.78667471696626	9.51972641009525	10.0536230238373	0.25	0.16	0.39	15.2710197069052	15.6992434477292	16.1274671885532	36.2962651775887	37.3140703242391	38.3318754708895	36.2552576523989	37.2663381978684	38.2851893394294	25.0625195738017	0.311670251980213	-0.00182539535344601	-13.8022576255823	-0.381350597247917	-0.378232396705513	-0.384278482938068	0.475599351639102	0.483036880222994	0.468615762044805	0.472912263123793	0.478115147544447	0.466370883547669	0.000320177487303302	0.000787705221652328	0.000902385027335287
210	8.10930216216329	0.31	25.0703731332921	24.2816713237983	25.8590749427858	0.392218689014302	9.94124920058673	9.67769638675733	10.2048020144161	0.25	0.16	0.39	15.531927863725	15.9549090287759	16.3778901938269	36.9343767091578	37.9402110027459	38.9460452963339	36.855898377628	37.8666677245071	38.8544735430814	25.0703731332921	0.312918157023454	0.14826790947372	-13.6318841419132	-0.381350597247917	-0.378232396705513	-0.384278482938068	0.475599351639102	0.483036880222994	0.468615762044805	0.472912263123793	0.478115147544447	0.466370883547669	0.000320177487303302	0.000787705221652328	0.000902385027335287
210	8.10930216216329	0.31	25.0706054049922	24.2740022623153	25.867208547669	0.39770995981828	10.0764840350141	9.81239778105392	10.3405702889743	0.25	0.16	0.39	15.825167662765	16.251078774361	16.6769898859571	37.8179165438812	38.8357301441344	39.8535437443877	37.7330302186204	38.754622268733	39.7954529478996	25.0706054049922	0.309273816911184	0.172577239345391	-13.713285514513	-0.381350597247917	-0.378232396705513	-0.384278482938068	0.475599351639102	0.483036880222994	0.468615762044805	0.472912263123793	0.478115147544447	0.466370883547669	0.000320177487303302	0.000787705221652328	0.000902385027335287
210	8.10930216216329	0.31	25.0758567093272	24.2845825077962	25.8671309108582	0.387741745408147	9.7920321662947	9.52998103231091	10.0540833002785	0.25	0.16	0.39	15.3220279787146	15.7433462156703	16.1646644526259	36.5005843336289	37.5042609918792	38.5079376501295	36.4047996633338	37.3963261766244	38.392628450598	25.0758567093272	0.312576791901843	-0.0433410812081301	-13.8383377617042	-0.381350597247917	-0.378232396705513	-0.384278482938068	0.475599351639102	0.483036880222994	0.468615762044805	0.472912263123793	0.478115147544447	0.466370883547669	0.000320177487303302	0.000787705221652328	0.000902385027335287
210	8.10930216216329	0.31	25.0759071766818	24.2709248358899	25.8808895174737	0.389288184586358	10.016532234814	9.74934413535365	10.2837203342743	0.25	0.16	0.39	15.6901542749472	16.1201547388513	16.5501552027553	37.4147754827029	38.4401555097251	39.4655355367473	37.3877735538553	38.4147336980694	39.4407024382232	25.0759071766818	0.311137930460072	0.0111038957657199	-13.766122674815	-0.381350597247917	-0.378232396705513	-0.384278482938068	0.475599351639102	0.483036880222994	0.468615762044805	0.472912263123793	0.478115147544447	0.466370883547669	0.000320177487303302	0.000787705221652328	0.000902385027335287
210	8.10930216216329	0.31	25.0780111052102	24.2761240460086	25.8798981644118	0.387631865850868	9.95114189436622	9.68477107748217	10.2175127112503	0.24	0.16	0.38	15.7456533189725	16.1787231874693	16.6117930559662	37.938062203526	38.9815140868284	40.0249659701308	37.8925301445717	38.9132725779896	39.919609370479	25.0780111052102	0.307337536723213	-0.0407254225260262	-14.0077693964033	-0.381350597247917	-0.378232396705513	-0.384278482938068	0.475599351639102	0.483036880222994	0.468615762044805	0.472912263123793	0.478115147544447	0.466370883547669	0.000320177487303302	0.000787705221652328	0.000902385027335287
210	8.10930216216329	0.31	25.0813914534544	24.2795742068352	25.8832087000737	0.379788298209125	9.78671958481321	9.52036909426199	10.0530700753644	0.25	0.16	0.39	15.3043454362547	15.7325137009671	16.1606819656795	36.453096300368	37.4729412229316	38.4927861454951	36.4830865129576	37.5135301284793	38.5159078415368	25.0813914534544	0.309439989876677	0.0344498977384612	-13.7624373756482	-0.381350597247917	-0.378232396705513	-0.384278482938068	0.475599351639102	0.483036880222994	0.468615762044805	0.472912263123793	0.478115147544447	0.466370883547669	0.000320177487303302	0.000787705221652328	0.000902385027335287
210	8.10930216216329	0.31	25.0863606527005	24.282769651494	25.8899516539069	0.396080608807929	9.96686616702587	9.70476226203074	10.228970072021	0.25	0.16	0.39	15.6080021638607	16.0295393644499	16.4510765650391	37.19380144148	38.1983227616536	39.2028440818271	37.1259399990842	38.1024922241895	39.1169428050399	25.0863606527005	0.309465184897174	-0.0332283095440945	-13.9224723929067	-0.381350597247917	-0.378232396705513	-0.384278482938068	0.475599351639102	0.483036880222994	0.468615762044805	0.472912263123793	0.478115147544447	0.466370883547669	0.000320177487303302	0.000787705221652328	0.000902385027335287
210	8.10930216216329	0.31	25.0906266976516	24.3004090603745	25.8808443349286	0.39446600135112	9.90686352487369	9.64545615625089	10.1682708934965	0.25	0.16	0.39	15.5128899919442	15.933314250459	16.3537385089738	36.9677971620858	37.9696838974954	38.9715706329049	36.8669197593101	37.8585820746998	38.8567907993254	25.0906266976516	0.311865798030858	-0.0269807140480211	-13.8129752634709	-0.381350597247917	-0.378232396705513	-0.384278482938068	0.475599351639102	0.483036880222994	0.468615762044805	0.472912263123793	0.478115147544447	0.466370883547669	0.000320177487303302	0.000787705221652328	0.000902385027335287
210	8.10930216216329	0.31	25.0932791286148	24.2898110932446	25.8967471639849	0.387300930617478	9.85975924515434	9.59565047769652	10.1238680126122	0.25	0.16	0.39	15.4637798012764	15.8894017883472	16.315023775418	36.9256720190412	37.9420068414869	38.9583416639326	36.8730660080464	37.8778934292028	38.8481163625728	25.0932791286148	0.310379727836309	0.0212424076166862	-13.8149353302468	-0.381350597247917	-0.378232396705513	-0.384278482938068	0.475599351639102	0.483036880222994	0.468615762044805	0.472912263123793	0.478115147544447	0.466370883547669	0.000320177487303302	0.000787705221652328	0.000902385027335287
210	8.10930216216329	0.31	25.0941133983793	24.2890576784009	25.8991691183577	0.386279492494154	9.94508317312543	9.67811463760634	10.2120517086445	0.25	0.16	0.38	15.5749783327131	16.004610478221	16.4342426237288	37.1388181594261	38.1632837982609	39.1877494370956	37.1298953965665	38.1394379533959	39.1797353179818	25.0941133983793	0.308965270325551	0.10297520319838	-13.7414459495297	-0.381350597247917	-0.378232396705513	-0.384278482938068	0.475599351639102	0.483036880222994	0.468615762044805	0.472912263123793	0.478115147544447	0.466370883547669	0.000320177487303302	0.000787705221652328	0.000902385027335287
210	8.10930216216329	0.31	25.096890283209	24.2901068717357	25.9036736946823	0.379641400576595	9.83023223236483	9.56261408144369	10.097850383286	0.25	0.16	0.39	15.4352909093986	15.8672610774846	16.2992312455707	36.9176896430783	37.9508636009957	38.984037558913	36.845090784579	37.9055020882452	38.9337097354296	25.096890283209	0.30929998616298	0.11599918475358	-13.7343399339072	-0.381350597247917	-0.378232396705513	-0.384278482938068	0.475599351639102	0.483036880222994	0.468615762044805	0.472912263123793	0.478115147544447	0.466370883547669	0.000320177487303302	0.000787705221652328	0.000902385027335287
210	8.10930216216329	0.31	25.0977835506589	24.2997794618766	25.8957876394411	0.382440926128451	9.78882438569913	9.52391046629067	10.0537383051076	0.25	0.16	0.39	15.24255783925	15.6665397480781	16.0905216569062	36.1446694571025	37.1500575364524	38.1554456158023	36.0890020238938	37.1094556095501	38.0942005608562	25.0977835506589	0.312312846355617	-0.0638983771641559	-13.8313355315214	-0.381350597247917	-0.378232396705513	-0.384278482938068	0.475599351639102	0.483036880222994	0.468615762044805	0.472912263123793	0.478115147544447	0.466370883547669	0.000320177487303302	0.000787705221652328	0.000902385027335287
210	8.10930216216329	0.31	25.109386605847	24.3171612706152	25.9016119410787	0.388728170344394	9.90137982683118	9.63695205072919	10.1658076029332	0.25	0.16	0.39	15.4829324009701	15.9077676975218	16.3326029940735	36.8572512574553	37.8685752665339	38.8798992756124	36.8221462785063	37.8532736615918	38.8251235872003	25.109386605847	0.311358522733354	-0.0638653018631333	-13.8488724158027	-0.381350597247917	-0.378232396705513	-0.384278482938068	0.475599351639102	0.483036880222994	0.468615762044805	0.472912263123793	0.478115147544447	0.466370883547669	0.000320177487303302	0.000787705221652328	0.000902385027335287
210	8.10930216216329	0.31	25.1173991844976	24.3145717889437	25.9202265800516	0.390715789148373	10.0373919286365	9.77044954679307	10.3043343104799	0.25	0.16	0.39	15.6683147057625	16.0963950337962	16.52447536183	37.2288239017036	38.2459675733386	39.2631112449735	37.1806781572356	38.1968832995816	39.2150958636404	25.1173991844976	0.311435236860606	0.111256518447678	-13.6726732021481	-0.381350597247917	-0.378232396705513	-0.384278482938068	0.475599351639102	0.483036880222994	0.468615762044805	0.472912263123793	0.478115147544447	0.466370883547669	0.000320177487303302	0.000787705221652328	0.000902385027335287
210	8.10930216216329	0.31	25.1226693404783	24.3294455273121	25.9158931536445	0.390369524656115	10.0087518356871	9.74237744413528	10.2751262272389	0.25	0.16	0.39	15.6206494939129	16.047746578628	16.4748436633432	37.1092325211447	38.1238667098174	39.1385008984902	37.0745315111898	38.0950871802973	39.1102141341167	25.1226693404783	0.312428191899489	0.089416379848924	-13.6888689426827	-0.381350597247917	-0.378232396705513	-0.384278482938068	0.475599351639102	0.483036880222994	0.468615762044805	0.472912263123793	0.478115147544447	0.466370883547669	0.000320177487303302	0.000787705221652328	0.000902385027335287
210	8.10930216216329	0.31	25.1258233333661	24.3288314885098	25.9228151782224	0.401435466559544	10.2030467993212	9.93771172240539	10.468381876237	0.25	0.16	0.38	16.105210378043	16.5352165357754	16.9652226935077	38.6775355245577	39.7102186159967	40.7429017074357	38.6978967081681	39.7407510680703	40.786243444888	25.1258233333661	0.30575365254648	-0.0871574868941967	-14.0531848297672	-0.381350597247917	-0.378232396705513	-0.384278482938068	0.475599351639102	0.483036880222994	0.468615762044805	0.472912263123793	0.478115147544447	0.466370883547669	0.000320177487303302	0.000787705221652328	0.000902385027335287
210	8.10930216216329	0.31	25.1284757135097	24.332472099943	25.9244793270765	0.39885604725375	10.1391498584549	9.87405588134344	10.4042438355664	0.25	0.16	0.38	15.86219217406	16.2880527990817	16.7139134241034	37.7560539225607	38.7697105814498	39.7833672403389	37.7904587234738	38.8184023140194	39.8116998773973	25.1284757135097	0.309889029542152	-0.0530242549291892	-13.8786167892485	-0.381350597247917	-0.378232396705513	-0.384278482938068	0.475599351639102	0.483036880222994	0.468615762044805	0.472912263123793	0.478115147544447	0.466370883547669	0.000320177487303302	0.000787705221652328	0.000902385027335287
210	8.10930216216329	0.31	25.1285148048007	24.3228922042601	25.9341374053414	0.383102367042642	9.88231449380784	9.61524457594546	10.1493844116702	0.25	0.16	0.39	15.5690423472982	16.0014830229406	16.433923698583	37.3566927066678	38.3943000991765	39.4319074916851	37.2398843097812	38.2770268424966	39.3108562612576	25.1285148048007	0.308919007176207	0.130171255205776	-13.7728587542991	-0.381350597247917	-0.378232396705513	-0.384278482938068	0.475599351639102	0.483036880222994	0.468615762044805	0.472912263123793	0.478115147544447	0.466370883547669	0.000320177487303302	0.000787705221652328	0.000902385027335287
210	8.10930216216329	0.31	25.1321085023933	24.3407718011927	25.9234452035939	0.39782092979784	10.1260386675714	9.86071513944993	10.3913621956928	0.25	0.16	0.38	15.9384489947597	16.3673068879519	16.7961647811441	38.1746338149393	39.2018035876469	40.2289733603544	38.1091806693708	39.1517400156808	40.217156656244	25.1321085023933	0.309177060343615	0.0390885949712709	-13.8517655486609	-0.381350597247917	-0.378232396705513	-0.384278482938068	0.475599351639102	0.483036880222994	0.468615762044805	0.472912263123793	0.478115147544447	0.466370883547669	0.000320177487303302	0.000787705221652328	0.000902385027335287
210	8.10930216216329	0.31	25.1347218956325	24.3398008359282	25.9296429553368	0.392442357880702	10.0672976191005	9.80052829926445	10.3340669389366	0.25	0.16	0.39	15.7148137996552	16.1425693308544	16.5703248620537	37.3351523479901	38.3514111550381	39.367669962086	37.2697521550957	38.2702698443697	39.3077499017076	25.1347218956325	0.310416363978822	0.0153348736916525	-13.7842325119498	-0.381350597247917	-0.378232396705513	-0.384278482938068	0.475599351639102	0.483036880222994	0.468615762044805	0.472912263123793	0.478115147544447	0.466370883547669	0.000320177487303302	0.000787705221652328	0.000902385027335287
210	8.10930216216329	0.31	25.1353907394579	24.3371781928557	25.9336032860601	0.395885190288722	10.0517586970827	9.78731432077474	10.3162030733907	0.25	0.16	0.39	15.775031346672	16.2012584186743	16.6274854906766	37.674658242586	38.6925934161229	39.7105285896598	37.622076559801	38.6478765952581	39.6699451038043	25.1353907394579	0.309873632621609	-0.0364845554168774	-13.9047193711406	-0.381350597247917	-0.378232396705513	-0.384278482938068	0.475599351639102	0.483036880222994	0.468615762044805	0.472912263123793	0.478115147544447	0.466370883547669	0.000320177487303302	0.000787705221652328	0.000902385027335287
210	8.10930216216329	0.31	25.1462217794767	24.3482120770647	25.9442314818887	0.392706593877072	9.92836912624328	9.6654269401353	10.1913113123513	0.25	0.16	0.39	15.6747407830688	16.1011627749481	16.5275847668274	37.670226745444	38.6950228390858	39.7198189327276	37.579055634588	38.6014247747444	39.5579968816874	25.1462217794767	0.307188243629159	-0.0118173420013779	-13.9847019573913	-0.381350597247917	-0.378232396705513	-0.384278482938068	0.475599351639102	0.483036880222994	0.468615762044805	0.472912263123793	0.478115147544447	0.466370883547669	0.000320177487303302	0.000787705221652328	0.000902385027335287
210	8.10930216216329	0.31	25.1484921627417	24.3473757046286	25.9496086208547	0.390949605439885	9.91935847508274	9.65568467506033	10.1830322751052	0.25	0.16	0.39	15.3881030364683	15.8083155578281	16.2285280791878	36.3350895507895	37.3273144896131	38.3195394284366	36.3426220555196	37.320526029927	38.321886174641	25.1484921627417	0.312424981807024	0.0390438176770974	-13.6968471066567	-0.381350597247917	-0.378232396705513	-0.384278482938068	0.475599351639102	0.483036880222994	0.468615762044805	0.472912263123793	0.478115147544447	0.466370883547669	0.000320177487303302	0.000787705221652328	0.000902385027335287
210	8.10930216216329	0.31	25.1500694979924	24.3519105111341	25.9482284848507	0.395050119473763	10.0457008112293	9.78095383638392	10.3104477860747	0.25	0.16	0.39	15.6977933109697	16.1226949473896	16.5475965838096	37.3291478255621	38.3395583770986	39.3499689286351	37.279370384065	38.331487589767	39.3163014966813	25.1500694979924	0.311083802689385	-0.138142989845267	-13.937499849586	-0.381350597247917	-0.378232396705513	-0.384278482938068	0.475599351639102	0.483036880222994	0.468615762044805	0.472912263123793	0.478115147544447	0.466370883547669	0.000320177487303302	0.000787705221652328	0.000902385027335287
210	8.10930216216329	0.31	25.1501279006914	24.3492281851749	25.9510276162079	0.393573128093141	10.010458686955	9.74582346603353	10.2750939078764	0.25	0.16	0.39	15.7012789376717	16.1276268429976	16.5539747483236	37.4818817407191	38.4996537216684	39.5174257026177	37.4208844097485	38.4505987611459	39.4429081987201	25.1501279006914	0.311636078136411	-0.0865110814863558	-13.8521513996221	-0.381350597247917	-0.378232396705513	-0.384278482938068	0.475599351639102	0.483036880222994	0.468615762044805	0.472912263123793	0.478115147544447	0.466370883547669	0.000320177487303302	0.000787705221652328	0.000902385027335287
210	8.10930216216329	0.31	25.1501917735162	24.3569748241668	25.9434087228656	0.389240610454505	9.79489807715959	9.53359586119768	10.0562002931215	0.25	0.16	0.39	15.2611831131189	15.6794702970647	16.0977574810106	36.1962842738939	37.188372613704	38.1804609535141	36.1046104980721	37.1038473210554	38.0979121825069	25.1501917735162	0.312094134574283	0.130085743103255	-13.6593206794293	-0.381350597247917	-0.378232396705513	-0.384278482938068	0.475599351639102	0.483036880222994	0.468615762044805	0.472912263123793	0.478115147544447	0.466370883547669	0.000320177487303302	0.000787705221652328	0.000902385027335287
210	8.10930216216329	0.31	25.1506270909811	24.3521030747472	25.9491511072149	0.387722929503764	9.89243889644885	9.62769021895532	10.1571875739424	0.25	0.16	0.4	15.352306205803	15.7744742099687	16.1966422141344	36.2714046345978	37.2688200259796	38.2662354173614	36.1527403149395	37.1473362827008	38.1552442705714	25.1506270909811	0.314555932362306	0.106215802286326	-13.5902022837162	-0.381350597247917	-0.378232396705513	-0.384278482938068	0.475599351639102	0.483036880222994	0.468615762044805	0.472912263123793	0.478115147544447	0.466370883547669	0.000320177487303302	0.000787705221652328	0.000902385027335287
210	8.10930216216329	0.31	25.1538503297081	24.3508666448031	25.956834014613	0.380985305289286	9.75788281536588	9.49299063812059	10.0227749926112	0.25	0.16	0.39	15.1399025832582	15.5623660525106	15.984829521763	35.7752271064894	36.7734981636237	37.771769220758	35.7156576297499	36.7198056727343	37.6994336443197	25.1538503297081	0.314357812451537	-0.0484411564514388	-13.7666492087879	-0.381350597247917	-0.378232396705513	-0.384278482938068	0.475599351639102	0.483036880222994	0.468615762044805	0.472912263123793	0.478115147544447	0.466370883547669	0.000320177487303302	0.000787705221652328	0.000902385027335287
210	8.10930216216329	0.31	25.1580143861023	24.3633430861011	25.9526856861035	0.392694138742913	9.99236698102722	9.72772296999877	10.2570109920557	0.25	0.16	0.39	15.5553938738353	15.9785804551756	16.4017670365159	36.8547086589078	37.8573459620936	38.8599832652794	36.7827979045368	37.7792133451557	38.7940904598736	25.1580143861023	0.314585155304791	0.272956944579972	-13.4764463600055	-0.381350597247917	-0.378232396705513	-0.384278482938068	0.475599351639102	0.483036880222994	0.468615762044805	0.472912263123793	0.478115147544447	0.466370883547669	0.000320177487303302	0.000787705221652328	0.000902385027335287
210	8.10930216216329	0.31	25.162458476045	24.3545730554381	25.9703438966519	0.390019335845952	9.91776393226646	9.65361680025562	10.1819110642773	0.25	0.16	0.39	15.6399719913081	16.0679207934736	16.495869595639	37.5484135401957	38.5758321702719	39.6032508003481	37.4340639552677	38.4643810401623	39.4631920308806	25.162458476045	0.308537453131854	-0.0110955883467172	-13.9486260133455	-0.381350597247917	-0.378232396705513	-0.384278482938068	0.475599351639102	0.483036880222994	0.468615762044805	0.472912263123793	0.478115147544447	0.466370883547669	0.000320177487303302	0.000787705221652328	0.000902385027335287
210	8.10930216216329	0.31	25.1640119436641	24.3681660479845	25.9598578393438	0.38858501466988	9.85178607553014	9.58860348593654	10.1149686651237	0.25	0.16	0.39	15.4937133073646	15.9189760264492	16.3442387455337	37.097491440842	38.1157224980702	39.1339535552984	37.0185750330377	38.0226679873227	39.0659763783685	25.1640119436641	0.309745984254203	0.0333090398437075	-13.844777205915	-0.381350597247917	-0.378232396705513	-0.384278482938068	0.475599351639102	0.483036880222994	0.468615762044805	0.472912263123793	0.478115147544447	0.466370883547669	0.000320177487303302	0.000787705221652328	0.000902385027335287
210	8.10930216216329	0.31	25.1659635567078	24.3571610384097	25.9747660750059	0.381073468453188	9.86879067397972	9.60093780730675	10.1366435406527	0.25	0.16	0.39	15.3762018827257	15.8051766178496	16.2341513529735	36.4863109501028	37.5042284888321	38.5221460275614	36.4394311188402	37.4455527545646	38.483565725628	25.1659635567078	0.312228173789322	0.0286062158686728	-13.720987492973	-0.381350597247917	-0.378232396705513	-0.384278482938068	0.475599351639102	0.483036880222994	0.468615762044805	0.472912263123793	0.478115147544447	0.466370883547669	0.000320177487303302	0.000787705221652328	0.000902385027335287
210	8.10930216216329	0.31	25.1665215422264	24.3730847724955	25.9599583119573	0.393921610258255	9.90047334904589	9.63893665893591	10.1620100391559	0.25	0.16	0.39	15.5126248889913	15.9335344469583	16.3544440049253	36.9918135032205	37.9955255107924	38.9992375183642	36.9041823952566	37.899679790274	38.9069771496367	25.1665215422264	0.311648010127733	-0.142465677319937	-13.971165313966	-0.381350597247917	-0.378232396705513	-0.384278482938068	0.475599351639102	0.483036880222994	0.468615762044805	0.472912263123793	0.478115147544447	0.466370883547669	0.000320177487303302	0.000787705221652328	0.000902385027335287
210	8.10930216216329	0.31	25.1673559204937	24.3684741171643	25.9662377238231	0.39168448620979	10.0092114979664	9.74355937252659	10.2748636234062	0.25	0.16	0.39	15.6847698191065	16.1124053761113	16.5400409331161	37.4114095685113	38.4314085327088	39.4514074969063	37.3535826093226	38.3624161532312	39.39833119052	25.1673559204937	0.309090420228938	0.0887480863528434	-13.7850276350222	-0.381350597247917	-0.378232396705513	-0.384278482938068	0.475599351639102	0.483036880222994	0.468615762044805	0.472912263123793	0.478115147544447	0.466370883547669	0.000320177487303302	0.000787705221652328	0.000902385027335287
210	8.10930216216329	0.31	25.170208752007	24.3693224177425	25.9710950862715	0.386991201076903	9.9537189742189	9.68691926512706	10.2205186833107	0.25	0.16	0.39	15.6309335047379	16.0614448363345	16.491956167931	37.373481578277	38.4028319568572	39.4321823354373	37.3258571635983	38.3555217696	39.3859923936972	25.170208752007	0.311149449852882	0.0397953469930761	-13.7690749780885	-0.381350597247917	-0.378232396705513	-0.384278482938068	0.475599351639102	0.483036880222994	0.468615762044805	0.472912263123793	0.478115147544447	0.466370883547669	0.000320177487303302	0.000787705221652328	0.000902385027335287
210	8.10930216216329	0.31	25.1813283478911	24.3835345335133	25.979122162269	0.387284863553599	9.83723539824052	9.57372104560593	10.1007497508751	0.25	0.16	0.38	15.5004520841964	15.9270982729722	16.353744461748	37.1888024349705	38.2124152133484	39.2360279917262	37.1353579452544	38.1521563695568	39.195458524615	25.1813283478911	0.307931074668752	-0.00862422172528125	-13.9168543340606	-0.381350597247917	-0.378232396705513	-0.384278482938068	0.475599351639102	0.483036880222994	0.468615762044805	0.472912263123793	0.478115147544447	0.466370883547669	0.000320177487303302	0.000787705221652328	0.000902385027335287
210	8.10930216216329	0.31	25.1895187422946	24.3808419967844	25.9981954878049	0.373784561641629	9.73112005782151	9.46287532453334	9.99936479110968	0.25	0.16	0.39	15.2281760506064	15.6598501330674	16.0915242155283	36.3108537028042	37.340159799834	38.3694658968638	36.3022408363424	37.3197555159603	38.3582434649147	25.1895187422946	0.308679748474752	0.00304869199029393	-13.8745898493455	-0.381350597247917	-0.378232396705513	-0.384278482938068	0.475599351639102	0.483036880222994	0.468615762044805	0.472912263123793	0.478115147544447	0.466370883547669	0.000320177487303302	0.000787705221652328	0.000902385027335287
210	8.10930216216329	0.31	25.1927641007832	24.3872104901293	25.9983177114371	0.379258267456506	9.77324754019573	9.50696419118229	10.0395308892092	0.25	0.16	0.39	15.421403583304	15.8533462003235	16.285288817343	37.0703477856971	38.1086620318603	39.1469762780236	36.987290045283	38.0224148027551	39.0742050223229	25.1927641007832	0.30903911295077	0.088729860013129	-13.7716650669066	-0.381350597247917	-0.378232396705513	-0.384278482938068	0.475599351639102	0.483036880222994	0.468615762044805	0.472912263123793	0.478115147544447	0.466370883547669	0.000320177487303302	0.000787705221652328	0.000902385027335287
210	8.10930216216329	0.31	25.1965507272082	24.4027405089414	25.9903609454751	0.399114454369782	10.1591540693416	9.89368014800153	10.4246279906817	0.25	0.16	0.38	15.9628965328445	16.3912237756023	16.81955101836	38.163154277919	39.1871738606537	40.2111934433883	38.1308082505235	39.1587115158615	40.170372401266	25.1965507272082	0.310440006413054	0.0482378464919345	-13.799056729333	-0.381350597247917	-0.378232396705513	-0.384278482938068	0.475599351639102	0.483036880222994	0.468615762044805	0.472912263123793	0.478115147544447	0.466370883547669	0.000320177487303302	0.000787705221652328	0.000902385027335287
210	8.10930216216329	0.31	25.196665765291	24.3923588476357	26.0009726829463	0.380267603338483	9.85281614038781	9.58493941424755	10.1206928665281	0.25	0.16	0.39	15.3433270806275	15.7721373264543	16.200947572281	36.3910032732049	37.4080470328447	38.4250907924845	36.3094853212718	37.326309553238	38.321300129	25.196665765291	0.313991560790826	0.0374161814054381	-13.6682959101677	-0.381350597247917	-0.378232396705513	-0.384278482938068	0.475599351639102	0.483036880222994	0.468615762044805	0.472912263123793	0.478115147544447	0.466370883547669	0.000320177487303302	0.000787705221652328	0.000902385027335287
210	8.10930216216329	0.31	25.2123411302049	24.4144381400307	26.0102441203792	0.392789360620314	10.0002925706218	9.73549152095402	10.2650936202896	0.25	0.16	0.4	15.5942966084711	16.0184545569287	16.4426125053863	37.0100437949615	38.0167005645826	39.0233573342037	36.9262026605906	37.9382613337342	38.9447736133605	25.2123411302049	0.315860128501829	-0.0370332298489768	-13.7153579289173	-0.381350597247917	-0.378232396705513	-0.384278482938068	0.475599351639102	0.483036880222994	0.468615762044805	0.472912263123793	0.478115147544447	0.466370883547669	0.000320177487303302	0.000787705221652328	0.000902385027335287
210	8.10930216216329	0.31	25.2148775373069	24.4089109193594	26.0208441552544	0.389771396670174	10.0519484207883	9.78408789503318	10.3198089465435	0.25	0.16	0.39	15.6818404753443	16.1111647086912	16.5404889420382	37.2410018961815	38.260554710361	39.2801075245404	37.1711818700596	38.1933297221212	39.206008977638	25.2148775373069	0.312796071158126	-0.0359582013235071	-13.7700092421773	-0.381350597247917	-0.378232396705513	-0.384278482938068	0.475599351639102	0.483036880222994	0.468615762044805	0.472912263123793	0.478115147544447	0.466370883547669	0.000320177487303302	0.000787705221652328	0.000902385027335287
210	8.10930216216329	0.31	25.2161229628781	24.412463407936	26.0197825178201	0.393700620416568	9.98208344629603	9.71826881609523	10.2458980764968	0.25	0.16	0.39	15.6098328020328	16.0335813467679	16.457329891503	37.1503411309331	38.1588338669087	39.1673266028844	37.0777955406575	38.0678539476647	39.0516294390948	25.2161229628781	0.312557609492167	-0.0112857099422095	-13.7612854894879	-0.381350597247917	-0.378232396705513	-0.384278482938068	0.475599351639102	0.483036880222994	0.468615762044805	0.472912263123793	0.478115147544447	0.466370883547669	0.000320177487303302	0.000787705221652328	0.000902385027335287
210	8.10930216216329	0.31	25.2183901162879	24.4081255381433	26.0286546944325	0.387065675330821	9.96280366487596	9.69580236172686	10.2298049680251	0.25	0.16	0.38	15.601152558937	16.0307743590169	16.4603961590968	37.1957065103365	38.2199953457828	39.2442841812292	37.1910325638111	38.2109720214223	39.2256824917081	25.2183901162879	0.309529755875267	-0.0617312599891049	-13.9200435685588	-0.381350597247917	-0.378232396705513	-0.384278482938068	0.475599351639102	0.483036880222994	0.468615762044805	0.472912263123793	0.478115147544447	0.466370883547669	0.000320177487303302	0.000787705221652328	0.000902385027335287
210	8.10930216216329	0.31	25.2186508338065	24.4199170328284	26.0173846347847	0.398786288773185	10.1617269787188	9.89600405670822	10.4274499007294	0.25	0.16	0.38	16.0260186712034	16.4563419092604	16.8866651473174	38.4589667348058	39.491649114453	40.5243314941002	38.4310386420541	39.4549188436354	40.4985294705242	25.2186508338065	0.30739395100885	0.0422624998943978	-13.8870466936911	-0.381350597247917	-0.378232396705513	-0.384278482938068	0.475599351639102	0.483036880222994	0.468615762044805	0.472912263123793	0.478115147544447	0.466370883547669	0.000320177487303302	0.000787705221652328	0.000902385027335287
210	8.10930216216329	0.31	25.219348301245	24.4255819230592	26.0131146794308	0.395723906527948	10.0039471136074	9.74067181282005	10.2672224143947	0.25	0.16	0.39	15.7559998882907	16.1818602077335	16.6077205271763	37.7658938735769	38.7866476018755	39.807401330174	37.6907606390115	38.6826035650944	39.712948076141	25.219348301245	0.311186311594146	-0.0381313569822458	-13.8872869936292	-0.381350597247917	-0.378232396705513	-0.384278482938068	0.475599351639102	0.483036880222994	0.468615762044805	0.472912263123793	0.478115147544447	0.466370883547669	0.000320177487303302	0.000787705221652328	0.000902385027335287
210	8.10930216216329	0.31	25.2219941964686	24.4135543162339	26.0304340767034	0.387724328309697	9.86256489757707	9.59861650750608	10.1265132876481	0.25	0.16	0.39	15.5025060187901	15.9288030275856	16.3551000363812	37.1005780434317	38.1207915124883	39.1410049815449	37.0464839508365	38.0657527377962	39.0708853247921	25.2219941964686	0.309252938919427	0.00534605850190656	-13.8587042726659	-0.381350597247917	-0.378232396705513	-0.384278482938068	0.475599351639102	0.483036880222994	0.468615762044805	0.472912263123793	0.478115147544447	0.466370883547669	0.000320177487303302	0.000787705221652328	0.000902385027335287
210	8.10930216216329	0.31	25.2242837735651	24.4187960416358	26.0297715054945	0.375621641573754	9.65656504707338	9.39141698592972	9.92171310821704	0.25	0.16	0.39	15.0808244345108	15.5066016484552	15.9323788623995	35.881714677413	36.89476383618	37.907812994947	35.8259304711438	36.8548476780795	37.8491067874675	25.2242837735651	0.311697728268189	0.136571174671276	-13.6503390400634	-0.381350597247917	-0.378232396705513	-0.384278482938068	0.475599351639102	0.483036880222994	0.468615762044805	0.472912263123793	0.478115147544447	0.466370883547669	0.000320177487303302	0.000787705221652328	0.000902385027335287
210	8.10930216216329	0.31	25.2346902794561	24.4355945317495	26.0337860271627	0.392331401130351	10.0081666930885	9.7429025424089	10.2734308437682	0.25	0.16	0.39	15.7346090630396	16.1630058053056	16.5914025475716	37.6537855845756	38.678962569513	39.7041395544504	37.6067898925608	38.6455872432503	39.6481492351252	25.2346902794561	0.310780965579636	-0.0611301104167464	-13.8841558861756	-0.381350597247917	-0.378232396705513	-0.384278482938068	0.475599351639102	0.483036880222994	0.468615762044805	0.472912263123793	0.478115147544447	0.466370883547669	0.000320177487303302	0.000787705221652328	0.000902385027335287
210	8.10930216216329	0.31	25.2368005247777	24.4329780009019	26.0406230486534	0.387586431652746	9.82855738199121	9.56544271078675	10.0916720531957	0.25	0.16	0.39	15.3498403302154	15.7720652406183	16.1942901510211	36.4967532817815	37.5006619904644	38.5045706991474	36.3558349830092	37.3747992962859	38.3819197873366	25.2368005247777	0.31257935268844	0.0227404808404237	-13.7696780169306	-0.381350597247917	-0.378232396705513	-0.384278482938068	0.475599351639102	0.483036880222994	0.468615762044805	0.472912263123793	0.478115147544447	0.466370883547669	0.000320177487303302	0.000787705221652328	0.000902385027335287
210	8.10930216216329	0.31	25.2402380037681	24.4428146311742	26.0376613763621	0.391189647706938	9.96851506326578	9.70366811382555	10.233362012706	0.25	0.16	0.39	15.5352466449686	15.9592577132016	16.3832687814346	36.8506342349543	37.8564165790722	38.86219892319	36.8261835335187	37.8431675254712	38.8550697689386	25.2402380037681	0.312076641161882	0.0445235555231854	-13.6931303593507	-0.381350597247917	-0.378232396705513	-0.384278482938068	0.475599351639102	0.483036880222994	0.468615762044805	0.472912263123793	0.478115147544447	0.466370883547669	0.000320177487303302	0.000787705221652328	0.000902385027335287
210	8.10930216216329	0.31	25.2424900437145	24.433038530671	26.0519415567581	0.387927965142797	9.91728891685695	9.65198976723057	10.1825880664833	0.25	0.16	0.39	15.5202117552187	15.9468076261199	16.3734034970211	36.9775714298465	37.9939544236302	39.0103374174139	36.9144716774649	37.9113954909113	38.9341623565236	25.2424900437145	0.310258291421389	0.00436654621689301	-13.838736368367	-0.381350597247917	-0.378232396705513	-0.384278482938068	0.475599351639102	0.483036880222994	0.468615762044805	0.472912263123793	0.478115147544447	0.466370883547669	0.000320177487303302	0.000787705221652328	0.000902385027335287
210	8.10930216216329	0.31	25.2487761649341	24.4523709084641	26.0451814214042	0.396883224315966	9.96926670212	9.70753898592777	10.2309944183122	0.25	0.16	0.39	15.7155496149802	16.1392610124206	16.562972409861	37.7010477638975	38.7175164222879	39.7339850806784	37.675037680655	38.6852909994665	39.6892882734833	25.2487761649341	0.308384590385142	-0.069322298896909	-13.9582948987875	-0.381350597247917	-0.378232396705513	-0.384278482938068	0.475599351639102	0.483036880222994	0.468615762044805	0.472912263123793	0.478115147544447	0.466370883547669	0.000320177487303302	0.000787705221652328	0.000902385027335287
210	8.10930216216329	0.31	25.2499290212512	24.450185037275	26.0496730052275	0.39462511005123	9.99780712053253	9.73408791093958	10.2615263301255	0.25	0.16	0.38	15.6841426632094	16.1090627732524	16.5339828832954	37.445256867067	38.4597364602593	39.4742160534516	37.3757262322816	38.3928324190918	39.3947955713967	25.2499290212512	0.30839075843913	0.105148667601596	-13.8155297318746	-0.381350597247917	-0.378232396705513	-0.384278482938068	0.475599351639102	0.483036880222994	0.468615762044805	0.472912263123793	0.478115147544447	0.466370883547669	0.000320177487303302	0.000787705221652328	0.000902385027335287
210	8.10930216216329	0.31	25.2557462905268	24.4496001744424	26.0618924066112	0.395122562207786	9.93395997124256	9.67219751839595	10.1957224240892	0.25	0.16	0.39	15.5724840165842	15.993928223585	16.4153724305858	37.1498372594774	38.1552377907835	39.1606383220896	37.0575845338744	38.0411499767828	39.0646856919841	25.2557462905268	0.308070989532193	0.0632603433626069	-13.8413846700112	-0.381350597247917	-0.378232396705513	-0.384278482938068	0.475599351639102	0.483036880222994	0.468615762044805	0.472912263123793	0.478115147544447	0.466370883547669	0.000320177487303302	0.000787705221652328	0.000902385027335287
210	8.10930216216329	0.31	25.2561149136954	24.4461499550321	26.0660798723587	0.393771447169837	9.99424137869086	9.73014461157481	10.2583381458069	0.25	0.16	0.39	15.6121247720207	16.0358709592252	16.4596171464297	37.115546082499	38.1229407432602	39.1303354040214	37.1015434624547	38.0778561196309	39.1032181061529	25.2561149136954	0.310539021153988	-0.104688756874099	-13.9033966129591	-0.381350597247917	-0.378232396705513	-0.384278482938068	0.475599351639102	0.483036880222994	0.468615762044805	0.472912263123793	0.478115147544447	0.466370883547669	0.000320177487303302	0.000787705221652328	0.000902385027335287
210	8.10930216216329	0.31	25.2721752988295	24.4612384603244	26.0831121373347	0.388687016381016	10.0336408758491	9.76565770988529	10.3016240418129	0.25	0.16	0.38	15.7765179575749	16.2094474494488	16.6423769413228	37.766626766955	38.8029952850259	39.8393638030969	37.7352249152823	38.7458309847682	39.7871102916628	25.2721752988295	0.307749906345126	-0.142423336692579	-14.0646238012459	-0.381350597247917	-0.378232396705513	-0.384278482938068	0.475599351639102	0.483036880222994	0.468615762044805	0.472912263123793	0.478115147544447	0.466370883547669	0.000320177487303302	0.000787705221652328	0.000902385027335287
210	8.10930216216329	0.31	25.2729940525355	24.474665023034	26.0713230820371	0.390465136263722	9.93214725887104	9.66786472501427	10.1964297927278	0.25	0.16	0.39	15.4255534783382	15.847229254257	16.2689050301758	36.4661958582851	37.4630425163284	38.4598891743717	36.414046623747	37.4065026061591	38.3852064789207	25.2729940525355	0.313086571422843	0.0649676823922465	-13.6550432437189	-0.381350597247917	-0.378232396705513	-0.384278482938068	0.475599351639102	0.483036880222994	0.468615762044805	0.472912263123793	0.478115147544447	0.466370883547669	0.000320177487303302	0.000787705221652328	0.000902385027335287
210	8.10930216216329	0.31	25.2897792355843	24.4776847043486	26.1018737668199	0.386048985747348	9.86139503617949	9.59654430450844	10.1262457678505	0.25	0.16	0.39	15.3312126852308	15.7543319631963	16.1774512411618	36.2893229469514	37.2908557309798	38.2923885150083	36.2349514388053	37.240956363528	38.235366145314	25.2897792355843	0.31203974029085	-0.00864194900928315	-13.7365618738547	-0.381350597247917	-0.378232396705513	-0.384278482938068	0.475599351639102	0.483036880222994	0.468615762044805	0.472912263123793	0.478115147544447	0.466370883547669	0.000320177487303302	0.000787705221652328	0.000902385027335287
210	8.10930216216329	0.31	25.292277036839	24.490140973397	26.094413100281	0.393135852994579	10.026948590396	9.76163446638091	10.2922627144111	0.25	0.16	0.39	15.755214779582	16.1834300566763	16.6116453337705	37.6796678108903	38.7037737731505	39.7278797354107	37.5879876073651	38.6461013665919	39.6725197875083	25.292277036839	0.309314788442082	0.0747553290924201	-13.7928450091839	-0.381350597247917	-0.378232396705513	-0.384278482938068	0.475599351639102	0.483036880222994	0.468615762044805	0.472912263123793	0.478115147544447	0.466370883547669	0.000320177487303302	0.000787705221652328	0.000902385027335287
210	8.10930216216329	0.31	25.2925506192488	24.4801239751242	26.1049772633734	0.382173259191479	9.81755433266357	9.55171227851517	10.083396386812	0.25	0.16	0.39	15.3981699803473	15.826729909535	16.2552898387227	36.781589381817	37.8052899488975	38.8289905159779	36.7486961191001	37.7668645916181	38.7923455331602	25.2925506192488	0.309505157829805	-0.155220311922398	-13.9832004966055	-0.381350597247917	-0.378232396705513	-0.384278482938068	0.475599351639102	0.483036880222994	0.468615762044805	0.472912263123793	0.478115147544447	0.466370883547669	0.000320177487303302	0.000787705221652328	0.000902385027335287
210	8.10930216216329	0.31	25.2939184179682	24.4886195918181	26.0992172441183	0.389241124608678	9.93247865384638	9.66750643512271	10.19745087257	0.25	0.16	0.38	15.6864332490955	16.1163754528858	16.5463176566761	37.7187589135608	38.7525749553603	39.7863909971597	37.6460532958318	38.7005858747996	39.7241289720536	25.2939184179682	0.307915439595209	0.123797235427892	-13.8012506712425	-0.381350597247917	-0.378232396705513	-0.384278482938068	0.475599351639102	0.483036880222994	0.468615762044805	0.472912263123793	0.478115147544447	0.466370883547669	0.000320177487303302	0.000787705221652328	0.000902385027335287
210	8.10930216216329	0.31	25.3035457533827	24.4978052482201	26.1092862585452	0.391592349842969	10.0111170875404	9.7453630065476	10.2768711685333	0.25	0.16	0.39	15.6719019113787	16.099271511369	16.5266411113593	37.3427075346166	38.3610356272674	39.3793637199181	37.2780834160548	38.2682998198398	39.3124197550473	25.3035457533827	0.309685589255594	0.11623302631279	-13.7356644175746	-0.381350597247917	-0.378232396705513	-0.384278482938068	0.475599351639102	0.483036880222994	0.468615762044805	0.472912263123793	0.478115147544447	0.466370883547669	0.000320177487303302	0.000787705221652328	0.000902385027335287
210	8.10930216216329	0.31	25.3051887610143	24.4957824184712	26.1145951035574	0.391248020029358	9.90170391641422	9.63866426478785	10.1647435680406	0.25	0.16	0.39	15.5125133003962	15.9358505992471	16.359187898098	36.992335870335	38.0018586499308	39.0113814295266	36.9238529860051	37.9236822892328	38.9246575974076	25.3051887610143	0.310801356772648	-0.0130422633694303	-13.8337776969333	-0.381350597247917	-0.378232396705513	-0.384278482938068	0.475599351639102	0.483036880222994	0.468615762044805	0.472912263123793	0.478115147544447	0.466370883547669	0.000320177487303302	0.000787705221652328	0.000902385027335287
210	8.10930216216329	0.31	25.3054140879905	24.5029233642873	26.1079048116936	0.389684755662051	10.0024660995523	9.73587560729272	10.2690565918119	0.25	0.16	0.39	15.7472194157368	16.1784142198915	16.6096090240462	37.7423536938715	38.7758254694094	39.8092972449474	37.7062418665625	38.7484564636012	39.7768585880049	25.3054140879905	0.310112463081554	0.0701732536432548	-13.8017278746124	-0.381350597247917	-0.378232396705513	-0.384278482938068	0.475599351639102	0.483036880222994	0.468615762044805	0.472912263123793	0.478115147544447	0.466370883547669	0.000320177487303302	0.000787705221652328	0.000902385027335287
210	8.10930216216329	0.31	25.3081477699969	24.4981547632457	26.1181407767481	0.380953459727775	9.88681083094906	9.61840059002906	10.1552210718691	0.26	0.17	0.4	15.2958374078251	15.7226817012478	16.1495259946705	36.0399300018268	37.0456571187196	38.0513842356124	35.9876465167233	37.0016118610667	38.0077983063068	25.3081477699969	0.315682023605167	-0.044771538529226	-13.6918496455971	-0.381350597247917	-0.378232396705513	-0.384278482938068	0.475599351639102	0.483036880222994	0.468615762044805	0.472912263123793	0.478115147544447	0.466370883547669	0.000320177487303302	0.000787705221652328	0.000902385027335287
210	8.10930216216329	0.31	25.3087653568319	24.5024678038247	26.115062909839	0.390160735828617	9.89508379949453	9.63161902675344	10.1585485722356	0.25	0.16	0.38	15.635462540395	16.0631573623626	16.4908521843302	37.6140454120064	38.6429457348723	39.6718460577382	37.5618652935649	38.5982346198258	39.6016347995956	25.3087653568319	0.306171894100597	-0.0906617533357357	-14.0777554494185	-0.381350597247917	-0.378232396705513	-0.384278482938068	0.475599351639102	0.483036880222994	0.468615762044805	0.472912263123793	0.478115147544447	0.466370883547669	0.000320177487303302	0.000787705221652328	0.000902385027335287
210	8.10930216216329	0.31	25.3149707080398	24.5102865351163	26.1196548809633	0.390307639984084	9.93255295255813	9.66817215570962	10.1969337494066	0.25	0.16	0.39	15.5430990512004	15.9681325369999	16.3931660227995	37.0245577725746	38.037012032721	39.0494662928674	36.9805240648365	37.9872193339332	39.01629727417	25.3149707080398	0.312183471800745	-0.101048778712243	-13.9048070345569	-0.381350597247917	-0.378232396705513	-0.384278482938068	0.475599351639102	0.483036880222994	0.468615762044805	0.472912263123793	0.478115147544447	0.466370883547669	0.000320177487303302	0.000787705221652328	0.000902385027335287
210	8.10930216216329	0.31	25.3187228028416	24.507112722349	26.1303328833342	0.377511556066609	9.75140931547435	9.48473261336814	10.0180860175806	0.25	0.16	0.39	15.2928237887507	15.7228032072667	16.1527826257827	36.5363213503547	37.5635918156362	38.5908622809177	36.5511815736887	37.571876032516	38.5871700791701	25.3187228028416	0.30882044329979	0.221159975031271	-13.5926405780301	-0.381350597247917	-0.378232396705513	-0.384278482938068	0.475599351639102	0.483036880222994	0.468615762044805	0.472912263123793	0.478115147544447	0.466370883547669	0.000320177487303302	0.000787705221652328	0.000902385027335287
210	8.10930216216329	0.31	25.3216505781806	24.5116209162864	26.1316802400748	0.383177388323979	9.84303488769033	9.57706871808609	10.1090010572946	0.25	0.16	0.39	15.3620470205773	15.7886686647999	16.2152903090226	36.51032478591	37.5242583307301	38.5381918755502	36.4800105327486	37.4802310277165	38.4995461790882	25.3216505781806	0.310519577900249	-0.21075933994588	-13.9875896619692	-0.381350597247917	-0.378232396705513	-0.384278482938068	0.475599351639102	0.483036880222994	0.468615762044805	0.472912263123793	0.478115147544447	0.466370883547669	0.000320177487303302	0.000787705221652328	0.000902385027335287
210	8.10930216216329	0.31	25.3234531173214	24.5096790587062	26.1372271759367	0.382305094645179	9.97331857983111	9.70333408288252	10.2433030767797	0.25	0.16	0.39	15.593254646835	16.0271196437172	16.4609846405994	37.1287022808464	38.161767196681	39.1948321125156	37.0387218008965	38.0762777960273	39.0999530272965	25.3234531173214	0.310657026929279	-0.0118531501460585	-13.8115387592749	-0.381350597247917	-0.378232396705513	-0.384278482938068	0.475599351639102	0.483036880222994	0.468615762044805	0.472912263123793	0.478115147544447	0.466370883547669	0.000320177487303302	0.000787705221652328	0.000902385027335287
210	8.10930216216329	0.31	25.3272185386113	24.5280995560178	26.1263375212048	0.393322129650344	10.0315837679642	9.7662505906142	10.2969169453141	0.25	0.16	0.39	15.7351579974449	16.1626567011519	16.5901554048589	37.565101820912	38.5856846670246	39.6062675131371	37.502226748487	38.5110217953114	39.5235622443025	25.3272185386113	0.309574956361829	0.0254826789333601	-13.8165650465103	-0.381350597247917	-0.378232396705513	-0.384278482938068	0.475599351639102	0.483036880222994	0.468615762044805	0.472912263123793	0.478115147544447	0.466370883547669	0.000320177487303302	0.000787705221652328	0.000902385027335287
210	8.10930216216329	0.31	25.3324317468429	24.5305401395342	26.1343233541517	0.40356262196247	10.2444411857662	9.97920522834189	10.5096771431906	0.25	0.16	0.39	16.1003919447265	16.5283221029557	16.956252261185	38.4906705846473	39.5137089560228	40.5367473273982	38.4087521080952	39.4204779850226	40.44093092893	25.3324317468429	0.310875863992282	0.0133572826455536	-13.8243888968792	-0.381350597247917	-0.378232396705513	-0.384278482938068	0.475599351639102	0.483036880222994	0.468615762044805	0.472912263123793	0.478115147544447	0.466370883547669	0.000320177487303302	0.000787705221652328	0.000902385027335287
210	8.10930216216329	0.31	25.3357284755935	24.5229925314134	26.1484644197736	0.391355653850248	10.0085423455065	9.74272458871598	10.274360102297	0.25	0.16	0.38	15.7493933495316	16.1790953669563	16.608797384381	37.7258637651035	38.75516561878	39.7844674724565	37.6629548416568	38.674471271586	39.7246446307975	25.3357284755935	0.306829470285591	-0.0603946131925178	-14.0250872117808	-0.381350597247917	-0.378232396705513	-0.384278482938068	0.475599351639102	0.483036880222994	0.468615762044805	0.472912263123793	0.478115147544447	0.466370883547669	0.000320177487303302	0.000787705221652328	0.000902385027335287
210	8.10930216216329	0.31	25.3383283143038	24.5391825412081	26.1374740873996	0.387113711995507	9.90052491084433	9.63521952660669	10.165830295082	0.25	0.16	0.39	15.5690270907082	15.9977196288596	16.426412167011	37.2777937942451	38.3042363551855	39.330678916126	37.1699844133911	38.2085473831614	39.2202796377623	25.3383283143038	0.309531871294326	0.088457530251169	-13.7770248197671	-0.381350597247917	-0.378232396705513	-0.384278482938068	0.475599351639102	0.483036880222994	0.468615762044805	0.472912263123793	0.478115147544447	0.466370883547669	0.000320177487303302	0.000787705221652328	0.000902385027335287
210	8.10930216216329	0.31	25.3400199391103	24.5352128506213	26.1448270275992	0.391238947397374	10.0186143315031	9.75246387507021	10.2847647879361	0.25	0.16	0.39	15.724122521347	16.1532430430606	16.5823635647743	37.5658208211615	38.5910140939495	39.6162073667374	37.4418794576726	38.4607453374216	39.5071313752304	25.3400199391103	0.310188053314344	-0.0489631106767788	-13.9011338940594	-0.381350597247917	-0.378232396705513	-0.384278482938068	0.475599351639102	0.483036880222994	0.468615762044805	0.472912263123793	0.478115147544447	0.466370883547669	0.000320177487303302	0.000787705221652328	0.000902385027335287
210	8.10930216216329	0.31	25.3441589352789	24.5371988527788	26.1511190177791	0.387971822738834	9.92685659231061	9.66132601985158	10.1923871647696	0.25	0.16	0.38	15.5600279896013	15.9876776860372	16.415327382473	37.132316759994	38.1528563117855	39.1733958635771	37.0964173432251	38.1406582771103	39.1394276875725	25.3441589352789	0.307760337468062	0.0315144316296591	-13.8629045052185	-0.381350597247917	-0.378232396705513	-0.384278482938068	0.475599351639102	0.483036880222994	0.468615762044805	0.472912263123793	0.478115147544447	0.466370883547669	0.000320177487303302	0.000787705221652328	0.000902385027335287
210	8.10930216216329	0.31	25.3479765937172	24.5396467691497	26.1563064182847	0.39116873409844	9.85811705689978	9.59619169969957	10.1200424141	0.25	0.16	0.39	15.3795895815514	15.7993711595775	16.2191527376035	36.5206085777115	37.5174283314463	38.5142480851811	36.385387378835	37.3582462594073	38.3840713219605	25.3479765937172	0.310390651735646	0.142555270858972	-13.7028778180952	-0.381350597247917	-0.378232396705513	-0.384278482938068	0.475599351639102	0.483036880222994	0.468615762044805	0.472912263123793	0.478115147544447	0.466370883547669	0.000320177487303302	0.000787705221652328	0.000902385027335287
210	8.10930216216329	0.31	25.349245686125	24.5466731820974	26.1518181901526	0.392417283482757	9.95233244502899	9.68859567406369	10.2160692159943	0.25	0.16	0.39	15.5191678455075	15.9416207327303	16.3640736199531	36.8317138095383	37.8343232274594	38.8369326453804	36.7256821696418	37.730081381666	38.7518499808161	25.349245686125	0.312547866054371	0.0349811426352267	-13.7046014318144	-0.381350597247917	-0.378232396705513	-0.384278482938068	0.475599351639102	0.483036880222994	0.468615762044805	0.472912263123793	0.478115147544447	0.466370883547669	0.000320177487303302	0.000787705221652328	0.000902385027335287
210	8.10930216216329	0.31	25.3515981474502	24.5464694823808	26.1567268125197	0.395106280023022	9.98408500761447	9.72099278526833	10.2471772299606	0.25	0.16	0.39	15.6931698357888	16.1178950689985	16.5426203022082	37.5399064971362	38.555899168375	39.5718918396138	37.4850431831115	38.4798343340469	39.5099972816737	25.3515981474502	0.308444070280197	-0.0346034671512161	-13.9519761179278	-0.381350597247917	-0.378232396705513	-0.384278482938068	0.475599351639102	0.483036880222994	0.468615762044805	0.472912263123793	0.478115147544447	0.466370883547669	0.000320177487303302	0.000787705221652328	0.000902385027335287
210	8.10930216216329	0.31	25.3562109842419	24.5490961847071	26.1633257837768	0.380979050511765	9.70651575560664	9.44301451900738	9.9700169922059	0.25	0.16	0.39	15.1324435228984	15.5547046105019	15.9769656981055	35.9297816528372	36.9323790625104	37.9349764721837	35.868693837774	36.8628202114653	37.864845791321	25.3562109842419	0.311986989293656	-0.0190068556454026	-13.813352268763	-0.381350597247917	-0.378232396705513	-0.384278482938068	0.475599351639102	0.483036880222994	0.468615762044805	0.472912263123793	0.478115147544447	0.466370883547669	0.000320177487303302	0.000787705221652328	0.000902385027335287
210	8.10930216216329	0.31	25.3609940927366	24.5476494258553	26.1743387596179	0.376743119514694	9.74533598520241	9.47838909826467	10.0122828721401	0.25	0.16	0.39	15.2185621609323	15.6471737900194	16.0757854191066	36.2048174368969	37.2244805048225	38.2441435727481	36.0991649516373	37.1138649669562	38.1266537107721	25.3609940927366	0.311063884827004	0.0398662642661993	-13.7824197650054	-0.381350597247917	-0.378232396705513	-0.384278482938068	0.475599351639102	0.483036880222994	0.468615762044805	0.472912263123793	0.478115147544447	0.466370883547669	0.000320177487303302	0.000787705221652328	0.000902385027335287
210	8.10930216216329	0.31	25.361212049146	24.5557645044742	26.1666595938177	0.385435067017787	9.77321501341563	9.51039229856636	10.0360377282649	0.25	0.16	0.39	15.3320175077716	15.7557226861707	16.1794278645697	36.6246822306746	37.6368169683561	38.6489517060376	36.571966683541	37.5843923175083	38.5844821010722	25.361212049146	0.308536376598441	0.0446710664863174	-13.8084492617738	-0.381350597247917	-0.378232396705513	-0.384278482938068	0.475599351639102	0.483036880222994	0.468615762044805	0.472912263123793	0.478115147544447	0.466370883547669	0.000320177487303302	0.000787705221652328	0.000902385027335287
210	8.10930216216329	0.31	25.3641495106884	24.5590106145731	26.1692884068038	0.38166906674492	9.89943363835569	9.63108801170014	10.1677792650112	0.25	0.16	0.39	15.3948092765709	15.8237462499996	16.2526832234283	36.4598411067305	37.4757012979843	38.4915614892381	36.4102349638531	37.4306959889304	38.427676731332	25.3641495106884	0.314361851507708	-0.0442013389367547	-13.6985570856679	-0.381350597247917	-0.378232396705513	-0.384278482938068	0.475599351639102	0.483036880222994	0.468615762044805	0.472912263123793	0.478115147544447	0.466370883547669	0.000320177487303302	0.000787705221652328	0.000902385027335287
210	8.10930216216329	0.31	25.3680455173234	24.5599192309328	26.176171803714	0.382502737538711	9.93150351748575	9.66276345546133	10.2002435795102	0.25	0.16	0.38	15.5874641951378	16.0209815956116	16.4544989960854	37.2586531013004	38.2948880036181	39.3311229059359	37.2789807213288	38.3331494215065	39.3666807631759	25.3680455173234	0.309505146156826	-0.0082415611487007	-13.8538395425374	-0.381350597247917	-0.378232396705513	-0.384278482938068	0.475599351639102	0.483036880222994	0.468615762044805	0.472912263123793	0.478115147544447	0.466370883547669	0.000320177487303302	0.000787705221652328	0.000902385027335287
210	8.10930216216329	0.31	25.3732492277738	24.5594606038113	26.1870378517362	0.387809386623773	9.91729295428206	9.65192743885485	10.1826584697093	0.25	0.16	0.38	15.5590277944856	15.9868003255563	16.414572856627	37.1641412444879	38.185914518192	39.207687791896	37.1362404815799	38.1784793825867	39.1787140109525	25.3732492277738	0.305406683117823	-0.0504431615485478	-14.0039676704268	-0.381350597247917	-0.378232396705513	-0.384278482938068	0.475599351639102	0.483036880222994	0.468615762044805	0.472912263123793	0.478115147544447	0.466370883547669	0.000320177487303302	0.000787705221652328	0.000902385027335287
210	8.10930216216329	0.31	25.3739518012425	24.5695300750306	26.1783735274544	0.390711847239023	9.88237122963817	9.61954941553715	10.1451930437392	0.25	0.16	0.39	15.4485190789511	15.8705978722619	16.2926766655728	36.7598279688014	37.7641665563445	38.7685051438876	36.6924450824901	37.6891490129693	38.6873741253896	25.3739518012425	0.310807512869606	0.0464969639095805	-13.8103085224724	-0.381350597247917	-0.378232396705513	-0.384278482938068	0.475599351639102	0.483036880222994	0.468615762044805	0.472912263123793	0.478115147544447	0.466370883547669	0.000320177487303302	0.000787705221652328	0.000902385027335287
210	8.10930216216329	0.31	25.3749521509963	24.5696802983916	26.180224003601	0.391072652481134	9.97849704759229	9.71331976426338	10.2436743309212	0.25	0.16	0.38	15.620968425109	16.0474267391014	16.4738850530939	37.2227810371463	38.23897696119	39.2551728852337	37.1974661669609	38.1981452809682	39.2139158676172	25.3749521509963	0.308391398925619	0.106890292788586	-13.7815948820725	-0.381350597247917	-0.378232396705513	-0.384278482938068	0.475599351639102	0.483036880222994	0.468615762044805	0.472912263123793	0.478115147544447	0.466370883547669	0.000320177487303302	0.000787705221652328	0.000902385027335287
210	8.10930216216329	0.31	25.3750554348592	24.5680016629549	26.1821092067636	0.393274464760299	9.99556636731087	9.73115943505453	10.2599732995672	0.25	0.16	0.38	15.7089437526086	16.1357740449633	16.562604337318	37.5760881639642	38.5970742308286	39.6180602976931	37.5795826036341	38.613527166086	39.6444184657769	25.3750554348592	0.306948760245689	0.143156795059357	-13.7493379423552	-0.381350597247917	-0.378232396705513	-0.384278482938068	0.475599351639102	0.483036880222994	0.468615762044805	0.472912263123793	0.478115147544447	0.466370883547669	0.000320177487303302	0.000787705221652328	0.000902385027335287
210	8.10930216216329	0.31	25.3793905737338	24.5709631122114	26.1878180352562	0.394173496483871	9.96885931222611	9.70565496420396	10.2320636602483	0.25	0.16	0.39	15.5083321403261	15.9288973123789	16.3494624844317	36.7152340010305	37.7109019145678	38.7065698281052	36.6752932009745	37.6535597715655	38.6744104373302	25.3793905737338	0.31065520543145	-0.0266171190065867	-13.8559038988415	-0.381350597247917	-0.378232396705513	-0.384278482938068	0.475599351639102	0.483036880222994	0.468615762044805	0.472912263123793	0.478115147544447	0.466370883547669	0.000320177487303302	0.000787705221652328	0.000902385027335287
210	8.10930216216329	0.31	25.3796604293288	24.5696437864047	26.1896770722529	0.380143361696802	9.98094179540004	9.70951006606211	10.252373524738	0.25	0.16	0.39	15.603753872825	16.0399606298136	16.4761673868021	37.1550831914781	38.1937626321235	39.2324420727688	37.0995198056255	38.1262077022389	39.1490309555983	25.3796604293288	0.311619197322539	0.0972187018690882	-13.6723146768902	-0.381350597247917	-0.378232396705513	-0.384278482938068	0.475599351639102	0.483036880222994	0.468615762044805	0.472912263123793	0.478115147544447	0.466370883547669	0.000320177487303302	0.000787705221652328	0.000902385027335287
210	8.10930216216329	0.31	25.3830054750927	24.570746293756	26.1952646564295	0.389993073185323	9.99154749217609	9.72542053923858	10.2576744451136	0.25	0.16	0.39	15.6105132784887	16.0376802391187	16.4648471997487	37.1260277662788	38.1419464717219	39.157865177165	37.0822806746401	38.103637152478	39.1051724381287	25.3830054750927	0.309936366444665	0.0703469260889268	-13.7627208777444	-0.381350597247917	-0.378232396705513	-0.384278482938068	0.475599351639102	0.483036880222994	0.468615762044805	0.472912263123793	0.478115147544447	0.466370883547669	0.000320177487303302	0.000787705221652328	0.000902385027335287
210	8.10930216216329	0.31	25.3842825476105	24.5731444458336	26.1954206493873	0.39196971466965	9.97825007880796	9.71357813834658	10.2429220192693	0.25	0.16	0.39	15.5604736991592	15.984459660851	16.4084456225427	36.9328234378589	37.939155183668	38.9454869294772	36.8952805736106	37.8942508707346	38.9171439118582	25.3842825476105	0.310570734309757	0.141070555183947	-13.6567752686582	-0.381350597247917	-0.378232396705513	-0.384278482938068	0.475599351639102	0.483036880222994	0.468615762044805	0.472912263123793	0.478115147544447	0.466370883547669	0.000320177487303302	0.000787705221652328	0.000902385027335287
210	8.10930216216329	0.31	25.3901669832386	24.5926019292313	26.1877320372458	0.40898606039495	10.3220590393624	10.057801056414	10.5863170223107	0.25	0.16	0.39	16.0441596739482	16.4657028372856	16.8872460006229	37.9201719836544	38.9164840110298	39.9127960384052	37.8559183978817	38.8495016505625	39.8503522950788	25.3901669832386	0.314037561095704	0.244664822865802	-13.4980445898774	-0.381350597247917	-0.378232396705513	-0.384278482938068	0.475599351639102	0.483036880222994	0.468615762044805	0.472912263123793	0.478115147544447	0.466370883547669	0.000320177487303302	0.000787705221652328	0.000902385027335287
210	8.10930216216329	0.31	25.3904492319513	24.5835089052914	26.1973895586112	0.388386131159792	9.85826005962542	9.59479426207478	10.1217258571761	0.25	0.16	0.39	15.4001765858101	15.8230537935726	16.245931001335	36.6241946189154	37.6298673182314	38.6355400175474	36.5950746746512	37.5993072733138	38.6085074135707	25.3904492319513	0.308955213815842	-0.0692071246699743	-13.9257003077828	-0.381350597247917	-0.378232396705513	-0.384278482938068	0.475599351639102	0.483036880222994	0.468615762044805	0.472912263123793	0.478115147544447	0.466370883547669	0.000320177487303302	0.000787705221652328	0.000902385027335287
210	8.10930216216329	0.31	25.3915464353007	24.5837774257682	26.1993154448332	0.387591329887142	9.98245612457254	9.71522427572974	10.2496879734153	0.25	0.16	0.39	15.7318688148382	16.1645975167009	16.5973262185636	37.7496781696355	38.7880398177237	39.8264014658118	37.6712377804394	38.6973530142284	39.7123206796251	25.3915464353007	0.31075019295883	-0.0235775402861064	-13.8532772424822	-0.381350597247917	-0.378232396705513	-0.384278482938068	0.475599351639102	0.483036880222994	0.468615762044805	0.472912263123793	0.478115147544447	0.466370883547669	0.000320177487303302	0.000787705221652328	0.000902385027335287
210	8.10930216216329	0.31	25.3924327931932	24.5861668908775	26.1986986955089	0.388905020232631	9.90912299508753	9.64458688066856	10.1736591095065	0.25	0.16	0.39	15.4927742461452	15.9177171028331	16.3426599595209	36.8748539758122	37.8862742378952	38.8976944999782	36.8340433438002	37.8570467829583	38.8752053679187	25.3924327931932	0.310108063206637	-0.039692126834453	-13.8507701994852	-0.381350597247917	-0.378232396705513	-0.384278482938068	0.475599351639102	0.483036880222994	0.468615762044805	0.472912263123793	0.478115147544447	0.466370883547669	0.000320177487303302	0.000787705221652328	0.000902385027335287
210	8.10930216216329	0.31	25.3928827545767	24.5878818699812	26.1978836391722	0.387892366343039	9.95959513652429	9.6931442719712	10.2260460010774	0.25	0.16	0.39	15.6551745288795	16.0855131961798	16.5158518634801	37.4659414062942	38.4958272925354	39.5257131787766	37.3917487565289	38.4042024526375	39.4590488280842	25.3928827545767	0.30916469388466	0.0501933567824831	-13.8249269682904	-0.381350597247917	-0.378232396705513	-0.384278482938068	0.475599351639102	0.483036880222994	0.468615762044805	0.472912263123793	0.478115147544447	0.466370883547669	0.000320177487303302	0.000787705221652328	0.000902385027335287
210	8.10930216216329	0.31	25.3932877570307	24.5872066991444	26.1993688149171	0.387341642053551	10.0090282506731	9.74094408110362	10.2771124202427	0.25	0.16	0.39	15.6852713035024	16.1169515284232	16.548631753344	37.4239842702165	38.4539437547932	39.4839032393699	37.34897113225	38.400314572988	39.4164072057266	25.3932877570307	0.310346286414383	0.16114194037834	-13.6637164654161	-0.381350597247917	-0.378232396705513	-0.384278482938068	0.475599351639102	0.483036880222994	0.468615762044805	0.472912263123793	0.478115147544447	0.466370883547669	0.000320177487303302	0.000787705221652328	0.000902385027335287
210	8.10930216216329	0.31	25.3957703188692	24.5977079451849	26.1938326925535	0.393279139134784	10.147675563578	9.87924760405047	10.4161035231056	0.26	0.16	0.39	15.7314616883473	16.1588995186997	16.5863373490521	37.1153516926088	38.123808866808	39.1322660410073	37.0981002920827	38.1201504834797	39.1025925559456	25.3957703188692	0.312368385206416	0.000976478646092558	-13.7515603534964	-0.381350597247917	-0.378232396705513	-0.384278482938068	0.475599351639102	0.483036880222994	0.468615762044805	0.472912263123793	0.478115147544447	0.466370883547669	0.000320177487303302	0.000787705221652328	0.000902385027335287
210	8.10930216216329	0.31	25.397445181965	24.587017565125	26.207872798805	0.391971822707287	9.99120990808473	9.72619538167193	10.2562244344975	0.25	0.16	0.38	15.6214626550438	16.0471084872469	16.47275431945	37.1753721390029	38.1883081592069	39.2012441794109	37.1412541033893	38.1526957204289	39.143136871401	25.397445181965	0.309730973217976	0.0633284358184299	-13.7771780590087	-0.381350597247917	-0.378232396705513	-0.384278482938068	0.475599351639102	0.483036880222994	0.468615762044805	0.472912263123793	0.478115147544447	0.466370883547669	0.000320177487303302	0.000787705221652328	0.000902385027335287
210	8.10930216216329	0.31	25.3980873457212	24.5878556075394	26.2083190839029	0.38359478371417	9.87587778333189	9.60925965160451	10.1424959150593	0.25	0.16	0.39	15.4198713606292	15.847710491083	16.2755496215369	36.6625855200635	37.6798241430226	38.6970627659818	36.6662569419366	37.6885481667401	38.6995635074082	25.3980873457212	0.309539223053268	-0.045730999219996	-13.8664106423907	-0.381350597247917	-0.378232396705513	-0.384278482938068	0.475599351639102	0.483036880222994	0.468615762044805	0.472912263123793	0.478115147544447	0.466370883547669	0.000320177487303302	0.000787705221652328	0.000902385027335287
210	8.10930216216329	0.31	25.3987119821589	24.5912563775981	26.2061675867198	0.388914117584069	9.84963142125691	9.58668853954928	10.1125743029645	0.25	0.16	0.39	15.380583233368	15.8024405682591	16.2242979031503	36.5618196886168	37.5646341839182	38.5674486792196	36.5352636362891	37.5232586599686	38.5220685009374	25.3987119821589	0.309142906093027	0.178727933511133	-13.6639669191587	-0.381350597247917	-0.378232396705513	-0.384278482938068	0.475599351639102	0.483036880222994	0.468615762044805	0.472912263123793	0.478115147544447	0.466370883547669	0.000320177487303302	0.000787705221652328	0.000902385027335287
210	8.10930216216329	0.31	25.399746806491	24.6000421184986	26.1994514944834	0.394334159078103	10.196300449663	9.92718159080495	10.4654193085211	0.25	0.16	0.38	16.0685961494202	16.5042044053616	16.9398126613029	38.5418037006473	39.5866446895396	40.631485678432	38.5117589532588	39.5452052465362	40.5865287708637	25.399746806491	0.308992537998965	0.0428198257075337	-13.8489977268881	-0.381350597247917	-0.378232396705513	-0.384278482938068	0.475599351639102	0.483036880222994	0.468615762044805	0.472912263123793	0.478115147544447	0.466370883547669	0.000320177487303302	0.000787705221652328	0.000902385027335287
210	8.10930216216329	0.31	25.3999253349853	24.5934566699827	26.2063939999878	0.405880678456052	10.0799769442859	9.82025158481782	10.339702303754	0.25	0.16	0.39	15.7963676517827	16.2141489307259	16.6319302096691	37.6490034301489	38.6447417638417	39.6404800975345	37.5497784324114	38.5390052798552	39.5298685467235	25.3999253349853	0.309889724961599	0.125326550013169	-13.768427851572	-0.381350597247917	-0.378232396705513	-0.384278482938068	0.475599351639102	0.483036880222994	0.468615762044805	0.472912263123793	0.478115147544447	0.466370883547669	0.000320177487303302	0.000787705221652328	0.000902385027335287
210	8.10930216216329	0.31	25.4012298157941	24.5998082688217	26.2026513627664	0.387685575197884	9.81321674760057	9.55056760745217	10.075865887749	0.25	0.16	0.39	15.394426396827	15.8177868736482	16.2411473504695	36.7680511223539	37.7792053708913	38.7903596194286	36.6823815805462	37.6803826714527	38.6958198497481	25.4012298157941	0.310217626801654	4.69472315136939e-05	-13.8592961830157	-0.381350597247917	-0.378232396705513	-0.384278482938068	0.475599351639102	0.483036880222994	0.468615762044805	0.472912263123793	0.478115147544447	0.466370883547669	0.000320177487303302	0.000787705221652328	0.000902385027335287
210	8.10930216216329	0.31	25.4013011521971	24.5952019243373	26.2074003800569	0.390116298118888	10.0789758618832	9.8105897494614	10.347361974305	0.25	0.16	0.39	15.6462485788183	16.0742795063458	16.5023104338734	36.971291555862	37.9827069208186	38.9941222857751	36.9028160217338	37.9046838149219	38.9319774482335	25.4013011521971	0.315508851603998	0.0141188594190262	-13.6459530156349	-0.381350597247917	-0.378232396705513	-0.384278482938068	0.475599351639102	0.483036880222994	0.468615762044805	0.472912263123793	0.478115147544447	0.466370883547669	0.000320177487303302	0.000787705221652328	0.000902385027335287
210	8.10930216216329	0.31	25.4018745191791	24.5939544587145	26.2097945796437	0.402276128770126	10.1143703004188	9.85180085506992	10.3769397457678	0.25	0.16	0.38	15.9256772041488	16.3501271389186	16.7745770736884	38.1480314803425	39.1647499071865	40.1814683340304	38.0852007136607	39.1022397705717	40.1636902887827	25.4018745191791	0.305746766253607	0.0318439495373751	-13.9740344658752	-0.381350597247917	-0.378232396705513	-0.384278482938068	0.475599351639102	0.483036880222994	0.468615762044805	0.472912263123793	0.478115147544447	0.466370883547669	0.000320177487303302	0.000787705221652328	0.000902385027335287
210	8.10930216216329	0.31	25.402920274619	24.5971611741296	26.2086793751083	0.400823340160007	10.0902162890843	9.82748089272125	10.3529516854474	0.25	0.16	0.39	15.7889370839616	16.2110506131752	16.6331641423889	37.5854503920527	38.5902885915911	39.5951267911295	37.4902735623447	38.4736768603675	39.4803652317928	25.402920274619	0.311269727526877	0.0636371338003267	-13.7516751131516	-0.381350597247917	-0.378232396705513	-0.384278482938068	0.475599351639102	0.483036880222994	0.468615762044805	0.472912263123793	0.478115147544447	0.466370883547669	0.000320177487303302	0.000787705221652328	0.000902385027335287
210	8.10930216216329	0.31	25.4031406708578	24.5874406013477	26.2188407403679	0.38401454156206	9.84417077647348	9.57864437977977	10.1096971731672	0.25	0.16	0.39	15.3949943561187	15.8217538448757	16.2485133336327	36.6617195285152	37.6780067918311	38.694294055147	36.6301194408946	37.6331547375981	38.6749287964283	25.4031406708578	0.312101847886636	-0.0134575862325526	-13.8121033825753	-0.381350597247917	-0.378232396705513	-0.384278482938068	0.475599351639102	0.483036880222994	0.468615762044805	0.472912263123793	0.478115147544447	0.466370883547669	0.000320177487303302	0.000787705221652328	0.000902385027335287
210	8.10930216216329	0.31	25.4039167348023	24.6012102633125	26.2066232062921	0.394777021303788	9.99195633105773	9.72847523184458	10.2554374302709	0.25	0.16	0.39	15.5707041520879	15.9924132223938	16.4141222926996	36.9245910268301	37.9246379612047	38.9246848955793	36.9001462429129	37.8930981947606	38.9055681731646	25.4039167348023	0.31264266312661	0.0914120829130563	-13.6340520872638	-0.381350597247917	-0.378232396705513	-0.384278482938068	0.475599351639102	0.483036880222994	0.468615762044805	0.472912263123793	0.478115147544447	0.466370883547669	0.000320177487303302	0.000787705221652328	0.000902385027335287
210	8.10930216216329	0.31	25.4056961755796	24.5953988748939	26.2159934762654	0.38109117834168	9.69281040966757	9.42974377162862	9.95587704770653	0.25	0.16	0.39	15.074413466368	15.4949524934132	15.9154915204584	35.7044710418039	36.7005378902146	37.6966047386253	35.5921520455433	36.5820507987146	37.57482773956	25.4056961755796	0.311615249816526	-0.0915115316928791	-13.8895071094138	-0.381350597247917	-0.378232396705513	-0.384278482938068	0.475599351639102	0.483036880222994	0.468615762044805	0.472912263123793	0.478115147544447	0.466370883547669	0.000320177487303302	0.000787705221652328	0.000902385027335287
210	8.10930216216329	0.31	25.4080371184984	24.594564529482	26.2215097075148	0.377558559243526	9.87155536305946	9.60161996292116	10.1414907631978	0.25	0.16	0.39	15.4655477351819	15.9003388258912	16.3351299166004	36.9109084458131	37.9486042595681	38.986300073323	36.8789817970806	37.9080637531613	38.9577503027388	25.4080371184984	0.308904902428369	-0.051038773310732	-13.8811754227537	-0.381350597247917	-0.378232396705513	-0.384278482938068	0.475599351639102	0.483036880222994	0.468615762044805	0.472912263123793	0.478115147544447	0.466370883547669	0.000320177487303302	0.000787705221652328	0.000902385027335287
210	8.10930216216329	0.31	25.4094410873839	24.5990816360864	26.2198005386813	0.388538474284807	9.95712149836623	9.69109890254494	10.2231440941875	0.25	0.16	0.39	15.5826387366517	16.0103852748055	16.4381318129593	37.1251993502923	38.1442934696346	39.1633875889768	37.0536301081498	38.0904604674403	39.0923721674235	25.4094410873839	0.311462888610116	0.0843443793057025	-13.7158649891536	-0.381350597247917	-0.378232396705513	-0.384278482938068	0.475599351639102	0.483036880222994	0.468615762044805	0.472912263123793	0.478115147544447	0.466370883547669	0.000320177487303302	0.000787705221652328	0.000902385027335287
210	8.10930216216329	0.31	25.4148960975572	24.6040882911024	26.2257039040119	0.382686126219759	9.76498955783897	9.50085780648241	10.0291213091955	0.25	0.16	0.39	15.1964684465182	15.6189429121896	16.0414173778609	36.0134844359909	37.0146892651001	38.0158940942094	35.9815005116734	36.9835862120544	37.9859320200829	25.4148960975572	0.310556743322995	-0.148326574696321	-13.9310864257097	-0.381350597247917	-0.378232396705513	-0.384278482938068	0.475599351639102	0.483036880222994	0.468615762044805	0.472912263123793	0.478115147544447	0.466370883547669	0.000320177487303302	0.000787705221652328	0.000902385027335287
210	8.10930216216329	0.31	25.4190532782115	24.6187054943002	26.2194010621227	0.391563828720689	10.0504014565054	9.78358856662459	10.3172143463862	0.24	0.16	0.38	15.91539512287	16.3494314212497	16.7834677196294	38.3694745314341	39.4158666924724	40.4622588535108	38.3489526944053	39.4091209793748	40.4713447962845	25.4190532782115	0.306736008127426	0.0492857746398118	-13.8961477623386	-0.381350597247917	-0.378232396705513	-0.384278482938068	0.475599351639102	0.483036880222994	0.468615762044805	0.472912263123793	0.478115147544447	0.466370883547669	0.000320177487303302	0.000787705221652328	0.000902385027335287
210	8.10930216216329	0.31	25.4193338461343	24.6128734598053	26.2257942324634	0.382113303854281	9.89324887659213	9.62532313269191	10.1611746204923	0.25	0.16	0.39	15.4248235493801	15.8541813243893	16.2835390993985	36.624545683525	37.6440084602019	38.6634712368787	36.590626413812	37.6087726168477	38.6125720508246	25.4193338461343	0.312800311009411	0.0165451382315153	-13.7313022439516	-0.381350597247917	-0.378232396705513	-0.384278482938068	0.475599351639102	0.483036880222994	0.468615762044805	0.472912263123793	0.478115147544447	0.466370883547669	0.000320177487303302	0.000787705221652328	0.000902385027335287
210	8.10930216216329	0.31	25.4193848519287	24.6090123902487	26.2297573136088	0.396402997280833	10.2584584194251	9.98886806926982	10.5280487695803	0.25	0.16	0.39	15.9854800454655	16.4169134304068	16.848346815348	37.90345329027	38.9264325882	39.9494118861299	37.8679514496519	38.9213524366526	39.9087655836813	25.4193848519287	0.310771563967624	-0.101796245870334	-13.8833150960329	-0.381350597247917	-0.378232396705513	-0.384278482938068	0.475599351639102	0.483036880222994	0.468615762044805	0.472912263123793	0.478115147544447	0.466370883547669	0.000320177487303302	0.000787705221652328	0.000902385027335287
210	8.10930216216329	0.31	25.4240005223635	24.6183567263503	26.2296443183767	0.396700917818576	9.97708555416091	9.71505279261264	10.2391183157092	0.25	0.16	0.39	15.6080321174569	16.0290093211198	16.4499865247827	37.1541422296836	38.1562574728251	39.1583727159665	37.0863813202288	38.0861591164595	39.0677412615114	25.4240005223635	0.310874882128024	-0.0780325956191956	-13.8914070015046	-0.381350597247917	-0.378232396705513	-0.384278482938068	0.475599351639102	0.483036880222994	0.468615762044805	0.472912263123793	0.478115147544447	0.466370883547669	0.000320177487303302	0.000787705221652328	0.000902385027335287
210	8.10930216216329	0.31	25.4261662404383	24.6251288245348	26.2272036563417	0.391243855884185	9.88777480776923	9.62510288792918	10.1504467276093	0.25	0.16	0.39	15.4389623168529	15.8602961892619	16.2816300616709	36.6928059695906	37.6941635551223	38.695521140654	36.6093241820879	37.6059038570913	38.6353336098258	25.4261662404383	0.311502651793123	0.0617934027097314	-13.7372950997364	-0.381350597247917	-0.378232396705513	-0.384278482938068	0.475599351639102	0.483036880222994	0.468615762044805	0.472912263123793	0.478115147544447	0.466370883547669	0.000320177487303302	0.000787705221652328	0.000902385027335287
210	8.10930216216329	0.31	25.4263222162404	24.6171370549208	26.23550737756	0.392344169218732	9.99458661970562	9.72968949917451	10.2594837402367	0.25	0.16	0.39	15.6598466983963	16.0861962030455	16.5125457076947	37.3456979613132	38.362458861547	39.3792197617809	37.2802926273872	38.2679943703021	39.2870673486033	25.4263222162404	0.308906917151937	-4.02827356442219e-06	-13.8521956581285	-0.381350597247917	-0.378232396705513	-0.384278482938068	0.475599351639102	0.483036880222994	0.468615762044805	0.472912263123793	0.478115147544447	0.466370883547669	0.000320177487303302	0.000787705221652328	0.000902385027335287
210	8.10930216216329	0.31	25.4289531775024	24.6209624861537	26.2369438688511	0.386309869081459	10.0050459251048	9.73648493934327	10.2736069108663	0.25	0.16	0.39	15.6545159465453	16.0863136908457	16.5181114351461	37.2937951853598	38.3224681058402	39.3511410263207	37.277518131404	38.3005385244208	39.3307182381566	25.4289531775024	0.311602479350716	-0.0592251346516201	-13.847881599586	-0.381350597247917	-0.378232396705513	-0.384278482938068	0.475599351639102	0.483036880222994	0.468615762044805	0.472912263123793	0.478115147544447	0.466370883547669	0.000320177487303302	0.000787705221652328	0.000902385027335287
210	8.10930216216329	0.31	25.4317406933619	24.6219718331157	26.2415095536082	0.390000827680066	10.0941439708373	9.82528872107418	10.3629992206003	0.25	0.16	0.39	15.8303768907782	16.2635529585395	16.6967290263007	37.7926583359194	38.8268014419963	39.8609445480732	37.7408322644354	38.7727357573649	39.8201898965822	25.4317406933619	0.308473104807181	-0.103327568206864	-13.9601045160234	-0.381350597247917	-0.378232396705513	-0.384278482938068	0.475599351639102	0.483036880222994	0.468615762044805	0.472912263123793	0.478115147544447	0.466370883547669	0.000320177487303302	0.000787705221652328	0.000902385027335287
210	8.10930216216329	0.31	25.4459349585039	24.6390404844667	26.2528294325411	0.391035571688122	9.92895970784598	9.66507832850084	10.1928410871911	0.25	0.16	0.38	15.5845330528812	16.0100306990117	16.4355283451422	37.2354935245211	38.2521178143495	39.2687421041779	37.1766800940459	38.2019792735139	39.2205166901383	25.4459349585039	0.30956304447311	-0.0350920873622761	-13.8927399098883	-0.381350597247917	-0.378232396705513	-0.384278482938068	0.475599351639102	0.483036880222994	0.468615762044805	0.472912263123793	0.478115147544447	0.466370883547669	0.000320177487303302	0.000787705221652328	0.000902385027335287
210	8.10930216216329	0.31	25.4469171443756	24.6358032629831	26.2580310257681	0.384585950366593	9.89216313322712	9.62566422528353	10.1586620411707	0.25	0.16	0.39	15.4222177740445	15.8492017305444	16.2761856870443	36.6108263518754	37.6244442189998	38.6380620861241	36.5333443588226	37.5690826777345	38.6022273747626	25.4469171443756	0.310454220378982	0.137625564009557	-13.6843656261028	-0.381350597247917	-0.378232396705513	-0.384278482938068	0.475599351639102	0.483036880222994	0.468615762044805	0.472912263123793	0.478115147544447	0.466370883547669	0.000320177487303302	0.000787705221652328	0.000902385027335287
210	8.10930216216329	0.31	25.4523258374371	24.6477938075669	26.2568578673074	0.386633201505069	9.79878471709855	9.53593958202716	10.0616298521699	0.25	0.16	0.39	15.3351138112531	15.7578052541237	16.1804966969943	36.5402007405369	37.5473814086364	38.5545620767358	36.5574107299334	37.5772316405182	38.5853433530613	25.4523258374371	0.309442668267784	-0.0619522177309007	-13.8768274672002	-0.381350597247917	-0.378232396705513	-0.384278482938068	0.475599351639102	0.483036880222994	0.468615762044805	0.472912263123793	0.478115147544447	0.466370883547669	0.000320177487303302	0.000787705221652328	0.000902385027335287
210	8.10930216216329	0.31	25.4598588784389	24.6433437739438	26.276373982934	0.387237885127297	9.99689781906426	9.7290800090847	10.2647156290438	0.25	0.16	0.39	15.6072018716673	16.0368300195781	16.4664581674889	37.0961405360345	38.1173066799842	39.1384728239338	37.0277570517723	38.0230964607849	39.0444107442386	25.4598588784389	0.310888189595659	-0.103390717266833	-13.9136001396907	-0.381350597247917	-0.378232396705513	-0.384278482938068	0.475599351639102	0.483036880222994	0.468615762044805	0.472912263123793	0.478115147544447	0.466370883547669	0.000320177487303302	0.000787705221652328	0.000902385027335287
210	8.10930216216329	0.31	25.4599732149291	24.6508912245297	26.2690552053285	0.391268144417286	9.96252994161531	9.69788562185207	10.2271742613786	0.25	0.16	0.38	15.7052866388817	16.1338661314948	16.562445624108	37.6895474657464	38.7180525482133	39.7465576306801	37.6187115054008	38.6547886124301	39.672574931732	25.4599732149291	0.308087232176266	-0.0230907439254514	-13.9572244245881	-0.381350597247917	-0.378232396705513	-0.384278482938068	0.475599351639102	0.483036880222994	0.468615762044805	0.472912263123793	0.478115147544447	0.466370883547669	0.000320177487303302	0.000787705221652328	0.000902385027335287
210	8.10930216216329	0.31	25.4662407303832	24.6650389225766	26.2674425381898	0.390051814617749	9.89979579090073	9.63614521484847	10.163446366953	0.25	0.16	0.39	15.3749965458829	15.7956654550518	16.2163343642207	36.3468043783726	37.3412742310322	38.3357440836917	36.2159690403849	37.2040868238985	38.1986605723593	25.4662407303832	0.312028858983977	-0.0681090554057994	-13.8592700776102	-0.381350597247917	-0.378232396705513	-0.384278482938068	0.475599351639102	0.483036880222994	0.468615762044805	0.472912263123793	0.478115147544447	0.466370883547669	0.000320177487303302	0.000787705221652328	0.000902385027335287
210	8.10930216216329	0.31	25.4741743342651	24.6707547105848	26.2775939579454	0.396021097531341	9.95112491708148	9.68940241191678	10.2128474222462	0.25	0.16	0.39	15.6739561673436	16.0973287242428	16.5207012811421	37.57140569197	38.5862549058048	39.6011041196395	37.5041049471986	38.5271002118472	39.5315254319462	25.4741743342651	0.310151957559419	0.0923239120452038	-13.7674226169274	-0.381350597247917	-0.378232396705513	-0.384278482938068	0.475599351639102	0.483036880222994	0.468615762044805	0.472912263123793	0.478115147544447	0.466370883547669	0.000320177487303302	0.000787705221652328	0.000902385027335287
210	8.10930216216329	0.31	25.4744273503417	24.6628565557557	26.2859981449277	0.386381823062134	9.85099101928609	9.58660538387061	10.1153766547016	0.25	0.16	0.4	15.3668537767746	15.7906508600409	16.2144479433072	36.4966501615514	37.5031785057486	38.5097068499457	36.387223144158	37.388477460078	38.3869093984251	25.4744273503417	0.313550525568476	-0.0374565641817192	-13.7621949851599	-0.381350597247917	-0.378232396705513	-0.384278482938068	0.475599351639102	0.483036880222994	0.468615762044805	0.472912263123793	0.478115147544447	0.466370883547669	0.000320177487303302	0.000787705221652328	0.000902385027335287
210	8.10930216216329	0.31	25.4771614017441	24.666363404011	26.2879593994771	0.388200316755959	9.91941610339412	9.65421217207942	10.1846200347088	0.25	0.16	0.38	15.6849068345177	16.1157756491527	16.5466444637877	37.764431235743	38.8018308131572	39.8392303905715	37.7977224279976	38.8219528478769	39.8501108548056	25.4771614017441	0.304060461888838	0.070429745532739	-13.9466930768995	-0.381350597247917	-0.378232396705513	-0.384278482938068	0.475599351639102	0.483036880222994	0.468615762044805	0.472912263123793	0.478115147544447	0.466370883547669	0.000320177487303302	0.000787705221652328	0.000902385027335287
210	8.10930216216329	0.31	25.4778396923973	24.670049014091	26.2856303707036	0.399462539386797	10.0078986656874	9.74656696815315	10.2692303632216	0.25	0.16	0.39	15.633803765631	16.0529881297603	16.4721724938897	37.1558956308165	38.152145213909	39.1483947970016	37.0763682315472	38.0648353613021	39.0720160157334	25.4778396923973	0.309844987315296	0.0137680226330291	-13.8374206352261	-0.381350597247917	-0.378232396705513	-0.384278482938068	0.475599351639102	0.483036880222994	0.468615762044805	0.472912263123793	0.478115147544447	0.466370883547669	0.000320177487303302	0.000787705221652328	0.000902385027335287
210	8.10930216216329	0.31	25.4783432642127	24.6707003882257	26.2859861401998	0.378537777664943	9.84140281261603	9.57285171689107	10.109953908341	0.25	0.16	0.39	15.3069651492515	15.7363776571045	16.1657901649575	36.2642682072342	37.2816044462917	38.2989406853491	36.2470948761302	37.2578655301931	38.2606124813123	25.4783432642127	0.3109220152859	-0.0320984193565155	-13.7868590540802	-0.381350597247917	-0.378232396705513	-0.384278482938068	0.475599351639102	0.483036880222994	0.468615762044805	0.472912263123793	0.478115147544447	0.466370883547669	0.000320177487303302	0.000787705221652328	0.000902385027335287
210	8.10930216216329	0.31	25.4787056567887	24.6738235471608	26.2835877664166	0.397831361579257	10.0417215632381	9.77861304939333	10.3048300770828	0.25	0.16	0.39	15.7613214847928	16.1854039033471	16.6094863219013	37.6426775150387	38.6555112255139	39.6683449359891	37.5686228246984	38.5623509420085	39.5697775894978	25.4787056567887	0.310379787985205	-0.0645954393875663	-13.9043907173558	-0.381350597247917	-0.378232396705513	-0.384278482938068	0.475599351639102	0.483036880222994	0.468615762044805	0.472912263123793	0.478115147544447	0.466370883547669	0.000320177487303302	0.000787705221652328	0.000902385027335287
210	8.10930216216329	0.31	25.4818026799511	24.6749314914657	26.2886738684364	0.387181285817033	10.0266544956339	9.7580074625378	10.2953015287301	0.25	0.16	0.39	15.6170456289493	16.046997439301	16.4769492496528	37.0322795446716	38.0518126887748	39.0713458328779	37.016938716705	38.0545738436769	39.0360871040068	25.4818026799511	0.313179021520703	0.13334348420635	-13.5655504074714	-0.381350597247917	-0.378232396705513	-0.384278482938068	0.475599351639102	0.483036880222994	0.468615762044805	0.472912263123793	0.478115147544447	0.466370883547669	0.000320177487303302	0.000787705221652328	0.000902385027335287
210	8.10930216216329	0.31	25.4826354336144	24.6654346536	26.2998362136288	0.38413264116561	9.93616564511632	9.66822476587426	10.2041065243584	0.25	0.16	0.38	15.5371600417212	15.9677499817893	16.3983399218575	36.9959209768095	38.0212094692621	39.0464979617148	36.9161025262927	37.9560813301476	38.9871813688381	25.4826354336144	0.310568538845115	-0.0284721820800759	-13.8561070722249	-0.381350597247917	-0.378232396705513	-0.384278482938068	0.475599351639102	0.483036880222994	0.468615762044805	0.472912263123793	0.478115147544447	0.466370883547669	0.000320177487303302	0.000787705221652328	0.000902385027335287
210	8.10930216216329	0.31	25.485134600661	24.6686279751553	26.3016412261666	0.38610854499289	9.90015922339392	9.63430079394909	10.1660176528388	0.25	0.16	0.39	15.4910936478979	15.9185702147703	16.3460467816426	36.9065719679748	37.9250084346627	38.9434449013507	36.8132642425497	37.8333834369247	38.8480998995021	25.485134600661	0.309529235879034	0.0130957081063013	-13.8412551365282	-0.381350597247917	-0.378232396705513	-0.384278482938068	0.475599351639102	0.483036880222994	0.468615762044805	0.472912263123793	0.478115147544447	0.466370883547669	0.000320177487303302	0.000787705221652328	0.000902385027335287
210	8.10930216216329	0.31	25.4855571184121	24.6769734182529	26.2941408185713	0.388640688217515	9.90701348211003	9.64238654244005	10.17164042178	0.25	0.16	0.39	15.5075361720563	15.9331270588114	16.3587179455666	36.9540344142127	37.9682058532491	38.9823772922856	36.9083695836967	37.9321945102415	38.9591016285842	25.4855571184121	0.3087421076798	0.00310616681578198	-13.8396489515551	-0.381350597247917	-0.378232396705513	-0.384278482938068	0.475599351639102	0.483036880222994	0.468615762044805	0.472912263123793	0.478115147544447	0.466370883547669	0.000320177487303302	0.000787705221652328	0.000902385027335287
210	8.10930216216329	0.31	25.487323203794	24.6818733786059	26.2927730289822	0.398285567184594	10.0990187788556	9.83465967106575	10.3633778866454	0.25	0.16	0.38	15.9332273399888	16.3615180897139	16.789808839439	38.2523258121129	39.2805617715459	40.3087977309789	38.2277259961503	39.2535322627529	40.2862304630824	25.487323203794	0.306081923686167	0.0881828458538396	-13.8749173621371	-0.381350597247917	-0.378232396705513	-0.384278482938068	0.475599351639102	0.483036880222994	0.468615762044805	0.472912263123793	0.478115147544447	0.466370883547669	0.000320177487303302	0.000787705221652328	0.000902385027335287
210	8.10930216216329	0.31	25.4894902333114	24.6754591798974	26.3035212867254	0.393110495453192	10.0541432703715	9.788095433972	10.320191106771	0.25	0.16	0.39	15.6901998745686	16.116671373285	16.5431428720013	37.265483960925	38.2783879979836	39.2912920350422	37.1761950105218	38.1775197966556	39.1964718046552	25.4894902333114	0.311054719499306	0.0814030051919135	-13.7391441724576	-0.381350597247917	-0.378232396705513	-0.384278482938068	0.475599351639102	0.483036880222994	0.468615762044805	0.472912263123793	0.478115147544447	0.466370883547669	0.000320177487303302	0.000787705221652328	0.000902385027335287
210	8.10930216216329	0.31	25.4898055290393	24.6844047017666	26.295206356312	0.389504138864447	9.98343859790756	9.71725417154459	10.2496230242705	0.25	0.16	0.39	15.5460625559562	15.9719153401489	16.3977681243415	36.8502392459358	37.8596766468573	38.8691140477787	36.8429926490754	37.8747438346363	38.8360825027606	25.4898055290393	0.311123834690511	-0.108567678090824	-13.8744994451839	-0.381350597247917	-0.378232396705513	-0.384278482938068	0.475599351639102	0.483036880222994	0.468615762044805	0.472912263123793	0.478115147544447	0.466370883547669	0.000320177487303302	0.000787705221652328	0.000902385027335287
210	8.10930216216329	0.31	25.4917314805873	24.6747347410067	26.3087282201679	0.379953567989821	9.7970120359905	9.53047494574804	10.063549126233	0.25	0.16	0.39	15.4279837983335	15.8594554650997	16.2909271318659	37.0089474281724	38.0439700494577	39.0789926707429	36.9034774517499	37.9523622800305	38.979670152306	25.4917314805873	0.307222714542445	0.0634745324964803	-13.872011296024	-0.381350597247917	-0.378232396705513	-0.384278482938068	0.475599351639102	0.483036880222994	0.468615762044805	0.472912263123793	0.478115147544447	0.466370883547669	0.000320177487303302	0.000787705221652328	0.000902385027335287
210	8.10930216216329	0.31	25.4921055458024	24.6914513204598	26.292759771145	0.388325416492963	9.81914105734184	9.55668719041691	10.0815949242668	0.25	0.16	0.39	15.4753073474559	15.9003033920334	16.3252994366109	37.1344274176965	38.1542446281615	39.1740618386265	37.0137849707266	38.0494112217782	39.0543472312873	25.4921055458024	0.30958972944895	-0.0732518435315929	-13.9658564257558	-0.381350597247917	-0.378232396705513	-0.384278482938068	0.475599351639102	0.483036880222994	0.468615762044805	0.472912263123793	0.478115147544447	0.466370883547669	0.000320177487303302	0.000787705221652328	0.000902385027335287
210	8.10930216216329	0.31	25.4967677695064	24.6868838668915	26.3066516721214	0.391478746833912	9.95280560739845	9.68853645583962	10.2170747589573	0.25	0.16	0.38	15.6056250061667	16.0312914934346	16.4569579807026	37.2454151051342	38.2613388511153	39.2772625970963	37.201916826427	38.2271397968451	39.233133761066	25.4967677695064	0.306635321766467	0.0327299740697069	-13.9200204953589	-0.381350597247917	-0.378232396705513	-0.384278482938068	0.475599351639102	0.483036880222994	0.468615762044805	0.472912263123793	0.478115147544447	0.466370883547669	0.000320177487303302	0.000787705221652328	0.000902385027335287
210	8.10930216216329	0.31	25.5005833236025	24.6856400641332	26.3155265830718	0.387180557794367	9.91294823828457	9.64734736212073	10.1785491144484	0.25	0.16	0.39	15.4165087047187	15.8409402158549	16.2653717269911	36.5010394248112	37.5059486177968	38.5108578107824	36.3875714641297	37.4197835790498	38.4112120140624	25.5005833236025	0.31083639544709	0.129279968639317	-13.6744146498415	-0.381350597247917	-0.378232396705513	-0.384278482938068	0.475599351639102	0.483036880222994	0.468615762044805	0.472912263123793	0.478115147544447	0.466370883547669	0.000320177487303302	0.000787705221652328	0.000902385027335287
210	8.10930216216329	0.31	25.5031628432543	24.6882970670099	26.3180286194988	0.392351063842915	9.9568429148495	9.69294997152282	10.2207358581762	0.25	0.16	0.38	15.6711301383158	16.0977805047786	16.5244308712414	37.5437516613322	38.5658895201412	39.5880273789502	37.4858623679362	38.4975343084396	39.5080933002453	25.5031628432543	0.306224641701492	0.00497154142386667	-13.9479761549658	-0.381350597247917	-0.378232396705513	-0.384278482938068	0.475599351639102	0.483036880222994	0.468615762044805	0.472912263123793	0.478115147544447	0.466370883547669	0.000320177487303302	0.000787705221652328	0.000902385027335287
210	8.10930216216329	0.31	25.5044947136506	24.6882000734687	26.3207893538325	0.385542649184244	9.88737092591495	9.62153868434272	10.1532031674872	0.25	0.16	0.38	15.5678616906686	15.9979841175993	16.42810654453	37.3260847430294	38.3573622862462	39.388639829463	37.3022805176049	38.3119201334137	39.3475070396085	25.5044947136506	0.306117278254389	0.042871155455224	-13.9016377657428	-0.381350597247917	-0.378232396705513	-0.384278482938068	0.475599351639102	0.483036880222994	0.468615762044805	0.472912263123793	0.478115147544447	0.466370883547669	0.000320177487303302	0.000787705221652328	0.000902385027335287
210	8.10930216216329	0.31	25.5067483101553	24.6875509820751	26.3259456382355	0.377271914991259	9.7395294271279	9.47304175068734	10.0060171035685	0.25	0.16	0.39	15.2829244265079	15.7128508563519	16.142777286196	36.5343738615867	37.5621282679133	38.5898826742399	36.4491048824668	37.484703487359	38.5107909106425	25.5067483101553	0.308829001738404	-0.000147046091243849	-13.8573957790051	-0.381350597247917	-0.378232396705513	-0.384278482938068	0.475599351639102	0.483036880222994	0.468615762044805	0.472912263123793	0.478115147544447	0.466370883547669	0.000320177487303302	0.000787705221652328	0.000902385027335287
210	8.10930216216329	0.31	25.5097219831415	24.7082657293102	26.3111782369727	0.389477042529791	9.82358057813449	9.56164345847305	10.0855176977959	0.25	0.16	0.38	15.4042626652098	15.8262558309827	16.2482489967557	36.7721521284864	37.7795094571842	38.786866785882	36.7028446541952	37.7160076496123	38.7469162485656	25.5097219831415	0.308043233720525	-0.00215775812264507	-13.9089693151122	-0.381350597247917	-0.378232396705513	-0.384278482938068	0.475599351639102	0.483036880222994	0.468615762044805	0.472912263123793	0.478115147544447	0.466370883547669	0.000320177487303302	0.000787705221652328	0.000902385027335287
210	8.10930216216329	0.31	25.5100353105043	24.70836405388	26.3117065671287	0.389446991824162	9.94353271890064	9.67838042671931	10.208685011082	0.25	0.16	0.38	15.6472298716812	16.07590684901	16.5045838263388	37.4856526805634	38.5126227203776	39.5395927601918	37.4511997893107	38.487339346881	39.5274588593181	25.5100353105043	0.308411572454979	-0.0503573263330663	-13.9343240093089	-0.381350597247917	-0.378232396705513	-0.384278482938068	0.475599351639102	0.483036880222994	0.468615762044805	0.472912263123793	0.478115147544447	0.466370883547669	0.000320177487303302	0.000787705221652328	0.000902385027335287
210	8.10930216216329	0.31	25.5107717415619	24.7065947089681	26.3149487741557	0.401816418632657	10.0694039272824	9.80775176050594	10.3310560940589	0.25	0.16	0.39	15.8826215550988	16.3063396961631	16.7300578372275	38.1136768079164	39.1304772290656	40.1472776502149	38.0085539001139	39.0202421913382	40.0460150238205	25.5107717415619	0.307661632431967	0.0321301231147354	-13.8756581195112	-0.381350597247917	-0.378232396705513	-0.384278482938068	0.475599351639102	0.483036880222994	0.468615762044805	0.472912263123793	0.478115147544447	0.466370883547669	0.000320177487303302	0.000787705221652328	0.000902385027335287
210	8.10930216216329	0.31	25.5124909047514	24.698419063371	26.3265627461318	0.383057039196795	9.9858271378747	9.71593390552754	10.2557203702218	0.25	0.16	0.39	15.5099317842033	15.9407730871007	16.3716143899981	36.6838669287158	37.7028865635397	38.7219061983636	36.6472416909175	37.6589940037319	38.7002036577482	25.5124909047514	0.311321206194143	-0.0249568010973164	-13.8110003901609	-0.381350597247917	-0.378232396705513	-0.384278482938068	0.475599351639102	0.483036880222994	0.468615762044805	0.472912263123793	0.478115147544447	0.466370883547669	0.000320177487303302	0.000787705221652328	0.000902385027335287
210	8.10930216216329	0.31	25.5126157641681	24.6993953460554	26.3258361822808	0.396882559245854	9.99600565361178	9.73357558292744	10.2584357242961	0.25	0.16	0.39	15.6651067236557	16.087458718536	16.5098107134162	37.3558423621367	38.36300527653	39.3701681909233	37.2862909479464	38.2978995358076	39.3027357850668	25.5126157641681	0.309239914677456	0.00251835500699256	-13.8605462105939	-0.381350597247917	-0.378232396705513	-0.384278482938068	0.475599351639102	0.483036880222994	0.468615762044805	0.472912263123793	0.478115147544447	0.466370883547669	0.000320177487303302	0.000787705221652328	0.000902385027335287
210	8.10930216216329	0.31	25.5138240241835	24.7044828478723	26.3231652004947	0.392408697150224	10.0632878360556	9.79660594573489	10.3299697263762	0.25	0.16	0.39	15.7598062541598	16.1888175817795	16.6178289093992	37.5654154234098	38.5880161130045	39.6106168025992	37.5343652810214	38.5339931533872	39.5682307258544	25.5138240241835	0.309634383792418	-0.0630388434696472	-13.9038763961556	-0.381350597247917	-0.378232396705513	-0.384278482938068	0.475599351639102	0.483036880222994	0.468615762044805	0.472912263123793	0.478115147544447	0.466370883547669	0.000320177487303302	0.000787705221652328	0.000902385027335287
210	8.10930216216329	0.31	25.5146398507799	24.7060003333331	26.3232793682268	0.389176211868177	9.89113195201436	9.62722672553566	10.1550371784931	0.25	0.16	0.39	15.4277338894198	15.85064484002	16.2735557906203	36.6311208345401	37.6352671495289	38.6394134645176	36.5913783416371	37.6063365595017	38.5916394926847	25.5146398507799	0.308526223678522	-0.0776911409234055	-13.9122638115276	-0.381350597247917	-0.378232396705513	-0.384278482938068	0.475599351639102	0.483036880222994	0.468615762044805	0.472912263123793	0.478115147544447	0.466370883547669	0.000320177487303302	0.000787705221652328	0.000902385027335287
210	8.10930216216329	0.31	25.5153764623723	24.713915149939	26.3168377748055	0.396441492031535	10.066932541202	9.80239673547909	10.3314683469249	0.25	0.16	0.39	15.7378595389635	16.1625747862484	16.5872900335333	37.4379857789577	38.4483190678393	39.458652356721	37.3426422323276	38.3356194564445	39.3300410161666	25.5153764623723	0.310201589401284	-0.0892813796994443	-13.9373700546663	-0.381350597247917	-0.378232396705513	-0.384278482938068	0.475599351639102	0.483036880222994	0.468615762044805	0.472912263123793	0.478115147544447	0.466370883547669	0.000320177487303302	0.000787705221652328	0.000902385027335287
210	8.10930216216329	0.31	25.5254758343043	24.7115083006785	26.3394433679302	0.40258091171836	10.296014021061	10.0288984218407	10.5631296202813	0.24	0.16	0.38	16.3315879740144	16.7665731263615	17.2015582787086	39.4152561458675	40.4650653393573	41.5148745328472	39.4612816621152	40.5065624171389	41.5738142451574	25.5254758343043	0.304534152256248	-0.0185750221492346	-14.0186436176888	-0.381350597247917	-0.378232396705513	-0.384278482938068	0.475599351639102	0.483036880222994	0.468615762044805	0.472912263123793	0.478115147544447	0.466370883547669	0.000320177487303302	0.000787705221652328	0.000902385027335287
210	8.10930216216329	0.31	25.5284705404031	24.7195688075393	26.337372273267	0.389327175185407	9.87792662700961	9.6144573974312	10.141395856588	0.25	0.16	0.39	15.4935689871804	15.9181461126209	16.3427232380615	36.9955494257006	38.0093548337545	39.0231602418083	36.9426929068842	37.9476701773228	38.9737040069024	25.5284705404031	0.309358436874733	0.0836968320073588	-13.8150444782976	-0.381350597247917	-0.378232396705513	-0.384278482938068	0.475599351639102	0.483036880222994	0.468615762044805	0.472912263123793	0.478115147544447	0.466370883547669	0.000320177487303302	0.000787705221652328	0.000902385027335287
210	8.10930216216329	0.31	25.5294855587564	24.7092016042304	26.3497695132823	0.386467130616152	9.99235558599522	9.72422418081709	10.2604869911734	0.25	0.16	0.39	15.5843490125836	16.0140648769889	16.4437807413941	37.0057930931274	38.0261742687656	39.0465554444038	36.9935797550281	38.0300549041498	39.0409801205229	25.5294855587564	0.311700215186959	-0.0237051924832746	-13.7869726255547	-0.381350597247917	-0.378232396705513	-0.384278482938068	0.475599351639102	0.483036880222994	0.468615762044805	0.472912263123793	0.478115147544447	0.466370883547669	0.000320177487303302	0.000787705221652328	0.000902385027335287
210	8.10930216216329	0.31	25.5317572798608	24.7165832987852	26.3469312609363	0.376282050998508	9.74067870058706	9.47359723182704	10.0077601693471	0.25	0.16	0.39	15.2079960361284	15.636742774968	16.0654895138076	36.1727886329491	37.1925788225485	38.2123690121479	36.0875961133847	37.1134895508094	38.1176392535737	25.5317572798608	0.311104718985013	-0.122737862183469	-13.938101872286	-0.381350597247917	-0.378232396705513	-0.384278482938068	0.475599351639102	0.483036880222994	0.468615762044805	0.472912263123793	0.478115147544447	0.466370883547669	0.000320177487303302	0.000787705221652328	0.000902385027335287
210	8.10930216216329	0.31	25.533067068416	24.7238291884959	26.3423049483362	0.391944691815735	10.0387412879702	9.77245084604599	10.3050317298944	0.25	0.16	0.38	15.8461694208869	16.2779631975321	16.7097569741772	38.076972737947	39.1145357871002	40.1520988362534	38.0873822134748	39.0971822187614	40.1389603552566	25.533067068416	0.308547280069415	0.142954804842671	-13.7541810022344	-0.381350597247917	-0.378232396705513	-0.384278482938068	0.475599351639102	0.483036880222994	0.468615762044805	0.472912263123793	0.478115147544447	0.466370883547669	0.000320177487303302	0.000787705221652328	0.000902385027335287
210	8.10930216216329	0.31	25.5352569663946	24.7164692558216	26.3540446769676	0.391090052513341	9.93972285948129	9.67558564533066	10.2038600736319	0.25	0.16	0.39	15.5142805035665	15.9378103013459	16.3613400991252	36.8582671576913	37.8644739509876	38.870680744284	36.7616631378241	37.7647600190789	38.7836968853046	25.5352569663946	0.3092340660961	0.093941778975636	-13.7882558804684	-0.381350597247917	-0.378232396705513	-0.384278482938068	0.475599351639102	0.483036880222994	0.468615762044805	0.472912263123793	0.478115147544447	0.466370883547669	0.000320177487303302	0.000787705221652328	0.000902385027335287
210	8.10930216216329	0.31	25.538144837665	24.7340284313978	26.3422612439322	0.397196843683942	9.97923402614408	9.71741618358508	10.2410518687031	0.25	0.16	0.39	15.7017693695704	16.1248245627445	16.5478797559187	37.5954439345012	38.6083837772555	39.6213236200098	37.5316765607524	38.5443457347511	39.5503415335657	25.538144837665	0.309760626250603	-0.113122126967846	-13.9951606859508	-0.381350597247917	-0.378232396705513	-0.384278482938068	0.475599351639102	0.483036880222994	0.468615762044805	0.472912263123793	0.478115147544447	0.466370883547669	0.000320177487303302	0.000787705221652328	0.000902385027335287
210	8.10930216216329	0.31	25.540502793202	24.7242897325427	26.3567158538612	0.382281010018381	9.81713563583036	9.55136556437834	10.0829057072824	0.25	0.16	0.39	15.2857609527231	15.7110925718745	16.1364241910259	36.2453595161653	37.2538992609261	38.2624390056869	36.271128419123	37.2610941482729	38.2870696927629	25.540502793202	0.310466711574175	0.119169793397271	-13.6735716654798	-0.381350597247917	-0.378232396705513	-0.384278482938068	0.475599351639102	0.483036880222994	0.468615762044805	0.472912263123793	0.478115147544447	0.466370883547669	0.000320177487303302	0.000787705221652328	0.000902385027335287
210	8.10930216216329	0.31	25.5413227458724	24.7358560323787	26.3467894593662	0.382499094221634	9.8703438441477	9.60325666341288	10.1374310248825	0.25	0.16	0.39	15.3513375757302	15.7782912246139	16.2052448734975	36.3592996676633	37.3705298348967	38.3817600021302	36.3226381755744	37.3304800325689	38.3550259982188	25.5413227458724	0.310616312811144	0.0637538134184077	-13.7579953098544	-0.381350597247917	-0.378232396705513	-0.384278482938068	0.475599351639102	0.483036880222994	0.468615762044805	0.472912263123793	0.478115147544447	0.466370883547669	0.000320177487303302	0.000787705221652328	0.000902385027335287
210	8.10930216216329	0.31	25.5435375436224	24.7282630879618	26.358811999283	0.394194892448471	9.93500373276165	9.6727050127209	10.1973024528024	0.25	0.16	0.39	15.5682770130883	15.9904483838065	16.4126197545246	37.1276751145695	38.1344815506009	39.1412879866323	37.0372233985072	38.0531605714242	39.056944516621	25.5435375436224	0.308499653785084	0.00682001073355515	-13.8949796723889	-0.381350597247917	-0.378232396705513	-0.384278482938068	0.475599351639102	0.483036880222994	0.468615762044805	0.472912263123793	0.478115147544447	0.466370883547669	0.000320177487303302	0.000787705221652328	0.000902385027335287
210	8.10930216216329	0.31	25.5440079169653	24.7373807947954	26.3506350391351	0.391793870183541	10.0409001260787	9.77446812101209	10.3073321311454	0.25	0.16	0.38	15.742913488075	16.1720331040264	16.6011527199779	37.5703595801649	38.5944507235489	39.6185418669329	37.5843704480468	38.587253438404	39.6096054154278	25.5440079169653	0.310470609132439	0.124723417200367	-13.6743461472884	-0.381350597247917	-0.378232396705513	-0.384278482938068	0.475599351639102	0.483036880222994	0.468615762044805	0.472912263123793	0.478115147544447	0.466370883547669	0.000320177487303302	0.000787705221652328	0.000902385027335287
210	8.10930216216329	0.31	25.5450887652897	24.7258725670095	26.36430496357	0.378875698609987	9.79509925866928	9.52800355966962	10.0621949576689	0.25	0.16	0.39	15.2957084530945	15.7244885134071	16.1532685737198	36.3823126949544	37.4022072803863	38.4221018658182	36.3031015144809	37.3213359313098	38.3299766076152	25.5450887652897	0.309651129309556	0.00270425361326862	-13.8412226924944	-0.381350597247917	-0.378232396705513	-0.384278482938068	0.475599351639102	0.483036880222994	0.468615762044805	0.472912263123793	0.478115147544447	0.466370883547669	0.000320177487303302	0.000787705221652328	0.000902385027335287
210	8.10930216216329	0.31	25.5492286358855	24.7351613973075	26.3632958744634	0.385620219615737	9.79882492331688	9.53541646021317	10.0622333864206	0.25	0.16	0.39	15.3235100483733	15.7468100948934	16.1701101414134	36.4866582712151	37.4945738267771	38.5024893823392	36.4168714784266	37.4218345389467	38.4360502708798	25.5492286358855	0.309435956576982	0.0251079976385202	-13.8347221049674	-0.381350597247917	-0.378232396705513	-0.384278482938068	0.475599351639102	0.483036880222994	0.468615762044805	0.472912263123793	0.478115147544447	0.466370883547669	0.000320177487303302	0.000787705221652328	0.000902385027335287
210	8.10930216216329	0.31	25.54978184252	24.7342852840458	26.3652784009941	0.39410056159541	10.150727499486	9.88268041668233	10.4187745822897	0.25	0.16	0.39	15.9101325248007	16.341661667754	16.7731908107073	37.9523538851278	38.9817322840557	40.0111106829836	37.8901703257682	38.9336987795669	39.9493218181353	25.54978184252	0.30906088288496	0.0473498373786721	-13.8371904362902	-0.381350597247917	-0.378232396705513	-0.384278482938068	0.475599351639102	0.483036880222994	0.468615762044805	0.472912263123793	0.478115147544447	0.466370883547669	0.000320177487303302	0.000787705221652328	0.000902385027335287
210	8.10930216216329	0.31	25.5504846830551	24.7424085629385	26.3585608031718	0.390288294335373	10.0091639890365	9.74273316001714	10.2755948180559	0.25	0.16	0.39	15.7629141516806	16.1939765872637	16.6250390228469	37.7912040804204	38.8246658069622	39.858127533504	37.7295272616565	38.7834677871101	39.8154795151131	25.5504846830551	0.309894419620672	-0.0248657864214895	-13.8872832303671	-0.381350597247917	-0.378232396705513	-0.384278482938068	0.475599351639102	0.483036880222994	0.468615762044805	0.472912263123793	0.478115147544447	0.466370883547669	0.000320177487303302	0.000787705221652328	0.000902385027335287
210	8.10930216216329	0.31	25.5520819320811	24.7336070381514	26.3705568260108	0.388142163233205	9.9299510327149	9.66443293544484	10.195469129985	0.25	0.16	0.39	15.6363231256037	16.0659113686328	16.4954996116619	37.4879299380658	38.5178634990141	39.5477970599623	37.4380723379058	38.4695881022287	39.499809634419	25.5520819320811	0.307052044472649	0.086831569954954	-13.8618959547743	-0.381350597247917	-0.378232396705513	-0.384278482938068	0.475599351639102	0.483036880222994	0.468615762044805	0.472912263123793	0.478115147544447	0.466370883547669	0.000320177487303302	0.000787705221652328	0.000902385027335287
210	8.10930216216329	0.31	25.5525339314243	24.7482522845942	26.3568155782545	0.384948788390325	9.95205483256829	9.68414781560505	10.2199618495315	0.25	0.16	0.39	15.4650811502156	15.8929147435208	16.3207483368259	36.5917562893173	37.6040485900524	38.6163408907874	36.5799576860759	37.5976890156491	38.620318360728	25.5525339314243	0.310766997351964	-0.00641563798340279	-13.77879314902	-0.381350597247917	-0.378232396705513	-0.384278482938068	0.475599351639102	0.483036880222994	0.468615762044805	0.472912263123793	0.478115147544447	0.466370883547669	0.000320177487303302	0.000787705221652328	0.000902385027335287
210	8.10930216216329	0.31	25.5534181822482	24.7438962672173	26.3629400972791	0.394624490422542	10.0418717692034	9.77698989178083	10.3067536466259	0.25	0.16	0.39	15.6222753624661	16.0455199063825	16.4687644502989	36.9848931680189	37.9869017664786	38.9889103649382	36.9419222659774	37.9381754859094	38.9453463223779	25.5534181822482	0.311432235627378	0.00460802663177736	-13.7810671348657	-0.381350597247917	-0.378232396705513	-0.384278482938068	0.475599351639102	0.483036880222994	0.468615762044805	0.472912263123793	0.478115147544447	0.466370883547669	0.000320177487303302	0.000787705221652328	0.000902385027335287
210	8.10930216216329	0.31	25.5583274398597	24.7416218224568	26.3750330572626	0.384578303063062	9.83983196871301	9.57473860100863	10.1049253364174	0.25	0.16	0.38	15.3374817964191	15.7621267784856	16.1867717605522	36.4021649438108	37.4100224842422	38.4178800246735	36.3939888911475	37.3898931173348	38.4124102626188	25.5583274398597	0.308580197331307	0.0327249074928711	-13.7983299149489	-0.381350597247917	-0.378232396705513	-0.384278482938068	0.475599351639102	0.483036880222994	0.468615762044805	0.472912263123793	0.478115147544447	0.466370883547669	0.000320177487303302	0.000787705221652328	0.000902385027335287
210	8.10930216216329	0.31	25.5592007473949	24.7526895841372	26.3657119106527	0.396616797366707	10.1252669948328	9.85929573639902	10.3912382532666	0.25	0.16	0.39	15.8001858693187	16.2264227356738	16.6526596020288	37.5167948894363	38.5288741916432	39.54095349385	37.4802783280413	38.4835500430938	39.5005149959299	25.5592007473949	0.30943206044084	-0.0421727405785948	-13.8877909414719	-0.381350597247917	-0.378232396705513	-0.384278482938068	0.475599351639102	0.483036880222994	0.468615762044805	0.472912263123793	0.478115147544447	0.466370883547669	0.000320177487303302	0.000787705221652328	0.000902385027335287
210	8.10930216216329	0.31	25.5636507883073	24.7503816182991	26.3769199583155	0.394927359293812	10.1238190758621	9.8569448144243	10.3906933372998	0.25	0.16	0.39	15.8420598203638	16.2709795408055	16.6998992612472	37.7258229803273	38.7472399948847	39.7686570094421	37.6402945820416	38.6577739970083	39.6703756922338	25.5636507883073	0.309129978434657	0.0330715063768471	-13.8372161922942	-0.381350597247917	-0.378232396705513	-0.384278482938068	0.475599351639102	0.483036880222994	0.468615762044805	0.472912263123793	0.478115147544447	0.466370883547669	0.000320177487303302	0.000787705221652328	0.000902385027335287
210	8.10930216216329	0.31	25.5653050636077	24.7567139461928	26.3738961810226	0.390435229425667	9.94501729458888	9.68037567765056	10.2096589115272	0.25	0.16	0.39	15.5481869260758	15.9732424678846	16.3982980096933	37.001753146532	38.0133051883457	39.0248572301594	36.9744448741887	37.976661289599	39.00039184975	25.5653050636077	0.311516402401852	0.0568909383794579	-13.7408529529993	-0.381350597247917	-0.378232396705513	-0.384278482938068	0.475599351639102	0.483036880222994	0.468615762044805	0.472912263123793	0.478115147544447	0.466370883547669	0.000320177487303302	0.000787705221652328	0.000902385027335287
210	8.10930216216329	0.31	25.5662895477565	24.7501015787324	26.3824775167805	0.388294386498875	9.90564424534921	9.64086095702503	10.1704275336734	0.25	0.16	0.38	15.590132654188	16.0183108644108	16.4464890746336	37.3575482675616	38.3835618692625	39.4095754709634	37.3181138929473	38.3503834452439	39.3518501574239	25.5662895477565	0.307278854248126	0.0640212845914067	-13.8529288610358	-0.381350597247917	-0.378232396705513	-0.384278482938068	0.475599351639102	0.483036880222994	0.468615762044805	0.472912263123793	0.478115147544447	0.466370883547669	0.000320177487303302	0.000787705221652328	0.000902385027335287
210	8.10930216216329	0.31	25.5664207640407	24.7477345436982	26.3851069843832	0.38056047462249	9.94217159029753	9.67203336718713	10.2123098134079	0.25	0.16	0.39	15.5043196528482	15.9373526256009	16.3703855983536	36.8244002583444	37.8528994037923	38.8813985492402	36.7722163871138	37.7759043850726	38.8086355056055	25.5664207640407	0.310722998760927	-0.126315910520296	-13.8916323287093	-0.381350597247917	-0.378232396705513	-0.384278482938068	0.475599351639102	0.483036880222994	0.468615762044805	0.472912263123793	0.478115147544447	0.466370883547669	0.000320177487303302	0.000787705221652328	0.000902385027335287
210	8.10930216216329	0.31	25.5672666261328	24.7538220584844	26.3807111937811	0.394536082622396	9.99655093030414	9.73281571677384	10.2602861438344	0.25	0.16	0.39	15.6403971442098	16.0642131909287	16.4880292376477	37.2403882159232	38.2495105525509	39.2586328891786	37.2132347395756	38.2303654688916	39.2485245241684	25.5672666261328	0.308648277798725	0.0266908783581808	-13.8510391539436	-0.381350597247917	-0.378232396705513	-0.384278482938068	0.475599351639102	0.483036880222994	0.468615762044805	0.472912263123793	0.478115147544447	0.466370883547669	0.000320177487303302	0.000787705221652328	0.000902385027335287
210	8.10930216216329	0.31	25.5717068210375	24.7534054908438	26.3900081512313	0.395785692388567	10.180734346396	9.91284112145697	10.4486275713351	0.25	0.16	0.39	15.9784128972338	16.410227400059	16.8420419028843	38.1629484287176	39.194297080682	40.2256457326464	38.0628712302714	39.1038779261115	40.1172574695665	25.5717068210375	0.307850381433752	0.0766609921255828	-13.8144298319702	-0.381350597247917	-0.378232396705513	-0.384278482938068	0.475599351639102	0.483036880222994	0.468615762044805	0.472912263123793	0.478115147544447	0.466370883547669	0.000320177487303302	0.000787705221652328	0.000902385027335287
210	8.10930216216329	0.31	25.5726784723374	24.7604646002502	26.3848923444247	0.391570390455286	10.0343270890459	9.76794460162169	10.3007095764702	0.25	0.16	0.39	15.6330895302479	16.0594209075268	16.4857522848057	37.0706580826127	38.0816153016842	39.0925725207558	37.0130806088457	38.0267852346587	39.0256711168223	25.5726784723374	0.310799057962764	0.142080620307353	-13.658821315717	-0.381350597247917	-0.378232396705513	-0.384278482938068	0.475599351639102	0.483036880222994	0.468615762044805	0.472912263123793	0.478115147544447	0.466370883547669	0.000320177487303302	0.000787705221652328	0.000902385027335287
210	8.10930216216329	0.31	25.5742469194215	24.7629004741799	26.385593364663	0.391846410648639	9.88416816580806	9.62192390390732	10.1464124277088	0.25	0.16	0.38	15.5555409495872	15.9795051583599	16.4034693671326	37.2649857851825	38.2806380382634	39.2962902913444	37.1908762083056	38.2088359633291	39.2064760370369	25.5742469194215	0.305398642390474	-0.063323993012482	-14.0589995034498	-0.381350597247917	-0.378232396705513	-0.384278482938068	0.475599351639102	0.483036880222994	0.468615762044805	0.472912263123793	0.478115147544447	0.466370883547669	0.000320177487303302	0.000787705221652328	0.000902385027335287
210	8.10930216216329	0.31	25.5795102150112	24.7597936107401	26.3992268192824	0.396134752139768	10.0553148740745	9.79091491164634	10.3197148365027	0.25	0.16	0.38	15.9155429964838	16.3453362291151	16.7751294617464	38.3407872675097	39.3761657591498	40.4115442507899	38.2839814063817	39.3157036889271	40.363002390033	25.5795102150112	0.303666471991036	-0.0364814050583351	-14.0883104666895	-0.381350597247917	-0.378232396705513	-0.384278482938068	0.475599351639102	0.483036880222994	0.468615762044805	0.472912263123793	0.478115147544447	0.466370883547669	0.000320177487303302	0.000787705221652328	0.000902385027335287
210	8.10930216216329	0.31	25.5822855283275	24.7680794148388	26.3964916418161	0.389018955528155	10.0102825591462	9.74310991361038	10.2774552046819	0.25	0.16	0.39	15.6246472092869	16.053101611165	16.4815560130431	37.1254875669225	38.1435315814116	39.1615755959007	37.0647033905514	38.0976750549015	39.115603895106	25.5822855283275	0.310571536458729	-0.00757649826962049	-13.8099134760631	-0.381350597247917	-0.378232396705513	-0.384278482938068	0.475599351639102	0.483036880222994	0.468615762044805	0.472912263123793	0.478115147544447	0.466370883547669	0.000320177487303302	0.000787705221652328	0.000902385027335287
210	8.10930216216329	0.31	25.583719256726	24.7724032225745	26.3950352908775	0.392775214153357	10.0117775312339	9.74666450526109	10.2768905572067	0.25	0.16	0.38	15.7238767661049	16.151572266164	16.5792677662231	37.5873093230024	38.6096986037065	39.6320878844105	37.5537032299868	38.5661182339021	39.5859882808857	25.583719256726	0.308515102986928	0.0644451691893417	-13.8284202408707	-0.381350597247917	-0.378232396705513	-0.384278482938068	0.475599351639102	0.483036880222994	0.468615762044805	0.472912263123793	0.478115147544447	0.466370883547669	0.000320177487303302	0.000787705221652328	0.000902385027335287
210	8.10930216216329	0.31	25.5838848452066	24.776114945256	26.3916547451573	0.386513719677531	9.83402336247317	9.57016651218324	10.0978802127631	0.25	0.16	0.38	15.4517325708254	15.8777487203323	16.3037648698392	36.9673420659523	37.9865601149481	39.005778163944	36.9593038841263	37.9588849623644	38.9993425617919	25.5838848452066	0.308353757034704	0.0136389718644268	-13.8945189571276	-0.381350597247917	-0.378232396705513	-0.384278482938068	0.475599351639102	0.483036880222994	0.468615762044805	0.472912263123793	0.478115147544447	0.466370883547669	0.000320177487303302	0.000787705221652328	0.000902385027335287
210	8.10930216216329	0.31	25.584134752769	24.7676243473535	26.4006451581846	0.389888491271575	10.0394417439986	9.77198033228571	10.3069031557116	0.25	0.16	0.39	15.6255073656986	16.0531811960432	16.4808550263878	37.0192614249225	38.032487361181	39.0457132974396	36.9213654399622	37.9527952225089	38.9708182563974	25.584134752769	0.311390537153061	-0.0632964061648344	-13.8096846348375	-0.381350597247917	-0.378232396705513	-0.384278482938068	0.475599351639102	0.483036880222994	0.468615762044805	0.472912263123793	0.478115147544447	0.466370883547669	0.000320177487303302	0.000787705221652328	0.000902385027335287
210	8.10930216216329	0.31	25.5856084514224	24.7655687830016	26.4056481198432	0.377636970058142	9.78197429199539	9.51453308352971	10.0494155004611	0.25	0.16	0.38	15.3763858644088	15.8085961664078	16.2408064684069	36.8223109038188	37.8573383970401	38.8923658902613	36.8260823992413	37.8528517521021	38.8668289751755	25.5856084514224	0.307831124793242	-0.247898343991965	-14.1520536782825	-0.381350597247917	-0.378232396705513	-0.384278482938068	0.475599351639102	0.483036880222994	0.468615762044805	0.472912263123793	0.478115147544447	0.466370883547669	0.000320177487303302	0.000787705221652328	0.000902385027335287
210	8.10930216216329	0.31	25.5878252280784	24.7840351528921	26.3916153032646	0.397284304970918	10.0994606417214	9.83453689088686	10.364384392556	0.25	0.16	0.38	15.781231699592	16.2063481174804	16.6314645353688	37.5214284095612	38.5321844483273	39.5429404870933	37.5390755841395	38.5540883102625	39.5507618461623	25.5878252280784	0.311556815081914	0.0403375383391838	-13.760729438485	-0.381350597247917	-0.378232396705513	-0.384278482938068	0.475599351639102	0.483036880222994	0.468615762044805	0.472912263123793	0.478115147544447	0.466370883547669	0.000320177487303302	0.000787705221652328	0.000902385027335287
210	8.10930216216329	0.31	25.6006831123657	24.7911218766304	26.410244348101	0.391272326101844	9.93701262189531	9.67304846059661	10.200976783194	0.25	0.16	0.39	15.5155270385264	15.9389243882363	16.3623217379462	36.8739547149011	37.8801941201655	38.88643352543	36.9156235817854	37.9070387369188	38.9277761097591	25.6006831123657	0.309608581267943	-0.108382445952558	-13.9347005977374	-0.381350597247917	-0.378232396705513	-0.384278482938068	0.475599351639102	0.483036880222994	0.468615762044805	0.472912263123793	0.478115147544447	0.466370883547669	0.000320177487303302	0.000787705221652328	0.000902385027335287
210	8.10930216216329	0.31	25.6013695407865	24.795709113924	26.4070299676489	0.385173071843399	9.8612156044343	9.5958796496431	10.1265515592255	0.25	0.16	0.39	15.3894138007668	15.8149469414055	16.2404800820442	36.5686455811181	37.5798062922727	38.5909670034273	36.5231905813154	37.5444332907498	38.5441234144747	25.6013695407865	0.309980477201633	0.0642824932529061	-13.7582091477995	-0.381350597247917	-0.378232396705513	-0.384278482938068	0.475599351639102	0.483036880222994	0.468615762044805	0.472912263123793	0.478115147544447	0.466370883547669	0.000320177487303302	0.000787705221652328	0.000902385027335287
210	8.10930216216329	0.31	25.6031459403858	24.7890972068553	26.4171946739162	0.394807882110004	10.0335812603031	9.7690196261689	10.2981428944373	0.25	0.16	0.39	15.731468126637	16.1575029872657	16.5835378478943	37.536594506277	38.553149202903	39.569703899529	37.5228366423899	38.5273140074864	39.559405120132	25.6031459403858	0.309193866926778	-0.0755946878383511	-13.9487183656918	-0.381350597247917	-0.378232396705513	-0.384278482938068	0.475599351639102	0.483036880222994	0.468615762044805	0.472912263123793	0.478115147544447	0.466370883547669	0.000320177487303302	0.000787705221652328	0.000902385027335287
210	8.10930216216329	0.31	25.6042464106316	24.7827742863531	26.4257185349101	0.387479972115822	9.98271966188409	9.71541806083026	10.2500212629379	0.25	0.16	0.38	15.6760908774263	16.1073892696896	16.5386876619528	37.4794419683137	38.5106188854579	39.5417958026022	37.4452112457109	38.4959725104153	39.5180681972451	25.6042464106316	0.306772071430592	-0.0364862248893204	-13.9625884035531	-0.381350597247917	-0.378232396705513	-0.384278482938068	0.475599351639102	0.483036880222994	0.468615762044805	0.472912263123793	0.478115147544447	0.466370883547669	0.000320177487303302	0.000787705221652328	0.000902385027335287
210	8.10930216216329	0.31	25.6056710814466	24.788870251229	26.4224719116641	0.384489730534346	9.92929761472758	9.66174390598335	10.1968513234718	0.25	0.16	0.38	15.5328237410431	15.9629598158166	16.3930958905901	37.0002236618878	38.02483652282	39.0494493837522	36.9811193755489	37.9957514981543	39.0365120635384	25.6056710814466	0.307894892619089	0.0282442666369942	-13.8378826708398	-0.381350597247917	-0.378232396705513	-0.384278482938068	0.475599351639102	0.483036880222994	0.468615762044805	0.472912263123793	0.478115147544447	0.466370883547669	0.000320177487303302	0.000787705221652328	0.000902385027335287
210	8.10930216216329	0.31	25.6087125245557	24.7873421068093	26.4300829423022	0.387111881928434	9.87429667092716	9.60969310703016	10.1389002348242	0.25	0.16	0.39	15.4703953185733	15.8963737229403	16.3223521273074	36.902780661129	37.9189012772495	38.9350218933699	36.8122043000916	37.8305694501543	38.8332399619512	25.6087125245557	0.307677158671461	0.127432680804469	-13.7974732057288	-0.381350597247917	-0.378232396705513	-0.384278482938068	0.475599351639102	0.483036880222994	0.468615762044805	0.472912263123793	0.478115147544447	0.466370883547669	0.000320177487303302	0.000787705221652328	0.000902385027335287
210	8.10930216216329	0.31	25.6187376153309	24.8133250125931	26.4241502180688	0.392172835333008	10.0971297747481	9.82941865863939	10.3648408908568	0.25	0.16	0.39	15.7726679955392	16.2022476787066	16.631827361874	37.5002269208112	38.5215719211563	39.5429169215013	37.4623832643135	38.4715860236734	39.5064785906839	25.6187376153309	0.311841651461525	0.0432205181250996	-13.7357663897363	-0.381350597247917	-0.378232396705513	-0.384278482938068	0.475599351639102	0.483036880222994	0.468615762044805	0.472912263123793	0.478115147544447	0.466370883547669	0.000320177487303302	0.000787705221652328	0.000902385027335287
210	8.10930216216329	0.31	25.620587794401	24.798918748244	26.442256840558	0.387844911640745	9.95776120022702	9.691332774968	10.224189625486	0.25	0.16	0.39	15.4788686693585	15.9044046302142	16.3299405910699	36.6298676274374	37.6368744216558	38.6438812158742	36.5685962283335	37.583287203398	38.577317783117	25.620587794401	0.310915067356627	0.005125666865531	-13.7741066053987	-0.381350597247917	-0.378232396705513	-0.384278482938068	0.475599351639102	0.483036880222994	0.468615762044805	0.472912263123793	0.478115147544447	0.466370883547669	0.000320177487303302	0.000787705221652328	0.000902385027335287
210	8.10930216216329	0.31	25.620739370883	24.8042408190721	26.4372379226939	0.386017275138522	9.92425253470526	9.65769578732547	10.1908092820851	0.25	0.16	0.39	15.5279971199121	15.9565768243006	16.3851565286892	36.9927741459117	38.0137913502256	39.0348085545396	36.9237677414059	37.9525341210731	38.9755560683703	25.620739370883	0.309505169517219	0.0371031078561926	-13.7964499836967	-0.381350597247917	-0.378232396705513	-0.384278482938068	0.475599351639102	0.483036880222994	0.468615762044805	0.472912263123793	0.478115147544447	0.466370883547669	0.000320177487303302	0.000787705221652328	0.000902385027335287
210	8.10930216216329	0.31	25.6229442837388	24.8106889338045	26.4351996336731	0.398718017404822	10.1265910941513	9.86174924818918	10.3914329401134	0.25	0.16	0.38	15.8851914305472	16.3117956075598	16.7383997845723	37.9140179352784	38.9322164561609	39.9504149770434	37.815564071006	38.838263542348	39.8370772042279	25.6229442837388	0.307821091983175	-0.210276664059617	-14.1321008261839	-0.381350597247917	-0.378232396705513	-0.384278482938068	0.475599351639102	0.483036880222994	0.468615762044805	0.472912263123793	0.478115147544447	0.466370883547669	0.000320177487303302	0.000787705221652328	0.000902385027335287
210	8.10930216216329	0.31	25.6244828550242	24.8011398929041	26.4478258171443	0.385579509088198	9.91316912557761	9.6466640062014	10.1796742449538	0.25	0.16	0.39	15.500421291284	15.9286461806301	16.3568710699763	36.9034164423855	37.9229346300248	38.9424528176641	36.8825946654916	37.9021960210041	38.9130345373339	25.6244828550242	0.308918288222573	0.141467209575571	-13.709747901322	-0.381350597247917	-0.378232396705513	-0.384278482938068	0.475599351639102	0.483036880222994	0.468615762044805	0.472912263123793	0.478115147544447	0.466370883547669	0.000320177487303302	0.000787705221652328	0.000902385027335287
210	8.10930216216329	0.31	25.6248477125689	24.8161377532755	26.4335576718623	0.397762654444829	10.1886500062226	9.92165345554132	10.4556465569039	0.25	0.16	0.39	15.8708963804146	16.2979899700848	16.725083559755	37.6150497368647	38.6272891361192	39.6395285353736	37.5228053486858	38.5601810990151	39.5739828087033	25.6248477125689	0.311097005192335	0.0176750266275508	-13.7647733317255	-0.381350597247917	-0.378232396705513	-0.384278482938068	0.475599351639102	0.483036880222994	0.468615762044805	0.472912263123793	0.478115147544447	0.466370883547669	0.000320177487303302	0.000787705221652328	0.000902385027335287
210	8.10930216216329	0.31	25.6268737600872	24.8076096876508	26.4461378325236	0.378207391593872	9.620116515121	9.35741941947392	9.88281361076807	0.25	0.16	0.39	14.9844765298727	15.4051457643838	15.8258149988949	35.552670789163	36.5507647016121	37.5488586140611	35.4428533551304	36.4481674431721	37.4478290430958	25.6268737600872	0.308220433179525	0.287175219006575	-13.5889196316048	-0.381350597247917	-0.378232396705513	-0.384278482938068	0.475599351639102	0.483036880222994	0.468615762044805	0.472912263123793	0.478115147544447	0.466370883547669	0.000320177487303302	0.000787705221652328	0.000902385027335287
210	8.10930216216329	0.31	25.6268796553118	24.8155430401192	26.4382162705043	0.392755467262239	10.028220639384	9.76266120461367	10.2937800741542	0.25	0.16	0.39	15.6584669551818	16.084401395273	16.5103358353642	37.2117511540149	38.2239681506062	39.2361851471975	37.1469631633554	38.1491851530609	39.1484770447868	25.6268796553118	0.309822904194755	0.0224495075066794	-13.8201339723087	-0.381350597247917	-0.378232396705513	-0.384278482938068	0.475599351639102	0.483036880222994	0.468615762044805	0.472912263123793	0.478115147544447	0.466370883547669	0.000320177487303302	0.000787705221652328	0.000902385027335287
210	8.10930216216329	0.31	25.6272200848821	24.8051374899781	26.4493026797862	0.378855268947281	9.77464744005421	9.50809785748139	10.041197022627	0.25	0.16	0.38	15.3358370070864	15.765761163728	16.1956853203696	36.6520283335814	37.6795296276574	38.7070309217334	36.6816195730268	37.7197470660225	38.7430951884764	25.6272200848821	0.306380883618622	-0.0471861446657011	-13.9793387352323	-0.381350597247917	-0.378232396705513	-0.384278482938068	0.475599351639102	0.483036880222994	0.468615762044805	0.472912263123793	0.478115147544447	0.466370883547669	0.000320177487303302	0.000787705221652328	0.000902385027335287
210	8.10930216216329	0.31	25.6329362793906	24.821738286268	26.4441342725133	0.395502505464061	10.1118152465387	9.84557793021976	10.3780525628577	0.25	0.16	0.39	15.8609848867975	16.289886682138	16.7187884774786	37.860696505264	38.8844993031261	39.9083021009883	37.7369933755766	38.7442324061596	39.7689036620986	25.6329362793906	0.30834501596387	-0.102752580771589	-13.9931421232466	-0.381350597247917	-0.378232396705513	-0.384278482938068	0.475599351639102	0.483036880222994	0.468615762044805	0.472912263123793	0.478115147544447	0.466370883547669	0.000320177487303302	0.000787705221652328	0.000902385027335287
210	8.10930216216329	0.31	25.6333706724348	24.8254070279885	26.4413343168811	0.401614179006441	10.1326043306262	9.86919910866115	10.3960095525912	0.25	0.16	0.39	15.8796299597311	16.3034513264107	16.7272726930903	37.8583670798438	38.8687926953478	39.8792183108517	37.7347694924619	38.7808534228789	39.7585272137217	25.6333706724348	0.309320815966413	-0.0730277271177305	-13.9442796889369	-0.381350597247917	-0.378232396705513	-0.384278482938068	0.475599351639102	0.483036880222994	0.468615762044805	0.472912263123793	0.478115147544447	0.466370883547669	0.000320177487303302	0.000787705221652328	0.000902385027335287
210	8.10930216216329	0.31	25.6351520583633	24.8197612342321	26.4505428824946	0.382673316710088	9.96610219606235	9.69652327020224	10.2356811219225	0.25	0.16	0.39	15.5488040152615	15.9810857484188	16.4133674815762	36.9425633676822	37.9696259831851	38.996688598688	36.9202326469316	37.9373338910346	38.9613162120826	25.6351520583633	0.311983822017291	0.0203367741949711	-13.7594807343215	-0.381350597247917	-0.378232396705513	-0.384278482938068	0.475599351639102	0.483036880222994	0.468615762044805	0.472912263123793	0.478115147544447	0.466370883547669	0.000320177487303302	0.000787705221652328	0.000902385027335287
210	8.10930216216329	0.31	25.642474772168	24.828078960567	26.456870583769	0.389614993818187	9.9062499315064	9.64218511147029	10.1703147515425	0.25	0.16	0.38	15.6194200758812	16.0471798941924	16.4749397125037	37.494100464258	38.5209292149042	39.5477579655504	37.4380820122588	38.470866303091	39.4853425755814	25.642474772168	0.30737350145361	-0.0756988490612236	-14.0202369412693	-0.381350597247917	-0.378232396705513	-0.384278482938068	0.475599351639102	0.483036880222994	0.468615762044805	0.472912263123793	0.478115147544447	0.466370883547669	0.000320177487303302	0.000787705221652328	0.000902385027335287
210	8.10930216216329	0.31	25.6431913830598	24.8273489935808	26.4590337725388	0.386403040857491	10.0185094621549	9.74963991720647	10.2873790071034	0.25	0.16	0.39	15.6902745199953	16.1229712150662	16.5556679101372	37.4142039176041	38.4459897135267	39.4777755094494	37.3756932390601	38.3924838599213	39.43334539639	25.6431913830598	0.30982944727866	0.0778996592165959	-13.7248471636724	-0.381350597247917	-0.378232396705513	-0.384278482938068	0.475599351639102	0.483036880222994	0.468615762044805	0.472912263123793	0.478115147544447	0.466370883547669	0.000320177487303302	0.000787705221652328	0.000902385027335287
210	8.10930216216329	0.31	25.6485431076971	24.8396657475984	26.4574204677957	0.389689399674059	9.8420702706085	9.57975728544596	10.104383255771	0.25	0.16	0.39	15.3665386232178	15.7873052979639	16.20807197271	36.5214285709377	37.5214585994018	38.5214886278658	36.4374146315926	37.4515058378864	38.4380751134115	25.6485431076971	0.310810369372891	-0.119594579995422	-13.9454474877283	-0.381350597247917	-0.378232396705513	-0.384278482938068	0.475599351639102	0.483036880222994	0.468615762044805	0.472912263123793	0.478115147544447	0.466370883547669	0.000320177487303302	0.000787705221652328	0.000902385027335287
210	8.10930216216329	0.31	25.6501275273448	24.843697214441	26.4565578402486	0.396122782902166	10.0575213499153	9.79305675286056	10.32198594697	0.25	0.16	0.39	15.7750928317597	16.2011042064036	16.6271155810475	37.6525705980521	38.6693901838652	39.6862097696783	37.5964372588481	38.630396988329	39.6307979947079	25.6501275273448	0.310542326581578	0.171876405836909	-13.6472957904915	-0.381350597247917	-0.378232396705513	-0.384278482938068	0.475599351639102	0.483036880222994	0.468615762044805	0.472912263123793	0.478115147544447	0.466370883547669	0.000320177487303302	0.000787705221652328	0.000902385027335287
210	8.10930216216329	0.31	25.6563044073578	24.8383199046406	26.4742889100749	0.385946108839522	9.95283558943826	9.68547098709209	10.2202001917844	0.25	0.16	0.38	15.6203241089371	16.0515186011275	16.4827130933179	37.3280571789345	38.3584873126163	39.3889174462982	37.3061364168471	38.3230193997149	39.3518244900683	25.6563044073578	0.307586769804541	-0.0676967353381892	-14.0092964419582	-0.381350597247917	-0.378232396705513	-0.384278482938068	0.475599351639102	0.483036880222994	0.468615762044805	0.472912263123793	0.478115147544447	0.466370883547669	0.000320177487303302	0.000787705221652328	0.000902385027335287
210	8.10930216216329	0.31	25.6583466503488	24.8373808880528	26.4793124126448	0.381406390177659	9.85087147569546	9.58369356284585	10.1180493885451	0.25	0.16	0.39	15.4512897425016	15.882046769233	16.3128037959644	36.9122626047467	37.9413169267177	38.9703712486888	36.866337989305	37.8916576641833	38.9078607666563	25.6583466503488	0.307471739827123	-0.0560838815274224	-13.939541317558	-0.381350597247917	-0.378232396705513	-0.384278482938068	0.475599351639102	0.483036880222994	0.468615762044805	0.472912263123793	0.478115147544447	0.466370883547669	0.000320177487303302	0.000787705221652328	0.000902385027335287
210	8.10930216216329	0.31	25.6584457821795	24.8343520178676	26.4825395464914	0.380098199785126	9.84544811410974	9.57767547552823	10.1132207526913	0.25	0.16	0.39	15.3707008179306	15.8004348515571	16.2301688851836	36.5493024295554	37.5711477797014	38.5929931298473	36.490205761019	37.4973171606408	38.5356772103965	25.6584457821795	0.309044025931659	0.0224699239560131	-13.8002802112831	-0.381350597247917	-0.378232396705513	-0.384278482938068	0.475599351639102	0.483036880222994	0.468615762044805	0.472912263123793	0.478115147544447	0.466370883547669	0.000320177487303302	0.000787705221652328	0.000902385027335287
210	8.10930216216329	0.31	25.6601889946326	24.8472403016863	26.4731376875788	0.381476005040048	9.83265112290223	9.56600672664051	10.0992955191639	0.25	0.16	0.39	15.311992764369	15.7388016913216	16.1656106182742	36.3142357758415	37.3264645721258	38.3386933684101	36.2498401302975	37.2739177033766	38.2810049123267	25.6601889946326	0.31289532269672	-0.0767426368999618	-13.7792622724707	-0.381350597247917	-0.378232396705513	-0.384278482938068	0.475599351639102	0.483036880222994	0.468615762044805	0.472912263123793	0.478115147544447	0.466370883547669	0.000320177487303302	0.000787705221652328	0.000902385027335287
210	8.10930216216329	0.31	25.6610259120877	24.8422167904301	26.4798350337452	0.385166221357706	9.81157443859561	9.54757036130527	10.075578515886	0.25	0.16	0.39	15.3588181811222	15.7835116338786	16.208205086635	36.6087333177924	37.6210175424264	38.6333017670603	36.5481619528727	37.537303394921	38.5413631786448	25.6610259120877	0.309747046275112	-0.137577584651802	-13.9891074494762	-0.381350597247917	-0.378232396705513	-0.384278482938068	0.475599351639102	0.483036880222994	0.468615762044805	0.472912263123793	0.478115147544447	0.466370883547669	0.000320177487303302	0.000787705221652328	0.000902385027335287
210	8.10930216216329	0.31	25.6627217970214	24.8523605886318	26.473083005411	0.394782740867494	10.1795751423885	9.91114987545257	10.4480004093245	0.25	0.16	0.39	15.9100436084477	16.3409378796702	16.7718321508927	37.8417783793446	38.8666533525266	39.8915283257085	37.8063589580589	38.8450901517985	39.8782101377739	25.6627217970214	0.312919809785939	0.0110578548582837	-13.7253574852577	-0.381350597247917	-0.378232396705513	-0.384278482938068	0.475599351639102	0.483036880222994	0.468615762044805	0.472912263123793	0.478115147544447	0.466370883547669	0.000320177487303302	0.000787705221652328	0.000902385027335287
210	8.10930216216329	0.31	25.6638341378785	24.8401902561649	26.4874780195921	0.383308419924148	10.1157362017261	9.84247719022847	10.3889952132237	0.25	0.17	0.39	15.7182630215121	16.1546528584103	16.5910426953085	37.1916090371852	38.2241684350975	39.2567278330098	37.2168249320247	38.2467526872221	39.2721440678433	25.6638341378785	0.314399466497596	-0.0852999273080076	-13.7507574790428	-0.381350597247917	-0.378232396705513	-0.384278482938068	0.475599351639102	0.483036880222994	0.468615762044805	0.472912263123793	0.478115147544447	0.466370883547669	0.000320177487303302	0.000787705221652328	0.000902385027335287
210	8.10930216216329	0.31	25.6656735507311	24.8481870602731	26.4831600411892	0.377399091875965	9.73701200753894	9.47066530591849	10.0033587091594	0.25	0.16	0.38	15.2907065609599	15.7207322377635	16.1507579145671	36.5811881668727	37.6099732094098	38.6387582519469	36.5292762330819	37.562368318019	38.6110578253841	25.6656735507311	0.307009380817531	-0.0591449597774016	-14.0032952813881	-0.381350597247917	-0.378232396705513	-0.384278482938068	0.475599351639102	0.483036880222994	0.468615762044805	0.472912263123793	0.478115147544447	0.466370883547669	0.000320177487303302	0.000787705221652328	0.000902385027335287
210	8.10930216216329	0.31	25.6675443754971	24.8493276533431	26.4857610976511	0.385019432949035	9.84696251089027	9.58192409714544	10.1120009246351	0.25	0.16	0.39	15.4412418003609	15.8683504052221	16.2954590100834	36.8708440069892	37.8907007612247	38.9105575154602	36.8093135053869	37.8296868096261	38.8453182759737	25.6675443754971	0.307931331861647	0.0489110538225174	-13.8259320018132	-0.381350597247917	-0.378232396705513	-0.384278482938068	0.475599351639102	0.483036880222994	0.468615762044805	0.472912263123793	0.478115147544447	0.466370883547669	0.000320177487303302	0.000787705221652328	0.000902385027335287
210	8.10930216216329	0.31	25.6708600491072	24.8592907181844	26.4824293800301	0.393651819103096	10.0010474751807	9.73670462707659	10.2653903232848	0.25	0.16	0.4	15.6353210763099	16.0598061010318	16.4842911257536	37.2010985373691	38.2110751892872	39.2210518412052	37.0338853963712	38.0499015591329	39.0126266850369	25.6708600491072	0.311180002517227	0.0199289112968987	-13.7856406389502	-0.381350597247917	-0.378232396705513	-0.384278482938068	0.475599351639102	0.483036880222994	0.468615762044805	0.472912263123793	0.478115147544447	0.466370883547669	0.000320177487303302	0.000787705221652328	0.000902385027335287
210	8.10930216216329	0.31	25.6710667133409	24.8639583127029	26.4781751139788	0.390514322943276	9.83535139960011	9.57367152834408	10.0970312708561	0.25	0.16	0.39	15.4164370732749	15.8378189074665	16.2592007416581	36.7838081396065	37.7892303697071	38.7946525998078	36.6643693860932	37.7091602977643	38.711238467404	25.6710667133409	0.308884798687307	-0.038708231590524	-13.925081850183	-0.381350597247917	-0.378232396705513	-0.384278482938068	0.475599351639102	0.483036880222994	0.468615762044805	0.472912263123793	0.478115147544447	0.466370883547669	0.000320177487303302	0.000787705221652328	0.000902385027335287
210	8.10930216216329	0.31	25.6711889434608	24.8624254635549	26.4799524233666	0.3959800897592	9.99547389908036	9.73256244346438	10.2583853546963	0.25	0.16	0.39	15.798561974941	16.2253378574077	16.6521137398743	38.0045263183052	39.0311650264957	40.0578037346861	37.9001307489734	38.9165846064896	39.9272085469801	25.6711889434608	0.310243420967872	-0.0367728692739679	-13.9078107373938	-0.381350597247917	-0.378232396705513	-0.384278482938068	0.475599351639102	0.483036880222994	0.468615762044805	0.472912263123793	0.478115147544447	0.466370883547669	0.000320177487303302	0.000787705221652328	0.000902385027335287
210	8.10930216216329	0.31	25.6719222039617	24.8593082563951	26.4845361515282	0.39314750746027	9.98594006644956	9.72171748591852	10.2501626469806	0.25	0.16	0.38	15.6232220074054	16.0478391638888	16.4724563203722	37.2010794704957	38.2121523833295	39.2232252961633	37.17177991128	38.1920270999286	39.1893875363004	25.6719222039617	0.307344774790569	-0.195047390835363	-14.086953568691	-0.381350597247917	-0.378232396705513	-0.384278482938068	0.475599351639102	0.483036880222994	0.468615762044805	0.472912263123793	0.478115147544447	0.466370883547669	0.000320177487303302	0.000787705221652328	0.000902385027335287
210	8.10930216216329	0.31	25.6725913810552	24.859888189126	26.4852945729844	0.392453170797783	10.0903426951597	9.82296877578274	10.3577166145367	0.25	0.16	0.39	15.7174666144024	16.1452843899948	16.5731021655872	37.2619586135003	38.2762014707835	39.2904443280667	37.1882687760404	38.1886968289499	39.1906472387738	25.6725913810552	0.312335144118847	-0.103075140988932	-13.8864666437815	-0.381350597247917	-0.378232396705513	-0.384278482938068	0.475599351639102	0.483036880222994	0.468615762044805	0.472912263123793	0.478115147544447	0.466370883547669	0.000320177487303302	0.000787705221652328	0.000902385027335287
210	8.10930216216329	0.31	25.6775135320745	24.8630667471559	26.4919603169931	0.38629632364946	9.91501490348435	9.64886297694906	10.1811668300196	0.25	0.16	0.38	15.6172779968756	16.0480612545543	16.478844512233	37.4572809279412	38.4904935982384	39.5237062685355	37.4236665883614	38.456212068897	39.4535655432154	25.6775135320745	0.306563669906576	0.0424418760888019	-13.8901332032469	-0.381350597247917	-0.378232396705513	-0.384278482938068	0.475599351639102	0.483036880222994	0.468615762044805	0.472912263123793	0.478115147544447	0.466370883547669	0.000320177487303302	0.000787705221652328	0.000902385027335287
210	8.10930216216329	0.31	25.6780817216383	24.8628471944744	26.4933162488022	0.389611722309987	9.9304633970251	9.66575131275582	10.1951754812944	0.25	0.16	0.39	15.5738900855261	16.0004060149479	16.4269219443697	37.1816835834528	38.1999635535807	39.2182435237086	37.1345874960933	38.140219914135	39.1507352504212	25.6780817216383	0.308985482526614	0.110360549227359	-13.7710389451846	-0.381350597247917	-0.378232396705513	-0.384278482938068	0.475599351639102	0.483036880222994	0.468615762044805	0.472912263123793	0.478115147544447	0.466370883547669	0.000320177487303302	0.000787705221652328	0.000902385027335287
210	8.10930216216329	0.31	25.6815214438569	24.8622220400217	26.500820847692	0.387451647099625	9.90582311017605	9.64056469606752	10.1710815242846	0.25	0.16	0.38	15.609725469925	16.0392242755822	16.4687230812394	37.4535376569224	38.4840650497505	39.5145924425786	37.4136883177483	38.4367473947079	39.4859203452753	25.6815214438569	0.306404610465914	-0.0627996879568955	-14.0360671751219	-0.381350597247917	-0.378232396705513	-0.384278482938068	0.475599351639102	0.483036880222994	0.468615762044805	0.472912263123793	0.478115147544447	0.466370883547669	0.000320177487303302	0.000787705221652328	0.000902385027335287
210	8.10930216216329	0.31	25.6820372329674	24.869383734649	26.4946907312858	0.38750143470252	10.046778458811	9.77777375501994	10.3157831626021	0.25	0.16	0.39	15.743737745776	16.1768771919298	16.6100166380836	37.5614566370198	38.5948420240989	39.628227411178	37.5303315755985	38.5854062117251	39.5883128070391	25.6820372329674	0.309664151480231	-0.14005416768569	-13.9853490904614	-0.381350597247917	-0.378232396705513	-0.384278482938068	0.475599351639102	0.483036880222994	0.468615762044805	0.472912263123793	0.478115147544447	0.466370883547669	0.000320177487303302	0.000787705221652328	0.000902385027335287
210	8.10930216216329	0.31	25.6852473999057	24.875697631613	26.4947971681983	0.390546634856176	9.92848645250429	9.6643465549438	10.1926263500648	0.25	0.16	0.38	15.6527086559423	16.0805187347116	16.508328813481	37.5676204683615	38.5943952601893	39.6211700520171	37.556052443887	38.5923435680649	39.6279994174654	25.6852473999057	0.307530406222309	-0.0494303153918146	-13.9314822574871	-0.381350597247917	-0.378232396705513	-0.384278482938068	0.475599351639102	0.483036880222994	0.468615762044805	0.472912263123793	0.478115147544447	0.466370883547669	0.000320177487303302	0.000787705221652328	0.000902385027335287
210	8.10930216216329	0.31	25.6857675630143	24.8762440519237	26.4952910741048	0.386528003659586	9.86377764022113	9.59913042353218	10.1284248569101	0.26	0.17	0.39	15.2871431769392	15.7086084258105	16.1300736746818	36.0711532651472	37.0656319203157	38.0601105754842	36.0770793936817	37.0413536344191	38.0000344375818	25.6857675630143	0.313075871350938	-0.0201081244082609	-13.7171183018759	-0.381350597247917	-0.378232396705513	-0.384278482938068	0.475599351639102	0.483036880222994	0.468615762044805	0.472912263123793	0.478115147544447	0.466370883547669	0.000320177487303302	0.000787705221652328	0.000902385027335287
210	8.10930216216329	0.31	25.6862421790648	24.8690820311183	26.5034023270113	0.39133744775896	10.0667161109259	9.79934309401625	10.3340891278356	0.24	0.16	0.38	15.9363354854865	16.3711550500593	16.8059746146321	38.4083816330883	39.4563462541176	40.504310875147	38.3861027262258	39.4393407803624	40.5039043839032	25.6862421790648	0.306254889976297	0.114923129029186	-13.8369630367931	-0.381350597247917	-0.378232396705513	-0.384278482938068	0.475599351639102	0.483036880222994	0.468615762044805	0.472912263123793	0.478115147544447	0.466370883547669	0.000320177487303302	0.000787705221652328	0.000902385027335287
210	8.10930216216329	0.31	25.6863021838008	24.8675550986694	26.5050492689322	0.38568687737626	9.82280495082865	9.55878900777567	10.0868208938816	0.25	0.16	0.39	15.4181630997748	15.8440162980848	16.2698694963948	36.8501545299075	37.8679642432454	38.8857739565833	36.7953097351386	37.7994761913015	38.8269937529742	25.6863021838008	0.307370273671113	0.0513757431115802	-13.8654674139064	-0.381350597247917	-0.378232396705513	-0.384278482938068	0.475599351639102	0.483036880222994	0.468615762044805	0.472912263123793	0.478115147544447	0.466370883547669	0.000320177487303302	0.000787705221652328	0.000902385027335287
210	8.10930216216329	0.31	25.690820275308	24.8734952587787	26.5081452918372	0.386244616716414	9.97577660613194	9.7079644287368	10.2435887835271	0.25	0.16	0.38	15.6708663226446	16.103176191757	16.5354860608694	37.4834666681432	38.5175175135498	39.5515683589565	37.482989070911	38.4810164949076	39.5179369546864	25.690820275308	0.30754195123457	0.0273538648508514	-13.8528946324623	-0.381350597247917	-0.378232396705513	-0.384278482938068	0.475599351639102	0.483036880222994	0.468615762044805	0.472912263123793	0.478115147544447	0.466370883547669	0.000320177487303302	0.000787705221652328	0.000902385027335287
210	8.10930216216329	0.31	25.6915282721153	24.8839395929659	26.4991169512648	0.402202228642888	10.0820067672725	9.82023725614647	10.3437762783986	0.25	0.16	0.39	15.8032610842384	16.2245148503457	16.6457686164529	37.6821131487842	38.6865724179307	39.6910316870771	37.5937337500556	38.61893654504	39.5932550127566	25.6915282721153	0.310296267254121	-0.0414362092443009	-13.8800279896962	-0.381350597247917	-0.378232396705513	-0.384278482938068	0.475599351639102	0.483036880222994	0.468615762044805	0.472912263123793	0.478115147544447	0.466370883547669	0.000320177487303302	0.000787705221652328	0.000902385027335287
210	8.10930216216329	0.31	25.6929832247647	24.8833348256332	26.5026316238962	0.394742261364953	10.0268740576588	9.76245296776214	10.2912951475555	0.25	0.16	0.39	15.7322400353599	16.1583558968553	16.5844717583507	37.5658793597371	38.5833706394423	39.6008619191474	37.4845423845941	38.5070908326533	39.5453515209191	25.6929832247647	0.311261793061654	0.0378952702356158	-13.7909365836622	-0.381350597247917	-0.378232396705513	-0.384278482938068	0.475599351639102	0.483036880222994	0.468615762044805	0.472912263123793	0.478115147544447	0.466370883547669	0.000320177487303302	0.000787705221652328	0.000902385027335287
210	8.10930216216329	0.31	25.6946319493829	24.8869608953228	26.502303003443	0.39325884192354	10.0603868663089	9.79425656262071	10.326517169997	0.25	0.16	0.39	15.6967592318003	16.1232727986616	16.549786365523	37.2731328325601	38.2859213067762	39.2987097809923	37.2246867952905	38.2279859982537	39.2478736640504	25.6946319493829	0.311470809689032	-0.0143106058707686	-13.8108716488947	-0.381350597247917	-0.378232396705513	-0.384278482938068	0.475599351639102	0.483036880222994	0.468615762044805	0.472912263123793	0.478115147544447	0.466370883547669	0.000320177487303302	0.000787705221652328	0.000902385027335287
210	8.10930216216329	0.31	25.6976245827957	24.8870204955509	26.5082286700405	0.392810909360303	9.9101104044988	9.64770917217346	10.1725116368241	0.25	0.16	0.38	15.5453228701893	15.9681291348928	16.3909353995964	37.1146980956861	38.1241545732695	39.1336110508529	37.0394076684325	38.0551312597405	39.0553210161727	25.6976245827957	0.307027981309868	-0.0429546833475804	-14.0142719087734	-0.381350597247917	-0.378232396705513	-0.384278482938068	0.475599351639102	0.483036880222994	0.468615762044805	0.472912263123793	0.478115147544447	0.466370883547669	0.000320177487303302	0.000787705221652328	0.000902385027335287
210	8.10930216216329	0.31	25.697643763628	24.8866066220361	26.50868090522	0.393069394066789	10.0789595022627	9.81223201563758	10.3456869888878	0.25	0.16	0.39	15.8145038135749	16.2443920232804	16.6742802329859	37.7672594116991	38.7938929201145	39.8205264285299	37.7233134695392	38.7638548930951	39.7854299641311	25.697643763628	0.309969304443832	0.139189208280889	-13.707840649673	-0.381350597247917	-0.378232396705513	-0.384278482938068	0.475599351639102	0.483036880222994	0.468615762044805	0.472912263123793	0.478115147544447	0.466370883547669	0.000320177487303302	0.000787705221652328	0.000902385027335287
210	8.10930216216329	0.31	25.6988906331712	24.8829490829975	26.5148321833449	0.388264559375259	9.94228661763612	9.67650717114575	10.2080660641265	0.25	0.16	0.4	15.4656539292217	15.890440773092	16.3152276169624	36.6234519540208	37.6293687188976	38.6352854837744	36.5297359992532	37.5299632944188	38.5376294746505	25.6988906331712	0.314823355592967	0.0326876756984105	-13.6387259887277	-0.381350597247917	-0.378232396705513	-0.384278482938068	0.475599351639102	0.483036880222994	0.468615762044805	0.472912263123793	0.478115147544447	0.466370883547669	0.000320177487303302	0.000787705221652328	0.000902385027335287
210	8.10930216216329	0.31	25.7018944840011	24.8921390710904	26.5116498969118	0.39838482252167	10.1680616897799	9.90195037539064	10.4341730041691	0.25	0.16	0.38	16.0176895996155	16.4481591809846	16.8786287623538	38.3951295728553	39.4269847134518	40.4588398540483	38.3491950320715	39.3919029009439	40.4297690159338	25.7018944840011	0.306428224709984	0.108577930638751	-13.8641361334294	-0.381350597247917	-0.378232396705513	-0.384278482938068	0.475599351639102	0.483036880222994	0.468615762044805	0.472912263123793	0.478115147544447	0.466370883547669	0.000320177487303302	0.000787705221652328	0.000902385027335287
210	8.10930216216329	0.31	25.7032669399628	24.8884545689161	26.5180793110095	0.389167634012908	9.99134610467877	9.72476225535102	10.2579299540065	0.25	0.16	0.39	15.6052134058902	16.0329974226186	16.4607814393471	37.1032495204054	38.1203568614383	39.1374642024713	37.0639375378034	38.0694120531694	39.0664032781029	25.7032669399628	0.310095655951234	0.113603266758313	-13.7388496404247	-0.381350597247917	-0.378232396705513	-0.384278482938068	0.475599351639102	0.483036880222994	0.468615762044805	0.472912263123793	0.478115147544447	0.466370883547669	0.000320177487303302	0.000787705221652328	0.000902385027335287
210	8.10930216216329	0.31	25.7038206892	24.8902985095865	26.5173428688135	0.39079456797534	10.094506833239	9.82608990711629	10.3629237593617	0.25	0.16	0.38	15.9232357569436	16.3582069444869	16.7931781320302	38.2378714472445	39.282406151523	40.3269408558016	38.2054556664575	39.2528400132297	40.3011474341948	25.7038206892	0.304867006835416	-0.0865084975183577	-14.0846065674283	-0.381350597247917	-0.378232396705513	-0.384278482938068	0.475599351639102	0.483036880222994	0.468615762044805	0.472912263123793	0.478115147544447	0.466370883547669	0.000320177487303302	0.000787705221652328	0.000902385027335287
210	8.10930216216329	0.31	25.704084713234	24.8825511144337	26.5256183120342	0.384708562244105	9.90493606399056	9.63816215402285	10.1717099739583	0.25	0.16	0.38	15.5975721156193	16.0292960514477	16.4610199872762	37.4041896507538	38.4394971879009	39.4748047250479	37.2943887201071	38.3479783479041	39.3751581677841	25.704084713234	0.306152564801549	-0.0268355203965347	-14.0123994151866	-0.381350597247917	-0.378232396705513	-0.384278482938068	0.475599351639102	0.483036880222994	0.468615762044805	0.472912263123793	0.478115147544447	0.466370883547669	0.000320177487303302	0.000787705221652328	0.000902385027335287
210	8.10930216216329	0.31	25.7083053045432	24.8922588153624	26.5243517937239	0.388778377697384	9.94834022718721	9.68268638573259	10.2139940686418	0.25	0.16	0.39	15.6210958566848	16.0496756904976	16.4782555243105	37.3426640688361	38.3671960803916	39.3917280919471	37.3106372532254	38.3185575441949	39.3546422944595	25.7083053045432	0.307833124730692	-0.00374341913780814	-13.8991317995883	-0.381350597247917	-0.378232396705513	-0.384278482938068	0.475599351639102	0.483036880222994	0.468615762044805	0.472912263123793	0.478115147544447	0.466370883547669	0.000320177487303302	0.000787705221652328	0.000902385027335287
210	8.10930216216329	0.31	25.7092523152128	24.8848318650527	26.5336727653729	0.381291417857899	9.86572769537334	9.59808163993714	10.1333737508095	0.25	0.16	0.39	15.3810118782169	15.8099170815956	16.2388222849742	36.520145663167	37.5385234283686	38.5569011935702	36.4960091593246	37.5343635665092	38.5326969087796	25.7092523152128	0.309873427025691	-0.115958930899443	-13.9437636543218	-0.381350597247917	-0.378232396705513	-0.384278482938068	0.475599351639102	0.483036880222994	0.468615762044805	0.472912263123793	0.478115147544447	0.466370883547669	0.000320177487303302	0.000787705221652328	0.000902385027335287
210	8.10930216216329	0.31	25.7094929104302	24.8857592326085	26.5332265882518	0.377899128297117	9.73992357985617	9.47378050071801	10.0060666589943	0.25	0.16	0.39	15.2502300963713	15.6786486347897	16.107067173208	36.3743124801685	37.3961613106615	38.4180101411544	36.3720935106959	37.3897083963035	38.4105951768215	25.7094929104302	0.308564219748689	0.0557062789458908	-13.7550499366017	-0.381350597247917	-0.378232396705513	-0.384278482938068	0.475599351639102	0.483036880222994	0.468615762044805	0.472912263123793	0.478115147544447	0.466370883547669	0.000320177487303302	0.000787705221652328	0.000902385027335287
210	8.10930216216329	0.31	25.710563774125	24.9009420768843	26.5201854713657	0.386540782611198	9.92800880030778	9.66164542556369	10.1943721750519	0.25	0.16	0.39	15.5405768052909	15.9690173349313	16.3974578645718	37.0377502852661	38.0588496657928	39.0799490463196	37.0324932458204	38.0440949277435	39.0598278579564	25.710563774125	0.310445746601272	-0.109083474251869	-13.9247122651605	-0.381350597247917	-0.378232396705513	-0.384278482938068	0.475599351639102	0.483036880222994	0.468615762044805	0.472912263123793	0.478115147544447	0.466370883547669	0.000320177487303302	0.000787705221652328	0.000902385027335287
210	8.10930216216329	0.31	25.710751534492	24.8997344013249	26.5217686676591	0.392929334254456	9.92161541230435	9.65897475644689	10.1842560681618	0.25	0.16	0.39	15.5083921054845	15.930086371862	16.3517806382396	36.8940332416153	37.8972321661531	38.9004310906908	36.7602055763769	37.772579323545	38.7459122695196	25.710751534492	0.309857660667064	-0.103654627794447	-13.9602459329809	-0.381350597247917	-0.378232396705513	-0.384278482938068	0.475599351639102	0.483036880222994	0.468615762044805	0.472912263123793	0.478115147544447	0.466370883547669	0.000320177487303302	0.000787705221652328	0.000902385027335287
210	8.10930216216329	0.31	25.7120700305003	24.8976841550212	26.5264559059793	0.390090507202723	10.0047909315677	9.73836579870323	10.2712160644322	0.25	0.16	0.39	15.6604995382591	16.0889441825094	16.5173888267598	37.3151771674072	38.3360569782696	39.356936789132	37.2796165198188	38.3100994613686	39.3362596517728	25.7120700305003	0.310383960187272	0.0186717095682895	-13.7985707954897	-0.381350597247917	-0.378232396705513	-0.384278482938068	0.475599351639102	0.483036880222994	0.468615762044805	0.472912263123793	0.478115147544447	0.466370883547669	0.000320177487303302	0.000787705221652328	0.000902385027335287
210	8.10930216216329	0.31	25.7129450191079	24.8976178557033	26.5282721825124	0.389764219478888	10.0339170424909	9.76653297591179	10.30130110907	0.25	0.16	0.39	15.6083715071099	16.0356909925959	16.4630104780819	36.9586397459902	37.9704779709661	38.982316195942	36.8940563031862	37.9033249071187	38.9318354990649	25.7129450191079	0.309745378889433	-0.012766383452155	-13.8747050904136	-0.381350597247917	-0.378232396705513	-0.384278482938068	0.475599351639102	0.483036880222994	0.468615762044805	0.472912263123793	0.478115147544447	0.466370883547669	0.000320177487303302	0.000787705221652328	0.000902385027335287
210	8.10930216216329	0.31	25.7140508596914	24.8918224726661	26.5362792467168	0.381694192992248	9.8080304118052	9.54217662059306	10.0738842030173	0.25	0.16	0.38	15.3751643778717	15.8035305570877	16.2318967363036	36.7081657518133	37.7308889125334	38.7536120732536	36.7180831109828	37.7177327650444	38.7526464301339	25.7140508596914	0.307661588890243	0.129363983715272	-13.7447438358935	-0.381350597247917	-0.378232396705513	-0.384278482938068	0.475599351639102	0.483036880222994	0.468615762044805	0.472912263123793	0.478115147544447	0.466370883547669	0.000320177487303302	0.000787705221652328	0.000902385027335287
210	8.10930216216329	0.31	25.7146167990549	24.9029848421611	26.5262487559486	0.395906463681093	9.94400098218502	9.68240315964582	10.2055988047242	0.25	0.16	0.39	15.6521660921385	16.0750541396835	16.4979421872284	37.493659119737	38.5066575895414	39.5196560593458	37.3848974093686	38.4097284724132	39.4015308415287	25.7146167990549	0.310221606891475	0.0336553014241981	-13.8337961580694	-0.381350597247917	-0.378232396705513	-0.384278482938068	0.475599351639102	0.483036880222994	0.468615762044805	0.472912263123793	0.478115147544447	0.466370883547669	0.000320177487303302	0.000787705221652328	0.000902385027335287
210	8.10930216216329	0.31	25.7153695247978	24.8987837648331	26.5319552847624	0.399016115948678	10.2264378037928	9.95915086083103	10.4937247467545	0.25	0.16	0.39	16.0080285463663	16.4376572439122	16.8672859414582	38.1251542846569	39.1483696251102	40.1715849655634	38.0627947744112	39.0874544354535	40.1062341788375	25.7153695247978	0.308745049333498	0.151438629992991	-13.6953353967278	-0.381350597247917	-0.378232396705513	-0.384278482938068	0.475599351639102	0.483036880222994	0.468615762044805	0.472912263123793	0.478115147544447	0.466370883547669	0.000320177487303302	0.000787705221652328	0.000902385027335287
210	8.10930216216329	0.31	25.7178610282808	24.8965255078529	26.5391965487087	0.389125888594414	9.97013434997221	9.70409310231806	10.2361755976264	0.25	0.16	0.39	15.5720297562238	15.9989426249661	16.4258554937084	37.0243128562728	38.0393478813868	39.0543829065008	36.9055236923969	37.9144038401172	38.9205940147901	25.7178610282808	0.31035160621031	-0.142651444017309	-13.9728479651564	-0.381350597247917	-0.378232396705513	-0.384278482938068	0.475599351639102	0.483036880222994	0.468615762044805	0.472912263123793	0.478115147544447	0.466370883547669	0.000320177487303302	0.000787705221652328	0.000902385027335287
210	8.10930216216329	0.31	25.7196979761303	24.9001227226275	26.539273229633	0.382227930824219	9.76129597451055	9.49700789566956	10.0255840533515	0.25	0.16	0.39	15.3237749864444	15.7502136180903	16.1766522497361	36.6373317991245	37.6568960809933	38.6764603628621	36.6551441988523	37.6457434407034	38.6919771094968	25.7196979761303	0.309755535428497	-0.0566749886337417	-13.8616525115052	-0.381350597247917	-0.378232396705513	-0.384278482938068	0.475599351639102	0.483036880222994	0.468615762044805	0.472912263123793	0.478115147544447	0.466370883547669	0.000320177487303302	0.000787705221652328	0.000902385027335287
210	8.10930216216329	0.31	25.7222083481893	24.9143489947451	26.5300677016335	0.399629800341998	10.208377599889	9.94190379425079	10.4748514055271	0.25	0.16	0.39	15.9502993466348	16.3778167573769	16.8053341681191	37.915683774126	38.9319415007907	39.9481992274554	37.8415233481742	38.840042093781	39.8814890195254	25.7222083481893	0.311891699294787	-0.0088962583767472	-13.8159637646962	-0.381350597247917	-0.378232396705513	-0.384278482938068	0.475599351639102	0.483036880222994	0.468615762044805	0.472912263123793	0.478115147544447	0.466370883547669	0.000320177487303302	0.000787705221652328	0.000902385027335287
210	8.10930216216329	0.31	25.7240420090655	24.9032793468479	26.5448046712832	0.393917698286367	10.0522030902633	9.78665604309158	10.317750137435	0.25	0.16	0.39	15.8007367652232	16.2294673727636	16.6581979803039	37.8010162685502	38.8266932930625	39.8523703175749	37.7065747513906	38.7452338725762	39.7675653916002	25.7240420090655	0.30711160345304	-0.0570794088834983	-13.9893134729697	-0.381350597247917	-0.378232396705513	-0.384278482938068	0.475599351639102	0.483036880222994	0.468615762044805	0.472912263123793	0.478115147544447	0.466370883547669	0.000320177487303302	0.000787705221652328	0.000902385027335287
210	8.10930216216329	0.31	25.7266562223678	24.9109458267973	26.5423666179384	0.393261901679613	10.0037099746184	9.73908065776037	10.2683392914764	0.25	0.16	0.38	15.6735189276844	16.0993982023662	16.525277477048	37.3748226715796	38.390367581703	39.4059124918264	37.3193503295263	38.3710427431511	39.3723222866226	25.7266562223678	0.309003082969174	0.0173483453717289	-13.8555761487868	-0.381350597247917	-0.378232396705513	-0.384278482938068	0.475599351639102	0.483036880222994	0.468615762044805	0.472912263123793	0.478115147544447	0.466370883547669	0.000320177487303302	0.000787705221652328	0.000902385027335287
210	8.10930216216329	0.31	25.7281029447029	24.9069201157226	26.5492857736831	0.370958229451562	9.7083273191379	9.43908779416315	9.97756684411265	0.25	0.16	0.4	15.1326007295497	15.5642414051005	15.9958820806514	35.9455808580803	36.9708887401784	37.9961966222764	35.8452826537476	36.8686346968307	37.8802580800102	25.7281029447029	0.312250717805256	0.0383857004077262	-13.7182382138617	-0.381350597247917	-0.378232396705513	-0.384278482938068	0.475599351639102	0.483036880222994	0.468615762044805	0.472912263123793	0.478115147544447	0.466370883547669	0.000320177487303302	0.000787705221652328	0.000902385027335287
210	8.10930216216329	0.31	25.7281699241868	24.9159376768996	26.540402171474	0.3838307011286	9.95761315582984	9.68892248274796	10.2263038289117	0.25	0.16	0.39	15.7400344845843	16.1765330186086	16.613031552633	37.8940453452871	38.944913134533	39.995780923779	37.8489828343335	38.9018722620817	39.963769981755	25.7281699241868	0.309235115194712	-0.0969963148194941	-13.970743465429	-0.381350597247917	-0.378232396705513	-0.384278482938068	0.475599351639102	0.483036880222994	0.468615762044805	0.472912263123793	0.478115147544447	0.466370883547669	0.000320177487303302	0.000787705221652328	0.000902385027335287
210	8.10930216216329	0.31	25.7282049621696	24.9144602179208	26.5419497064184	0.38938399952195	9.9006582162555	9.63661423309296	10.164702199418	0.25	0.16	0.39	15.6229328677848	16.0510024494149	16.479072031045	37.5332579915163	38.5616721939977	39.5900863964791	37.4768937380746	38.5151394002673	39.4949585020381	25.7282049621696	0.30614153234811	0.0287379862989966	-13.9123106065574	-0.381350597247917	-0.378232396705513	-0.384278482938068	0.475599351639102	0.483036880222994	0.468615762044805	0.472912263123793	0.478115147544447	0.466370883547669	0.000320177487303302	0.000787705221652328	0.000902385027335287
210	8.10930216216329	0.31	25.7285652394581	24.9091853190268	26.5479451598894	0.393513362031337	10.1212330176772	9.85363587732046	10.3888301580339	0.25	0.16	0.39	15.838586277932	16.2687179012268	16.6988495245216	37.7219891001832	38.746412626428	39.7708361526727	37.6649347849342	38.6908755477746	39.7037614834506	25.7285652394581	0.308671189911935	0.0563290775088288	-13.8005161797874	-0.381350597247917	-0.378232396705513	-0.384278482938068	0.475599351639102	0.483036880222994	0.468615762044805	0.472912263123793	0.478115147544447	0.466370883547669	0.000320177487303302	0.000787705221652328	0.000902385027335287
210	8.10930216216329	0.31	25.7302784209418	24.9071596866403	26.5533971552432	0.384422178013504	9.85763432129056	9.59197372918144	10.1232949133997	0.25	0.16	0.39	15.4666836679406	15.8950510151832	16.3234183624257	36.9539903287444	37.977473005898	39.0009556830515	36.8604885818806	37.9119392125639	38.8931693187386	25.7302784209418	0.308131612758079	-0.0381804316859984	-13.9283227087991	-0.381350597247917	-0.378232396705513	-0.384278482938068	0.475599351639102	0.483036880222994	0.468615762044805	0.472912263123793	0.478115147544447	0.466370883547669	0.000320177487303302	0.000787705221652328	0.000902385027335287
210	8.10930216216329	0.31	25.7317614540417	24.9140699445873	26.549452963496	0.39522776336345	9.96892557039851	9.70629956868655	10.2315515721105	0.25	0.16	0.38	15.6874813323752	16.1119418046796	16.5364022769839	37.5701809800384	38.5867276407466	39.6032743014548	37.5060663494852	38.5435582785397	39.5399630224529	25.7317614540417	0.306702359786664	0.0304910635580577	-13.8783851886828	-0.381350597247917	-0.378232396705513	-0.384278482938068	0.475599351639102	0.483036880222994	0.468615762044805	0.472912263123793	0.478115147544447	0.466370883547669	0.000320177487303302	0.000787705221652328	0.000902385027335287
210	8.10930216216329	0.31	25.7338330100062	24.9207192854795	26.546946734533	0.383557063692081	9.85348151497304	9.58744679382221	10.1195162361239	0.25	0.16	0.39	15.4203163943443	15.8482029485279	16.2760895027115	36.7489339112138	37.7686519441692	38.7883699771245	36.6630123669268	37.6673291284117	38.6934446910571	25.7338330100062	0.309911319899521	-0.0100512461863614	-13.8649554903157	-0.381350597247917	-0.378232396705513	-0.384278482938068	0.475599351639102	0.483036880222994	0.468615762044805	0.472912263123793	0.478115147544447	0.466370883547669	0.000320177487303302	0.000787705221652328	0.000902385027335287
210	8.10930216216329	0.31	25.7339411289185	24.9207965283421	26.5470857294949	0.380830394221306	9.93892045897972	9.66902511264474	10.2088158053147	0.25	0.16	0.39	15.5945450912922	16.0298418352056	16.4651385791189	37.2682567447517	38.3085404283953	39.348824112039	37.2259688201022	38.2689602645709	39.3297006193607	25.7339411289185	0.309944513631329	-0.0907045930773541	-13.909215186642	-0.381350597247917	-0.378232396705513	-0.384278482938068	0.475599351639102	0.483036880222994	0.468615762044805	0.472912263123793	0.478115147544447	0.466370883547669	0.000320177487303302	0.000787705221652328	0.000902385027335287
210	8.10930216216329	0.31	25.7341942251546	24.9254463126414	26.5429421376678	0.391607895981822	9.96957189030597	9.70492929813718	10.2342144824748	0.25	0.16	0.39	15.4986155272957	15.9212454777229	16.3438754281501	36.6719257182716	37.6719282101772	38.6719307020828	36.6113500981409	37.6058693890627	38.6063756161596	25.7341942251546	0.313032041520889	-0.0386310402609161	-13.8175802913151	-0.381350597247917	-0.378232396705513	-0.384278482938068	0.475599351639102	0.483036880222994	0.468615762044805	0.472912263123793	0.478115147544447	0.466370883547669	0.000320177487303302	0.000787705221652328	0.000902385027335287
210	8.10930216216329	0.31	25.7356013200065	24.9215715682685	26.5496310717446	0.391203423922967	9.8654092641586	9.60330924574013	10.1275092825771	0.25	0.16	0.39	15.4585244871663	15.8804290045707	16.302333521975	36.8706173722871	37.8769152270254	38.8832130817637	36.8233331072	37.8332187754154	38.8235857303883	25.7356013200065	0.307952246027228	0.0421430399194058	-13.8433922151295	-0.381350597247917	-0.378232396705513	-0.384278482938068	0.475599351639102	0.483036880222994	0.468615762044805	0.472912263123793	0.478115147544447	0.466370883547669	0.000320177487303302	0.000787705221652328	0.000902385027335287
210	8.10930216216329	0.31	25.7387916789003	24.9124767383492	26.5651066194514	0.388061410689994	10.0124803352696	9.7447099549378	10.2802507156014	0.25	0.16	0.38	15.6701898774077	16.1007837814591	16.5313776855105	37.3370341555518	38.3630012579618	39.3889683603719	37.3462219513679	38.3817869656627	39.4107558353472	25.7387916789003	0.307337339752956	-0.0630266004969482	-13.9342648598158	-0.381350597247917	-0.378232396705513	-0.384278482938068	0.475599351639102	0.483036880222994	0.468615762044805	0.472912263123793	0.478115147544447	0.466370883547669	0.000320177487303302	0.000787705221652328	0.000902385027335287
210	8.10930216216329	0.31	25.7407965426889	24.9148572790227	26.5667358063551	0.387030329946475	10.0247920179607	9.75610942432624	10.2934746115952	0.25	0.16	0.39	15.6965800607646	16.1288628139082	16.5611455670518	37.4193384443746	38.4498644940572	39.4803905437397	37.4051707840694	38.4302716428672	39.4697569739671	25.7407965426889	0.310259303874592	0.0745255906021832	-13.7430728991672	-0.381350597247917	-0.378232396705513	-0.384278482938068	0.475599351639102	0.483036880222994	0.468615762044805	0.472912263123793	0.478115147544447	0.466370883547669	0.000320177487303302	0.000787705221652328	0.000902385027335287
210	8.10930216216329	0.31	25.7408485981388	24.9290927447303	26.5526044515473	0.385734806228628	9.82171471046915	9.55775476957597	10.0856746513623	0.25	0.16	0.38	15.3853828321891	15.8102864670815	16.235190101974	36.6966180885052	37.7100817497047	38.7235454109042	36.6496892601838	37.6558025051277	38.676187301165	25.7408485981388	0.307778829449578	0.0950544350008602	-13.813176967712	-0.381350597247917	-0.378232396705513	-0.384278482938068	0.475599351639102	0.483036880222994	0.468615762044805	0.472912263123793	0.478115147544447	0.466370883547669	0.000320177487303302	0.000787705221652328	0.000902385027335287
210	8.10930216216329	0.31	25.7422734676548	24.9294308106043	26.5551161247054	0.392146916457256	9.97143857238607	9.70704560694469	10.2358315378274	0.25	0.16	0.38	15.6449585497461	16.0710837739045	16.4972089980628	37.36232531246	38.3799712971538	39.3976172818476	37.3528884223727	38.359504207775	39.3764326411925	25.7422734676548	0.307067779094052	-0.00182039127140357	-13.9171770921701	-0.381350597247917	-0.378232396705513	-0.384278482938068	0.475599351639102	0.483036880222994	0.468615762044805	0.472912263123793	0.478115147544447	0.466370883547669	0.000320177487303302	0.000787705221652328	0.000902385027335287
210	8.10930216216329	0.31	25.7437759553903	24.9334740164617	26.554077894319	0.384741023255835	9.82455702714148	9.55996614311288	10.0891479111701	0.24	0.16	0.38	15.5459008277334	15.9761642388642	16.4064276499951	37.4645652793861	38.5014708812078	39.5383764830296	37.4019021218187	38.4483784006408	39.4394561413345	25.7437759553903	0.305198612545971	0.0579929120880681	-13.9645280441182	-0.381350597247917	-0.378232396705513	-0.384278482938068	0.475599351639102	0.483036880222994	0.468615762044805	0.472912263123793	0.478115147544447	0.466370883547669	0.000320177487303302	0.000787705221652328	0.000902385027335287
210	8.10930216216329	0.31	25.7446030805377	24.9265199712809	26.5626861897945	0.385366437215968	10.0177381860754	9.74830068806447	10.2871756840863	0.25	0.16	0.39	15.6777318466977	16.1110554564661	16.5443790662345	37.3592625423256	38.3918513543696	39.4244401664136	37.3111313339745	38.3404964645917	39.3610798975542	25.7446030805377	0.309573879263269	0.0107904121779335	-13.8062546623174	-0.381350597247917	-0.378232396705513	-0.384278482938068	0.475599351639102	0.483036880222994	0.468615762044805	0.472912263123793	0.478115147544447	0.466370883547669	0.000320177487303302	0.000787705221652328	0.000902385027335287
210	8.10930216216329	0.31	25.745568988581	24.9356694367787	26.5554685403833	0.387178968835042	9.78640593909168	9.52419467430264	10.0486172038807	0.25	0.16	0.38	15.4052567036859	15.8293798954946	16.2535030873034	36.9237723300339	37.9403232694601	38.9568742088863	36.8545078717807	37.8880692530555	38.9032178925198	25.745568988581	0.306293754601841	-0.0938574713027875	-14.1031733714134	-0.381350597247917	-0.378232396705513	-0.384278482938068	0.475599351639102	0.483036880222994	0.468615762044805	0.472912263123793	0.478115147544447	0.466370883547669	0.000320177487303302	0.000787705221652328	0.000902385027335287
210	8.10930216216329	0.31	25.7466077189215	24.9211762918066	26.5720391460365	0.380431125308854	9.83725968242857	9.56989866891598	10.1046206959412	0.25	0.16	0.39	15.4153210643105	15.8459897689607	16.2766584736109	36.7931318890685	37.8210475831098	38.8489632771511	36.6927861553236	37.747761701766	38.7561289335935	25.7466077189215	0.308523059591228	-0.0506782483312733	-13.9061269730772	-0.381350597247917	-0.378232396705513	-0.384278482938068	0.475599351639102	0.483036880222994	0.468615762044805	0.472912263123793	0.478115147544447	0.466370883547669	0.000320177487303302	0.000787705221652328	0.000902385027335287
210	8.10930216216329	0.31	25.7468617717395	24.9213572337534	26.5723663097256	0.381692996054189	9.71720906097686	9.45381638055057	9.98060174140315	0.25	0.16	0.39	15.134388863889	15.5560479155366	15.9777069671842	35.8977374457897	36.8978839375852	37.8980304293806	35.8421200064239	36.8455099491266	37.8568965519266	25.7468617717395	0.309641365779978	-0.101159697868828	-13.9030810219773	-0.381350597247917	-0.378232396705513	-0.384278482938068	0.475599351639102	0.483036880222994	0.468615762044805	0.472912263123793	0.478115147544447	0.466370883547669	0.000320177487303302	0.000787705221652328	0.000902385027335287
210	8.10930216216329	0.31	25.750900690768	24.9231660533389	26.5786353281971	0.382083751202034	9.91140423339337	9.6429700125408	10.1798384542459	0.25	0.16	0.38	15.5607847912894	15.9939549801287	16.427125168968	37.2076210324261	38.2433806322825	39.279140232139	37.1443747053489	38.148298374089	39.1905841805627	25.750900690768	0.306038810245481	-0.0792786831193113	-14.0103350864749	-0.381350597247917	-0.378232396705513	-0.384278482938068	0.475599351639102	0.483036880222994	0.468615762044805	0.472912263123793	0.478115147544447	0.466370883547669	0.000320177487303302	0.000787705221652328	0.000902385027335287
210	8.10930216216329	0.31	25.7530558967366	24.9405816930965	26.5655301003766	0.395025837250075	10.0620520860855	9.79686071330867	10.3272434588623	0.25	0.16	0.39	15.6827028197162	16.1072181426667	16.5317334656172	37.1962559207943	38.2031219423141	39.2099879638339	37.1408000081479	38.1355888877315	39.1413913793209	25.7530558967366	0.312153663884755	0.177212769069611	-13.5655350159251	-0.381350597247917	-0.378232396705513	-0.384278482938068	0.475599351639102	0.483036880222994	0.468615762044805	0.472912263123793	0.478115147544447	0.466370883547669	0.000320177487303302	0.000787705221652328	0.000902385027335287
210	8.10930216216329	0.31	25.7562383922002	24.9402251264934	26.5722516579069	0.399590061180077	10.1522269861852	9.88719695685199	10.4172570155184	0.25	0.16	0.38	15.8441269502104	16.2688347262058	16.6935425022012	37.6192845460323	38.6276836029378	39.6360826598433	37.5886385154513	38.5998656123783	39.5876475845837	25.7562383922002	0.309705982733677	0.0991052457569675	-13.7647492731934	-0.381350597247917	-0.378232396705513	-0.384278482938068	0.475599351639102	0.483036880222994	0.468615762044805	0.472912263123793	0.478115147544447	0.466370883547669	0.000320177487303302	0.000787705221652328	0.000902385027335287
210	8.10930216216329	0.31	25.7562732305408	24.9380996615117	26.57444679957	0.387655465161608	9.88406849230927	9.61950623852945	10.1486307460891	0.25	0.16	0.39	15.4732515755237	15.8988075457175	16.3243635159113	36.8783906765455	37.892645453374	38.9069002302024	36.8109605858061	37.8307386097142	38.8280211484767	25.7562732305408	0.310519818556177	0.0868264929351542	-13.7411648739709	-0.381350597247917	-0.378232396705513	-0.384278482938068	0.475599351639102	0.483036880222994	0.468615762044805	0.472912263123793	0.478115147544447	0.466370883547669	0.000320177487303302	0.000787705221652328	0.000902385027335287
210	8.10930216216329	0.31	25.7563131763434	24.9400240175719	26.5726023351149	0.389959053977534	10.0189641077556	9.75208782642125	10.2858403890899	0.25	0.16	0.39	15.6835662711356	16.1127637844271	16.5419612977187	37.3725484065996	38.395288041462	39.4180276763244	37.3013811335479	38.3328232146484	39.3582104246082	25.7563131763434	0.310746050351391	0.0768128925460821	-13.7224001540391	-0.381350597247917	-0.378232396705513	-0.384278482938068	0.475599351639102	0.483036880222994	0.468615762044805	0.472912263123793	0.478115147544447	0.466370883547669	0.000320177487303302	0.000787705221652328	0.000902385027335287
210	8.10930216216329	0.31	25.7613580470722	24.9508572160514	26.571858878093	0.392901497760492	9.93693774240157	9.67387613150074	10.1999993533024	0.25	0.16	0.39	15.6272233345029	16.0521742526665	16.47712517083	37.4067550208829	38.4239565128808	39.4411580048788	37.2705519444131	38.2828747194394	39.3065297904807	25.7613580470722	0.30832998680231	-0.00518302813945225	-13.9302045699924	-0.381350597247917	-0.378232396705513	-0.384278482938068	0.475599351639102	0.483036880222994	0.468615762044805	0.472912263123793	0.478115147544447	0.466370883547669	0.000320177487303302	0.000787705221652328	0.000902385027335287
210	8.10930216216329	0.31	25.7632222873918	24.9496709883341	26.5767735864494	0.395418825166367	10.1096136753602	9.8433877365414	10.375839614179	0.25	0.16	0.38	15.8500030824899	16.2786849615195	16.707366840549	37.8164741495912	38.8392649410093	39.8620557324274	37.7946963553318	38.8099746096877	39.8265456632227	25.7632222873918	0.307130285078911	0.00383147414382433	-13.8892929157646	-0.381350597247917	-0.378232396705513	-0.384278482938068	0.475599351639102	0.483036880222994	0.468615762044805	0.472912263123793	0.478115147544447	0.466370883547669	0.000320177487303302	0.000787705221652328	0.000902385027335287
210	8.10930216216329	0.31	25.7634512097198	24.9458183967329	26.5810840227068	0.382929788414933	9.8627129928817	9.59607546254358	10.1293505232198	0.25	0.16	0.39	15.4867883132993	15.9171057909855	16.3474232686716	37.0347573560127	38.0638088965746	39.0928604371365	36.9811039249773	38.0268791765417	39.0496807406223	25.7634512097198	0.309820009876198	0.00600840184954709	-13.8315780408313	-0.381350597247917	-0.378232396705513	-0.384278482938068	0.475599351639102	0.483036880222994	0.468615762044805	0.472912263123793	0.478115147544447	0.466370883547669	0.000320177487303302	0.000787705221652328	0.000902385027335287
210	8.10930216216329	0.31	25.7665759958278	24.9543412936617	26.578810697994	0.394977944663626	10.0858567830579	9.8200113858808	10.351702180235	0.25	0.16	0.39	15.847248888314	16.2762624616522	16.7052760349904	37.8944677084264	38.9203392092727	39.9462107101191	37.8032152772524	38.8158554305629	39.8211726825548	25.7665759958278	0.308821299741394	0.020895958064177	-13.8523930903896	-0.381350597247917	-0.378232396705513	-0.384278482938068	0.475599351639102	0.483036880222994	0.468615762044805	0.472912263123793	0.478115147544447	0.466370883547669	0.000320177487303302	0.000787705221652328	0.000902385027335287
210	8.10930216216329	0.31	25.7696722430341	24.9437647682387	26.5955797178295	0.381503679785219	9.84852138399814	9.58146227574112	10.1155804922552	0.25	0.16	0.38	15.4443077071766	15.8747788529399	16.3052499987031	36.8873876900629	37.9155306372392	38.9436735844155	36.8156147522215	37.8488291332577	38.8889662258281	25.7696722430341	0.308111044768157	0.0730627257374983	-13.8228305189731	-0.381350597247917	-0.378232396705513	-0.384278482938068	0.475599351639102	0.483036880222994	0.468615762044805	0.472912263123793	0.478115147544447	0.466370883547669	0.000320177487303302	0.000787705221652328	0.000902385027335287
210	8.10930216216329	0.31	25.7709922957474	24.9527459502578	26.5892386412371	0.380483416801227	9.9169338391399	9.64743730442258	10.1864303738572	0.25	0.16	0.38	15.5664237404775	16.0012643228648	16.4361049052521	37.2172950289582	38.256942318219	39.2965896074798	37.2133600373033	38.232807543209	39.283983094233	25.7709922957474	0.307998244979948	0.173643635020174	-13.7159906575437	-0.381350597247917	-0.378232396705513	-0.384278482938068	0.475599351639102	0.483036880222994	0.468615762044805	0.472912263123793	0.478115147544447	0.466370883547669	0.000320177487303302	0.000787705221652328	0.000902385027335287
210	8.10930216216329	0.31	25.7732769084342	24.9568781259646	26.5896756909038	0.393252163152581	9.92030481312657	9.65787646746186	10.1827331587913	0.25	0.16	0.38	15.6907809797257	16.1171382341977	16.5434954886697	37.7783794458886	38.8049112775267	39.8314431091648	37.7084256868859	38.7231747977012	39.7524439245294	25.7732769084342	0.305740365992531	0.0568834500203682	-13.9209958258301	-0.381350597247917	-0.378232396705513	-0.384278482938068	0.475599351639102	0.483036880222994	0.468615762044805	0.472912263123793	0.478115147544447	0.466370883547669	0.000320177487303302	0.000787705221652328	0.000902385027335287
210	8.10930216216329	0.31	25.773919885262	24.9642957256737	26.5835440448503	0.393782821323596	10.10687984119	9.83981297721763	10.3739467051623	0.25	0.16	0.39	15.7851177481349	16.2135488478102	16.6419799474855	37.5196929810052	38.5380321267636	39.556371272522	37.4485893851534	38.4804965425636	39.4883799320647	25.773919885262	0.309659672886638	0.0984090497602358	-13.730250805425	-0.381350597247917	-0.378232396705513	-0.384278482938068	0.475599351639102	0.483036880222994	0.468615762044805	0.472912263123793	0.478115147544447	0.466370883547669	0.000320177487303302	0.000787705221652328	0.000902385027335287
210	8.10930216216329	0.31	25.7812019707768	24.9599470302219	26.6024569113316	0.386810560540519	10.0460341877067	9.77665751037468	10.3154108650387	0.25	0.16	0.38	15.7071347929337	16.1399141734568	16.57269355398	37.3903627587387	38.4205810796219	39.4507994005051	37.4014501622119	38.4330556601578	39.4395560060186	25.7812019707768	0.309253583104249	0.0725081595437395	-13.7477458899235	-0.381350597247917	-0.378232396705513	-0.384278482938068	0.475599351639102	0.483036880222994	0.468615762044805	0.472912263123793	0.478115147544447	0.466370883547669	0.000320177487303302	0.000787705221652328	0.000902385027335287
210	8.10930216216329	0.31	25.7829816776224	24.9638207459784	26.6021426092664	0.382782106332204	9.69259409266058	9.43047380633402	9.95471437898713	0.25	0.16	0.39	15.165521903403	15.5870480138876	16.0085741243723	36.1361287128717	37.1405334330872	38.1449381533028	36.1065330469862	37.1174242109311	38.0971008985382	25.7829816776224	0.308096934692544	-0.01714502580111	-13.8950184873069	-0.381350597247917	-0.378232396705513	-0.384278482938068	0.475599351639102	0.483036880222994	0.468615762044805	0.472912263123793	0.478115147544447	0.466370883547669	0.000320177487303302	0.000787705221652328	0.000902385027335287
210	8.10930216216329	0.31	25.7906540059626	24.9768001757834	26.6045078361418	0.393032799989202	10.0202034111094	9.75501049467074	10.2853963275481	0.25	0.16	0.38	15.6805907814748	16.1068723936876	16.5331540059004	37.34698255647	38.3622715948309	39.3775606331918	37.3328771391486	38.3655547089188	39.3788799875033	25.7906540059626	0.308163129052845	-0.073615602409072	-13.955664643893	-0.381350597247917	-0.378232396705513	-0.384278482938068	0.475599351639102	0.483036880222994	0.468615762044805	0.472912263123793	0.478115147544447	0.466370883547669	0.000320177487303302	0.000787705221652328	0.000902385027335287
210	8.10930216216329	0.31	25.7924022464344	24.9693142337174	26.6154902591515	0.390856429814075	9.9522989684337	9.68769778424023	10.2169001526272	0.25	0.16	0.38	15.6441921611203	16.0714837492535	16.4987753373867	37.4343446235938	38.4567931080029	39.4792415924119	37.3813757937569	38.4160280903204	39.4382333078513	25.7924022464344	0.30675022823775	0.0977482639382088	-13.8494442599502	-0.381350597247917	-0.378232396705513	-0.384278482938068	0.475599351639102	0.483036880222994	0.468615762044805	0.472912263123793	0.478115147544447	0.466370883547669	0.000320177487303302	0.000787705221652328	0.000902385027335287
210	8.10930216216329	0.31	25.7956810617912	24.9732093076998	26.6181528158825	0.381837831396572	9.98372707815517	9.71319323492623	10.2542609213841	0.25	0.16	0.39	15.6487792197568	16.0846322169914	16.5204852142261	37.3567246914524	38.3971918227851	39.4376589541178	37.259113470454	38.2984580824011	39.3392143139283	25.7956810617912	0.311155073765833	-0.110430210842158	-13.9033502846259	-0.381350597247917	-0.378232396705513	-0.384278482938068	0.475599351639102	0.483036880222994	0.468615762044805	0.472912263123793	0.478115147544447	0.466370883547669	0.000320177487303302	0.000787705221652328	0.000902385027335287
210	8.10930216216329	0.31	25.7961182473802	24.9804183370579	26.6118181577025	0.380783647025826	9.92136812509115	9.6519227112249	10.1908135389574	0.25	0.16	0.38	15.5230738148551	15.9564197059961	16.3897655971371	36.9915442503661	38.024209165772	39.0568740811779	36.9838901247885	38.033488251611	39.053955071412	25.7961182473802	0.30817580756426	0.0292164672099663	-13.7995160879699	-0.381350597247917	-0.378232396705513	-0.384278482938068	0.475599351639102	0.483036880222994	0.468615762044805	0.472912263123793	0.478115147544447	0.466370883547669	0.000320177487303302	0.000787705221652328	0.000902385027335287
210	8.10930216216329	0.31	25.80018395537	24.972336406693	26.628031504047	0.388465050044422	9.97919359911724	9.7125401034293	10.2458470948052	0.25	0.16	0.39	15.6886033790701	16.1193270506268	16.5500507221835	37.5510580811252	38.5820057835267	39.6129534859282	37.5204494039069	38.525574608879	39.5607481994123	25.80018395537	0.307858168349949	0.0560557574311351	-13.8519571319943	-0.381350597247917	-0.378232396705513	-0.384278482938068	0.475599351639102	0.483036880222994	0.468615762044805	0.472912263123793	0.478115147544447	0.466370883547669	0.000320177487303302	0.000787705221652328	0.000902385027335287
210	8.10930216216329	0.31	25.8012052426684	24.9844634060454	26.6179470792915	0.395169670136598	10.2441083008132	9.9741999587989	10.5140166428276	0.25	0.16	0.39	16.0069237903559	16.4400815653004	16.8732393402449	38.0618176317307	39.0917951871707	40.1217727426106	37.9899548157635	39.0338221441863	40.0475901990862	25.8012052426684	0.310510652880495	-0.118307051471093	-13.9310110029458	-0.381350597247917	-0.378232396705513	-0.384278482938068	0.475599351639102	0.483036880222994	0.468615762044805	0.472912263123793	0.478115147544447	0.466370883547669	0.000320177487303302	0.000787705221652328	0.000902385027335287
210	8.10930216216329	0.31	25.8052999848821	24.9915742840354	26.6190256857287	0.395279510960554	9.97311476742884	9.71040684213474	10.2358226927229	0.25	0.16	0.39	15.5225125216549	15.9424626974005	16.362412873146	36.7644609074662	37.7590963956157	38.7537318837652	36.6706951988278	37.6596155820124	38.6448713769221	25.8052999848821	0.310978363708044	-0.0942008742431333	-13.8941488884794	-0.381350597247917	-0.378232396705513	-0.384278482938068	0.475599351639102	0.483036880222994	0.468615762044805	0.472912263123793	0.478115147544447	0.466370883547669	0.000320177487303302	0.000787705221652328	0.000902385027335287
210	8.10930216216329	0.31	25.8078807920913	24.9806183564	26.6351432277825	0.383607300565697	9.9772181640046	9.7078712848794	10.2465650431298	0.25	0.16	0.39	15.5464297463641	15.9777686270355	16.409107507707	36.8877890823812	37.9112483532765	38.9347076241718	36.8580981547513	37.8744917995444	38.9257529186794	25.8078807920913	0.308458720040753	0.123331821745223	-13.7218405620627	-0.381350597247917	-0.378232396705513	-0.384278482938068	0.475599351639102	0.483036880222994	0.468615762044805	0.472912263123793	0.478115147544447	0.466370883547669	0.000320177487303302	0.000787705221652328	0.000902385027335287
210	8.10930216216329	0.31	25.814399876578	24.9949223587594	26.6338773943966	0.390191852319982	9.84053543516035	9.57854018944157	10.1025306808791	0.25	0.16	0.39	15.4149473204646	15.8365818108037	16.2582163011427	36.7577376435403	37.763146851574	38.7685560596077	36.6581835416391	37.6467356148938	38.65767393987	25.814399876578	0.308491523607341	0.166944370786974	-13.7406201744508	-0.381350597247917	-0.378232396705513	-0.384278482938068	0.475599351639102	0.483036880222994	0.468615762044805	0.472912263123793	0.478115147544447	0.466370883547669	0.000320177487303302	0.000787705221652328	0.000902385027335287
210	8.10930216216329	0.31	25.8166767634921	24.9890942533927	26.6442592735914	0.388767298729438	9.90993020487	9.64529587007127	10.1745645396687	0.25	0.16	0.39	15.4726162525654	15.897132572723	16.3216488928806	36.775816373004	37.784820537692	38.79382470238	36.6144815244871	37.6688459547731	38.6655265323514	25.8166767634921	0.30989051731034	0.0517498494417158	-13.7919970821346	-0.381350597247917	-0.378232396705513	-0.384278482938068	0.475599351639102	0.483036880222994	0.468615762044805	0.472912263123793	0.478115147544447	0.466370883547669	0.000320177487303302	0.000787705221652328	0.000902385027335287
210	8.10930216216329	0.31	25.818086347948	25.0005416017174	26.6356310941786	0.394403723172258	10.1195047704728	9.85245173266334	10.3865578082824	0.25	0.16	0.39	15.9129306058777	16.3442543589962	16.7755781121148	38.0839269260859	39.1162007857598	40.1484746454336	38.0539115684362	39.0721965456941	40.106700344519	25.818086347948	0.308046597839336	-0.0714734758031093	-13.9813367905676	-0.381350597247917	-0.378232396705513	-0.384278482938068	0.475599351639102	0.483036880222994	0.468615762044805	0.472912263123793	0.478115147544447	0.466370883547669	0.000320177487303302	0.000787705221652328	0.000902385027335287
210	8.10930216216329	0.31	25.8200905883988	24.993269724739	26.6469114520585	0.378690793642821	9.87974575424617	9.61023601904542	10.1492554894469	0.25	0.16	0.38	15.621174012356	16.0592546654483	16.4973353185407	37.6300007250307	38.6852975471804	39.7405943693301	37.6075371724178	38.6560845899948	39.713516374225	25.8200905883988	0.305717614180412	0.0521891336675428	-13.8921558611268	-0.381350597247917	-0.378232396705513	-0.384278482938068	0.475599351639102	0.483036880222994	0.468615762044805	0.472912263123793	0.478115147544447	0.466370883547669	0.000320177487303302	0.000787705221652328	0.000902385027335287
210	8.10930216216329	0.31	25.8202250500325	24.9968824033268	26.6435676967382	0.385490755572944	9.78402610340802	9.52094358109042	10.0471086257256	0.25	0.16	0.39	15.3103257731795	15.7333803882611	16.1564350033428	36.4795169164775	37.4875181971882	38.495519477899	36.3397403556448	37.3607458588033	38.3525366489127	25.8202250500325	0.307946404379205	0.159574923774457	-13.7690986282284	-0.381350597247917	-0.378232396705513	-0.384278482938068	0.475599351639102	0.483036880222994	0.468615762044805	0.472912263123793	0.478115147544447	0.466370883547669	0.000320177487303302	0.000787705221652328	0.000902385027335287
210	8.10930216216329	0.31	25.8225394826075	25.0051122768817	26.6399666883333	0.388157080599004	9.97327025144629	9.7066022118348	10.2399382910578	0.25	0.16	0.39	15.6187537997786	16.047845501083	16.4769372023874	37.2382100218909	38.2612498301022	39.2842896383135	37.1981184452293	38.2141335148572	39.2317926058215	25.8225394826075	0.309409577810603	-0.108719032218919	-13.9589694845685	-0.381350597247917	-0.378232396705513	-0.384278482938068	0.475599351639102	0.483036880222994	0.468615762044805	0.472912263123793	0.478115147544447	0.466370883547669	0.000320177487303302	0.000787705221652328	0.000902385027335287
210	8.10930216216329	0.31	25.8226482539368	24.99608567801	26.6492108298635	0.382638985362112	10.0389665390421	9.76739693008452	10.3105361479998	0.25	0.16	0.39	15.7525240555173	16.1905022423847	16.628480429252	37.6441542415676	38.6908003766739	39.7374465117803	37.6105187299026	38.6479249244962	39.6924018454436	25.8226482539368	0.308308818993436	-0.0100324258981609	-13.8647187035418	-0.381350597247917	-0.378232396705513	-0.384278482938068	0.475599351639102	0.483036880222994	0.468615762044805	0.472912263123793	0.478115147544447	0.466370883547669	0.000320177487303302	0.000787705221652328	0.000902385027335287
210	8.10930216216329	0.31	25.8253796781675	24.9978322392705	26.6529271170644	0.379482693154808	9.87726016965542	9.60827110570172	10.1462492336091	0.25	0.16	0.38	15.4735499370344	15.9067408480541	16.3399317590739	36.9234561396719	37.9571494852991	38.9908428309262	36.9175113273032	37.958085990136	38.9819603884291	25.8253796781675	0.307515671416022	0.0697678965992817	-13.8103110959658	-0.381350597247917	-0.378232396705513	-0.384278482938068	0.475599351639102	0.483036880222994	0.468615762044805	0.472912263123793	0.478115147544447	0.466370883547669	0.000320177487303302	0.000787705221652328	0.000902385027335287
210	8.10930216216329	0.31	25.8264984312655	25.0144795987412	26.6385172637899	0.389137574970085	9.90177874311019	9.63756797874546	10.1659895074749	0.25	0.16	0.39	15.4405606373308	15.8638585416575	16.2871564459842	36.6526282721517	37.6574480516976	38.6622678312435	36.5455475680392	37.5573196670112	38.5492377933841	25.8264984312655	0.31098254352871	0.114661236501954	-13.7175727165899	-0.381350597247917	-0.378232396705513	-0.384278482938068	0.475599351639102	0.483036880222994	0.468615762044805	0.472912263123793	0.478115147544447	0.466370883547669	0.000320177487303302	0.000787705221652328	0.000902385027335287
210	8.10930216216329	0.31	25.8272215598333	25.0010946023417	26.653348517325	0.384805839518349	9.84124660724437	9.57624252879453	10.1062506856942	0.25	0.16	0.39	15.3890306806221	15.814892482001	16.24075428338	36.6424589300812	37.6564684470399	38.6704779639986	36.5965524545676	37.5846786359383	38.6107895305694	25.8272215598333	0.307747831851007	0.0531082883912428	-13.8453259581478	-0.381350597247917	-0.378232396705513	-0.384278482938068	0.475599351639102	0.483036880222994	0.468615762044805	0.472912263123793	0.478115147544447	0.466370883547669	0.000320177487303302	0.000787705221652328	0.000902385027335287
210	8.10930216216329	0.31	25.8272903984752	25.0031282989984	26.651452497952	0.382763839734206	9.87034979322307	9.60341207682512	10.137287509621	0.25	0.16	0.39	15.3158022031001	15.7415222734451	16.1672423437901	36.1903862813905	37.1963390606977	38.2022918400049	36.1421955172804	37.1481234131941	38.139049894191	25.8272903984752	0.311789386648204	-0.0087321403099896	-13.7722227081719	-0.381350597247917	-0.378232396705513	-0.384278482938068	0.475599351639102	0.483036880222994	0.468615762044805	0.472912263123793	0.478115147544447	0.466370883547669	0.000320177487303302	0.000787705221652328	0.000902385027335287
210	8.10930216216329	0.31	25.8299242512558	25.0128597844348	26.6469887180769	0.388360505726316	9.95788508214574	9.69174241232633	10.2240277519652	0.25	0.16	0.39	15.5228508010867	15.9491201734707	16.3753895458547	36.8372136890136	37.8487917915675	38.8603698941214	36.7645866405554	37.7752291788046	38.7831307396463	25.8299242512558	0.310577057611716	0.0730681713081877	-13.7322671239438	-0.381350597247917	-0.378232396705513	-0.384278482938068	0.475599351639102	0.483036880222994	0.468615762044805	0.472912263123793	0.478115147544447	0.466370883547669	0.000320177487303302	0.000787705221652328	0.000902385027335287
210	8.10930216216329	0.31	25.8304428717204	25.0144554388074	26.6464303046333	0.386767616820938	9.8640743169101	9.59955280784835	10.1285958259719	0.25	0.16	0.39	15.3875532156932	15.8115665920304	16.2355799683676	36.5456811561126	37.5527196007786	38.5597580454445	36.5155853394506	37.5060065770883	38.5223909081985	25.8304428717204	0.310029199717723	-0.0327844819554122	-13.8475036521099	-0.381350597247917	-0.378232396705513	-0.384278482938068	0.475599351639102	0.483036880222994	0.468615762044805	0.472912263123793	0.478115147544447	0.466370883547669	0.000320177487303302	0.000787705221652328	0.000902385027335287
210	8.10930216216329	0.31	25.8305975934176	25.0167802371888	26.6444149496463	0.397449384774716	10.0525793601437	9.7889762495361	10.3161824707514	0.25	0.16	0.39	15.7879888713396	16.2131368000538	16.6382847287681	37.7305110300362	38.7465396543578	39.7625682786794	37.6753240513403	38.686574526033	39.7005788084263	25.8305975934176	0.308600975162409	0.108878126665302	-13.7574711818226	-0.381350597247917	-0.378232396705513	-0.384278482938068	0.475599351639102	0.483036880222994	0.468615762044805	0.472912263123793	0.478115147544447	0.466370883547669	0.000320177487303302	0.000787705221652328	0.000902385027335287
210	8.10930216216329	0.31	25.8355045755569	25.0193352850095	26.6516738661042	0.392676441516011	9.98655732984607	9.72205737146791	10.2510572882242	0.25	0.16	0.39	15.7551095780973	16.1837457883587	16.6123819986201	37.8352599961705	38.8646125613573	39.8939651265441	37.7429511161982	38.7739386533752	39.7985118095205	25.8355045755569	0.306616782650131	0.0402980911865031	-13.9169610023352	-0.381350597247917	-0.378232396705513	-0.384278482938068	0.475599351639102	0.483036880222994	0.468615762044805	0.472912263123793	0.478115147544447	0.466370883547669	0.000320177487303302	0.000787705221652328	0.000902385027335287
210	8.10930216216329	0.31	25.836336516795	25.0077654746626	26.6649075589274	0.383399484573886	9.83618967356772	9.57053329870371	10.1018460484317	0.25	0.16	0.39	15.4794237868382	15.9090976074969	16.3387714281555	37.0996232586351	38.1294249547479	39.1592266508608	37.0541930025098	38.0949903555637	39.0905659806416	25.836336516795	0.306229288086055	-0.0757477589389622	-14.0335922421345	-0.381350597247917	-0.378232396705513	-0.384278482938068	0.475599351639102	0.483036880222994	0.468615762044805	0.472912263123793	0.478115147544447	0.466370883547669	0.000320177487303302	0.000787705221652328	0.000902385027335287
210	8.10930216216329	0.31	25.8411538727681	25.0149850176093	26.6673227279269	0.39241429250809	10.0276738546263	9.76193886982489	10.2934088394277	0.25	0.16	0.38	15.7639640638405	16.1930834024037	16.622202740967	37.7206589087896	38.7474732389642	39.7742875691389	37.6696592914659	38.6824835850139	39.7107412836528	25.8411538727681	0.305242302103568	0.0953488022367296	-13.8576531971247	-0.381350597247917	-0.378232396705513	-0.384278482938068	0.475599351639102	0.483036880222994	0.468615762044805	0.472912263123793	0.478115147544447	0.466370883547669	0.000320177487303302	0.000787705221652328	0.000902385027335287
210	8.10930216216329	0.31	25.842431236649	25.012576515341	26.6722859579571	0.380078038269943	9.84082305224001	9.57316475309568	10.1084813513843	0.25	0.16	0.39	15.3568110115685	15.7861755970164	16.2155401824643	36.5003385471636	37.5208598466186	38.5413811460737	36.4442548606604	37.4709586448587	38.4826089969946	25.842431236649	0.308963609197988	0.0081825342775966	-13.8208523774247	-0.381350597247917	-0.378232396705513	-0.384278482938068	0.475599351639102	0.483036880222994	0.468615762044805	0.472912263123793	0.478115147544447	0.466370883547669	0.000320177487303302	0.000787705221652328	0.000902385027335287
210	8.10930216216329	0.31	25.8432997245014	25.0176620809237	26.6689373680791	0.38546371042495	9.83727951662833	9.57274996386828	10.1018090693884	0.25	0.16	0.39	15.4894228765315	15.9174514076752	16.3454799388189	37.1392435272287	38.1655345634708	39.1918255997128	37.0407836196676	38.0383485629155	39.0769755022689	25.8432997245014	0.306943709032534	0.067996432120611	-13.906866079471	-0.381350597247917	-0.378232396705513	-0.384278482938068	0.475599351639102	0.483036880222994	0.468615762044805	0.472912263123793	0.478115147544447	0.466370883547669	0.000320177487303302	0.000787705221652328	0.000902385027335287
210	8.10930216216329	0.31	25.8446563851192	25.0260385680395	26.6632742021989	0.387916354651792	9.98140306008392	9.71438225323805	10.2484238669298	0.25	0.16	0.39	15.6469428126922	16.0770328776702	16.5071229426483	37.3432708138029	38.3697313794906	39.3961919451784	37.3040716875589	38.3437929076865	39.3643987010438	25.8446563851192	0.310010812657185	0.184777023702356	-13.6329797118552	-0.381350597247917	-0.378232396705513	-0.384278482938068	0.475599351639102	0.483036880222994	0.468615762044805	0.472912263123793	0.478115147544447	0.466370883547669	0.000320177487303302	0.000787705221652328	0.000902385027335287
210	8.10930216216329	0.31	25.8457086983189	25.0195481018648	26.6718692947729	0.390888614809578	10.2056536399919	9.93433486908404	10.4769724108997	0.24	0.16	0.38	16.1666722129578	16.6082036986882	17.0497351844186	38.9902224835687	40.0550928932211	41.1199633028734	38.9845487844591	40.0809075040051	41.1282467577777	25.8457086983189	0.304933384084798	0.109284161952101	-13.8544558060244	-0.381350597247917	-0.378232396705513	-0.384278482938068	0.475599351639102	0.483036880222994	0.468615762044805	0.472912263123793	0.478115147544447	0.466370883547669	0.000320177487303302	0.000787705221652328	0.000902385027335287
210	8.10930216216329	0.31	25.8498584707575	25.032483070132	26.6672338713831	0.388201650533772	9.88098396901136	9.61680829492004	10.1451596431027	0.25	0.16	0.39	15.5700868239128	15.997800266484	16.4255137090552	37.3555620878431	38.3817269538755	39.4078918199079	37.2454852343788	38.26198147735	39.3184584241845	25.8498584707575	0.308296147066877	0.125217154716026	-13.7970956136481	-0.381350597247917	-0.378232396705513	-0.384278482938068	0.475599351639102	0.483036880222994	0.468615762044805	0.472912263123793	0.478115147544447	0.466370883547669	0.000320177487303302	0.000787705221652328	0.000902385027335287
210	8.10930216216329	0.31	25.8500304684308	25.0363449779162	26.6637159589453	0.392203475203997	9.95744136861714	9.69345085967203	10.2214318775623	0.25	0.16	0.39	15.6819444347428	16.1090250020772	16.5361055694116	37.5940666013439	38.6178997974964	39.6417329936489	37.4641581612419	38.4893771841608	39.5231028092244	25.8500304684308	0.307942704932686	-0.0347837728610624	-13.9794827924951	-0.381350597247917	-0.378232396705513	-0.384278482938068	0.475599351639102	0.483036880222994	0.468615762044805	0.472912263123793	0.478115147544447	0.466370883547669	0.000320177487303302	0.000787705221652328	0.000902385027335287
210	8.10930216216329	0.31	25.8504588683802	25.0348385208442	26.6660792159163	0.381040675470921	9.73747158414101	9.47316452835405	10.001778639928	0.24	0.16	0.38	15.4047672354959	15.8345696168344	16.2643719981728	37.1244885920757	38.1602844180639	39.196080244052	37.0731815875883	38.1157857036771	39.1470444542623	25.8504588683802	0.305838107200129	-0.0753711153199604	-14.0253670371211	-0.381350597247917	-0.378232396705513	-0.384278482938068	0.475599351639102	0.483036880222994	0.468615762044805	0.472912263123793	0.478115147544447	0.466370883547669	0.000320177487303302	0.000787705221652328	0.000902385027335287
210	8.10930216216329	0.31	25.8518513989997	25.0239680846293	26.6797347133702	0.385383148608237	9.9412741358937	9.67390265029146	10.2086456214959	0.25	0.16	0.4	15.4728284346072	15.9004731271972	16.3281178197873	36.6674131290869	37.6808428767203	38.6942726243537	36.5348946230471	37.534534365774	38.569196614056	25.8518513989997	0.311005717528625	-0.00901647155372841	-13.8153795738027	-0.381350597247917	-0.378232396705513	-0.384278482938068	0.475599351639102	0.483036880222994	0.468615762044805	0.472912263123793	0.478115147544447	0.466370883547669	0.000320177487303302	0.000787705221652328	0.000902385027335287
210	8.10930216216329	0.31	25.8527837363217	25.0403892047515	26.6651782678919	0.399543480745376	10.140053785701	9.87531584623159	10.4047917251703	0.25	0.16	0.39	15.9308296838082	16.357904127826	16.7849785718437	38.080579581067	39.1014455795898	40.1223115781126	37.9712261879993	39.0019014595157	40.0333500176585	25.8527837363217	0.308170478039761	-0.0766774836013071	-13.986436785469	-0.381350597247917	-0.378232396705513	-0.384278482938068	0.475599351639102	0.483036880222994	0.468615762044805	0.472912263123793	0.478115147544447	0.466370883547669	0.000320177487303302	0.000787705221652328	0.000902385027335287
210	8.10930216216329	0.31	25.8541741602076	25.0399167157019	26.6684316047133	0.393877915368268	9.95340305049877	9.69044407608007	10.2163620249175	0.25	0.16	0.39	15.6950832177825	16.1209835123368	16.5468838068911	37.6695820866905	38.6917803053199	39.7139785239493	37.5858616831749	38.616102731297	39.6392355813916	25.8541741602076	0.306822667154281	-0.0829055733404372	-14.0095786169009	-0.381350597247917	-0.378232396705513	-0.384278482938068	0.475599351639102	0.483036880222994	0.468615762044805	0.472912263123793	0.478115147544447	0.466370883547669	0.000320177487303302	0.000787705221652328	0.000902385027335287
210	8.10930216216329	0.31	25.8551389777527	25.0246448131988	26.6856331423065	0.383708311993053	9.94179055401722	9.67345740395103	10.2101237040834	0.25	0.16	0.39	15.6411703653647	16.0750425932143	16.5089148210638	37.4757663681255	38.5153109715469	39.5548555749682	37.4731815051299	38.5057761245541	39.5336590079951	25.8551389777527	0.308260140301571	0.036792287457893	-13.8314501212289	-0.381350597247917	-0.378232396705513	-0.384278482938068	0.475599351639102	0.483036880222994	0.468615762044805	0.472912263123793	0.478115147544447	0.466370883547669	0.000320177487303302	0.000787705221652328	0.000902385027335287
210	8.10930216216329	0.31	25.8562426056297	25.0274270591298	26.6850581521296	0.385010776798599	9.98403997180339	9.71530710281206	10.2527728407947	0.25	0.16	0.39	15.7133900532742	16.1480345113351	16.5826789693959	37.6599043421524	38.7016062701209	39.7433081980895	37.5967865862176	38.6409630810948	39.6496775149559	25.8562426056297	0.306320746393305	-0.0174416601836347	-13.9178296489409	-0.381350597247917	-0.378232396705513	-0.384278482938068	0.475599351639102	0.483036880222994	0.468615762044805	0.472912263123793	0.478115147544447	0.466370883547669	0.000320177487303302	0.000787705221652328	0.000902385027335287
210	8.10930216216329	0.31	25.8566117871144	25.0309882930999	26.6822352811289	0.384635855741393	9.939259936939	9.67152044997623	10.2069994239018	0.25	0.16	0.38	15.5267924959739	15.9566251658784	16.3864578357829	36.933624685256	37.9560688579228	38.9785130305896	36.93076126834	37.9424928684158	38.9834365708929	25.8566117871144	0.308214139728822	-0.0960029301222098	-13.9389717904372	-0.381350597247917	-0.378232396705513	-0.384278482938068	0.475599351639102	0.483036880222994	0.468615762044805	0.472912263123793	0.478115147544447	0.466370883547669	0.000320177487303302	0.000787705221652328	0.000902385027335287
210	8.10930216216329	0.31	25.8580115015396	25.0458674111096	26.6701555919696	0.383616880644721	9.73507154644477	9.47226702736158	9.99787606552795	0.25	0.16	0.39	15.1939895561532	15.6155411347485	16.0370927133437	36.1110274435773	37.1129144441755	38.1148014447738	36.0288894499955	37.0511925898345	38.0393012824257	25.8580115015396	0.30825228322405	0.0986703501720518	-13.7983686891126	-0.381350597247917	-0.378232396705513	-0.384278482938068	0.475599351639102	0.483036880222994	0.468615762044805	0.472912263123793	0.478115147544447	0.466370883547669	0.000320177487303302	0.000787705221652328	0.000902385027335287
210	8.10930216216329	0.31	25.8596283748811	25.0286119444553	26.6906448053068	0.384578955441224	9.94918568223403	9.68114660271914	10.2172247617489	0.25	0.16	0.39	15.5915890090044	16.0232687818295	16.4549485546546	37.2067614253001	38.236894166123	39.267026906946	37.140110677648	38.1804078670035	39.1874434997359	25.8596283748811	0.308429284431338	-0.00681829631563877	-13.8942192704688	-0.381350597247917	-0.378232396705513	-0.384278482938068	0.475599351639102	0.483036880222994	0.468615762044805	0.472912263123793	0.478115147544447	0.466370883547669	0.000320177487303302	0.000787705221652328	0.000902385027335287
210	8.10930216216329	0.31	25.8601117386682	25.0429145175699	26.6773089597665	0.38556979682952	9.97121534941269	9.70314422351595	10.2392864753094	0.25	0.16	0.38	15.581740787487	16.0122213307123	16.4427018739376	37.0743627565623	38.0986251953262	39.12288763409	37.0515961746198	38.118161901349	39.104934933135	25.8601117386682	0.309855335063549	-0.0787750967807724	-13.913948345884	-0.381350597247917	-0.378232396705513	-0.384278482938068	0.475599351639102	0.483036880222994	0.468615762044805	0.472912263123793	0.478115147544447	0.466370883547669	0.000320177487303302	0.000787705221652328	0.000902385027335287
210	8.10930216216329	0.31	25.8653006628612	25.0528377966992	26.6777635290231	0.394026685634573	10.2022610600548	9.93281146703606	10.4717106530735	0.25	0.16	0.39	15.9307357150298	16.3628923374674	16.7950489599049	37.8572607631222	38.8842231231024	39.9111854830827	37.8602251798221	38.8899960410913	39.918406647324	25.8653006628612	0.311618096964292	0.0553242755866556	-13.7193066862709	-0.381350597247917	-0.378232396705513	-0.384278482938068	0.475599351639102	0.483036880222994	0.468615762044805	0.472912263123793	0.478115147544447	0.466370883547669	0.000320177487303302	0.000787705221652328	0.000902385027335287
210	8.10930216216329	0.31	25.8653226520634	25.0437620207877	26.6868832833391	0.385306632455848	9.92355247711432	9.6566145032606	10.190490450968	0.25	0.16	0.38	15.614332261986	16.0459595383659	16.4775868147458	37.4124271074409	38.4466195240107	39.4808119405805	37.3550619835704	38.4085440431636	39.444001952987	25.8653226520634	0.305070504117051	-0.0737360212220547	-14.0610851146831	-0.381350597247917	-0.378232396705513	-0.384278482938068	0.475599351639102	0.483036880222994	0.468615762044805	0.472912263123793	0.478115147544447	0.466370883547669	0.000320177487303302	0.000787705221652328	0.000902385027335287
210	8.10930216216329	0.31	25.8654636595517	25.0499215931527	26.6810057259507	0.393485345703503	9.97209382059101	9.70842432308393	10.2357633180981	0.25	0.16	0.39	15.5524693354825	15.974856289144	16.3972432428055	36.9144261583214	37.9169789796669	38.9195318010124	36.8479610371716	37.8381696983629	38.8334142940655	25.8654636595517	0.310620816500571	0.0233841196656128	-13.7876549610318	-0.381350597247917	-0.378232396705513	-0.384278482938068	0.475599351639102	0.483036880222994	0.468615762044805	0.472912263123793	0.478115147544447	0.466370883547669	0.000320177487303302	0.000787705221652328	0.000902385027335287
210	8.10930216216329	0.31	25.8688794654824	25.0542185454952	26.6835403854697	0.391868111630753	10.0197590190763	9.75392939879394	10.2855886393586	0.25	0.16	0.39	15.5913304889246	16.0162502616759	16.4411700344271	36.9256595366947	37.9320164265168	38.9383733163389	36.8946121818538	37.8889336200524	38.9052093705455	25.8688794654824	0.310993988371677	0.0304663484027554	-13.7676573448767	-0.381350597247917	-0.378232396705513	-0.384278482938068	0.475599351639102	0.483036880222994	0.468615762044805	0.472912263123793	0.478115147544447	0.466370883547669	0.000320177487303302	0.000787705221652328	0.000902385027335287
[truncated: 1,354 more rows]
