# Supplementary material for: Re-expressing coefficients from regression models for inclusion in a meta-analysis
Source: BMC Med Res Methodol. 2024 Jan 8;24:6. doi: 10.1186/s12874-023-02132-y (PMC10773134; doi:10.1186/s12874-023-02132-y)
Supplement: Supplementary file 2 — Additional file 2. [file 12874_2023_2132_MOESM2_ESM.zip › Supp_Files_R1/simdata/simdata_scenario_211.csv]

ex_no	errsd	rsquare	beta	b_low_ci	b_hi_ci	lrsquare	lbeta	lb_low_ci	lb_hi_ci	x_median	x_25	x_75	rbl	rb	rbu	altl	alt	altu	dzl	dz	dzu	observed_beta	xlog	error	ylog	RelBias_rb	RelBias_rbl	RelBias_rbu	RelBias_alt	RelBias_altl	RelBias_altu	RelBias_dz	RelBias_dzl	RelBias_dzu	MC_SE_RelBias_rb	MC_SE_RelBias_alt	MC_SE_RelBias_dz
211	8.11571529291185	0.1	7.70758423252476	4.18814953924132	11.2270189258082	0.168383607650006	6.87839665177405	4.4917710586175	9.26502224493061	0.48	0.34	0.7	5.03712018096146	7.71350768664794	10.3898951923344	8.91802967554994	13.6564719484177	18.3949142212855	9.01205368486369	13.798311315652	18.5865589374588	7.70758423252476	0.594359366395241	0.233829457569701	-6.8580929600195	-0.167704927253116	-0.128740476716506	-0.191389769001214	0.455348045701493	0.52348727682211	0.413930783411349	0.453319932748467	0.521919532201598	0.412179360199335	0.00294513990581682	0.00529950965133659	0.0053372946158044
211	8.11571529291185	0.15	8.79155400090109	5.48608201940761	12.0970259823946	0.288286324220307	8.36314980540556	6.3115342990775	10.4147653117336	0.48	0.33	0.66	7.09888593294511	9.40643648524316	11.7139870375412	12.5931499021423	16.6866555995644	20.7801612969866	12.7914771040074	16.9425020060334	21.1038926835614	8.79155400090109	0.55343532820467	1.08139817150779	-6.55638059410651	-0.167704927253116	-0.128740476716506	-0.191389769001214	0.455348045701493	0.52348727682211	0.413930783411349	0.453319932748467	0.521919532201598	0.412179360199335	0.00294513990581682	0.00529950965133659	0.0053372946158044
211	8.11571529291185	0.15	9.0335970477038	5.615657915927	12.4515361794806	0.191707500467421	7.05082371097471	4.79039903375223	9.31124838819719	0.51	0.37	0.74	5.20493681333115	7.66096762273574	10.1169984321403	9.02740682905447	13.2871298759126	17.5468529227708	9.14626443858696	13.4649691808932	17.781326815082	9.0335970477038	0.606576895889083	0.747185875680875	-5.89051154745996	-0.167704927253116	-0.128740476716506	-0.191389769001214	0.455348045701493	0.52348727682211	0.413930783411349	0.453319932748467	0.521919532201598	0.412179360199335	0.00294513990581682	0.00529950965133659	0.0053372946158044
211	8.11571529291185	0.16	8.06022517477053	5.14205775174418	10.9783925977969	0.231920248454459	6.58563496929969	4.7144490503259	8.45682088827348	0.52	0.32	0.82	5.04975025133566	7.05401871701786	9.05828718270007	8.67920829842664	12.1240249000047	15.5688415015827	8.5983957699755	12.0086071500399	15.4248383321114	8.06022517477053	0.640114520976436	-0.253942631315579	-7.01934138687372	-0.167704927253116	-0.128740476716506	-0.191389769001214	0.455348045701493	0.52348727682211	0.413930783411349	0.453319932748467	0.521919532201598	0.412179360199335	0.00294513990581682	0.00529950965133659	0.0053372946158044
211	8.11571529291185	0.16	8.46590859470044	5.4385799240778	11.4932372653231	0.296420956766762	7.87188779517186	5.9783832505165	9.76539233982722	0.51	0.34	0.76	6.52055091899778	8.58577361908351	10.6509963191692	11.336894465107	14.9275744687858	18.5182544724647	11.3939592752007	14.9959043754846	18.6020211330017	8.46590859470044	0.630064885649464	0.183940191341982	-6.61970666475524	-0.167704927253116	-0.128740476716506	-0.191389769001214	0.455348045701493	0.52348727682211	0.413930783411349	0.453319932748467	0.521919532201598	0.412179360199335	0.00294513990581682	0.00529950965133659	0.0053372946158044
211	8.11571529291185	0.16	8.6073365009141	5.54092592059489	11.6737470812333	0.233215006818156	7.55365357494444	5.41519382268958	9.69211332719931	0.47	0.32	0.76	6.19391975848606	8.63989834132466	11.0858769241633	11.1125480548533	15.500892690041	19.8892373252288	11.1122168790556	15.5017874202866	19.887896720464	8.6073365009141	0.624719642201337	-0.422177124136336	-7.29715682342318	-0.167704927253116	-0.128740476716506	-0.191389769001214	0.455348045701493	0.52348727682211	0.413930783411349	0.453319932748467	0.521919532201598	0.412179360199335	0.00294513990581682	0.00529950965133659	0.0053372946158044
211	8.11571529291185	0.16	8.80459921723581	5.67700277980711	11.9321956546645	0.287548786745199	8.6117207231416	6.49532344539349	10.7281180008897	0.52	0.31	0.69	6.99894682130401	9.2794417226344	11.5599366239648	12.0748146406479	16.0091999025402	19.9435851644326	12.1380649218081	16.0926664083948	20.0436242572575	8.80459921723581	0.597311007547202	0.892357038098814	-6.39447840850099	-0.167704927253116	-0.128740476716506	-0.191389769001214	0.455348045701493	0.52348727682211	0.413930783411349	0.453319932748467	0.521919532201598	0.412179360199335	0.00294513990581682	0.00529950965133659	0.0053372946158044
211	8.11571529291185	0.16	8.91270610953663	5.68227581687866	12.1431364021946	0.191059732966309	6.42175587094866	4.35869093986736	8.48482080202997	0.52	0.3	0.81	4.68905500695106	6.90848856583658	9.12792212472211	8.0814304684469	11.9065504465411	15.7316704246353	7.97423520834531	11.7477862117435	15.5253106928994	8.91270610953663	0.616159908911408	-0.439301413211487	-7.36452555404466	-0.167704927253116	-0.128740476716506	-0.191389769001214	0.455348045701493	0.52348727682211	0.413930783411349	0.453319932748467	0.521919532201598	0.412179360199335	0.00294513990581682	0.00529950965133659	0.0053372946158044
211	8.11571529291185	0.16	10.8367558737086	6.90903890894329	14.764472838474	0.216086678159933	8.24735412006487	5.79479135884585	10.6999168812839	0.57	0.35	0.8	5.89165099680119	8.38520821776928	10.8787654387374	9.80875201093904	13.9601663460451	18.1115806811511	9.8360751548371	13.9954372830108	18.1628270061604	10.8367558737086	0.621322377622804	-0.540680246111369	-6.89970549673132	-0.167704927253116	-0.128740476716506	-0.191389769001214	0.455348045701493	0.52348727682211	0.413930783411349	0.453319932748467	0.521919532201598	0.412179360199335	0.00294513990581682	0.00529950965133659	0.0053372946158044
211	8.11571529291185	0.17	8.14553311103683	5.3006250561789	10.9904411658948	0.276655518003439	8.02230723145238	5.99701512645792	10.0475993364469	0.47	0.32	0.82	6.80467678915852	9.10272971840997	11.4007826476614	12.1424230926414	16.2431220414456	20.3438209902499	12.0464690719343	16.115727853441	20.1795088099076	8.14553311103683	0.622581494250277	0.121245616673669	-6.82837712947382	-0.167704927253116	-0.128740476716506	-0.191389769001214	0.455348045701493	0.52348727682211	0.413930783411349	0.453319932748467	0.521919532201598	0.412179360199335	0.00294513990581682	0.00529950965133659	0.0053372946158044
211	8.11571529291185	0.17	8.51730786823232	5.5878379276826	11.446777808782	0.227757027269408	6.62300548995582	4.71894094498015	8.52707003493149	0.46	0.31	0.69	5.48333816531365	7.69583243265388	9.9083266999941	9.9445095906341	13.9570599381521	17.9696102856701	9.99787727620607	14.0328207305948	18.0615785958496	8.51730786823232	0.563323923238975	-0.410507293065258	-7.97446572596279	-0.167704927253116	-0.128740476716506	-0.191389769001214	0.455348045701493	0.52348727682211	0.413930783411349	0.453319932748467	0.521919532201598	0.412179360199335	0.00294513990581682	0.00529950965133659	0.0053372946158044
211	8.11571529291185	0.17	10.7400341853614	7.06624442499205	14.4138239457308	0.262444978462253	8.2999538328261	6.12755672188542	10.4723509437668	0.52	0.31	0.8	6.5978160884381	8.93693382485143	11.2760515612648	11.3774749792103	15.4111208345572	19.4447666899042	11.2774687731532	15.2723166212872	19.2736583295212	10.7400341853614	0.608871301952658	-1.11743103164788	-8.03078787783735	-0.167704927253116	-0.128740476716506	-0.191389769001214	0.455348045701493	0.52348727682211	0.413930783411349	0.453319932748467	0.521919532201598	0.412179360199335	0.00294513990581682	0.00529950965133659	0.0053372946158044
211	8.11571529291185	0.18	8.03364785165345	5.37854489279213	10.6887508105148	0.248317830726347	7.39578378510381	5.38677035932496	9.40479721088266	0.51	0.32	0.81	5.84930482409819	8.03082197430373	10.2123391245093	10.1409916504522	13.9231072814261	17.7052229124	10.0734462637996	13.8330582120908	17.5936236646957	8.03364785165345	0.662944691165063	-0.548898466689065	-6.8917358255024	-0.167704927253116	-0.128740476716506	-0.191389769001214	0.455348045701493	0.52348727682211	0.413930783411349	0.453319932748467	0.521919532201598	0.412179360199335	0.00294513990581682	0.00529950965133659	0.0053372946158044
211	8.11571529291185	0.18	9.88583102691156	6.58502090497733	13.1866411488458	0.247718424606314	8.32129476309166	6.05723740215403	10.5853521240293	0.53	0.35	0.79	6.43761723458917	8.84385191208216	11.2500865895751	11.010631380077	15.1261545748208	19.2416777695645	11.0481591729944	15.1819643018469	19.3086688616004	9.88583102691156	0.634885289653664	0.23475726868249	-6.29458242635032	-0.167704927253116	-0.128740476716506	-0.191389769001214	0.455348045701493	0.52348727682211	0.413930783411349	0.453319932748467	0.521919532201598	0.412179360199335	0.00294513990581682	0.00529950965133659	0.0053372946158044
211	8.11571529291185	0.18	10.3263844842031	6.88985656628205	13.7629124021241	0.233962047744194	8.37571121934761	6.00946685228173	10.7419555864135	0.5	0.35	0.71	6.59522611139169	9.19211482368752	11.7890035359834	11.5126745687359	16.0458223533502	20.5789701379644	11.6724043513147	16.2698298721964	20.8685315781765	10.3263844842031	0.593024454267495	0.439175426119245	-6.4637852675787	-0.167704927253116	-0.128740476716506	-0.191389769001214	0.455348045701493	0.52348727682211	0.413930783411349	0.453319932748467	0.521919532201598	0.412179360199335	0.00294513990581682	0.00529950965133659	0.0053372946158044
211	8.11571529291185	0.18	11.5679273839732	7.76274815842194	15.3731066095245	0.290984450263967	9.23609952370132	6.98514327013111	11.4870557772715	0.47	0.28	0.72	7.93523703624494	10.4923601673733	13.0494832985016	14.1710626443808	18.7376750738644	23.304287503348	14.0305765945916	18.5541901583989	23.0792999987781	11.5679273839732	0.571410437501928	-0.143662363599999	-7.74988942003606	-0.167704927253116	-0.128740476716506	-0.191389769001214	0.455348045701493	0.52348727682211	0.413930783411349	0.453319932748467	0.521919532201598	0.412179360199335	0.00294513990581682	0.00529950965133659	0.0053372946158044
211	8.11571529291185	0.19	6.61410519104101	4.5078338699262	8.72037651215582	0.356439615127863	8.90892936486023	7.0399149733254	10.7779437563951	0.5	0.32	0.76	7.70881153099242	9.7554100691348	11.8020086072772	13.437071478016	17.0044554688245	20.571839459633	13.4317645320005	16.9959145141663	20.5672886543877	6.61410519104101	0.663353038471305	0.352124151791444	-6.279428396725	-0.167704927253116	-0.128740476716506	-0.191389769001214	0.455348045701493	0.52348727682211	0.413930783411349	0.453319932748467	0.521919532201598	0.412179360199335	0.00294513990581682	0.00529950965133659	0.0053372946158044
211	8.11571529291185	0.19	9.04166658590607	6.07880390190278	12.0045292699094	0.302822601212235	8.38909027955957	6.40172436644221	10.3764561926769	0.52	0.34	0.72	6.86695314916323	8.99874574666386	11.1305383441645	11.8132659498401	15.480603174537	19.1479403992338	11.9263725574146	15.6330378051608	19.3274675249596	9.04166658590607	0.6043859910206	-1.47340404121914	-8.75594643013454	-0.167704927253116	-0.128740476716506	-0.191389769001214	0.455348045701493	0.52348727682211	0.413930783411349	0.453319932748467	0.521919532201598	0.412179360199335	0.00294513990581682	0.00529950965133659	0.0053372946158044
211	8.11571529291185	0.19	9.13511020920136	6.21753342736363	12.0526869910391	0.283796321323797	7.75793851509314	5.83375412241934	9.68212290776694	0.5	0.31	0.72	6.44785459444838	8.57459166915429	10.7013287438602	11.3072967247258	15.0368546430883	18.7664125614508	11.3200415217391	15.0591700672698	18.7929885105595	9.13511020920136	0.616959435251913	-0.707291145172893	-7.82578992661761	-0.167704927253116	-0.128740476716506	-0.191389769001214	0.455348045701493	0.52348727682211	0.413930783411349	0.453319932748467	0.521919532201598	0.412179360199335	0.00294513990581682	0.00529950965133659	0.0053372946158044
211	8.11571529291185	0.19	9.42271401125007	6.3974668668773	12.4479611556228	0.298001826101304	7.88640822475399	5.99657602765569	9.77624042185228	0.51	0.34	0.78	6.48109607086987	8.5236256695491	10.5661552682283	11.2028845563585	14.7334946640833	18.2641047718081	11.221668588239	14.7550563232506	18.2953711851899	9.42271401125007	0.643373222720182	0.634652712272667	-6.05969308480886	-0.167704927253116	-0.128740476716506	-0.191389769001214	0.455348045701493	0.52348727682211	0.413930783411349	0.453319932748467	0.521919532201598	0.412179360199335	0.00294513990581682	0.00529950965133659	0.0053372946158044
211	8.11571529291185	0.19	10.1294786284789	6.82810324829826	13.4308540086595	0.273503263942469	8.85183218795689	6.59938710840456	11.1042772675092	0.49	0.35	0.7	7.30719128648982	9.80121789657313	12.2952445066564	12.8293095627341	17.2080972780104	21.5868849932866	13.0160409562301	17.4503230977436	21.9018168431521	10.1294786284789	0.590212877003428	-0.0884067769414957	-7.13562413655399	-0.167704927253116	-0.128740476716506	-0.191389769001214	0.455348045701493	0.52348727682211	0.413930783411349	0.453319932748467	0.521919532201598	0.412179360199335	0.00294513990581682	0.00529950965133659	0.0053372946158044
211	8.11571529291185	0.19	10.7377836834841	7.32946658024829	14.1461007867199	0.268604141235615	8.18684667012079	6.0776260200068	10.2960673202348	0.45	0.31	0.72	7.11225309951613	9.58053776477097	12.0488224300258	12.9621685705025	17.4606476689469	21.9591267673913	12.9843134026366	17.4878382783833	21.9978628443195	10.7377836834841	0.569975075459005	-0.632581019049974	-8.25989623276461	-0.167704927253116	-0.128740476716506	-0.191389769001214	0.455348045701493	0.52348727682211	0.413930783411349	0.453319932748467	0.521919532201598	0.412179360199335	0.00294513990581682	0.00529950965133659	0.0053372946158044
211	8.11571529291185	0.19	10.7684759277093	7.29660598314968	14.2403458722689	0.313555762998513	8.4549497509944	6.5017721714246	10.4081273305642	0.48	0.32	0.75	7.33885246669299	9.54349478878386	11.7481371108747	13.0496925481599	16.9699109491317	20.8901293501035	13.0516207230405	16.9720028212645	20.8969928611382	10.7684759277093	0.599978550458014	0.542503514978142	-6.51113852916392	-0.167704927253116	-0.128740476716506	-0.191389769001214	0.455348045701493	0.52348727682211	0.413930783411349	0.453319932748467	0.521919532201598	0.412179360199335	0.00294513990581682	0.00529950965133659	0.0053372946158044
211	8.11571529291185	0.19	11.5868968012446	7.81809769714411	15.355695905345	0.24225462959913	7.68809487742596	5.56519359734817	9.81099615750374	0.52	0.34	0.79	6.00402840779708	8.29432781420214	10.5846272206072	10.3663761595218	14.3207387228121	18.2751012861024	10.3774156639039	14.3381007472118	18.2944403088092	11.5868968012446	0.591581934096817	0.650121089804759	-6.37633677068162	-0.167704927253116	-0.128740476716506	-0.191389769001214	0.455348045701493	0.52348727682211	0.413930783411349	0.453319932748467	0.521919532201598	0.412179360199335	0.00294513990581682	0.00529950965133659	0.0053372946158044
211	8.11571529291185	0.19	12.5798595039346	8.51493169863677	16.6447873092324	0.185811507302568	7.23754461721931	4.87215387668952	9.6029353577491	0.48	0.33	0.7	5.50875101484174	8.18320444389567	10.8576578729496	9.80657786078029	14.5675909681773	19.3286040755744	9.91220583185641	14.7261458462348	19.5385839040763	12.5798595039346	0.565029082086189	-0.278276416289468	-7.6491924716214	-0.167704927253116	-0.128740476716506	-0.191389769001214	0.455348045701493	0.52348727682211	0.413930783411349	0.453319932748467	0.521919532201598	0.412179360199335	0.00294513990581682	0.00529950965133659	0.0053372946158044
211	8.11571529291185	0.2	5.84077778142814	4.01940854841801	7.66214701443827	0.371053400310591	9.20847745828384	7.33666656790767	11.08028834866	0.52	0.34	0.8	7.8255532211123	9.82209423969559	11.8186352582789	13.4146958283099	16.8372002463722	20.2597046644345	13.4261527367864	16.8530588710356	20.2787228876384	5.84077778142814	0.670049207568081	-0.540516977756876	-7.01237089336957	-0.167704927253116	-0.128740476716506	-0.191389769001214	0.455348045701493	0.52348727682211	0.413930783411349	0.453319932748467	0.521919532201598	0.412179360199335	0.00294513990581682	0.00529950965133659	0.0053372946158044
211	8.11571529291185	0.2	6.96792999985202	4.78410838290891	9.15175161679512	0.274610399236672	7.39524675670185	5.51867444550231	9.27181906790139	0.51	0.35	0.81	5.97190403088059	8.00259271530277	10.033281399725	10.3307856246104	13.8436701854821	17.3565547463538	10.3441020005994	13.8587397273916	17.3719175973186	6.96792999985202	0.675629127105006	1.19714896202364	-5.04474855696087	-0.167704927253116	-0.128740476716506	-0.191389769001214	0.455348045701493	0.52348727682211	0.413930783411349	0.453319932748467	0.521919532201598	0.412179360199335	0.00294513990581682	0.00529950965133659	0.0053372946158044
211	8.11571529291185	0.2	8.44827736563584	5.8158671872841	11.0806875439876	0.260520561025736	7.62331233503723	5.61804987156527	9.62857479850919	0.53	0.36	0.82	5.93170144840522	8.04891623484058	10.1661310212759	10.103943814565	13.7103659232266	17.3167880318883	10.1488536682096	13.7703389091629	17.3921860526741	8.44827736563584	0.667988568339106	-0.694037349050613	-6.88453078808078	-0.167704927253116	-0.128740476716506	-0.191389769001214	0.455348045701493	0.52348727682211	0.413930783411349	0.453319932748467	0.521919532201598	0.412179360199335	0.00294513990581682	0.00529950965133659	0.0053372946158044
211	8.11571529291185	0.2	8.65746248794203	5.93382664966799	11.3810983262161	0.274564331089227	7.69393260368082	5.74134182689484	9.64652338046679	0.57	0.39	0.76	5.81233564871826	7.78907093490305	9.76580622108783	9.65219079615189	12.9348343475354	16.2174778989189	9.81495569017686	13.1511708317266	16.4929350307707	8.65746248794203	0.671804736933031	0.628368322055427	-5.20074721201471	-0.167704927253116	-0.128740476716506	-0.191389769001214	0.455348045701493	0.52348727682211	0.413930783411349	0.453319932748467	0.521919532201598	0.412179360199335	0.00294513990581682	0.00529950965133659	0.0053372946158044
211	8.11571529291185	0.2	9.37671411749934	6.46743898223811	12.2859892527606	0.252618117467933	7.0291428827617	5.14146942804317	8.91681633748022	0.51	0.3	0.78	5.61305885328888	7.67387480200082	9.73469075071276	9.76504303005678	13.3502462039747	16.9354493778926	9.67147084630305	13.2252957332733	16.7710673216735	9.37671411749934	0.625981295831099	1.24284154391183	-5.74512333538554	-0.167704927253116	-0.128740476716506	-0.191389769001214	0.455348045701493	0.52348727682211	0.413930783411349	0.453319932748467	0.521919532201598	0.412179360199335	0.00294513990581682	0.00529950965133659	0.0053372946158044
211	8.11571529291185	0.2	9.49224398308993	6.57212928772134	12.4123586784585	0.304581615464129	8.5602584243717	6.5407597228559	10.5797571258875	0.47	0.29	0.75	7.48141531497367	9.79134705903301	12.1012788030924	13.4225353339345	17.5668234329468	21.7111115319591	13.3019372161718	17.4038351636524	21.5182567766215	9.49224398308993	0.601522252808426	0.474563412750322	-7.05626507019475	-0.167704927253116	-0.128740476716506	-0.191389769001214	0.455348045701493	0.52348727682211	0.413930783411349	0.453319932748467	0.521919532201598	0.412179360199335	0.00294513990581682	0.00529950965133659	0.0053372946158044
211	8.11571529291185	0.2	9.76549728216517	6.7234961132978	12.8074984510325	0.295831249371309	8.64939491151126	6.56592353543071	10.7328662875918	0.47	0.32	0.73	7.48603538103267	9.86147279704039	12.2369102130481	13.4015390591997	17.6540593443658	21.9065796295318	13.432833415538	17.695067609667	21.955824128056	9.76549728216517	0.615393610768175	-0.31244888104256	-7.34027502339524	-0.167704927253116	-0.128740476716506	-0.191389769001214	0.455348045701493	0.52348727682211	0.413930783411349	0.453319932748467	0.521919532201598	0.412179360199335	0.00294513990581682	0.00529950965133659	0.0053372946158044
211	8.11571529291185	0.2	10.3111794156667	7.04207690244138	13.5802819288921	0.220974253935743	7.44197593209194	5.2603575211734	9.62359434301049	0.53	0.33	0.79	5.60004057898532	7.9225351204362	10.2450296618871	9.58806913048162	13.5645114266609	17.5409537228401	9.56993650305401	13.5414171012343	17.5121880847736	10.3111794156667	0.633445652213265	2.22766609844483	-4.40966768738947	-0.167704927253116	-0.128740476716506	-0.191389769001214	0.455348045701493	0.52348727682211	0.413930783411349	0.453319932748467	0.521919532201598	0.412179360199335	0.00294513990581682	0.00529950965133659	0.0053372946158044
211	8.11571529291185	0.2	10.5523006812014	7.30016307414811	13.8044382882547	0.298191784298105	8.39068415312172	6.3809240428025	10.4004442634409	0.56	0.36	0.83	6.51361977646545	8.56517423984959	10.6167287032337	10.8700911298376	14.2937763832179	17.7174616365981	10.8973311032179	14.3312467737779	17.7661122938576	10.5523006812014	0.637166466089691	-0.595957345659546	-6.83320118531498	-0.167704927253116	-0.128740476716506	-0.191389769001214	0.455348045701493	0.52348727682211	0.413930783411349	0.453319932748467	0.521919532201598	0.412179360199335	0.00294513990581682	0.00529950965133659	0.0053372946158044
211	8.11571529291185	0.2	10.7050587604482	7.31614106716156	14.0939764537348	0.259842119506026	7.73796043033248	5.69895034087629	9.77697051978868	0.5	0.31	0.78	6.28900125098003	8.53912385888805	10.7892464667961	11.0174677521384	14.9593739915625	18.9012802309866	10.9372755007714	14.8559842552479	18.7685279430408	10.7050587604482	0.598801647548687	-0.575170462584715	-7.60210056558534	-0.167704927253116	-0.128740476716506	-0.191389769001214	0.455348045701493	0.52348727682211	0.413930783411349	0.453319932748467	0.521919532201598	0.412179360199335	0.00294513990581682	0.00529950965133659	0.0053372946158044
211	8.11571529291185	0.2	10.7382648498699	7.33658579661301	14.1399439031269	0.290751010563313	9.41335316267762	7.11789934056771	11.7088069847875	0.51	0.34	0.72	7.7503847513631	10.2498090125272	12.7492332736913	13.4606186312425	17.8015381928536	22.1424577544647	13.5969431193249	17.985258938047	22.3655691123603	10.7382648498699	0.614335750948055	-0.575320719693114	-7.18982014756507	-0.167704927253116	-0.128740476716506	-0.191389769001214	0.455348045701493	0.52348727682211	0.413930783411349	0.453319932748467	0.521919532201598	0.412179360199335	0.00294513990581682	0.00529950965133659	0.0053372946158044
211	8.11571529291185	0.2	10.8805012935014	7.46718658240782	14.2938160045949	0.263048665933736	7.74753566945326	5.72288361350553	9.77218772540098	0.43	0.29	0.71	6.89767337987271	9.3379446719287	11.7782159639847	12.836745091652	17.3781518538228	21.9195586159935	12.7853798994948	17.3139062525616	21.8400788497816	10.8805012935014	0.559149650521729	0.46111213638242	-7.56385890273463	-0.167704927253116	-0.128740476716506	-0.191389769001214	0.455348045701493	0.52348727682211	0.413930783411349	0.453319932748467	0.521919532201598	0.412179360199335	0.00294513990581682	0.00529950965133659	0.0053372946158044
211	8.11571529291185	0.2	11.1214565530681	7.64062622839938	14.6022868777368	0.214156601082349	7.06673147604847	4.95321166667201	9.18025128542493	0.5	0.31	0.78	5.47167396914687	7.80642000918667	10.1411660492265	9.59204668504057	13.6849427786408	17.7778388722411	9.54835067795116	13.6243238196866	17.7005732973707	11.1214565530681	0.599104989226686	-0.397868226071765	-7.41960827316373	-0.167704927253116	-0.128740476716506	-0.191389769001214	0.455348045701493	0.52348727682211	0.413930783411349	0.453319932748467	0.521919532201598	0.412179360199335	0.00294513990581682	0.00529950965133659	0.0053372946158044
211	8.11571529291185	0.2	11.3413090209885	7.78455985260119	14.8980581893757	0.301510821150157	8.73763736790492	6.66125244130329	10.8140222945066	0.45	0.3	0.7	7.79400054289826	10.2234753883273	12.6529502337563	14.2030965619373	18.6303564311795	23.0576163004218	14.2367142349616	18.6720216469224	23.1042962174469	11.3413090209885	0.561220280320392	0.769399586802386	-6.94952161144988	-0.167704927253116	-0.128740476716506	-0.191389769001214	0.455348045701493	0.52348727682211	0.413930783411349	0.453319932748467	0.521919532201598	0.412179360199335	0.00294513990581682	0.00529950965133659	0.0053372946158044
211	8.11571529291185	0.2	11.8818275073801	8.11394548183284	15.6497095329274	0.222177068356509	7.97878623807646	5.64794310160256	10.3096293745504	0.48	0.34	0.71	6.32073372178621	8.9292300447616	11.537726367737	11.1754760713338	15.7874704255803	20.3994647798269	11.2988987040937	15.9642007642216	20.6248984436737	11.8818275073801	0.571037666589312	0.278083931225901	-6.98767931986069	-0.167704927253116	-0.128740476716506	-0.191389769001214	0.455348045701493	0.52348727682211	0.413930783411349	0.453319932748467	0.521919532201598	0.412179360199335	0.00294513990581682	0.00529950965133659	0.0053372946158044
211	8.11571529291185	0.2	12.2360066241804	8.45052363817941	16.0214896101813	0.286672922470144	8.73909448391061	6.58679394519336	10.8913950226279	0.51	0.29	0.77	7.16356518047052	9.50433146606446	11.8450977516584	12.4319739625712	16.4942453011922	20.5565166398131	12.2871189488874	16.3009334642904	20.3177618277572	12.2360066241804	0.576520693212978	0.727265651666231	-6.72292559195274	-0.167704927253116	-0.128740476716506	-0.191389769001214	0.455348045701493	0.52348727682211	0.413930783411349	0.453319932748467	0.521919532201598	0.412179360199335	0.00294513990581682	0.00529950965133659	0.0053372946158044
211	8.11571529291185	0.2	12.6130261070535	8.72185177616084	16.5042004379461	0.292137549852972	10.4136377345309	7.88277452107199	12.9445009479898	0.47	0.33	0.68	8.97380236999551	11.8549537009591	14.7361050319226	16.0484968312271	21.2010671797623	26.3536375282975	16.2532088860099	21.4641543703327	26.6817853361804	12.6130261070535	0.567525804924521	0.568859901762597	-6.8074153242739	-0.167704927253116	-0.128740476716506	-0.191389769001214	0.455348045701493	0.52348727682211	0.413930783411349	0.453319932748467	0.521919532201598	0.412179360199335	0.00294513990581682	0.00529950965133659	0.0053372946158044
211	8.11571529291185	0.21	7.44056655984255	5.1587081217713	9.72242499791381	0.369445886479052	9.15798967120949	7.29001331511385	11.0259660273051	0.5	0.3	0.74	8.00551520031313	10.056830124738	12.1081450491629	13.9800529715672	17.5622698042459	21.1444866369245	13.9203955160117	17.4848554642904	21.0518798487868	7.44056655984255	0.639963446994329	-0.808382745259717	-7.99741960206069	-0.167704927253116	-0.128740476716506	-0.191389769001214	0.455348045701493	0.52348727682211	0.413930783411349	0.453319932748467	0.521919532201598	0.412179360199335	0.00294513990581682	0.00529950965133659	0.0053372946158044
211	8.11571529291185	0.21	8.76898812078096	6.1081909897383	11.4297852518236	0.318446481148491	8.85915525162396	6.83562580294734	10.8826847003006	0.56	0.4	0.79	6.98997776544476	9.05919955460028	11.1284213437558	11.6772081278593	15.1339764189002	18.5907447099411	11.8503333747297	15.3615454512711	18.8788961931907	8.76898812078096	0.658968684361625	-0.541982798175832	-6.55425965799215	-0.167704927253116	-0.128740476716506	-0.191389769001214	0.455348045701493	0.52348727682211	0.413930783411349	0.453319932748467	0.521919532201598	0.412179360199335	0.00294513990581682	0.00529950965133659	0.0053372946158044
211	8.11571529291185	0.21	8.78576987575863	6.09586425820104	11.4756754933162	0.31840750670432	8.75412993693812	6.75440988985999	10.7538499840162	0.5	0.32	0.81	7.40874197273488	9.60218449222848	11.7956270117221	12.9281947094781	16.7557341325569	20.5832735556358	12.8394403007615	16.6453736999521	20.4427487357603	8.78576987575863	0.663983549667496	0.0294981785816299	-6.48389524792041	-0.167704927253116	-0.128740476716506	-0.191389769001214	0.455348045701493	0.52348727682211	0.413930783411349	0.453319932748467	0.521919532201598	0.412179360199335	0.00294513990581682	0.00529950965133659	0.0053372946158044
211	8.11571529291185	0.21	8.84115423326062	6.18363801217795	11.4986704543433	0.2824990152009	8.14079119028906	6.11518573248776	10.1663966480903	0.51	0.37	0.81	6.60086492418243	8.78734765774833	10.9738303913142	11.4006671360143	15.1770452516618	18.9534233673093	11.4759304588702	15.2758033813243	19.0831552369336	8.84115423326062	0.671973973646849	0.313725040373747	-5.7490180557984	-0.167704927253116	-0.128740476716506	-0.191389769001214	0.455348045701493	0.52348727682211	0.413930783411349	0.453319932748467	0.521919532201598	0.412179360199335	0.00294513990581682	0.00529950965133659	0.0053372946158044
211	8.11571529291185	0.21	8.96888010729435	6.21607944995382	11.7216807646349	0.313287892543767	8.41719389937885	6.47152767480673	10.362860123951	0.54	0.35	0.79	6.75128101603779	8.78105514443043	10.8108292728231	11.4154096042314	14.8474550226685	18.2795004411056	11.4527755748619	14.8933610079111	18.3383516267564	8.96888010729435	0.649986549390589	0.261742285710395	-6.35092348176291	-0.167704927253116	-0.128740476716506	-0.191389769001214	0.455348045701493	0.52348727682211	0.413930783411349	0.453319932748467	0.521919532201598	0.412179360199335	0.00294513990581682	0.00529950965133659	0.0053372946158044
211	8.11571529291185	0.21	9.1020659972121	6.3317934387178	11.8723385557064	0.307901622375822	7.56910560054726	5.7973331159945	9.34087808510001	0.51	0.31	0.75	6.29148556690738	8.21428020219462	10.1370748374819	10.9035786600238	14.2359144541647	17.5682502483055	10.8721320029442	14.1900266982275	17.5161734949995	9.1020659972121	0.596928791090916	-0.824060189652066	-8.19002613354282	-0.167704927253116	-0.128740476716506	-0.191389769001214	0.455348045701493	0.52348727682211	0.413930783411349	0.453319932748467	0.521919532201598	0.412179360199335	0.00294513990581682	0.00529950965133659	0.0053372946158044
211	8.11571529291185	0.21	9.43494772629407	6.55836059342075	12.3115348591674	0.331703023672634	9.10308494925844	7.08572176940271	11.1204481291142	0.51	0.34	0.7	7.73620514151539	9.93876627956291	12.1413274176104	13.4593112081871	17.2912876449228	21.1232640816585	13.6329784808151	17.5114649865967	21.3855705995802	9.43494772629407	0.597966411198175	-0.613784976124826	-7.94723521280152	-0.167704927253116	-0.128740476716506	-0.191389769001214	0.455348045701493	0.52348727682211	0.413930783411349	0.453319932748467	0.521919532201598	0.412179360199335	0.00294513990581682	0.00529950965133659	0.0053372946158044
211	8.11571529291185	0.21	9.81159203413699	6.83779493721835	12.7853891310556	0.373007063874158	9.52831239137699	7.59956991652718	11.4570548662268	0.53	0.34	0.74	8.05590537170895	10.1004640815374	12.1450227913658	13.7562657214721	17.2475546080474	20.7388434946227	13.8684816772741	17.3850613324929	20.9066607058885	9.81159203413699	0.637745457681883	1.61907522610693	-5.15385876465291	-0.167704927253116	-0.128740476716506	-0.191389769001214	0.455348045701493	0.52348727682211	0.413930783411349	0.453319932748467	0.521919532201598	0.412179360199335	0.00294513990581682	0.00529950965133659	0.0053372946158044
211	8.11571529291185	0.21	9.85978166793663	6.9139009157494	12.8056624201239	0.316455343902699	8.61705109903757	6.63975659560554	10.5943456024696	0.56	0.35	0.79	6.78615520868752	8.80704666763878	10.82793812659	11.3331911450809	14.7081727780438	18.0831544110068	11.3653466986082	14.7483040539244	18.134171604408	9.85978166793663	0.656424796724274	0.070331085585647	-6.08839019609009	-0.167704927253116	-0.128740476716506	-0.191389769001214	0.455348045701493	0.52348727682211	0.413930783411349	0.453319932748467	0.521919532201598	0.412179360199335	0.00294513990581682	0.00529950965133659	0.0053372946158044
211	8.11571529291185	0.21	10.5599832938509	7.37595564145554	13.7440109462462	0.258798640160536	7.55754136804376	5.56065614456608	9.55442659152144	0.5	0.33	0.79	6.11139012300397	8.30604922694077	10.5007083308776	10.6779590556201	14.5125170827162	18.3470751098123	10.6533776066883	14.4832922851952	18.3062821473232	10.5599832938509	0.627495011089129	0.558037465759402	-6.07953459087504	-0.167704927253116	-0.128740476716506	-0.191389769001214	0.455348045701493	0.52348727682211	0.413930783411349	0.453319932748467	0.521919532201598	0.412179360199335	0.00294513990581682	0.00529950965133659	0.0053372946158044
211	8.11571529291185	0.21	10.6320035564368	7.41069894200863	13.853308170865	0.29268456033617	8.31847834319642	6.29947975932172	10.3374769270711	0.45	0.32	0.7	7.37056044561666	9.73284299443228	12.0951255432479	13.4312691345879	17.736023558514	22.0407779824401	13.5220429688415	17.8455511224724	22.1838603483866	10.6320035564368	0.58095223597982	-0.185505469816905	-7.64779675015311	-0.167704927253116	-0.128740476716506	-0.191389769001214	0.455348045701493	0.52348727682211	0.413930783411349	0.453319932748467	0.521919532201598	0.412179360199335	0.00294513990581682	0.00529950965133659	0.0053372946158044
211	8.11571529291185	0.21	10.6676503009031	7.41328525864282	13.9220153431634	0.294787050168908	8.37719305823525	6.35422081292742	10.4001653035431	0.44	0.32	0.71	7.54007857535339	9.94058843084153	12.3410982863297	13.8767792231488	18.2946834869701	22.7125877507915	13.9569068649405	18.4067934264354	22.8500530717525	10.6676503009031	0.566075830013326	0.659248685511984	-6.93775001492443	-0.167704927253116	-0.128740476716506	-0.191389769001214	0.455348045701493	0.52348727682211	0.413930783411349	0.453319932748467	0.521919532201598	0.412179360199335	0.00294513990581682	0.00529950965133659	0.0053372946158044
211	8.11571529291185	0.21	10.685998325942	7.49309431783299	13.8789023340511	0.327153849438238	9.02259192073863	7.00237201743889	11.0428118240384	0.46	0.28	0.75	8.07714576123342	10.407443350116	12.7377409389986	14.5748010589007	18.7797052131639	22.9846093674271	14.4115237440354	18.5669428779677	22.7229248498973	10.685998325942	0.590183100543537	0.0204870259110401	-7.39485610097459	-0.167704927253116	-0.128740476716506	-0.191389769001214	0.455348045701493	0.52348727682211	0.413930783411349	0.453319932748467	0.521919532201598	0.412179360199335	0.00294513990581682	0.00529950965133659	0.0053372946158044
211	8.11571529291185	0.21	10.8039553562181	7.53478536294389	14.0731253494923	0.302273794247421	8.81548482768575	6.72438901417822	10.9065806411933	0.45	0.3	0.66	7.82757110510173	10.2617255142679	12.6958799234342	14.213485286565	18.6334793582077	23.0534734298504	14.2917814875757	18.7346751241475	23.1824669409087	10.8039553562181	0.564784568985736	0.114043501833377	-7.64695230059878	-0.167704927253116	-0.128740476716506	-0.191389769001214	0.455348045701493	0.52348727682211	0.413930783411349	0.453319932748467	0.521919532201598	0.412179360199335	0.00294513990581682	0.00529950965133659	0.0053372946158044
211	8.11571529291185	0.21	10.884880004654	7.62327038802261	14.1464896212854	0.274592553200138	8.93975423079411	6.67115558668058	11.2083528749076	0.46	0.34	0.79	7.68108418185698	10.2931199729384	12.9051557640199	13.8428524567244	18.550264224588	23.2576759924515	13.8718513249975	18.5870886230398	23.3026193963096	10.884880004654	0.594709830974578	0.852617863997408	-6.30806879829407	-0.167704927253116	-0.128740476716506	-0.191389769001214	0.455348045701493	0.52348727682211	0.413930783411349	0.453319932748467	0.521919532201598	0.412179360199335	0.00294513990581682	0.00529950965133659	0.0053372946158044
211	8.11571529291185	0.21	10.8853531427131	7.60557161957212	14.1651346658542	0.284429789275555	8.77574684163895	6.60250461709801	10.9489890661799	0.53	0.39	0.82	6.96791197291521	9.26142956883012	11.554947164745	11.8656259488416	15.7712467439945	19.6768675391474	11.9865023861932	15.9340286695617	19.8793388053395	10.8853531427131	0.665406494001019	0.760100644479636	-5.11146873362132	-0.167704927253116	-0.128740476716506	-0.191389769001214	0.455348045701493	0.52348727682211	0.413930783411349	0.453319932748467	0.521919532201598	0.412179360199335	0.00294513990581682	0.00529950965133659	0.0053372946158044
211	8.11571529291185	0.21	11.4715044975063	7.96143839401397	14.9815706009987	0.248290228016	7.95659000945501	5.79507763589347	10.1181023830166	0.47	0.32	0.7	6.63649905293744	9.11185412518092	11.5872091974244	11.916420456032	16.3611392126433	20.8058579692547	12.0115518746752	16.4822813424922	20.9626123487243	11.4715044975063	0.571657007592033	0.67933366931825	-6.83326214358533	-0.167704927253116	-0.128740476716506	-0.191389769001214	0.455348045701493	0.52348727682211	0.413930783411349	0.453319932748467	0.521919532201598	0.412179360199335	0.00294513990581682	0.00529950965133659	0.0053372946158044
211	8.11571529291185	0.21	11.5555078521366	8.07460552829767	15.0364101759756	0.303533692584994	9.22634702905386	7.04431133608477	11.4083827220229	0.55	0.35	0.79	7.32367743701896	9.59224916943329	11.8608209018476	12.357400924375	16.1852115651668	20.0130222059586	12.3995482189123	16.2409707937755	20.0809619006258	11.5555078521366	0.633898545919843	-0.27986544144344	-6.63366463776383	-0.167704927253116	-0.128740476716506	-0.191389769001214	0.455348045701493	0.52348727682211	0.413930783411349	0.453319932748467	0.521919532201598	0.412179360199335	0.00294513990581682	0.00529950965133659	0.0053372946158044
211	8.11571529291185	0.21	11.5841884541815	8.07276020571821	15.0956167026448	0.307324958102698	8.56714693617097	6.55903678558244	10.5752570867595	0.51	0.32	0.71	7.14868307284289	9.33731892155028	11.5259547702577	12.4232096514854	16.2266908972187	20.0301721429519	12.5154800733006	16.341738163121	20.1794707683121	11.5841884541815	0.579274323536977	-0.303437657367602	-7.81735835456157	-0.167704927253116	-0.128740476716506	-0.191389769001214	0.455348045701493	0.52348727682211	0.413930783411349	0.453319932748467	0.521919532201598	0.412179360199335	0.00294513990581682	0.00529950965133659	0.0053372946158044
211	8.11571529291185	0.21	12.4896942355161	8.72637379050765	16.2530146805245	0.20991033977171	7.33909351810422	5.11604389790224	9.5621431383062	0.48	0.35	0.74	5.78754829595023	8.30238344943441	10.8172186029186	10.3065150172466	14.7849547554378	19.2633944936291	10.4126732656402	14.9360731563577	19.4654061007911	12.4896942355161	0.580326947200171	0.450123333031329	-6.67042009619175	-0.167704927253116	-0.128740476716506	-0.191389769001214	0.455348045701493	0.52348727682211	0.413930783411349	0.453319932748467	0.521919532201598	0.412179360199335	0.00294513990581682	0.00529950965133659	0.0053372946158044
211	8.11571529291185	0.21	12.7212442005493	8.83547942065075	16.6070089804478	0.275331091462862	8.71193308646108	6.50523875844598	10.9186274144762	0.55	0.33	0.84	6.77337531496844	9.07102639958888	11.3686774842093	11.4393031221242	15.3197210826892	19.2001390432541	11.3614803602349	15.2169394963965	19.0700212385917	12.7212442005493	0.621641674516793	1.20172386056023	-5.35470739668294	-0.167704927253116	-0.128740476716506	-0.191389769001214	0.455348045701493	0.52348727682211	0.413930783411349	0.453319932748467	0.521919532201598	0.412179360199335	0.00294513990581682	0.00529950965133659	0.0053372946158044
211	8.11571529291185	0.21	14.1976265828922	9.89185347748693	18.5033996882976	0.245200970238056	8.13045637429168	5.90327821092973	10.3576345376536	0.43	0.27	0.64	7.07221589681095	9.74040876341107	12.4086016300112	13.1045407004058	18.0485981962552	22.9926556921046	13.0892977120581	18.0329640598239	22.9656055333121	14.1976265828922	0.50293694823935	-0.54966477549789	-9.17167736770577	-0.167704927253116	-0.128740476716506	-0.191389769001214	0.455348045701493	0.52348727682211	0.413930783411349	0.453319932748467	0.521919532201598	0.412179360199335	0.00294513990581682	0.00529950965133659	0.0053372946158044
211	8.11571529291185	0.22	8.07921884974347	5.69325303953566	10.4651846599513	0.324466245695353	8.44170724697124	6.53995247877446	10.343462015168	0.46	0.3	0.76	7.55112778160781	9.74692252331927	11.9427172650307	13.6347623528527	17.5996190397971	21.5644757267415	13.547973569761	17.4868623042151	21.4301830419247	8.07921884974347	0.644204231897979	0.311437090299007	-6.94630132728257	-0.167704927253116	-0.128740476716506	-0.191389769001214	0.455348045701493	0.52348727682211	0.413930783411349	0.453319932748467	0.521919532201598	0.412179360199335	0.00294513990581682	0.00529950965133659	0.0053372946158044
211	8.11571529291185	0.22	8.64470267378182	6.11336902466775	11.1760363228959	0.327772994279223	8.09048939292214	6.28151821265108	9.89946057319319	0.49	0.3	0.83	7.01780247232738	9.03881108704527	11.0598197017632	12.3939567118084	15.9632069698166	19.5324572278248	12.2047219285135	15.7144391805042	19.2298397064391	8.64470267378182	0.636405242553428	-0.87809354161497	-7.90728266949623	-0.167704927253116	-0.128740476716506	-0.191389769001214	0.455348045701493	0.52348727682211	0.413930783411349	0.453319932748467	0.521919532201598	0.412179360199335	0.00294513990581682	0.00529950965133659	0.0053372946158044
211	8.11571529291185	0.22	9.07921957479703	6.41002062819991	11.7484185213942	0.318194804074961	8.76060966197604	6.75842835031732	10.7627909736348	0.51	0.36	0.84	7.33342046559637	9.50594292876094	11.6784653919255	12.708125880607	16.4729023679043	20.2376788552015	12.7240004031206	16.4875974465425	20.2535670060755	9.07921957479703	0.672966269667408	-0.00896705613491032	-6.22564585839547	-0.167704927253116	-0.128740476716506	-0.191389769001214	0.455348045701493	0.52348727682211	0.413930783411349	0.453319932748467	0.521919532201598	0.412179360199335	0.00294513990581682	0.00529950965133659	0.0053372946158044
211	8.11571529291185	0.22	9.10366693821549	6.42506801736331	11.7822658590677	0.37209363249432	9.0615821298738	7.22372893713222	10.8994353226154	0.46	0.3	0.79	8.30887615993386	10.4228113188424	12.5367464777509	14.9638806940285	18.7709748068708	22.5780689197131	14.7847529028342	18.5463915901363	22.3043708850025	9.10366693821549	0.626044544898002	-0.856289605156479	-8.09364081843725	-0.167704927253116	-0.128740476716506	-0.191389769001214	0.455348045701493	0.52348727682211	0.413930783411349	0.453319932748467	0.521919532201598	0.412179360199335	0.00294513990581682	0.00529950965133659	0.0053372946158044
211	8.11571529291185	0.22	9.3495964915623	6.57692951439878	12.1222634687258	0.280429177291419	7.91366358578254	5.9344702524765	9.89285691908858	0.52	0.35	0.85	6.39635153847272	8.52958597791474	10.6628204173568	11.0371051631893	14.7180680846676	18.3990310061459	10.9998173141753	14.6671317626168	18.3376783790931	9.3495964915623	0.646269502880937	0.855059708756571	-5.70226432638757	-0.167704927253116	-0.128740476716506	-0.191389769001214	0.455348045701493	0.52348727682211	0.413930783411349	0.453319932748467	0.521919532201598	0.412179360199335	0.00294513990581682	0.00529950965133659	0.0053372946158044
211	8.11571529291185	0.22	9.37713698486948	6.62288938147377	12.1313845882652	0.265216289156953	8.15942987333854	6.03899499761154	10.2798647490655	0.49	0.34	0.69	6.74625300576651	9.11502300136397	11.4837929969614	11.9136816148697	16.0968587833338	20.2800359517978	12.0749477496736	16.3113702357528	20.5561083605976	9.37713698486948	0.604536665592633	0.434218241060718	-6.75020177472721	-0.167704927253116	-0.128740476716506	-0.191389769001214	0.455348045701493	0.52348727682211	0.413930783411349	0.453319932748467	0.521919532201598	0.412179360199335	0.00294513990581682	0.00529950965133659	0.0053372946158044
211	8.11571529291185	0.22	9.38524375442874	6.64217880866444	12.128308700193	0.358968030763068	9.63419449749089	7.62411687175701	11.6442721232248	0.5	0.31	0.65	8.39301328651348	10.6058083555665	12.8186034246195	14.6801221592363	18.5504963404916	22.4208705217469	14.8382121519227	18.7501923397779	22.6635140829995	9.38524375442874	0.600420208592316	0.5333545131698	-6.69402789986651	-0.167704927253116	-0.128740476716506	-0.191389769001214	0.455348045701493	0.52348727682211	0.413930783411349	0.453319932748467	0.521919532201598	0.412179360199335	0.00294513990581682	0.00529950965133659	0.0053372946158044
211	8.11571529291185	0.22	9.56637958206091	6.76520370045167	12.3675554636702	0.366341927503011	8.94452717206333	7.10787455418594	10.7811797899407	0.46	0.31	0.79	8.19632679677033	10.3142320796374	12.4321373625044	14.7867490963119	18.6075989482051	22.4284488000984	14.6893902461687	18.4846726107734	22.2797909164044	9.56637958206091	0.600240358541528	0.0647575006035724	-7.32316196921893	-0.167704927253116	-0.128740476716506	-0.191389769001214	0.455348045701493	0.52348727682211	0.413930783411349	0.453319932748467	0.521919532201598	0.412179360199335	0.00294513990581682	0.00529950965133659	0.0053372946158044
211	8.11571529291185	0.22	9.68243097069727	6.87601597706972	12.4888459643248	0.37070619499704	10.5055669938146	8.36850675315806	12.6426272344711	0.47	0.34	0.68	9.56020774188459	12.0015919051809	14.4429760684771	17.137777194974	21.5142404442612	25.8907036935485	17.370168956377	21.8008255563377	26.2389985936192	9.68243097069727	0.597101415675765	1.46292042705348	-5.74595201498229	-0.167704927253116	-0.128740476716506	-0.191389769001214	0.455348045701493	0.52348727682211	0.413930783411349	0.453319932748467	0.521919532201598	0.412179360199335	0.00294513990581682	0.00529950965133659	0.0053372946158044
211	8.11571529291185	0.22	9.73709388930756	6.90112516400111	12.573062614614	0.290067327495918	8.59846330998326	6.49823997724598	10.6986866427205	0.48	0.3	0.66	7.27852737079534	9.63093864917812	11.9833499275609	12.8761919106508	17.0377616252573	21.1993313398637	12.9642678089206	17.1534736404037	21.3430964470216	9.73709388930756	0.588203978246546	-0.105828665106279	-7.64447366434049	-0.167704927253116	-0.128740476716506	-0.191389769001214	0.455348045701493	0.52348727682211	0.413930783411349	0.453319932748467	0.521919532201598	0.412179360199335	0.00294513990581682	0.00529950965133659	0.0053372946158044
211	8.11571529291185	0.22	9.80107502802588	6.89084248948042	12.7113075665713	0.287018368130768	8.08953242658787	6.09889022414479	10.0801746290309	0.51	0.34	0.77	6.63819989618039	8.80486963049962	10.9715393648188	11.5260860236649	15.2881332854541	19.0501805472432	11.5584619811458	15.3312103065267	19.1017182148716	9.80107502802588	0.634440034600806	-0.567315207118475	-7.31332635732058	-0.167704927253116	-0.128740476716506	-0.191389769001214	0.455348045701493	0.52348727682211	0.413930783411349	0.453319932748467	0.521919532201598	0.412179360199335	0.00294513990581682	0.00529950965133659	0.0053372946158044
211	8.11571529291185	0.22	9.81125529408979	6.93481417021608	12.6876964179635	0.321123780327514	8.86653497818925	6.85374501863647	10.879324937742	0.53	0.35	0.79	7.27102263792022	9.40635760026441	11.5416925626086	12.4220889335961	16.0701756094538	19.7182622853116	12.454894052349	16.1156055273335	19.7710962919797	9.81125529408979	0.649964654351317	0.192127933951111	-6.38996458305023	-0.167704927253116	-0.128740476716506	-0.191389769001214	0.455348045701493	0.52348727682211	0.413930783411349	0.453319932748467	0.521919532201598	0.412179360199335	0.00294513990581682	0.00529950965133659	0.0053372946158044
211	8.11571529291185	0.22	9.81601652856781	6.94424005313738	12.6877930039982	0.307263093185788	8.62866994502261	6.60584508399498	10.6514948060503	0.43	0.3	0.66	7.94294571926694	10.3752140916596	12.8074824640522	14.7566975542356	19.2754554572473	23.794213360259	14.8649687882154	19.4301585710875	23.9761912077163	9.81601652856781	0.579554655694087	0.0158786839182099	-7.846195173992	-0.167704927253116	-0.128740476716506	-0.191389769001214	0.455348045701493	0.52348727682211	0.413930783411349	0.453319932748467	0.521919532201598	0.412179360199335	0.00294513990581682	0.00529950965133659	0.0053372946158044
211	8.11571529291185	0.22	9.99815291868457	7.0352309874178	12.9610748499513	0.221488910635276	7.26874525129911	5.14108971444529	9.39640078815292	0.54	0.35	0.82	5.37883526061581	7.60488251124398	9.83092976187216	9.11088262842443	12.881448976552	16.6520153246797	9.12595632104955	12.9046616989195	16.6845819450293	9.99815291868457	0.665166021431146	0.554324250372983	-5.39661026022879	-0.167704927253116	-0.128740476716506	-0.191389769001214	0.455348045701493	0.52348727682211	0.413930783411349	0.453319932748467	0.521919532201598	0.412179360199335	0.00294513990581682	0.00529950965133659	0.0053372946158044
211	8.11571529291185	0.22	10.0521608035033	7.08571901719935	13.0186025898072	0.280123533903177	8.02396275742686	6.01566290871736	10.0322626061364	0.54	0.37	0.88	6.28655204624968	8.38528691802784	10.484021789806	10.6408444607506	14.1932387097201	17.7456329586895	10.6269860341221	14.1773928530593	17.7241583448731	10.0521608035033	0.667077172286202	0.0669101168688474	-5.93673127960714	-0.167704927253116	-0.128740476716506	-0.191389769001214	0.455348045701493	0.52348727682211	0.413930783411349	0.453319932748467	0.521919532201598	0.412179360199335	0.00294513990581682	0.00529950965133659	0.0053372946158044
211	8.11571529291185	0.22	10.2587223994133	7.22518936579739	13.2922554330292	0.321758659081003	8.41456174635835	6.50715211858952	10.3219713741272	0.5	0.33	0.73	7.11211319232526	9.19685209647177	11.2815910006183	12.3820365831393	16.0115223181654	19.6410080531916	12.439257474476	16.0876734939797	19.7344018484653	10.2587223994133	0.607056767199554	0.530206170660757	-6.68006617226002	-0.167704927253116	-0.128740476716506	-0.191389769001214	0.455348045701493	0.52348727682211	0.413930783411349	0.453319932748467	0.521919532201598	0.412179360199335	0.00294513990581682	0.00529950965133659	0.0053372946158044
211	8.11571529291185	0.22	10.3205996191653	7.29270329276837	13.3484959455623	0.287686790079324	8.67818939780176	6.54617504187934	10.8102037537242	0.53	0.33	0.84	6.960843923121	9.2279111919438	11.4949784607666	11.9093640282267	15.7881077091772	19.6668513901277	11.8313300394846	15.68909767093	19.5396032991422	10.3205996191653	0.653966613279457	0.408431017135474	-5.85101594133024	-0.167704927253116	-0.128740476716506	-0.191389769001214	0.455348045701493	0.52348727682211	0.413930783411349	0.453319932748467	0.521919532201598	0.412179360199335	0.00294513990581682	0.00529950965133659	0.0053372946158044
211	8.11571529291185	0.22	10.3955439222785	7.37301653636877	13.4180713081883	0.30324758880828	9.23472161036805	7.04922653986509	11.420216680871	0.49	0.33	0.78	7.801026680024	10.2196048400019	12.6381829999799	13.6914660527282	17.9362766566968	22.1810872606654	13.674686413997	17.9096829954038	22.1509057263509	10.3955439222785	0.646171323428414	-0.644479250379044	-7.24707382203165	-0.167704927253116	-0.128740476716506	-0.191389769001214	0.455348045701493	0.52348727682211	0.413930783411349	0.453319932748467	0.521919532201598	0.412179360199335	0.00294513990581682	0.00529950965133659	0.0053372946158044
211	8.11571529291185	0.22	10.4909053002289	7.36913880510201	13.6126717953558	0.300032569448194	9.17018123556389	6.98333576113221	11.3570267099956	0.5	0.31	0.71	7.7028714706765	10.1150409827789	12.5272104948814	13.4903880698732	17.7149299089078	21.9394717479424	13.5387974674485	17.7778724339089	22.0205591532249	10.4909053002289	0.598953238905447	-0.0607503398392676	-7.1551869940537	-0.167704927253116	-0.128740476716506	-0.191389769001214	0.455348045701493	0.52348727682211	0.413930783411349	0.453319932748467	0.521919532201598	0.412179360199335	0.00294513990581682	0.00529950965133659	0.0053372946158044
211	8.11571529291185	0.22	10.5168470971937	7.46639083688694	13.5673033575005	0.315285512725765	8.5797624980051	6.60568827231433	10.5538367236959	0.48	0.32	0.79	7.4185353365219	9.63552451259049	11.8525136886591	13.1469988680873	17.0759083989006	21.0048179297138	13.0767950073735	16.9869164368276	20.8908261787633	10.5168470971937	0.624546781723029	0.140583521424254	-6.71505150548394	-0.167704927253116	-0.128740476716506	-0.191389769001214	0.455348045701493	0.52348727682211	0.413930783411349	0.453319932748467	0.521919532201598	0.412179360199335	0.00294513990581682	0.00529950965133659	0.0053372946158044
211	8.11571529291185	0.22	10.7269987319203	7.61363986387776	13.8403575999629	0.239876833561567	7.32191669667268	5.28694639395497	9.35688699939039	0.44	0.31	0.69	6.30338277688667	8.7295841797027	11.1557855825187	11.6398003579935	16.1200137539838	20.6002271499741	11.6973046116518	16.2042786305521	20.7033298654621	10.7269987319203	0.56584464716811	0.0657999035772217	-7.73244371905053	-0.167704927253116	-0.128740476716506	-0.191389769001214	0.455348045701493	0.52348727682211	0.413930783411349	0.453319932748467	0.521919532201598	0.412179360199335	0.00294513990581682	0.00529950965133659	0.0053372946158044
211	8.11571529291185	0.22	10.799743691965	7.64338955414122	13.9560978297888	0.293040945617139	9.09099297838899	6.88639319267825	11.2955927640997	0.49	0.35	0.67	7.67021857657083	10.1257510675476	12.5812835585243	13.5190389128272	17.8470041416965	22.1749693705659	13.7678866011531	18.160734132719	22.5739595772161	10.799743691965	0.596448889882965	1.76853154974866	-5.10688132985087	-0.167704927253116	-0.128740476716506	-0.191389769001214	0.455348045701493	0.52348727682211	0.413930783411349	0.453319932748467	0.521919532201598	0.412179360199335	0.00294513990581682	0.00529950965133659	0.0053372946158044
211	8.11571529291185	0.22	11.1433275705992	7.82644350972555	14.4602116314728	0.269709942939229	7.86427051093485	5.84384371114387	9.88469731072583	0.52	0.33	0.8	6.26752543979667	8.43443424038441	10.6013430409721	10.7809772124496	14.5083485051541	18.2357197978585	10.7397958358817	14.4533378130559	18.1665485837463	11.1433275705992	0.605970831667799	0.0416330577356057	-6.79520135314239	-0.167704927253116	-0.128740476716506	-0.191389769001214	0.455348045701493	0.52348727682211	0.413930783411349	0.453319932748467	0.521919532201598	0.412179360199335	0.00294513990581682	0.00529950965133659	0.0053372946158044
211	8.11571529291185	0.22	11.5076785948795	8.10143150994681	14.9139256798122	0.358366416894831	10.6250879375098	8.40536951808446	12.8448063569351	0.5	0.35	0.69	9.23383781253619	11.6723409420385	14.1108440715409	16.1290320558032	20.3884414089243	24.6478507620455	16.3973489645708	20.7309692052698	25.0606668298205	11.5076785948795	0.604880145235721	-0.483899946368095	-7.41277159972301	-0.167704927253116	-0.128740476716506	-0.191389769001214	0.455348045701493	0.52348727682211	0.413930783411349	0.453319932748467	0.521919532201598	0.412179360199335	0.00294513990581682	0.00529950965133659	0.0053372946158044
211	8.11571529291185	0.22	11.7361561099947	8.23975719815525	15.2325550218342	0.272658598348446	8.24263767086549	6.14074165595262	10.3445336857784	0.49	0.3	0.69	6.81489961083035	9.14755112697909	11.4802026431278	11.9828880412813	16.0844747928915	20.1860615445018	12.0181912738447	16.1289704843179	20.2450989134983	11.7361561099947	0.571364233705819	0.394118973123067	-7.11279222342435	-0.167704927253116	-0.128740476716506	-0.191389769001214	0.455348045701493	0.52348727682211	0.413930783411349	0.453319932748467	0.521919532201598	0.412179360199335	0.00294513990581682	0.00529950965133659	0.0053372946158044
211	8.11571529291185	0.22	12.1152681018931	8.56664486519645	15.6638913385898	0.305719285504327	8.82630226218623	6.74961838824482	10.9029861361276	0.52	0.32	0.8	7.19853003580696	9.41333247078293	11.6281349057589	12.3389226416735	16.1352915914205	19.9316605411675	12.2586542953634	16.035535763004	19.8066176990795	12.1152681018931	0.600206093696815	-0.558547056884114	-7.51164816857158	-0.167704927253116	-0.128740476716506	-0.191389769001214	0.455348045701493	0.52348727682211	0.413930783411349	0.453319932748467	0.521919532201598	0.412179360199335	0.00294513990581682	0.00529950965133659	0.0053372946158044
211	8.11571529291185	0.22	12.1836449160558	8.58446238515356	15.7828274469581	0.339101691117373	9.85308695558823	7.70545370357536	12.0007202076011	0.53	0.32	0.73	8.13621324162135	10.4039060700223	12.6715988984233	13.8596668525811	17.7225777906629	21.5854887287447	13.8971466453274	17.7693778755267	21.651774306913	12.1836449160558	0.604156249172823	-0.115901600248576	-7.05183824990191	-0.167704927253116	-0.128740476716506	-0.191389769001214	0.455348045701493	0.52348727682211	0.413930783411349	0.453319932748467	0.521919532201598	0.412179360199335	0.00294513990581682	0.00529950965133659	0.0053372946158044
211	8.11571529291185	0.22	12.2118878592824	8.63246169218649	15.7913140263784	0.273679640182716	8.76815980252549	6.53799590055213	10.9983237044988	0.53	0.37	0.83	6.89387832415007	9.24543663299173	11.5969949418334	11.7332869358843	15.7356071229764	19.7379273100684	11.7981764573397	15.8239023869258	19.8348599669693	12.2118878592824	0.615405688488423	1.40013249966057	-5.07363902551818	-0.167704927253116	-0.128740476716506	-0.191389769001214	0.455348045701493	0.52348727682211	0.413930783411349	0.453319932748467	0.521919532201598	0.412179360199335	0.00294513990581682	0.00529950965133659	0.0053372946158044
211	8.11571529291185	0.22	12.7206052344188	8.99958307734929	16.4416273914883	0.308883499521317	9.5674681791727	7.33306899331567	11.8018673650297	0.49	0.35	0.78	8.13685707988724	10.6161719276416	13.0954867753961	14.3058722402889	18.6648969972921	23.0239217542954	14.3703457941652	18.7553289292534	23.1267894159676	12.7206052344188	0.626875053211293	0.595381491566624	-5.98226594881398	-0.167704927253116	-0.128740476716506	-0.191389769001214	0.455348045701493	0.52348727682211	0.413930783411349	0.453319932748467	0.521919532201598	0.412179360199335	0.00294513990581682	0.00529950965133659	0.0053372946158044
211	8.11571529291185	0.22	12.9479157364144	9.1682103852583	16.7276210875706	0.26554931538012	8.34242107890345	6.1762822101483	10.5085599476586	0.47	0.3	0.76	7.08101240119405	9.5644572423577	12.0479020835214	12.724311265945	17.1869676461885	21.6496240264319	12.6310943425491	17.0657018499261	21.4952993677936	12.9479157364144	0.558667494675314	0.484450892274242	-7.236542498802	-0.167704927253116	-0.128740476716506	-0.191389769001214	0.455348045701493	0.52348727682211	0.413930783411349	0.453319932748467	0.521919532201598	0.412179360199335	0.00294513990581682	0.00529950965133659	0.0053372946158044
211	8.11571529291185	0.22	13.2414448497868	9.35128555260424	17.1316041469694	0.270389785697872	9.02810793655367	6.71267335062198	11.3435425224853	0.49	0.32	0.7	7.42306088578171	9.98353284839003	12.5440048109984	13.0217816308866	17.5134471691495	22.0051127074124	13.1081407571692	17.6343079725155	22.1540378780566	13.2414448497868	0.569784230393192	1.57673625537939	-5.79270327920422	-0.167704927253116	-0.128740476716506	-0.191389769001214	0.455348045701493	0.52348727682211	0.413930783411349	0.453319932748467	0.521919532201598	0.412179360199335	0.00294513990581682	0.00529950965133659	0.0053372946158044
211	8.11571529291185	0.22	13.7549184198289	9.75417396733504	17.7556628723228	0.305815365327421	9.03103514628276	6.90666181313873	11.1554084794268	0.51	0.34	0.76	7.4794611217314	9.78001791503888	12.0805747083464	12.9448581104374	16.9264793502139	20.9081005899904	13.0172125785785	17.0232197725174	21.0225796416865	13.7549184198289	0.58670528544882	0.144514397591069	-6.86399391176594	-0.167704927253116	-0.128740476716506	-0.191389769001214	0.455348045701493	0.52348727682211	0.413930783411349	0.453319932748467	0.521919532201598	0.412179360199335	0.00294513990581682	0.00529950965133659	0.0053372946158044
211	8.11571529291185	0.22	14.2463609166527	10.0939890861714	18.3987327471339	0.289974192098911	9.34602262323433	7.06268736300644	11.6293578834622	0.47	0.32	0.68	8.07240677282667	10.6821798056587	13.2919528384907	14.475549438686	19.1554298787645	23.8353103188431	14.6086928277246	19.3254104208208	24.0611923784746	14.2463609166527	0.540947021252511	0.274528563757391	-7.51131850390724	-0.167704927253116	-0.128740476716506	-0.191389769001214	0.455348045701493	0.52348727682211	0.413930783411349	0.453319932748467	0.521919532201598	0.412179360199335	0.00294513990581682	0.00529950965133659	0.0053372946158044
211	8.11571529291185	0.22	14.9894303189388	10.581842990111	19.3970176477666	0.27774702435134	9.2045069201389	6.88708050689519	11.5219333333826	0.48	0.34	0.7	7.77119907256423	10.3861216040063	13.0010441354483	13.8154247699472	18.464162393967	23.1129000179868	13.9677344890162	18.6698697076085	23.3653311922953	14.9894303189388	0.555791405563078	0.725672746319245	-6.78342796455811	-0.167704927253116	-0.128740476716506	-0.191389769001214	0.455348045701493	0.52348727682211	0.413930783411349	0.453319932748467	0.521919532201598	0.412179360199335	0.00294513990581682	0.00529950965133659	0.0053372946158044
211	8.11571529291185	0.23	8.39608743677501	5.98518558250991	10.8069892910401	0.304491397754255	8.07297388920731	6.16802754157118	9.97792023684344	0.51	0.36	0.74	6.71312039924402	8.78641434931026	10.8597082993765	11.6558047295093	15.2556075025337	18.855410275558	11.7864934341077	15.4275704736622	19.0617182300539	8.39608743677501	0.649838208516685	0.0527526572081613	-6.35182713512859	-0.167704927253116	-0.128740476716506	-0.191389769001214	0.455348045701493	0.52348727682211	0.413930783411349	0.453319932748467	0.521919532201598	0.412179360199335	0.00294513990581682	0.00529950965133659	0.0053372946158044
211	8.11571529291185	0.23	8.94031276136421	6.41251220532423	11.4681133174042	0.348039456201069	8.55995164384909	6.73078535511581	10.3891179325824	0.54	0.34	0.81	7.08128786075344	9.00570713017218	10.9301263995909	12.0356048962548	15.3064152964125	18.5772256965703	12.0200361105155	15.2829635722941	18.5428591730458	8.94031276136421	0.65110146384996	-0.608248367434885	-7.25025026706318	-0.167704927253116	-0.128740476716506	-0.191389769001214	0.455348045701493	0.52348727682211	0.413930783411349	0.453319932748467	0.521919532201598	0.412179360199335	0.00294513990581682	0.00529950965133659	0.0053372946158044
211	8.11571529291185	0.23	9.24022691333519	6.58380965754522	11.8966441691252	0.306414198987784	7.92818111490228	6.06585952498883	9.79050270481572	0.48	0.32	0.69	6.87092610278698	8.98041676461427	11.0899074264416	12.2464362043481	16.0062994931204	19.7661627818927	12.3408605390516	16.1358378204889	19.920022792453	9.24022691333519	0.597774684239409	-0.646452433235775	-8.07732397455941	-0.167704927253116	-0.128740476716506	-0.191389769001214	0.455348045701493	0.52348727682211	0.413930783411349	0.453319932748467	0.521919532201598	0.412179360199335	0.00294513990581682	0.00529950965133659	0.0053372946158044
211	8.11571529291185	0.23	9.40087519136928	6.69658056057632	12.1051698221623	0.376541012862199	9.40538898597553	7.51583186612799	11.2949461058231	0.47	0.29	0.71	8.55119351439728	10.7010511583852	12.8509088023732	15.2868306774593	19.1300965009906	22.9733623245219	15.2371846164445	19.0630663003255	22.8948355020421	9.40087519136928	0.581174736282932	0.0177045938984854	-7.75311563105151	-0.167704927253116	-0.128740476716506	-0.191389769001214	0.455348045701493	0.52348727682211	0.413930783411349	0.453319932748467	0.521919532201598	0.412179360199335	0.00294513990581682	0.00529950965133659	0.0053372946158044
211	8.11571529291185	0.23	9.41438421239021	6.7186129755637	12.1101554492167	0.370265777514814	9.0517402379649	7.20868053035066	10.8947999455791	0.49	0.32	0.76	8.05708898043756	10.1170632015153	12.177037422593	14.2334372720545	17.8725324749185	21.5116276777826	14.2361202316477	17.8765417747659	21.5079247368431	9.41438421239021	0.635814684856445	0.305667178187569	-6.82124264965102	-0.167704927253116	-0.128740476716506	-0.191389769001214	0.455348045701493	0.52348727682211	0.413930783411349	0.453319932748467	0.521919532201598	0.412179360199335	0.00294513990581682	0.00529950965133659	0.0053372946158044
211	8.11571529291185	0.23	9.70939531162204	6.93064545581526	12.4881451674288	0.394291146359534	10.1906342089263	8.21861962356655	12.1626487942861	0.53	0.32	0.76	8.73631912049343	10.8325529793485	12.9287868382035	14.9439319241531	18.5296498508656	22.1153677775781	14.9243046479349	18.5046385757145	22.0847183468179	9.70939531162204	0.637186646655482	-0.161417426947274	-6.90565490634974	-0.167704927253116	-0.128740476716506	-0.191389769001214	0.455348045701493	0.52348727682211	0.413930783411349	0.453319932748467	0.521919532201598	0.412179360199335	0.00294513990581682	0.00529950965133659	0.0053372946158044
211	8.11571529291185	0.23	9.78649169566177	6.99921930543711	12.5737640858864	0.318282805875823	8.83746320703318	6.81812707978283	10.8567993342835	0.51	0.35	0.81	7.41292699626579	9.60842601191419	11.8039250275626	12.8622524038914	16.6716872608636	20.4811221178358	12.8899852383423	16.7068371997113	20.5229867402724	9.78649169566177	0.666082727467955	0.0663988785884044	-6.33378655983362	-0.167704927253116	-0.128740476716506	-0.191389769001214	0.455348045701493	0.52348727682211	0.413930783411349	0.453319932748467	0.521919532201598	0.412179360199335	0.00294513990581682	0.00529950965133659	0.0053372946158044
211	8.11571529291185	0.23	9.92447176301495	7.06995420053948	12.7789893254904	0.302759900186983	8.88310634783671	6.77839605700499	10.9878166386684	0.49	0.31	0.74	7.52292373326249	9.85881187927556	12.1947000252886	13.2282537568142	17.3356622908623	21.4430708249104	13.2302002666048	17.334715620313	21.4417859155618	9.92447176301495	0.626839481231199	0.583315819293397	-6.25865099132729	-0.167704927253116	-0.128740476716506	-0.191389769001214	0.455348045701493	0.52348727682211	0.413930783411349	0.453319932748467	0.521919532201598	0.412179360199335	0.00294513990581682	0.00529950965133659	0.0053372946158044
211	8.11571529291185	0.23	10.0478167669453	7.1524362647342	12.9431972691564	0.310146761633575	8.1109758098758	6.22231792576761	9.99963369398399	0.51	0.33	0.8	6.74334532624906	8.7901504666523	10.8369556070555	11.6763502045896	15.2204685113998	18.76458681821	11.6463935562899	15.1786233917473	18.7136389278959	10.0478167669453	0.61288276258156	0.386536277438153	-6.50216551162023	-0.167704927253116	-0.128740476716506	-0.191389769001214	0.455348045701493	0.52348727682211	0.413930783411349	0.453319932748467	0.521919532201598	0.412179360199335	0.00294513990581682	0.00529950965133659	0.0053372946158044
211	8.11571529291185	0.23	10.0590596173155	7.18671604588054	12.9314031887505	0.376176389440946	9.9883148594402	7.98008776245895	11.9965419564214	0.51	0.31	0.75	8.66585234634233	10.8466553673608	13.0274583883793	15.0246804933507	18.805712906575	22.5867453197994	14.9891554689555	18.761261751768	22.5299023193995	10.0590596173155	0.62252763654227	0.645972002561985	-6.35664247866214	-0.167704927253116	-0.128740476716506	-0.191389769001214	0.455348045701493	0.52348727682211	0.413930783411349	0.453319932748467	0.521919532201598	0.412179360199335	0.00294513990581682	0.00529950965133659	0.0053372946158044
211	8.11571529291185	0.23	10.1563597741287	7.22785265356513	13.0848668946922	0.326954344924982	9.79934022903606	7.60420639377132	11.9944740643008	0.51	0.34	0.69	8.27563180402097	10.6645884472914	13.0535450905618	14.368095335911	18.5157855203861	22.6634757048612	14.5701775993773	18.7735266235319	22.9809454988401	10.1563597741287	0.644800696086278	0.539473350042528	-6.14466392771313	-0.167704927253116	-0.128740476716506	-0.191389769001214	0.455348045701493	0.52348727682211	0.413930783411349	0.453319932748467	0.521919532201598	0.412179360199335	0.00294513990581682	0.00529950965133659	0.0053372946158044
211	8.11571529291185	0.23	10.3202674338328	7.38829881894997	13.2522360487155	0.268065210059598	7.64987050000281	5.67628696685335	9.62345403315227	0.57	0.35	0.85	5.72240218039042	7.71201947409426	9.70163676779809	9.47938445526428	12.7752638169932	16.071143178722	9.44155756062871	12.7247384340666	16.0047076704423	10.3202674338328	0.662094222654693	-1.11531486405314	-6.97831685051072	-0.167704927253116	-0.128740476716506	-0.191389769001214	0.455348045701493	0.52348727682211	0.413930783411349	0.453319932748467	0.521919532201598	0.412179360199335	0.00294513990581682	0.00529950965133659	0.0053372946158044
211	8.11571529291185	0.23	10.3634961198066	7.44089366848335	13.2860985711298	0.351064962971703	9.0145422129583	7.10100899495548	10.9280754309611	0.52	0.35	0.8	7.62105125517036	9.67472204241065	11.7283928296509	13.1148816509476	16.6489937337646	20.1831058165815	13.1501496349337	16.6973085871503	20.2371052910822	10.3634961198066	0.6421682471813	-1.70385528939435	-8.27551206299144	-0.167704927253116	-0.128740476716506	-0.191389769001214	0.455348045701493	0.52348727682211	0.413930783411349	0.453319932748467	0.521919532201598	0.412179360199335	0.00294513990581682	0.00529950965133659	0.0053372946158044
211	8.11571529291185	0.23	10.6266778825959	7.62386567130344	13.6294900938884	0.297278227257849	8.07417855286421	6.13599919316073	10.0123579125677	0.54	0.32	0.76	6.44136374957608	8.47599867613962	10.5106336027032	10.9331673491801	14.3866292264215	17.840091103663	10.9428405065532	14.401340578717	17.8578107711006	10.6266778825959	0.635034233411607	-1.69806119983688	-8.30672466800935	-0.167704927253116	-0.128740476716506	-0.191389769001214	0.455348045701493	0.52348727682211	0.413930783411349	0.453319932748467	0.521919532201598	0.412179360199335	0.00294513990581682	0.00529950965133659	0.0053372946158044
211	8.11571529291185	0.23	10.673458514566	7.64828823349555	13.6986287956365	0.31497718963492	8.18380012438555	6.29948540697572	10.0681148417954	0.45	0.29	0.73	7.40410010812941	9.61882939180624	11.8335586754831	13.5352297610745	17.5839148511414	21.6325999412082	13.4595198799311	17.484006343373	21.5097569875797	10.673458514566	0.581060355354785	0.509311074412472	-7.24541454633235	-0.167704927253116	-0.128740476716506	-0.191389769001214	0.455348045701493	0.52348727682211	0.413930783411349	0.453319932748467	0.521919532201598	0.412179360199335	0.00294513990581682	0.00529950965133659	0.0053372946158044
211	8.11571529291185	0.23	10.7136666806302	7.64607056301256	13.7812627982478	0.3377640591785	9.10764631705048	7.11655455974827	11.0987380743527	0.49	0.35	0.84	7.89935626984564	10.1094627230223	12.3195691761989	13.8914741874291	17.7780740187308	21.6646738500324	13.8583582019258	17.7305486227552	21.6148468405397	10.7136666806302	0.635066161024315	2.47842659640109	-3.94159881786836	-0.167704927253116	-0.128740476716506	-0.191389769001214	0.455348045701493	0.52348727682211	0.413930783411349	0.453319932748467	0.521919532201598	0.412179360199335	0.00294513990581682	0.00529950965133659	0.0053372946158044
211	8.11571529291185	0.23	10.8618674131085	7.76264691265126	13.9610879135657	0.368678287910887	9.98989206675928	7.94886934584094	12.0309147876776	0.52	0.34	0.76	8.52536401808502	10.7144126623574	12.9034613066297	14.6649739380781	18.4304836863234	22.1959934345688	14.7356603658393	18.5196861501048	22.3072329378082	10.8618674131085	0.63355113617451	0.0844935448958161	-6.69678961253774	-0.167704927253116	-0.128740476716506	-0.191389769001214	0.455348045701493	0.52348727682211	0.413930783411349	0.453319932748467	0.521919532201598	0.412179360199335	0.00294513990581682	0.00529950965133659	0.0053372946158044
211	8.11571529291185	0.23	11.1846798050094	8.01460835063303	14.3547512593857	0.337705069209508	8.79225767021325	6.86986193474052	10.714653405686	0.58	0.38	0.85	6.90308935513771	8.83478313064081	10.7664769061439	11.413362465036	14.6071674553861	17.8009724457361	11.4694205359715	14.6771783623517	17.8873632670374	11.1846798050094	0.655524755686106	0.468076804804993	-5.69531995511807	-0.167704927253116	-0.128740476716506	-0.191389769001214	0.455348045701493	0.52348727682211	0.413930783411349	0.453319932748467	0.521919532201598	0.412179360199335	0.00294513990581682	0.00529950965133659	0.0053372946158044
211	8.11571529291185	0.23	11.2371078678308	8.06249199770874	14.4117237379528	0.340459945618085	9.20513252548802	7.20479592184453	11.2054691291315	0.45	0.31	0.73	8.37793087726296	10.703976191853	13.0300215064431	15.2017158877481	19.4223140918213	23.6429122958946	15.2026935259519	19.4312198800959	23.653950878277	11.2371078678308	0.592061606658517	0.0975218696454438	-7.28544522794247	-0.167704927253116	-0.128740476716506	-0.191389769001214	0.455348045701493	0.52348727682211	0.413930783411349	0.453319932748467	0.521919532201598	0.412179360199335	0.00294513990581682	0.00529950965133659	0.0053372946158044
211	8.11571529291185	0.23	11.2607126423787	8.07070616855659	14.4507191162007	0.278158125878769	7.79136317512412	5.83173321735873	9.75099313288952	0.49	0.34	0.82	6.47542026728353	8.65134757258595	10.8272748778884	11.389952286644	15.2173035879669	19.0446548892898	11.3596609870397	15.176936601502	18.9893475901656	11.2607126423787	0.619217553098498	1.13463385233688	-5.64703025864094	-0.167704927253116	-0.128740476716506	-0.191389769001214	0.455348045701493	0.52348727682211	0.413930783411349	0.453319932748467	0.521919532201598	0.412179360199335	0.00294513990581682	0.00529950965133659	0.0053372946158044
211	8.11571529291185	0.23	11.4678964386812	8.1746698749476	14.7611230024149	0.348326044981445	9.2134312267322	7.24586632091908	11.1809961325453	0.47	0.31	0.76	8.26338054634831	10.5072444055854	12.7511082648226	14.7957121086862	18.8133854430009	22.8310587773155	14.7565058926664	18.7642841969104	22.7736408331821	11.4678964386812	0.600593732874153	-0.0338924576306782	-7.37129342758042	-0.167704927253116	-0.128740476716506	-0.191389769001214	0.455348045701493	0.52348727682211	0.413930783411349	0.453319932748467	0.521919532201598	0.412179360199335	0.00294513990581682	0.00529950965133659	0.0053372946158044
211	8.11571529291185	0.23	11.4899776477291	8.17859223956649	14.8013630558917	0.270592608026143	8.70416783429148	6.4729609875894	10.9353746809936	0.55	0.35	0.83	6.71105670482134	9.02433430638768	11.337611907954	11.304681602582	15.2013655220168	19.0980494414516	11.3088265744366	15.2016221924481	19.1022658253241	11.4899776477291	0.653965050910086	0.489161675751643	-5.61186820929468	-0.167704927253116	-0.128740476716506	-0.191389769001214	0.455348045701493	0.52348727682211	0.413930783411349	0.453319932748467	0.521919532201598	0.412179360199335	0.00294513990581682	0.00529950965133659	0.0053372946158044
211	8.11571529291185	0.23	11.6897132993594	8.31475576319506	15.0646708355237	0.333251605818213	9.02874148360708	7.03482233765136	11.0226606295628	0.5	0.34	0.73	7.75697686968111	9.95558032444248	12.1541837792039	13.5820846584804	17.4317310806212	21.2813775027619	13.696296308641	17.5763625287584	21.4602225877662	11.6897132993594	0.596154395680999	0.255908983310363	-7.08905163948948	-0.167704927253116	-0.128740476716506	-0.191389769001214	0.455348045701493	0.52348727682211	0.413930783411349	0.453319932748467	0.521919532201598	0.412179360199335	0.00294513990581682	0.00529950965133659	0.0053372946158044
211	8.11571529291185	0.23	11.9056455628196	8.49745915589664	15.3138319697425	0.32805809233148	9.08936109850717	7.05836398946606	11.1203582075483	0.48	0.33	0.68	7.8987231751032	10.1715280287056	12.4443328823079	13.9649480413028	17.9832685957717	22.0015891502407	14.1409212329226	18.2095003552009	22.2756820973183	11.9056455628196	0.56812390013928	-0.497090655756674	-8.10477127588184	-0.167704927253116	-0.128740476716506	-0.191389769001214	0.455348045701493	0.52348727682211	0.413930783411349	0.453319932748467	0.521919532201598	0.412179360199335	0.00294513990581682	0.00529950965133659	0.0053372946158044
211	8.11571529291185	0.23	11.9310048447763	8.5432329681442	15.3187767214084	0.289134647372975	8.60141849135041	6.49570565282838	10.7071313298724	0.53	0.36	0.82	6.89008925949296	9.12364942796513	11.3572095964373	11.7701232154131	15.5856439440795	19.4011646727458	11.7973906562194	15.6193699425791	19.4478327928894	11.9310048447763	0.626156623976604	0.190812358244959	-6.13851733954298	-0.167704927253116	-0.128740476716506	-0.191389769001214	0.455348045701493	0.52348727682211	0.413930783411349	0.453319932748467	0.521919532201598	0.412179360199335	0.00294513990581682	0.00529950965133659	0.0053372946158044
211	8.11571529291185	0.23	12.0081852834815	8.60711612695781	15.4092544400051	0.322312943165846	9.15508362823939	7.08244542003868	11.2277218364401	0.48	0.33	0.73	8.011696200355	10.3562744741769	12.7008527479988	14.266875363569	18.4419969827921	22.6171186020151	14.3520117573933	18.542122480093	22.7556439095154	12.0081852834815	0.594228343766056	-0.287253753964567	-7.4504950892716	-0.167704927253116	-0.128740476716506	-0.191389769001214	0.455348045701493	0.52348727682211	0.413930783411349	0.453319932748467	0.521919532201598	0.412179360199335	0.00294513990581682	0.00529950965133659	0.0053372946158044
211	8.11571529291185	0.23	12.0626529675895	8.65698602315856	15.4683199120204	0.300621818308944	8.6036631672618	6.55479199401081	10.6525343405128	0.53	0.34	0.7	6.97503894668019	9.15526926416606	11.3354995816519	11.9390296706446	15.6708847395961	19.4027398085476	12.0765501698932	15.8472078130733	19.6229782249052	12.0626529675895	0.592425955774293	-0.448894969946853	-7.49327257388197	-0.167704927253116	-0.128740476716506	-0.191389769001214	0.455348045701493	0.52348727682211	0.413930783411349	0.453319932748467	0.521919532201598	0.412179360199335	0.00294513990581682	0.00529950965133659	0.0053372946158044
211	8.11571529291185	0.23	12.236586515252	8.74262423714539	15.7305487933585	0.341322136750994	9.90185693534385	7.75424200325909	12.0494718674286	0.53	0.31	0.79	8.26513208479922	10.5542431382726	12.8433541917459	14.1619839309205	18.0842871225421	22.0065903141637	14.0673110036973	17.9598072358278	21.8595654024706	12.236586515252	0.631830712831487	1.01133096815194	-5.55197718746091	-0.167704927253116	-0.128740476716506	-0.191389769001214	0.455348045701493	0.52348727682211	0.413930783411349	0.453319932748467	0.521919532201598	0.412179360199335	0.00294513990581682	0.00529950965133659	0.0053372946158044
211	8.11571529291185	0.23	12.482678007102	8.92175322976385	16.0436027844401	0.341247088722982	10.0914055861569	7.90231406336246	12.2804971089514	0.51	0.32	0.73	8.5883631957079	10.9675033963702	13.3466435970324	14.8980641750464	19.0251117373355	23.1521592996245	14.9392862381742	19.0666365983668	23.2075763936562	12.482678007102	0.587225881632057	-0.849050508392757	-7.99233302611749	-0.167704927253116	-0.128740476716506	-0.191389769001214	0.455348045701493	0.52348727682211	0.413930783411349	0.453319932748467	0.521919532201598	0.412179360199335	0.00294513990581682	0.00529950965133659	0.0053372946158044
211	8.11571529291185	0.23	12.4889152614565	8.92041718108031	16.0574133418328	0.235723269053542	7.58013648855665	5.4491211377465	9.7111518393668	0.53	0.36	0.79	5.76958136151093	8.02592071208235	10.2822600626538	9.84498521369059	13.695113351519	17.5452414893475	9.91073309569314	13.7892702363197	17.6672676575013	12.4889152614565	0.619177786694754	-1.40910828331188	-8.07793560116048	-0.167704927253116	-0.128740476716506	-0.191389769001214	0.455348045701493	0.52348727682211	0.413930783411349	0.453319932748467	0.521919532201598	0.412179360199335	0.00294513990581682	0.00529950965133659	0.0053372946158044
211	8.11571529291185	0.23	12.5122805326851	8.94878570592243	16.0757753594477	0.310068293564257	9.41834947830613	7.22486464808377	11.6118343085285	0.5	0.3	0.75	7.97896815144932	10.4014004672815	12.8238327831136	13.9849841932586	18.2308562161966	22.4767282391345	13.9316276797595	18.1546395527593	22.3856175491911	12.5122805326851	0.597954587395693	0.262489572781629	-6.95666962197212	-0.167704927253116	-0.128740476716506	-0.191389769001214	0.455348045701493	0.52348727682211	0.413930783411349	0.453319932748467	0.521919532201598	0.412179360199335	0.00294513990581682	0.00529950965133659	0.0053372946158044
211	8.11571529291185	0.23	12.6629724095932	9.08693495453291	16.2390098646534	0.277431253934099	8.62796096643928	6.4539810527646	10.801940880114	0.48	0.33	0.77	7.23105672767988	9.6667893324238	12.1025219371677	12.7946785363447	17.1044795587731	21.4142805812014	12.8107086207216	17.1233000589706	21.4339854062342	12.6629724095932	0.59305709372199	0.884540955013623	-6.1941272255601	-0.167704927253116	-0.128740476716506	-0.191389769001214	0.455348045701493	0.52348727682211	0.413930783411349	0.453319932748467	0.521919532201598	0.412179360199335	0.00294513990581682	0.00529950965133659	0.0053372946158044
211	8.11571529291185	0.23	12.6629928815594	9.03278362021039	16.2932021429085	0.360303145984872	9.63736475983429	7.6324457272928	11.6422837923758	0.55	0.35	0.81	7.94692524580639	10.0344529197376	12.1219805936688	13.4211458644244	16.946662028382	20.4721781923397	13.4420315347761	16.9734300239597	20.5050438259572	12.6629928815594	0.632453653224162	0.871802720326241	-5.76798119847965	-0.167704927253116	-0.128740476716506	-0.191389769001214	0.455348045701493	0.52348727682211	0.413930783411349	0.453319932748467	0.521919532201598	0.412179360199335	0.00294513990581682	0.00529950965133659	0.0053372946158044
211	8.11571529291185	0.23	12.8202005595463	9.18976448993984	16.4506366291528	0.270398328092018	7.88598703395691	5.86351544503858	9.90845862287524	0.46	0.31	0.78	6.78661015004829	9.12747994773109	11.4683497454139	12.2748218889243	16.5087117391486	20.7426015893729	12.208461970978	16.4224355873785	20.6377414922116	12.8202005595463	0.568809026771046	0.582635917727598	-6.9964169519444	-0.167704927253116	-0.128740476716506	-0.191389769001214	0.455348045701493	0.52348727682211	0.413930783411349	0.453319932748467	0.521919532201598	0.412179360199335	0.00294513990581682	0.00529950965133659	0.0053372946158044
211	8.11571529291185	0.23	12.8713626274857	9.17307242472822	16.5696528302431	0.292352287080647	8.37491321832169	6.34058472058149	10.4092417160619	0.41	0.27	0.67	7.79220346001197	10.2922728159875	12.7923421719629	14.7084870033247	19.4275934561379	24.1466999089511	14.6233655274146	19.3114070284338	24.0003358253942	12.8713626274857	0.520142769468844	0.623871499855638	-7.85063160670356	-0.167704927253116	-0.128740476716506	-0.191389769001214	0.455348045701493	0.52348727682211	0.413930783411349	0.453319932748467	0.521919532201598	0.412179360199335	0.00294513990581682	0.00529950965133659	0.0053372946158044
211	8.11571529291185	0.23	13.1233988000501	9.33381209675017	16.9129855033501	0.338697839492162	9.7356255744359	7.61168147619526	11.8595696726765	0.48	0.32	0.8	8.54195895805136	10.9254853014889	13.3090116449264	15.130429382446	19.3523856336627	23.5743418848794	15.0575175653793	19.2532538631531	23.4600917340843	13.1233988000501	0.597072931664533	-1.26789782746082	-8.43453502238253	-0.167704927253116	-0.128740476716506	-0.191389769001214	0.455348045701493	0.52348727682211	0.413930783411349	0.453319932748467	0.521919532201598	0.412179360199335	0.00294513990581682	0.00529950965133659	0.0053372946158044
211	8.11571529291185	0.23	13.4687757212387	9.62637171542457	17.3111797270528	0.291116142264284	8.72466197738032	6.59902806013337	10.8502958946273	0.49	0.3	0.77	7.37380432386664	9.74900388766974	12.1242034514728	13.0241702503572	17.2194271542351	21.4146840581129	12.9032401356192	17.0656290016652	21.2180603897931	13.4687757212387	0.568465573438728	0.405929328519017	-7.00444433398563	-0.167704927253116	-0.128740476716506	-0.191389769001214	0.455348045701493	0.52348727682211	0.413930783411349	0.453319932748467	0.521919532201598	0.412179360199335	0.00294513990581682	0.00529950965133659	0.0053372946158044
211	8.11571529291185	0.24	6.10821346564337	4.40511178492172	7.81131514636503	0.4396838101406	9.39113723089628	7.73593906373166	11.0463353980609	0.5	0.31	0.79	8.53379991588739	10.3597101077023	12.1856202995171	14.9465198282493	18.1445093704878	21.3424989127262	14.8244247445333	17.9980096254543	21.1709417194605	6.10821346564337	0.662549920288999	-0.130575255111679	-7.13611280060816	-0.167704927253116	-0.128740476716506	-0.191389769001214	0.455348045701493	0.52348727682211	0.413930783411349	0.453319932748467	0.521919532201598	0.412179360199335	0.00294513990581682	0.00529950965133659	0.0053372946158044
211	8.11571529291185	0.24	6.94026363282486	5.00331853995592	8.8772087256938	0.480859489024732	11.0365813160585	9.24616761003932	12.8269950220776	0.49	0.34	0.79	10.3260123037637	12.3255254790502	14.3250386543367	18.2319066353657	21.762305055937	25.2927034765082	18.2578470688219	21.7912266544195	25.3276580930033	6.94026363282486	0.686058064136129	-0.451416630343562	-7.08150073570874	-0.167704927253116	-0.128740476716506	-0.191389769001214	0.455348045701493	0.52348727682211	0.413930783411349	0.453319932748467	0.521919532201598	0.412179360199335	0.00294513990581682	0.00529950965133659	0.0053372946158044
211	8.11571529291185	0.24	7.51418294809042	5.42741132869813	9.6009545674827	0.455407903283439	11.0221762771135	9.14031242770489	12.9040401265221	0.54	0.34	0.79	9.58559195088537	11.5591326925428	13.5326734342003	16.2599770807938	19.6076813636157	22.9553856464377	16.3015222500815	19.6613987892762	23.0154903654306	7.51418294809042	0.691374318086434	0.636836043321317	-5.54890846722689	-0.167704927253116	-0.128740476716506	-0.191389769001214	0.455348045701493	0.52348727682211	0.413930783411349	0.453319932748467	0.521919532201598	0.412179360199335	0.00294513990581682	0.00529950965133659	0.0053372946158044
211	8.11571529291185	0.24	8.18646520497937	5.91296237535223	10.4599680346065	0.426170077926921	10.1315038632321	8.2959822857753	11.967025440689	0.49	0.29	0.79	9.23449386387123	11.2776651436716	13.3208364234719	16.2694584278327	19.8691457185141	23.4688330091956	16.0452454644012	19.5984878356565	23.1548723145005	8.18646520497937	0.647766431321946	0.155535884490919	-6.84036761398415	-0.167704927253116	-0.128740476716506	-0.191389769001214	0.455348045701493	0.52348727682211	0.413930783411349	0.453319932748467	0.521919532201598	0.412179360199335	0.00294513990581682	0.00529950965133659	0.0053372946158044
211	8.11571529291185	0.24	8.982035149876	6.48088635243277	11.4831839473192	0.333338065439671	8.69215310561147	6.77293999018755	10.6113662210354	0.48	0.32	0.73	7.62932722431875	9.79121037875193	11.9530935331851	13.5477122450882	17.3866576753491	21.2256031056101	13.574237677802	17.4266996734856	21.2713139445075	8.982035149876	0.654020177481836	-0.138160851914537	-6.92792746282676	-0.167704927253116	-0.128740476716506	-0.191389769001214	0.455348045701493	0.52348727682211	0.413930783411349	0.453319932748467	0.521919532201598	0.412179360199335	0.00294513990581682	0.00529950965133659	0.0053372946158044
211	8.11571529291185	0.24	9.10409592466584	6.55886608093713	11.6493257683946	0.345978241087639	8.40651550056922	6.60194777812646	10.211083223012	0.6	0.36	0.86	6.44662954525338	8.20874278620536	9.97085602715734	10.4843928601581	13.3501830149266	16.2159731696951	10.4811599760043	13.3456810780578	16.2151322105616	9.10409592466584	0.693685917726257	0.240992069056303	-5.5435428548727	-0.167704927253116	-0.128740476716506	-0.191389769001214	0.455348045701493	0.52348727682211	0.413930783411349	0.453319932748467	0.521919532201598	0.412179360199335	0.00294513990581682	0.00529950965133659	0.0053372946158044
211	8.11571529291185	0.24	9.99525220715241	7.25086146655122	12.7396429477536	0.371926673590459	9.38496739868748	7.48084552611172	11.2890892712632	0.5	0.32	0.77	8.18855832861008	10.2728164467526	12.3570745648952	14.2698461425614	17.901992544128	21.5341389456946	14.2613857641151	17.8914906404999	21.5164014315977	9.99525220715241	0.631735865989319	1.2616470994797	-5.53900105572399	-0.167704927253116	-0.128740476716506	-0.191389769001214	0.455348045701493	0.52348727682211	0.413930783411349	0.453319932748467	0.521919532201598	0.412179360199335	0.00294513990581682	0.00529950965133659	0.0053372946158044
211	8.11571529291185	0.24	10.088428381707	7.31015451910376	12.8667022443103	0.397421125489978	10.1061494328026	8.16323956686053	12.0490592987446	0.51	0.33	0.79	8.87357599594653	10.9855510528468	13.0975261097471	15.394632394602	19.0586658848657	22.7226993751294	15.3931233410005	19.054388071659	22.7129154056852	10.088428381707	0.652173999088456	-1.02380966351047	-7.53615147880118	-0.167704927253116	-0.128740476716506	-0.191389769001214	0.455348045701493	0.52348727682211	0.413930783411349	0.453319932748467	0.521919532201598	0.412179360199335	0.00294513990581682	0.00529950965133659	0.0053372946158044
211	8.11571529291185	0.24	10.1346720470405	7.30239597721554	12.9669481168655	0.319232710458946	8.47574435429681	6.54329127490566	10.408197433688	0.54	0.34	0.81	6.84597346463009	8.86781873291142	10.8896640011928	11.596075481481	15.0207849788224	18.4454944761638	11.5839430420625	15.0050445038978	18.4300803481079	10.1346720470405	0.635169318590191	-0.273196649990739	-6.88902794921129	-0.167704927253116	-0.128740476716506	-0.191389769001214	0.455348045701493	0.52348727682211	0.413930783411349	0.453319932748467	0.521919532201598	0.412179360199335	0.00294513990581682	0.00529950965133659	0.0053372946158044
211	8.11571529291185	0.24	10.430563886482	7.51841786015115	13.3427099128128	0.3030097381467	7.77787855093422	5.93612429909942	9.61963280276902	0.5	0.3	0.77	6.48695309158177	8.49960862840842	10.5122641652351	11.2924751247409	14.7961019065934	18.2997286884459	11.2079208098305	14.6857036011261	18.1577252367193	10.430563886482	0.612607884453848	0.842816001304562	-6.32799361703855	-0.167704927253116	-0.128740476716506	-0.191389769001214	0.455348045701493	0.52348727682211	0.413930783411349	0.453319932748467	0.521919532201598	0.412179360199335	0.00294513990581682	0.00529950965133659	0.0053372946158044
211	8.11571529291185	0.24	10.5342284203361	7.58049481953404	13.4879620211382	0.267713378579761	8.26200103636678	6.12858173896864	10.3954203337649	0.47	0.32	0.8	7.01126503980187	9.45195503500513	11.8926450302084	12.5806197935955	16.9600566982589	21.3394936029223	12.4986437796827	16.8583184200055	21.2103060344372	10.5342284203361	0.625293527178141	-0.645778867155579	-7.52967934227508	-0.167704927253116	-0.128740476716506	-0.191389769001214	0.455348045701493	0.52348727682211	0.413930783411349	0.453319932748467	0.521919532201598	0.412179360199335	0.00294513990581682	0.00529950965133659	0.0053372946158044
211	8.11571529291185	0.24	10.6001460328077	7.69318818628679	13.5071038793286	0.289203152958064	7.7888448286061	5.88237582809487	9.69531382911734	0.5	0.34	0.84	6.43863973868179	8.52539302102556	10.6121463033693	11.2200820184763	14.8564934237548	18.4929048290333	11.1664267628413	14.7881252914908	18.4029769853293	10.6001460328077	0.639525337251534	0.340665322440589	-6.08227405866537	-0.167704927253116	-0.128740476716506	-0.191389769001214	0.455348045701493	0.52348727682211	0.413930783411349	0.453319932748467	0.521919532201598	0.412179360199335	0.00294513990581682	0.00529950965133659	0.0053372946158044
211	8.11571529291185	0.24	10.7617823465036	7.78952645236978	13.7340382406375	0.388281034623649	9.90140438616573	7.96103174237126	11.8417770299602	0.49	0.31	0.74	8.85160833193059	11.009044606107	13.1664808802833	15.5832663187777	19.3814352803442	23.1796042419107	15.5688474339746	19.3586362672758	23.1512119079388	10.7617823465036	0.605076259769132	-0.297237238325519	-7.64591470904778	-0.167704927253116	-0.128740476716506	-0.191389769001214	0.455348045701493	0.52348727682211	0.413930783411349	0.453319932748467	0.521919532201598	0.412179360199335	0.00294513990581682	0.00529950965133659	0.0053372946158044
211	8.11571529291185	0.24	10.7877327291129	7.78170044378229	13.7937650144435	0.329108005373677	9.50655569678209	7.38738597528466	11.6257254182795	0.56	0.35	0.89	7.58937557180186	9.76648869011501	11.9436018084282	12.7138460814473	16.3609815837375	20.0081170860278	12.598327088059	16.2091223918935	19.8264563932038	10.7877327291129	0.681324924575515	0.227427289505078	-5.58150982533398	-0.167704927253116	-0.128740476716506	-0.191389769001214	0.455348045701493	0.52348727682211	0.413930783411349	0.453319932748467	0.521919532201598	0.412179360199335	0.00294513990581682	0.00529950965133659	0.0053372946158044
211	8.11571529291185	0.24	10.7879733131916	7.7974967674838	13.7784498588994	0.321009340068117	8.92139539329831	6.89561989126328	10.9471708953333	0.48	0.31	0.79	7.72400780913177	9.99314474591263	12.2622816826935	13.6647265780219	17.6791108944828	21.6934952109438	13.5396073299924	17.5170786331564	21.495330587673	10.7879733131916	0.643518422100278	0.470854280582684	-6.39032378142201	-0.167704927253116	-0.128740476716506	-0.191389769001214	0.455348045701493	0.52348727682211	0.413930783411349	0.453319932748467	0.521919532201598	0.412179360199335	0.00294513990581682	0.00529950965133659	0.0053372946158044
211	8.11571529291185	0.24	10.8800941770549	7.84852834978602	13.9116600043239	0.364427832534452	10.1301020186232	8.04140259486584	12.2188014423806	0.43	0.32	0.69	9.63495930640462	12.1375742064548	14.6401891065049	17.8548472910531	22.4925219763014	27.1301966615496	18.0123263890351	22.6888641605633	27.3629630469884	10.8800941770549	0.56865457816498	-1.17132973248088	-8.76301039182041	-0.167704927253116	-0.128740476716506	-0.191389769001214	0.455348045701493	0.52348727682211	0.413930783411349	0.453319932748467	0.521919532201598	0.412179360199335	0.00294513990581682	0.00529950965133659	0.0053372946158044
211	8.11571529291185	0.24	10.8825536425929	7.87021784857235	13.8948894366134	0.335482104702892	9.2744697931363	7.23652125283487	11.3124183334377	0.49	0.33	0.76	8.03056570771488	10.292132984315	12.553700260915	14.1199623026257	18.0964249644986	22.0728876263714	14.1698123165695	18.1577165239972	22.1471311236782	10.8825536425929	0.602638155391979	0.281396253971481	-6.86989495422352	-0.167704927253116	-0.128740476716506	-0.191389769001214	0.455348045701493	0.52348727682211	0.413930783411349	0.453319932748467	0.521919532201598	0.412179360199335	0.00294513990581682	0.00529950965133659	0.0053372946158044
211	8.11571529291185	0.24	11.0100870331075	7.9470032536903	14.0731708125248	0.286636104964332	8.58887452008483	6.47338033897694	10.7043687011927	0.49	0.32	0.8	7.21239004073053	9.5693918487623	11.9263936567941	12.7146463768782	16.8697800190614	21.0249136612446	12.6621369040994	16.8013890465437	20.9368599559358	11.0100870331075	0.626881160398388	-0.913631245210885	-7.75518539028076	-0.167704927253116	-0.128740476716506	-0.191389769001214	0.455348045701493	0.52348727682211	0.413930783411349	0.453319932748467	0.521919532201598	0.412179360199335	0.00294513990581682	0.00529950965133659	0.0053372946158044
211	8.11571529291185	0.24	11.0409892240681	7.94716926058391	14.1348091875523	0.342320052501113	8.58446746496854	6.72670599755427	10.4422289323828	0.56	0.35	0.81	6.92073976008882	8.83208888950961	10.7434380189304	11.6039194116938	14.8086550374018	18.0133906631097	11.6322140110912	14.8462010564484	18.0551451229245	11.0409892240681	0.645251425550072	-0.457863743887086	-7.21382631123515	-0.167704927253116	-0.128740476716506	-0.191389769001214	0.455348045701493	0.52348727682211	0.413930783411349	0.453319932748467	0.521919532201598	0.412179360199335	0.00294513990581682	0.00529950965133659	0.0053372946158044
211	8.11571529291185	0.24	11.1233915235175	8.00092947453379	14.2458535725012	0.282090193871166	8.45424353425795	6.34852090815008	10.5599661603658	0.49	0.33	0.68	7.0376050309561	9.37188798626152	11.7061709415669	12.3654057734436	16.4668516212029	20.5682974689622	12.4933973666856	16.6372536380731	20.7807188592378	11.1233915235175	0.597452422484937	-0.276586012226542	-7.33443960696038	-0.167704927253116	-0.128740476716506	-0.191389769001214	0.455348045701493	0.52348727682211	0.413930783411349	0.453319932748467	0.521919532201598	0.412179360199335	0.00294513990581682	0.00529950965133659	0.0053372946158044
211	8.11571529291185	0.24	11.1331169800779	8.03463672056528	14.2315972395905	0.342978029869345	8.29821630819004	6.50502341801524	10.0914091983648	0.51	0.3	0.69	7.073249223831	9.02308082374215	10.9729124236533	12.2736963643082	15.6570977208181	19.0404990773281	12.3129829963205	15.7093064119364	19.108154020895	11.1331169800779	0.562952248649667	-1.04643503047443	-8.66277013185268	-0.167704927253116	-0.128740476716506	-0.191389769001214	0.455348045701493	0.52348727682211	0.413930783411349	0.453319932748467	0.521919532201598	0.412179360199335	0.00294513990581682	0.00529950965133659	0.0053372946158044
211	8.11571529291185	0.24	11.2343063559186	8.12503961533349	14.3435730965037	0.334762680060084	9.57380035102444	7.46667868478336	11.6809220172655	0.47	0.33	0.69	8.52097259637182	10.9256195261844	13.330266455997	15.2639306628509	19.5714628829317	23.8789951030125	15.4447500535046	19.8015107851856	24.1587677475721	11.2343063559186	0.601344864458448	0.350876615679254	-6.96450327880155	-0.167704927253116	-0.128740476716506	-0.191389769001214	0.455348045701493	0.52348727682211	0.413930783411349	0.453319932748467	0.521919532201598	0.412179360199335	0.00294513990581682	0.00529950965133659	0.0053372946158044
211	8.11571529291185	0.24	11.2972609220524	8.13527149008674	14.4592503540181	0.27248949389775	8.1619374706876	6.07973250243744	10.2441424389378	0.54	0.35	0.78	6.40422960448488	8.59756931061948	10.7909090167541	10.8931442342871	14.6238608464743	18.3545774586615	10.9479275719724	14.6941313939554	18.4467518641795	11.2972609220524	0.616569104858531	0.361809852233796	-6.27942076666931	-0.167704927253116	-0.128740476716506	-0.191389769001214	0.455348045701493	0.52348727682211	0.413930783411349	0.453319932748467	0.521919532201598	0.412179360199335	0.00294513990581682	0.00529950965133659	0.0053372946158044
211	8.11571529291185	0.24	11.3217852659086	8.19850865885727	14.44506187296	0.256763621247099	7.734115331578	5.6796782804148	9.78855238274119	0.49	0.31	0.84	6.2806173104249	8.55242431597442	10.8242313215239	11.0175213042793	15.0027477311956	18.9879741581118	10.8640101645052	14.7942063769865	18.7215641569916	11.3217852659086	0.618415588377655	0.108843004157553	-6.94412855284443	-0.167704927253116	-0.128740476716506	-0.191389769001214	0.455348045701493	0.52348727682211	0.413930783411349	0.453319932748467	0.521919532201598	0.412179360199335	0.00294513990581682	0.00529950965133659	0.0053372946158044
211	8.11571529291185	0.24	11.3308566204137	8.20450056815576	14.4572126726716	0.326650382138711	8.87064885434521	6.88217642747601	10.8591212812144	0.47	0.29	0.77	7.80940719129828	10.0657851022298	12.3221630131614	13.9357168820066	17.9621740733531	21.9886312646995	13.7817066767593	17.7641792690416	21.7484957295701	11.3308566204137	0.607747635303737	-0.568334340231038	-7.87361196083514	-0.167704927253116	-0.128740476716506	-0.191389769001214	0.455348045701493	0.52348727682211	0.413930783411349	0.453319932748467	0.521919532201598	0.412179360199335	0.00294513990581682	0.00529950965133659	0.0053372946158044
211	8.11571529291185	0.24	11.3346933243639	8.16859012009316	14.5007965286346	0.306177598849998	8.84157850439866	6.76354415860766	10.9196128501897	0.5	0.34	0.73	7.4167857766021	9.69552237057241	11.9742589645427	12.9400026090229	16.9156948238735	20.8913870387242	13.0541582291148	17.06505500191	21.0695521593806	11.3346933243639	0.595254420443223	-0.082146588781513	-7.15492594227204	-0.167704927253116	-0.128740476716506	-0.191389769001214	0.455348045701493	0.52348727682211	0.413930783411349	0.453319932748467	0.521919532201598	0.412179360199335	0.00294513990581682	0.00529950965133659	0.0053372946158044
211	8.11571529291185	0.24	11.8158869533688	8.52197854979012	15.1097953569474	0.350347889280993	10.0340644697532	7.90075911810725	12.1673698213991	0.5	0.33	0.71	8.7277381854828	11.0843383932	13.4409386009172	15.3000375761008	19.4312421291766	23.5624466822524	15.4306995411437	19.6010762583722	23.7710345306081	11.8158869533688	0.595020212947639	0.51087988131243	-6.58243411467006	-0.167704927253116	-0.128740476716506	-0.191389769001214	0.455348045701493	0.52348727682211	0.413930783411349	0.453319932748467	0.521919532201598	0.412179360199335	0.00294513990581682	0.00529950965133659	0.0053372946158044
211	8.11571529291185	0.24	11.8451051124216	8.57911375539505	15.1110964694481	0.316100392266422	9.29154167980809	7.15772600618042	11.4253573534358	0.52	0.3	0.78	7.63300513015601	9.90850798812288	12.1840108460898	13.0828193886309	16.9829861514542	20.8831529142774	12.9633677059273	16.8277935593629	20.6951876450997	11.8451051124216	0.622676249340252	-0.405938207251975	-7.26296458104879	-0.167704927253116	-0.128740476716506	-0.191389769001214	0.455348045701493	0.52348727682211	0.413930783411349	0.453319932748467	0.521919532201598	0.412179360199335	0.00294513990581682	0.00529950965133659	0.0053372946158044
211	8.11571529291185	0.24	11.8504526503531	8.57837129168017	15.1225340090261	0.327451292379426	8.58762019756997	6.66609180002449	10.5091485951155	0.54	0.36	0.77	7.01516426726742	9.03731424020226	11.0594642131371	11.9252516569745	15.3627545288475	18.8002574007204	12.0459930629153	15.5154846811258	18.993185220088	11.8504526503531	0.617198974618849	0.703558766371393	-5.97435394977486	-0.167704927253116	-0.128740476716506	-0.191389769001214	0.455348045701493	0.52348727682211	0.413930783411349	0.453319932748467	0.521919532201598	0.412179360199335	0.00294513990581682	0.00529950965133659	0.0053372946158044
211	8.11571529291185	0.24	11.8572957460138	8.53495165711205	15.1796398349155	0.397528109914057	10.3963181983713	8.39806969058016	12.3945667061625	0.49	0.32	0.71	9.31869800367225	11.5360021064569	13.7533062092416	16.3838539574021	20.2822511996838	24.1806484419655	16.4528363440774	20.3743467554672	24.2902595821371	11.8572957460138	0.579444654665123	-0.100785809758772	-7.71283893768549	-0.167704927253116	-0.128740476716506	-0.191389769001214	0.455348045701493	0.52348727682211	0.413930783411349	0.453319932748467	0.521919532201598	0.412179360199335	0.00294513990581682	0.00529950965133659	0.0053372946158044
211	8.11571529291185	0.24	11.8859655533011	8.58475233866583	15.1871787679363	0.278692750543925	8.5172413544002	6.37789191199509	10.6565907968053	0.49	0.31	0.72	7.1069790900692	9.49088774881099	11.8747964075528	12.5299546291963	16.7329031612838	20.9358516933713	12.5437274992712	16.7488355705998	20.9577850643452	11.8859655533011	0.612515926423573	-0.876578360989757	-7.9030092396654	-0.167704927253116	-0.128740476716506	-0.191389769001214	0.455348045701493	0.52348727682211	0.413930783411349	0.453319932748467	0.521919532201598	0.412179360199335	0.00294513990581682	0.00529950965133659	0.0053372946158044
211	8.11571529291185	0.24	11.8893869480298	8.55278219211878	15.2259917039408	0.339720380193509	9.53160275820338	7.45690641554186	11.6062991008649	0.52	0.34	0.82	7.95716042921752	10.1710398479079	12.3849192665983	13.6439037080794	17.439976173704	21.2360486393287	13.6190242603855	17.4078728670159	21.1923771488653	11.8893869480298	0.632701714305424	0.172080399374984	-6.32454024894796	-0.167704927253116	-0.128740476716506	-0.191389769001214	0.455348045701493	0.52348727682211	0.413930783411349	0.453319932748467	0.521919532201598	0.412179360199335	0.00294513990581682	0.00529950965133659	0.0053372946158044
211	8.11571529291185	0.24	11.8928425479751	8.60761131504365	15.1780737809065	0.308183503977089	9.83302552764209	7.53283722529243	12.1332138299917	0.54	0.38	0.78	7.92187558462167	10.3408586327664	12.7598416809112	13.4609133656221	17.5712684066928	21.6816234477636	13.626495884743	17.774309126545	21.9471608982753	11.8928425479751	0.625993536354575	0.806099509889628	-5.56316268280802	-0.167704927253116	-0.128740476716506	-0.191389769001214	0.455348045701493	0.52348727682211	0.413930783411349	0.453319932748467	0.521919532201598	0.412179360199335	0.00294513990581682	0.00529950965133659	0.0053372946158044
211	8.11571529291185	0.24	11.9110705186562	8.63270953162719	15.1894315056851	0.31434102240069	9.11314447650744	7.01175153229086	11.214537420724	0.46	0.31	0.67	8.11186375151865	10.5429557794357	12.9740478073528	14.6671222785158	19.0627981843283	23.4584740901408	14.7699699361942	19.1979239586454	23.6215063389659	11.9110705186562	0.562372697512885	0.818114430236279	-6.7940244051869	-0.167704927253116	-0.128740476716506	-0.191389769001214	0.455348045701493	0.52348727682211	0.413930783411349	0.453319932748467	0.521919532201598	0.412179360199335	0.00294513990581682	0.00529950965133659	0.0053372946158044
211	8.11571529291185	0.24	12.0488472393274	8.73006349371325	15.3676309849415	0.327562200377149	9.20788193328367	7.14808516318751	11.2676787033798	0.49	0.34	0.67	7.92346181213937	10.2066916108939	12.4899214096485	13.9213298084152	17.9329090663812	21.9444883243471	14.1454271841205	18.2175187575545	22.2899264234011	12.0488472393274	0.591229708512799	0.06463512306823	-7.117135095764	-0.167704927253116	-0.128740476716506	-0.191389769001214	0.455348045701493	0.52348727682211	0.413930783411349	0.453319932748467	0.521919532201598	0.412179360199335	0.00294513990581682	0.00529950965133659	0.0053372946158044
211	8.11571529291185	0.24	12.1620179453154	8.77619743286394	15.5478384577669	0.331841463862031	9.00527985663297	7.01021457627523	11.0003451369907	0.49	0.31	0.82	7.83467476985205	10.0643765066756	12.2940782434991	13.8398372562637	17.7785724398084	21.7173076233531	13.7062451237272	17.605182666479	21.5089575253677	12.1620179453154	0.608423216308979	-1.0356630257419	-8.0027947871938	-0.167704927253116	-0.128740476716506	-0.191389769001214	0.455348045701493	0.52348727682211	0.413930783411349	0.453319932748467	0.521919532201598	0.412179360199335	0.00294513990581682	0.00529950965133659	0.0053372946158044
211	8.11571529291185	0.24	12.1698919555528	8.82771995220453	15.5120639589012	0.31744843747162	9.88825723932028	7.62446611333243	12.1520483653081	0.53	0.33	0.75	8.0884171123475	10.4899605922512	12.891504072155	13.8182899816131	17.9210982008013	22.0239064199895	13.8535152292894	17.9666343184837	22.0772874373692	12.1698919555528	0.619659713347388	-0.146887618741383	-6.95866435061828	-0.167704927253116	-0.128740476716506	-0.191389769001214	0.455348045701493	0.52348727682211	0.413930783411349	0.453319932748467	0.521919532201598	0.412179360199335	0.00294513990581682	0.00529950965133659	0.0053372946158044
211	8.11571529291185	0.24	12.3412244993007	8.92219955986704	15.7602494387344	0.325287054949057	9.88595903698432	7.66300542944266	12.108912644526	0.49	0.32	0.72	8.54322129830636	11.0215158499622	13.499810401618	15.0670249960576	19.4378032603165	23.8085815245755	15.1532238018372	19.5503500662911	23.942560364967	12.3412244993007	0.595736713236426	0.902864016642309	-6.18381630091148	-0.167704927253116	-0.128740476716506	-0.191389769001214	0.455348045701493	0.52348727682211	0.413930783411349	0.453319932748467	0.521919532201598	0.412179360199335	0.00294513990581682	0.00529950965133659	0.0053372946158044
211	8.11571529291185	0.24	12.3566248987959	8.96698981532904	15.7462599822627	0.309990237995715	9.04486872864843	6.93798126773031	11.1517561895666	0.48	0.29	0.7	7.78798143382133	10.1529922050524	12.5180029762834	13.7973278036567	17.9872233686545	22.1771189336524	13.7660066823973	17.954784308245	22.1311820459748	12.3566248987959	0.560793985286388	0.297808716949004	-7.29658189738347	-0.167704927253116	-0.128740476716506	-0.191389769001214	0.455348045701493	0.52348727682211	0.413930783411349	0.453319932748467	0.521919532201598	0.412179360199335	0.00294513990581682	0.00529950965133659	0.0053372946158044
211	8.11571529291185	0.24	12.5650706794283	9.09300009591043	16.0371412629461	0.274301769576206	7.74848305420855	5.78075137974191	9.7162147286752	0.49	0.33	0.77	6.46430707517945	8.66471684022929	10.8651266052791	11.423414485524	15.311873448229	19.200332410934	11.4459933405448	15.3398456504592	19.2350695722901	12.5650706794283	0.585378086511429	-0.0955274366842368	-7.34895217373071	-0.167704927253116	-0.128740476716506	-0.191389769001214	0.455348045701493	0.52348727682211	0.413930783411349	0.453319932748467	0.521919532201598	0.412179360199335	0.00294513990581682	0.00529950965133659	0.0053372946158044
211	8.11571529291185	0.24	12.5817949400107	9.08435126539793	16.0792386146234	0.306658531340492	10.0211954343598	7.66857938325126	12.3738114854684	0.48	0.34	0.77	8.61004633417251	11.2514916650774	13.8929369959824	15.2560174975077	19.9363565599187	24.6166956223296	15.3307419445357	20.0314745826307	24.7375668903615	12.5817949400107	0.608657713805151	-0.372109584891381	-7.08283327059035	-0.167704927253116	-0.128740476716506	-0.191389769001214	0.455348045701493	0.52348727682211	0.413930783411349	0.453319932748467	0.521919532201598	0.412179360199335	0.00294513990581682	0.00529950965133659	0.0053372946158044
211	8.11571529291185	0.24	12.7350815581506	9.24026074878298	16.2299023675181	0.336241946675595	9.21700843329906	7.19513296746461	11.2388838991335	0.46	0.34	0.76	8.25806490306945	10.5786306102336	12.8991963173978	14.8503975605751	19.0234482354391	23.1964989103032	14.9282895270826	19.1239237017274	23.3265484881124	12.7350815581506	0.589974675980906	0.717339538001051	-6.51472998682675	-0.167704927253116	-0.128740476716506	-0.191389769001214	0.455348045701493	0.52348727682211	0.413930783411349	0.453319932748467	0.521919532201598	0.412179360199335	0.00294513990581682	0.00529950965133659	0.0053372946158044
211	8.11571529291185	0.24	13.0538725091519	9.44055968542364	16.6671853328802	0.319695398189503	10.2654874439269	7.92746568005113	12.6035092078027	0.53	0.39	0.79	8.41091993579111	10.8915252966673	13.3721306575434	14.3703888115764	18.6086010161868	22.8468132207972	14.55740922066	18.8513797973769	23.1485276780246	13.0538725091519	0.626982147523466	-0.653048348158238	-6.80574360693684	-0.167704927253116	-0.128740476716506	-0.191389769001214	0.455348045701493	0.52348727682211	0.413930783411349	0.453319932748467	0.521919532201598	0.412179360199335	0.00294513990581682	0.00529950965133659	0.0053372946158044
211	8.11571529291185	0.24	13.0785781816484	9.48695435590989	16.6702020073869	0.312759252773742	8.23304167858693	6.32760227158894	10.1384810855849	0.46	0.31	0.69	7.27038017414589	9.45971956260208	11.6490589510583	13.0840774286361	17.0241033131131	20.9641291975901	13.1720525060873	17.1317185030654	21.1006144020095	13.0785781816484	0.542767981488447	0.0560477689818357	-7.66033154088525	-0.167704927253116	-0.128740476716506	-0.191389769001214	0.455348045701493	0.52348727682211	0.413930783411349	0.453319932748467	0.521919532201598	0.412179360199335	0.00294513990581682	0.00529950965133659	0.0053372946158044
211	8.11571529291185	0.24	13.141692923556	9.46311497025186	16.8202708768602	0.368407063423936	10.4087587254915	8.28091827146938	12.5365991795135	0.52	0.35	0.8	8.84238853427604	11.1145027390785	13.3866169438809	15.1681628071063	19.0657294025108	22.9632959979152	15.2282141296236	19.138521965832	23.0550586000152	13.141692923556	0.63257733126254	-0.230857110385424	-6.75950901238773	-0.167704927253116	-0.128740476716506	-0.191389769001214	0.455348045701493	0.52348727682211	0.413930783411349	0.453319932748467	0.521919532201598	0.412179360199335	0.00294513990581682	0.00529950965133659	0.0053372946158044
211	8.11571529291185	0.24	13.3116927859264	9.59151907552038	17.0318664963324	0.310548169490667	9.25754366358316	7.10392548558564	11.4111618415807	0.46	0.31	0.7	8.17459160675691	10.6527917395904	13.1309918724239	14.7263679708769	19.1907973659083	23.6552267609397	14.8094494730901	19.3034581214513	23.7899088832437	13.3116927859264	0.57581528613981	-0.401187056536342	-7.95779981234575	-0.167704927253116	-0.128740476716506	-0.191389769001214	0.455348045701493	0.52348727682211	0.413930783411349	0.453319932748467	0.521919532201598	0.412179360199335	0.00294513990581682	0.00529950965133659	0.0053372946158044
211	8.11571529291185	0.24	13.4318172400319	9.72187522116347	17.1417592589002	0.301737665389888	9.05762926411924	6.90636111429334	11.2088974139451	0.49	0.33	0.74	7.65094242708328	10.0341408273917	12.4173392277	13.4372628779065	17.6228470331068	21.8084311883072	13.4899837605776	17.689822429034	21.8926619760275	13.4318172400319	0.593378557101211	1.39924454085608	-5.62817081107937	-0.167704927253116	-0.128740476716506	-0.191389769001214	0.455348045701493	0.52348727682211	0.413930783411349	0.453319932748467	0.521919532201598	0.412179360199335	0.00294513990581682	0.00529950965133659	0.0053372946158044
211	8.11571529291185	0.24	13.8241965966889	9.99902802948784	17.6493651638901	0.28849819645234	9.53691629141383	7.1985643125076	11.8752682703201	0.48	0.35	0.78	8.12997535893568	10.7708830654897	13.4117907720437	14.4619362791302	19.1596920883492	23.8574478975683	14.544287496111	19.2694718756169	23.9911464899624	13.8241965966889	0.603430867823218	-0.864711957335044	-7.65048450905602	-0.167704927253116	-0.128740476716506	-0.191389769001214	0.455348045701493	0.52348727682211	0.413930783411349	0.453319932748467	0.521919532201598	0.412179360199335	0.00294513990581682	0.00529950965133659	0.0053372946158044
211	8.11571529291185	0.24	14.3698918079957	10.3757141292085	18.3640694867829	0.290647377528459	9.15837889410702	6.92453945949088	11.3922183287231	0.5	0.32	0.72	7.61154654384485	10.0670127777403	12.5224790116358	13.3004171478042	17.5910990762446	21.881781004685	13.3480087077717	17.6537579824844	21.9542400925908	14.3698918079957	0.57375497738969	-0.516086493069052	-7.7280029147754	-0.167704927253116	-0.128740476716506	-0.191389769001214	0.455348045701493	0.52348727682211	0.413930783411349	0.453319932748467	0.521919532201598	0.412179360199335	0.00294513990581682	0.00529950965133659	0.0053372946158044
211	8.11571529291185	0.24	14.6071675432849	10.5014779523693	18.7128571342004	0.351048261815039	8.56466561757222	6.74656187877986	10.3827693563646	0.44	0.29	0.66	8.01926355539991	10.1803425337596	12.3414215121193	14.7764664812154	18.7585168111971	22.7405671411789	14.8287556817489	18.8180118081492	22.8227505421034	14.6071675432849	0.52093824599502	-0.358812568437727	-8.94902485197212	-0.167704927253116	-0.128740476716506	-0.191389769001214	0.455348045701493	0.52348727682211	0.413930783411349	0.453319932748467	0.521919532201598	0.412179360199335	0.00294513990581682	0.00529950965133659	0.0053372946158044
211	8.11571529291185	0.24	16.1082787020771	11.6615200727634	20.5550373313909	0.310597732408969	9.87586131976075	7.57866740197421	12.1730552375473	0.44	0.28	0.64	9.01582567991904	11.7486412023866	14.4814567248541	16.6225479064263	21.661061133542	26.6995743606578	16.679303688678	21.736560139352	26.7899107055894	16.1082787020771	0.515502661097162	0.552655055581016	-8.03898190783174	-0.167704927253116	-0.128740476716506	-0.191389769001214	0.455348045701493	0.52348727682211	0.413930783411349	0.453319932748467	0.521919532201598	0.412179360199335	0.00294513990581682	0.00529950965133659	0.0053372946158044
211	8.11571529291185	0.25	5.19112904009645	3.77219822510357	6.61005985508933	0.489679115369574	10.4167876176698	8.75649303359548	12.0770822017442	0.47	0.3	0.73	9.98337580446512	11.8762962596449	13.7692167148247	17.872044734867	21.260714030416	24.6493833259651	17.8339822680887	21.2195600946182	24.5977730978199	5.19112904009645	0.649865994828718	0.74074367931681	-6.52804500382197	-0.167704927253116	-0.128740476716506	-0.191389769001214	0.455348045701493	0.52348727682211	0.413930783411349	0.453319932748467	0.521919532201598	0.412179360199335	0.00294513990581682	0.00529950965133659	0.0053372946158044
211	8.11571529291185	0.25	6.2186967631397	4.51485014952337	7.92254337675604	0.373248229574757	9.3199362266498	7.43434604269983	11.2055264105998	0.51	0.35	0.74	8.10393400997869	10.1593533209481	12.2147726319175	14.0846734006711	17.657001317062	21.2293292334529	14.2368098695856	17.8431862153785	21.4554761803525	6.2186967631397	0.687267296394026	0.805891660893482	-5.59729304870752	-0.167704927253116	-0.128740476716506	-0.191389769001214	0.455348045701493	0.52348727682211	0.413930783411349	0.453319932748467	0.521919532201598	0.412179360199335	0.00294513990581682	0.00529950965133659	0.0053372946158044
211	8.11571529291185	0.25	6.27918541418683	4.56907079561956	7.98930003275411	0.335415832583127	8.32929309591689	6.49876321678695	10.1598229750468	0.5	0.33	0.81	7.11670139512786	9.12128813110501	11.1258748670822	12.4054930032618	15.8997925877042	19.3940921721466	12.3845978715244	15.8685200903846	19.3515146003713	6.27918541418683	0.701062196108655	-1.11354093537436	-7.36895603014227	-0.167704927253116	-0.128740476716506	-0.191389769001214	0.455348045701493	0.52348727682211	0.413930783411349	0.453319932748467	0.521919532201598	0.412179360199335	0.00294513990581682	0.00529950965133659	0.0053372946158044
211	8.11571529291185	0.25	7.52055464184407	5.45945641754183	9.58165286614631	0.421682997750339	9.81560043145463	8.02089875894992	11.6103021039593	0.45	0.31	0.79	9.37280787023417	11.4700035170443	13.5671991638544	17.0649103747501	20.8832384837458	24.7015665927415	16.9320823549462	20.7170072766009	24.5054589258056	7.52055464184407	0.657313803014579	-0.364402472760985	-7.39878589175544	-0.167704927253116	-0.128740476716506	-0.191389769001214	0.455348045701493	0.52348727682211	0.413930783411349	0.453319932748467	0.521919532201598	0.412179360199335	0.00294513990581682	0.00529950965133659	0.0053372946158044
211	8.11571529291185	0.25	7.77340644854762	5.65698305619645	9.8898298408988	0.340177395534412	9.06606876819123	7.09471149523454	11.0374260411479	0.49	0.33	0.72	7.87273877842196	10.0602809863546	12.2478231942872	13.8419324282686	17.6880922309006	21.5342520335326	13.949707443607	17.8240598204755	21.6993364620271	7.77340644854762	0.620815832978825	-0.0424951902945875	-7.09113979885107	-0.167704927253116	-0.128740476716506	-0.191389769001214	0.455348045701493	0.52348727682211	0.413930783411349	0.453319932748467	0.521919532201598	0.412179360199335	0.00294513990581682	0.00529950965133659	0.0053372946158044
211	8.11571529291185	0.25	7.94152488541356	5.78556907202341	10.0974806988037	0.335491222478217	8.59105387281546	6.7033160221584	10.4787917234725	0.49	0.37	0.84	7.45502075678627	9.55444808700605	11.6538754172258	13.1266836086113	16.8233223199094	20.5199610312074	13.1784447848869	16.883617816272	20.5978429288527	7.94152488541356	0.707845651102567	-0.777776981443521	-6.66802167936637	-0.167704927253116	-0.128740476716506	-0.191389769001214	0.455348045701493	0.52348727682211	0.413930783411349	0.453319932748467	0.521919532201598	0.412179360199335	0.00294513990581682	0.00529950965133659	0.0053372946158044
211	8.11571529291185	0.25	8.37419564024813	6.09120375815667	10.6571875223396	0.436409363283175	10.3556175744504	8.51824884779003	12.1929863011108	0.51	0.32	0.77	9.19686871605486	11.1806143501666	13.1643599842783	15.8866358593179	19.3133504835714	22.7400651078249	15.870024401609	19.2977272764427	22.7222394347919	8.37419564024813	0.654550484253054	0.560988416326331	-6.34471357692683	-0.167704927253116	-0.128740476716506	-0.191389769001214	0.455348045701493	0.52348727682211	0.413930783411349	0.453319932748467	0.521919532201598	0.412179360199335	0.00294513990581682	0.00529950965133659	0.0053372946158044
211	8.11571529291185	0.25	8.41859944469294	6.16275612619074	10.6744427631951	0.422861564132669	9.58989428535637	7.8406914429596	11.3390971277531	0.52	0.32	0.81	8.43664414739711	10.3187998259206	12.2009555044441	14.5420998339064	17.7863395223241	21.0305792107418	14.4283824824024	17.6474420656059	20.8648531183082	8.41859944469294	0.646815558224462	0.311240982810724	-6.43687710644902	-0.167704927253116	-0.128740476716506	-0.191389769001214	0.455348045701493	0.52348727682211	0.413930783411349	0.453319932748467	0.521919532201598	0.412179360199335	0.00294513990581682	0.00529950965133659	0.0053372946158044
211	8.11571529291185	0.25	8.60949156465252	6.2752171915943	10.9437659377107	0.34391317296003	9.85814665653577	7.7322752539828	11.9840180590887	0.52	0.36	0.78	8.26497163258312	10.5372997972549	12.8096279619268	14.1867438643043	18.0871731798454	21.9876024953866	14.2933192595165	18.2235332568024	22.1521620036628	8.60949156465252	0.66985821150765	1.85221503510127	-4.47457751769485	-0.167704927253116	-0.128740476716506	-0.191389769001214	0.455348045701493	0.52348727682211	0.413930783411349	0.453319932748467	0.521919532201598	0.412179360199335	0.00294513990581682	0.00529950965133659	0.0053372946158044
211	8.11571529291185	0.25	9.56226746028234	6.95097848723005	12.1735564333346	0.339367877286793	9.65817004551572	7.55427153290485	11.7620685581266	0.53	0.35	0.79	7.98206095567643	10.2051007417191	12.4281405277617	13.6028625151361	17.3913207520669	21.1797789889976	13.6833307463413	17.4938004335756	21.3108839816693	9.56226746028234	0.663973946082854	0.170457683351276	-6.01801141228231	-0.167704927253116	-0.128740476716506	-0.191389769001214	0.455348045701493	0.52348727682211	0.413930783411349	0.453319932748467	0.521919532201598	0.412179360199335	0.00294513990581682	0.00529950965133659	0.0053372946158044
211	8.11571529291185	0.25	9.62599855459247	7.01395973411807	12.2380373750669	0.354879129901546	9.02621756581895	7.12613892900657	10.9262962026313	0.54	0.37	0.83	7.44888036003456	9.43501318473463	11.4211460094347	12.6101567419917	15.9724669173919	19.3347770927921	12.6579597482804	16.0304528692374	19.4077420168528	9.62599855459247	0.704230039452178	-0.142697540833263	-5.94614275449796	-0.167704927253116	-0.128740476716506	-0.191389769001214	0.455348045701493	0.52348727682211	0.413930783411349	0.453319932748467	0.521919532201598	0.412179360199335	0.00294513990581682	0.00529950965133659	0.0053372946158044
211	8.11571529291185	0.25	9.91433491683449	7.20405969733835	12.6246101363306	0.304188464489313	8.21146108540786	6.27244977426923	10.1504723965465	0.54	0.34	0.82	6.58614404951485	8.6221281176831	10.6581121858513	11.1805156900841	14.6367643915672	18.0930130930503	11.166158178314	14.6202135387582	18.0725492892896	9.91433491683449	0.671673644736607	0.806419241958542	-5.42655979316372	-0.167704927253116	-0.128740476716506	-0.191389769001214	0.455348045701493	0.52348727682211	0.413930783411349	0.453319932748467	0.521919532201598	0.412179360199335	0.00294513990581682	0.00529950965133659	0.0053372946158044
211	8.11571529291185	0.25	10.0893088958906	7.37992714519901	12.7986906465822	0.380698055316121	9.5726289962961	7.66638898213114	11.4788690104611	0.54	0.37	0.8	8.00248579503237	9.99229594826526	11.9821061014982	13.5358588505364	16.9015367240596	20.2672145975829	13.6555543033046	17.0470641324669	20.4475510894289	10.0893088958906	0.649359412135358	-0.0208869011005408	-6.48490212118925	-0.167704927253116	-0.128740476716506	-0.191389769001214	0.455348045701493	0.52348727682211	0.413930783411349	0.453319932748467	0.521919532201598	0.412179360199335	0.00294513990581682	0.00529950965133659	0.0053372946158044
211	8.11571529291185	0.25	10.1263706424211	7.39178519539234	12.8609560894499	0.281708496032769	7.38919265441039	5.54700934307681	9.23137596574397	0.52	0.34	0.79	5.9342656505819	7.90505828322209	9.87585091586228	10.1916219916496	13.5762991730338	16.9609763544181	10.1942544204383	13.578154099188	16.9608660039861	10.1263706424211	0.644764101269322	-1.48307707839649	-8.13291468160695	-0.167704927253116	-0.128740476716506	-0.191389769001214	0.455348045701493	0.52348727682211	0.413930783411349	0.453319932748467	0.521919532201598	0.412179360199335	0.00294513990581682	0.00529950965133659	0.0053372946158044
211	8.11571529291185	0.25	10.3596023423235	7.58107035252276	13.1381343321243	0.341884980530504	9.2471647690052	7.24405408304688	11.2502754549635	0.51	0.33	0.75	7.83184490268316	9.99749027687319	12.1631356510632	13.540440453438	17.2846147312556	21.0287890090733	13.5939127825604	17.3519561349637	21.1158418409346	10.3596023423235	0.652155448774246	0.0411939088896139	-6.53849965944341	-0.167704927253116	-0.128740476716506	-0.191389769001214	0.455348045701493	0.52348727682211	0.413930783411349	0.453319932748467	0.521919532201598	0.412179360199335	0.00294513990581682	0.00529950965133659	0.0053372946158044
211	8.11571529291185	0.25	10.3871553766093	7.56605841780883	13.2082523354098	0.322829664428585	8.52113093076818	6.594294073148	10.4479677883884	0.5	0.34	0.83	7.24510205623984	9.36210344021336	11.4791048241869	12.656203892254	16.3543162097578	20.0524285272616	12.6143246545405	16.2976200156222	19.9865666923914	10.3871553766093	0.654889696146861	0.253528224270618	-6.18145098075698	-0.167704927253116	-0.128740476716506	-0.191389769001214	0.455348045701493	0.52348727682211	0.413930783411349	0.453319932748467	0.521919532201598	0.412179360199335	0.00294513990581682	0.00529950965133659	0.0053372946158044
211	8.11571529291185	0.25	10.461570615374	7.65029197067378	13.2728492600741	0.268551426392561	7.87061181906371	5.84259234089828	9.89863129722913	0.52	0.33	0.82	6.27654352104428	8.4551915891506	10.6338396572569	10.8077480784483	14.5592204282766	18.3106927781048	10.7612253929365	14.5009066995872	18.2319745145657	10.461570615374	0.639041373705074	-0.969127652784375	-7.4357933934765	-0.167704927253116	-0.128740476716506	-0.191389769001214	0.455348045701493	0.52348727682211	0.413930783411349	0.453319932748467	0.521919532201598	0.412179360199335	0.00294513990581682	0.00529950965133659	0.0053372946158044
211	8.11571529291185	0.25	10.7243070360808	7.85913019393957	13.589483878222	0.321015564660944	8.58398944422262	6.63485632541951	10.5331225630257	0.48	0.3	0.73	7.44530221621854	9.63252141394731	11.8197406116761	13.1873884363488	17.0614701483116	20.9355518602745	13.1494171627073	17.0129120976162	20.8703192281256	10.7243070360808	0.607150249241713	-0.0441958176295399	-7.00064841908967	-0.167704927253116	-0.128740476716506	-0.191389769001214	0.455348045701493	0.52348727682211	0.413930783411349	0.453319932748467	0.521919532201598	0.412179360199335	0.00294513990581682	0.00529950965133659	0.0053372946158044
211	8.11571529291185	0.25	10.7642096170073	7.83664193313053	13.691777300884	0.3700483723261	8.44689383447796	6.72618713604547	10.1676005329105	0.51	0.32	0.83	7.32631094650786	9.20054252310165	11.0747740996954	12.7268258919177	15.9826280453621	19.2384301988064	12.6044211458102	15.8258300201304	19.0498347401743	10.7642096170073	0.631656509665742	-0.104524136717478	-6.9442104880522	-0.167704927253116	-0.128740476716506	-0.191389769001214	0.455348045701493	0.52348727682211	0.413930783411349	0.453319932748467	0.521919532201598	0.412179360199335	0.00294513990581682	0.00529950965133659	0.0053372946158044
211	8.11571529291185	0.25	10.906163497885	7.9614378051371	13.850889190633	0.328470985342311	9.1009410580163	7.06925945744508	11.1326226585875	0.48	0.32	0.75	8.00190667401652	10.3016279753709	12.6013492767253	14.2555648735996	18.3525666930673	22.449568512535	14.2483603278658	18.3470042594255	22.4342459128445	10.906163497885	0.611997035405733	-0.77003818739498	-7.76177707712481	-0.167704927253116	-0.128740476716506	-0.191389769001214	0.455348045701493	0.52348727682211	0.413930783411349	0.453319932748467	0.521919532201598	0.412179360199335	0.00294513990581682	0.00529950965133659	0.0053372946158044
211	8.11571529291185	0.25	10.9376305210066	8.0163430766104	13.8589179654028	0.311746786076536	8.58957030391615	6.59692485418713	10.5822157536452	0.48	0.32	0.76	7.39682553480095	9.63108635634198	11.865347177883	13.0945809546428	17.049887060459	21.0051931662752	13.082434067011	17.0380044641247	20.9865514805637	10.9376305210066	0.609610699772035	-0.307667612369729	-7.29081671807036	-0.167704927253116	-0.128740476716506	-0.191389769001214	0.455348045701493	0.52348727682211	0.413930783411349	0.453319932748467	0.521919532201598	0.412179360199335	0.00294513990581682	0.00529950965133659	0.0053372946158044
211	8.11571529291185	0.25	10.95720616798	7.98713071221201	13.9272816237481	0.335726284744881	9.21484694696631	7.19110818715493	11.2385857067777	0.5	0.35	0.83	7.9453766741658	10.1813834645423	12.4173902549188	13.9303239093841	17.8506287773465	21.7709336453089	13.9203537135087	17.8369022437802	21.7577471241924	10.95720616798	0.660151539082963	-0.755317605738917	-7.13690632889051	-0.167704927253116	-0.128740476716506	-0.191389769001214	0.455348045701493	0.52348727682211	0.413930783411349	0.453319932748467	0.521919532201598	0.412179360199335	0.00294513990581682	0.00529950965133659	0.0053372946158044
211	8.11571529291185	0.25	10.9704041872759	8.01674557889279	13.9240627956591	0.339659116071958	8.74407483491975	6.84053581717498	10.6476138526645	0.55	0.33	0.93	7.06048411638796	9.02522889061562	10.9899736648433	11.8611371285779	15.1617758391276	18.4624145496773	11.6547408882227	14.8946452157738	18.1378577246493	10.9704041872759	0.673117922048718	0.456379076721686	-5.7159566463585	-0.167704927253116	-0.128740476716506	-0.191389769001214	0.455348045701493	0.52348727682211	0.413930783411349	0.453319932748467	0.521919532201598	0.412179360199335	0.00294513990581682	0.00529950965133659	0.0053372946158044
211	8.11571529291185	0.25	11.0015547916097	8.01394553186627	13.9891640513531	0.322774295901516	9.23850477059445	7.14918749899275	11.3278220421962	0.54	0.34	0.85	7.49244666492129	9.68207985411659	11.8717130433119	12.704160872253	16.4168936457807	20.1296264193084	12.6441551196146	16.3404477166188	20.0313545234148	11.0015547916097	0.664972724471793	-0.47170538637381	-6.58722704916722	-0.167704927253116	-0.128740476716506	-0.191389769001214	0.455348045701493	0.52348727682211	0.413930783411349	0.453319932748467	0.521919532201598	0.412179360199335	0.00294513990581682	0.00529950965133659	0.0053372946158044
211	8.11571529291185	0.25	11.0713713058146	8.10354533718902	14.0391972744403	0.343161391939173	9.49122446731871	7.44106410904364	11.5413848255938	0.47	0.3	0.7	8.53856773039647	10.8911120467437	13.2436563630908	15.352667927882	19.5826316425139	23.8125953571459	15.3753677909854	19.6121627071397	23.849113443012	11.0713713058146	0.601227847772261	1.03629813329026	-6.50596450193929	-0.167704927253116	-0.128740476716506	-0.191389769001214	0.455348045701493	0.52348727682211	0.413930783411349	0.453319932748467	0.521919532201598	0.412179360199335	0.00294513990581682	0.00529950965133659	0.0053372946158044
211	8.11571529291185	0.25	11.221914061401	8.21659235900449	14.2272357637975	0.401947903443145	9.79891021125057	7.93275455933919	11.6650658631619	0.48	0.32	0.73	8.93708645395153	11.0395080368842	13.1419296198169	15.8714879280497	19.6052057280417	23.3389235280338	15.9107636988463	19.6562121625028	23.4013178829368	11.221914061401	0.596007067842216	0.78191947326951	-6.59838676315581	-0.167704927253116	-0.128740476716506	-0.191389769001214	0.455348045701493	0.52348727682211	0.413930783411349	0.453319932748467	0.521919532201598	0.412179360199335	0.00294513990581682	0.00529950965133659	0.0053372946158044
211	8.11571529291185	0.25	11.2429732606516	8.17118700976457	14.3147595115385	0.328742439561862	8.71269366986128	6.76888007717659	10.656507262546	0.55	0.35	0.87	6.99341600380702	9.0017093894935	11.01000277518	11.7554615643961	15.131267564299	18.5070735642019	11.6952299799951	15.0592816138264	18.4152929331364	11.2429732606516	0.64915534259066	0.544285023553782	-5.96103270742033	-0.167704927253116	-0.128740476716506	-0.191389769001214	0.455348045701493	0.52348727682211	0.413930783411349	0.453319932748467	0.521919532201598	0.412179360199335	0.00294513990581682	0.00529950965133659	0.0053372946158044
211	8.11571529291185	0.25	11.2442032369537	8.21190639448984	14.2765000794175	0.326339651685154	9.06295916195553	7.02994195454292	11.0959763693681	0.48	0.32	0.79	7.87878325650697	10.1572802963868	12.4357773362666	13.9436070722176	17.9760149206067	22.0084227689958	13.8704572171655	17.8849616000624	21.8941635056956	11.2442032369537	0.62667202892759	-0.245062493491251	-7.05142918673966	-0.167704927253116	-0.128740476716506	-0.191389769001214	0.455348045701493	0.52348727682211	0.413930783411349	0.453319932748467	0.521919532201598	0.412179360199335	0.00294513990581682	0.00529950965133659	0.0053372946158044
211	8.11571529291185	0.25	11.2696119656783	8.23842999834768	14.3007939330089	0.331677739983844	9.42237013413672	7.33413007602006	11.5106101922534	0.51	0.34	0.69	7.99010831027597	10.2651244429682	12.5401405756605	13.88173237128	17.8342651615754	21.7867979518709	14.0777539711057	18.0828615106626	22.0948162319417	11.2696119656783	0.618270291036072	0.747923206864729	-6.14096737141487	-0.167704927253116	-0.128740476716506	-0.191389769001214	0.455348045701493	0.52348727682211	0.413930783411349	0.453319932748467	0.521919532201598	0.412179360199335	0.00294513990581682	0.00529950965133659	0.0053372946158044
211	8.11571529291185	0.25	11.3418122532122	8.3065907764509	14.3770337299735	0.473219303266804	12.8826743674346	10.760528700281	15.0048200345882	0.5	0.31	0.66	11.8163467464475	14.1467163544857	16.4770859625239	20.6345692847141	24.7040312062267	28.7734931277392	20.8134161156101	24.9180653873796	29.0202305744169	11.3418122532122	0.593007203916374	-0.231181854868735	-7.74113149293394	-0.167704927253116	-0.128740476716506	-0.191389769001214	0.455348045701493	0.52348727682211	0.413930783411349	0.453319932748467	0.521919532201598	0.412179360199335	0.00294513990581682	0.00529950965133659	0.0053372946158044
211	8.11571529291185	0.25	11.4218464838288	8.31103335655942	14.5326596110981	0.354889115809932	9.01513507184875	7.11743076073749	10.91283938296	0.44	0.3	0.69	8.42564370765485	10.6721538495037	12.9186639913526	15.4805017935638	19.6080326371189	23.735563480674	15.5249470477045	19.6643281969878	23.7945131192757	11.4218464838288	0.567748969586543	0.0464642894023845	-7.76811587520854	-0.167704927253116	-0.128740476716506	-0.191389769001214	0.455348045701493	0.52348727682211	0.413930783411349	0.453319932748467	0.521919532201598	0.412179360199335	0.00294513990581682	0.00529950965133659	0.0053372946158044
211	8.11571529291185	0.25	11.5293198469943	8.41485765724228	14.6437820367462	0.33783348205123	9.16213841828252	7.15944452285404	11.164832313711	0.55	0.34	0.89	7.37849803213436	9.44246722963515	11.506436427136	12.3841026723473	15.8482774058896	19.312452139432	12.2436381349186	15.671365861466	19.0964799927112	11.5293198469943	0.673667679612227	-0.863187331848226	-6.99730513747262	-0.167704927253116	-0.128740476716506	-0.191389769001214	0.455348045701493	0.52348727682211	0.413930783411349	0.453319932748467	0.521919532201598	0.412179360199335	0.00294513990581682	0.00529950965133659	0.0053372946158044
211	8.11571529291185	0.25	11.7471615943061	8.53196885260839	14.9623543360039	0.319723653040538	8.83989816491899	6.82669304696682	10.8531032828712	0.49	0.32	0.73	7.60041517702409	9.84179246287477	12.0831697487255	13.3921724553911	17.3415502789144	21.2909281024377	13.435287003052	17.4047051476351	21.3644192766649	11.7471615943061	0.601024547993571	-0.12199252885209	-7.23667589609199	-0.167704927253116	-0.128740476716506	-0.191389769001214	0.455348045701493	0.52348727682211	0.413930783411349	0.453319932748467	0.521919532201598	0.412179360199335	0.00294513990581682	0.00529950965133659	0.0053372946158044
211	8.11571529291185	0.25	11.7593350520519	8.60643709987639	14.9122330042273	0.319759573587751	9.05992797675471	6.99678347022126	11.1230724832882	0.48	0.32	0.77	7.88655160880783	10.2120624233779	12.5375732379479	14.0104937836671	18.1417740221678	22.2730542606686	13.9986395775286	18.1317846669321	22.2570274609608	11.7593350520519	0.619219721116276	-0.37281308775744	-7.22720403266981	-0.167704927253116	-0.128740476716506	-0.191389769001214	0.455348045701493	0.52348727682211	0.413930783411349	0.453319932748467	0.521919532201598	0.412179360199335	0.00294513990581682	0.00529950965133659	0.0053372946158044
211	8.11571529291185	0.25	11.7606401753448	8.59374723835417	14.9275331123355	0.288228028014623	8.673754463809	6.5456403031861	10.8018686244319	0.52	0.35	0.86	7.04126905293549	9.33052169839693	11.6197743438584	12.1348550689867	16.0801309645851	20.0254068601835	12.0981622231462	16.0323658301347	19.9657413934388	11.7606401753448	0.643845925872077	0.651849365306781	-5.6499684542082	-0.167704927253116	-0.128740476716506	-0.191389769001214	0.455348045701493	0.52348727682211	0.413930783411349	0.453319932748467	0.521919532201598	0.412179360199335	0.00294513990581682	0.00529950965133659	0.0053372946158044
211	8.11571529291185	0.25	11.8421378622687	8.62178581681409	15.0624899077234	0.298324830224655	8.900585025278	6.76936951610154	11.0318005344545	0.52	0.33	0.84	7.25711910890298	9.5418938962811	11.8266686836592	12.4799231001604	16.4090047673861	20.3380864346118	12.3958371897967	16.2982536410622	20.2010608061197	11.8421378622687	0.644768751927159	-0.21619255113856	-6.64501089787946	-0.167704927253116	-0.128740476716506	-0.191389769001214	0.455348045701493	0.52348727682211	0.413930783411349	0.453319932748467	0.521919532201598	0.412179360199335	0.00294513990581682	0.00529950965133659	0.0053372946158044
211	8.11571529291185	0.25	12.1080118739344	8.79969667340907	15.4163270744597	0.312439735916857	9.76178541681967	7.50085616822773	12.0227146654116	0.51	0.34	0.75	8.11282710386012	10.558218360072	13.0036096162838	14.0299079193867	18.2588423848089	22.4877768502311	14.1067420633455	18.363715795292	22.6141377908211	12.1080118739344	0.623106476627337	0.396216243947248	-6.38063633341464	-0.167704927253116	-0.128740476716506	-0.191389769001214	0.455348045701493	0.52348727682211	0.413930783411349	0.453319932748467	0.521919532201598	0.412179360199335	0.00294513990581682	0.00529950965133659	0.0053372946158044
211	8.11571529291185	0.25	12.1272680528382	8.8311714529464	15.4233646527299	0.351034472433984	9.70569444852114	7.64531121653853	11.7660776805037	0.52	0.34	0.82	8.22380931729398	10.4400956580934	12.6563819988928	14.1724013423508	17.9918113383153	21.8112213342799	14.1239060519759	17.9314212892555	21.7461392460087	12.1272680528382	0.646010929690041	0.526229302870717	-5.90802768944771	-0.167704927253116	-0.128740476716506	-0.191389769001214	0.455348045701493	0.52348727682211	0.413930783411349	0.453319932748467	0.521919532201598	0.412179360199335	0.00294513990581682	0.00529950965133659	0.0053372946158044
211	8.11571529291185	0.25	12.3431621315016	9.0264025410524	15.6599217219509	0.318770282079572	9.65814806574526	7.45376432040075	11.8625318110898	0.49	0.34	0.73	8.29241443038323	10.7448214014443	13.1972283725054	14.6043835085842	18.9234985534465	23.2426135983087	14.7137295723554	19.0638850840861	23.4228043754062	12.3431621315016	0.592244780798373	0.369932206103579	-6.87777710998325	-0.167704927253116	-0.128740476716506	-0.191389769001214	0.455348045701493	0.52348727682211	0.413930783411349	0.453319932748467	0.521919532201598	0.412179360199335	0.00294513990581682	0.00529950965133659	0.0053372946158044
211	8.11571529291185	0.25	12.3933664646293	9.07573889069719	15.7109940385613	0.296234745184033	8.40790014361418	6.3845598985406	10.4312403886878	0.47	0.32	0.79	7.28097296003136	9.58839678366741	11.8958206073035	13.0365135826162	17.1679342296658	21.2993548767155	12.969912942944	17.0842050513775	21.1946034280322	12.3933664646293	0.603369753886406	-0.594900734343727	-7.67324729094731	-0.167704927253116	-0.128740476716506	-0.191389769001214	0.455348045701493	0.52348727682211	0.413930783411349	0.453319932748467	0.521919532201598	0.412179360199335	0.00294513990581682	0.00529950965133659	0.0053372946158044
211	8.11571529291185	0.25	12.4104351100785	9.03448912543889	15.786381094718	0.333465363080783	8.82567790217111	6.87754073872455	10.7738150656177	0.49	0.32	0.79	7.6099309933981	9.76552555004366	11.9211201066892	13.3548162079587	17.1377111051466	20.9206060023345	13.3056909217629	17.0718263263547	20.8396602430627	12.4104351100785	0.601277627156674	-0.190742884279091	-7.01418364819512	-0.167704927253116	-0.128740476716506	-0.191389769001214	0.455348045701493	0.52348727682211	0.413930783411349	0.453319932748467	0.521919532201598	0.412179360199335	0.00294513990581682	0.00529950965133659	0.0053372946158044
211	8.11571529291185	0.25	12.4487004411124	9.04368396139485	15.85371692083	0.301837807028991	9.33215425776752	7.11621059133712	11.5480979241979	0.48	0.33	0.74	7.97693685656657	10.4609053223596	12.9448737881527	14.1190391275112	18.5156199944095	22.9122008613078	14.1939962927471	18.6116418339045	23.0381301673507	12.4487004411124	0.584925640551746	1.80347980234974	-5.27000157960957	-0.167704927253116	-0.128740476716506	-0.191389769001214	0.455348045701493	0.52348727682211	0.413930783411349	0.453319932748467	0.521919532201598	0.412179360199335	0.00294513990581682	0.00529950965133659	0.0053372946158044
211	8.11571529291185	0.25	12.4879129420958	9.13794140995614	15.8378844742354	0.324911261994489	8.16471407452306	6.32722616121302	10.0022019878331	0.48	0.3	0.74	7.1344300068771	9.20633775475502	11.2782455026329	12.6774088800964	16.3590515139675	20.0406941478386	12.6111884953985	16.2771350192337	19.9357544353338	12.4879129420958	0.571926109053674	0.490300019726654	-7.09846563847086	-0.167704927253116	-0.128740476716506	-0.191389769001214	0.455348045701493	0.52348727682211	0.413930783411349	0.453319932748467	0.521919532201598	0.412179360199335	0.00294513990581682	0.00529950965133659	0.0053372946158044
211	8.11571529291185	0.25	12.6348880817846	9.26226440332703	16.0075117602421	0.375731499906258	9.83483005203496	7.85558654549536	11.8140735585746	0.5	0.3	0.74	8.67152048355671	10.8563415035411	13.0411625235255	15.1942730354072	19.0225252057259	22.8507773760447	15.1517768086252	18.9752270059884	22.7886212128823	12.6348880817846	0.593242341414335	-0.515509020475792	-7.83959638923526	-0.167704927253116	-0.128740476716506	-0.191389769001214	0.455348045701493	0.52348727682211	0.413930783411349	0.453319932748467	0.521919532201598	0.412179360199335	0.00294513990581682	0.00529950965133659	0.0053372946158044
211	8.11571529291185	0.25	12.7513118446649	9.26583201930079	16.236791670029	0.306443121913958	9.71492668609294	7.43305567272401	11.9967976994619	0.47	0.34	0.72	8.49582880000768	11.1039601428714	13.7120914857351	15.23496188891	19.911937207641	24.588912526372	15.3970448947563	20.1234567901229	24.8498208227286	12.7513118446649	0.588429677380018	1.03875377587845	-6.01752334521933	-0.167704927253116	-0.128740476716506	-0.191389769001214	0.455348045701493	0.52348727682211	0.413930783411349	0.453319932748467	0.521919532201598	0.412179360199335	0.00294513990581682	0.00529950965133659	0.0053372946158044
211	8.11571529291185	0.25	12.7922289811892	9.35734039494858	16.2271175674297	0.307727883489908	8.62596092036114	6.60597685951546	10.6459449812068	0.48	0.31	0.76	7.4558467981227	9.73570517676979	12.0155635554169	13.256983514619	17.3107209048509	21.3644582950828	13.2181777925033	17.2574621274775	21.2949218365475	12.7922289811892	0.57983580151583	-0.867709209037338	-8.23650835279491	-0.167704927253116	-0.128740476716506	-0.191389769001214	0.455348045701493	0.52348727682211	0.413930783411349	0.453319932748467	0.521919532201598	0.412179360199335	0.00294513990581682	0.00529950965133659	0.0053372946158044
211	8.11571529291185	0.25	12.8374430962769	9.38946047253775	16.285425720016	0.318668745617072	8.94037749276943	6.89934114711575	10.9814138384231	0.53	0.34	0.77	7.30062560864879	9.46037418398797	11.6201227593271	12.452772821708	16.1366842838771	19.8205957460461	12.4857846117095	16.1860563052643	19.8770204892795	12.8374430962769	0.607081074843244	0.822474237169202	-5.93310879762423	-0.167704927253116	-0.128740476716506	-0.191389769001214	0.455348045701493	0.52348727682211	0.413930783411349	0.453319932748467	0.521919532201598	0.412179360199335	0.00294513990581682	0.00529950965133659	0.0053372946158044
211	8.11571529291185	0.25	12.9576534632675	9.45376423747223	16.4615426890627	0.317844574889821	8.79400668778221	6.78256929127987	10.8054440842846	0.51	0.32	0.78	7.33180057117626	9.50611788652187	11.6804352018675	12.6746910489316	16.4334948989287	20.1922987489258	12.6151665100193	16.3531869042522	20.0898447613279	12.9576534632675	0.597857402208159	0.288236614320907	-6.7384670665646	-0.167704927253116	-0.128740476716506	-0.191389769001214	0.455348045701493	0.52348727682211	0.413930783411349	0.453319932748467	0.521919532201598	0.412179360199335	0.00294513990581682	0.00529950965133659	0.0053372946158044
211	8.11571529291185	0.25	12.9590556208602	9.4987268614772	16.4193843802431	0.345771019317161	9.71439690137243	7.62812024315521	11.8006735595897	0.54	0.31	0.75	7.94850871587958	10.1224110237851	12.2963133316906	13.4300910388645	17.1031958876321	20.7763007363996	13.3817725490027	17.0482881461252	20.7000608324086	12.9590556208602	0.616671492858059	0.278334037629498	-6.60764694726165	-0.167704927253116	-0.128740476716506	-0.191389769001214	0.455348045701493	0.52348727682211	0.413930783411349	0.453319932748467	0.521919532201598	0.412179360199335	0.00294513990581682	0.00529950965133659	0.0053372946158044
211	8.11571529291185	0.25	13.023748949429	9.54483520856992	16.502662690288	0.333500986955972	9.9797611123695	7.77705376352012	12.1824684612189	0.47	0.32	0.72	8.83653487218472	11.3393207462681	13.8421066203515	15.782650314537	20.2527955506701	24.7229407868033	15.8599335738984	20.3521465184291	24.8413813367951	13.023748949429	0.581025635798476	-0.876547846947271	-8.24939550181615	-0.167704927253116	-0.128740476716506	-0.191389769001214	0.455348045701493	0.52348727682211	0.413930783411349	0.453319932748467	0.521919532201598	0.412179360199335	0.00294513990581682	0.00529950965133659	0.0053372946158044
211	8.11571529291185	0.25	13.2056522257008	9.64958665637502	16.7617177950265	0.331867066706706	9.29539578515351	7.23617596832104	11.354615601986	0.48	0.34	0.73	8.10660950107772	10.4135311410465	12.7204527810152	14.3429254546353	18.4245338147467	22.506142174858	14.4592617695499	18.5752451523991	22.6900069498726	13.2056522257008	0.592931061980419	0.930472843097521	-6.13887283440409	-0.167704927253116	-0.128740476716506	-0.191389769001214	0.455348045701493	0.52348727682211	0.413930783411349	0.453319932748467	0.521919532201598	0.412179360199335	0.00294513990581682	0.00529950965133659	0.0053372946158044
211	8.11571529291185	0.25	13.3752867243132	9.77526438065124	16.9753090679751	0.294071993610559	8.80829406364563	6.67755317631494	10.9390349509763	0.45	0.31	0.7	7.79463122206745	10.2818206173437	12.7690100126199	14.1809142050226	18.7059030622503	23.2308919194779	14.2271458338374	18.7696704308348	23.3051059610684	13.3752867243132	0.567924879942015	-0.838299957020652	-8.48170749008197	-0.167704927253116	-0.128740476716506	-0.191389769001214	0.455348045701493	0.52348727682211	0.413930783411349	0.453319932748467	0.521919532201598	0.412179360199335	0.00294513990581682	0.00529950965133659	0.0053372946158044
211	8.11571529291185	0.25	13.4429862605856	9.80272537871739	17.0832471424538	0.292969006594773	9.34017993717167	7.07475805458694	11.6056018197564	0.49	0.36	0.7	7.87119376217233	10.3916438543601	12.9120939465478	13.8630373245396	18.3021471671355	22.7412570097313	14.1057386958767	18.6123562714934	23.1290682155753	13.4429862605856	0.593043991239715	-0.560305951749893	-7.70605037528932	-0.167704927253116	-0.128740476716506	-0.191389769001214	0.455348045701493	0.52348727682211	0.413930783411349	0.453319932748467	0.521919532201598	0.412179360199335	0.00294513990581682	0.00529950965133659	0.0053372946158044
211	8.11571529291185	0.25	13.5740251005218	9.89851743727602	17.2495327637676	0.327176174894521	9.50730496466094	7.37866244955991	11.635947479762	0.47	0.33	0.71	8.44334331105345	10.8791315944129	13.3149198777723	15.1526384629944	19.523966013045	23.8952935630957	15.2957115965488	19.7094521694364	24.1262912017906	13.5740251005218	0.582935033466851	0.514062969701517	-6.82980419454284	-0.167704927253116	-0.128740476716506	-0.191389769001214	0.455348045701493	0.52348727682211	0.413930783411349	0.453319932748467	0.521919532201598	0.412179360199335	0.00294513990581682	0.00529950965133659	0.0053372946158044
211	8.11571529291185	0.25	13.8391411705585	10.1119195213575	17.5663628197595	0.336989004723666	9.45880658104583	7.38735728981846	11.5302558722732	0.56	0.34	0.77	7.53648140274605	9.64974578777626	11.7630101728065	12.5725966839873	16.0980111817845	19.6234256795816	12.6215745524926	16.157514471981	19.6917817165471	13.8391411705585	0.609276988936968	0.837709880331451	-5.83116522511605	-0.167704927253116	-0.128740476716506	-0.191389769001214	0.455348045701493	0.52348727682211	0.413930783411349	0.453319932748467	0.521919532201598	0.412179360199335	0.00294513990581682	0.00529950965133659	0.0053372946158044
211	8.11571529291185	0.25	14.0454919563769	10.2149118373337	17.8760720754202	0.327599198037864	10.047373441001	7.79997175483022	12.2947751271718	0.47	0.32	0.72	8.90342526319465	11.4687644180202	14.0341035728457	15.9515775317474	20.5476970266332	25.1438165215189	16.0303591712435	20.6563936080963	25.2733179108344	14.0454919563769	0.567530848071898	0.103256712913608	-7.2247171843778	-0.167704927253116	-0.128740476716506	-0.191389769001214	0.455348045701493	0.52348727682211	0.413930783411349	0.453319932748467	0.521919532201598	0.412179360199335	0.00294513990581682	0.00529950965133659	0.0053372946158044
211	8.11571529291185	0.25	14.9703563482666	10.9197265874873	19.0209861090458	0.330862755084231	10.1919484482714	7.92899124415771	12.454905652385	0.46	0.32	0.77	9.19431802941949	11.818403184882	14.4424883403446	16.6508883591973	21.4031004132971	26.1553124673968	16.632828398229	21.3810360906388	26.1235609613322	14.9703563482666	0.586342033826619	0.574507431252332	-6.64846844510615	-0.167704927253116	-0.128740476716506	-0.191389769001214	0.455348045701493	0.52348727682211	0.413930783411349	0.453319932748467	0.521919532201598	0.412179360199335	0.00294513990581682	0.00529950965133659	0.0053372946158044
211	8.11571529291185	0.25	15.717122107047	11.4310741138944	20.0031701001995	0.330632179391175	10.1202146912165	7.87201417881451	12.3684152036185	0.48	0.32	0.66	8.85614586015703	11.3854085378458	13.9146712155345	15.712957407416	20.200484753311	24.6880120992061	15.9024130024263	20.4420628650833	24.9838496339928	15.717122107047	0.548578951167789	-0.257835874452962	-7.97110227084054	-0.167704927253116	-0.128740476716506	-0.191389769001214	0.455348045701493	0.52348727682211	0.413930783411349	0.453319932748467	0.521919532201598	0.412179360199335	0.00294513990581682	0.00529950965133659	0.0053372946158044
211	8.11571529291185	0.25	15.8313739147835	11.5189595834756	20.1437882460914	0.264554900939574	9.83515208940236	7.2748938930894	12.3954102857153	0.53	0.37	0.78	7.72944755671762	10.4496771230699	13.1699066894222	13.2176795197041	17.8693861732825	22.5210928268608	13.3455060450096	18.0391839576996	22.7355938707842	15.8313739147835	0.611414836116988	0.314579559380967	-6.0496574210491	-0.167704927253116	-0.128740476716506	-0.191389769001214	0.455348045701493	0.52348727682211	0.413930783411349	0.453319932748467	0.521919532201598	0.412179360199335	0.00294513990581682	0.00529950965133659	0.0053372946158044
211	8.11571529291185	0.26	7.25517207342012	5.3317060802884	9.17863806655184	0.444406039127892	10.0100371811118	8.26256635338361	11.7575080088401	0.49	0.32	0.74	9.13490121566579	11.0668643256526	12.9988274356393	16.0223743405574	19.4109863714428	22.7995984023283	16.0728064168081	19.4692144389573	22.8713045245781	7.25517207342012	0.62415930702765	0.621314266604996	-6.55300755893654	-0.167704927253116	-0.128740476716506	-0.191389769001214	0.455348045701493	0.52348727682211	0.413930783411349	0.453319932748467	0.521919532201598	0.412179360199335	0.00294513990581682	0.00529950965133659	0.0053372946158044
211	8.11571529291185	0.26	8.58330014145	6.33549163154894	10.8311086513511	0.351732484246142	9.23900158849999	7.28069180513485	11.1973113718651	0.47	0.31	0.73	8.28299043496246	10.5108915243709	12.7387926137793	14.8065596977479	18.7891250212286	22.7716903447093	14.7838234886272	18.7589221267747	22.7319640823274	8.58330014145	0.650038536634668	0.66350626266008	-6.27511957639722	-0.167704927253116	-0.128740476716506	-0.191389769001214	0.455348045701493	0.52348727682211	0.413930783411349	0.453319932748467	0.521919532201598	0.412179360199335	0.00294513990581682	0.00529950965133659	0.0053372946158044
211	8.11571529291185	0.26	8.70483211386432	6.42745870672338	10.9822055210053	0.42561776912931	9.85230389941573	8.06534779896709	11.6392599998644	0.47	0.26	0.81	9.24660669217985	11.2952821676697	13.3439576431596	16.6155695526428	20.2969102851933	23.9782510177438	16.1301148704793	19.7020166926786	23.2684065177578	8.70483211386432	0.634730015332694	0.879681269457051	-6.51433663463389	-0.167704927253116	-0.128740476716506	-0.191389769001214	0.455348045701493	0.52348727682211	0.413930783411349	0.453319932748467	0.521919532201598	0.412179360199335	0.00294513990581682	0.00529950965133659	0.0053372946158044
211	8.11571529291185	0.26	9.36842059827608	6.89440358788954	11.8424376086626	0.339518228158607	8.65573792979999	6.77083742552256	10.5406384340774	0.49	0.29	0.7	7.56423212773198	9.67000192487537	11.7757717220188	13.3587062220768	17.0775714837905	20.7964367455042	13.3531082264795	17.0699194012514	20.7803554541574	9.36842059827608	0.60422373908368	0.0834126464782907	-7.39466297295099	-0.167704927253116	-0.128740476716506	-0.191389769001214	0.455348045701493	0.52348727682211	0.413930783411349	0.453319932748467	0.521919532201598	0.412179360199335	0.00294513990581682	0.00529950965133659	0.0053372946158044
211	8.11571529291185	0.26	9.49569777380299	6.98368146354105	12.0077140840649	0.363615432038903	8.83765315274684	7.01224039675615	10.6630659087375	0.44	0.29	0.72	8.294830532131	10.4541246528998	12.6134187736686	15.2320091071937	19.1971760367958	23.162342966398	15.1390904832042	19.0837861382281	23.0319011788841	9.49569777380299	0.604793167306448	-0.917727109876744	-8.47345151606573	-0.167704927253116	-0.128740476716506	-0.191389769001214	0.455348045701493	0.52348727682211	0.413930783411349	0.453319932748467	0.521919532201598	0.412179360199335	0.00294513990581682	0.00529950965133659	0.0053372946158044
211	8.11571529291185	0.26	10.0792884759624	7.41386379578686	12.7447131561379	0.384498173252517	9.04908456850772	7.26153686200548	10.83663227501	0.5	0.34	0.79	7.94996836337286	9.90698489923435	11.8640014350958	13.8557145303376	17.2665284119343	20.677342293531	13.8699989220282	17.2816732909412	20.7060044577896	10.0792884759624	0.627196194126659	0.448189979885853	-6.47368667321909	-0.167704927253116	-0.128740476716506	-0.191389769001214	0.455348045701493	0.52348727682211	0.413930783411349	0.453319932748467	0.521919532201598	0.412179360199335	0.00294513990581682	0.00529950965133659	0.0053372946158044
211	8.11571529291185	0.26	10.0806663368628	7.42693676651267	12.7343959072129	0.375440380934032	9.01374654375277	7.19861851379997	10.8288745737056	0.49	0.34	0.77	8.05325180411537	10.0838751874625	12.1144985708096	14.2353193749592	17.8247479803624	21.4141765857656	14.2997417153174	17.9107997507574	21.511342538651	10.0806663368628	0.622540046259344	-0.131472094144547	-6.85084394404271	-0.167704927253116	-0.128740476716506	-0.191389769001214	0.455348045701493	0.52348727682211	0.413930783411349	0.453319932748467	0.521919532201598	0.412179360199335	0.00294513990581682	0.00529950965133659	0.0053372946158044
211	8.11571529291185	0.26	10.2364309139461	7.52377294616111	12.949088881731	0.368632342918551	9.42304171477133	7.49764147175983	11.3484419577828	0.47	0.3	0.69	8.53625830342452	10.7283761679194	12.9204940324143	15.2670844458576	19.187683772039	23.1082830982204	15.3195694929012	19.2511296647855	23.1844851696669	10.2364309139461	0.598396524178139	-0.577309216665565	-8.04401687323119	-0.167704927253116	-0.128740476716506	-0.191389769001214	0.455348045701493	0.52348727682211	0.413930783411349	0.453319932748467	0.521919532201598	0.412179360199335	0.00294513990581682	0.00529950965133659	0.0053372946158044
211	8.11571529291185	0.26	10.2698742076555	7.55676301359235	12.9829854017187	0.329492406408673	8.95801386721915	6.96286026236836	10.9531674720699	0.53	0.34	0.78	7.34063178890573	9.44403289472313	11.5474340005405	12.4923534762105	16.0719404752255	19.6515274742404	12.532556681244	16.1235330067736	19.7176933695401	10.2698742076555	0.651443982989923	-1.20764600300602	-7.60200709776224	-0.167704927253116	-0.128740476716506	-0.191389769001214	0.455348045701493	0.52348727682211	0.413930783411349	0.453319932748467	0.521919532201598	0.412179360199335	0.00294513990581682	0.00529950965133659	0.0053372946158044
211	8.11571529291185	0.26	10.4103667633824	7.64247692198699	13.1782566047778	0.344083413634596	9.3089436139308	7.30226279822795	11.3156244296337	0.5	0.33	0.77	8.04222260526392	10.2522463011396	12.4622699970152	14.0705620184834	17.9371890694161	21.8038161203488	14.0973831483879	17.9724306583651	21.8411389761554	10.4103667633824	0.622896721349896	-0.741302616908677	-7.49737700315917	-0.167704927253116	-0.128740476716506	-0.191389769001214	0.455348045701493	0.52348727682211	0.413930783411349	0.453319932748467	0.521919532201598	0.412179360199335	0.00294513990581682	0.00529950965133659	0.0053372946158044
211	8.11571529291185	0.26	10.4882472260847	7.74421953594494	13.2322749162244	0.366682147329027	9.17356538836913	7.2912620834365	11.0558686933018	0.52	0.36	0.85	7.81505817957468	9.8325840442767	11.8501099089787	13.4377132340343	16.90677685316	20.3758404722856	13.4228217442182	16.8896504761341	20.356347988759	10.4882472260847	0.672272721349843	-0.671271324949303	-6.87905344870422	-0.167704927253116	-0.128740476716506	-0.191389769001214	0.455348045701493	0.52348727682211	0.413930783411349	0.453319932748467	0.521919532201598	0.412179360199335	0.00294513990581682	0.00529950965133659	0.0053372946158044
211	8.11571529291185	0.26	10.4967385257406	7.70899783095546	13.2844792205257	0.361742429766731	9.64073137330847	7.64135891597339	11.6401038306436	0.52	0.34	0.72	8.18477341948221	10.3263310565974	12.4678886937126	14.0674394297815	17.7482050174756	21.4289706051698	14.2010224400243	17.9166959322249	21.632334591549	10.4967385257406	0.63303082875989	-0.0460033698516408	-6.86092804798051	-0.167704927253116	-0.128740476716506	-0.191389769001214	0.455348045701493	0.52348727682211	0.413930783411349	0.453319932748467	0.521919532201598	0.412179360199335	0.00294513990581682	0.00529950965133659	0.0053372946158044
211	8.11571529291185	0.26	10.6204596483148	7.85701401953577	13.3839052770938	0.317653852026983	8.67652049680797	6.69108232366887	10.6619586699471	0.52	0.34	0.79	7.21674683715954	9.35816491621866	11.4995829952778	12.4580832676491	16.154757869341	19.8514324710329	12.4858752848833	16.1868319633799	19.893891936126	10.6204596483148	0.617995463161657	-0.0602229765171717	-6.81488653868447	-0.167704927253116	-0.128740476716506	-0.191389769001214	0.455348045701493	0.52348727682211	0.413930783411349	0.453319932748467	0.521919532201598	0.412179360199335	0.00294513990581682	0.00529950965133659	0.0053372946158044
211	8.11571529291185	0.26	10.6564365413401	7.84879956436786	13.4640735183123	0.307394868264771	8.44377056054419	6.46490435673126	10.4226367643571	0.49	0.32	0.8	7.16218599753663	9.35448568735192	11.5467853771672	12.5792035509586	16.4296179429298	20.2800323349011	12.5131193043128	16.3450750962417	20.1774494650272	10.6564365413401	0.644164488423104	0.462139666845181	-6.16358185892185	-0.167704927253116	-0.128740476716506	-0.191389769001214	0.455348045701493	0.52348727682211	0.413930783411349	0.453319932748467	0.521919532201598	0.412179360199335	0.00294513990581682	0.00529950965133659	0.0053372946158044
211	8.11571529291185	0.26	10.6715770839443	7.8652674991278	13.4778866687608	0.353974822464978	8.65300072833547	6.82788361401092	10.47811784266	0.45	0.3	0.72	7.96796383096179	10.09782836532	12.2276928996782	14.4935496595707	18.3677260554182	22.2419024512657	14.4691280822973	18.3379343043402	22.2080507993892	10.6715770839443	0.596913318364762	1.27792253501514	-6.27588973760331	-0.167704927253116	-0.128740476716506	-0.191389769001214	0.455348045701493	0.52348727682211	0.413930783411349	0.453319932748467	0.521919532201598	0.412179360199335	0.00294513990581682	0.00529950965133659	0.0053372946158044
211	8.11571529291185	0.26	10.6839404127912	7.9004831842356	13.4673976413468	0.326707420057125	8.62026048395831	6.68816642084836	10.5523545470683	0.5	0.31	0.8	7.35714164755295	9.48249092929121	11.6078402110295	12.8620160093722	16.5776270165787	20.2932380237852	12.7572900173927	16.4430298686463	20.1281337637455	10.6839404127912	0.643046513393726	-0.196017996360544	-7.03610471419096	-0.167704927253116	-0.128740476716506	-0.191389769001214	0.455348045701493	0.52348727682211	0.413930783411349	0.453319932748467	0.521919532201598	0.412179360199335	0.00294513990581682	0.00529950965133659	0.0053372946158044
211	8.11571529291185	0.26	10.6889242993728	7.89459561003301	13.4832529887125	0.377743439554526	9.70602352742926	7.7610527613334	11.6509942935251	0.47	0.31	0.73	8.87464027121386	11.0986833769539	13.3227264826939	15.9190238120187	19.9084356729221	23.8978475338255	15.9519465742241	19.9378683526951	23.9440319343496	10.6889242993728	0.621285880018358	0.608544443957336	-6.52583582482092	-0.167704927253116	-0.128740476716506	-0.191389769001214	0.455348045701493	0.52348727682211	0.413930783411349	0.453319932748467	0.521919532201598	0.412179360199335	0.00294513990581682	0.00529950965133659	0.0053372946158044
211	8.11571529291185	0.26	10.7232743555745	7.91213997931274	13.5344087318363	0.404647944304878	9.19490404666962	7.45357468652876	10.9362334068105	0.5	0.35	0.73	8.19467247276455	10.1091396074876	12.0236067422107	14.3211883211196	17.6669528360635	21.0127173510074	14.4737534658147	17.8447973021035	21.2363362792613	10.7232743555745	0.613073670859674	0.0383407158061679	-6.96013670373012	-0.167704927253116	-0.128740476716506	-0.191389769001214	0.455348045701493	0.52348727682211	0.413930783411349	0.453319932748467	0.521919532201598	0.412179360199335	0.00294513990581682	0.00529950965133659	0.0053372946158044
211	8.11571529291185	0.26	10.8119198508972	7.95067901518784	13.6731606866065	0.36844099196414	9.17730747694756	7.30134676121454	11.0532681926806	0.51	0.34	0.8	7.94198244375671	9.9825439397088	12.0231054356609	13.784313823688	17.3259660793977	20.8676183351075	13.7982225465938	17.3414743401888	20.8911936482147	10.8119198508972	0.639432496113286	-0.540628347364131	-7.12804150858938	-0.167704927253116	-0.128740476716506	-0.191389769001214	0.455348045701493	0.52348727682211	0.413930783411349	0.453319932748467	0.521919532201598	0.412179360199335	0.00294513990581682	0.00529950965133659	0.0053372946158044
211	8.11571529291185	0.26	10.9476071982287	8.0956645462533	13.7995498502041	0.362015439044995	9.46731350144206	7.50506611894728	11.4295608839368	0.46	0.31	0.67	8.64600199185908	10.9065543319296	13.1671066720001	15.587702861504	19.6632071481182	23.7387114347324	15.7273953775719	19.8384175969249	23.9452632287255	10.9476071982287	0.587775416536021	-0.766427640814865	-8.24295646651031	-0.167704927253116	-0.128740476716506	-0.191389769001214	0.455348045701493	0.52348727682211	0.413930783411349	0.453319932748467	0.521919532201598	0.412179360199335	0.00294513990581682	0.00529950965133659	0.0053372946158044
211	8.11571529291185	0.26	10.9543197563504	8.09989229569239	13.8087472170084	0.320750772568642	8.37566369071304	6.4726784793174	10.2786489021087	0.53	0.31	0.82	6.90149139575561	8.93054877975256	10.9596061637495	11.8279693495231	15.3054247530173	18.7828801565116	11.7002190570469	15.1403282742247	18.579580817088	10.9543197563504	0.625287731690997	0.159345518183839	-6.54952007747172	-0.167704927253116	-0.128740476716506	-0.191389769001214	0.455348045701493	0.52348727682211	0.413930783411349	0.453319932748467	0.521919532201598	0.412179360199335	0.00294513990581682	0.00529950965133659	0.0053372946158044
211	8.11571529291185	0.26	10.9640595714661	8.10314708228778	13.8249720606443	0.385677508075079	9.70352250071496	7.7914650785809	11.615579922849	0.53	0.34	0.78	8.21430954011964	10.2301347238928	12.2459599076659	13.9793090193023	17.4098886724335	20.8404683255648	14.0156598091214	17.4478878777103	20.8930093211219	10.9640595714661	0.637347792523047	0.811786816620574	-5.8131279870285	-0.167704927253116	-0.128740476716506	-0.191389769001214	0.455348045701493	0.52348727682211	0.413930783411349	0.453319932748467	0.521919532201598	0.412179360199335	0.00294513990581682	0.00529950965133659	0.0053372946158044
211	8.11571529291185	0.26	11.0523025015524	8.13321794259256	13.9713870605123	0.398379733061652	9.69297074754646	7.83321900418595	11.552722490907	0.54	0.35	0.78	8.18718666953923	10.1309769138509	12.0747671581626	13.8592042333222	17.1496368410071	20.440069448692	13.9462034058919	17.2572346644969	20.5678893046617	11.0523025015524	0.634695439568836	-0.456885558163494	-7.04990594564609	-0.167704927253116	-0.128740476716506	-0.191389769001214	0.455348045701493	0.52348727682211	0.413930783411349	0.453319932748467	0.521919532201598	0.412179360199335	0.00294513990581682	0.00529950965133659	0.0053372946158044
211	8.11571529291185	0.26	11.1254553282699	8.19546626343315	14.0554443931067	0.397764701983778	10.2856849216203	8.30967709218475	12.2616927510559	0.48	0.32	0.74	9.30047664341996	11.5120926257263	13.7237086080326	16.4449585999418	20.3555036894485	24.2660487789551	16.4729733918037	20.3853319501432	24.305226619245	11.1254553282699	0.610953071047356	0.0479520275075071	-7.27419298136048	-0.167704927253116	-0.128740476716506	-0.191389769001214	0.455348045701493	0.52348727682211	0.413930783411349	0.453319932748467	0.521919532201598	0.412179360199335	0.00294513990581682	0.00529950965133659	0.0053372946158044
211	8.11571529291185	0.26	11.3646828157289	8.37383643953327	14.3555291919246	0.296697121355611	8.05769798219062	6.12078112949545	9.99461483488578	0.5	0.32	0.76	6.7005613464458	8.82094923810016	10.9413371297545	11.6776036526758	15.3729730565851	19.0683424604943	11.6641207782552	15.3579213973079	19.0458689464359	11.3646828157289	0.607289505505477	-0.556930512920429	-7.54777785278895	-0.167704927253116	-0.128740476716506	-0.191389769001214	0.455348045701493	0.52348727682211	0.413930783411349	0.453319932748467	0.521919532201598	0.412179360199335	0.00294513990581682	0.00529950965133659	0.0053372946158044
211	8.11571529291185	0.26	11.4387129816179	8.43781570709977	14.4396102561361	0.391394591435028	9.50989770737868	7.65840587387521	11.3613895408822	0.49	0.32	0.73	8.53311280052796	10.5960732814338	12.6590337623396	15.0434141962552	18.6803014272375	22.3171886582198	15.0869934844803	18.7342766093298	22.3827375671403	11.4387129816179	0.599207580643217	-0.706615086696101	-8.12098995494951	-0.167704927253116	-0.128740476716506	-0.191389769001214	0.455348045701493	0.52348727682211	0.413930783411349	0.453319932748467	0.521919532201598	0.412179360199335	0.00294513990581682	0.00529950965133659	0.0053372946158044
211	8.11571529291185	0.26	11.474786933418	8.463475960923	14.486097905913	0.405836372220036	10.6022466522128	8.59933906018471	12.6051542442409	0.49	0.33	0.74	9.62159452248633	11.8625998580859	14.1036051936855	17.009149144812	20.9708203520583	24.9324915593046	17.0667332123225	21.048881685912	25.024514138851	11.474786933418	0.604059440176198	-0.390191296051412	-7.5017073099124	-0.167704927253116	-0.128740476716506	-0.191389769001214	0.455348045701493	0.52348727682211	0.413930783411349	0.453319932748467	0.521919532201598	0.412179360199335	0.00294513990581682	0.00529950965133659	0.0053372946158044
211	8.11571529291185	0.26	11.4979755727392	8.47663677239142	14.519314373087	0.291316956134079	8.26257454940826	6.25050035248863	10.2746487463279	0.49	0.3	0.86	6.96070495590465	9.20139834752571	11.4420917391468	12.2670548886582	16.2158946969527	20.1647345052472	12.0216393880562	15.8902730829902	19.7578162629365	11.4979755727392	0.632926525647099	0.0757179937776121	-6.51796449129201	-0.167704927253116	-0.128740476716506	-0.191389769001214	0.455348045701493	0.52348727682211	0.413930783411349	0.453319932748467	0.521919532201598	0.412179360199335	0.00294513990581682	0.00529950965133659	0.0053372946158044
211	8.11571529291185	0.26	11.5623467173462	8.52919553452601	14.5954979001664	0.360081214531437	9.64373409278888	7.63652375093631	11.6509444346414	0.5	0.35	0.72	8.37117596101111	10.5714848332711	12.771793705531	14.6018446019883	18.4398439916506	22.2778433813129	14.7891666366446	18.6766395196903	22.5720375846312	11.5623467173462	0.616450646470438	0.633104754045897	-6.04171001743082	-0.167704927253116	-0.128740476716506	-0.191389769001214	0.455348045701493	0.52348727682211	0.413930783411349	0.453319932748467	0.521919532201598	0.412179360199335	0.00294513990581682	0.00529950965133659	0.0053372946158044
211	8.11571529291185	0.26	11.5860527294855	8.53598960397593	14.6361158549951	0.322217814740007	8.43864209557286	6.52778446844615	10.3494997226996	0.52	0.35	0.78	6.99283223217307	9.0398218150332	11.0868113978933	12.0197034707719	15.5381931151448	19.0566827595177	12.0709159976391	15.6042869286328	19.1389254288813	11.5860527294855	0.616566358124204	-0.961968664710304	-7.72274755305956	-0.167704927253116	-0.128740476716506	-0.191389769001214	0.455348045701493	0.52348727682211	0.413930783411349	0.453319932748467	0.521919532201598	0.412179360199335	0.00294513990581682	0.00529950965133659	0.0053372946158044
211	8.11571529291185	0.26	11.5982020951948	8.55309802599072	14.643306164399	0.294115517076754	7.52603068548473	5.70566225619512	9.34639911477434	0.48	0.31	0.77	6.41773627618628	8.46528903695323	10.5128417977202	11.3851753685991	15.0175694487815	18.6499635289639	11.3429118345026	14.9648272331244	18.5775642671555	11.5982020951948	0.593122676463315	-0.543283958801159	-7.83383063036102	-0.167704927253116	-0.128740476716506	-0.191389769001214	0.455348045701493	0.52348727682211	0.413930783411349	0.453319932748467	0.521919532201598	0.412179360199335	0.00294513990581682	0.00529950965133659	0.0053372946158044
211	8.11571529291185	0.26	11.6366318524353	8.53730376638976	14.7359599384808	0.290124760194648	8.17469455539506	6.17825754247135	10.1711315683188	0.55	0.36	0.82	6.37605471849714	8.43640774666545	10.4967607748338	10.7104740207875	14.1714477037501	17.6324213867126	10.7632286347301	14.2453521014186	17.7174067876168	11.6366318524353	0.640382371892181	0.027925543956373	-6.1792520939716	-0.167704927253116	-0.128740476716506	-0.191389769001214	0.455348045701493	0.52348727682211	0.413930783411349	0.453319932748467	0.521919532201598	0.412179360199335	0.00294513990581682	0.00529950965133659	0.0053372946158044
211	8.11571529291185	0.26	11.6540985343949	8.58346265267224	14.7247344161175	0.346525715034499	9.97775078176057	7.83848556091014	12.117016002611	0.54	0.37	0.83	8.22831963100746	10.4739776571493	12.7196356832912	13.965966517003	17.7775326943242	21.5890988716455	14.0271893574044	17.8518341717698	21.6792005817122	11.6540985343949	0.651964767981484	0.550410585787414	-5.67384422083834	-0.167704927253116	-0.128740476716506	-0.191389769001214	0.455348045701493	0.52348727682211	0.413930783411349	0.453319932748467	0.521919532201598	0.412179360199335	0.00294513990581682	0.00529950965133659	0.0053372946158044
211	8.11571529291185	0.26	11.674846332681	8.60418082139891	14.7455118439631	0.344869768228316	9.10909593539565	7.14891123359435	11.0692806371969	0.51	0.35	0.84	7.75970047281691	9.88735958906089	12.0150187053049	13.4496814131159	17.1374960870764	20.825310761037	13.4351225166235	17.1147833976414	20.8026369476278	11.674846332681	0.640628089144398	0.0892512157084154	-6.40879312310304	-0.167704927253116	-0.128740476716506	-0.191389769001214	0.455348045701493	0.52348727682211	0.413930783411349	0.453319932748467	0.521919532201598	0.412179360199335	0.00294513990581682	0.00529950965133659	0.0053372946158044
211	8.11571529291185	0.26	11.6989002681021	8.60688723615844	14.7909133000458	0.392272029083539	10.3872674081256	8.36867927662528	12.4058555396259	0.47	0.3	0.67	9.59733553609288	11.9122847612704	14.227233986448	17.2494415794754	21.4101361044278	25.5708306293801	17.3220101279842	21.4770826872992	25.6596837150411	11.6989002681021	0.562538555605376	0.11692343572891	-7.73359360692209	-0.167704927253116	-0.128740476716506	-0.191389769001214	0.455348045701493	0.52348727682211	0.413930783411349	0.453319932748467	0.521919532201598	0.412179360199335	0.00294513990581682	0.00529950965133659	0.0053372946158044
211	8.11571529291185	0.26	11.716549326527	8.65459608908407	14.77850256397	0.405229446132546	10.4278093498424	8.4553740080509	12.4002446916339	0.47	0.34	0.8	9.6245969285204	11.8697838491978	14.1149707698752	17.2110845963884	21.226016578836	25.2409485612837	17.2023500777572	21.2182198023211	25.233186257022	11.716549326527	0.61896145381264	0.648316479572725	-6.34334346326379	-0.167704927253116	-0.128740476716506	-0.191389769001214	0.455348045701493	0.52348727682211	0.413930783411349	0.453319932748467	0.521919532201598	0.412179360199335	0.00294513990581682	0.00529950965133659	0.0053372946158044
211	8.11571529291185	0.26	11.7520799210753	8.64815038606723	14.8560094560834	0.344821380659786	9.7472633855318	7.64952691829604	11.8449998527676	0.52	0.36	0.77	8.17254606751333	10.4137105341658	12.6548750008184	14.0238134258292	17.869576065439	21.7153387050488	14.1606451456049	18.0462987983331	21.9266433682901	11.7520799210753	0.627563330630484	1.04816308004498	-5.40933237612604	-0.167704927253116	-0.128740476716506	-0.191389769001214	0.455348045701493	0.52348727682211	0.413930783411349	0.453319932748467	0.521919532201598	0.412179360199335	0.00294513990581682	0.00529950965133659	0.0053372946158044
211	8.11571529291185	0.26	11.832949557185	8.73602547371681	14.9298736406532	0.342925719294868	9.75039951821205	7.64315429686657	11.8576447395575	0.56	0.32	0.83	7.81560380554614	9.97039397874971	12.1251841519533	13.0563331285042	16.6560112881633	20.2556894478223	12.9462025946805	16.5142972016383	20.0861125264976	11.832949557185	0.638128705260595	-0.047252357603259	-6.50163964284625	-0.167704927253116	-0.128740476716506	-0.191389769001214	0.455348045701493	0.52348727682211	0.413930783411349	0.453319932748467	0.521919532201598	0.412179360199335	0.00294513990581682	0.00529950965133659	0.0053372946158044
211	8.11571529291185	0.26	11.8873940133124	8.78540355874131	14.9893844678836	0.379968334052899	9.79049844004477	7.83785252686529	11.7431443532243	0.5	0.31	0.78	8.59465724154477	10.7358460787112	12.8770349158777	14.9948031602122	18.7304617490106	22.466120337809	14.9088702089285	18.6236992393116	22.3418929006472	11.8873940133124	0.616786343081087	0.247549068349977	-6.65410175842953	-0.167704927253116	-0.128740476716506	-0.191389769001214	0.455348045701493	0.52348727682211	0.413930783411349	0.453319932748467	0.521919532201598	0.412179360199335	0.00294513990581682	0.00529950965133659	0.0053372946158044
211	8.11571529291185	0.26	11.8985222417448	8.75462040222696	15.0424240812627	0.348763250996876	9.64495012698121	7.58721467948022	11.7026855744822	0.51	0.33	0.77	8.23626365134825	10.470028265414	12.7037928794798	14.2765950512886	18.1485634807711	22.0205319102536	14.2759832855129	18.1493870958396	22.0208665990738	11.8985222417448	0.630421003631679	-0.0664258010382594	-6.96404883296073	-0.167704927253116	-0.128740476716506	-0.191389769001214	0.455348045701493	0.52348727682211	0.413930783411349	0.453319932748467	0.521919532201598	0.412179360199335	0.00294513990581682	0.00529950965133659	0.0053372946158044
211	8.11571529291185	0.26	11.9272309097498	8.76683146233884	15.0876303571608	0.299536024164049	9.01958124215607	6.86610438819638	11.1730580961158	0.49	0.32	0.79	7.67203946527472	10.0782888429476	12.4845382206204	13.5507046672891	17.8007316412478	22.0507586152064	13.4860229816041	17.7218509694152	21.9472578894319	11.9272309097498	0.615091012175833	0.632263111997231	-6.18132339548221	-0.167704927253116	-0.128740476716506	-0.191389769001214	0.455348045701493	0.52348727682211	0.413930783411349	0.453319932748467	0.521919532201598	0.412179360199335	0.00294513990581682	0.00529950965133659	0.0053372946158044
211	8.11571529291185	0.26	11.9385471080069	8.82118987250856	15.0559043435052	0.351189593979059	9.29476003403093	7.32228403536681	11.2672360326951	0.52	0.32	0.85	7.84939782606393	9.9638676746925	12.0783375233211	13.4979388100035	17.1340119540624	20.7700850981214	13.3530668255148	16.9512749473159	20.5453290188708	11.9385471080069	0.639107474885773	0.0356718153548419	-6.42371040317888	-0.167704927253116	-0.128740476716506	-0.191389769001214	0.455348045701493	0.52348727682211	0.413930783411349	0.453319932748467	0.521919532201598	0.412179360199335	0.00294513990581682	0.00529950965133659	0.0053372946158044
211	8.11571529291185	0.26	11.9696054959662	8.84543069749513	15.0937802944373	0.276693745151791	8.40312961050662	6.28189862089673	10.5243606001165	0.47	0.35	0.82	7.12082179396196	9.52533494713434	11.9298481003067	12.698045720347	16.9858398595078	21.2736339986685	12.7015850896419	16.994523735	21.2832672312058	11.9696054959662	0.647593959452421	-0.831235567245124	-7.22821560741464	-0.167704927253116	-0.128740476716506	-0.191389769001214	0.455348045701493	0.52348727682211	0.413930783411349	0.453319932748467	0.521919532201598	0.412179360199335	0.00294513990581682	0.00529950965133659	0.0053372946158044
211	8.11571529291185	0.26	11.9875001024024	8.82605454872216	15.1489456560827	0.312287237311387	9.35080498992254	7.1842940533662	11.5173159264789	0.5	0.36	0.83	7.89776327041606	10.2794294957388	12.6610957210615	13.8013351971408	17.963295080962	22.1252549647833	13.8102371944255	17.9917445163349	22.1611687058456	11.9875001024024	0.641642340048302	-0.586765868700575	-6.87767349414109	-0.167704927253116	-0.128740476716506	-0.191389769001214	0.455348045701493	0.52348727682211	0.413930783411349	0.453319932748467	0.521919532201598	0.412179360199335	0.00294513990581682	0.00529950965133659	0.0053372946158044
211	8.11571529291185	0.26	12.0725043566169	8.90487380749677	15.240134905737	0.295482084614588	8.09794058361943	6.14566783985095	10.0502133273879	0.5	0.31	0.8	6.75405889920435	8.89959709657028	11.0451352939362	11.8005237871245	15.5491547825076	19.2977857778908	11.7093354103846	15.425337099509	19.1467683794954	12.0725043566169	0.61158233229117	-0.398162521011177	-7.38501204504601	-0.167704927253116	-0.128740476716506	-0.191389769001214	0.455348045701493	0.52348727682211	0.413930783411349	0.453319932748467	0.521919532201598	0.412179360199335	0.00294513990581682	0.00529950965133659	0.0053372946158044
211	8.11571529291185	0.26	12.0887218189829	8.87832940090329	15.2991142370625	0.273986057646961	8.79597890947989	6.56046235797933	11.0314954609804	0.48	0.34	0.72	7.35546260029524	9.86188021077109	12.3682978212469	13.0207936119232	17.4577064459284	21.8946192799337	13.1471078518077	17.6299409536433	22.1161335206302	12.0887218189829	0.608426308637845	-0.838878167496662	-7.78616748384993	-0.167704927253116	-0.128740476716506	-0.191389769001214	0.455348045701493	0.52348727682211	0.413930783411349	0.453319932748467	0.521919532201598	0.412179360199335	0.00294513990581682	0.00529950965133659	0.0053372946158044
211	8.11571529291185	0.26	12.2845809289921	9.0281241120075	15.5410377459766	0.331440163600311	9.5928661746072	7.46569998461254	11.7200323646019	0.55	0.32	0.83	7.72268945819333	9.92307842977744	12.1234674013615	12.9908183527383	16.6922300940704	20.3936418354024	12.8481133156087	16.511604386394	20.1732258070065	12.2845809289921	0.635705926794092	0.995744343384233	-5.49366026455569	-0.167704927253116	-0.128740476716506	-0.191389769001214	0.455348045701493	0.52348727682211	0.413930783411349	0.453319932748467	0.521919532201598	0.412179360199335	0.00294513990581682	0.00529950965133659	0.0053372946158044
211	8.11571529291185	0.26	12.2931486343913	9.0339912505006	15.5523060182819	0.353919155858605	9.65730090328572	7.62010580484858	11.6944960017229	0.51	0.3	0.75	8.31348928868636	10.5360568046184	12.7586243205504	14.4567753709351	18.3217180212243	22.1866606715135	14.3880779803937	18.2389159527946	22.0910117516688	12.2931486343913	0.596350875942919	-0.384805518585631	-7.69456367144899	-0.167704927253116	-0.128740476716506	-0.191389769001214	0.455348045701493	0.52348727682211	0.413930783411349	0.453319932748467	0.521919532201598	0.412179360199335	0.00294513990581682	0.00529950965133659	0.0053372946158044
211	8.11571529291185	0.26	12.3352627388876	9.12662965812423	15.5438958196509	0.374464834702716	10.9109943301375	8.7092335259452	13.1127551343297	0.49	0.33	0.8	9.69927016351595	12.1513197970092	14.6033694305024	17.0938444652296	21.4152990024607	25.7367535396919	17.055352781849	21.3684403933144	25.6862058982647	12.3352627388876	0.63031372662786	-0.628899877235404	-7.33630696790299	-0.167704927253116	-0.128740476716506	-0.191389769001214	0.455348045701493	0.52348727682211	0.413930783411349	0.453319932748467	0.521919532201598	0.412179360199335	0.00294513990581682	0.00529950965133659	0.0053372946158044
211	8.11571529291185	0.26	12.4992089249523	9.19573522036562	15.8026826295389	0.339159507348029	9.09123629652772	7.1099157978099	11.0725567952455	0.51	0.33	0.75	7.71185339622256	9.86091586778502	12.0099783393475	13.3606415209873	17.0838519885018	20.8070624560163	13.4201178836666	17.1622360229779	20.8986877195537	12.4992089249523	0.607273837435283	-1.48920480562314	-8.50782104421853	-0.167704927253116	-0.128740476716506	-0.191389769001214	0.455348045701493	0.52348727682211	0.413930783411349	0.453319932748467	0.521919532201598	0.412179360199335	0.00294513990581682	0.00529950965133659	0.0053372946158044
211	8.11571529291185	0.26	12.5205016890935	9.26486355964934	15.7761398185376	0.336896509206739	9.47603886986615	7.40038613215489	11.5516916075774	0.47	0.35	0.71	8.42236881801495	10.784666214791	13.1469636115669	15.0595781912494	19.2834732885099	23.5073683857705	15.2662390651703	19.5515354152458	23.8344257797152	12.5205016890935	0.584924009872822	0.0711286111661713	-7.21878130914974	-0.167704927253116	-0.128740476716506	-0.191389769001214	0.455348045701493	0.52348727682211	0.413930783411349	0.453319932748467	0.521919532201598	0.412179360199335	0.00294513990581682	0.00529950965133659	0.0053372946158044
211	8.11571529291185	0.26	12.6317677372848	9.29124396276346	15.9722915118061	0.412005958220077	11.4266910499376	9.29541030580455	13.5579717940707	0.51	0.33	0.73	10.1485751685665	12.4754722205069	14.8023692724473	17.6561165341217	21.7043661484336	25.7526157627454	17.7856027213086	21.8580174851987	25.9363741555314	12.6317677372848	0.596978258147672	-0.460241546428642	-7.69962057063759	-0.167704927253116	-0.128740476716506	-0.191389769001214	0.455348045701493	0.52348727682211	0.413930783411349	0.453319932748467	0.521919532201598	0.412179360199335	0.00294513990581682	0.00529950965133659	0.0053372946158044
211	8.11571529291185	0.26	12.6403553229616	9.3150047366247	15.9657059092984	0.326858895246435	8.6599898094889	6.7196591600544	10.6003204589234	0.51	0.32	0.7	7.27590195055084	9.37685011185902	11.4777982731672	12.5913987358781	16.2272195869877	19.8630404380972	12.6873506483639	16.3506041539747	20.0136964259451	12.6403553229616	0.581764136076892	0.332227708355901	-7.01241367576022	-0.167704927253116	-0.128740476716506	-0.191389769001214	0.455348045701493	0.52348727682211	0.413930783411349	0.453319932748467	0.521919532201598	0.412179360199335	0.00294513990581682	0.00529950965133659	0.0053372946158044
211	8.11571529291185	0.26	12.6945192217384	9.34295658515228	16.0460818583245	0.307396663093892	8.7833898814803	6.72493980834896	10.8418399546116	0.57	0.35	0.74	6.82475498375196	8.91375768054438	11.0027603773368	11.3498347652112	14.8239280460868	18.2980213269623	11.4717420990219	14.9860174575155	18.4906870033163	12.6945192217384	0.614977813482506	0.0180437173715536	-6.45992710942743	-0.167704927253116	-0.128740476716506	-0.191389769001214	0.455348045701493	0.52348727682211	0.413930783411349	0.453319932748467	0.521919532201598	0.412179360199335	0.00294513990581682	0.00529950965133659	0.0053372946158044
211	8.11571529291185	0.26	12.7163123322272	9.40512119977333	16.0275034646811	0.385622765056915	9.60588280349397	7.7128463782764	11.4989192287115	0.47	0.29	0.72	8.77802064578606	10.9324928093427	13.0869649728993	15.6955496127917	19.547855969432	23.4001623260723	15.6289567382304	19.4651276591067	23.2954987071269	12.7163123322272	0.570487657927881	-0.143096353473465	-8.17172943041984	-0.167704927253116	-0.128740476716506	-0.191389769001214	0.455348045701493	0.52348727682211	0.413930783411349	0.453319932748467	0.521919532201598	0.412179360199335	0.00294513990581682	0.00529950965133659	0.0053372946158044
211	8.11571529291185	0.26	12.7569028301172	9.4119364705717	16.1018691896627	0.287081978954257	8.05157692949228	6.07058256931409	10.0325712896705	0.51	0.3	0.75	6.60013332341664	8.75393433688178	10.9077353503469	11.4519263031654	15.1889978544894	18.9260694058134	11.3753882614704	15.0858452402112	18.7960510685785	12.7569028301172	0.579010533458131	-0.103501069805854	-7.49317758401103	-0.167704927253116	-0.128740476716506	-0.191389769001214	0.455348045701493	0.52348727682211	0.413930783411349	0.453319932748467	0.521919532201598	0.412179360199335	0.00294513990581682	0.00529950965133659	0.0053372946158044
211	8.11571529291185	0.26	12.7766052789718	9.40474740868449	16.1484631492592	0.357588291429851	9.74136562477236	7.70282024128722	11.7799110082575	0.51	0.31	0.76	8.36446157478737	10.5781098223768	12.7917580699662	14.5018066745869	18.3396985275238	22.1775903804606	14.4644127800907	18.2926586065088	22.128568319271	12.7766052789718	0.597762539532169	-0.848712016118381	-7.90854809800804	-0.167704927253116	-0.128740476716506	-0.191389769001214	0.455348045701493	0.52348727682211	0.413930783411349	0.453319932748467	0.521919532201598	0.412179360199335	0.00294513990581682	0.00529950965133659	0.0053372946158044
211	8.11571529291185	0.26	12.7876602860209	9.41681518239343	16.1585053896484	0.335530414374218	9.66684395615692	7.54290624191161	11.7907816704022	0.53	0.35	0.78	8.01951791354877	10.2776603324496	12.5358027513503	13.7193816393465	17.5824963520846	21.4456110648226	13.7846883384682	17.6626845271278	21.5479660936307	12.7876602860209	0.634784002550778	0.415203498188841	-6.06474567622954	-0.167704927253116	-0.128740476716506	-0.191389769001214	0.455348045701493	0.52348727682211	0.413930783411349	0.453319932748467	0.521919532201598	0.412179360199335	0.00294513990581682	0.00529950965133659	0.0053372946158044
211	8.11571529291185	0.26	12.8264560690065	9.48136170752386	16.1715504304891	0.359947524950973	10.5750152329641	8.37333289746651	12.7766975684616	0.47	0.34	0.75	9.51858357738224	12.0213978781991	14.524212179016	17.0062970385812	21.4779290924552	25.9495611463291	17.1268158246016	21.6457558589721	26.1404203136872	12.8264560690065	0.596058420862407	0.0861841354714998	-6.98542449033119	-0.167704927253116	-0.128740476716506	-0.191389769001214	0.455348045701493	0.52348727682211	0.413930783411349	0.453319932748467	0.521919532201598	0.412179360199335	0.00294513990581682	0.00529950965133659	0.0053372946158044
211	8.11571529291185	0.26	12.8309992901999	9.43717602780987	16.2248225525899	0.348022991178086	10.340100526424	8.13045608828997	12.5497449645581	0.54	0.37	0.73	8.49097935731047	10.7986045516971	13.1062297460838	14.3663464377901	18.2707421024184	22.1751377670467	14.5815417162327	18.5477896588662	22.5124473537354	12.8309992901999	0.617787501363458	1.03641948802038	-5.31846658665287	-0.167704927253116	-0.128740476716506	-0.191389769001214	0.455348045701493	0.52348727682211	0.413930783411349	0.453319932748467	0.521919532201598	0.412179360199335	0.00294513990581682	0.00529950965133659	0.0053372946158044
211	8.11571529291185	0.26	12.8721756098718	9.48350960774345	16.2608416120002	0.283564907180787	8.21165716723724	6.17377788274975	10.2495364517247	0.52	0.34	0.76	6.59097805621855	8.76656938787448	10.9421607195304	11.3046056535741	15.0361007151455	18.7675957767168	11.3486303705779	15.088955425405	18.8361843154845	12.8721756098718	0.598790706980231	-0.0982020519544988	-6.89221439458558	-0.167704927253116	-0.128740476716506	-0.191389769001214	0.455348045701493	0.52348727682211	0.413930783411349	0.453319932748467	0.521919532201598	0.412179360199335	0.00294513990581682	0.00529950965133659	0.0053372946158044
211	8.11571529291185	0.26	12.8848079663107	9.48354351343117	16.2860724191903	0.3371654646452	9.48788788103496	7.41089012396486	11.5648856381051	0.51	0.3	0.8	8.03264306199844	10.2838951172899	12.5351471725815	13.9101424437919	17.8086396786726	21.7071369135533	13.7354141348801	17.5829145562685	21.4337230047615	12.8848079663107	0.592800317192173	-0.116957474342045	-7.19440178494063	-0.167704927253116	-0.128740476716506	-0.191389769001214	0.455348045701493	0.52348727682211	0.413930783411349	0.453319932748467	0.521919532201598	0.412179360199335	0.00294513990581682	0.00529950965133659	0.0053372946158044
211	8.11571529291185	0.26	12.9488466487709	9.56037711416364	16.3373161833782	0.377077226112164	9.70322107039759	7.75605344447206	11.6503886963231	0.52	0.32	0.8	8.36666887421579	10.4671323232297	12.5675957722436	14.4445711406857	18.0709001102943	21.6972290799028	14.3728107624484	17.9834046249032	21.5960091287363	12.9488466487709	0.621834223337342	1.08542544837761	-5.90170330206063	-0.167704927253116	-0.128740476716506	-0.191389769001214	0.455348045701493	0.52348727682211	0.413930783411349	0.453319932748467	0.521919532201598	0.412179360199335	0.00294513990581682	0.00529950965133659	0.0053372946158044
211	8.11571529291185	0.26	12.9656634762394	9.50891112707385	16.422415825405	0.32541443152848	9.6251247781393	7.46145017078989	11.7887993854887	0.5	0.31	0.73	8.16657804528379	10.534725944293	12.9028738433021	14.2306988075937	18.3573231165474	22.4839474255011	14.2370165992342	18.3662732221199	22.4921959446846	12.9656634762394	0.601640933893741	-0.556434875527424	-7.61602125826272	-0.167704927253116	-0.128740476716506	-0.191389769001214	0.455348045701493	0.52348727682211	0.413930783411349	0.453319932748467	0.521919532201598	0.412179360199335	0.00294513990581682	0.00529950965133659	0.0053372946158044
211	8.11571529291185	0.26	12.9932348509455	9.54290911668447	16.4435605852065	0.303465765021173	8.69580307458501	6.63891083696023	10.7526953122098	0.5	0.3	0.7	7.32527518902363	9.59481940264452	11.8643636162654	12.8317288815323	16.8073032159233	20.7828775503143	12.8305105094713	16.8022817811729	20.7747240086869	12.9932348509455	0.570364603582037	0.226220842184559	-7.42518051504209	-0.167704927253116	-0.128740476716506	-0.191389769001214	0.455348045701493	0.52348727682211	0.413930783411349	0.453319932748467	0.521919532201598	0.412179360199335	0.00294513990581682	0.00529950965133659	0.0053372946158044
211	8.11571529291185	0.26	13.0258083464312	9.57943232310986	16.4721843697526	0.334009047036419	9.25061800500276	7.21117647518732	11.2900595348182	0.59	0.36	0.81	7.14191870840866	9.16177298137127	11.1816272543339	11.7094439445438	15.0210708827721	18.3326978210005	11.7740003405722	15.1065213420791	18.4355429604486	13.0258083464312	0.632653705795357	-0.823400707681064	-7.01646132859233	-0.167704927253116	-0.128740476716506	-0.191389769001214	0.455348045701493	0.52348727682211	0.413930783411349	0.453319932748467	0.521919532201598	0.412179360199335	0.00294513990581682	0.00529950965133659	0.0053372946158044
211	8.11571529291185	0.26	13.1401584953131	9.67189122564723	16.6084257649789	0.320381775455505	9.35795283578166	7.22998568346795	11.4859199880954	0.54	0.36	0.81	7.58898265361996	9.82261166941571	12.0562406852115	12.8802172498902	16.6711900709157	20.4621628919413	12.939265821726	16.7423320874187	20.5543031017404	13.1401584953131	0.621069327455507	-0.476790449066959	-6.95268638739253	-0.167704927253116	-0.128740476716506	-0.191389769001214	0.455348045701493	0.52348727682211	0.413930783411349	0.453319932748467	0.521919532201598	0.412179360199335	0.00294513990581682	0.00529950965133659	0.0053372946158044
211	8.11571529291185	0.26	13.1522573953715	9.68512837883809	16.6193864119049	0.316993320901822	8.56438353971983	6.60161544795233	10.5271516314873	0.49	0.32	0.76	7.35016483083795	9.53548887961683	11.7208129283957	12.9516141480174	16.8023405629434	20.6530669778693	12.9582356157652	16.8092186322218	20.6620103913293	13.1522573953715	0.580742821845244	-0.299558133823794	-7.59922347535888	-0.167704927253116	-0.128740476716506	-0.191389769001214	0.455348045701493	0.52348727682211	0.413930783411349	0.453319932748467	0.521919532201598	0.412179360199335	0.00294513990581682	0.00529950965133659	0.0053372946158044
211	8.11571529291185	0.26	13.3332491586376	9.81234455576126	16.8541537615139	0.333895620045559	9.01502965681834	7.02702038794516	11.0030389256915	0.51	0.32	0.75	7.59546212888165	9.74428884062646	11.8931155523713	13.1298477326488	16.8444034832166	20.5589592337845	13.1287044524919	16.8380064512439	20.5537481394653	13.3332491586376	0.579939982944774	0.0723254822728791	-7.44009515444636	-0.167704927253116	-0.128740476716506	-0.191389769001214	0.455348045701493	0.52348727682211	0.413930783411349	0.453319932748467	0.521919532201598	0.412179360199335	0.00294513990581682	0.00529950965133659	0.0053372946158044
211	8.11571529291185	0.26	13.3797498861451	9.81533507966154	16.9441646926287	0.318657073379208	8.91955975670447	6.88322124328401	10.9558982701249	0.44	0.31	0.75	8.20405282581639	10.6311473713602	13.058241916904	15.1462914665365	19.627184286725	24.1080771069134	15.1052241067112	19.5750913464458	24.0515436097865	13.3797498861451	0.566640204691028	-0.918462344934649	-8.73886188157468	-0.167704927253116	-0.128740476716506	-0.191389769001214	0.455348045701493	0.52348727682211	0.413930783411349	0.453319932748467	0.521919532201598	0.412179360199335	0.00294513990581682	0.00529950965133659	0.0053372946158044
211	8.11571529291185	0.26	13.4845312998514	9.9256072912323	17.0434553084705	0.37690030738608	10.6360833204044	8.50091206062995	12.7712545801788	0.49	0.33	0.74	9.50621820088788	11.8938918701266	14.2815655393654	16.7990512658017	21.0184633945703	25.2378755233389	16.8680193099399	21.096089363487	25.3369520557356	13.4845312998514	0.595863717510985	-0.381167784288123	-7.46178743290037	-0.167704927253116	-0.128740476716506	-0.191389769001214	0.455348045701493	0.52348727682211	0.413930783411349	0.453319932748467	0.521919532201598	0.412179360199335	0.00294513990581682	0.00529950965133659	0.0053372946158044
211	8.11571529291185	0.26	13.5220005402875	10.0020351584242	17.0419659221507	0.363748122634536	9.80937808833982	7.78383682994125	11.8349193467384	0.5	0.32	0.79	8.50304847631491	10.7157458757116	12.9284432751082	14.7986486204069	18.6496123551392	22.5005760898715	14.7606112001895	18.6000171371122	22.4374543914917	13.5220005402875	0.613320495848863	0.0634341671142844	-6.73076629141203	-0.167704927253116	-0.128740476716506	-0.191389769001214	0.455348045701493	0.52348727682211	0.413930783411349	0.453319932748467	0.521919532201598	0.412179360199335	0.00294513990581682	0.00529950965133659	0.0053372946158044
211	8.11571529291185	0.26	13.5418919786809	9.93324172614577	17.1505422312161	0.336453601294018	9.52826980451165	7.43910565146897	11.6174339575543	0.49	0.32	0.75	8.32449142551603	10.6623032396371	13.0001150537582	14.717350943623	18.8505039676151	22.9836569916073	14.7261419963981	18.8583816119286	22.9891002089019	13.5418919786809	0.609511979124168	-0.588256079535106	-7.70453626984482	-0.167704927253116	-0.128740476716506	-0.191389769001214	0.455348045701493	0.52348727682211	0.413930783411349	0.453319932748467	0.521919532201598	0.412179360199335	0.00294513990581682	0.00529950965133659	0.0053372946158044
211	8.11571529291185	0.26	13.5439182554198	9.98976354336654	17.098072967473	0.385287986614946	9.74213935618073	7.82089362474785	11.6633850876136	0.5	0.32	0.75	8.60681558744937	10.7211273914474	12.8354391954454	15.0508800436624	18.7482118864961	22.4455437293297	15.0561364291608	18.7507546675402	22.4594445801324	13.5439182554198	0.58650378634766	0.430542490047439	-6.83013731388879	-0.167704927253116	-0.128740476716506	-0.191389769001214	0.455348045701493	0.52348727682211	0.413930783411349	0.453319932748467	0.521919532201598	0.412179360199335	0.00294513990581682	0.00529950965133659	0.0053372946158044
211	8.11571529291185	0.26	13.6497447769681	10.0597884483691	17.2397011055671	0.303603497996846	8.52807734378809	6.51151572513123	10.544638962445	0.49	0.31	0.8	7.24451837260278	9.48808474217502	11.7316511117473	12.759282827035	16.7107253354638	20.6621678438926	12.6416204518624	16.5526925848767	20.4642106730291	13.6497447769681	0.588379739114979	-0.430613271160773	-7.6993155956307	-0.167704927253116	-0.128740476716506	-0.191389769001214	0.455348045701493	0.52348727682211	0.413930783411349	0.453319932748467	0.521919532201598	0.412179360199335	0.00294513990581682	0.00529950965133659	0.0053372946158044
211	8.11571529291185	0.26	13.6887225074823	10.0991727861693	17.2782722287953	0.355590204799137	10.020628451656	7.91449157162828	12.1267653316837	0.49	0.3	0.77	8.81603204400426	11.1620791722803	13.5081263005563	15.5393826100455	19.6745903503887	23.8097980907318	15.4473145017253	19.5546320705511	23.6624873346059	13.6887225074823	0.590225174643883	-0.893095249548277	-8.22852401022714	-0.167704927253116	-0.128740476716506	-0.191389769001214	0.455348045701493	0.52348727682211	0.413930783411349	0.453319932748467	0.521919532201598	0.412179360199335	0.00294513990581682	0.00529950965133659	0.0053372946158044
211	8.11571529291185	0.26	13.7947584051019	10.1139599831184	17.4755568270854	0.344842881631227	10.0748837043637	7.90674230299511	12.2430251057323	0.55	0.39	0.76	8.22290536209468	10.4777431792245	12.7325809963543	13.8773519069676	17.6827195359923	21.4880871650171	14.1010982094681	17.9683295769783	21.8357571081982	13.7947584051019	0.619346057168809	0.281794308624123	-5.97184018393588	-0.167704927253116	-0.128740476716506	-0.191389769001214	0.455348045701493	0.52348727682211	0.413930783411349	0.453319932748467	0.521919532201598	0.412179360199335	0.00294513990581682	0.00529950965133659	0.0053372946158044
211	8.11571529291185	0.26	13.8063958894458	10.1941406193101	17.4186511595815	0.322805247732605	9.22819169701006	7.14135450627676	11.3150288877434	0.5	0.37	0.75	7.88905672266175	10.1943864684663	12.4997162142708	13.830039740058	17.8714357040177	21.9128316679774	14.0069016750961	18.1073281356672	22.2000492130405	13.8063958894458	0.593632532674692	0.537577986981578	-6.53458211375166	-0.167704927253116	-0.128740476716506	-0.191389769001214	0.455348045701493	0.52348727682211	0.413930783411349	0.453319932748467	0.521919532201598	0.412179360199335	0.00294513990581682	0.00529950965133659	0.0053372946158044
211	8.11571529291185	0.26	13.8376818802476	10.1710428699299	17.5043208905653	0.318686507668028	9.63230486783475	7.43339545882385	11.8312142768456	0.51	0.35	0.78	8.06567210223408	10.4516183866533	12.8375646710725	13.9768937243908	18.1114676602932	22.2460415961956	14.0632024797353	18.2211564892519	22.3851324903935	13.8376818802476	0.614913937846957	-0.0165650901634027	-6.5906589812441	-0.167704927253116	-0.128740476716506	-0.191389769001214	0.455348045701493	0.52348727682211	0.413930783411349	0.453319932748467	0.521919532201598	0.412179360199335	0.00294513990581682	0.00529950965133659	0.0053372946158044
211	8.11571529291185	0.26	14.1737201152423	10.486560715426	17.8608795150586	0.296619910510094	8.90939424846005	6.76734957340853	11.0514389235116	0.49	0.34	0.74	7.54076145347612	9.92761139258998	12.3144613317038	13.2945067032617	17.5025688082632	21.7106309132647	13.3853373488524	17.6238308111366	21.8573157519494	14.1737201152423	0.580551678219786	-0.00271549376229509	-7.22713873922882	-0.167704927253116	-0.128740476716506	-0.191389769001214	0.455348045701493	0.52348727682211	0.413930783411349	0.453319932748467	0.521919532201598	0.412179360199335	0.00294513990581682	0.00529950965133659	0.0053372946158044
211	8.11571529291185	0.26	14.1811386822345	10.4848132503942	17.8774641140747	0.350687859532404	9.82958191314719	7.74131069114562	11.9178531351488	0.45	0.3	0.69	9.08435394290765	11.5349202186094	13.9854864943111	16.5884694610118	21.0633219471812	25.5381744333507	16.6113931528222	21.1065021589456	25.5882926422963	14.1811386822345	0.554045904853833	1.08556374197097	-6.73616894631659	-0.167704927253116	-0.128740476716506	-0.191389769001214	0.455348045701493	0.52348727682211	0.413930783411349	0.453319932748467	0.521919532201598	0.412179360199335	0.00294513990581682	0.00529950965133659	0.0053372946158044
211	8.11571529291185	0.26	14.4208756071548	10.5951455752353	18.2466056390742	0.284078584506761	9.36702326299403	7.0453532631216	11.6886932628665	0.5	0.32	0.76	7.73492514771522	10.2838312133215	12.8327372789277	13.5053535583242	17.9558009699759	22.4062483816276	13.5048507908145	17.9532951880904	22.4140100698856	14.4208756071548	0.592827351372208	-0.946827844409193	-7.94900651586917	-0.167704927253116	-0.128740476716506	-0.191389769001214	0.455348045701493	0.52348727682211	0.413930783411349	0.453319932748467	0.521919532201598	0.412179360199335	0.00294513990581682	0.00529950965133659	0.0053372946158044
211	8.11571529291185	0.26	14.4387103426171	10.6052924415537	18.2721282436805	0.28185843872657	9.04975935003782	6.79441945645851	11.3050992436171	0.47	0.31	0.74	7.76460915501004	10.3419938598503	12.9193785646906	13.922172143199	18.5434985774963	23.1648250117936	13.9329001819369	18.5561865957641	23.1833223090591	14.4387103426171	0.566570592555303	-0.275320438354173	-7.73521944316908	-0.167704927253116	-0.128740476716506	-0.191389769001214	0.455348045701493	0.52348727682211	0.413930783411349	0.453319932748467	0.521919532201598	0.412179360199335	0.00294513990581682	0.00529950965133659	0.0053372946158044
211	8.11571529291185	0.26	15.5831123174348	11.4662534634304	19.6999711714391	0.299276667367757	9.3117714715003	7.08715765365279	11.5363852893478	0.49	0.3	0.76	7.90379505661112	10.3847461734964	12.8656972903817	13.9423019649235	18.3187020846224	22.6951022043213	13.8350417555896	18.1772334304807	22.5186382985635	15.5831123174348	0.571863519517795	0.0484377159270403	-7.3442613284744	-0.167704927253116	-0.128740476716506	-0.191389769001214	0.455348045701493	0.52348727682211	0.413930783411349	0.453319932748467	0.521919532201598	0.412179360199335	0.00294513990581682	0.00529950965133659	0.0053372946158044
211	8.11571529291185	0.27	8.9894011643406	6.69156026908949	11.2872420595917	0.364117930754231	9.17063501354165	7.27849997940733	11.062770047676	0.47	0.32	0.75	8.25970572217686	10.4069171823386	12.5541286425004	14.7399591312112	18.5717916726388	22.4036242140663	14.7536302113178	18.587808958712	22.4245393939123	8.9894011643406	0.674872937847762	-0.400519607767978	-7.10061271173022	-0.167704927253116	-0.128740476716506	-0.191389769001214	0.455348045701493	0.52348727682211	0.413930783411349	0.453319932748467	0.521919532201598	0.412179360199335	0.00294513990581682	0.00529950965133659	0.0053372946158044
211	8.11571529291185	0.27	9.00582712134671	6.68438480760529	11.3272694350881	0.408438207988181	9.97826403413012	8.1033673973387	11.8531606709215	0.5	0.33	0.76	8.8955970663306	10.9537938879868	13.011990709643	15.5308995587507	19.1243231222201	22.7177466856896	15.5780313468086	19.1833090583913	22.7925837610658	9.00582712134671	0.661535582044782	-0.378737208621082	-7.09484562487776	-0.167704927253116	-0.128740476716506	-0.191389769001214	0.455348045701493	0.52348727682211	0.413930783411349	0.453319932748467	0.521919532201598	0.412179360199335	0.00294513990581682	0.00529950965133659	0.0053372946158044
211	8.11571529291185	0.27	9.15660380153424	6.77789265087169	11.5353149521968	0.38105136060077	9.44972633317163	7.56936963752184	11.3300830288214	0.5	0.33	0.74	8.35348721325887	10.4286316923464	12.5037761714339	14.6346312684125	18.2701158875695	21.9056005067266	14.7174661170693	18.3779276958003	22.0325266731009	9.15660380153424	0.638227220617131	-0.107126636306885	-7.11736678107074	-0.167704927253116	-0.128740476716506	-0.191389769001214	0.455348045701493	0.52348727682211	0.413930783411349	0.453319932748467	0.521919532201598	0.412179360199335	0.00294513990581682	0.00529950965133659	0.0053372946158044
211	8.11571529291185	0.27	9.24548237074788	6.89350859982853	11.5974561416672	0.379274174680632	9.11270688028705	7.29256126495592	10.9328524956182	0.54	0.37	0.86	7.60085687309369	9.49794978841863	11.3950427037436	12.8447484520267	16.0506608503683	19.2565732487099	12.8604375013062	16.0678495660076	19.2773211832091	9.24548237074788	0.708675079145589	0.374435801903909	-5.43872474599398	-0.167704927253116	-0.128740476716506	-0.191389769001214	0.455348045701493	0.52348727682211	0.413930783411349	0.453319932748467	0.521919532201598	0.412179360199335	0.00294513990581682	0.00529950965133659	0.0053372946158044
211	8.11571529291185	0.27	9.26429004540995	6.89809746828374	11.6304826225362	0.410763040814995	10.9524397466236	8.9043657485595	13.0005137446876	0.52	0.31	0.76	9.52457150792105	11.7152976976253	13.9060238873296	16.35612889753	20.1181668966356	23.8802048957412	16.2852597877295	20.0317680103919	23.7728670384126	9.26429004540995	0.632791037162329	-0.251067719724434	-7.27014837173506	-0.167704927253116	-0.128740476716506	-0.191389769001214	0.455348045701493	0.52348727682211	0.413930783411349	0.453319932748467	0.521919532201598	0.412179360199335	0.00294513990581682	0.00529950965133659	0.0053372946158044
211	8.11571529291185	0.27	9.75079147935934	7.27669544780024	12.2248875109184	0.341872012784518	8.71311547636732	6.82563557049327	10.6005953822414	0.5	0.31	0.82	7.53810441876732	9.62260196802271	11.7070995172781	13.2123090675699	16.8658835395269	20.5194580114839	13.0615235832103	16.6742207754176	20.2878575960111	9.75079147935934	0.650884755292075	-0.511681097118958	-7.32997850097302	-0.167704927253116	-0.128740476716506	-0.191389769001214	0.455348045701493	0.52348727682211	0.413930783411349	0.453319932748467	0.521919532201598	0.412179360199335	0.00294513990581682	0.00529950965133659	0.0053372946158044
211	8.11571529291185	0.27	10.1039288902989	7.54247515561273	12.665382624985	0.296412912088587	8.41737028788612	6.39261628842728	10.442124287345	0.54	0.34	0.83	6.73557734271862	8.8689585043602	11.0023396660018	11.4585970755769	15.0879155283305	18.717233981084	11.4329658529479	15.0455611468808	18.6712616200327	10.1039288902989	0.655087512745266	0.468935634933867	-5.86598817171752	-0.167704927253116	-0.128740476716506	-0.191389769001214	0.455348045701493	0.52348727682211	0.413930783411349	0.453319932748467	0.521919532201598	0.412179360199335	0.00294513990581682	0.00529950965133659	0.0053372946158044
211	8.11571529291185	0.27	10.1642595761195	7.58752761555473	12.7409915366843	0.351349619440072	9.07198244496866	7.1474587720773	10.99650611786	0.48	0.35	0.72	8.03758738734507	10.2017869571711	12.365986526997	14.2565958192551	18.0953246631609	21.9340535070667	14.4359564990287	18.3237842621303	22.211347481523	10.1642595761195	0.630218727041191	-0.549645327415767	-7.08188330550878	-0.167704927253116	-0.128740476716506	-0.191389769001214	0.455348045701493	0.52348727682211	0.413930783411349	0.453319932748467	0.521919532201598	0.412179360199335	0.00294513990581682	0.00529950965133659	0.0053372946158044
211	8.11571529291185	0.27	10.2434789960672	7.6089927609236	12.8779652312109	0.440715444654622	9.9956723055545	8.23760802806406	11.7537365830449	0.5	0.32	0.82	9.04491423640985	10.9752732141402	12.9056321918705	15.7938010176719	19.16450247377	22.5352039298681	15.6349877969743	18.971158616125	22.3028598665417	10.2434789960672	0.63031819199043	0.916868346703677	-6.28714733844047	-0.167704927253116	-0.128740476716506	-0.191389769001214	0.455348045701493	0.52348727682211	0.413930783411349	0.453319932748467	0.521919532201598	0.412179360199335	0.00294513990581682	0.00529950965133659	0.0053372946158044
211	8.11571529291185	0.27	10.4964781500115	7.77448979201892	13.2184665080042	0.427056793707501	10.060541925915	8.24117704913608	11.8799068026939	0.52	0.32	0.81	8.86023242544296	10.816263169454	12.7722939134651	15.2642393671468	18.6340518113831	22.0038642556193	15.1716644031571	18.5190354417152	21.8688980343427	10.4964781500115	0.650854133895693	0.0276617695485727	-6.64762157779162	-0.167704927253116	-0.128740476716506	-0.191389769001214	0.455348045701493	0.52348727682211	0.413930783411349	0.453319932748467	0.521919532201598	0.412179360199335	0.00294513990581682	0.00529950965133659	0.0053372946158044
211	8.11571529291185	0.27	10.5672908642703	7.85091204125926	13.2836696872813	0.352234291214919	10.1671398979521	8.01447008385899	12.3198097120453	0.58	0.36	0.92	8.03148915395694	10.1887302544958	12.3459713550346	13.2580642621986	16.8191524479317	20.3802406336648	13.1483216845112	16.6807304970669	20.2054351477543	10.5672908642703	0.716111306286879	0.143753734106628	-5.37671328291145	-0.167704927253116	-0.128740476716506	-0.191389769001214	0.455348045701493	0.52348727682211	0.413930783411349	0.453319932748467	0.521919532201598	0.412179360199335	0.00294513990581682	0.00529950965133659	0.0053372946158044
211	8.11571529291185	0.27	10.568197962772	7.85433437860938	13.2820615469346	0.427440271239283	10.9415076995675	8.96437730455618	12.9186380945789	0.54	0.37	0.79	9.43914448313735	11.5209867379284	13.6028289927194	16.0514435786723	19.5916556765135	23.1318677743547	16.2025627702666	19.7761816862841	23.3562356826731	10.568197962772	0.674577313454624	-0.920766847912443	-6.86178069109792	-0.167704927253116	-0.128740476716506	-0.191389769001214	0.455348045701493	0.52348727682211	0.413930783411349	0.453319932748467	0.521919532201598	0.412179360199335	0.00294513990581682	0.00529950965133659	0.0053372946158044
211	8.11571529291185	0.27	10.5839929002557	7.8977808809481	13.2702049195632	0.341615735536498	8.39241565859971	6.57337153039892	10.2114597868005	0.55	0.33	0.88	6.79474605272001	8.67505098492362	10.5553559171272	11.4248877615755	14.5864883043013	17.748088847027	11.3048949749306	14.4299326626174	17.5597514005681	10.5839929002557	0.683453353533025	0.568424700357734	-5.72147516028227	-0.167704927253116	-0.128740476716506	-0.191389769001214	0.455348045701493	0.52348727682211	0.413930783411349	0.453319932748467	0.521919532201598	0.412179360199335	0.00294513990581682	0.00529950965133659	0.0053372946158044
211	8.11571529291185	0.27	10.6079833790027	7.85808123850097	13.3578855195045	0.381379150056695	9.91407542144668	7.94269025950717	11.8854605833862	0.5	0.37	0.7	8.71723099626412	10.8808580895735	13.0444851828829	15.2172513139729	18.9941911751191	22.7711310362654	15.5021137570294	19.3455082547018	23.2017820332739	10.6079833790027	0.619424903443737	-0.316002000690706	-7.09930547126873	-0.167704927253116	-0.128740476716506	-0.191389769001214	0.455348045701493	0.52348727682211	0.413930783411349	0.453319932748467	0.521919532201598	0.412179360199335	0.00294513990581682	0.00529950965133659	0.0053372946158044
211	8.11571529291185	0.27	10.6174836682267	7.8732972481053	13.3616700883482	0.398579646680147	9.87847109042736	7.98391836346564	11.7730238173891	0.52	0.34	0.8	8.52342638506874	10.5460022639483	12.5685781428279	14.6190551082389	18.0880999381131	21.5571447679872	14.6448899400981	18.1172983584119	21.593159351022	10.6174836682267	0.675357594578767	-0.234244897924055	-6.34089111785383	-0.167704927253116	-0.128740476716506	-0.191389769001214	0.455348045701493	0.52348727682211	0.413930783411349	0.453319932748467	0.521919532201598	0.412179360199335	0.00294513990581682	0.00529950965133659	0.0053372946158044
211	8.11571529291185	0.27	10.7524858771733	7.98410262266635	13.5208691316803	0.340486025947813	8.61104749378143	6.73991818775201	10.4821767998109	0.46	0.31	0.74	7.74460426287557	9.89465350623296	12.0447027495903	13.9380943913336	17.8075741326785	21.6770538740234	13.9060929101062	17.7725499861198	21.6258888095769	10.7524858771733	0.608102327179356	0.412267576830628	-6.82348269219776	-0.167704927253116	-0.128740476716506	-0.191389769001214	0.455348045701493	0.52348727682211	0.413930783411349	0.453319932748467	0.521919532201598	0.412179360199335	0.00294513990581682	0.00529950965133659	0.0053372946158044
211	8.11571529291185	0.27	10.8289498554958	8.02207239348295	13.6358273175086	0.444138846611656	10.6502308319923	8.78999389211351	12.5104677718711	0.48	0.32	0.71	9.84348969990053	11.9266792199184	14.0098687399362	17.4114610391958	21.0962694019676	24.7810777647394	17.5333097547393	21.2530052853826	24.9541075889389	10.8289498554958	0.630312853211021	0.410055692537353	-6.62828999277263	-0.167704927253116	-0.128740476716506	-0.191389769001214	0.455348045701493	0.52348727682211	0.413930783411349	0.453319932748467	0.521919532201598	0.412179360199335	0.00294513990581682	0.00529950965133659	0.0053372946158044
211	8.11571529291185	0.27	10.9523796072588	8.13485553441406	13.7699036801036	0.3626228162303	9.22099342781861	7.31231015588586	11.1296766997514	0.48	0.33	0.71	8.2230282376316	10.369430141709	12.5158320457865	14.5855897321805	18.3927683856569	22.1999470391333	14.7240870523784	18.5709103864318	22.4050377203417	10.9523796072588	0.603121955143311	0.0535884902015689	-7.3504128252986	-0.167704927253116	-0.128740476716506	-0.191389769001214	0.455348045701493	0.52348727682211	0.413930783411349	0.453319932748467	0.521919532201598	0.412179360199335	0.00294513990581682	0.00529950965133659	0.0053372946158044
211	8.11571529291185	0.27	11.0543136603578	8.19912771057767	13.909499610138	0.431631544245516	10.2824576032824	8.44024060866771	12.1246745978971	0.5	0.33	0.75	9.26600132942493	11.288453758525	13.310906187625	16.1782657569565	19.7094300332748	23.240594309593	16.2503665718571	19.7915675403684	23.3469527520554	11.0543136603578	0.620665390344301	-0.30046190727298	-7.26829987566772	-0.167704927253116	-0.128740476716506	-0.191389769001214	0.455348045701493	0.52348727682211	0.413930783411349	0.453319932748467	0.521919532201598	0.412179360199335	0.00294513990581682	0.00529950965133659	0.0053372946158044
211	8.11571529291185	0.27	11.072497003383	8.22792375545609	13.9170702513099	0.346051989362152	8.38863858379991	6.58820178197051	10.1890753856293	0.49	0.32	0.75	7.31975418501121	9.32011107315394	11.3204679612967	12.88013944005	16.4000493984885	19.919959356927	12.9029824557125	16.428815805061	19.9573171760975	11.072497003383	0.60887166140667	0.490746284700153	-6.5724854203514	-0.167704927253116	-0.128740476716506	-0.191389769001214	0.455348045701493	0.52348727682211	0.413930783411349	0.453319932748467	0.521919532201598	0.412179360199335	0.00294513990581682	0.00529950965133659	0.0053372946158044
211	8.11571529291185	0.27	11.1910676761838	8.30608047954129	14.0760548728262	0.306192385474475	8.03889556399165	6.14958137587844	9.92820975210486	0.58	0.35	0.85	6.18685440124832	8.0876198494329	9.98838529761747	10.2364577809018	13.3813685869186	16.5262793929354	10.2206945863735	13.3604314829466	16.5009664245317	11.1910676761838	0.665012496395673	-0.0425599056536695	-6.10709956061598	-0.167704927253116	-0.128740476716506	-0.191389769001214	0.455348045701493	0.52348727682211	0.413930783411349	0.453319932748467	0.521919532201598	0.412179360199335	0.00294513990581682	0.00529950965133659	0.0053372946158044
211	8.11571529291185	0.27	11.2449500295387	8.34072460939959	14.1491754496778	0.358338156795147	9.29925288009997	7.35639917923182	11.2421065809681	0.52	0.32	0.82	7.89246502158691	9.97689580117978	12.0613265807726	13.579043198455	17.1653214426873	20.7515996869195	13.4451597416625	16.9978502169994	20.5470012164939	11.2449500295387	0.608632053266667	0.739776365401614	-6.32765362773832	-0.167704927253116	-0.128740476716506	-0.191389769001214	0.455348045701493	0.52348727682211	0.413930783411349	0.453319932748467	0.521919532201598	0.412179360199335	0.00294513990581682	0.00529950965133659	0.0053372946158044
211	8.11571529291185	0.27	11.2630927349069	8.34752147360811	14.1786639962057	0.353711705818535	10.3534566052499	8.1684172794507	12.538495931049	0.5	0.32	0.77	8.9359899432699	11.3263538011633	13.7167176590566	15.5665357614748	19.7305606443428	23.8945855272108	15.5422155093757	19.7035916420559	23.8622405535246	11.2630927349069	0.617079807376424	1.45773051102931	-5.36404006689823	-0.167704927253116	-0.128740476716506	-0.191389769001214	0.455348045701493	0.52348727682211	0.413930783411349	0.453319932748467	0.521919532201598	0.412179360199335	0.00294513990581682	0.00529950965133659	0.0053372946158044
211	8.11571529291185	0.27	11.3779022786251	8.47183112465839	14.2839734325918	0.349176096527757	8.25715447842013	6.49710301754606	10.0172059392942	0.47	0.33	0.8	7.36384818108803	9.35869907290505	11.3535499647221	13.1303181480401	16.6872935531996	20.2442689583591	13.1215453988203	16.6774075217003	20.2351515311368	11.3779022786251	0.606368054708121	0.723665409262757	-6.2343579044149	-0.167704927253116	-0.128740476716506	-0.191389769001214	0.455348045701493	0.52348727682211	0.413930783411349	0.453319932748467	0.521919532201598	0.412179360199335	0.00294513990581682	0.00529950965133659	0.0053372946158044
211	8.11571529291185	0.27	11.4258805249792	8.46372776788432	14.3880332820741	0.263940403410956	8.41207763722949	6.21880669245687	10.6053485820021	0.56	0.34	0.84	6.38197984644667	8.63279928167917	10.8836187169117	10.6843060702121	14.4524852768881	18.2206644835641	10.6281265521524	14.3736572937632	18.1243916370369	11.4258805249792	0.661034900622574	-0.0789402702405173	-6.24199011893516	-0.167704927253116	-0.128740476716506	-0.191389769001214	0.455348045701493	0.52348727682211	0.413930783411349	0.453319932748467	0.521919532201598	0.412179360199335	0.00294513990581682	0.00529950965133659	0.0053372946158044
211	8.11571529291185	0.27	11.4408610914883	8.53416094687748	14.3475612360991	0.353802732184161	8.73720587486852	6.89363432176452	10.5807774279725	0.55	0.33	0.86	7.12685933356057	9.03280248590389	10.9387456382472	11.9843951544132	15.1893939919754	18.3943928295375	11.8731445464692	15.0508176798538	18.2295766708601	11.4408610914883	0.655017576733565	0.365611075506182	-5.93218324677293	-0.167704927253116	-0.128740476716506	-0.191389769001214	0.455348045701493	0.52348727682211	0.413930783411349	0.453319932748467	0.521919532201598	0.412179360199335	0.00294513990581682	0.00529950965133659	0.0053372946158044
211	8.11571529291185	0.27	11.4424761033265	8.52068653795309	14.3642656687	0.382352749761776	9.44487045398903	7.57065456974717	11.3190863382309	0.5	0.31	0.75	8.36018294153657	10.4298570390458	12.4995311365551	14.6523888075034	18.2797818673914	21.9071749272794	14.6054768438969	18.2159722136276	21.8316850016147	11.4424761033265	0.626272592463304	0.253102938765279	-6.81203000182258	-0.167704927253116	-0.128740476716506	-0.191389769001214	0.455348045701493	0.52348727682211	0.413930783411349	0.453319932748467	0.521919532201598	0.412179360199335	0.00294513990581682	0.00529950965133659	0.0053372946158044
211	8.11571529291185	0.27	11.644783825555	8.63047490791669	14.6590927431934	0.302453358764848	8.57290694086005	6.54021768757835	10.6055961941418	0.54	0.36	0.79	6.87396242281944	9.01037900890115	11.1467955949829	11.6760748730788	15.3049803696186	18.9338858661584	11.7525553113968	15.4057710359417	19.0557873970881	11.644783825555	0.635429839621747	0.232453993608088	-6.19687758655327	-0.167704927253116	-0.128740476716506	-0.191389769001214	0.455348045701493	0.52348727682211	0.413930783411349	0.453319932748467	0.521919532201598	0.412179360199335	0.00294513990581682	0.00529950965133659	0.0053372946158044
211	8.11571529291185	0.27	11.716105701694	8.72598623249046	14.7062251708976	0.350592117087148	8.89602755366893	7.00569033380637	10.7863647735315	0.52	0.34	0.78	7.49783698672646	9.52096956169575	11.544102136665	12.8802286138797	16.3556856194032	19.8311426249266	12.9220182075643	16.407781307533	19.8960888168026	11.716105701694	0.618905444260112	0.00758580706872295	-6.78822432747672	-0.167704927253116	-0.128740476716506	-0.191389769001214	0.455348045701493	0.52348727682211	0.413930783411349	0.453319932748467	0.521919532201598	0.412179360199335	0.00294513990581682	0.00529950965133659	0.0053372946158044
211	8.11571529291185	0.27	11.7520638897757	8.73706061309358	14.7670671664577	0.350664225010048	9.46550278109294	7.4544749366272	11.4765306255587	0.46	0.31	0.79	8.60883347650066	10.9312779111244	13.2537223457481	15.5468290569902	19.7409683347463	23.9351076125024	15.4454538571739	19.6147110819645	23.7776039933754	11.7520638897757	0.592184725736107	-0.291683904647972	-7.76913141135569	-0.167704927253116	-0.128740476716506	-0.191389769001214	0.455348045701493	0.52348727682211	0.413930783411349	0.453319932748467	0.521919532201598	0.412179360199335	0.00294513990581682	0.00529950965133659	0.0053372946158044
211	8.11571529291185	0.27	11.7543970303801	8.75951744610111	14.749276614659	0.335354840039482	9.77482268127709	7.62631464074454	11.9233307218096	0.52	0.33	0.75	8.16068834040222	10.4597417287794	12.7587951171566	14.0174327585578	17.9664656018245	21.9154984450912	14.0746514076734	18.0444509717701	22.0126334378111	11.7543970303801	0.625282400313087	-0.161173278792174	-6.86478486237265	-0.167704927253116	-0.128740476716506	-0.191389769001214	0.455348045701493	0.52348727682211	0.413930783411349	0.453319932748467	0.521919532201598	0.412179360199335	0.00294513990581682	0.00529950965133659	0.0053372946158044
211	8.11571529291185	0.27	11.8082230658958	8.75855113047307	14.8578950013185	0.313019616230933	9.27317490108024	7.12830821705857	11.4180415851019	0.5	0.36	0.82	7.8343050137466	10.1916020475978	12.5488990814489	13.6882757136953	17.8069986485073	21.9257215833193	13.7346657417894	17.8663415374381	21.9980244301422	11.8082230658958	0.643379971322369	0.282894644204806	-5.95976698911018	-0.167704927253116	-0.128740476716506	-0.191389769001214	0.455348045701493	0.52348727682211	0.413930783411349	0.453319932748467	0.521919532201598	0.412179360199335	0.00294513990581682	0.00529950965133659	0.0053372946158044
211	8.11571529291185	0.27	11.8118883540371	8.76787205323308	14.8559046548411	0.342227471401998	9.65168733456263	7.56253967062188	11.7408349985034	0.48	0.34	0.74	8.55951689839595	10.9240790047227	13.2886411110494	15.2480652699148	19.4603353968415	23.6726055237682	15.352611857269	19.5953707827728	23.8472324500476	11.8118883540371	0.614796811537281	-0.293435137430449	-7.3374587173801	-0.167704927253116	-0.128740476716506	-0.191389769001214	0.455348045701493	0.52348727682211	0.413930783411349	0.453319932748467	0.521919532201598	0.412179360199335	0.00294513990581682	0.00529950965133659	0.0053372946158044
211	8.11571529291185	0.27	11.8991737178513	8.807256462273	14.9910909734296	0.27960904738132	8.43737639481318	6.32290701627121	10.5518457733552	0.48	0.33	0.77	7.13043249456978	9.51494979440187	11.899467094234	12.6713408957207	16.9088161962619	21.1462914968031	12.6836867965736	16.9222136135036	21.1675317201187	11.8991737178513	0.608092217794296	0.063652818986457	-6.92313105217777	-0.167704927253116	-0.128740476716506	-0.191389769001214	0.455348045701493	0.52348727682211	0.413930783411349	0.453319932748467	0.521919532201598	0.412179360199335	0.00294513990581682	0.00529950965133659	0.0053372946158044
211	8.11571529291185	0.27	12.0515621506789	8.93437998415457	15.1687443172033	0.370113535363046	10.769828006287	8.57622575420885	12.9634302583652	0.57	0.37	0.87	8.66762185789427	10.8846011413871	13.10158042488	14.3794634100918	18.0574010278805	21.7353386456692	14.3708795372921	18.0463841846386	21.7207449649379	12.0515621506789	0.669429125340446	0.774171812426485	-5.00010958735132	-0.167704927253116	-0.128740476716506	-0.191389769001214	0.455348045701493	0.52348727682211	0.413930783411349	0.453319932748467	0.521919532201598	0.412179360199335	0.00294513990581682	0.00529950965133659	0.0053372946158044
211	8.11571529291185	0.27	12.100053555495	9.02192091997397	15.178186191016	0.344470657458871	10.030993968414	7.87051828836792	12.1914696484601	0.47	0.32	0.73	8.95005632707357	11.4068677238863	13.8636791206989	15.9942272122784	20.3846799940639	24.7751327758494	16.0506566625581	20.4552872149005	24.8599936684576	12.100053555495	0.618856626522719	-1.05048426679836	-8.11750651967448	-0.167704927253116	-0.128740476716506	-0.191389769001214	0.455348045701493	0.52348727682211	0.413930783411349	0.453319932748467	0.521919532201598	0.412179360199335	0.00294513990581682	0.00529950965133659	0.0053372946158044
211	8.11571529291185	0.27	12.1159378057772	9.01102204602219	15.2208535655321	0.349139869737498	9.86549511503753	7.76245063120706	11.968539598868	0.51	0.35	0.7	8.42457485843684	10.7070055657478	12.9894362730588	14.6008892771937	18.5566399946249	22.5123907120561	14.7873434237371	18.8034088623365	22.8049582336393	12.1159378057772	0.616570564113062	-0.434923169749216	-7.01350337826009	-0.167704927253116	-0.128740476716506	-0.191389769001214	0.455348045701493	0.52348727682211	0.413930783411349	0.453319932748467	0.521919532201598	0.412179360199335	0.00294513990581682	0.00529950965133659	0.0053372946158044
211	8.11571529291185	0.27	12.160790312672	9.06128766449768	15.2602929608462	0.336837339657481	9.75014063767106	7.61416517261929	11.8861161027228	0.51	0.35	0.73	8.28183026377498	10.6051035114791	12.9283767591831	14.3736980083936	18.4059018799876	22.4381057515817	14.53168435722	18.6133179966606	22.6872812508486	12.160790312672	0.601503159528136	0.408953239814168	-6.42996875771085	-0.167704927253116	-0.128740476716506	-0.191389769001214	0.455348045701493	0.52348727682211	0.413930783411349	0.453319932748467	0.521919532201598	0.412179360199335	0.00294513990581682	0.00529950965133659	0.0053372946158044
211	8.11571529291185	0.27	12.443235207039	9.22834513656437	15.6581252775136	0.351970959690304	9.31712854895386	7.34329117867611	11.2909659192316	0.52	0.36	0.77	7.89507781886581	10.0172324850707	12.1393871512755	13.601683338457	17.2577430287077	20.9138027189583	13.7124292845647	17.397478072418	21.0841343674593	12.443235207039	0.614932903337759	0.462455218445553	-6.14285670642184	-0.167704927253116	-0.128740476716506	-0.191389769001214	0.455348045701493	0.52348727682211	0.413930783411349	0.453319932748467	0.521919532201598	0.412179360199335	0.00294513990581682	0.00529950965133659	0.0053372946158044
211	8.11571529291185	0.27	12.4759066236128	9.24157733535266	15.7102359118729	0.322770401806303	9.44932090927898	7.31230786171293	11.586333956845	0.45	0.31	0.74	8.6055855939641	11.1205574802736	13.635529366583	15.7458215303173	20.3475186540284	24.9492157777395	15.7379761554428	20.3465814066004	24.9351648350372	12.4759066236128	0.572414709813506	0.427474208650302	-7.07431218491899	-0.167704927253116	-0.128740476716506	-0.191389769001214	0.455348045701493	0.52348727682211	0.413930783411349	0.453319932748467	0.521919532201598	0.412179360199335	0.00294513990581682	0.00529950965133659	0.0053372946158044
211	8.11571529291185	0.27	12.5323721787835	9.32260040891198	15.7421439486549	0.330840211902163	8.97003381474082	6.97828157553942	10.9617860539422	0.48	0.33	0.78	7.87840276101374	10.1270690222869	12.3757352835601	14.0111135835871	18.0101879333001	22.0092622830131	14.0051043118096	17.9970201665145	21.9922733626405	12.5323721787835	0.604250893823081	0.173867832716244	-6.77394143779649	-0.167704927253116	-0.128740476716506	-0.191389769001214	0.455348045701493	0.52348727682211	0.413930783411349	0.453319932748467	0.521919532201598	0.412179360199335	0.00294513990581682	0.00529950965133659	0.0053372946158044
211	8.11571529291185	0.27	12.552184432077	9.356349904567	15.7480189595869	0.398639286191113	9.90972206450991	8.00941223946555	11.8100318895543	0.54	0.33	0.77	8.3667297375458	10.3518165639432	12.3369033903406	14.1583588535442	17.5175652012112	20.8767715488781	14.1904505837265	17.5549401100327	20.9219701521443	12.552184432077	0.619979384352834	0.846299852489692	-5.68382183610855	-0.167704927253116	-0.128740476716506	-0.191389769001214	0.455348045701493	0.52348727682211	0.413930783411349	0.453319932748467	0.521919532201598	0.412179360199335	0.00294513990581682	0.00529950965133659	0.0053372946158044
211	8.11571529291185	0.27	12.5594986216949	9.31236684285719	15.8066304005325	0.287887068720142	8.46784660307869	6.3885243528188	10.5471688533386	0.53	0.37	0.83	6.79214414548537	9.00283563990671	11.2135271343281	11.6195996414738	15.4015202759263	19.1834409103789	11.6616150108107	15.4532643879675	19.2526008917752	12.5594986216949	0.631282172519278	-0.119858582964494	-6.71144799698544	-0.167704927253116	-0.128740476716506	-0.191389769001214	0.455348045701493	0.52348727682211	0.413930783411349	0.453319932748467	0.521919532201598	0.412179360199335	0.00294513990581682	0.00529950965133659	0.0053372946158044
211	8.11571529291185	0.27	12.5859656848622	9.37542892221746	15.7965024475068	0.312936926028621	9.23716091186922	7.10021333326052	11.3741084904779	0.51	0.36	0.74	7.74759140855885	10.0793800356713	12.4111686627838	13.4741602656246	17.5294713952959	21.5847825249673	13.6415054905339	17.7439812945127	21.8497534521379	12.5859656848622	0.620038613793256	0.289009690680418	-6.07678717974925	-0.167704927253116	-0.128740476716506	-0.191389769001214	0.455348045701493	0.52348727682211	0.413930783411349	0.453319932748467	0.521919532201598	0.412179360199335	0.00294513990581682	0.00529950965133659	0.0053372946158044
211	8.11571529291185	0.27	12.5984817006476	9.35100111408612	15.845962287209	0.242396546920761	7.62460837062481	5.5200510375727	9.72916570367691	0.49	0.34	0.75	6.14168111309376	8.48323917765701	10.8247972422203	10.8172039441911	14.9413371684879	19.0654703927847	10.8937122472575	15.0466416948815	19.1990158180998	12.5984817006476	0.592019991340829	0.299435233579	-6.58601030374631	-0.167704927253116	-0.128740476716506	-0.191389769001214	0.455348045701493	0.52348727682211	0.413930783411349	0.453319932748467	0.521919532201598	0.412179360199335	0.00294513990581682	0.00529950965133659	0.0053372946158044
211	8.11571529291185	0.27	12.6149294927341	9.40841270188717	15.8214462835811	0.348000737874073	9.4477478268647	7.4286971289635	11.4667985247659	0.49	0.31	0.85	8.31210981638242	10.5712638557045	12.8304178950266	14.6946018165113	18.6884577427855	22.6823136690598	14.4561783679798	18.3809929591481	22.3100797045717	12.6149294927341	0.636386806753468	0.410793544594528	-6.37875730022543	-0.167704927253116	-0.128740476716506	-0.191389769001214	0.455348045701493	0.52348727682211	0.413930783411349	0.453319932748467	0.521919532201598	0.412179360199335	0.00294513990581682	0.00529950965133659	0.0053372946158044
211	8.11571529291185	0.27	12.7630917722953	9.5192719619979	16.0069115825927	0.389797302720072	9.48820151527151	7.63472533919701	11.341677691346	0.52	0.28	0.75	8.17072198344606	10.1543216369784	12.1379212905107	14.0357836881139	17.4432396898239	20.8506956915339	13.845921908153	17.2093996149121	20.5702137363472	12.7630917722953	0.581748488876785	-0.551572561644409	-8.22269816732646	-0.167704927253116	-0.128740476716506	-0.191389769001214	0.455348045701493	0.52348727682211	0.413930783411349	0.453319932748467	0.521919532201598	0.412179360199335	0.00294513990581682	0.00529950965133659	0.0053372946158044
211	8.11571529291185	0.27	12.7737986074764	9.45535056001073	16.0922466549421	0.290637281868652	8.53479629950208	6.45300523572732	10.6165873632768	0.5	0.32	0.77	7.08550608458568	9.37134697737548	11.6571878701653	12.3724772342833	16.3639372753326	20.355397316382	12.3344865362052	16.3098652361739	20.2893090123325	12.7737986074764	0.599201943671501	-0.511832693043476	-7.56719051502425	-0.167704927253116	-0.128740476716506	-0.191389769001214	0.455348045701493	0.52348727682211	0.413930783411349	0.453319932748467	0.521919532201598	0.412179360199335	0.00294513990581682	0.00529950965133659	0.0053372946158044
211	8.11571529291185	0.27	12.7926026415249	9.53409541172269	16.0511098713271	0.336381551528392	9.42920104739225	7.36142501060895	11.4969770841755	0.51	0.32	0.82	7.95377652454074	10.1879402191614	12.422103913782	13.7457939766862	17.6068974112237	21.4680008457611	13.6517200499487	17.4848484047529	21.3204928618776	12.7926026415249	0.625945884928833	-0.493358251360554	-7.21943190783281	-0.167704927253116	-0.128740476716506	-0.191389769001214	0.455348045701493	0.52348727682211	0.413930783411349	0.453319932748467	0.521919532201598	0.412179360199335	0.00294513990581682	0.00529950965133659	0.0053372946158044
211	8.11571529291185	0.27	12.8072009636203	9.49571072030925	16.1186912069314	0.346765843189781	9.22672886405038	7.24953384977476	11.203923878326	0.52	0.31	0.79	7.80753119050011	9.93691110147713	12.0662910124541	13.4653267897778	17.1377804324582	20.8102340751387	13.3953160525677	17.0447698442922	20.6965478513162	12.8072009636203	0.612407893259691	0.260779298856613	-6.52959908082896	-0.167704927253116	-0.128740476716506	-0.191389769001214	0.455348045701493	0.52348727682211	0.413930783411349	0.453319932748467	0.521919532201598	0.412179360199335	0.00294513990581682	0.00529950965133659	0.0053372946158044
211	8.11571529291185	0.27	12.8393786783444	9.56341568587309	16.1153416708156	0.385726838973452	11.2487084080665	9.03240628916508	13.4650105269679	0.53	0.34	0.76	9.62622799693151	11.9882375017763	14.350247006621	16.4927960944061	20.5396710644225	24.586546034439	16.613047328466	20.6773173052857	24.7552479460416	12.8393786783444	0.621184331740984	0.0828979817803549	-6.53629563586892	-0.167704927253116	-0.128740476716506	-0.191389769001214	0.455348045701493	0.52348727682211	0.413930783411349	0.453319932748467	0.521919532201598	0.412179360199335	0.00294513990581682	0.00529950965133659	0.0053372946158044
211	8.11571529291185	0.27	12.9043783584195	9.57606778586035	16.2326889309786	0.324079414484569	9.51521385156759	7.36972565895683	11.6607020441784	0.53	0.35	0.78	7.8047939444227	10.0769400226377	12.3490861008526	13.3195494024901	17.1971613105002	21.0747732185103	13.3752463932317	17.2706977906851	21.1651704806466	12.9043783584195	0.623927545102146	1.23981050368042	-5.30535739853954	-0.167704927253116	-0.128740476716506	-0.191389769001214	0.455348045701493	0.52348727682211	0.413930783411349	0.453319932748467	0.521919532201598	0.412179360199335	0.00294513990581682	0.00529950965133659	0.0053372946158044
211	8.11571529291185	0.27	13.0153303139916	9.68545952959061	16.3452010983925	0.35986463319215	9.62756022479951	7.62277416837383	11.6323462812252	0.53	0.36	0.77	8.05499782000729	10.1734584955299	12.2919191710526	13.7277461595063	17.3381370065698	20.9485278536334	13.8417146947185	17.4889008886501	21.127463667524	13.0153303139916	0.627003965644038	-0.113218641712142	-6.7066871537025	-0.167704927253116	-0.128740476716506	-0.191389769001214	0.455348045701493	0.52348727682211	0.413930783411349	0.453319932748467	0.521919532201598	0.412179360199335	0.00294513990581682	0.00529950965133659	0.0053372946158044
211	8.11571529291185	0.27	13.1028899370128	9.71598197982953	16.489797894196	0.328385169612763	9.17774404527435	7.12851843800111	11.2269696525476	0.5	0.32	0.79	7.81005440030455	10.0552002339722	12.3003460676398	13.6182983611242	17.5331322739236	21.4479661867231	13.571884357598	17.4761336837969	21.3754483942604	13.1028899370128	0.616582742003593	0.0407094582942327	-6.69843497008186	-0.167704927253116	-0.128740476716506	-0.191389769001214	0.455348045701493	0.52348727682211	0.413930783411349	0.453319932748467	0.521919532201598	0.412179360199335	0.00294513990581682	0.00529950965133659	0.0053372946158044
211	8.11571529291185	0.27	13.266438817225	9.82098620506535	16.7118914293847	0.303898170379235	8.79755607799035	6.71872189107535	10.8763902649053	0.53	0.33	0.84	7.08399765896757	9.27585151930506	11.4677053796426	12.0564002223637	15.7867610498704	19.5171218773771	11.9566162687549	15.6585969700296	19.3584461080282	13.266438817225	0.633297332662631	-0.415060197521995	-6.86189932431564	-0.167704927253116	-0.128740476716506	-0.191389769001214	0.455348045701493	0.52348727682211	0.413930783411349	0.453319932748467	0.521919532201598	0.412179360199335	0.00294513990581682	0.00529950965133659	0.0053372946158044
211	8.11571529291185	0.27	13.3704260095515	9.9108970156354	16.8299550034676	0.294489717324865	9.3588453070355	7.097200827667	11.620489786404	0.5	0.34	0.72	7.8014311481247	10.2874906687385	12.7735501893523	13.6323267869898	17.9765009716278	22.3206751562658	13.7847309402515	18.1759200493997	22.563310534461	13.3704260095515	0.593901620244523	0.986971392570766	-6.01069325223838	-0.167704927253116	-0.128740476716506	-0.191389769001214	0.455348045701493	0.52348727682211	0.413930783411349	0.453319932748467	0.521919532201598	0.412179360199335	0.00294513990581682	0.00529950965133659	0.0053372946158044
211	8.11571529291185	0.27	13.4136809981153	10.0125463718305	16.8148156244001	0.344723830900575	9.55128174092427	7.49527918245616	11.6072842993924	0.53	0.31	0.84	7.92642525635206	10.1006939139774	12.2749625716027	13.5151300949899	17.2224158914107	20.9297016878316	13.3176593584996	16.9642117843763	20.6192062173127	13.4136809981153	0.606267839547516	0.436021545293822	-6.34561234390457	-0.167704927253116	-0.128740476716506	-0.191389769001214	0.455348045701493	0.52348727682211	0.413930783411349	0.453319932748467	0.521919532201598	0.412179360199335	0.00294513990581682	0.00529950965133659	0.0053372946158044
211	8.11571529291185	0.27	13.4660797913073	10.0096622121249	16.9224973704898	0.310692052009916	9.61931577656829	7.38228883488313	11.8563427182535	0.5	0.34	0.73	8.12226612768566	10.5835255773719	13.0447850270582	14.2014190491632	18.5048211150676	22.8082231809721	14.333489646697	18.6744778616963	23.0148157371552	13.4660797913073	0.595197721306358	0.0870413395890987	-6.87352462127788	-0.167704927253116	-0.128740476716506	-0.191389769001214	0.455348045701493	0.52348727682211	0.413930783411349	0.453319932748467	0.521919532201598	0.412179360199335	0.00294513990581682	0.00529950965133659	0.0053372946158044
211	8.11571529291185	0.27	13.4733578877638	9.98620911728546	16.9605066582422	0.329738501969526	9.30292877896777	7.23210823997336	11.3737493179622	0.5	0.33	0.79	7.95182213319881	10.2287234252513	12.5056247173037	13.8974988281007	17.876867645455	21.8562364628094	13.8738709405348	17.8511534626374	21.8284800726194	13.4733578877638	0.607270866634392	-0.406129862481868	-7.35922641690667	-0.167704927253116	-0.128740476716506	-0.191389769001214	0.455348045701493	0.52348727682211	0.413930783411349	0.453319932748467	0.521919532201598	0.412179360199335	0.00294513990581682	0.00529950965133659	0.0053372946158044
211	8.11571529291185	0.27	13.497197367666	10.0439382167928	16.9504565185392	0.332539426401733	9.52332741925991	7.41680825505828	11.6298465834615	0.56	0.37	0.8	7.6091274648919	9.77026906063372	11.9314106563755	12.7364239817884	16.3538184563909	19.9712129309935	12.8434315857905	16.4847911360178	20.1365104154054	13.497197367666	0.64435352859846	0.166429635709367	-5.94764279156908	-0.167704927253116	-0.128740476716506	-0.191389769001214	0.455348045701493	0.52348727682211	0.413930783411349	0.453319932748467	0.521919532201598	0.412179360199335	0.00294513990581682	0.00529950965133659	0.0053372946158044
211	8.11571529291185	0.27	13.538592677904	10.0429174600918	17.0342678957161	0.358301273406035	9.57516859444358	7.57450852637698	11.5758286625102	0.52	0.32	0.7	8.16881669246943	10.3264517790322	12.4840868655949	14.1007845779625	17.8252343604533	21.5496841429441	14.2259030032313	17.9848904982005	21.7486677171166	13.538592677904	0.579956606873725	0.0774307486227899	-7.23515765193543	-0.167704927253116	-0.128740476716506	-0.191389769001214	0.455348045701493	0.52348727682211	0.413930783411349	0.453319932748467	0.521919532201598	0.412179360199335	0.00294513990581682	0.00529950965133659	0.0053372946158044
211	8.11571529291185	0.27	13.5795041691529	10.0948955825473	17.0641127557585	0.364557794008944	9.82402463042684	7.79900266207488	11.8490465987788	0.5	0.33	0.7	8.61948747276401	10.8575494717886	13.0956114708133	15.1150245281189	19.0396618244314	22.9642991207439	15.2655742225806	19.2374209035213	23.2026005284107	13.5795041691529	0.58937762741215	-0.293146661697081	-7.50656563067273	-0.167704927253116	-0.128740476716506	-0.191389769001214	0.455348045701493	0.52348727682211	0.413930783411349	0.453319932748467	0.521919532201598	0.412179360199335	0.00294513990581682	0.00529950965133659	0.0053372946158044
211	8.11571529291185	0.27	13.5890872411328	10.0849178709575	17.093256611308	0.331936875566274	9.91993232982647	7.72270409888566	12.1171605607673	0.5	0.33	0.73	8.52268877569673	10.9475249654175	13.3723611551384	14.9310393273856	19.17914992535	23.4272605233144	15.0303927934107	19.3088023613709	23.5818152518188	13.5890872411328	0.58710156092975	-0.480492640551007	-7.59900003033801	-0.167704927253116	-0.128740476716506	-0.191389769001214	0.455348045701493	0.52348727682211	0.413930783411349	0.453319932748467	0.521919532201598	0.412179360199335	0.00294513990581682	0.00529950965133659	0.0053372946158044
211	8.11571529291185	0.27	13.6045867895295	10.136012035012	17.0731615440469	0.345366854620452	9.36541607832425	7.35228892909319	11.3785432275553	0.53	0.32	0.75	7.81174965795996	9.95068155673332	12.0896134555067	13.3584955216781	17.0161795799254	20.6738636381726	13.3833316440923	17.0486769223207	20.7155265551145	13.6045867895295	0.601949081433008	0.666615686575178	-6.31921000370059	-0.167704927253116	-0.128740476716506	-0.191389769001214	0.455348045701493	0.52348727682211	0.413930783411349	0.453319932748467	0.521919532201598	0.412179360199335	0.00294513990581682	0.00529950965133659	0.0053372946158044
211	8.11571529291185	0.27	13.7172750146846	10.2350082493943	17.1995417799748	0.297829444863329	8.75812990559822	6.65854068196777	10.8577191292287	0.51	0.31	0.79	7.24033972611573	9.52338341248148	11.8064270988472	12.5638177544009	16.5254750641226	20.4871323738443	12.4791563997038	16.4146781062016	20.344566237725	13.7172750146846	0.597354220732871	0.973774600428906	-5.98369881830307	-0.167704927253116	-0.128740476716506	-0.191389769001214	0.455348045701493	0.52348727682211	0.413930783411349	0.453319932748467	0.521919532201598	0.412179360199335	0.00294513990581682	0.00529950965133659	0.0053372946158044
211	8.11571529291185	0.27	13.747869673141	10.2174938974124	17.2782454488696	0.322121056790192	9.20040926238928	7.1165944427254	11.2842240820532	0.44	0.3	0.67	8.47867709575382	10.9613242559186	13.4439714160833	15.6486652054715	20.2307614209518	24.8128576364321	15.7285560698124	20.3264417093742	24.9343157948823	13.747869673141	0.538442434509537	-0.162382275939647	-8.37032217457562	-0.167704927253116	-0.128740476716506	-0.191389769001214	0.455348045701493	0.52348727682211	0.413930783411349	0.453319932748467	0.521919532201598	0.412179360199335	0.00294513990581682	0.00529950965133659	0.0053372946158044
211	8.11571529291185	0.27	14.1371319890566	10.4778143131805	17.7964496649327	0.351134433985937	9.86499092899792	7.7712506630735	11.9587311949223	0.48	0.31	0.77	8.7247161457888	11.0753402982176	13.4259644506464	15.4584856433156	19.6233305627334	23.7881754821513	15.4092457925456	19.562187133838	23.715527778683	14.1371319890566	0.589676625687649	-0.72946927136411	-8.01560677688384	-0.167704927253116	-0.128740476716506	-0.191389769001214	0.455348045701493	0.52348727682211	0.413930783411349	0.453319932748467	0.521919532201598	0.412179360199335	0.00294513990581682	0.00529950965133659	0.0053372946158044
211	8.11571529291185	0.27	14.266269376452	10.574593059002	17.9579456939021	0.336971021681032	9.35717126688123	7.30789732452546	11.406445209237	0.43	0.3	0.69	8.74319755193369	11.1949570828067	13.6467166136797	16.1852185400629	20.723862849442	25.2625071588211	16.216580304844	20.7683499133144	25.3120515062859	14.266269376452	0.548440922502306	0.0537487178993919	-7.89323087457552	-0.167704927253116	-0.128740476716506	-0.191389769001214	0.455348045701493	0.52348727682211	0.413930783411349	0.453319932748467	0.521919532201598	0.412179360199335	0.00294513990581682	0.00529950965133659	0.0053372946158044
211	8.11571529291185	0.27	14.3692017074122	10.6378502050669	18.1005532097575	0.350046939732165	9.63803604960309	7.58757340459938	11.6884986946068	0.45	0.31	0.68	8.9177245766675	11.3276467148578	13.7375688530482	16.3018225356845	20.7072202000601	25.1126178644357	16.3837846768832	20.8052307215788	25.232586205531	14.3692017074122	0.544734388683695	-0.267898359594773	-8.21666025454012	-0.167704927253116	-0.128740476716506	-0.191389769001214	0.455348045701493	0.52348727682211	0.413930783411349	0.453319932748467	0.521919532201598	0.412179360199335	0.00294513990581682	0.00529950965133659	0.0053372946158044
211	8.11571529291185	0.27	14.6130723069409	10.8904195444095	18.3357250694724	0.344567869753009	9.52252561217228	7.47200525297749	11.5730459713671	0.49	0.31	0.73	8.34137305458179	10.63047145494	12.9195698552982	14.7239539575232	18.7646052064924	22.8052564554616	14.7335979596368	18.7721666050074	22.8177687078998	14.6130723069409	0.579381785801781	0.645023474270384	-6.7677930974135	-0.167704927253116	-0.128740476716506	-0.191389769001214	0.455348045701493	0.52348727682211	0.413930783411349	0.453319932748467	0.521919532201598	0.412179360199335	0.00294513990581682	0.00529950965133659	0.0053372946158044
211	8.11571529291185	0.27	14.7323612225515	10.9117916634905	18.5529307816125	0.291926923439487	8.87691513408283	6.71842784798117	11.0354024201845	0.54	0.35	0.75	7.05020228171221	9.31528160292476	11.5803609241373	11.9638845020638	15.8076249089588	19.6513653158537	12.0721651385673	15.94777014248	19.8331117177908	14.7323612225515	0.591234510084251	0.138895779373763	-6.68484705196852	-0.167704927253116	-0.128740476716506	-0.191389769001214	0.455348045701493	0.52348727682211	0.413930783411349	0.453319932748467	0.521919532201598	0.412179360199335	0.00294513990581682	0.00529950965133659	0.0053372946158044
211	8.11571529291185	0.27	14.80070376745	10.9777686482819	18.623638886618	0.327732713227967	9.02018017512552	7.00315292023504	11.037207430016	0.45	0.29	0.74	8.17732906764646	10.5325390408563	12.8877490140661	14.8804875800401	19.166321311912	23.4521550437839	14.781526775963	19.0370898448736	23.2859538474551	14.80070376745	0.54802873279503	0.471574333494224	-7.40828812328519	-0.167704927253116	-0.128740476716506	-0.191389769001214	0.455348045701493	0.52348727682211	0.413930783411349	0.453319932748467	0.521919532201598	0.412179360199335	0.00294513990581682	0.00529950965133659	0.0053372946158044
211	8.11571529291185	0.27	15.1160832028819	11.2348838249096	18.9972825808541	0.327408199161651	9.59969941964123	7.45150242205736	11.7478964172251	0.5	0.33	0.75	8.14031663806362	10.4870921969773	12.833867755891	14.16769946772	18.252111943939	22.3365244201579	14.2108467792507	18.3018542878026	22.4036327251321	15.1160832028819	0.590474635208526	-1.43649846961208	-8.4740760084109	-0.167704927253116	-0.128740476716506	-0.191389769001214	0.455348045701493	0.52348727682211	0.413930783411349	0.453319932748467	0.521919532201598	0.412179360199335	0.00294513990581682	0.00529950965133659	0.0053372946158044
211	8.11571529291185	0.27	15.5234912659472	11.5691730916431	19.4778094402514	0.288087421514211	9.01223388347	6.80031548838957	11.2241522785504	0.52	0.35	0.69	7.27317975550044	9.63890530446725	12.0046308534341	12.4890597215451	16.5513390352781	20.6136183490112	12.6970050728328	16.8242187507974	20.9585650068083	15.5234912659472	0.567766652490524	0.138321939732672	-6.84945116645786	-0.167704927253116	-0.128740476716506	-0.191389769001214	0.455348045701493	0.52348727682211	0.413930783411349	0.453319932748467	0.521919532201598	0.412179360199335	0.00294513990581682	0.00529950965133659	0.0053372946158044
211	8.11571529291185	0.27	15.5476561761794	11.5989224505133	19.4963899018455	0.338154418303356	10.1649010141081	7.94461246440688	12.3851895638094	0.52	0.33	0.77	8.55028318788679	10.939839122027	13.3293950561673	14.7399620182479	18.859353497539	22.97874497683	14.7741261533195	18.906965515375	23.0343759917789	15.5476561761794	0.590471305604412	0.187461354451805	-6.69885058546171	-0.167704927253116	-0.128740476716506	-0.191389769001214	0.455348045701493	0.52348727682211	0.413930783411349	0.453319932748467	0.521919532201598	0.412179360199335	0.00294513990581682	0.00529950965133659	0.0053372946158044
211	8.11571529291185	0.27	15.5602663095904	11.563549998708	19.5569826204728	0.382162198770679	10.151068178774	8.13590332140946	12.1662330361386	0.46	0.31	0.7	9.33776189011263	11.6506125797068	13.9634632693009	16.7919415417143	20.9511023804053	25.1102632190964	16.8723863306295	21.0544784361077	25.2399022374752	15.5602663095904	0.550360202935222	-0.365609938327633	-8.27511971258332	-0.167704927253116	-0.128740476716506	-0.191389769001214	0.455348045701493	0.52348727682211	0.413930783411349	0.453319932748467	0.521919532201598	0.412179360199335	0.00294513990581682	0.00529950965133659	0.0053372946158044
211	8.11571529291185	0.27	15.8113231413433	11.7315172638126	19.891129018874	0.302045842909987	9.74457007990364	7.43183886273968	12.0573012970676	0.51	0.34	0.74	8.07205078256391	10.5840110357611	13.0959712889583	13.996889926209	18.3526146497154	22.7083393732219	14.0956248813669	18.479674392108	22.8653478175353	15.8113231413433	0.574789983278218	0.16125287508374	-6.91448750010339	-0.167704927253116	-0.128740476716506	-0.191389769001214	0.455348045701493	0.52348727682211	0.413930783411349	0.453319932748467	0.521919532201598	0.412179360199335	0.00294513990581682	0.00529950965133659	0.0053372946158044
211	8.11571529291185	0.28	8.30665911855766	6.24349502927127	10.369823207844	0.461713086819942	10.5466426584592	8.76868869530941	12.3245966216089	0.54	0.34	0.82	9.13842506684594	10.9913473941304	12.8442697214149	15.4421044483991	18.573171333929	21.7042382194589	15.4017096486364	18.5269079756824	21.6525285097661	8.30665911855766	0.699475077560217	-0.247800472884679	-6.62633129005922	-0.167704927253116	-0.128740476716506	-0.191389769001214	0.455348045701493	0.52348727682211	0.413930783411349	0.453319932748467	0.521919532201598	0.412179360199335	0.00294513990581682	0.00529950965133659	0.0053372946158044
211	8.11571529291185	0.28	8.35619095608863	6.26560621278541	10.4467756993918	0.409190087627502	10.6172900655998	8.62542241563074	12.6091577155688	0.54	0.34	0.76	9.0326764755907	11.1185912514005	13.2045060272103	15.3086091050485	18.8438241673403	22.3790392296321	15.3971439085751	18.9517863412795	22.5083920513363	8.35619095608863	0.692442694160762	1.73921356828764	-4.41492175872271	-0.167704927253116	-0.128740476716506	-0.191389769001214	0.455348045701493	0.52348727682211	0.413930783411349	0.453319932748467	0.521919532201598	0.412179360199335	0.00294513990581682	0.00529950965133659	0.0053372946158044
211	8.11571529291185	0.28	9.45112716118422	7.09990682588924	11.8023474964792	0.444614701118293	10.1732372935408	8.39802655308159	11.948448034	0.49	0.32	0.78	9.35050502849004	11.3270547393507	13.3036044502113	16.4766571117778	19.9595633025136	23.4424694932494	16.4358990510735	19.9027318439737	23.3847722333171	9.45112716118422	0.659312050754216	0.101802012493921	-6.77402976985682	-0.167704927253116	-0.128740476716506	-0.191389769001214	0.455348045701493	0.52348727682211	0.413930783411349	0.453319932748467	0.521919532201598	0.412179360199335	0.00294513990581682	0.00529950965133659	0.0053372946158044
211	8.11571529291185	0.28	9.48041982434849	7.13349693745989	11.8273427112371	0.37452160317029	9.3629744054022	7.47382190234713	11.2521269084573	0.49	0.32	0.8	8.28675819979306	10.3813960169499	12.4760338341067	14.5621937046077	18.2430687704683	21.9239438363289	14.4940954995826	18.1565300169929	21.8222537933459	9.48041982434849	0.664714110884039	0.26324267030729	-6.31466475903323	-0.167704927253116	-0.128740476716506	-0.191389769001214	0.455348045701493	0.52348727682211	0.413930783411349	0.453319932748467	0.521919532201598	0.412179360199335	0.00294513990581682	0.00529950965133659	0.0053372946158044
211	8.11571529291185	0.28	9.53483858346426	7.1517657401063	11.9179114268222	0.451528684278666	10.5858967925505	8.76432033669109	12.4074732484099	0.53	0.35	0.79	9.26163000693204	11.1865673112978	13.1115046156636	15.7845301304808	19.0651870836636	22.3458440368464	15.8440429505565	19.1310099105645	22.4234897226082	9.53483858346426	0.666451691919301	-0.000773950381243913	-6.3214896577476	-0.167704927253116	-0.128740476716506	-0.191389769001214	0.455348045701493	0.52348727682211	0.413930783411349	0.453319932748467	0.521919532201598	0.412179360199335	0.00294513990581682	0.00529950965133659	0.0053372946158044
211	8.11571529291185	0.28	9.72369224959983	7.26616712002895	12.1812173791707	0.391589955536177	9.34202294054013	7.52396044917886	11.1600854319014	0.5	0.32	0.86	8.25808531872775	10.2535390787324	12.248992838737	14.4162139709905	17.8996955848468	21.3831771987031	14.2557045849028	17.7003897532239	21.1427259226936	9.72369224959983	0.664876820601915	0.545852264651808	-5.79138201089585	-0.167704927253116	-0.128740476716506	-0.191389769001214	0.455348045701493	0.52348727682211	0.413930783411349	0.453319932748467	0.521919532201598	0.412179360199335	0.00294513990581682	0.00529950965133659	0.0053372946158044
211	8.11571529291185	0.28	9.7240211688313	7.30215716052283	12.1458851771398	0.367201284321291	8.28316439628056	6.58545856172904	9.98087023083207	0.53	0.33	0.82	6.96045365819487	8.75483178325292	10.549209908311	11.8640457508743	14.9225510172649	17.9810562836556	11.8174094436046	14.8652663180066	17.9154239832978	9.7240211688313	0.661477978004834	-0.506532894256924	-6.98103279241463	-0.167704927253116	-0.128740476716506	-0.191389769001214	0.455348045701493	0.52348727682211	0.413930783411349	0.453319932748467	0.521919532201598	0.412179360199335	0.00294513990581682	0.00529950965133659	0.0053372946158044
211	8.11571529291185	0.28	9.99431282187899	7.46976018378169	12.5188654599763	0.316955763973823	8.29616723721334	6.39470349700682	10.1976309774199	0.52	0.32	0.76	6.8471347418442	8.88312881756941	10.9191228932946	11.7658792619502	15.2644609864536	18.763042710957	11.770351677431	15.2729098241031	18.7734536905011	9.99431282187899	0.639547123089626	-0.479827266789391	-7.18919681716477	-0.167704927253116	-0.128740476716506	-0.191389769001214	0.455348045701493	0.52348727682211	0.413930783411349	0.453319932748467	0.521919532201598	0.412179360199335	0.00294513990581682	0.00529950965133659	0.0053372946158044
211	8.11571529291185	0.28	10.2501725022069	7.68169386985809	12.8186511345557	0.421671578634524	10.5265915306145	8.60184593015121	12.4513371310777	0.55	0.34	0.8	8.91458272606726	10.9093061867399	12.9040296474125	15.0127479316539	18.3719943965352	21.7312408614166	15.0191234537709	18.3767176033569	21.7411300334145	10.2501725022069	0.667749860749966	0.046602306585822	-6.36857261189045	-0.167704927253116	-0.128740476716506	-0.191389769001214	0.455348045701493	0.52348727682211	0.413930783411349	0.453319932748467	0.521919532201598	0.412179360199335	0.00294513990581682	0.00529950965133659	0.0053372946158044
211	8.11571529291185	0.28	10.2518760755007	7.65869523739863	12.8450569136029	0.383950590395123	9.2519432506783	7.42220686360588	11.0816796377507	0.5	0.32	0.72	8.19636010468238	10.2169422038722	12.2375243030621	14.3653876885634	17.9067700632654	21.4481524379675	14.4203526565231	17.9756337223063	21.5367854765231	10.2518760755007	0.619314444117638	-0.504923758988164	-7.57111444510418	-0.167704927253116	-0.128740476716506	-0.191389769001214	0.455348045701493	0.52348727682211	0.413930783411349	0.453319932748467	0.521919532201598	0.412179360199335	0.00294513990581682	0.00529950965133659	0.0053372946158044
211	8.11571529291185	0.28	10.4354402560818	7.83717566603257	13.033704846131	0.35254627785022	8.8317024096266	6.96306005911363	10.7003447601396	0.52	0.34	0.83	7.48574472754547	9.49465740448156	11.5035700814176	12.8959040786383	16.3567147430468	19.8175254074552	12.8520293516659	16.299289827973	19.7531199508525	10.4354402560818	0.670806969831631	0.674687962595641	-5.57229014818652	-0.167704927253116	-0.128740476716506	-0.191389769001214	0.455348045701493	0.52348727682211	0.413930783411349	0.453319932748467	0.521919532201598	0.412179360199335	0.00294513990581682	0.00529950965133659	0.0053372946158044
211	8.11571529291185	0.28	10.5863468273648	7.95378208941915	13.2189115653104	0.41378924642304	10.9910132076863	8.94852065461717	13.0335057607554	0.51	0.36	0.79	9.71363033752998	11.9307585527322	14.1478867679344	16.8370019687068	20.6800339585083	24.5230659483099	16.9645223548874	20.8327355268042	24.7138154383361	10.5863468273648	0.669192430464328	0.319657128514546	-5.9392223815065	-0.167704927253116	-0.128740476716506	-0.191389769001214	0.455348045701493	0.52348727682211	0.413930783411349	0.453319932748467	0.521919532201598	0.412179360199335	0.00294513990581682	0.00529950965133659	0.0053372946158044
211	8.11571529291185	0.28	10.6121645838837	7.93774518744506	13.2865839803224	0.343370076660875	8.75902585595746	6.86790021872069	10.6501514931942	0.46	0.32	0.68	7.89194179890261	10.0650446379338	12.2381474769651	14.2036014018235	18.1146650306839	22.0257286595442	14.3381327298352	18.2814400403155	22.2350630502156	10.6121645838837	0.587578936445166	-0.48019414854185	-7.93902264706443	-0.167704927253116	-0.128740476716506	-0.191389769001214	0.455348045701493	0.52348727682211	0.413930783411349	0.453319932748467	0.521919532201598	0.412179360199335	0.00294513990581682	0.00529950965133659	0.0053372946158044
211	8.11571529291185	0.28	10.6312869856359	7.96861888178032	13.2939550894916	0.369975920025651	9.1458828219002	7.28249634493731	11.0092692988631	0.52	0.29	0.84	7.77724843396304	9.767228088385	11.757207742807	13.3420820167277	16.7559464427337	20.1698108687397	13.0707549186375	16.4165837389217	19.7582207463373	10.6312869856359	0.637926497777444	-0.633593000040582	-7.58442479668759	-0.167704927253116	-0.128740476716506	-0.191389769001214	0.455348045701493	0.52348727682211	0.413930783411349	0.453319932748467	0.521919532201598	0.412179360199335	0.00294513990581682	0.00529950965133659	0.0053372946158044
211	8.11571529291185	0.28	10.8132722688161	8.13203258640417	13.4945119512281	0.331207574402	8.8030562500129	6.85000121535638	10.7561112846694	0.49	0.31	0.74	7.65648156365853	9.83947823702192	12.0224749103853	13.5260686291502	17.382587132541	21.2391056359317	13.5215716709078	17.377047630099	21.2318932433533	10.8132722688161	0.614735408934021	0.319303469037421	-6.56961594212504	-0.167704927253116	-0.128740476716506	-0.191389769001214	0.455348045701493	0.52348727682211	0.413930783411349	0.453319932748467	0.521919532201598	0.412179360199335	0.00294513990581682	0.00529950965133659	0.0053372946158044
211	8.11571529291185	0.28	10.8283768043924	8.1265361758417	13.5302174329432	0.380498890574149	10.0676628273794	8.06199748199855	12.0733281727602	0.51	0.36	0.72	8.7626855371041	10.9426681969204	13.1226508567367	15.2013190461757	18.9831062376341	22.7648934290925	15.4224949606475	19.2563276095007	23.1003623556816	10.8283768043924	0.634751678128955	-0.335045740742753	-6.96151437253414	-0.167704927253116	-0.128740476716506	-0.191389769001214	0.455348045701493	0.52348727682211	0.413930783411349	0.453319932748467	0.521919532201598	0.412179360199335	0.00294513990581682	0.00529950965133659	0.0053372946158044
211	8.11571529291185	0.28	10.8379502418282	8.11396552964972	13.5619349540067	0.364135599850591	8.95265625241534	7.10556625430433	10.7997462505264	0.51	0.31	0.78	7.72628304529524	9.73472820290595	11.7431733605167	13.4068946568599	16.8920132441946	20.3771318315293	13.3082064253452	16.7661443959347	20.2284748431867	10.8379502418282	0.623786682183439	-0.0998476434735199	-7.30456670435566	-0.167704927253116	-0.128740476716506	-0.191389769001214	0.455348045701493	0.52348727682211	0.413930783411349	0.453319932748467	0.521919532201598	0.412179360199335	0.00294513990581682	0.00529950965133659	0.0053372946158044
211	8.11571529291185	0.28	10.868795030415	8.17262410769426	13.5649659531357	0.357543238604487	9.68533806490817	7.65831862828282	11.7123575015335	0.59	0.36	0.86	7.57861231772598	9.58453492506511	11.5904575324042	12.4196178528294	15.7068677055806	18.9941175583318	12.4106711861634	15.6971679155353	18.982475629812	10.868795030415	0.705383675494632	0.679430048560903	-4.97994140151038	-0.167704927253116	-0.128740476716506	-0.191389769001214	0.455348045701493	0.52348727682211	0.413930783411349	0.453319932748467	0.521919532201598	0.412179360199335	0.00294513990581682	0.00529950965133659	0.0053372946158044
211	8.11571529291185	0.28	11.0469653024017	8.25317853553806	13.8407520692654	0.365032605978677	9.39272760383975	7.45859132093851	11.326863886741	0.47	0.32	0.75	8.46914589157667	10.665335714727	12.8615255378773	15.1198088860736	19.0406257935493	22.961442701025	15.1162302426425	19.0361242785068	22.9549562484729	11.0469653024017	0.615991500576891	-1.10555998324293	-8.21963120848833	-0.167704927253116	-0.128740476716506	-0.191389769001214	0.455348045701493	0.52348727682211	0.413930783411349	0.453319932748467	0.521919532201598	0.412179360199335	0.00294513990581682	0.00529950965133659	0.0053372946158044
211	8.11571529291185	0.28	11.1560523316123	8.38824417412648	13.9238604890981	0.344541868156556	9.3930432983703	7.37028839958635	11.4157981971542	0.55	0.38	0.8	7.60602477734452	9.69347686124251	11.7809289451405	12.776346665707	16.2827790338177	19.7892114019285	12.9191980918135	16.461804366926	20.0090244668528	11.1560523316123	0.678951189544502	0.437204966057193	-5.46871334675154	-0.167704927253116	-0.128740476716506	-0.191389769001214	0.455348045701493	0.52348727682211	0.413930783411349	0.453319932748467	0.521919532201598	0.412179360199335	0.00294513990581682	0.00529950965133659	0.0053372946158044
211	8.11571529291185	0.28	11.1901865808536	8.35434179767705	14.0260313640302	0.379487973227992	9.52789910567746	7.62568803684264	11.4301101745123	0.48	0.32	0.72	8.59449859367276	10.7383773200229	12.882256046373	15.2670574414691	19.0753912617605	22.8837250820519	15.350728253526	19.1782841001015	23.0045151698024	11.1901865808536	0.607314118325853	0.530314554525865	-6.61605292096901	-0.167704927253116	-0.128740476716506	-0.191389769001214	0.455348045701493	0.52348727682211	0.413930783411349	0.453319932748467	0.521919532201598	0.412179360199335	0.00294513990581682	0.00529950965133659	0.0053372946158044
211	8.11571529291185	0.28	11.2247742432599	8.42430753620066	14.025240950319	0.432733121054355	11.0055202007662	9.03817902415213	12.9728613773803	0.51	0.3	0.76	9.81442182760405	11.950727839524	14.087033851444	17.0155502575787	20.719326491157	24.4231027247354	16.8805878070878	20.552166642463	24.2250451726293	11.2247742432599	0.621962511144904	0.302775291803907	-6.7161332997453	-0.167704927253116	-0.128740476716506	-0.191389769001214	0.455348045701493	0.52348727682211	0.413930783411349	0.453319932748467	0.521919532201598	0.412179360199335	0.00294513990581682	0.00529950965133659	0.0053372946158044
211	8.11571529291185	0.28	11.2292178424979	8.43252570498176	14.025909980014	0.330667414659432	8.68482802836019	6.75565150134689	10.6140045553735	0.6	0.41	0.86	6.64840629571407	8.54695736294747	10.4455084301809	10.8606738057488	13.9621003623765	17.0635269190042	10.9755373837133	14.1090527366031	17.2415749595858	11.2292178424979	0.712176819071672	-0.187655904635179	-5.6272168009114	-0.167704927253116	-0.128740476716506	-0.191389769001214	0.455348045701493	0.52348727682211	0.413930783411349	0.453319932748467	0.521919532201598	0.412179360199335	0.00294513990581682	0.00529950965133659	0.0053372946158044
211	8.11571529291185	0.28	11.2349006808198	8.40910032168836	14.0607010399512	0.349695613745619	9.33682521927672	7.34890962843019	11.3247408101232	0.53	0.33	0.78	7.74925506705675	9.84546603496046	11.9416770028642	13.189465924776	16.7572802363533	20.3250945479306	13.2057904203555	16.7782053534067	20.350920854719	11.2349006808198	0.654199254285408	0.0348512152171884	-6.33994239404807	-0.167704927253116	-0.128740476716506	-0.191389769001214	0.455348045701493	0.52348727682211	0.413930783411349	0.453319932748467	0.521919532201598	0.412179360199335	0.00294513990581682	0.00529950965133659	0.0053372946158044
211	8.11571529291185	0.28	11.2383238138527	8.43437615436815	14.0422714733373	0.350496389706631	8.74708541267749	6.88800643838994	10.606164386965	0.46	0.33	0.7	7.93826456619747	10.0808091296139	12.2233536930303	14.3155993382666	18.1793921456841	22.0431849531016	14.441122736216	18.3391503027757	22.236918857476	11.2383238138527	0.604433322577902	0.0472187772302812	-7.15071213936073	-0.167704927253116	-0.128740476716506	-0.191389769001214	0.455348045701493	0.52348727682211	0.413930783411349	0.453319932748467	0.521919532201598	0.412179360199335	0.00294513990581682	0.00529950965133659	0.0053372946158044
211	8.11571529291185	0.28	11.2748860602728	8.4199319951109	14.1298401254347	0.301627662328154	8.19544081509654	6.24844189745261	10.1424397327405	0.46	0.33	0.71	7.17721106309917	9.41361213730186	11.6500132115046	12.9136892572019	16.9375626354296	20.9614360136573	13.0140528191796	17.0731963426661	21.1237659917787	11.2748860602728	0.612481243976869	-0.167075529483854	-7.29765954948503	-0.167704927253116	-0.128740476716506	-0.191389769001214	0.455348045701493	0.52348727682211	0.413930783411349	0.453319932748467	0.521919532201598	0.412179360199335	0.00294513990581682	0.00529950965133659	0.0053372946158044
211	8.11571529291185	0.28	11.4196620202403	8.52693896215075	14.3123850783298	0.400298258620209	10.3065194910486	8.33694099036634	12.2760979917309	0.46	0.31	0.77	9.56955205874338	11.8303314042899	14.0911107498365	17.2100582580192	21.2758853737026	25.341712489386	17.1520393689993	21.2040949677588	25.2492972611786	11.4196620202403	0.631105390501438	0.385575730971854	-6.70950307436372	-0.167704927253116	-0.128740476716506	-0.191389769001214	0.455348045701493	0.52348727682211	0.413930783411349	0.453319932748467	0.521919532201598	0.412179360199335	0.00294513990581682	0.00529950965133659	0.0053372946158044
211	8.11571529291185	0.28	11.4466056479909	8.59290505898414	14.3003062369976	0.357991603991834	9.65368950317036	7.6352640181218	11.6721149882189	0.48	0.31	0.82	8.63495353342738	10.9176526297145	13.2003517260016	15.3742472584714	19.4385169950888	23.5027867317062	15.2204423339379	19.2428401082183	23.2621280154758	11.4466056479909	0.64075294223478	0.228857704601628	-6.40303293864279	-0.167704927253116	-0.128740476716506	-0.191389769001214	0.455348045701493	0.52348727682211	0.413930783411349	0.453319932748467	0.521919532201598	0.412179360199335	0.00294513990581682	0.00529950965133659	0.0053372946158044
211	8.11571529291185	0.28	11.5411251605637	8.6838014768567	14.3984488442707	0.32763823315816	9.06081674262665	7.03426813209309	11.0873653531602	0.5	0.32	0.71	7.718947318466	9.94274966282793	12.1665520071899	13.4731545730254	17.354724363477	21.2362941539285	13.5589796690142	17.4623722388015	21.3734059673844	11.5411251605637	0.621386072105047	0.0148072804480106	-6.72158260466781	-0.167704927253116	-0.128740476716506	-0.191389769001214	0.455348045701493	0.52348727682211	0.413930783411349	0.453319932748467	0.521919532201598	0.412179360199335	0.00294513990581682	0.00529950965133659	0.0053372946158044
211	8.11571529291185	0.28	11.628903399925	8.7115731678736	14.5462336319764	0.397110777241274	9.13590410942635	7.37838555940152	10.8934226594512	0.49	0.31	0.74	8.19981736834194	10.1529995401944	12.1061817120469	14.4312042958588	17.8686919474566	21.3061795990543	14.4112527230832	17.8424231096087	21.2805838067094	11.628903399925	0.606502650301449	0.176471545460398	-6.99215565224112	-0.167704927253116	-0.128740476716506	-0.191389769001214	0.455348045701493	0.52348727682211	0.413930783411349	0.453319932748467	0.521919532201598	0.412179360199335	0.00294513990581682	0.00529950965133659	0.0053372946158044
211	8.11571529291185	0.28	11.6416845706196	8.7579918751864	14.5253772660529	0.42764536906817	10.5495804275874	8.64406985493441	12.4550910002404	0.52	0.35	0.81	9.32014733845326	11.3746933555667	13.4292393726802	16.0858259645504	19.6318074246388	23.1777888847272	16.1070872676776	19.6579661827564	23.2089808802963	11.6416845706196	0.627996914910422	0.870450197086948	-5.82096166939969	-0.167704927253116	-0.128740476716506	-0.191389769001214	0.455348045701493	0.52348727682211	0.413930783411349	0.453319932748467	0.521919532201598	0.412179360199335	0.00294513990581682	0.00529950965133659	0.0053372946158044
211	8.11571529291185	0.28	11.6594149635013	8.7365228419413	14.5823070850614	0.38473901688938	9.69413289164079	7.78013699413873	11.6081287891428	0.48	0.31	0.71	8.72859178604937	10.8759175827615	13.0232433794737	15.4581793264257	19.2610547559869	23.0639301855481	15.4769330941026	19.2880274934384	23.0968568907558	11.6594149635013	0.618297958163086	0.251172387156209	-6.90279035234722	-0.167704927253116	-0.128740476716506	-0.191389769001214	0.455348045701493	0.52348727682211	0.413930783411349	0.453319932748467	0.521919532201598	0.412179360199335	0.00294513990581682	0.00529950965133659	0.0053372946158044
211	8.11571529291185	0.28	11.6756344822644	8.74428896080274	14.606980003726	0.375623945263828	9.54189080239476	7.62116049863437	11.4626211061552	0.52	0.34	0.84	8.13010782061703	10.1791060626429	12.2281043046687	13.9379531621833	17.4506792116866	20.9634052611899	13.8639703834927	17.356833847214	20.8520151170141	11.6756344822644	0.64703437767175	0.395381279619605	-6.06226277240854	-0.167704927253116	-0.128740476716506	-0.191389769001214	0.455348045701493	0.52348727682211	0.413930783411349	0.453319932748467	0.521919532201598	0.412179360199335	0.00294513990581682	0.00529950965133659	0.0053372946158044
211	8.11571529291185	0.28	11.7918348034599	8.8651513173556	14.7185182895641	0.364533988806745	9.14392515301555	7.25899494943251	11.0288553565986	0.47	0.3	0.71	8.29636840151992	10.4506715094591	12.6049746173982	14.876660613363	18.739656401888	22.602652190413	14.8427473558409	18.6997033845836	22.548409243197	11.7918348034599	0.59301968641364	-0.233020450941182	-7.86969914131832	-0.167704927253116	-0.128740476716506	-0.191389769001214	0.455348045701493	0.52348727682211	0.413930783411349	0.453319932748467	0.521919532201598	0.412179360199335	0.00294513990581682	0.00529950965133659	0.0053372946158044
211	8.11571529291185	0.28	11.802228793548	8.85821699198778	14.7462405951083	0.351761140734978	9.10443451590708	7.17476898852047	11.0341000432937	0.52	0.34	0.81	7.66418774104986	9.72548322010789	11.7867786991659	13.150260448696	16.6870439053627	20.2238273620294	13.1406862529177	16.6776915207091	20.2123086385593	11.802228793548	0.622829252722694	1.16759725195358	-5.51840046026541	-0.167704927253116	-0.128740476716506	-0.191389769001214	0.455348045701493	0.52348727682211	0.413930783411349	0.453319932748467	0.521919532201598	0.412179360199335	0.00294513990581682	0.00529950965133659	0.0053372946158044
211	8.11571529291185	0.28	11.8145397326322	8.89125870863264	14.7378207566318	0.449377160339679	11.0871086294483	9.17097683431293	13.0032404245836	0.52	0.34	0.76	9.82617462946661	11.879199729435	13.9322248294034	16.8918213613748	20.421102546251	23.9503837311273	16.9903056067935	20.5436160561743	24.0903364682319	11.8145397326322	0.626778667700691	0.453719678066942	-6.29228920078848	-0.167704927253116	-0.128740476716506	-0.191389769001214	0.455348045701493	0.52348727682211	0.413930783411349	0.453319932748467	0.521919532201598	0.412179360199335	0.00294513990581682	0.00529950965133659	0.0053372946158044
211	8.11571529291185	0.28	11.8543652846951	8.88974514300257	14.8189854263877	0.26487614452333	7.86905588919404	5.82229586355472	9.91581591483336	0.49	0.33	0.78	6.44681733672599	8.71312058318334	10.9794238296407	11.3188142686634	15.2978110640258	19.2768078593883	11.3330667310982	15.3117732893696	19.2979550054873	11.8543652846951	0.616339712716124	0.692852261020993	-6.10079192345536	-0.167704927253116	-0.128740476716506	-0.191389769001214	0.455348045701493	0.52348727682211	0.413930783411349	0.453319932748467	0.521919532201598	0.412179360199335	0.00294513990581682	0.00529950965133659	0.0053372946158044
211	8.11571529291185	0.28	11.8545187338489	8.89586987004346	14.8131675976542	0.390083239835119	9.86324124857892	7.93766040965827	11.7888220874996	0.48	0.29	0.72	8.95254204841892	11.124320952829	13.2960998572391	15.9107131681795	19.7704606036997	23.6302080392199	15.8057788324986	19.6384947902847	23.4728135279834	11.8545187338489	0.584993174944647	-0.810775992045141	-8.35735562242335	-0.167704927253116	-0.128740476716506	-0.191389769001214	0.455348045701493	0.52348727682211	0.413930783411349	0.453319932748467	0.521919532201598	0.412179360199335	0.00294513990581682	0.00529950965133659	0.0053372946158044
211	8.11571529291185	0.28	11.9128339973904	8.96590997439746	14.8597580203833	0.375823913466549	10.5348428981596	8.41514054099193	12.6545452553273	0.51	0.33	0.79	9.1782968248949	11.4902317616608	13.8021666984268	15.9577637756052	19.9773887985628	23.9970138215204	15.9202114129581	19.925055543132	23.9421317972711	11.9128339973904	0.659883130391718	-0.431990218358829	-6.8615130661323	-0.167704927253116	-0.128740476716506	-0.191389769001214	0.455348045701493	0.52348727682211	0.413930783411349	0.453319932748467	0.521919532201598	0.412179360199335	0.00294513990581682	0.00529950965133659	0.0053372946158044
211	8.11571529291185	0.28	11.9346759768544	8.94174336929063	14.9276085844181	0.362400405311725	8.98940059863944	7.12775985691997	10.8510413403589	0.47	0.32	0.78	8.16911497497979	10.3027386613121	12.4363623476444	14.6762271515715	18.5093897368078	22.3425523220442	14.6392669956805	18.4634121542178	22.2869451807579	11.9346759768544	0.595698405784346	-0.377350263252751	-7.61932157262936	-0.167704927253116	-0.128740476716506	-0.191389769001214	0.455348045701493	0.52348727682211	0.413930783411349	0.453319932748467	0.521919532201598	0.412179360199335	0.00294513990581682	0.00529950965133659	0.0053372946158044
211	8.11571529291185	0.28	11.9461840930802	8.95069273426407	14.9416754518964	0.383539344729614	9.13432183530088	7.32627576806033	10.9423679025414	0.48	0.33	0.73	8.20214575007465	10.2263471091074	12.2505484681401	14.5056299251626	18.0854633861655	21.6652968471684	14.6062973212127	18.2068467945087	21.8130949169825	11.9461840930802	0.594262784280866	-0.494693774443418	-7.7142434366907	-0.167704927253116	-0.128740476716506	-0.191389769001214	0.455348045701493	0.52348727682211	0.413930783411349	0.453319932748467	0.521919532201598	0.412179360199335	0.00294513990581682	0.00529950965133659	0.0053372946158044
211	8.11571529291185	0.28	11.9721361008275	8.99706719750253	14.9472050041525	0.334087251383542	9.70672923383449	7.56710706130729	11.8463514063617	0.56	0.37	0.83	7.74128241775041	9.93015319367838	12.1190239696064	12.935609915932	16.5931923403717	20.2507747648114	12.9873572974512	16.6541159344655	20.3297477181863	11.9721361008275	0.671037052503103	-0.00925433631960987	-6.00154654745716	-0.167704927253116	-0.128740476716506	-0.191389769001214	0.455348045701493	0.52348727682211	0.413930783411349	0.453319932748467	0.521919532201598	0.412179360199335	0.00294513990581682	0.00529950965133659	0.0053372946158044
211	8.11571529291185	0.28	12.0192659683783	9.01394719115656	15.0245847456	0.352391912475341	9.79690079606756	7.72333730612916	11.870464286006	0.54	0.32	0.81	8.06054687712778	10.2246444752069	12.3887420732861	13.6326365287575	17.2927301200602	20.9528237113629	13.5420084686422	17.1774269424106	20.8185741898197	12.0192659683783	0.652923065882924	0.57602536626809	-5.82033872721526	-0.167704927253116	-0.128740476716506	-0.191389769001214	0.455348045701493	0.52348727682211	0.413930783411349	0.453319932748467	0.521919532201598	0.412179360199335	0.00294513990581682	0.00529950965133659	0.0053372946158044
211	8.11571529291185	0.28	12.0200338144418	8.99512183034546	15.0449457985381	0.334078542155605	9.0387539106004	7.04633232708879	11.031175494112	0.46	0.31	0.7	8.15774291988098	10.4644270658763	12.7711112118716	14.7573852959609	18.9301849334167	23.1029845708726	14.8225899984234	19.0094587949358	23.2021484797329	12.0200338144418	0.581460445573574	0.666343269325152	-6.67564447757387	-0.167704927253116	-0.128740476716506	-0.191389769001214	0.455348045701493	0.52348727682211	0.413930783411349	0.453319932748467	0.521919532201598	0.412179360199335	0.00294513990581682	0.00529950965133659	0.0053372946158044
211	8.11571529291185	0.28	12.0294353131547	8.99964372277324	15.0592269035362	0.386871440746249	9.31220246518702	7.48186862670826	11.1425363036658	0.53	0.31	0.81	7.8878834022982	9.81754304022121	11.7472026781442	13.4237599237251	16.7076938249836	19.991627726242	13.2697691652023	16.5180899239392	19.7594931948314	12.0294353131547	0.633908592391515	-0.485860728299696	-7.28365591779384	-0.167704927253116	-0.128740476716506	-0.191389769001214	0.455348045701493	0.52348727682211	0.413930783411349	0.453319932748467	0.521919532201598	0.412179360199335	0.00294513990581682	0.00529950965133659	0.0053372946158044
211	8.11571529291185	0.28	12.138361007004	9.06969486655402	15.2070271474539	0.368225017927466	10.1701527455891	8.09027645978091	12.2500290313973	0.48	0.32	0.79	9.11535092588858	11.4587569048839	13.8021628838792	16.1890170145866	20.3509455650599	24.5128741155332	16.1277525989895	20.2783688775327	24.4225140070774	12.138361007004	0.61699643563394	-0.0173064428484429	-7.161938201848	-0.167704927253116	-0.128740476716506	-0.191389769001214	0.455348045701493	0.52348727682211	0.413930783411349	0.453319932748467	0.521919532201598	0.412179360199335	0.00294513990581682	0.00529950965133659	0.0053372946158044
211	8.11571529291185	0.28	12.1389389190127	9.11405577366648	15.1638220643589	0.392033457807243	10.2283813635305	8.23967507481923	12.2170876522418	0.53	0.3	0.88	8.76602460042069	10.8817692252459	12.997513850071	15.0025701166584	18.6235509522996	22.2445317879408	14.6540483048981	18.1915111316145	21.7251205822409	12.1389389190127	0.657836267859729	0.0840793329645234	-6.39424136480299	-0.167704927253116	-0.128740476716506	-0.191389769001214	0.455348045701493	0.52348727682211	0.413930783411349	0.453319932748467	0.521919532201598	0.412179360199335	0.00294513990581682	0.00529950965133659	0.0053372946158044
211	8.11571529291185	0.28	12.1958360553373	9.16162921188114	15.2300428987935	0.363313370730429	9.56757147421655	7.59010399011094	11.5450389583222	0.51	0.3	0.79	8.2472324773113	10.3959031778697	12.5445738784281	14.304296381741	18.0310280595621	21.7577597373831	14.1534278180664	17.8436153210491	21.5313972172719	12.1958360553373	0.642638733703364	0.101846403788728	-6.58521260300839	-0.167704927253116	-0.128740476716506	-0.191389769001214	0.455348045701493	0.52348727682211	0.413930783411349	0.453319932748467	0.521919532201598	0.412179360199335	0.00294513990581682	0.00529950965133659	0.0053372946158044
211	8.11571529291185	0.28	12.2028912834784	9.11475359660731	15.2910289703495	0.328275909190471	8.73161591556238	6.78151969314722	10.6817121379776	0.54	0.34	0.86	7.09607136855141	9.13662018296892	11.1771689973864	12.0205864031625	15.4772305178599	18.9338746325574	11.9450935704423	15.3804140458541	18.8190625904766	12.2028912834784	0.651391620678018	0.695063115651443	-5.50236304643872	-0.167704927253116	-0.128740476716506	-0.191389769001214	0.455348045701493	0.52348727682211	0.413930783411349	0.453319932748467	0.521919532201598	0.412179360199335	0.00294513990581682	0.00529950965133659	0.0053372946158044
211	8.11571529291185	0.28	12.2193634442369	9.14767617744945	15.2910507110244	0.414561279306547	9.47703119502256	7.71868605521688	11.2353763348282	0.46	0.31	0.69	8.95030182172741	10.9892135737336	13.0281253257399	16.2087882694616	19.9012099940742	23.5936317186868	16.2656680632401	19.9700822055799	23.6888168582145	12.2193634442369	0.575197994897872	-0.116405173479873	-7.75616809138068	-0.167704927253116	-0.128740476716506	-0.191389769001214	0.455348045701493	0.52348727682211	0.413930783411349	0.453319932748467	0.521919532201598	0.412179360199335	0.00294513990581682	0.00529950965133659	0.0053372946158044
211	8.11571529291185	0.28	12.2496398194058	9.21888181179811	15.2803978270135	0.372894152998725	9.41814457649705	7.511242232061	11.3250469209331	0.52	0.36	0.8	8.06049117073994	10.106833045481	12.1531749202221	13.8701949140656	17.3914642836675	20.9127336532694	13.9563707674727	17.501645223529	21.043079925207	12.2496398194058	0.634531494547464	-0.100186686899939	-6.450157077453	-0.167704927253116	-0.128740476716506	-0.191389769001214	0.455348045701493	0.52348727682211	0.413930783411349	0.453319932748467	0.521919532201598	0.412179360199335	0.00294513990581682	0.00529950965133659	0.0053372946158044
211	8.11571529291185	0.28	12.2665227668462	9.23038675543936	15.3026587782529	0.373024667615437	9.48562530340337	7.56559590666871	11.405654700138	0.46	0.32	0.72	8.7340205036822	10.950577708908	13.1671349141337	15.7690154028206	19.7709438040308	23.772872205241	15.8550842417562	19.8746027488118	23.8959054518448	12.2665227668462	0.581527321478489	-0.555516273406486	-8.05056819908393	-0.167704927253116	-0.128740476716506	-0.191389769001214	0.455348045701493	0.52348727682211	0.413930783411349	0.453319932748467	0.521919532201598	0.412179360199335	0.00294513990581682	0.00529950965133659	0.0053372946158044
211	8.11571529291185	0.28	12.361278942366	9.29003921328115	15.4325186714509	0.348437373887517	8.770052445919	6.89763202645405	10.642472865384	0.5	0.28	0.75	7.54437594011352	9.59236045251012	11.6403449649067	13.1407486308698	16.7079157353385	20.2750828398072	12.953989148451	16.4713957476223	19.9908621630604	12.361278942366	0.600765182524897	-0.159821626993784	-7.46855818608304	-0.167704927253116	-0.128740476716506	-0.191389769001214	0.455348045701493	0.52348727682211	0.413930783411349	0.453319932748467	0.521919532201598	0.412179360199335	0.00294513990581682	0.00529950965133659	0.0053372946158044
211	8.11571529291185	0.28	12.3708439115437	9.28407231748266	15.4576155056047	0.357374859603595	9.40285548918446	7.43423464088216	11.3714763374868	0.5	0.37	0.83	8.2045435480638	10.3771458749667	12.5497482018696	14.3739109535926	18.1801912422552	21.9864715309179	14.4310364373316	18.2577002835214	22.0808438125077	12.3708439115437	0.645558752313676	-0.0600357722733585	-6.37947098476452	-0.167704927253116	-0.128740476716506	-0.191389769001214	0.455348045701493	0.52348727682211	0.413930783411349	0.453319932748467	0.521919532201598	0.412179360199335	0.00294513990581682	0.00529950965133659	0.0053372946158044
211	8.11571529291185	0.28	12.4076161500659	9.30377816139606	15.5114541387357	0.338980899438583	8.97636948648614	7.01930303195724	10.933435941015	0.54	0.34	0.87	7.35722969575496	9.40851418515119	11.4597986745474	12.4758284354799	15.9542400687111	19.4326517019424	12.3688203787174	15.8155926430602	19.2653186173655	12.4076161500659	0.654296426194634	0.360760242391809	-6.09767428495676	-0.167704927253116	-0.128740476716506	-0.191389769001214	0.455348045701493	0.52348727682211	0.413930783411349	0.453319932748467	0.521919532201598	0.412179360199335	0.00294513990581682	0.00529950965133659	0.0053372946158044
211	8.11571529291185	0.28	12.4089213572951	9.32828574501623	15.4895569695739	0.371628806305035	10.0980899052803	8.04797528352063	12.14820452704	0.49	0.36	0.76	8.97981565660716	11.2673042148801	13.554792773153	15.8456279761289	19.8820908702613	23.9185537643938	15.9957307827902	20.0709924030993	24.138466965024	12.4089213572951	0.612517445540809	-0.370441481563643	-7.25265265100736	-0.167704927253116	-0.128740476716506	-0.191389769001214	0.455348045701493	0.52348727682211	0.413930783411349	0.453319932748467	0.521919532201598	0.412179360199335	0.00294513990581682	0.00529950965133659	0.0053372946158044
211	8.11571529291185	0.28	12.4808571506436	9.37661299293926	15.585101308348	0.346499678265616	10.1096770461513	7.94200174694782	12.2773523453547	0.5	0.34	0.71	8.7421065621523	11.1281609929593	13.5142154237663	15.2897512330534	19.4629077161268	23.6360641992002	15.4653524560128	19.6784282476595	23.8934033054644	12.4808571506436	0.609394675255496	0.437392654148652	-6.3481281999449	-0.167704927253116	-0.128740476716506	-0.191389769001214	0.455348045701493	0.52348727682211	0.413930783411349	0.453319932748467	0.521919532201598	0.412179360199335	0.00294513990581682	0.00529950965133659	0.0053372946158044
211	8.11571529291185	0.28	12.5246695501864	9.35055102022015	15.6987880801527	0.382997070851766	10.0694026157982	8.07397924593871	12.0648259856578	0.52	0.34	0.82	8.68276118147069	10.8286404373693	12.9745196932679	14.9609855102852	18.6584807866534	22.3559760630215	14.9085815938868	18.5992703016062	22.282165267494	12.5246695501864	0.639137285016673	-0.798989310779969	-7.49954041400685	-0.167704927253116	-0.128740476716506	-0.191389769001214	0.455348045701493	0.52348727682211	0.413930783411349	0.453319932748467	0.521919532201598	0.412179360199335	0.00294513990581682	0.00529950965133659	0.0053372946158044
211	8.11571529291185	0.28	12.5788553298919	9.4158566378205	15.7418540219632	0.355293086791146	9.55808961734921	7.54786612180397	11.5683131128945	0.54	0.31	0.73	7.94311004090398	10.0585988657257	12.1740876905474	13.5026865369919	17.0988575993314	20.6950286616708	13.4931815095652	17.0866793005578	20.6805261499291	12.5788553298919	0.615142787301306	0.189320247639913	-6.73150620841657	-0.167704927253116	-0.128740476716506	-0.191389769001214	0.455348045701493	0.52348727682211	0.413930783411349	0.453319932748467	0.521919532201598	0.412179360199335	0.00294513990581682	0.00529950965133659	0.0053372946158044
211	8.11571529291185	0.28	12.617853358001	9.49619985650575	15.7395068594963	0.377398636201471	9.66996708998839	7.73079957067644	11.6091346093003	0.54	0.31	0.82	8.08551454549877	10.1136575648868	12.1418005842749	13.692668591915	17.1272910967928	20.5619136016705	13.5273248162863	16.9212691415902	20.3198482111724	12.617853358001	0.649743852893537	0.0317440149664033	-6.52573753751792	-0.167704927253116	-0.128740476716506	-0.191389769001214	0.455348045701493	0.52348727682211	0.413930783411349	0.453319932748467	0.521919532201598	0.412179360199335	0.00294513990581682	0.00529950965133659	0.0053372946158044
211	8.11571529291185	0.28	12.6445752361337	9.4680953365156	15.8210551357518	0.323966046082852	8.86538179140917	6.86590019245904	10.8648633903593	0.54	0.32	0.73	7.22465388763664	9.32861143175865	11.4325689758807	12.2805486179433	15.8568795138627	19.433210409782	12.3138297179743	15.8970503905278	19.4854137782259	12.6445752361337	0.603685375651496	-0.356032356142319	-7.23951285921986	-0.167704927253116	-0.128740476716506	-0.191389769001214	0.455348045701493	0.52348727682211	0.413930783411349	0.453319932748467	0.521919532201598	0.412179360199335	0.00294513990581682	0.00529950965133659	0.0053372946158044
211	8.11571529291185	0.28	12.648927280583	9.46636402590311	15.8314905352629	0.344751579560803	9.02399584441925	7.08161580169115	10.9663758871474	0.53	0.34	0.75	7.5203961914887	9.58312705472866	11.6458579179686	12.8562534860307	16.3825292534278	19.9088050208249	12.9494277139901	16.5029175755901	20.0551332468854	12.648927280583	0.633702307996417	0.211210002998343	-6.34554714774651	-0.167704927253116	-0.128740476716506	-0.191389769001214	0.455348045701493	0.52348727682211	0.413930783411349	0.453319932748467	0.521919532201598	0.412179360199335	0.00294513990581682	0.00529950965133659	0.0053372946158044
211	8.11571529291185	0.28	12.692310397733	9.51500449026224	15.8696163052038	0.388475096244517	9.26862291911603	7.45299790312777	11.0842479351043	0.5	0.31	0.74	8.15004433390565	10.1354768493022	12.1209093646988	14.1937109858451	17.6514412939125	21.1091716019799	14.1961418711623	17.6579206577973	21.1145304238255	12.692310397733	0.59998308285183	0.700406816717555	-6.48683164093787	-0.167704927253116	-0.128740476716506	-0.191389769001214	0.455348045701493	0.52348727682211	0.413930783411349	0.453319932748467	0.521919532201598	0.412179360199335	0.00294513990581682	0.00529950965133659	0.0053372946158044
211	8.11571529291185	0.28	12.697929670364	9.49488356205458	15.9009757786734	0.36737389771502	9.3715551917516	7.4514875252448	11.2916228582584	0.49	0.32	0.75	8.29037705736776	10.426606216589	12.5628353758103	14.6013691230338	18.3637879212787	22.1262067195235	14.5946538334561	18.3559280583	22.1160882180732	12.697929670364	0.606416050121911	-0.44419443044976	-7.37796182375863	-0.167704927253116	-0.128740476716506	-0.191389769001214	0.455348045701493	0.52348727682211	0.413930783411349	0.453319932748467	0.521919532201598	0.412179360199335	0.00294513990581682	0.00529950965133659	0.0053372946158044
211	8.11571529291185	0.28	12.6989518243678	9.54047418393176	15.8574294648039	0.294934794530986	8.90079402695092	6.75214318070303	11.0494448731988	0.49	0.35	0.82	7.55434586383122	9.95827172837134	12.3621975929115	13.3541023448253	17.6036128389292	21.8531233330331	13.3651464692134	17.6204272874005	21.8689280269399	12.6989518243678	0.617480887743566	0.0323886254967132	-6.86210925216547	-0.167704927253116	-0.128740476716506	-0.191389769001214	0.455348045701493	0.52348727682211	0.413930783411349	0.453319932748467	0.521919532201598	0.412179360199335	0.00294513990581682	0.00529950965133659	0.0053372946158044
211	8.11571529291185	0.28	12.7135048389635	9.5298958311848	15.8971138467422	0.314362533291915	9.05396134204821	6.96631956954642	11.14160311455	0.46	0.31	0.76	8.08820903351839	10.512054634417	12.9359002353157	14.6604703643708	19.0538677719459	23.447265179521	14.5847886501635	18.9486067820269	23.3258913162885	12.7135048389635	0.600444616313058	-0.757872493407912	-8.29285830722911	-0.167704927253116	-0.128740476716506	-0.191389769001214	0.455348045701493	0.52348727682211	0.413930783411349	0.453319932748467	0.521919532201598	0.412179360199335	0.00294513990581682	0.00529950965133659	0.0053372946158044
211	8.11571529291185	0.28	12.7289404274121	9.54426311433981	15.9136177404844	0.399153417220718	9.48177022579562	7.66547366666028	11.298066784931	0.53	0.33	0.86	8.11342743474122	10.035864452118	11.9583014694948	13.8414131602597	17.1210684287779	20.4007236972962	13.7213507741867	16.9703910330217	20.2172331720673	12.7289404274121	0.636845928518455	-0.400064213766745	-7.17051544860978	-0.167704927253116	-0.128740476716506	-0.191389769001214	0.455348045701493	0.52348727682211	0.413930783411349	0.453319932748467	0.521919532201598	0.412179360199335	0.00294513990581682	0.00529950965133659	0.0053372946158044
211	8.11571529291185	0.28	12.7419756507167	9.58395993344377	15.8999913679896	0.348250471085682	8.91939268637177	7.01430375893519	10.8244816138084	0.47	0.3	0.7	8.03378980171302	10.2157717235966	12.3977536454801	14.4266463052192	18.3449317232276	22.263217141236	14.4364492354522	18.364005385998	22.2738765073178	12.7419756507167	0.566310938530606	1.2169733188636	-6.35992662905964	-0.167704927253116	-0.128740476716506	-0.191389769001214	0.455348045701493	0.52348727682211	0.413930783411349	0.453319932748467	0.521919532201598	0.412179360199335	0.00294513990581682	0.00529950965133659	0.0053372946158044
211	8.11571529291185	0.28	12.7478848371098	9.54510630261523	15.9506633716044	0.339809362821437	9.28335623239579	7.26309519758703	11.3036172672046	0.49	0.34	0.77	8.08860404712817	10.338483903837	12.5883637605458	14.2550740128519	18.2201838996185	22.1852937863851	14.2983425574148	18.2760471952157	22.2575419585301	12.7478848371098	0.622350922021177	0.432611179463074	-6.36705493297076	-0.167704927253116	-0.128740476716506	-0.191389769001214	0.455348045701493	0.52348727682211	0.413930783411349	0.453319932748467	0.521919532201598	0.412179360199335	0.00294513990581682	0.00529950965133659	0.0053372946158044
211	8.11571529291185	0.28	12.7513382059653	9.58127255432966	15.9214038576009	0.401547855391718	10.3272258042339	8.35881748008451	12.2956341283832	0.52	0.34	0.78	8.95191902738293	11.0599961534352	13.1680732794874	15.3845140521794	19.0073955896043	22.6302771270292	15.4293450699496	19.0615679042028	22.6968445293878	12.7513382059653	0.641864248440417	-0.95669032775021	-7.58305299516133	-0.167704927253116	-0.128740476716506	-0.191389769001214	0.455348045701493	0.52348727682211	0.413930783411349	0.453319932748467	0.521919532201598	0.412179360199335	0.00294513990581682	0.00529950965133659	0.0053372946158044
211	8.11571529291185	0.28	12.7554415627279	9.55944002681204	15.9514430986437	0.29965113996123	8.46180102346337	6.44205149091109	10.4815505560157	0.43	0.31	0.79	7.72515836196104	10.1471950396369	12.5692317173128	14.3243584921595	18.8154148597576	23.3064712273556	14.2355694246087	18.6962653880984	23.1638037484076	12.7554415627279	0.592967623639445	0.336219734548219	-6.92194167652228	-0.167704927253116	-0.128740476716506	-0.191389769001214	0.455348045701493	0.52348727682211	0.413930783411349	0.453319932748467	0.521919532201598	0.412179360199335	0.00294513990581682	0.00529950965133659	0.0053372946158044
211	8.11571529291185	0.28	12.7950702441952	9.58575708407356	16.0043834043168	0.333286960389762	9.01817595425062	7.02674854886354	11.0096033596377	0.5	0.31	0.67	7.70242739235328	9.88534668859268	12.0682659848321	13.4349951371544	17.2425623670503	21.0501295969462	13.5383977102026	17.3747617403525	21.2097809936905	12.7950702441952	0.591600550685126	0.756635347285783	-6.68273031670773	-0.167704927253116	-0.128740476716506	-0.191389769001214	0.455348045701493	0.52348727682211	0.413930783411349	0.453319932748467	0.521919532201598	0.412179360199335	0.00294513990581682	0.00529950965133659	0.0053372946158044
211	8.11571529291185	0.28	12.8196841004522	9.57428673848005	16.0650814624243	0.3570605306488	8.95406862219458	7.07812405723601	10.8300131871532	0.47	0.3	0.71	8.11800434576971	10.2695526949666	12.4211010441634	14.5914707481664	18.4587087371349	22.3259467261033	14.5850222692094	18.4470686127197	22.3136120012393	12.8196841004522	0.57644152617402	-0.441194017475213	-8.04391929560273	-0.167704927253116	-0.128740476716506	-0.191389769001214	0.455348045701493	0.52348727682211	0.413930783411349	0.453319932748467	0.521919532201598	0.412179360199335	0.00294513990581682	0.00529950965133659	0.0053372946158044
211	8.11571529291185	0.28	12.8302695177057	9.62757756432385	16.0329614710875	0.31822677288042	9.09408196092052	7.01584081200987	11.1723231098312	0.47	0.31	0.74	7.96904961241762	10.3296514655677	12.6902533187179	14.2301717630729	18.445451058387	22.660730353701	14.2130475937698	18.4254905182474	22.6266440004486	12.8302695177057	0.605891042549639	-0.658185649946554	-7.86245818137265	-0.167704927253116	-0.128740476716506	-0.191389769001214	0.455348045701493	0.52348727682211	0.413930783411349	0.453319932748467	0.521919532201598	0.412179360199335	0.00294513990581682	0.00529950965133659	0.0053372946158044
211	8.11571529291185	0.28	12.8993095207887	9.6991245748838	16.0994944666936	0.346715408202986	9.47508259304618	7.44444181909877	11.5057233669936	0.54	0.37	0.82	7.75909140112433	9.87556000290531	11.9920286046863	13.112081340357	16.6886996615232	20.2653179826893	13.1966780005554	16.798750230944	20.3994175569962	12.8993095207887	0.634802708502224	0.142868754650485	-6.13144793704901	-0.167704927253116	-0.128740476716506	-0.191389769001214	0.455348045701493	0.52348727682211	0.413930783411349	0.453319932748467	0.521919532201598	0.412179360199335	0.00294513990581682	0.00529950965133659	0.0053372946158044
211	8.11571529291185	0.28	12.9135160687012	9.65655088386462	16.1704812535378	0.303881205584003	8.75625289185375	6.68709554712368	10.8254102365838	0.52	0.37	0.79	7.16608015157086	9.38344750845348	11.6008148653361	12.3202932870534	16.13250520544	19.9447171238266	12.4285820692756	16.2709394616228	20.1161645042656	12.9135160687012	0.630356930782632	0.749813719074627	-5.5597245148901	-0.167704927253116	-0.128740476716506	-0.191389769001214	0.455348045701493	0.52348727682211	0.413930783411349	0.453319932748467	0.521919532201598	0.412179360199335	0.00294513990581682	0.00529950965133659	0.0053372946158044
211	8.11571529291185	0.28	12.9194961502703	9.66568923775358	16.173303062787	0.350842743868876	9.56116363445798	7.53060786921837	11.5917193996976	0.48	0.3	0.83	8.49130052714115	10.7808977999252	13.0704950727093	15.088437311668	19.1568888767664	23.2253404418648	14.8173212992465	18.8086835383507	22.8084926811998	12.9194961502703	0.621716193691257	0.362001963344919	-6.80862463356575	-0.167704927253116	-0.128740476716506	-0.191389769001214	0.455348045701493	0.52348727682211	0.413930783411349	0.453319932748467	0.521919532201598	0.412179360199335	0.00294513990581682	0.00529950965133659	0.0053372946158044
211	8.11571529291185	0.28	12.9241676360839	9.66773730496692	16.1805979672008	0.344995690135996	9.80040142537212	7.69204238580953	11.9087604649347	0.49	0.3	0.78	8.54676812363285	10.8894041790126	13.2320402343923	15.0399400790366	19.1623294302204	23.2847187814043	14.9174408015245	19.005296452188	23.0877507773199	12.9241676360839	0.609694895745518	-0.446569383181492	-7.56901214385278	-0.167704927253116	-0.128740476716506	-0.191389769001214	0.455348045701493	0.52348727682211	0.413930783411349	0.453319932748467	0.521919532201598	0.412179360199335	0.00294513990581682	0.00529950965133659	0.0053372946158044
211	8.11571529291185	0.28	12.9356860680737	9.65902304557362	16.2123490905737	0.338923085017812	10.0697258587253	7.87399791303327	12.2654538044174	0.5	0.34	0.75	8.6468956019975	11.0581523138339	13.4694090256704	15.1001863730476	19.3109953636848	23.5218043543219	15.2048987148908	19.4408555032547	23.6844359633324	12.9356860680737	0.61329791984986	0.656625422542475	-6.0989237639694	-0.167704927253116	-0.128740476716506	-0.191389769001214	0.455348045701493	0.52348727682211	0.413930783411349	0.453319932748467	0.521919532201598	0.412179360199335	0.00294513990581682	0.00529950965133659	0.0053372946158044
211	8.11571529291185	0.28	12.9408337313556	9.67888536056557	16.2027821021456	0.346335879961277	9.43436437639932	7.41075497892736	11.4579737738713	0.47	0.29	0.83	8.46092054181072	10.7712922068242	13.0816638718378	15.1609287046667	19.300830494485	23.4407322843033	14.853833107312	18.9070707225475	22.9661596988426	12.9408337313556	0.616531926035214	-0.798600537669036	-7.94193700801201	-0.167704927253116	-0.128740476716506	-0.191389769001214	0.455348045701493	0.52348727682211	0.413930783411349	0.453319932748467	0.521919532201598	0.412179360199335	0.00294513990581682	0.00529950965133659	0.0053372946158044
211	8.11571529291185	0.28	12.9528118970672	9.69778860461925	16.2078351895151	0.361538371016031	9.42989336805554	7.47338168427403	11.386405051837	0.46	0.31	0.72	8.68274537856024	10.9558652991178	13.2289852196753	15.7453943225889	19.8674971749986	23.9896000274082	15.7599286150452	19.8862466658726	24.0159132881098	12.9528118970672	0.582637564042597	-0.733209915021029	-8.09037284267449	-0.167704927253116	-0.128740476716506	-0.191389769001214	0.455348045701493	0.52348727682211	0.413930783411349	0.453319932748467	0.521919532201598	0.412179360199335	0.00294513990581682	0.00529950965133659	0.0053372946158044
211	8.11571529291185	0.28	12.9564061168666	9.71091934473819	16.2018928889949	0.368090859929756	9.63898480628429	7.66716802218283	11.6108015903858	0.46	0.3	0.77	8.83657081472875	11.1091307215903	13.3816906284518	15.935995530568	20.0343618853455	24.132728240123	15.7858136982331	19.8507594477979	23.9142732825687	12.9564061168666	0.583661745259114	0.147806432411068	-7.26168765584766	-0.167704927253116	-0.128740476716506	-0.191389769001214	0.455348045701493	0.52348727682211	0.413930783411349	0.453319932748467	0.521919532201598	0.412179360199335	0.00294513990581682	0.00529950965133659	0.0053372946158044
211	8.11571529291185	0.28	13.0087609496913	9.75166595247912	16.2658559469034	0.336002899766254	9.78829390552636	7.63994882706382	11.9366389839889	0.5	0.35	0.77	8.35771425132344	10.7078941655425	13.0580740797616	14.5590106789012	18.6529882234239	22.7469657679465	14.6396802198732	18.7606554934422	22.8785081015801	13.0087609496913	0.618995061494118	0.233798031346006	-6.45863106556024	-0.167704927253116	-0.128740476716506	-0.191389769001214	0.455348045701493	0.52348727682211	0.413930783411349	0.453319932748467	0.521919532201598	0.412179360199335	0.00294513990581682	0.00529950965133659	0.0053372946158044
211	8.11571529291185	0.28	13.0107711689575	9.77679783089779	16.2447445070171	0.302791904394478	8.18054761220428	6.24244432081043	10.1186509035981	0.46	0.3	0.8	7.19306238962611	9.4263058398017	11.6595492899773	12.9702370006885	16.9971305906547	21.024024180621	12.7985743849349	16.7749314705341	20.7483535965666	13.0107711689575	0.593440434805754	-1.3828993475839	-8.61167418073229	-0.167704927253116	-0.128740476716506	-0.191389769001214	0.455348045701493	0.52348727682211	0.413930783411349	0.453319932748467	0.521919532201598	0.412179360199335	0.00294513990581682	0.00529950965133659	0.0053372946158044
211	8.11571529291185	0.28	13.0150553405177	9.72428592609761	16.3058247549378	0.292764425071082	9.15179790104827	6.93097063789507	11.3726251642015	0.5	0.34	0.72	7.62658876093521	10.0703065502644	12.5140243395937	13.335747584985	17.608798699837	21.881849814689	13.4842343051478	17.8124752116669	22.1324930464447	13.0150553405177	0.608501106764944	-0.48743163184543	-7.23357041689346	-0.167704927253116	-0.128740476716506	-0.191389769001214	0.455348045701493	0.52348727682211	0.413930783411349	0.453319932748467	0.521919532201598	0.412179360199335	0.00294513990581682	0.00529950965133659	0.0053372946158044
211	8.11571529291185	0.28	13.1225144453182	9.82494464504802	16.4200842455883	0.351023204855605	9.75811409264868	7.6865516730372	11.8296765122602	0.44	0.29	0.73	9.1101474813813	11.5653757765019	14.0206040716226	16.7521486784963	21.2669328270044	25.7817169755126	16.6580710057959	21.1518140815243	25.6488995738898	13.1225144453182	0.579823122459172	-0.425597769811263	-8.07366085745156	-0.167704927253116	-0.128740476716506	-0.191389769001214	0.455348045701493	0.52348727682211	0.413930783411349	0.453319932748467	0.521919532201598	0.412179360199335	0.00294513990581682	0.00529950965133659	0.0053372946158044
211	8.11571529291185	0.28	13.1665762483418	9.868253782846	16.4648987138377	0.385163254781386	9.64339653881646	7.74112298421725	11.5456700934157	0.47	0.34	0.74	8.86902753060399	11.0484679762445	13.227908421885	15.9299154422099	19.8444711125564	23.759026782903	16.0550669995393	19.9983723067536	23.9379455192075	13.1665762483418	0.588350498046456	-0.0566562058917235	-7.35569069601303	-0.167704927253116	-0.128740476716506	-0.191389769001214	0.455348045701493	0.52348727682211	0.413930783411349	0.453319932748467	0.521919532201598	0.412179360199335	0.00294513990581682	0.00529950965133659	0.0053372946158044
211	8.11571529291185	0.28	13.1965010817428	9.88352574894239	16.5094764145432	0.306412051531464	8.86488164888865	6.78251954630136	10.9472437514759	0.5	0.35	0.73	7.48639509286036	9.78486033427187	12.0833255756834	13.1170039348702	17.144172851524	21.1713417681779	13.2681835990109	17.3426694510584	21.4187761219111	13.1965010817428	0.587459344791217	0.55734614599505	-6.46915758654256	-0.167704927253116	-0.128740476716506	-0.191389769001214	0.455348045701493	0.52348727682211	0.413930783411349	0.453319932748467	0.521919532201598	0.412179360199335	0.00294513990581682	0.00529950965133659	0.0053372946158044
211	8.11571529291185	0.28	13.2009614476726	9.8877345410226	16.5141883543227	0.422291888702595	11.0148536257321	9.00339059655673	13.0263166549076	0.48	0.33	0.8	10.1043160387337	12.361738720672	14.6191614026103	17.8984984712513	21.8972328998613	25.8959673284712	17.8455758640322	21.827393655524	25.809228086619	13.2009614476726	0.629245006002848	0.331227183652794	-6.37176695172796	-0.167704927253116	-0.128740476716506	-0.191389769001214	0.455348045701493	0.52348727682211	0.413930783411349	0.453319932748467	0.521919532201598	0.412179360199335	0.00294513990581682	0.00529950965133659	0.0053372946158044
211	8.11571529291185	0.28	13.2732712293996	9.91905355991386	16.6274888988853	0.325093190447388	8.61784171315617	6.67918040284245	10.5565030234699	0.49	0.31	0.78	7.42909104585628	9.58541719857862	11.741743351301	13.0820828494156	16.8792145854723	20.6763463215289	13.0162206097748	16.795299496639	20.561999219109	13.2732712293996	0.603573564159661	-1.06201330328593	-7.93847436708023	-0.167704927253116	-0.128740476716506	-0.191389769001214	0.455348045701493	0.52348727682211	0.413930783411349	0.453319932748467	0.521919532201598	0.412179360199335	0.00294513990581682	0.00529950965133659	0.0053372946158044
211	8.11571529291185	0.28	13.4042981934512	10.0201109048383	16.788485482064	0.368378403312556	10.5898729243725	8.42487434721882	12.7548715015261	0.45	0.31	0.71	9.84381351296496	12.373446759824	14.9030800066831	17.92112090775	22.5264360337952	27.1317511598405	17.9902216565612	22.6085781369063	27.2361852501399	13.4042981934512	0.583986714008567	1.3013434452424	-6.127756713541	-0.167704927253116	-0.128740476716506	-0.191389769001214	0.455348045701493	0.52348727682211	0.413930783411349	0.453319932748467	0.521919532201598	0.412179360199335	0.00294513990581682	0.00529950965133659	0.0053372946158044
211	8.11571529291185	0.28	13.4082266615988	10.065648744217	16.7508045789806	0.316420648975592	8.60853127635358	6.63303333031407	10.5840292223931	0.47	0.32	0.7	7.5583227409061	9.80939706943759	12.0604713979691	13.5258362079781	17.5541985448914	21.5825608818047	13.639952449318	17.704690622902	21.7613261974079	13.4082266615988	0.569052494988946	-0.1045770530032	-7.75316190676472	-0.167704927253116	-0.128740476716506	-0.191389769001214	0.455348045701493	0.52348727682211	0.413930783411349	0.453319932748467	0.521919532201598	0.412179360199335	0.00294513990581682	0.00529950965133659	0.0053372946158044
211	8.11571529291185	0.28	13.5222092492404	10.1202767503237	16.924141748157	0.373123046626177	10.2594576249618	8.18322993893882	12.3356853109848	0.48	0.33	0.82	9.22926404336559	11.5708887650751	13.9125134867845	16.4022204137893	20.5637488554277	24.7252772970662	16.3250247992486	20.4607452790031	24.6078100344407	13.5222092492404	0.62345843830268	-0.201069244947763	-7.10137886191499	-0.167704927253116	-0.128740476716506	-0.191389769001214	0.455348045701493	0.52348727682211	0.413930783411349	0.453319932748467	0.521919532201598	0.412179360199335	0.00294513990581682	0.00529950965133659	0.0053372946158044
211	8.11571529291185	0.28	13.8466253638688	10.381328247945	17.3119224797925	0.411012818481211	10.2741965937897	8.35394306747847	12.194450120101	0.44	0.28	0.75	9.8399970646663	12.1018378396982	14.3636786147301	18.015433825369	22.1564963214573	26.2975588175456	17.8176717665118	21.9128908139788	26.0174408405528	13.8466253638688	0.559408623724854	-0.382533074288258	-8.34929419097718	-0.167704927253116	-0.128740476716506	-0.191389769001214	0.455348045701493	0.52348727682211	0.413930783411349	0.453319932748467	0.521919532201598	0.412179360199335	0.00294513990581682	0.00529950965133659	0.0053372946158044
211	8.11571529291185	0.28	13.9042426858416	10.4378744057048	17.3706109659784	0.397614392780765	9.96597793636798	8.0507889834681	11.8811668892679	0.5	0.32	0.78	8.8148914083671	10.9118514306685	13.0088114529698	15.3641092060291	19.0190518809591	22.6739945558892	15.3142476833494	18.9617988649553	22.6028066324048	13.9042426858416	0.608321271895517	-0.518411748073623	-7.48626565338042	-0.167704927253116	-0.128740476716506	-0.191389769001214	0.455348045701493	0.52348727682211	0.413930783411349	0.453319932748467	0.521919532201598	0.412179360199335	0.00294513990581682	0.00529950965133659	0.0053372946158044
211	8.11571529291185	0.28	13.9540178447246	10.4718949986562	17.4361406907931	0.303167564174767	9.15031618881679	6.98438639871821	11.3162459789154	0.43	0.3	0.67	8.36359804207311	10.9572354953304	13.5508729485877	15.492382143817	20.2967285945006	25.1010750451841	15.5615641906218	20.3812879325414	25.2065954116543	13.9540178447246	0.540367873031352	0.335834650341061	-7.59393831177459	-0.167704927253116	-0.128740476716506	-0.191389769001214	0.455348045701493	0.52348727682211	0.413930783411349	0.453319932748467	0.521919532201598	0.412179360199335	0.00294513990581682	0.00529950965133659	0.0053372946158044
211	8.11571529291185	0.28	14.129959284596	10.6355730871443	17.6243454820478	0.335561168023846	8.78092902618288	6.85177198340849	10.7100860689573	0.53	0.31	0.77	7.28754598177385	9.3393977785535	11.3912495753332	12.4701874613724	15.9812427072383	19.4922979531043	12.4169057495135	15.9133685982988	19.4139393413979	14.129959284596	0.59179224220944	0.436932717826398	-6.75125303625738	-0.167704927253116	-0.128740476716506	-0.191389769001214	0.455348045701493	0.52348727682211	0.413930783411349	0.453319932748467	0.521919532201598	0.412179360199335	0.00294513990581682	0.00529950965133659	0.0053372946158044
211	8.11571529291185	0.28	14.1408643357019	10.6157213929303	17.6660072784735	0.338848140824366	9.36545152813616	7.32295070508752	11.4079523511848	0.49	0.31	0.74	8.14195940576836	10.4128962804297	12.683833155091	14.3337115464363	18.3316379028979	22.3295642593594	14.3323960137054	18.3368864836768	22.3322928424713	14.1408643357019	0.589716354535927	-0.334509344015605	-7.49045866782937	-0.167704927253116	-0.128740476716506	-0.191389769001214	0.455348045701493	0.52348727682211	0.413930783411349	0.453319932748467	0.521919532201598	0.412179360199335	0.00294513990581682	0.00529950965133659	0.0053372946158044
211	8.11571529291185	0.28	14.2297725377662	10.6788151351298	17.7807299404027	0.352567748693759	9.71206639985713	7.65725021381982	11.7668825858944	0.46	0.31	0.67	8.87545895496592	11.2571803575471	13.6389017601282	16.068752463362	20.3807876886902	24.6928229140184	16.1834705775621	20.5277445539887	24.8619045095338	14.2297725377662	0.547895393969188	1.61443730640756	-6.20847622683134	-0.167704927253116	-0.128740476716506	-0.191389769001214	0.455348045701493	0.52348727682211	0.413930783411349	0.453319932748467	0.521919532201598	0.412179360199335	0.00294513990581682	0.00529950965133659	0.0053372946158044
211	8.11571529291185	0.28	14.4571286497648	10.8576726306347	18.0565846688949	0.323640130917657	8.79357139572798	6.80880916373804	10.7783336277179	0.5	0.32	0.74	7.44173678091102	9.61099688909914	11.7802569972872	12.9558166041344	16.7324264138823	20.5090362236302	12.9781031914806	16.7608098853111	20.5468329334638	14.4571286497648	0.579225260617302	0.158792202675499	-7.10851662037666	-0.167704927253116	-0.128740476716506	-0.191389769001214	0.455348045701493	0.52348727682211	0.413930783411349	0.453319932748467	0.521919532201598	0.412179360199335	0.00294513990581682	0.00529950965133659	0.0053372946158044
211	8.11571529291185	0.28	14.4667922601806	10.8772448705634	18.0563396497977	0.355952388709326	8.90350577134041	7.03364385177512	10.7733676909057	0.48	0.33	0.67	7.94554754494362	10.0578348738842	12.1701222028248	14.1360480028016	17.8940514517415	21.6520549006814	14.3394392343827	18.1590444603895	21.9758668186376	14.4667922601806	0.553693039404944	0.572808759465497	-7.15048154815286	-0.167704927253116	-0.128740476716506	-0.191389769001214	0.455348045701493	0.52348727682211	0.413930783411349	0.453319932748467	0.521919532201598	0.412179360199335	0.00294513990581682	0.00529950965133659	0.0053372946158044
211	8.11571529291185	0.28	14.4710749405725	10.883079709187	18.059070171958	0.324903382815351	9.37961712988297	7.26867454107912	11.4905597186868	0.5	0.31	0.79	7.95166859404666	10.2609638847304	12.5702591754142	13.8518082973397	17.8746011602679	21.8973940231961	13.7696073086289	17.7650902076131	21.7612579509705	14.4710749405725	0.60002974563747	-0.177241581551727	-7.13394098614744	-0.167704927253116	-0.128740476716506	-0.191389769001214	0.455348045701493	0.52348727682211	0.413930783411349	0.453319932748467	0.521919532201598	0.412179360199335	0.00294513990581682	0.00529950965133659	0.0053372946158044
211	8.11571529291185	0.28	14.4761613075553	10.8209860270544	18.1313365880562	0.292175494474196	8.43630651965003	6.38618919565155	10.4864238436485	0.54	0.32	0.82	6.72252345261334	8.8806120041666	11.0387005557198	11.4297972088273	15.0990316379548	18.7682660670822	11.3323050818935	14.9730744311533	18.6128820127323	14.4761613075553	0.608076957711286	-0.597667208187044	-7.44101368815388	-0.167704927253116	-0.128740476716506	-0.191389769001214	0.455348045701493	0.52348727682211	0.413930783411349	0.453319932748467	0.521919532201598	0.412179360199335	0.00294513990581682	0.00529950965133659	0.0053372946158044
211	8.11571529291185	0.28	14.6299580845749	10.9833456638433	18.2765705053066	0.348939001383802	9.93948620296961	7.81973212309475	12.0592402828445	0.47	0.3	0.78	8.90443304995261	11.3182252348362	13.7320174197199	15.9273349421452	20.2448783942327	24.5624218463202	15.7970247613383	20.0792168180135	24.3583280152483	14.6299580845749	0.585512245917101	0.423969088561688	-6.70244176968666	-0.167704927253116	-0.128740476716506	-0.191389769001214	0.455348045701493	0.52348727682211	0.413930783411349	0.453319932748467	0.521919532201598	0.412179360199335	0.00294513990581682	0.00529950965133659	0.0053372946158044
211	8.11571529291185	0.28	14.6776000609042	11.0237173987593	18.3314827230491	0.348937148952608	10.0273313218465	7.88883414959946	12.1658284940935	0.48	0.32	0.72	8.92159853947391	11.3400564366471	13.7585143338203	15.8844598222449	20.1904031046585	24.496346387072	15.9554326523415	20.2785874658385	24.6102875427667	14.6776000609042	0.565768117731938	-0.513606321599594	-8.08347332965085	-0.167704927253116	-0.128740476716506	-0.191389769001214	0.455348045701493	0.52348727682211	0.413930783411349	0.453319932748467	0.521919532201598	0.412179360199335	0.00294513990581682	0.00529950965133659	0.0053372946158044
211	8.11571529291185	0.28	14.729694283621	11.0841530848492	18.3752354823928	0.362181156601113	9.90517308824193	7.85290884830251	11.9574373281813	0.45	0.3	0.71	9.15663741310988	11.5496155927915	13.9425937724732	16.646251769423	20.9965514985227	25.3468512276225	16.6464402888215	20.9916796976513	25.3448247433025	14.729694283621	0.558041383461794	-0.159342936466815	-7.86574789311088	-0.167704927253116	-0.128740476716506	-0.191389769001214	0.455348045701493	0.52348727682211	0.413930783411349	0.453319932748467	0.521919532201598	0.412179360199335	0.00294513990581682	0.00529950965133659	0.0053372946158044
211	8.11571529291185	0.28	14.7683575965352	11.0391751749861	18.4975400180843	0.310567731329694	8.81238673229257	6.76242077990383	10.8623526846813	0.46	0.31	0.71	7.77132847831441	10.1271355633625	12.4829426484105	13.987255411204	18.2273638418334	22.4674722724628	14.0135014132204	18.2681587364558	22.5129551330464	14.7683575965352	0.557368828352786	-0.218152226282308	-7.9550191741356	-0.167704927253116	-0.128740476716506	-0.191389769001214	0.455348045701493	0.52348727682211	0.413930783411349	0.453319932748467	0.521919532201598	0.412179360199335	0.00294513990581682	0.00529950965133659	0.0053372946158044
211	8.11571529291185	0.28	14.9296973909959	11.1598874700864	18.6995073119055	0.384849248734706	10.4272399656216	8.36897971217383	12.4855002190694	0.5	0.31	0.78	9.21148532963344	11.4769507485091	13.7424161673848	16.1099865636349	20.0720639216758	24.0341412797168	16.0176946861425	19.9623751714505	23.8976301460924	14.9296973909959	0.582651612555719	0.232913309534388	-7.38388253397876	-0.167704927253116	-0.128740476716506	-0.191389769001214	0.455348045701493	0.52348727682211	0.413930783411349	0.453319932748467	0.521919532201598	0.412179360199335	0.00294513990581682	0.00529950965133659	0.0053372946158044
211	8.11571529291185	0.28	15.2361367788823	11.3894219427778	19.0828516149868	0.310963380554469	9.77419494374151	7.50258905700469	12.0458008304783	0.52	0.35	0.82	8.03920223531796	10.4732818555214	12.9073614757247	13.8205612155292	18.0050991099366	22.189637004344	13.8549445309949	18.0551215493657	22.2516792594718	15.2361367788823	0.615556901542154	-0.21338604378906	-6.78767531710661	-0.167704927253116	-0.128740476716506	-0.191389769001214	0.455348045701493	0.52348727682211	0.413930783411349	0.453319932748467	0.521919532201598	0.412179360199335	0.00294513990581682	0.00529950965133659	0.0053372946158044
211	8.11571529291185	0.28	15.610232125011	11.7346736215567	19.4857906284653	0.339253017769015	10.0910104453562	7.89226044956993	12.2897604411425	0.45	0.34	0.71	9.25971897985929	11.8394370717853	14.4191551637113	16.906432125029	21.6164917842607	26.3265514434923	17.0991790669388	21.8684021237136	26.632867409858	15.610232125011	0.556663636331703	-1.37467827270692	-8.9219913977878	-0.167704927253116	-0.128740476716506	-0.191389769001214	0.455348045701493	0.52348727682211	0.413930783411349	0.453319932748467	0.521919532201598	0.412179360199335	0.00294513990581682	0.00529950965133659	0.0053372946158044
211	8.11571529291185	0.28	15.7451522191398	11.7750813025568	19.7152231357228	0.322735916793403	9.69066872870427	7.49890073087428	11.8824367265343	0.58	0.34	0.74	7.52521766849481	9.72467754327418	11.9241374180536	12.4323585820975	16.0660705961264	19.6997826101554	12.5301486243918	16.1971582592069	19.8542439389768	15.7451522191398	0.608878083327689	-0.210842754767295	-6.90807049365045	-0.167704927253116	-0.128740476716506	-0.191389769001214	0.455348045701493	0.52348727682211	0.413930783411349	0.453319932748467	0.521919532201598	0.412179360199335	0.00294513990581682	0.00529950965133659	0.0053372946158044
211	8.11571529291185	0.28	15.8064394916221	11.8371580182988	19.7757209649453	0.324381527932453	9.87647185572123	7.65106207721493	12.1018816342275	0.49	0.32	0.69	8.55954602686916	11.0492000429431	13.5388540590171	15.1304283705316	19.5313080012229	23.9321876319143	15.2613777516395	19.7022971449828	24.1345920386012	15.8064394916221	0.55826924745318	0.196543765542266	-7.32921935391655	-0.167704927253116	-0.128740476716506	-0.191389769001214	0.455348045701493	0.52348727682211	0.413930783411349	0.453319932748467	0.521919532201598	0.412179360199335	0.00294513990581682	0.00529950965133659	0.0053372946158044
211	8.11571529291185	0.28	16.4072327896846	12.2850834093414	20.5293821700279	0.320670990655748	9.17557459211451	7.0904645722851	11.2606846119439	0.47	0.32	0.64	8.10542180012409	10.4890027401436	12.8725836801631	14.5362928628977	18.8110155683853	23.0857382738729	14.74852923315	19.0786305833081	23.4227035272125	16.4072327896846	0.532518300306971	-0.725041961079998	-8.68410814119322	-0.167704927253116	-0.128740476716506	-0.191389769001214	0.455348045701493	0.52348727682211	0.413930783411349	0.453319932748467	0.521919532201598	0.412179360199335	0.00294513990581682	0.00529950965133659	0.0053372946158044
211	8.11571529291185	0.28	17.3341661423245	13.0140258956051	21.6543063890439	0.313080099583332	9.41006352187934	7.23384083155191	11.5862862122068	0.52	0.32	0.77	7.78114518200951	10.1220184602771	12.4628917385447	13.4094772042413	17.4435732310733	21.4776692579053	13.3774727410721	17.4033226319069	21.4291471282581	17.3341661423245	0.569151037365663	0.469265343456809	-6.93648890319439	-0.167704927253116	-0.128740476716506	-0.191389769001214	0.455348045701493	0.52348727682211	0.413930783411349	0.453319932748467	0.521919532201598	0.412179360199335	0.00294513990581682	0.00529950965133659	0.0053372946158044
211	8.11571529291185	0.29	8.7823645220554	6.62533474418686	10.9393942999239	0.449805283979596	10.9818340313993	9.08553742165178	12.8781306411469	0.52	0.32	0.79	9.72931367983482	11.7599766654138	13.7906396509928	16.7195602350284	20.2091991984427	23.6988381618569	16.6463511433133	20.1193679686553	23.5998238551348	8.7823645220554	0.686220486697407	0.0676984474845346	-6.31579143066762	-0.167704927253116	-0.128740476716506	-0.191389769001214	0.455348045701493	0.52348727682211	0.413930783411349	0.453319932748467	0.521919532201598	0.412179360199335	0.00294513990581682	0.00529950965133659	0.0053372946158044
211	8.11571529291185	0.29	9.69389538065528	7.29911015770672	12.0886806036038	0.386457199847031	9.16730125384686	7.36387372216416	10.9707287855296	0.54	0.36	0.82	7.75365266780019	9.65253784967514	11.5514230315501	13.1849987341647	16.4140315258088	19.6430643174529	13.2303721509937	16.4757346122085	19.7141256339233	9.69389538065528	0.675329973163294	-0.823601707616746	-7.19768967224423	-0.167704927253116	-0.128740476716506	-0.191389769001214	0.455348045701493	0.52348727682211	0.413930783411349	0.453319932748467	0.521919532201598	0.412179360199335	0.00294513990581682	0.00529950965133659	0.0053372946158044
211	8.11571529291185	0.29	10.0143175640639	7.5417774834833	12.4868576446444	0.370424441793178	8.31166905059993	6.61987374324126	10.0034643579586	0.52	0.34	0.92	7.09624901918551	8.90978825817233	10.7233274971591	12.2026250214951	15.3211654271788	18.4397058328626	12.0198930103094	15.0887001891316	18.1584692750114	10.0143175640639	0.683364821215088	1.09222202541105	-5.12653096914682	-0.167704927253116	-0.128740476716506	-0.191389769001214	0.455348045701493	0.52348727682211	0.413930783411349	0.453319932748467	0.521919532201598	0.412179360199335	0.00294513990581682	0.00529950965133659	0.0053372946158044
211	8.11571529291185	0.29	10.0613894158335	7.57539740840885	12.5473814232581	0.35120122269155	9.22143634576514	7.26457057791859	11.1783021136117	0.53	0.34	0.77	7.67627808014817	9.74404597343176	11.8118138667154	13.082095332671	16.6060344635017	20.1299735943325	13.1247574969958	16.6589963961744	20.1985652967134	10.0613894158335	0.665912676040036	0.292018937715249	-5.94897780603292	-0.167704927253116	-0.128740476716506	-0.191389769001214	0.455348045701493	0.52348727682211	0.413930783411349	0.453319932748467	0.521919532201598	0.412179360199335	0.00294513990581682	0.00529950965133659	0.0053372946158044
211	8.11571529291185	0.29	10.1715721427406	7.66900548296189	12.6741388025193	0.366736755229919	8.59990621240049	6.83551820015445	10.3642942246465	0.5	0.3	0.86	7.54304979624001	9.49006628373325	11.4370827712265	13.2141653599239	16.6250135604831	20.0358617610424	12.920789688575	16.2522849126362	19.5889280098023	10.1715721427406	0.658521111752138	0.240283004310752	-6.52156344861821	-0.167704927253116	-0.128740476716506	-0.191389769001214	0.455348045701493	0.52348727682211	0.413930783411349	0.453319932748467	0.521919532201598	0.412179360199335	0.00294513990581682	0.00529950965133659	0.0053372946158044
211	8.11571529291185	0.29	10.248589923289	7.72156696380401	12.775612882774	0.370630872610638	9.33885451810199	7.43882217736556	11.2388868588384	0.5	0.33	0.79	8.19338408623314	10.2861474797831	12.378910873333	14.3359008568177	17.9975928037532	21.6592847506888	14.3247994431503	17.9817513662594	21.6350850173568	10.248589923289	0.65375036759659	1.38270132188367	-5.01906122640995	-0.167704927253116	-0.128740476716506	-0.191389769001214	0.455348045701493	0.52348727682211	0.413930783411349	0.453319932748467	0.521919532201598	0.412179360199335	0.00294513990581682	0.00529950965133659	0.0053372946158044
211	8.11571529291185	0.29	10.3304988400048	7.78861077923916	12.8723869007704	0.449784153570792	10.1762805539451	8.41900848990551	11.9335526179847	0.49	0.28	0.68	9.41404540404773	11.3790082637442	13.3439711234407	16.6354851019772	20.1077554146277	23.5800257272782	16.6036309501363	20.0712597679781	23.530365439975	10.3304988400048	0.591652939838479	0.105855102571227	-7.72448831636422	-0.167704927253116	-0.128740476716506	-0.191389769001214	0.455348045701493	0.52348727682211	0.413930783411349	0.453319932748467	0.521919532201598	0.412179360199335	0.00294513990581682	0.00529950965133659	0.0053372946158044
211	8.11571529291185	0.29	10.3917180851386	7.86663678213247	12.9167993881448	0.40402199208979	9.86241964271299	7.99224762986816	11.7325916555578	0.49	0.33	0.79	8.91568233029033	11.0019364532496	13.0881905762089	15.7301869090212	19.4110232239684	23.0918595389157	15.7162110695264	19.3980691408885	23.0699817399081	10.3917180851386	0.666937937923172	-0.487427295334491	-7.05364247919051	-0.167704927253116	-0.128740476716506	-0.191389769001214	0.455348045701493	0.52348727682211	0.413930783411349	0.453319932748467	0.521919532201598	0.412179360199335	0.00294513990581682	0.00529950965133659	0.0053372946158044
211	8.11571529291185	0.29	10.4833150867448	7.902930402687	13.0636997708027	0.419916730704427	11.4588267569387	9.35606923284914	13.5615842810283	0.49	0.35	0.75	10.3708834761688	12.7017184366887	15.0325533972087	18.2213099003609	22.3165122271274	26.4117145538938	18.3736623503559	22.5042203338179	26.6280108001408	10.4833150867448	0.65614321957842	0.321465820718661	-6.1854760222278	-0.167704927253116	-0.128740476716506	-0.191389769001214	0.455348045701493	0.52348727682211	0.413930783411349	0.453319932748467	0.521919532201598	0.412179360199335	0.00294513990581682	0.00529950965133659	0.0053372946158044
211	8.11571529291185	0.29	10.5108049747089	7.93546645623714	13.0861434931806	0.390206951125292	9.57347885731573	7.70495357733343	11.442004137298	0.52	0.36	0.75	8.29375135577252	10.3050657548285	12.3163801538844	14.2992482570885	17.7669533619854	21.2346584668823	14.4382801539384	17.9403335110023	21.4374881442727	10.5108049747089	0.661735325537414	-1.80090011052064	-8.22298886992636	-0.167704927253116	-0.128740476716506	-0.191389769001214	0.455348045701493	0.52348727682211	0.413930783411349	0.453319932748467	0.521919532201598	0.412179360199335	0.00294513990581682	0.00529950965133659	0.0053372946158044
211	8.11571529291185	0.29	10.7681491985242	8.11184149285915	13.4244569041892	0.43710502221585	10.9097372926056	8.97678763568468	12.8426869495266	0.52	0.33	0.74	9.68450150104907	11.7698414482133	13.8551813953775	16.720821034908	20.321274403592	23.921727772276	16.7720156746111	20.3859920337083	23.9919635582451	10.7681491985242	0.644243228970094	-0.198279355186141	-6.98653044337334	-0.167704927253116	-0.128740476716506	-0.191389769001214	0.455348045701493	0.52348727682211	0.413930783411349	0.453319932748467	0.521919532201598	0.412179360199335	0.00294513990581682	0.00529950965133659	0.0053372946158044
211	8.11571529291185	0.29	10.775931698388	8.15440029612126	13.3974631006547	0.387436755508443	9.64745386243573	7.7534832787989	11.5414244460726	0.49	0.31	0.7	8.59615234715206	10.6959646627967	12.7957769784413	15.1050976828951	18.7948729291501	22.4846481754051	15.1557049670267	18.8562160895997	22.5646710572786	10.775931698388	0.636496745204826	-0.0526427180075327	-7.07822857218437	-0.167704927253116	-0.128740476716506	-0.191389769001214	0.455348045701493	0.52348727682211	0.413930783411349	0.453319932748467	0.521919532201598	0.412179360199335	0.00294513990581682	0.00529950965133659	0.0053372946158044
211	8.11571529291185	0.29	10.8401642423449	8.21455803333008	13.4657704513598	0.396905712713166	9.90263426964421	7.99679999221535	11.8084685470731	0.52	0.33	0.74	8.57394424906644	10.6173262091682	12.66070816927	14.7454762085281	18.2596861453255	21.7738960821229	14.8380578523742	18.3746686700295	21.908294034148	10.8401642423449	0.635591544712455	-0.297200981868484	-6.93408795992791	-0.167704927253116	-0.128740476716506	-0.191389769001214	0.455348045701493	0.52348727682211	0.413930783411349	0.453319932748467	0.521919532201598	0.412179360199335	0.00294513990581682	0.00529950965133659	0.0053372946158044
211	8.11571529291185	0.29	10.8643577013283	8.20483842003351	13.5238769826232	0.348806353286534	8.46535270661164	6.65945393270902	10.2712514805143	0.5	0.32	0.72	7.33174371803665	9.31995283018897	11.3081619423413	12.8246405772116	16.3024036082575	19.7801666393033	12.8731043157821	16.3621782668788	19.8559610072447	10.8643577013283	0.617240444363432	0.389926355694776	-6.73756874512645	-0.167704927253116	-0.128740476716506	-0.191389769001214	0.455348045701493	0.52348727682211	0.413930783411349	0.453319932748467	0.521919532201598	0.412179360199335	0.00294513990581682	0.00529950965133659	0.0053372946158044
211	8.11571529291185	0.29	11.1137801934472	8.38797550591513	13.8395848809793	0.375050294695575	8.85401542493623	7.06956899773078	10.6384618521417	0.48	0.32	0.84	7.95563533438613	9.96373583572526	11.9718363370644	14.1178958813267	17.6814269640813	21.2449580468359	13.981032946115	17.5206070855502	21.0408484953212	11.1137801934472	0.647130678399713	-0.506937558439976	-7.11345619136901	-0.167704927253116	-0.128740476716506	-0.191389769001214	0.455348045701493	0.52348727682211	0.413930783411349	0.453319932748467	0.521919532201598	0.412179360199335	0.00294513990581682	0.00529950965133659	0.0053372946158044
211	8.11571529291185	0.29	11.1275271946865	8.38190145891574	13.8731529304573	0.285510759501304	7.42160107875913	5.58857064686968	9.25463151064858	0.52	0.32	0.77	6.0221080753689	7.99733717486351	9.97256627435811	10.3897809919694	13.7975905988165	17.2054002056636	10.3785145195326	13.7866375614802	17.1873882319751	11.1275271946865	0.614024712711753	-0.115780086357844	-6.97687600684877	-0.167704927253116	-0.128740476716506	-0.191389769001214	0.455348045701493	0.52348727682211	0.413930783411349	0.453319932748467	0.521919532201598	0.412179360199335	0.00294513990581682	0.00529950965133659	0.0053372946158044
211	8.11571529291185	0.29	11.2742103177518	8.55235511993718	13.9960655155665	0.378769476877452	9.84010894943589	7.8725657596783	11.8076521391935	0.47	0.32	0.78	8.93034350979038	11.1622507546785	13.3941579995666	15.9325401000008	19.9144643831683	23.8963886663358	15.8551479275629	19.8218151364127	23.7827655541861	11.2742103177518	0.633889855043089	0.0225720325284504	-6.96138249647519	-0.167704927253116	-0.128740476716506	-0.191389769001214	0.455348045701493	0.52348727682211	0.413930783411349	0.453319932748467	0.521919532201598	0.412179360199335	0.00294513990581682	0.00529950965133659	0.0053372946158044
211	8.11571529291185	0.29	11.2995159116381	8.54330139408546	14.0557304291908	0.322734145880323	8.45350952370798	6.54154583783816	10.3654732095778	0.53	0.35	0.88	6.94109704876634	8.96984160339064	10.9985861580149	11.8597946429403	15.3261766329608	18.7925586229812	11.7951322215161	15.245809042581	18.6927682448801	11.2995159116381	0.667857602100798	-0.175758558247043	-6.46812527808276	-0.167704927253116	-0.128740476716506	-0.191389769001214	0.455348045701493	0.52348727682211	0.413930783411349	0.453319932748467	0.521919532201598	0.412179360199335	0.00294513990581682	0.00529950965133659	0.0053372946158044
211	8.11571529291185	0.29	11.47299494519	8.64271232901243	14.3032775613675	0.346019206491033	9.81141538168245	7.70545829048804	11.9173724728769	0.53	0.33	0.75	8.20392288489364	10.446113929699	12.6883049745044	14.0472413205544	17.8864532603892	21.725665200224	14.1112902299253	17.9713169718124	21.8274661976354	11.47299494519	0.654408672612578	0.0696792805251102	-6.42908378013348	-0.167704927253116	-0.128740476716506	-0.191389769001214	0.455348045701493	0.52348727682211	0.413930783411349	0.453319932748467	0.521919532201598	0.412179360199335	0.00294513990581682	0.00529950965133659	0.0053372946158044
211	8.11571529291185	0.29	11.536694065569	8.71521896277169	14.3581691683663	0.370228246019174	9.45179489204493	7.52712361778413	11.3764661663057	0.54	0.35	0.8	7.92715112259753	9.95410867333311	11.9810662240687	13.4817185237097	16.9289684544731	20.3762183852365	13.5056570716417	16.9627714226081	20.411766858887	11.536694065569	0.643205508957229	0.148334193646714	-6.23816323536931	-0.167704927253116	-0.128740476716506	-0.191389769001214	0.455348045701493	0.52348727682211	0.413930783411349	0.453319932748467	0.521919532201598	0.412179360199335	0.00294513990581682	0.00529950965133659	0.0053372946158044
211	8.11571529291185	0.29	11.5820080907877	8.72083354448396	14.4431826370914	0.367546670581944	9.02316975621045	7.17516712778409	10.8711723846368	0.47	0.3	0.76	8.18565111197813	10.2939092892324	12.4021674664866	14.6600472287083	18.4358207164924	22.2115942042766	14.5511158133352	18.3011763831214	22.0602688981604	11.5820080907877	0.600611625737941	-0.16110340475581	-7.47188105054665	-0.167704927253116	-0.128740476716506	-0.191389769001214	0.455348045701493	0.52348727682211	0.413930783411349	0.453319932748467	0.521919532201598	0.412179360199335	0.00294513990581682	0.00529950965133659	0.0053372946158044
211	8.11571529291185	0.29	11.6127167057715	8.74174533797607	14.483688073567	0.343592959013852	9.66485258496077	7.57918455831321	11.7505206116083	0.5	0.36	0.77	8.30267921257549	10.5874411729089	12.8722031332422	14.47601206623	18.4595745837549	22.4431371012798	14.6168199619803	18.6386336524135	22.6621244789158	11.6127167057715	0.643556562494528	-0.884068905299551	-7.20520084941089	-0.167704927253116	-0.128740476716506	-0.191389769001214	0.455348045701493	0.52348727682211	0.413930783411349	0.453319932748467	0.521919532201598	0.412179360199335	0.00294513990581682	0.00529950965133659	0.0053372946158044
211	8.11571529291185	0.29	11.6184152576417	8.79420366522538	14.442626850058	0.314800791409912	9.86622234039862	7.59360205739346	12.1388426234038	0.49	0.39	0.77	8.4739898047339	11.0100933512012	13.5461968976686	14.9544035440008	19.429971338767	23.9055391335332	15.1758014595336	19.716216226461	24.2589621237029	11.6184152576417	0.635471649606596	-0.710539559761808	-7.00590612083871	-0.167704927253116	-0.128740476716506	-0.191389769001214	0.455348045701493	0.52348727682211	0.413930783411349	0.453319932748467	0.521919532201598	0.412179360199335	0.00294513990581682	0.00529950965133659	0.0053372946158044
211	8.11571529291185	0.29	11.6250323043923	8.80795520104328	14.4421094077413	0.372305510821023	9.47686390707622	7.55565526701616	11.3980725471363	0.52	0.35	0.83	8.08637219082168	10.1425284831247	12.1986847754278	13.8911795609166	17.4233489426462	20.9555183243759	13.8761843802884	17.4067717489585	20.9396799154768	11.6250323043923	0.668358249996471	-0.577378718983202	-6.82912572825587	-0.167704927253116	-0.128740476716506	-0.191389769001214	0.455348045701493	0.52348727682211	0.413930783411349	0.453319932748467	0.521919532201598	0.412179360199335	0.00294513990581682	0.00529950965133659	0.0053372946158044
211	8.11571529291185	0.29	11.6296875993314	8.80045097026956	14.4589242283931	0.371184730906565	10.3063298630907	8.2119474232791	12.4007123029023	0.52	0.34	0.8	8.82925668024468	11.0810782268943	13.3328997735439	15.2113644877109	19.0908845365514	22.9704045853919	15.2387333609483	19.1263263387166	23.0172134579552	11.6296875993314	0.650987804496103	0.0760261759011953	-6.50216942021431	-0.167704927253116	-0.128740476716506	-0.191389769001214	0.455348045701493	0.52348727682211	0.413930783411349	0.453319932748467	0.521919532201598	0.412179360199335	0.00294513990581682	0.00529950965133659	0.0053372946158044
211	8.11571529291185	0.29	11.6568978649473	8.78974701681289	14.5240487130816	0.360685476638089	8.60058910625147	6.81283979748761	10.3883384150153	0.49	0.33	0.8	7.57957067837486	9.56851693922609	11.5574632000773	13.3491657669332	16.8521047148312	20.3550436627293	13.3071380921462	16.8021918627541	20.2929212826847	11.6568978649473	0.610726802288076	-0.393003729236568	-7.28248259128937	-0.167704927253116	-0.128740476716506	-0.191389769001214	0.455348045701493	0.52348727682211	0.413930783411349	0.453319932748467	0.521919532201598	0.412179360199335	0.00294513990581682	0.00529950965133659	0.0053372946158044
211	8.11571529291185	0.29	11.6621029236202	8.83909113636364	14.4851147108768	0.390903602374199	9.53239526145573	7.6746092742983	11.3901812486132	0.49	0.3	0.78	8.49354420830778	10.5495690621514	12.6055939159951	14.9073952415698	18.5160154325095	22.1246356234492	14.7757722426809	18.358420831937	21.9349467448446	11.6621029236202	0.617384326947782	-0.188919004229244	-7.48245492130233	-0.167704927253116	-0.128740476716506	-0.191389769001214	0.455348045701493	0.52348727682211	0.413930783411349	0.453319932748467	0.521919532201598	0.412179360199335	0.00294513990581682	0.00529950965133659	0.0053372946158044
211	8.11571529291185	0.29	11.8060203029135	8.92673778072927	14.6853028250977	0.365096657122195	9.57564183733137	7.60411254660904	11.5471711280537	0.51	0.35	0.74	8.28319126877005	10.4307862848799	12.5783813009897	14.389756986161	18.1206101541936	21.8514633222262	14.5425758419001	18.3099346389663	22.076454566423	11.8060203029135	0.613232210875176	-0.731526744607014	-7.67190759037914	-0.167704927253116	-0.128740476716506	-0.191389769001214	0.455348045701493	0.52348727682211	0.413930783411349	0.453319932748467	0.521919532201598	0.412179360199335	0.00294513990581682	0.00529950965133659	0.0053372946158044
211	8.11571529291185	0.29	11.8924475266865	8.98778326458	14.797111788793	0.340998899876007	9.61367057381016	7.52706060104896	11.7002805465714	0.51	0.35	0.77	8.19834201818014	10.4710409005112	12.7437397828422	14.2413337048415	18.1892372104677	22.137140716094	14.3327619749705	18.3052312314922	22.2778056034357	11.8924475266865	0.656570880744519	0.499983559895584	-5.76299502924174	-0.167704927253116	-0.128740476716506	-0.191389769001214	0.455348045701493	0.52348727682211	0.413930783411349	0.453319932748467	0.521919532201598	0.412179360199335	0.00294513990581682	0.00529950965133659	0.0053372946158044
211	8.11571529291185	0.29	11.9055007702015	8.9618960872238	14.8491054531793	0.368862856583391	10.0510935617924	7.99838078969172	12.1038063338931	0.54	0.34	0.75	8.37725737832738	10.5272054325423	12.6771534867571	14.1990801940806	17.8431469161895	21.4872136382984	14.2741250096747	17.9371976322404	21.5948691941699	11.9055007702015	0.63215877748931	-0.4223272159963	-6.97732836892079	-0.167704927253116	-0.128740476716506	-0.191389769001214	0.455348045701493	0.52348727682211	0.413930783411349	0.453319932748467	0.521919532201598	0.412179360199335	0.00294513990581682	0.00529950965133659	0.0053372946158044
211	8.11571529291185	0.29	11.9917547167695	9.07275620811122	14.9107532254277	0.343340019161896	8.52040566242705	6.68067691280101	10.3601344120531	0.5	0.3	0.74	7.34182471145215	9.36362073192612	11.3854167524001	12.8272197053589	16.3595870354569	19.8919543655549	12.7655191722574	16.2860793843357	19.798275228617	11.9917547167695	0.59417808826904	0.144068727376364	-7.19899142373955	-0.167704927253116	-0.128740476716506	-0.191389769001214	0.455348045701493	0.52348727682211	0.413930783411349	0.453319932748467	0.521919532201598	0.412179360199335	0.00294513990581682	0.00529950965133659	0.0053372946158044
211	8.11571529291185	0.29	12.05518087838	9.11541220301715	14.9949495537429	0.380507247804392	9.42149305450343	7.54458999641884	11.298396112588	0.48	0.32	0.71	8.44386443669918	10.5444842173387	12.6451039979782	14.9299586316938	18.6441545026694	22.358350373645	14.9972040189253	18.7247011768216	22.4602124167209	12.05518087838	0.60927124602691	0.588064590307231	-6.56823931821781	-0.167704927253116	-0.128740476716506	-0.191389769001214	0.455348045701493	0.52348727682211	0.413930783411349	0.453319932748467	0.521919532201598	0.412179360199335	0.00294513990581682	0.00529950965133659	0.0053372946158044
211	8.11571529291185	0.29	12.0714347321351	9.11148666628833	15.0313827979818	0.43016812602949	10.1035169207638	8.28794988043614	11.9190839610914	0.49	0.3	0.72	9.22070370049946	11.2406007762251	13.2604978519508	16.2395476355906	19.7970000650033	23.3544524944161	16.1843552778172	19.7329859155254	23.2799716191163	12.0714347321351	0.613114568895232	-0.417160146728395	-7.78896255083878	-0.167704927253116	-0.128740476716506	-0.191389769001214	0.455348045701493	0.52348727682211	0.413930783411349	0.453319932748467	0.521919532201598	0.412179360199335	0.00294513990581682	0.00529950965133659	0.0053372946158044
211	8.11571529291185	0.29	12.0798941307114	9.13575615104979	15.0240321103731	0.402446054358587	9.81316778276858	7.94623187778184	11.6801036877553	0.5	0.31	0.77	8.68725102484477	10.7282864619384	12.7693218990319	15.1268628640985	18.6808597578664	22.2348566516343	15.0374780755853	18.5693188322285	22.0996614325269	12.0798941307114	0.621237887804495	-0.856815318498387	-7.89530828348231	-0.167704927253116	-0.128740476716506	-0.191389769001214	0.455348045701493	0.52348727682211	0.413930783411349	0.453319932748467	0.521919532201598	0.412179360199335	0.00294513990581682	0.00529950965133659	0.0053372946158044
211	8.11571529291185	0.29	12.099678254376	9.12349532862397	15.0758611801281	0.380114352926186	10.4037461656003	8.32943519062511	12.4780571405755	0.49	0.37	0.76	9.2377970123272	11.5383207919984	13.8388445716697	16.2361556146696	20.2795072960442	24.3228589774188	16.4243569420362	20.5153230971098	24.6091258978146	12.099678254376	0.625508347464785	0.936512050493926	-5.8189057518689	-0.167704927253116	-0.128740476716506	-0.191389769001214	0.455348045701493	0.52348727682211	0.413930783411349	0.453319932748467	0.521919532201598	0.412179360199335	0.00294513990581682	0.00529950965133659	0.0053372946158044
211	8.11571529291185	0.29	12.1121705098151	9.13233174541939	15.0920092742108	0.362419012058973	10.1034094807079	8.01114968680231	12.1956692746135	0.49	0.33	0.77	8.95646565448832	11.295612183638	13.6347587127877	15.8251282669941	19.9581529764159	24.0911776858377	15.8358399918131	19.972563287504	24.1094753451158	12.1121705098151	0.619718552025757	-0.482062722233146	-7.34805797424603	-0.167704927253116	-0.128740476716506	-0.191389769001214	0.455348045701493	0.52348727682211	0.413930783411349	0.453319932748467	0.521919532201598	0.412179360199335	0.00294513990581682	0.00529950965133659	0.0053372946158044
211	8.11571529291185	0.29	12.2139795426458	9.23387366364848	15.1940854216431	0.417862026444785	10.7251585615303	8.74870918573169	12.701607937329	0.46	0.31	0.7	10.0705571479507	12.3456295005067	14.6207018530628	18.1459634512419	22.2453771333156	26.3447908153893	18.2553286248173	22.3789417944769	26.5090551065855	12.2139795426458	0.602638629748416	0.160255620811192	-7.17195126078859	-0.167704927253116	-0.128740476716506	-0.191389769001214	0.455348045701493	0.52348727682211	0.413930783411349	0.453319932748467	0.521919532201598	0.412179360199335	0.00294513990581682	0.00529950965133659	0.0053372946158044
211	8.11571529291185	0.29	12.2582949887106	9.29788334760029	15.218706629821	0.379155044967347	9.66540258417596	7.73437459690763	11.5964305714443	0.49	0.33	0.76	8.61251018440518	10.7627807716831	12.913051358961	15.1773002664228	18.9665906891229	22.755881111823	15.2270186225439	19.029797781307	22.8416942735708	12.2582949887106	0.615052045280709	-0.514409327657909	-7.49416556184605	-0.167704927253116	-0.128740476716506	-0.191389769001214	0.455348045701493	0.52348727682211	0.413930783411349	0.453319932748467	0.521919532201598	0.412179360199335	0.00294513990581682	0.00529950965133659	0.0053372946158044
211	8.11571529291185	0.29	12.2709254392065	9.29312270662562	15.2487281717874	0.334357965814121	8.72517297027232	6.80308155413697	10.6472643864077	0.53	0.37	0.82	7.18827775225428	9.21919960060444	11.2501214489546	12.2500563985789	15.7110950563566	19.1721337141343	12.3156647564471	15.7958107422958	19.2825648473688	12.2709254392065	0.649721966244047	0.415076923189547	-5.76947357554391	-0.167704927253116	-0.128740476716506	-0.191389769001214	0.455348045701493	0.52348727682211	0.413930783411349	0.453319932748467	0.521919532201598	0.412179360199335	0.00294513990581682	0.00529950965133659	0.0053372946158044
211	8.11571529291185	0.29	12.2813452279751	9.28765537060521	15.2750350853449	0.373086505767758	9.04632582795283	7.21545912718864	10.877192528717	0.52	0.3	0.77	7.695480984593	9.64814950265928	11.6008180207256	13.1908777977998	16.5379605666341	19.8850433354684	13.0895147997019	16.4134279777698	19.7339736207283	12.2813452279751	0.618471545682796	-0.0136637440549787	-7.13763052842178	-0.167704927253116	-0.128740476716506	-0.191389769001214	0.455348045701493	0.52348727682211	0.413930783411349	0.453319932748467	0.521919532201598	0.412179360199335	0.00294513990581682	0.00529950965133659	0.0053372946158044
211	8.11571529291185	0.29	12.2915825974699	9.27542749174196	15.3077377031978	0.358074022709832	9.2349357765573	7.30441087051785	11.1654606825967	0.51	0.32	0.73	7.94893486338594	10.049804735341	12.150674607296	13.8004073122643	17.4477966092366	21.0951859062089	13.8258851235294	17.4854449872217	21.1345724928244	12.2915825974699	0.625650257704543	0.700651880960013	-6.09888746358738	-0.167704927253116	-0.128740476716506	-0.191389769001214	0.455348045701493	0.52348727682211	0.413930783411349	0.453319932748467	0.521919532201598	0.412179360199335	0.00294513990581682	0.00529950965133659	0.0053372946158044
211	8.11571529291185	0.29	12.3453847574766	9.31085945250003	15.3799100624532	0.372551487814933	9.18785395218416	7.32621507220144	11.0494928321669	0.47	0.28	0.69	8.34975234680883	10.4714787026221	12.5932050584354	14.943998128538	18.7413652088516	22.5387322891652	14.8647409165593	18.6443160449085	22.4133124511068	12.3453847574766	0.560299255738864	-1.74520823390313	-9.60905313062593	-0.167704927253116	-0.128740476716506	-0.191389769001214	0.455348045701493	0.52348727682211	0.413930783411349	0.453319932748467	0.521919532201598	0.412179360199335	0.00294513990581682	0.00529950965133659	0.0053372946158044
211	8.11571529291185	0.29	12.4095500827726	9.37790199702699	15.4411981685183	0.345468444122265	8.46785036225434	6.64806679484321	10.2876339296655	0.43	0.27	0.73	8.00257903888043	10.1931349224584	12.3836908060364	14.8793457932146	18.952287567705	23.0252293421955	14.7122453653691	18.7354117604335	22.7572806326282	12.4095500827726	0.565916631403496	-0.532532273515853	-8.36478244067244	-0.167704927253116	-0.128740476716506	-0.191389769001214	0.455348045701493	0.52348727682211	0.413930783411349	0.453319932748467	0.521919532201598	0.412179360199335	0.00294513990581682	0.00529950965133659	0.0053372946158044
211	8.11571529291185	0.29	12.5138637695258	9.48824629067111	15.5394812483804	0.336202452479298	9.24401925668525	7.21603916991811	11.2719993434524	0.48	0.32	0.8	8.13518443141455	10.4214791203158	12.707773809217	14.4539635073009	18.5160742411036	22.5781849749063	14.3714514178456	18.4107981119404	22.449540522131	12.5138637695258	0.596824615244008	-1.36575140278701	-8.59985906801835	-0.167704927253116	-0.128740476716506	-0.191389769001214	0.455348045701493	0.52348727682211	0.413930783411349	0.453319932748467	0.521919532201598	0.412179360199335	0.00294513990581682	0.00529950965133659	0.0053372946158044
211	8.11571529291185	0.29	12.5239954299655	9.49339762703134	15.5545932328997	0.391586920603652	9.83996772058233	7.92498739052492	11.7549480506397	0.53	0.35	0.78	8.36340585401844	10.3843248679566	12.4052438818948	14.2418164798882	17.6831845325214	21.1245525851546	14.321116742039	17.7883464264302	21.2432020116899	12.5239954299655	0.64851761957059	0.0966211533162389	-6.28478803585868	-0.167704927253116	-0.128740476716506	-0.191389769001214	0.455348045701493	0.52348727682211	0.413930783411349	0.453319932748467	0.521919532201598	0.412179360199335	0.00294513990581682	0.00529950965133659	0.0053372946158044
211	8.11571529291185	0.29	12.5658973953468	9.49553019738736	15.6362645933062	0.379497263793212	10.3181456527524	8.25820531665575	12.3780859888491	0.5	0.36	0.82	9.04612053930724	11.3025997463001	13.559078953293	15.7717805569701	19.7059194764568	23.6400583959436	15.8316344343791	19.7866525953287	23.7320260792322	12.5658973953468	0.661775525226813	-0.916474678496538	-7.13434387488578	-0.167704927253116	-0.128740476716506	-0.191389769001214	0.455348045701493	0.52348727682211	0.413930783411349	0.453319932748467	0.521919532201598	0.412179360199335	0.00294513990581682	0.00529950965133659	0.0053372946158044
211	8.11571529291185	0.29	12.6265869766084	9.57329397409767	15.6798799791192	0.337190469776399	9.67374540877766	7.55617996315536	11.7913108543999	0.56	0.36	0.87	7.7226390832836	9.8868535079682	12.0510679326528	12.8970172790881	16.5113142221146	20.1256111651411	12.8857003162771	16.4967878959501	20.1182173295803	12.6265869766084	0.670194807793818	-0.618521124642886	-6.50108056222931	-0.167704927253116	-0.128740476716506	-0.191389769001214	0.455348045701493	0.52348727682211	0.413930783411349	0.453319932748467	0.521919532201598	0.412179360199335	0.00294513990581682	0.00529950965133659	0.0053372946158044
211	8.11571529291185	0.29	12.6317536152738	9.54674556642692	15.7167616641207	0.288618946203742	9.17687526351608	6.92746320459514	11.426287322437	0.49	0.35	0.74	7.73162064772558	10.2421501455163	12.752679643307	13.6454786904364	18.0762931761281	22.5071076618198	13.7685956922841	18.2421600412136	22.714059575886	12.6317536152738	0.609083703587942	-0.28590195398304	-6.9572097240466	-0.167704927253116	-0.128740476716506	-0.191389769001214	0.455348045701493	0.52348727682211	0.413930783411349	0.453319932748467	0.521919532201598	0.412179360199335	0.00294513990581682	0.00529950965133659	0.0053372946158044
211	8.11571529291185	0.29	12.6981802980133	9.5741555018443	15.8222050941824	0.356880278524947	9.41725469853813	7.44349436288696	11.3910150341893	0.48	0.31	0.77	8.34566199831066	10.5586463607557	12.7716307232008	14.7738544396788	18.6913757644901	22.6088970893013	14.7035553763384	18.607801896386	22.5060749989796	12.6981802980133	0.607415602714563	0.638102573002378	-6.38974943536109	-0.167704927253116	-0.128740476716506	-0.191389769001214	0.455348045701493	0.52348727682211	0.413930783411349	0.453319932748467	0.521919532201598	0.412179360199335	0.00294513990581682	0.00529950965133659	0.0053372946158044
211	8.11571529291185	0.29	12.7105577951422	9.60981269029031	15.8113028999941	0.332585680253359	8.95023610329603	6.97068854285438	10.9297836637377	0.54	0.28	0.8	7.34082760200667	9.42548785928803	11.5101481165694	12.4842245771627	16.0295151397516	19.5748057023405	12.2643286504493	15.7458462041705	19.2301710598004	12.7105577951422	0.637037593000035	-1.00193331419714	-7.77020263087434	-0.167704927253116	-0.128740476716506	-0.191389769001214	0.455348045701493	0.52348727682211	0.413930783411349	0.453319932748467	0.521919532201598	0.412179360199335	0.00294513990581682	0.00529950965133659	0.0053372946158044
211	8.11571529291185	0.29	12.7156557676143	9.63592002850402	15.7953915067246	0.341335186968147	8.79243092433525	6.88549487844956	10.6993669702209	0.52	0.3	0.73	7.38309765464946	9.42784466216091	11.4725916696724	12.6981763862804	16.2149330893897	19.731689792499	12.6515615734601	16.1514954094577	19.652673835873	12.7156557676143	0.601546401882169	-0.701093742455761	-7.96932644648485	-0.167704927253116	-0.128740476716506	-0.191389769001214	0.455348045701493	0.52348727682211	0.413930783411349	0.453319932748467	0.521919532201598	0.412179360199335	0.00294513990581682	0.00529950965133659	0.0053372946158044
211	8.11571529291185	0.29	12.7629739014266	9.61364622642023	15.912301576433	0.365399534436375	9.53362180677536	7.57202575090521	11.4952178626455	0.48	0.3	0.77	8.51172275384098	10.7167551100237	12.9217874662064	15.0936884097756	19.0038335449277	22.9139786800799	14.9851264955431	18.8605246252972	22.7532777338756	12.7629739014266	0.609319608100813	0.890206861847297	-6.25525654810823	-0.167704927253116	-0.128740476716506	-0.191389769001214	0.455348045701493	0.52348727682211	0.413930783411349	0.453319932748467	0.521919532201598	0.412179360199335	0.00294513990581682	0.00529950965133659	0.0053372946158044
211	8.11571529291185	0.29	12.8189032062956	9.72084620245134	15.9169602101399	0.383665849404989	9.97613403032	8.00198797178968	11.9502800888503	0.54	0.35	0.83	8.41173335958858	10.4869664536375	12.5621995476865	14.2895965844138	17.814939396045	21.3402822076763	14.2736806978008	17.7932171587282	21.3109022644789	12.8189032062956	0.657310323534902	0.157340950208299	-6.1257769190979	-0.167704927253116	-0.128740476716506	-0.191389769001214	0.455348045701493	0.52348727682211	0.413930783411349	0.453319932748467	0.521919532201598	0.412179360199335	0.00294513990581682	0.00529950965133659	0.0053372946158044
211	8.11571529291185	0.29	12.878145870754	9.75199993688607	16.0042918046219	0.386541089719754	10.3580691316485	8.3207494868913	12.3953887764056	0.5	0.34	0.73	9.17321349159254	11.4192573223094	13.6653011530263	16.0599130862343	19.9921521802276	23.9243912742208	16.1925008903709	20.1628683263891	24.1330102073821	12.878145870754	0.622301039210759	1.12010997142574	-5.68676101502957	-0.167704927253116	-0.128740476716506	-0.191389769001214	0.455348045701493	0.52348727682211	0.413930783411349	0.453319932748467	0.521919532201598	0.412179360199335	0.00294513990581682	0.00529950965133659	0.0053372946158044
211	8.11571529291185	0.29	12.9201830168436	9.7607894817796	16.0795765519076	0.339140426410304	8.83592333038122	6.91016310596434	10.7616835547981	0.49	0.33	0.74	7.6661099589752	9.80254138738217	11.9389728157891	13.4765132354023	17.2322180942594	20.9879229531165	13.5200015496996	17.2885901953666	21.060494877915	12.9201830168436	0.58351580512608	1.13646955686242	-6.06169880401902	-0.167704927253116	-0.128740476716506	-0.191389769001214	0.455348045701493	0.52348727682211	0.413930783411349	0.453319932748467	0.521919532201598	0.412179360199335	0.00294513990581682	0.00529950965133659	0.0053372946158044
211	8.11571529291185	0.29	12.9519386879912	9.75121488151522	16.1526624944672	0.382954391474776	10.8642405248168	8.71111207544135	13.0173689741923	0.5	0.36	0.8	9.61268862100515	11.9886600429806	14.3646314649561	16.8397199407488	21.0019990814526	25.1642782221563	16.9341901587397	21.1232853480599	25.3143364491164	12.9519386879912	0.643224575114953	0.433326951912237	-5.89072879360674	-0.167704927253116	-0.128740476716506	-0.191389769001214	0.455348045701493	0.52348727682211	0.413930783411349	0.453319932748467	0.521919532201598	0.412179360199335	0.00294513990581682	0.00529950965133659	0.0053372946158044
211	8.11571529291185	0.29	13.0266630924033	9.82186115075236	16.2314650340542	0.361452304203593	9.67345538680814	7.66603529393721	11.6808754796791	0.48	0.34	0.71	8.60887946859867	10.8631917642956	13.1175040599925	15.2559391921586	19.2508436891646	23.2457481861706	15.4181201458221	19.4489511728206	23.5126584705322	13.0266630924033	0.592949341967768	-0.146013119833287	-7.46995698915473	-0.167704927253116	-0.128740476716506	-0.191389769001214	0.455348045701493	0.52348727682211	0.413930783411349	0.453319932748467	0.521919532201598	0.412179360199335	0.00294513990581682	0.00529950965133659	0.0053372946158044
211	8.11571529291185	0.29	13.0418333994332	9.87388295455465	16.2097838443117	0.36502576851282	8.82418382453795	7.00709441666738	10.6412732324085	0.49	0.31	0.72	7.82836433766301	9.85842659643368	11.8884888552044	13.8253960653819	17.4106168796276	20.9958376938734	13.8574860311416	17.4543894854823	21.0445909784858	13.0418333994332	0.585010862729414	0.204938083721472	-7.35281841108252	-0.167704927253116	-0.128740476716506	-0.191389769001214	0.455348045701493	0.52348727682211	0.413930783411349	0.453319932748467	0.521919532201598	0.412179360199335	0.00294513990581682	0.00529950965133659	0.0053372946158044
211	8.11571529291185	0.29	13.0595999339847	9.83026497970593	16.2889348882635	0.36284027448148	9.07166676657291	7.19477614126621	10.9485573918796	0.48	0.33	0.72	8.08097241262772	10.1890437503349	12.2971150880422	14.3219716651561	18.0581232599309	21.7942748547057	14.4248568944706	18.1880049946123	21.9552466565339	13.0595999339847	0.590610884960936	0.748163703945287	-6.6664586184516	-0.167704927253116	-0.128740476716506	-0.191389769001214	0.455348045701493	0.52348727682211	0.413930783411349	0.453319932748467	0.521919532201598	0.412179360199335	0.00294513990581682	0.00529950965133659	0.0053372946158044
211	8.11571529291185	0.29	13.077947762971	9.84958415889598	16.3063113670461	0.368267109365474	8.80586942768539	7.00516272588746	10.6065761294833	0.51	0.33	0.8	7.55911859570219	9.50222199637899	11.4453253970558	13.0530740631824	16.4084219493601	19.7637698355378	13.0203759931892	16.3719548206611	19.7208416578375	13.077947762971	0.600867793994342	0.451020650610873	-6.56285927850683	-0.167704927253116	-0.128740476716506	-0.191389769001214	0.455348045701493	0.52348727682211	0.413930783411349	0.453319932748467	0.521919532201598	0.412179360199335	0.00294513990581682	0.00529950965133659	0.0053372946158044
211	8.11571529291185	0.29	13.1833923899151	9.97040671104644	16.3963780687837	0.349643252546662	9.16824653380901	7.21599850096925	11.1204945666488	0.44	0.33	0.72	8.51310414929254	10.8162768601217	13.1194495709508	15.6034681954398	19.824899240074	24.0463302847081	15.7205614413117	19.9736357185244	24.2315667832194	13.1833923899151	0.586464705213803	-0.28904971665855	-7.58704126240646	-0.167704927253116	-0.128740476716506	-0.191389769001214	0.455348045701493	0.52348727682211	0.413930783411349	0.453319932748467	0.521919532201598	0.412179360199335	0.00294513990581682	0.00529950965133659	0.0053372946158044
211	8.11571529291185	0.29	13.1976426568128	9.95701665793478	16.4382686556908	0.321874685057503	9.36371877305761	7.24171871626097	11.4857188298543	0.46	0.31	0.72	8.33357093558064	10.7755102999076	13.2174496642346	15.0132815251987	19.4125388696795	23.8117962141604	15.0220638199039	19.4257652337938	23.8320641873965	13.1976426568128	0.581531754218081	-0.295014490480015	-7.77107039426362	-0.167704927253116	-0.128740476716506	-0.191389769001214	0.455348045701493	0.52348727682211	0.413930783411349	0.453319932748467	0.521919532201598	0.412179360199335	0.00294513990581682	0.00529950965133659	0.0053372946158044
211	8.11571529291185	0.29	13.2776062633658	10.0253180241272	16.5298945026043	0.344264031002823	9.22425095517232	7.23662229693239	11.2118796134123	0.44	0.32	0.74	8.60346449416385	10.9665134259837	13.3295623578035	15.8551416224636	20.2099542099079	24.5647667973522	15.8798490600845	20.234167302457	24.6052219145386	13.2776062633658	0.585431177581182	1.18605916089475	-6.24316804330759	-0.167704927253116	-0.128740476716506	-0.191389769001214	0.455348045701493	0.52348727682211	0.413930783411349	0.453319932748467	0.521919532201598	0.412179360199335	0.00294513990581682	0.00529950965133659	0.0053372946158044
211	8.11571529291185	0.29	13.3264688221691	10.0375419595806	16.6153956847576	0.382968095874006	9.86278345058632	7.90818535341094	11.8173815477617	0.49	0.29	0.77	8.81840893412225	10.9979791581959	13.1775493822695	15.5544970115632	19.3989681389639	23.2434392663646	15.3986273105638	19.1928067139383	23.0028313882772	13.3264688221691	0.605533941209062	-0.391552467329894	-7.70139052512139	-0.167704927253116	-0.128740476716506	-0.191389769001214	0.455348045701493	0.52348727682211	0.413930783411349	0.453319932748467	0.521919532201598	0.412179360199335	0.00294513990581682	0.00529950965133659	0.0053372946158044
211	8.11571529291185	0.29	13.3620979631443	10.060869776175	16.6633261501137	0.323036824310247	9.01808779325465	6.97984259887915	11.0563329876302	0.47	0.34	0.78	7.96667847426728	10.2930982875046	12.6195181007418	14.2725593866428	18.4404149176451	22.6082704486473	14.3069534772596	18.4791206159853	22.6584195359429	13.3620979631443	0.596690579841016	-1.10310199585046	-8.2105234519717	-0.167704927253116	-0.128740476716506	-0.191389769001214	0.455348045701493	0.52348727682211	0.413930783411349	0.453319932748467	0.521919532201598	0.412179360199335	0.00294513990581682	0.00529950965133659	0.0053372946158044
211	8.11571529291185	0.29	13.4002829792172	10.1265442399423	16.6740217184921	0.336261874601004	9.0223340959492	7.04325143544024	11.0014167564582	0.53	0.33	0.76	7.50079093584961	9.60843758417843	11.7160842325072	12.845345376012	16.4547579512889	20.0641705265657	12.8777354620945	16.4983763543017	20.117992750381	13.4002829792172	0.616603939677245	0.334873727104835	-6.34218840351161	-0.167704927253116	-0.128740476716506	-0.191389769001214	0.455348045701493	0.52348727682211	0.413930783411349	0.453319932748467	0.521919532201598	0.412179360199335	0.00294513990581682	0.00529950965133659	0.0053372946158044
211	8.11571529291185	0.29	13.4428433584895	10.1857560103958	16.6999307065833	0.389356106257492	9.68819174674727	7.79389199873114	11.5824914947634	0.48	0.29	0.72	8.82504813537288	10.969969627971	13.1148911205692	15.7254842591819	19.5475517030789	23.3696191469759	15.6300021025148	19.4296669880653	23.2296909820715	13.4428433584895	0.5745606967058	-0.0378452764554374	-7.7192574868582	-0.167704927253116	-0.128740476716506	-0.191389769001214	0.455348045701493	0.52348727682211	0.413930783411349	0.453319932748467	0.521919532201598	0.412179360199335	0.00294513990581682	0.00529950965133659	0.0053372946158044
211	8.11571529291185	0.29	13.4507562577517	10.1399315899402	16.7615809255633	0.381586433788868	10.4487738721089	8.37197789918321	12.5255698450346	0.49	0.35	0.79	9.27909755006653	11.5809182973768	13.882739044687	16.3019796878958	20.3459327625738	24.3898858372518	16.3801084524197	20.436495361464	24.5083497138699	13.4507562577517	0.629249109173457	-0.496199805271198	-7.19810206014888	-0.167704927253116	-0.128740476716506	-0.191389769001214	0.455348045701493	0.52348727682211	0.413930783411349	0.453319932748467	0.521919532201598	0.412179360199335	0.00294513990581682	0.00529950965133659	0.0053372946158044
211	8.11571529291185	0.29	13.5501096216842	10.2403633277646	16.8598559156038	0.331815104645806	9.62274034546228	7.4907537007506	11.754726990174	0.51	0.33	0.74	8.11862907004834	10.4293189474871	12.7400088249258	14.0584061674115	18.0596502867916	22.0608944061718	14.1200144541694	18.1419244066122	22.1530037188385	13.5501096216842	0.623654073718998	0.545478929320082	-6.2551754612997	-0.167704927253116	-0.128740476716506	-0.191389769001214	0.455348045701493	0.52348727682211	0.413930783411349	0.453319932748467	0.521919532201598	0.412179360199335	0.00294513990581682	0.00529950965133659	0.0053372946158044
211	8.11571529291185	0.29	13.5604897680796	10.2104069001458	16.9105726360134	0.313244680788736	8.69983879131975	6.68863615238633	10.7110414302532	0.5	0.32	0.77	7.32848457346564	9.53208291216111	11.7356812508566	12.7790055989017	16.6215183620285	20.4640311251554	12.765235414988	16.606471787536	20.4453423813734	13.5604897680796	0.606000801813024	0.313340487210026	-6.57025027326823	-0.167704927253116	-0.128740476716506	-0.191389769001214	0.455348045701493	0.52348727682211	0.413930783411349	0.453319932748467	0.521919532201598	0.412179360199335	0.00294513990581682	0.00529950965133659	0.0053372946158044
211	8.11571529291185	0.29	13.6236557370502	10.2674311599987	16.9798803141016	0.371028952667165	10.1349472454596	8.07470455946838	12.1951899314508	0.46	0.29	0.66	9.36748557884222	11.7575784308844	14.1476712829266	16.9697427207993	21.2995343640964	25.6293260073936	17.0018967555408	21.3511629638811	25.6762932688203	13.6236557370502	0.567022829417016	-0.0660216897229377	-8.03594866334943	-0.167704927253116	-0.128740476716506	-0.191389769001214	0.455348045701493	0.52348727682211	0.413930783411349	0.453319932748467	0.521919532201598	0.412179360199335	0.00294513990581682	0.00529950965133659	0.0053372946158044
211	8.11571529291185	0.29	13.6470959714637	10.3151203075583	16.9790716353691	0.343340043625939	9.29046663799155	7.2844661820019	11.2964670939812	0.51	0.32	0.75	7.95107206719335	10.1406428324204	12.3302135976474	13.8307580170598	17.639480055945	21.4482020948301	13.865097494844	17.679068498189	21.4954259222052	13.6470959714637	0.594239546303082	0.42605649385778	-6.52322753516546	-0.167704927253116	-0.128740476716506	-0.191389769001214	0.455348045701493	0.52348727682211	0.413930783411349	0.453319932748467	0.521919532201598	0.412179360199335	0.00294513990581682	0.00529950965133659	0.0053372946158044
211	8.11571529291185	0.29	13.6854731915335	10.3291953129507	17.0417510701163	0.348755227697333	8.85200228864146	6.96340769974514	10.7405968775378	0.49	0.31	0.74	7.75434611832964	9.85745665716001	11.9605671959904	13.6653997079784	17.3716885045596	21.0779773011409	13.6380185967139	17.3354605468786	21.0299479796686	13.6854731915335	0.570111500489954	-0.0158836567205997	-7.52841484817125	-0.167704927253116	-0.128740476716506	-0.191389769001214	0.455348045701493	0.52348727682211	0.413930783411349	0.453319932748467	0.521919532201598	0.412179360199335	0.00294513990581682	0.00529950965133659	0.0053372946158044
211	8.11571529291185	0.29	13.7130268947015	10.3946951639087	17.0313586254944	0.329673436010129	9.22639036105378	7.17230482428001	11.2804758978276	0.5	0.31	0.77	7.86790578051824	10.1212053633457	12.3745049461731	13.7303183154608	17.6625617097478	21.5948051040348	13.686272136706	17.6088631517089	21.5281161342055	13.7130268947015	0.602878741040203	-0.0125119800231767	-6.95533977989534	-0.167704927253116	-0.128740476716506	-0.191389769001214	0.455348045701493	0.52348727682211	0.413930783411349	0.453319932748467	0.521919532201598	0.412179360199335	0.00294513990581682	0.00529950965133659	0.0053372946158044
211	8.11571529291185	0.29	13.7160301300957	10.3629774806992	17.0690827794922	0.318366280534842	8.20470830143286	6.33031549771692	10.0791011051488	0.48	0.3	0.7	7.12947435459072	9.2404963770068	11.3515183994229	12.6586090969985	16.4067960246524	20.1549829523062	12.6716304961274	16.4232926463876	20.1776942433569	13.7160301300957	0.559859192008474	0.377155492716872	-7.47750279621844	-0.167704927253116	-0.128740476716506	-0.191389769001214	0.455348045701493	0.52348727682211	0.413930783411349	0.453319932748467	0.521919532201598	0.412179360199335	0.00294513990581682	0.00529950965133659	0.0053372946158044
211	8.11571529291185	0.29	13.7310270721815	10.3356002472487	17.1264538971144	0.33928081106154	9.52752452101075	7.45168226661692	11.6033667754046	0.47	0.31	0.76	8.47180881490314	10.831831435286	13.1918540556689	15.1372095243577	19.354037083558	23.5708646427584	15.0730252692446	19.2706766924702	23.4641242938958	13.7310270721815	0.583913163721519	-0.280516390801572	-7.68563976704001	-0.167704927253116	-0.128740476716506	-0.191389769001214	0.455348045701493	0.52348727682211	0.413930783411349	0.453319932748467	0.521919532201598	0.412179360199335	0.00294513990581682	0.00529950965133659	0.0053372946158044
211	8.11571529291185	0.29	13.7578017634581	10.4137936287604	17.1018098981559	0.425551351972276	10.776494751289	8.8216485180326	12.7313409845454	0.52	0.33	0.78	9.45882664054598	11.5548693009965	13.650911961447	16.2678427446891	19.8727393859072	23.4776360271254	16.2526973832795	19.8486135948084	23.4539203336339	13.7578017634581	0.628907186860148	0.614263252792062	-6.15615496919552	-0.167704927253116	-0.128740476716506	-0.191389769001214	0.455348045701493	0.52348727682211	0.413930783411349	0.453319932748467	0.521919532201598	0.412179360199335	0.00294513990581682	0.00529950965133659	0.0053372946158044
211	8.11571529291185	0.29	13.8156498191672	10.477395971603	17.1539036667313	0.375934366911049	10.3501351685062	8.2680878198499	12.4321825171626	0.5	0.28	0.69	9.12571465978306	11.4237272626947	13.7217398656064	15.9887988213216	20.0150545795407	24.0413103377599	15.9450225527889	19.9663914337308	23.9814349023195	13.8156498191672	0.574488196505223	0.0774300568335017	-7.48015733483523	-0.167704927253116	-0.128740476716506	-0.191389769001214	0.455348045701493	0.52348727682211	0.413930783411349	0.453319932748467	0.521919532201598	0.412179360199335	0.00294513990581682	0.00529950965133659	0.0053372946158044
211	8.11571529291185	0.29	13.927749381783	10.5423875140339	17.3131112495321	0.357811367808003	9.60360356147026	7.5948626480301	11.6123444749104	0.47	0.3	0.83	8.63957776789708	10.9246320396454	13.2096863113937	15.4429850478139	19.527450735845	23.6119164238761	15.1815633767787	19.1947532690597	23.2079255622682	13.927749381783	0.60534124951734	0.871529846727759	-6.28298927523151	-0.167704927253116	-0.128740476716506	-0.191389769001214	0.455348045701493	0.52348727682211	0.413930783411349	0.453319932748467	0.521919532201598	0.412179360199335	0.00294513990581682	0.00529950965133659	0.0053372946158044
211	8.11571529291185	0.29	14.0225318393361	10.5651748840575	17.4798887946147	0.309485361477016	8.81312432956766	6.75779344903619	10.8684552100991	0.5	0.36	0.72	7.39480033899689	9.6438719637404	11.8929435884839	12.8840103733524	16.802582994008	20.7211556146636	13.0650230945574	17.0396753448379	21.0183805786221	14.0225318393361	0.590491577271521	-0.206463458737573	-7.11425909508363	-0.167704927253116	-0.128740476716506	-0.191389769001214	0.455348045701493	0.52348727682211	0.413930783411349	0.453319932748467	0.521919532201598	0.412179360199335	0.00294513990581682	0.00529950965133659	0.0053372946158044
211	8.11571529291185	0.29	14.1160220246594	10.6623383358338	17.569705713485	0.362528113105311	10.3225688709945	8.18542911303591	12.4597086289531	0.54	0.37	0.76	8.62143188987632	10.8724079362076	13.123383982539	14.66352223914	18.4920321359599	22.3205420327799	14.8494427101255	18.7293231209755	22.6059442838932	14.1160220246594	0.623770475962763	0.18643365075969	-6.33628719244423	-0.167704927253116	-0.128740476716506	-0.191389769001214	0.455348045701493	0.52348727682211	0.413930783411349	0.453319932748467	0.521919532201598	0.412179360199335	0.00294513990581682	0.00529950965133659	0.0053372946158044
211	8.11571529291185	0.29	14.1362579712545	10.6697083349197	17.6028076075894	0.326939811666823	8.81760754630047	6.84232478219381	10.7928903104071	0.48	0.31	0.73	7.74017845219051	9.97465892109624	12.209139390002	13.7834972352063	17.7625986933346	21.7417001514629	13.7953264503187	17.7720633497046	21.7633703119709	14.1362579712545	0.577654309720995	0.53611096011061	-7.10874290697936	-0.167704927253116	-0.128740476716506	-0.191389769001214	0.455348045701493	0.52348727682211	0.413930783411349	0.453319932748467	0.521919532201598	0.412179360199335	0.00294513990581682	0.00529950965133659	0.0053372946158044
211	8.11571529291185	0.29	14.1867689902708	10.753138242093	17.6203997384486	0.304660773408212	8.73281889380227	6.67299538656896	10.7926424010356	0.53	0.35	0.75	7.06931995884826	9.25148113053106	11.4336423022139	12.0669325379814	15.7917592255527	19.5165859131241	12.166674101029	15.9229505878542	19.6811724356957	14.1867689902708	0.603028214652752	-0.804412989607862	-7.603836936799	-0.167704927253116	-0.128740476716506	-0.191389769001214	0.455348045701493	0.52348727682211	0.413930783411349	0.453319932748467	0.521919532201598	0.412179360199335	0.00294513990581682	0.00529950965133659	0.0053372946158044
211	8.11571529291185	0.29	14.2198418282228	10.760646374041	17.6790372824047	0.381998958779632	10.4437478196273	8.36976405705593	12.5177315821987	0.48	0.29	0.74	9.42255980862137	11.7574208526987	14.0922818967761	16.7255252209677	20.8700229024194	25.014520583871	16.6247725454416	20.7503461368814	24.8624808144467	14.2198418282228	0.587418414248997	-0.265333918234978	-7.55493013991283	-0.167704927253116	-0.128740476716506	-0.191389769001214	0.455348045701493	0.52348727682211	0.413930783411349	0.453319932748467	0.521919532201598	0.412179360199335	0.00294513990581682	0.00529950965133659	0.0053372946158044
211	8.11571529291185	0.29	14.2630826572878	10.7446293211333	17.7815359934422	0.336915863363738	8.84541690794261	6.90798094062923	10.782852875256	0.51	0.35	0.72	7.50647132663429	9.61176195508572	11.7170525835371	13.0199575827342	16.6715794286084	20.3232012744825	13.1848397955645	16.8840025930154	20.5793183995469	14.2630826572878	0.59449157014451	0.733836472136048	-6.26208875519558	-0.167704927253116	-0.128740476716506	-0.191389769001214	0.455348045701493	0.52348727682211	0.413930783411349	0.453319932748467	0.521919532201598	0.412179360199335	0.00294513990581682	0.00529950965133659	0.0053372946158044
211	8.11571529291185	0.29	14.2923740327764	10.8126201693787	17.7721278961742	0.321270686748091	9.71247688785621	7.50839253162066	11.9165612440918	0.49	0.28	0.76	8.38219751129224	10.8427868222147	13.3033761331372	14.7962532103502	19.1396849228627	23.4831166353752	14.5871485069681	18.8688853235096	23.1549031873157	14.2923740327764	0.59172887928204	-0.11305044909482	-7.46089071593822	-0.167704927253116	-0.128740476716506	-0.191389769001214	0.455348045701493	0.52348727682211	0.413930783411349	0.453319932748467	0.521919532201598	0.412179360199335	0.00294513990581682	0.00529950965133659	0.0053372946158044
211	8.11571529291185	0.29	14.3816752148698	10.8676382860174	17.8957121437223	0.309696287580951	9.06283739698862	6.95031289678169	11.1753618971956	0.49	0.28	0.8	7.74360313144108	10.0972455613557	12.4508879912704	13.6509228150993	17.800075425291	21.9492280354827	13.3949785729173	17.4646558621954	21.5397961021252	14.3816752148698	0.588878241962824	0.342369399472277	-6.94267567014339	-0.167704927253116	-0.128740476716506	-0.191389769001214	0.455348045701493	0.52348727682211	0.413930783411349	0.453319932748467	0.521919532201598	0.412179360199335	0.00294513990581682	0.00529950965133659	0.0053372946158044
211	8.11571529291185	0.29	14.5011101247987	10.9926226180003	18.0095976315972	0.386273210488064	11.4376192205817	9.18669257937968	13.6885458617838	0.48	0.34	0.72	10.3481879667506	12.8837046155616	15.4192212643726	18.3755961083387	22.877991118385	27.3803861284312	18.5688244278671	23.1192347124558	27.6571310562233	14.5011101247987	0.588384013582864	-0.0321990238574059	-7.09451034560136	-0.167704927253116	-0.128740476716506	-0.191389769001214	0.455348045701493	0.52348727682211	0.413930783411349	0.453319932748467	0.521919532201598	0.412179360199335	0.00294513990581682	0.00529950965133659	0.0053372946158044
211	8.11571529291185	0.29	14.5246188283563	11.0083101822017	18.0409274745109	0.403863560234632	10.6995858357068	8.66999763802399	12.7291740333896	0.5	0.33	0.76	9.4770048127951	11.6955079682142	13.9140111236332	16.5003492907347	20.3629702020999	24.2255911134651	16.5398909549437	20.4129864556016	24.2745881681631	14.5246188283563	0.608839110296604	0.460735427276423	-6.4667201708986	-0.167704927253116	-0.128740476716506	-0.191389769001214	0.455348045701493	0.52348727682211	0.413930783411349	0.453319932748467	0.521919532201598	0.412179360199335	0.00294513990581682	0.00529950965133659	0.0053372946158044
211	8.11571529291185	0.29	14.5722502537584	10.9962901325511	18.1482103749656	0.311477889493243	9.40978920069668	7.22549722699021	11.5940811744032	0.51	0.33	0.76	7.81747920457892	10.180729309692	12.5439794148051	13.5218754610766	17.6095836299705	21.6972917988644	13.5623316969157	17.6649824602245	21.7675155163686	14.5722502537584	0.595789178123116	0.700028373546897	-6.23884531913727	-0.167704927253116	-0.128740476716506	-0.191389769001214	0.455348045701493	0.52348727682211	0.413930783411349	0.453319932748467	0.521919532201598	0.412179360199335	0.00294513990581682	0.00529950965133659	0.0053372946158044
211	8.11571529291185	0.29	14.8536120679226	11.2405550644343	18.4666690714108	0.415583927753017	10.6146812437497	8.64940265624334	12.579959831256	0.5	0.35	0.78	9.46390686886073	11.6142534607263	13.7646000525919	16.4881177966379	20.234474180061	23.9808305634842	16.5716192623176	20.3358104854672	24.0967926463599	14.8536120679226	0.599896772238615	-0.674906648040327	-7.77796508886808	-0.167704927253116	-0.128740476716506	-0.191389769001214	0.455348045701493	0.52348727682211	0.413930783411349	0.453319932748467	0.521919532201598	0.412179360199335	0.00294513990581682	0.00529950965133659	0.0053372946158044
211	8.11571529291185	0.29	14.8651138208085	11.1984161475075	18.5318114941094	0.365110699259924	9.6247087794794	7.64313711465866	11.6062804443001	0.5	0.32	0.71	8.43679943287347	10.6241372297964	12.8114750267194	14.782759641075	18.6153609922177	22.4479623433604	14.8667738821614	18.7082177184434	22.5693283784981	14.8651138208085	0.579974473234226	-0.293238531570198	-7.64359603435664	-0.167704927253116	-0.128740476716506	-0.191389769001214	0.455348045701493	0.52348727682211	0.413930783411349	0.453319932748467	0.521919532201598	0.412179360199335	0.00294513990581682	0.00529950965133659	0.0053372946158044
211	8.11571529291185	0.29	14.9526067216306	11.26307632373	18.6421371195313	0.302001913327089	9.18014456015655	7.00114445848496	11.3591446618281	0.53	0.33	0.73	7.46155355120544	9.78384900491517	12.1061444586249	12.7841578985461	16.763033284692	20.7419086708379	12.850343801381	16.8480653095383	20.8499510360474	14.9526067216306	0.598917180047574	-1.29956870797696	-8.25132396639315	-0.167704927253116	-0.128740476716506	-0.191389769001214	0.455348045701493	0.52348727682211	0.413930783411349	0.453319932748467	0.521919532201598	0.412179360199335	0.00294513990581682	0.00529950965133659	0.0053372946158044
211	8.11571529291185	0.29	14.9916290322814	11.3530132482395	18.6302448163232	0.362239782487459	10.4527166511132	8.28728101421106	12.6181522880154	0.5	0.33	0.8	9.09463019768804	11.4710231667148	13.8474161357416	15.8751612397616	20.0232816946127	24.1714021494638	15.8410630110023	19.9820416979114	24.1219462555348	14.9916290322814	0.615399534762574	1.20782657932391	-5.47228262926647	-0.167704927253116	-0.128740476716506	-0.191389769001214	0.455348045701493	0.52348727682211	0.413930783411349	0.453319932748467	0.521919532201598	0.412179360199335	0.00294513990581682	0.00529950965133659	0.0053372946158044
211	8.11571529291185	0.29	15.0094065368428	11.3563213418927	18.6624917317928	0.318668017455392	9.53196291589188	7.35586739909372	11.70805843269	0.47	0.31	0.71	8.41829356480537	10.9086879522465	13.3990823396875	15.1089442073741	19.5786422007434	24.0483401941128	15.1479906109901	19.6266154260606	24.1060936892571	15.0094065368428	0.582086673169356	0.861829440239607	-6.55754939600477	-0.167704927253116	-0.128740476716506	-0.191389769001214	0.455348045701493	0.52348727682211	0.413930783411349	0.453319932748467	0.521919532201598	0.412179360199335	0.00294513990581682	0.00529950965133659	0.0053372946158044
211	8.11571529291185	0.29	15.0138552978628	11.3427991927181	18.6849114030075	0.373811371935603	10.2607041641269	8.18727615306855	12.3341321751853	0.48	0.33	0.67	9.18822096417148	11.5151382884108	13.8420556126502	16.2755337600941	20.3973133314913	24.5190929028885	16.4612411127283	20.6260257113099	24.8056865825808	15.0138552978628	0.567962989785039	0.70639971809592	-6.89064291352963	-0.167704927253116	-0.128740476716506	-0.191389769001214	0.455348045701493	0.52348727682211	0.413930783411349	0.453319932748467	0.521919532201598	0.412179360199335	0.00294513990581682	0.00529950965133659	0.0053372946158044
211	8.11571529291185	0.29	15.0139621101441	11.3293153214564	18.6986088988318	0.338373941169371	10.1740015134262	7.95281460268485	12.3951884241676	0.49	0.34	0.77	8.88803903143004	11.3704301023983	13.8528211733665	15.7004805787947	20.0855572712897	24.4706339637848	15.7555623802954	20.1560017584205	24.5475008226764	15.0139621101441	0.593124716162611	-0.331715089091771	-7.33831841949694	-0.167704927253116	-0.128740476716506	-0.191389769001214	0.455348045701493	0.52348727682211	0.413930783411349	0.453319932748467	0.521919532201598	0.412179360199335	0.00294513990581682	0.00529950965133659	0.0053372946158044
211	8.11571529291185	0.29	15.035432646279	11.3231042385015	18.7477610540565	0.337402531526983	9.42732803382236	7.36468156148084	11.4899745061639	0.48	0.32	0.78	8.29673539423385	10.6204247282539	12.944114062274	14.7338576262012	18.8604093586776	22.986961091154	14.6863583350409	18.8019519418233	22.9181550595991	15.035432646279	0.582504480689966	-0.448378523209213	-7.82336130071573	-0.167704927253116	-0.128740476716506	-0.191389769001214	0.455348045701493	0.52348727682211	0.413930783411349	0.453319932748467	0.521919532201598	0.412179360199335	0.00294513990581682	0.00529950965133659	0.0053372946158044
211	8.11571529291185	0.29	15.0782222973105	11.3700109609213	18.7864336336997	0.342591689675699	10.3707719908801	8.12779028982458	12.6137536919356	0.47	0.33	0.68	9.23645182941039	11.7853847739506	14.3343177184908	16.4986122438766	21.0516437612072	25.6046752785378	16.695613989227	21.3007390628425	25.9111715307118	15.0782222973105	0.557544067721735	-0.0696196629660765	-7.58192145436794	-0.167704927253116	-0.128740476716506	-0.191389769001214	0.455348045701493	0.52348727682211	0.413930783411349	0.453319932748467	0.521919532201598	0.412179360199335	0.00294513990581682	0.00529950965133659	0.0053372946158044
211	8.11571529291185	0.29	15.1895140425896	11.5119359049413	18.8670921802378	0.313432377729552	9.69178537977541	7.45224457078938	11.9313261887614	0.52	0.34	0.84	8.01004904867017	10.4172206807972	12.8243923129242	13.7973952083453	17.9437741057738	22.0901530032024	13.7279832133991	17.851861286782	21.9772646663162	15.1895140425896	0.630065703983233	0.7681641162134	-5.64415208503546	-0.167704927253116	-0.128740476716506	-0.191389769001214	0.455348045701493	0.52348727682211	0.413930783411349	0.453319932748467	0.521919532201598	0.412179360199335	0.00294513990581682	0.00529950965133659	0.0053372946158044
211	8.11571529291185	0.29	15.2502541047424	11.5326621867059	18.9678460227789	0.332758047701037	9.14108377596597	7.1201106471566	11.1620569047753	0.45	0.31	0.67	8.34772856169012	10.717148918452	13.086569275214	15.2336008864116	19.5575081361872	23.8814153859627	15.3477369125442	19.7040381089573	24.0632548276034	15.2502541047424	0.533357536610617	-0.069029767793034	-8.07274004250759	-0.167704927253116	-0.128740476716506	-0.191389769001214	0.455348045701493	0.52348727682211	0.413930783411349	0.453319932748467	0.521919532201598	0.412179360199335	0.00294513990581682	0.00529950965133659	0.0053372946158044
211	8.11571529291185	0.29	15.2584115819994	11.4993664233414	19.0174567406573	0.383180166575433	10.2745625864472	8.23927184308141	12.3098533298129	0.57	0.37	0.88	8.3697425811004	10.4372626149214	12.5047826487423	13.9272701967759	17.3676281133136	20.8079860298513	13.9093700109409	17.342334959413	20.7843362683789	15.2584115819994	0.639639543024296	0.636868026728998	-5.60623356942216	-0.167704927253116	-0.128740476716506	-0.191389769001214	0.455348045701493	0.52348727682211	0.413930783411349	0.453319932748467	0.521919532201598	0.412179360199335	0.00294513990581682	0.00529950965133659	0.0053372946158044
211	8.11571529291185	0.29	15.3874852534748	11.6691726886302	19.1057978183195	0.35099271915379	9.82434993896604	7.73858666771074	11.9101132102213	0.46	0.3	0.71	8.94171550483355	11.3517552941163	13.761795083399	16.1539067015739	20.5078316147642	24.8617565279545	16.1403845067074	20.4930292870702	24.8375278413099	15.3874852534748	0.56052344863011	-0.368743738879622	-8.06608458748853	-0.167704927253116	-0.128740476716506	-0.191389769001214	0.455348045701493	0.52348727682211	0.413930783411349	0.453319932748467	0.521919532201598	0.412179360199335	0.00294513990581682	0.00529950965133659	0.0053372946158044
211	8.11571529291185	0.29	15.5678878765568	11.7322905058834	19.4034852472302	0.356676627321258	10.5092601189719	8.30564906388581	12.7128711740579	0.46	0.33	0.79	9.62336618954187	12.1765870106121	14.7298078316823	17.4182689704775	22.0395923334765	26.6609156964755	17.4062069278023	22.0283322031202	26.6300208482994	15.5678878765568	0.579797800107152	-0.640943710215811	-7.69976095615898	-0.167704927253116	-0.128740476716506	-0.191389769001214	0.455348045701493	0.52348727682211	0.413930783411349	0.453319932748467	0.521919532201598	0.412179360199335	0.00294513990581682	0.00529950965133659	0.0053372946158044
211	8.11571529291185	0.29	15.6261568849428	11.7825495791406	19.4697641907451	0.393863724760384	10.5418888579781	8.50007549967174	12.5837022162845	0.45	0.29	0.69	10.0007768037604	12.4030754271253	14.8053740504901	18.2952349336277	22.6899553196145	27.0846757056013	18.2694241125166	22.6748376863536	27.0571071058965	15.6261568849428	0.52710620686103	0.571660951181875	-7.58280696772347	-0.167704927253116	-0.128740476716506	-0.191389769001214	0.455348045701493	0.52348727682211	0.413930783411349	0.453319932748467	0.521919532201598	0.412179360199335	0.00294513990581682	0.00529950965133659	0.0053372946158044
211	8.11571529291185	0.29	15.65928530347	11.8100854987454	19.5084851081945	0.357753207165376	9.79140003558305	7.74311939559727	11.8396806755688	0.5	0.33	0.7	8.54345693597514	10.803450169511	13.0634434030469	14.96541363533	18.9242014897514	22.8829893441728	15.1096400308809	19.0946723178094	23.0992563528668	15.65928530347	0.572335195821784	0.711714326052935	-6.81951771736629	-0.167704927253116	-0.128740476716506	-0.191389769001214	0.455348045701493	0.52348727682211	0.413930783411349	0.453319932748467	0.521919532201598	0.412179360199335	0.00294513990581682	0.00529950965133659	0.0053372946158044
211	8.11571529291185	0.29	15.8073590324933	11.9311007032707	19.6836173617159	0.319698984347217	9.57780706079539	7.39642630670166	11.7591878148891	0.51	0.3	0.74	8.02233738373006	10.3883140927604	12.7542908017907	13.8982361864824	17.997154187676	22.0960721888697	13.8443567419397	17.9269986945652	22.0098276304981	15.8073590324933	0.57194084681718	0.32653006829987	-7.05836111915904	-0.167704927253116	-0.128740476716506	-0.191389769001214	0.455348045701493	0.52348727682211	0.413930783411349	0.453319932748467	0.521919532201598	0.412179360199335	0.00294513990581682	0.00529950965133659	0.0053372946158044
211	8.11571529291185	0.29	15.8838685577212	11.9876863065757	19.7800508088668	0.359003253077583	10.1302189838874	8.01681259548988	12.2436253722849	0.56	0.33	0.8	8.17271052145382	10.3272149982432	12.4817194750325	13.6280878300778	17.2207485713221	20.8134093125663	13.6031941035144	17.19479618937	20.7807712165686	15.8838685577212	0.606126217440053	-1.10127039248099	-7.87758298335915	-0.167704927253116	-0.128740476716506	-0.191389769001214	0.455348045701493	0.52348727682211	0.413930783411349	0.453319932748467	0.521919532201598	0.412179360199335	0.00294513990581682	0.00529950965133659	0.0053372946158044
211	8.11571529291185	0.29	15.9485559551652	12.0487956087494	19.8483163015809	0.348823375214787	10.1082158864716	7.95192880249889	12.2645029704444	0.55	0.35	0.78	8.27175526785786	10.5147681882276	12.7577811085974	13.9617005183993	17.7476290957099	21.5335576730206	14.024935688156	17.8330310587738	21.6283377941947	15.9485559551652	0.598733007090821	-0.84501395181112	-7.67380538907058	-0.167704927253116	-0.128740476716506	-0.191389769001214	0.455348045701493	0.52348727682211	0.413930783411349	0.453319932748467	0.521919532201598	0.412179360199335	0.00294513990581682	0.00529950965133659	0.0053372946158044
211	8.11571529291185	0.29	16.0089925607167	12.087924419543	19.9300607018904	0.362824153329861	10.3837710623957	8.23533653620087	12.5322055885905	0.51	0.34	0.73	8.97244125312299	11.3131716516595	13.6539020501961	15.5889837845431	19.6558377429429	23.7226917013428	15.7096044877694	19.809276529593	23.9089084116451	16.0089925607167	0.57662188133741	0.407392709820436	-6.78725295103814	-0.167704927253116	-0.128740476716506	-0.191389769001214	0.455348045701493	0.52348727682211	0.413930783411349	0.453319932748467	0.521919532201598	0.412179360199335	0.00294513990581682	0.00529950965133659	0.0053372946158044
211	8.11571529291185	0.29	16.0995496331576	12.1466132042467	20.0524860620686	0.330659453228257	10.694723385187	8.31904244627512	13.0704043240989	0.45	0.3	0.73	9.76127548944943	12.5488169967218	15.3363585039942	17.8232323117677	22.9130384458647	28.0028445799618	17.7495211713143	22.8063160514676	27.8655083599398	16.0995496331576	0.572022953248169	0.312401430653195	-7.29825711111468	-0.167704927253116	-0.128740476716506	-0.191389769001214	0.455348045701493	0.52348727682211	0.413930783411349	0.453319932748467	0.521919532201598	0.412179360199335	0.00294513990581682	0.00529950965133659	0.0053372946158044
211	8.11571529291185	0.29	16.1127399826097	12.1686031841646	20.0568767810548	0.350140137080383	9.77231125525376	7.69370772166585	11.8509147888417	0.45	0.3	0.72	8.95826291065566	11.378510418689	13.7987579267222	16.2695773906749	20.665117522646	25.0606576546172	16.2362068981722	20.6115434399837	25.0042948041827	16.1127399826097	0.544292806977054	-0.599458866019784	-8.45453921265964	-0.167704927253116	-0.128740476716506	-0.191389769001214	0.455348045701493	0.52348727682211	0.413930783411349	0.453319932748467	0.521919532201598	0.412179360199335	0.00294513990581682	0.00529950965133659	0.0053372946158044
211	8.11571529291185	0.29	16.6963993729503	12.5878778414869	20.8049209044136	0.340352367211008	10.2322484238314	8.00817995253714	12.4563168951257	0.46	0.31	0.67	9.20771315458104	11.7649214892086	14.3221298238361	16.5783957928524	21.1826239203484	25.7868520478443	16.7208279968787	21.3477807274374	25.9893741787106	16.6963993729503	0.551154716916214	-0.965958349689509	-8.67777743341135	-0.167704927253116	-0.128740476716506	-0.191389769001214	0.455348045701493	0.52348727682211	0.413930783411349	0.453319932748467	0.521919532201598	0.412179360199335	0.00294513990581682	0.00529950965133659	0.0053372946158044
211	8.11571529291185	0.3	9.24464540955569	7.01676851432624	11.4725223047852	0.428395521610643	9.65203615880165	7.91131282050218	11.3927594971011	0.52	0.35	0.77	8.50655642402541	10.3782510001125	12.2499455761996	14.6559859915553	17.8807373621718	21.1054887327883	14.773219863327	18.0142865759435	21.2725410494532	9.24464540955569	0.676443539305594	0.813840536568005	-5.53147534611936	-0.167704927253116	-0.128740476716506	-0.191389769001214	0.455348045701493	0.52348727682211	0.413930783411349	0.453319932748467	0.521919532201598	0.412179360199335	0.00294513990581682	0.00529950965133659	0.0053372946158044
211	8.11571529291185	0.3	9.59076539870908	7.27963865388395	11.9018921435342	0.372292380724677	9.4142023903024	7.50564326583988	11.3227615147649	0.54	0.37	0.73	7.86129129983112	9.86028575093119	11.8592802020313	13.3246570146573	16.712893682046	20.1011303494347	13.5468685891874	16.9916025950573	20.4409034977222	9.59076539870908	0.655202910600833	-0.481698865288682	-6.93245484170229	-0.167704927253116	-0.128740476716506	-0.191389769001214	0.455348045701493	0.52348727682211	0.413930783411349	0.453319932748467	0.521919532201598	0.412179360199335	0.00294513990581682	0.00529950965133659	0.0053372946158044
211	8.11571529291185	0.3	9.91443514569968	7.57225194301674	12.2566183483826	0.467637961832127	10.4915826607222	8.74384949255932	12.2393158288851	0.49	0.33	0.77	9.77974600440655	11.7345356519931	13.6893252995796	17.2845949608417	20.7394645737086	24.1943341865754	17.2803679502097	20.735618826658	24.1954776585192	9.91443514569968	0.64735485782387	0.265425795979968	-6.53289602569185	-0.167704927253116	-0.128740476716506	-0.191389769001214	0.455348045701493	0.52348727682211	0.413930783411349	0.453319932748467	0.521919532201598	0.412179360199335	0.00294513990581682	0.00529950965133659	0.0053372946158044
211	8.11571529291185	0.3	10.0650150551326	7.66800472908616	12.462025381179	0.382728802895187	9.98483639089476	8.00504766256105	11.9646251192285	0.53	0.33	0.8	8.51284599634534	10.6182221614903	12.7235983266352	14.565462505912	18.1677569216015	21.770051337291	14.5307186201273	18.1247884779388	21.7149738223474	10.0650150551326	0.660732018263218	-0.833207439376038	-7.28005057916667	-0.167704927253116	-0.128740476716506	-0.191389769001214	0.455348045701493	0.52348727682211	0.413930783411349	0.453319932748467	0.521919532201598	0.412179360199335	0.00294513990581682	0.00529950965133659	0.0053372946158044
211	8.11571529291185	0.3	10.0740171211235	7.67464452482135	12.4733897174257	0.420439507031192	9.82512843211046	8.02409686399396	11.626160000227	0.49	0.31	0.77	8.87967614293605	10.8727449354928	12.8658137280495	15.5843689208946	19.0823252481234	22.5802815753522	15.5067635498633	18.9875041296223	22.4657116254384	10.0740171211235	0.650443663268706	0.361269490755508	-6.45432359364087	-0.167704927253116	-0.128740476716506	-0.191389769001214	0.455348045701493	0.52348727682211	0.413930783411349	0.453319932748467	0.521919532201598	0.412179360199335	0.00294513990581682	0.00529950965133659	0.0053372946158044
211	8.11571529291185	0.3	10.3045488488097	7.85645089619036	12.752646801429	0.348696024954301	9.05379131323185	7.12189280300746	10.9856898234562	0.5	0.32	0.76	7.8334102091705	9.9583163165304	12.0832224238903	13.6936920226158	17.408269586433	21.1228471502503	13.6712972669796	17.3802194329043	21.0881514761729	10.3045488488097	0.666397589204393	-0.43408909097527	-6.8770975677166	-0.167704927253116	-0.128740476716506	-0.191389769001214	0.455348045701493	0.52348727682211	0.413930783411349	0.453319932748467	0.521919532201598	0.412179360199335	0.00294513990581682	0.00529950965133659	0.0053372946158044
211	8.11571529291185	0.3	10.3144958742516	7.87729009737367	12.7517016511295	0.338243145371323	9.03531329925435	7.06214831444502	11.0084782840637	0.53	0.35	0.79	7.50352151962078	9.60000622456463	11.6964909295085	12.8314564037385	16.4165666779277	20.0016769521168	12.8855159873358	16.4789522543099	20.0834790233252	10.3144958742516	0.664972575964143	0.336087019940618	-5.77891328154284	-0.167704927253116	-0.128740476716506	-0.191389769001214	0.455348045701493	0.52348727682211	0.413930783411349	0.453319932748467	0.521919532201598	0.412179360199335	0.00294513990581682	0.00529950965133659	0.0053372946158044
211	8.11571529291185	0.3	10.4715735319755	7.95607709184818	12.9870699721028	0.410849622085385	9.96905752213044	8.10520649291928	11.8329085513416	0.49	0.29	0.77	8.97629592055642	11.0404602826425	13.1046246447287	15.7618189342815	19.3863635363919	23.0109081385023	15.5828168651885	19.1702392699459	22.7574904838224	10.4715735319755	0.627085125090765	1.1794661680718	-5.89758835587387	-0.167704927253116	-0.128740476716506	-0.191389769001214	0.455348045701493	0.52348727682211	0.413930783411349	0.453319932748467	0.521919532201598	0.412179360199335	0.00294513990581682	0.00529950965133659	0.0053372946158044
211	8.11571529291185	0.3	10.8382307296708	8.2753354658213	13.4011259935204	0.451151384103715	10.7811318415586	8.92454632487124	12.6377173582459	0.48	0.31	0.73	9.99104292435669	12.0694931799477	14.1479434355387	17.6687976106811	21.3444616217303	25.0201256327795	17.7077347229524	21.3893109506854	25.0657875900308	10.8382307296708	0.626468221689186	-0.032407162277808	-6.94798957504005	-0.167704927253116	-0.128740476716506	-0.191389769001214	0.455348045701493	0.52348727682211	0.413930783411349	0.453319932748467	0.521919532201598	0.412179360199335	0.00294513990581682	0.00529950965133659	0.0053372946158044
211	8.11571529291185	0.3	10.8972836952925	8.27918603869303	13.515381351892	0.417361351662186	10.2697179169253	8.37524890464955	12.164186929201	0.53	0.31	0.78	8.91101692774073	10.9266758806463	12.9423348335518	15.251526868808	18.7013998662311	22.1512728636541	15.157569466572	18.5881396579051	22.0201199216891	10.8972836952925	0.649618982955427	-0.259913019510355	-6.98467844935851	-0.167704927253116	-0.128740476716506	-0.191389769001214	0.455348045701493	0.52348727682211	0.413930783411349	0.453319932748467	0.521919532201598	0.412179360199335	0.00294513990581682	0.00529950965133659	0.0053372946158044
211	8.11571529291185	0.3	10.9711465693613	8.33780967462544	13.6044834640971	0.416464533772487	10.470433069535	8.53537178654914	12.4054943525209	0.47	0.35	0.85	9.69174048733522	11.8889630865129	14.0861856856905	17.3023913070522	21.225030924709	25.1476705423658	17.2291177532877	21.1452378333934	25.0506571694331	10.9711465693613	0.683090649397056	0.0554792491214228	-6.19901314381794	-0.167704927253116	-0.128740476716506	-0.191389769001214	0.455348045701493	0.52348727682211	0.413930783411349	0.453319932748467	0.521919532201598	0.412179360199335	0.00294513990581682	0.00529950965133659	0.0053372946158044
211	8.11571529291185	0.3	10.9779964224998	8.34016845654769	13.615824388452	0.413872768250259	9.67523957540022	7.87757064286323	11.4729085079372	0.53	0.3	0.82	8.38638167086504	10.3001617522624	12.2139418336597	14.3588153126646	17.6355102946383	20.9122052766121	14.1556383928618	17.382021015499	20.603536119986	10.9779964224998	0.647673223339487	-0.841031376195661	-7.61252767683587	-0.167704927253116	-0.128740476716506	-0.191389769001214	0.455348045701493	0.52348727682211	0.413930783411349	0.453319932748467	0.521919532201598	0.412179360199335	0.00294513990581682	0.00529950965133659	0.0053372946158044
211	8.11571529291185	0.3	11.1388418030773	8.46631366465499	13.8113699414995	0.349481760410933	9.66032253272092	7.60256324842326	11.7180818170186	0.51	0.3	0.75	8.21756614574538	10.4417861197449	12.6660060937444	14.2052476137419	18.0501324516269	21.8950172895119	14.1400227788687	17.9635784943933	21.7939091953019	11.1388418030773	0.664061591628883	-0.573896300222962	-7.28908176862194	-0.167704927253116	-0.128740476716506	-0.191389769001214	0.455348045701493	0.52348727682211	0.413930783411349	0.453319932748467	0.521919532201598	0.412179360199335	0.00294513990581682	0.00529950965133659	0.0053372946158044
211	8.11571529291185	0.3	11.1809093246266	8.49402230973912	13.8677963395141	0.381310819427969	8.99612439978937	7.20701206315309	10.7852367364256	0.52	0.35	0.84	7.69867138372525	9.60983620870897	11.5210010336927	13.2094719882031	16.4886713412018	19.7678706942005	13.1820117552696	16.4537322479382	19.7264959948438	11.1809093246266	0.647315496406551	0.609121258013259	-5.98544500430078	-0.167704927253116	-0.128740476716506	-0.191389769001214	0.455348045701493	0.52348727682211	0.413930783411349	0.453319932748467	0.521919532201598	0.412179360199335	0.00294513990581682	0.00529950965133659	0.0053372946158044
211	8.11571529291185	0.3	11.1922925223582	8.49527854367354	13.8893065010428	0.332973918546976	9.02414680846228	7.02999639540463	11.0182972215199	0.46	0.33	0.76	8.0882644082067	10.3826063827045	12.6769483572022	14.5693054851992	18.7020795176673	22.8348535501355	14.6032973646186	18.7421361330876	22.8887136578228	11.1922925223582	0.626826407981727	-1.1053193496431	-7.82688629352799	-0.167704927253116	-0.128740476716506	-0.191389769001214	0.455348045701493	0.52348727682211	0.413930783411349	0.453319932748467	0.521919532201598	0.412179360199335	0.00294513990581682	0.00529950965133659	0.0053372946158044
211	8.11571529291185	0.3	11.2342438453117	8.53572480971929	13.9327628809042	0.356030780668362	8.5923574141759	6.78814952761238	10.3965653007394	0.47	0.32	0.71	7.75661708484098	9.81823191235727	11.8798467398736	13.9068372088867	17.6031060178405	21.2993748267944	13.9887454692105	17.7101812592334	21.4320692704082	11.2342438453117	0.604541158943517	0.389517547311308	-6.88399761300034	-0.167704927253116	-0.128740476716506	-0.191389769001214	0.455348045701493	0.52348727682211	0.413930783411349	0.453319932748467	0.521919532201598	0.412179360199335	0.00294513990581682	0.00529950965133659	0.0053372946158044
211	8.11571529291185	0.3	11.2963123147886	8.60676178165071	13.9858628479265	0.413492363644349	10.3562137387363	8.4305096369553	12.2819178405173	0.54	0.31	0.84	8.83550860074421	10.8537229064596	12.871937212175	14.9816787115315	18.4038063632093	21.8259340148872	14.764523379189	18.1344329553271	21.5027410218958	11.2963123147886	0.658642000923664	-0.3890293763791	-6.7538849590764	-0.167704927253116	-0.128740476716506	-0.191389769001214	0.455348045701493	0.52348727682211	0.413930783411349	0.453319932748467	0.521919532201598	0.412179360199335	0.00294513990581682	0.00529950965133659	0.0053372946158044
211	8.11571529291185	0.3	11.3119004945479	8.5924514277925	14.0313495613034	0.42234563815404	10.0381995349269	8.20528883051573	11.871110239338	0.48	0.33	0.69	9.24592735861712	11.3112975823673	13.3766678061175	16.422097589558	20.0904923386669	23.7588870877757	16.6206080161963	20.3332514549629	24.0435104619101	11.3119004945479	0.608333219089082	0.739282931040729	-6.61773000811494	-0.167704927253116	-0.128740476716506	-0.191389769001214	0.455348045701493	0.52348727682211	0.413930783411349	0.453319932748467	0.521919532201598	0.412179360199335	0.00294513990581682	0.00529950965133659	0.0053372946158044
211	8.11571529291185	0.3	11.3148429797304	8.61397082046492	14.015715138996	0.429640397293989	9.85236690171732	8.08002354277547	11.6247102606592	0.5	0.31	0.8	8.92059437450607	10.8773159253494	12.8340374761926	15.6322145393009	19.0611218286931	22.4900291180854	15.5106474493773	18.9140581305638	22.3177203583575	11.3148429797304	0.633003389117414	-1.30236346335433	-8.23912062662053	-0.167704927253116	-0.128740476716506	-0.191389769001214	0.455348045701493	0.52348727682211	0.413930783411349	0.453319932748467	0.521919532201598	0.412179360199335	0.00294513990581682	0.00529950965133659	0.0053372946158044
[truncated: 1,348 more rows]
