# Supplementary material for: Re-expressing coefficients from regression models for inclusion in a meta-analysis
Source: BMC Med Res Methodol. 2024 Jan 8;24:6. doi: 10.1186/s12874-023-02132-y (PMC10773134; doi:10.1186/s12874-023-02132-y)
Supplement: Supplementary file 2 — Additional file 2. [file 12874_2023_2132_MOESM2_ESM.zip › Supp_Files_R1/simdata/simdata_scenario_212.csv]

ex_no	errsd	rsquare	beta	b_low_ci	b_hi_ci	lrsquare	lbeta	lb_low_ci	lb_hi_ci	x_median	x_25	x_75	rbl	rb	rbu	altl	alt	altu	dzl	dz	dzu	observed_beta	xlog	error	ylog	RelBias_rb	RelBias_rbl	RelBias_rbu	RelBias_alt	RelBias_altl	RelBias_altu	RelBias_dz	RelBias_dzl	RelBias_dzu	MC_SE_RelBias_rb	MC_SE_RelBias_alt	MC_SE_RelBias_dz
212	8.11571529291185	0.28	11.6279270133973	11.2339476632943	12.0219063635003	0.384861311437166	9.86964648285991	9.60390879100118	10.1353841747187	0.5	0.32	0.78	10.5978574910986	10.8910974884392	11.1843374857797	18.5655263951229	19.079229746513	19.5929330979031	18.5296752655434	19.0461457825777	19.5562012008052	11.6279270133973	0.616988266439675	-0.141311967088858	-7.09412630634155	-0.155783575076813	-0.151522679839834	-0.159784185683076	0.474848771095835	0.482292547926859	0.467859711317146	0.472518517519353	0.479948225717099	0.46553504462672	0.00045835418979819	0.000819774457890436	0.000819749546907907
212	8.11571529291185	0.28	12.0352151437065	11.6267403707225	12.4436899166905	0.375686101992487	9.96364813057514	9.69010583536228	10.237190425788	0.49	0.32	0.76	10.7147875976447	11.0172556657934	11.319723733942	18.795321592757	19.3258953032096	19.8564690136622	18.7918358104126	19.3233911919541	19.8559353560409	12.0352151437065	0.610132008810194	0.088157037059229	-6.91877959019981	-0.155783575076813	-0.151522679839834	-0.159784185683076	0.474848771095835	0.482292547926859	0.467859711317146	0.472518517519353	0.479948225717099	0.46553504462672	0.00045835418979819	0.000819774457890436	0.000819749546907907
212	8.11571529291185	0.29	11.5802814988539	11.1987407910345	11.9618222066733	0.403877702734539	10.1776528827551	9.91431851216123	10.4409872533489	0.5	0.33	0.78	10.8876196700907	11.1768059081131	11.4659921461356	19.0133381208225	19.518351694957	20.0233652690915	18.982225022367	19.4865957248586	19.9937069189711	11.5802814988539	0.626476907877898	0.0078020999793162	-6.85428683049079	-0.155783575076813	-0.151522679839834	-0.159784185683076	0.474848771095835	0.482292547926859	0.467859711317146	0.472518517519353	0.479948225717099	0.46553504462672	0.00045835418979819	0.000819774457890436	0.000819749546907907
212	8.11571529291185	0.29	11.8516918194322	11.4574884255556	12.2458952133087	0.3891207483509	10.0650074475353	9.79643171956823	10.3335831755025	0.5	0.32	0.77	10.7618817103397	11.0569258955482	11.3519700807567	18.7979699700064	19.3133288898173	19.8286878096283	18.7891023406354	19.3027076440583	19.8193436907869	11.8516918194322	0.62037589622798	-0.0280137705800463	-6.93431244621701	-0.155783575076813	-0.151522679839834	-0.159784185683076	0.474848771095835	0.482292547926859	0.467859711317146	0.472518517519353	0.479948225717099	0.46553504462672	0.00045835418979819	0.000819774457890436	0.000819749546907907
212	8.11571529291185	0.29	11.8987538491342	11.5063483298879	12.2911593683805	0.388355695408968	9.84918673414387	9.58594656083372	10.112426907454	0.51	0.33	0.78	10.4097813021705	10.6956448438369	10.9815083855032	18.0483487413983	18.5439753777975	19.0396020141966	18.0346108624173	18.5312170533098	19.0252124717617	11.8987538491342	0.624596080142556	-0.0973789917476088	-6.93688805121436	-0.155783575076813	-0.151522679839834	-0.159784185683076	0.474848771095835	0.482292547926859	0.467859711317146	0.472518517519353	0.479948225717099	0.46553504462672	0.00045835418979819	0.000819774457890436	0.000819749546907907
212	8.11571529291185	0.29	11.9001842218601	11.5021859931019	12.2981824506183	0.380775368198194	9.8946290824121	9.62590513227275	10.1633530325515	0.5	0.32	0.78	10.5182488550335	10.8118841383688	11.105519421704	18.3091719975429	18.8203045046008	19.3314370116587	18.2694381867759	18.7818169376012	19.2883102928588	11.9001842218601	0.621263137262811	0.00306665364035701	-6.86574442210885	-0.155783575076813	-0.151522679839834	-0.159784185683076	0.474848771095835	0.482292547926859	0.467859711317146	0.472518517519353	0.479948225717099	0.46553504462672	0.00045835418979819	0.000819774457890436	0.000819749546907907
212	8.11571529291185	0.29	11.9174696782444	11.5161926484037	12.318746708085	0.390701166005718	9.99425401106601	9.72845070961313	10.2600573125189	0.5	0.32	0.77	10.6961319684497	10.9883745130083	11.2806170575668	18.6932422340808	19.2039839389	19.7147256437192	18.6801008611031	19.195750525407	19.7083903380361	11.9174696782444	0.612938621730926	-0.00614091548557635	-6.98917297605927	-0.155783575076813	-0.151522679839834	-0.159784185683076	0.474848771095835	0.482292547926859	0.467859711317146	0.472518517519353	0.479948225717099	0.46553504462672	0.00045835418979819	0.000819774457890436	0.000819749546907907
212	8.11571529291185	0.29	12.0525867528574	11.6479907386435	12.4571827670713	0.379057856940571	9.82648057774542	9.55863283879386	10.094328316697	0.5	0.32	0.76	10.5632215174357	10.8592193915256	11.1552172656156	18.5223699614203	19.0413955373432	19.5604211132661	18.5303471076727	19.0477216984775	19.5650715172839	12.0525867528574	0.611019326037516	-0.0345575365135052	-7.05652702008849	-0.155783575076813	-0.151522679839834	-0.159784185683076	0.474848771095835	0.482292547926859	0.467859711317146	0.472518517519353	0.479948225717099	0.46553504462672	0.00045835418979819	0.000819774457890436	0.000819749546907907
212	8.11571529291185	0.29	12.074409765487	11.6690503966421	12.4797691343318	0.374431823439718	9.74238445545363	9.47420013749148	10.0105687734158	0.5	0.33	0.79	10.3826864065877	10.6765870665016	10.9704877264156	18.1071930475902	18.61974979615	19.1323065447098	18.0732843277729	18.5852852417465	19.0907945891659	12.074409765487	0.624938601149238	0.189208790280054	-6.63940714847078	-0.155783575076813	-0.151522679839834	-0.159784185683076	0.474848771095835	0.482292547926859	0.467859711317146	0.472518517519353	0.479948225717099	0.46553504462672	0.00045835418979819	0.000819774457890436	0.000819749546907907
212	8.11571529291185	0.29	12.1306853531253	11.7223320265265	12.5390386797241	0.367586393486068	9.69166095964445	9.42093103035006	9.96239088893884	0.5	0.32	0.78	10.3272202528618	10.6239942765605	10.9207683002592	18.0137424164868	18.5314045451057	19.0490666737246	17.9793816428251	18.4899205925979	19.0087882309865	12.1306853531253	0.618380056297277	-0.0154497133740438	-6.92928327592773	-0.155783575076813	-0.151522679839834	-0.159784185683076	0.474848771095835	0.482292547926859	0.467859711317146	0.472518517519353	0.479948225717099	0.46553504462672	0.00045835418979819	0.000819774457890436	0.000819749546907907
212	8.11571529291185	0.29	12.1880414651978	11.7855154649072	12.5905674654884	0.374485285753665	9.66853577921552	9.40241470817919	9.93465685025186	0.5	0.32	0.77	10.3580707266144	10.6512401901182	10.9444096536219	18.12561516303	18.6386331770282	19.1516511910264	18.1044529439578	18.6101483677231	19.1218010199812	12.1880414651978	0.617744258714319	-0.00323446042348292	-6.94093868804502	-0.155783575076813	-0.151522679839834	-0.159784185683076	0.474848771095835	0.482292547926859	0.467859711317146	0.472518517519353	0.479948225717099	0.46553504462672	0.00045835418979819	0.000819774457890436	0.000819749546907907
212	8.11571529291185	0.29	12.2139445992043	11.8078667842019	12.6200224142066	0.365329770497511	9.5768679418849	9.30804136723221	9.84569451653759	0.5	0.32	0.77	10.2108028668796	10.5057021964872	10.8006015260949	17.8189499122902	18.3335809801851	18.8482120480801	17.8078891526181	18.3271135633773	18.8438015981678	12.2139445992043	0.616701478373728	0.0250305540042935	-6.91200871479723	-0.155783575076813	-0.151522679839834	-0.159784185683076	0.474848771095835	0.482292547926859	0.467859711317146	0.472518517519353	0.479948225717099	0.46553504462672	0.00045835418979819	0.000819774457890436	0.000819749546907907
212	8.11571529291185	0.29	12.3091542742173	11.9035685409856	12.7147400074491	0.383190057514269	9.85829394488771	9.59192260333345	10.124665286442	0.5	0.32	0.78	10.5112837849855	10.8031861364798	11.095088487974	18.3309982971714	18.8400570969942	19.349115896817	18.3002890425238	18.8073750509048	19.3104787354209	12.3091542742173	0.62188947599917	-0.0749477048194328	-6.99112539882618	-0.155783575076813	-0.151522679839834	-0.159784185683076	0.474848771095835	0.482292547926859	0.467859711317146	0.472518517519353	0.479948225717099	0.46553504462672	0.00045835418979819	0.000819774457890436	0.000819749546907907
212	8.11571529291185	0.29	12.3276941903828	11.918667872736	12.7367205080297	0.376747375404684	9.84744476468254	9.57770333089526	10.1171861984698	0.5	0.33	0.77	10.5160199216264	10.8121876137541	11.1083553058818	18.3622117124724	18.8793554518124	19.3964991911523	18.3615126865974	18.884968734823	19.3983208094366	12.3276941903828	0.620938775958306	0.0695837877597526	-6.78695248524982	-0.155783575076813	-0.151522679839834	-0.159784185683076	0.474848771095835	0.482292547926859	0.467859711317146	0.472518517519353	0.479948225717099	0.46553504462672	0.00045835418979819	0.000819774457890436	0.000819749546907907
212	8.11571529291185	0.29	12.3292119026027	11.9181359988068	12.7402878063986	0.371657217258085	9.62317048822674	9.35669186370963	9.88964911274385	0.5	0.33	0.77	10.3178575621922	10.6117101899356	10.9055628176791	18.066814209728	18.5813571561178	19.0959001025075	18.0648449921203	18.5865142368495	19.1001222720783	12.3292119026027	0.617286942637186	0.0542347372690362	-6.87656713208487	-0.155783575076813	-0.151522679839834	-0.159784185683076	0.474848771095835	0.482292547926859	0.467859711317146	0.472518517519353	0.479948225717099	0.46553504462672	0.00045835418979819	0.000819774457890436	0.000819749546907907
212	8.11571529291185	0.29	12.3481817232883	11.9381245726102	12.7582388739664	0.376857094171927	9.78557059938691	9.51758663811047	10.0535545606634	0.5	0.32	0.77	10.4781282097806	10.773157865006	11.0681875202314	18.3279536968667	18.8440086402607	19.3600635836547	18.3140466559649	18.8340139547453	19.3477133479614	12.3481817232883	0.614641308562244	0.0798103810615715	-6.89641519620679	-0.155783575076813	-0.151522679839834	-0.159784185683076	0.474848771095835	0.482292547926859	0.467859711317146	0.472518517519353	0.479948225717099	0.46553504462672	0.00045835418979819	0.000819774457890436	0.000819749546907907
212	8.11571529291185	0.29	12.3574234569368	11.9485689214858	12.7662779923878	0.381865717765255	9.82736600023144	9.56108487812354	10.0936471223393	0.5	0.32	0.77	10.4431321467008	10.733978738044	11.0248253293871	18.1736129365102	18.6797573863479	19.1859018361855	18.1471111848352	18.6562026485547	19.1607686862087	12.3574234569368	0.617464897855879	0.0679136827279985	-6.88961349732308	-0.155783575076813	-0.151522679839834	-0.159784185683076	0.474848771095835	0.482292547926859	0.467859711317146	0.472518517519353	0.479948225717099	0.46553504462672	0.00045835418979819	0.000819774457890436	0.000819749546907907
212	8.11571529291185	0.29	12.4886188822031	12.0762245057248	12.9010132586815	0.367827782462117	9.58143475924095	9.31392283021137	9.84894668827052	0.5	0.32	0.76	10.2882046958054	10.5836996805285	10.8791946652517	18.0348892366823	18.5528823634764	19.0708754902704	18.0354980036361	18.5498964771676	19.0666358629915	12.4886188822031	0.611148389573581	-0.132595420783415	-7.12879289396177	-0.155783575076813	-0.151522679839834	-0.159784185683076	0.474848771095835	0.482292547926859	0.467859711317146	0.472518517519353	0.479948225717099	0.46553504462672	0.00045835418979819	0.000819774457890436	0.000819749546907907
212	8.11571529291185	0.29	12.5065653608574	12.0944041191614	12.9187266025533	0.379570527171395	9.80953094479466	9.54243617855419	10.0766257110351	0.5	0.32	0.78	10.4652639961536	10.7581889042583	11.0511138123629	18.2600026147283	18.7711038721716	19.2822051296149	18.2225558927419	18.733191480802	19.2455402006836	12.5065653608574	0.618077301769339	0.0542994160755816	-6.89787423674345	-0.155783575076813	-0.151522679839834	-0.159784185683076	0.474848771095835	0.482292547926859	0.467859711317146	0.472518517519353	0.479948225717099	0.46553504462672	0.00045835418979819	0.000819774457890436	0.000819749546907907
212	8.11571529291185	0.29	12.516883199335	12.103444324832	12.9303220738379	0.378108500525116	9.77171663000561	9.50482366775257	10.0386095922587	0.49	0.32	0.78	10.5411623309078	10.8371554117296	11.1331484925514	18.5266873964884	19.0469119322429	19.5671364679974	18.4854072534935	19.0121440152745	19.5280154821904	12.516883199335	0.614386623249632	-0.0321432480946047	-7.02386937400842	-0.155783575076813	-0.151522679839834	-0.159784185683076	0.474848771095835	0.482292547926859	0.467859711317146	0.472518517519353	0.479948225717099	0.46553504462672	0.00045835418979819	0.000819774457890436	0.000819749546907907
212	8.11571529291185	0.29	12.5907508872535	12.1744651926779	13.007036581829	0.375282587569136	9.83362873488157	9.56342361502535	10.1038338547378	0.5	0.32	0.78	10.5645225418185	10.8630127263536	11.1615029108886	18.5200861993222	19.0433530034166	19.5666198075111	18.4710413233668	18.9947420033537	19.513835734325	12.5907508872535	0.613661600311065	-0.11690897843775	-7.11610055875208	-0.155783575076813	-0.151522679839834	-0.159784185683076	0.474848771095835	0.482292547926859	0.467859711317146	0.472518517519353	0.479948225717099	0.46553504462672	0.00045835418979819	0.000819774457890436	0.000819749546907907
212	8.11571529291185	0.29	12.6644423928993	12.2459310329543	13.0829537528443	0.375374241719739	9.81208865113321	9.54252809598629	10.0816492062801	0.5	0.32	0.77	10.5440828647635	10.8419356771368	11.1397884895101	18.4872768092593	19.009511645744	19.5317464822288	18.4571286436925	18.9779408321996	19.5010365364512	12.6644423928993	0.610258415409174	-0.0722101694983855	-7.08268317677781	-0.155783575076813	-0.151522679839834	-0.159784185683076	0.474848771095835	0.482292547926859	0.467859711317146	0.472518517519353	0.479948225717099	0.46553504462672	0.00045835418979819	0.000819774457890436	0.000819749546907907
212	8.11571529291185	0.29	13.0479584111603	12.6145479692772	13.4813688530433	0.371439419155479	9.86407591282437	9.59079887046603	10.1373529551827	0.49	0.33	0.76	10.6081973640062	10.9104638216333	11.2127302792603	18.6120327277762	19.1423578158964	19.6726829040167	18.634153922202	19.1668256699954	19.6919643366111	13.0479584111603	0.607876561236166	-0.0453439297885491	-7.06487469166643	-0.155783575076813	-0.151522679839834	-0.159784185683076	0.474848771095835	0.482292547926859	0.467859711317146	0.472518517519353	0.479948225717099	0.46553504462672	0.00045835418979819	0.000819774457890436	0.000819749546907907
212	8.11571529291185	0.3	12.0149126539989	11.6231077651609	12.4067175428368	0.383497816113587	9.76316853693832	9.49953915201813	10.0267979218585	0.5	0.33	0.78	10.4349537885016	10.724542620645	11.0141314527884	18.22604081501	18.7318463970176	19.2376519790253	18.2377392976461	18.7433123279046	19.2467156437832	12.0149126539989	0.625895969886572	-0.0351905890677197	-6.8465278158776	-0.155783575076813	-0.151522679839834	-0.159784185683076	0.474848771095835	0.482292547926859	0.467859711317146	0.472518517519353	0.479948225717099	0.46553504462672	0.00045835418979819	0.000819774457890436	0.000819749546907907
212	8.11571529291185	0.3	12.0315632654798	11.6397699296364	12.4233566013232	0.392649010186243	9.99922079068177	9.73437020099382	10.2640713803697	0.5	0.33	0.77	10.667384632246	10.9576204720531	11.2478563118602	18.603228081293	19.1093805930319	19.6155331047709	18.5961224118432	19.0990267618693	19.6080200238197	12.0315632654798	0.621214033002982	0.0228868085277303	-6.87001491700991	-0.155783575076813	-0.151522679839834	-0.159784185683076	0.474848771095835	0.482292547926859	0.467859711317146	0.472518517519353	0.479948225717099	0.46553504462672	0.00045835418979819	0.000819774457890436	0.000819749546907907
212	8.11571529291185	0.3	12.094380575755	11.7022075759424	12.4865535755676	0.384111710960716	9.80938068834765	9.54484701903493	10.0739143576604	0.5	0.32	0.77	10.4832851094767	10.7738274168527	11.0643697242287	18.3088311414129	18.816257009319	19.3236828772251	18.287933122846	18.7979641485195	19.3065275013627	12.094380575755	0.615887410562534	-0.0257819879343482	-7.0020209560809	-0.155783575076813	-0.151522679839834	-0.159784185683076	0.474848771095835	0.482292547926859	0.467859711317146	0.472518517519353	0.479948225717099	0.46553504462672	0.00045835418979819	0.000819774457890436	0.000819749546907907
212	8.11571529291185	0.3	12.1251946665872	11.7268968266049	12.5234925065696	0.38731668437032	9.99199402742411	9.72435203275536	10.2596360220929	0.49	0.32	0.78	10.7509592918772	11.0468564560058	11.3427536201344	18.8568307297963	19.3758246712593	19.8948186127223	18.8168864107129	19.3382125724827	19.8498131648482	12.1251946665872	0.621155830737147	-0.0978565736616508	-6.97510282149277	-0.155783575076813	-0.151522679839834	-0.159784185683076	0.474848771095835	0.482292547926859	0.467859711317146	0.472518517519353	0.479948225717099	0.46553504462672	0.00045835418979819	0.000819774457890436	0.000819749546907907
212	8.11571529291185	0.3	12.1276912660266	11.7327837323013	12.5225987997519	0.388228048957011	9.74400046733522	9.48350162961462	10.0044993050558	0.5	0.32	0.78	10.4237651088031	10.7100917001368	10.9964182914706	18.2137779482722	18.7140855531351	19.214393157998	18.1699070528205	18.6744462499186	19.1615252556661	12.1276912660266	0.623080410355689	-0.0306920127430093	-6.93034739603183	-0.155783575076813	-0.151522679839834	-0.159784185683076	0.474848771095835	0.482292547926859	0.467859711317146	0.472518517519353	0.479948225717099	0.46553504462672	0.00045835418979819	0.000819774457890436	0.000819749546907907
212	8.11571529291185	0.3	12.1348769751104	11.7406924052642	12.5290615449567	0.369451511532623	9.46606073319637	9.20269032611967	9.72943114027307	0.5	0.32	0.78	10.1104272922665	10.3997760867299	10.6891248811934	17.6609694052341	18.1664060261344	18.6718426470347	17.617845567761	18.1212680116581	18.6243479287462	12.1348769751104	0.62310471936236	-0.13402193062764	-7.01410116232485	-0.155783575076813	-0.151522679839834	-0.159784185683076	0.474848771095835	0.482292547926859	0.467859711317146	0.472518517519353	0.479948225717099	0.46553504462672	0.00045835418979819	0.000819774457890436	0.000819749546907907
212	8.11571529291185	0.3	12.1586289168112	11.760886434637	12.5563713989853	0.381080327179533	9.72386690168444	9.45995130749295	9.98778249587594	0.51	0.32	0.78	10.2269868029453	10.5123013052251	10.7976158075048	17.6807790400872	18.1740409136909	18.6673027872945	17.6442627599515	18.1311359371951	18.6215654407896	12.1586289168112	0.625708111258097	0.0424763274610678	-6.79149911937371	-0.155783575076813	-0.151522679839834	-0.159784185683076	0.474848771095835	0.482292547926859	0.467859711317146	0.472518517519353	0.479948225717099	0.46553504462672	0.00045835418979819	0.000819774457890436	0.000819749546907907
212	8.11571529291185	0.3	12.18419253545	11.7912166306977	12.5771684402023	0.381788174776109	9.82913513831877	9.56276232864349	10.095507947994	0.51	0.33	0.77	10.4069256893339	10.6968128517123	10.9867000140908	18.0682152757999	18.5715093140106	19.0748033522213	18.0552800251109	18.5606449203189	19.0626032622707	12.18419253545	0.622498508623437	0.012330158336607	-6.85476295837368	-0.155783575076813	-0.151522679839834	-0.159784185683076	0.474848771095835	0.482292547926859	0.467859711317146	0.472518517519353	0.479948225717099	0.46553504462672	0.00045835418979819	0.000819774457890436	0.000819749546907907
212	8.11571529291185	0.3	12.1883501107539	11.790363353235	12.5863368682728	0.390767871891816	10.0401086120863	9.77312318739778	10.3070940367749	0.51	0.33	0.78	10.5997454051923	10.889312770131	11.1788801350697	18.3629897690359	18.8646360215215	19.3662822740071	18.358108853604	18.8530265996602	19.3538946437076	12.1883501107539	0.624828635043923	-0.0110162134578986	-6.81744945596846	-0.155783575076813	-0.151522679839834	-0.159784185683076	0.474848771095835	0.482292547926859	0.467859711317146	0.472518517519353	0.479948225717099	0.46553504462672	0.00045835418979819	0.000819774457890436	0.000819749546907907
212	8.11571529291185	0.3	12.2041320941379	11.8095133879231	12.5987508003526	0.398613326077631	10.0080725788975	9.74627320263935	10.2698719551556	0.5	0.32	0.78	10.6625358691605	10.9489474217445	11.2353589743285	18.574660189401	19.0736031546439	19.5725461198867	18.5317712124167	19.0384957129944	19.535057206806	12.2041320941379	0.624856711762143	0.0458992976574354	-6.81542597245707	-0.155783575076813	-0.151522679839834	-0.159784185683076	0.474848771095835	0.482292547926859	0.467859711317146	0.472518517519353	0.479948225717099	0.46553504462672	0.00045835418979819	0.000819774457890436	0.000819749546907907
212	8.11571529291185	0.3	12.213041606336	11.816655981684	12.609427230988	0.380597186479006	9.78957848344397	9.52360707047313	10.0555498964148	0.5	0.32	0.78	10.4112536390612	10.7020148832713	10.9927761274814	18.1282929769502	18.634572547511	19.1408521180718	18.0811574614652	18.5876093885343	19.0902662989368	12.213041606336	0.623350239565261	0.0720597225833021	-6.80549088213371	-0.155783575076813	-0.151522679839834	-0.159784185683076	0.474848771095835	0.482292547926859	0.467859711317146	0.472518517519353	0.479948225717099	0.46553504462672	0.00045835418979819	0.000819774457890436	0.000819749546907907
212	8.11571529291185	0.3	12.2305777571329	11.8312404572862	12.6299150569796	0.378505276087529	9.72195485091992	9.45664491056413	9.98726479127571	0.5	0.32	0.77	10.3761640168252	10.6672714320302	10.9583788472352	18.1101706673277	18.6182587202284	19.1263467731291	18.1063632136788	18.6215730094833	19.1291012523519	12.2305777571329	0.617800905737806	0.0137375523769244	-6.90268872244459	-0.155783575076813	-0.151522679839834	-0.159784185683076	0.474848771095835	0.482292547926859	0.467859711317146	0.472518517519353	0.479948225717099	0.46553504462672	0.00045835418979819	0.000819774457890436	0.000819749546907907
212	8.11571529291185	0.3	12.2320636096839	11.8384245784881	12.6257026408798	0.399862728962681	10.106080071174	9.84240459469667	10.3697555476513	0.5	0.32	0.78	10.8487542699757	11.1393895942807	11.4300249185858	18.9910627527248	19.4998284178584	20.008594082992	18.9357883946245	19.447843577102	19.9484003898804	12.2320636096839	0.623916957794684	0.0701849581768371	-6.84428987543882	-0.155783575076813	-0.151522679839834	-0.159784185683076	0.474848771095835	0.482292547926859	0.467859711317146	0.472518517519353	0.479948225717099	0.46553504462672	0.00045835418979819	0.000819774457890436	0.000819749546907907
212	8.11571529291185	0.3	12.233862765546	11.8371058281595	12.6306197029326	0.389400829780383	10.0116912147236	9.74469550499894	10.2786869244482	0.49	0.32	0.78	10.7901538139683	11.085794121469	11.3814344289697	18.9447382607354	19.4638066949289	19.9828751291225	18.8832220562364	19.4085366544565	19.923018336306	12.233862765546	0.619836891537113	0.000982550258620005	-6.93082562870968	-0.155783575076813	-0.151522679839834	-0.159784185683076	0.474848771095835	0.482292547926859	0.467859711317146	0.472518517519353	0.479948225717099	0.46553504462672	0.00045835418979819	0.000819774457890436	0.000819749546907907
212	8.11571529291185	0.3	12.2342333895815	11.8388411373489	12.629625641814	0.384068347013583	9.82901033171976	9.56392300656991	10.0940976568696	0.51	0.33	0.77	10.4203892145204	10.709215578137	10.9980419417537	18.1051887991016	18.6070180240744	19.1088472490472	18.1273211670146	18.628080551212	19.1279756558382	12.2342333895815	0.624261365572792	0.0955130022590597	-6.73224408396164	-0.155783575076813	-0.151522679839834	-0.159784185683076	0.474848771095835	0.482292547926859	0.467859711317146	0.472518517519353	0.479948225717099	0.46553504462672	0.00045835418979819	0.000819774457890436	0.000819749546907907
212	8.11571529291185	0.3	12.2355787357925	11.835771277488	12.635386194097	0.390483691421728	9.92015507110083	9.65620192427769	10.184108217924	0.5	0.32	0.77	10.6398833205812	10.9307254867167	11.2215676528521	18.6212975272042	19.1303123674881	19.6393272077721	18.5966353688394	19.1010704764176	19.6100845393953	12.2355787357925	0.617302564438528	0.0561555404451129	-6.89769366680359	-0.155783575076813	-0.151522679839834	-0.159784185683076	0.474848771095835	0.482292547926859	0.467859711317146	0.472518517519353	0.479948225717099	0.46553504462672	0.00045835418979819	0.000819774457890436	0.000819749546907907
212	8.11571529291185	0.3	12.235800388888	11.8403693869292	12.6312313908468	0.394535686475337	9.95148100366807	9.68893463522686	10.2140273721093	0.49	0.32	0.77	10.7096157135393	10.9998200361867	11.290024358834	18.7818125765705	19.2907536387584	19.7996947009464	18.7451238521563	19.2560314093892	19.7592164121458	12.235800388888	0.616738693392954	-0.228750439942605	-7.22907330942235	-0.155783575076813	-0.151522679839834	-0.159784185683076	0.474848771095835	0.482292547926859	0.467859711317146	0.472518517519353	0.479948225717099	0.46553504462672	0.00045835418979819	0.000819774457890436	0.000819749546907907
212	8.11571529291185	0.3	12.2627677036834	11.8651454657757	12.6603899415912	0.392303909889071	10.0139170979242	9.7484852306023	10.2793489652461	0.5	0.32	0.78	10.693968891886	10.9851443991478	11.2763199064097	18.6621319472296	19.1702646892694	19.6783974313092	18.6136791744502	19.1211376950465	19.6281278855105	12.2627677036834	0.621150446702699	-0.0271145452149908	-6.91026966604481	-0.155783575076813	-0.151522679839834	-0.159784185683076	0.474848771095835	0.482292547926859	0.467859711317146	0.472518517519353	0.479948225717099	0.46553504462672	0.00045835418979819	0.000819774457890436	0.000819749546907907
212	8.11571529291185	0.3	12.2634301651615	11.8649546250408	12.6619057052821	0.388027916084293	9.93043395833549	9.66483906806487	10.1960288486061	0.49	0.32	0.76	10.7280483581566	11.0228608021544	11.3176732461523	18.8660115585229	19.3844595362328	19.9029075139428	18.8486554026366	19.3644866323488	19.8750497139827	12.2634301651615	0.613752896730531	0.0278587085077699	-7.02939640305902	-0.155783575076813	-0.151522679839834	-0.159784185683076	0.474848771095835	0.482292547926859	0.467859711317146	0.472518517519353	0.479948225717099	0.46553504462672	0.00045835418979819	0.000819774457890436	0.000819749546907907
212	8.11571529291185	0.3	12.2750498305847	11.8712075566974	12.6788921044719	0.383077553137602	9.80454281350533	9.53956076755006	10.0695248594606	0.5	0.32	0.78	10.4662107475977	10.75693251193	11.0476542762623	18.2662831708491	18.7736689095169	19.2810546481847	18.2148288655015	18.7194066216546	19.2236625795997	12.2750498305847	0.619295162969558	-0.101640119279116	-7.04966543966516	-0.155783575076813	-0.151522679839834	-0.159784185683076	0.474848771095835	0.482292547926859	0.467859711317146	0.472518517519353	0.479948225717099	0.46553504462672	0.00045835418979819	0.000819774457890436	0.000819749546907907
212	8.11571529291185	0.3	12.2839117838056	11.8858133183313	12.68201024928	0.383545290466956	9.69561923869231	9.43384013292592	9.95739834445871	0.5	0.32	0.78	10.391653411781	10.6800108250125	10.968368238244	18.1832025226627	18.6877671993248	19.192331875987	18.140180384545	18.6493100452534	19.1432347375765	12.2839117838056	0.62102985762083	-0.104704353996838	-7.05100079793967	-0.155783575076813	-0.151522679839834	-0.159784185683076	0.474848771095835	0.482292547926859	0.467859711317146	0.472518517519353	0.479948225717099	0.46553504462672	0.00045835418979819	0.000819774457890436	0.000819749546907907
212	8.11571529291185	0.3	12.3005669309115	11.9019923396345	12.6991415221885	0.384816693851841	9.90346391047465	9.63679056453443	10.1701372564149	0.5	0.32	0.78	10.5443824795086	10.8361710929327	11.1279597063568	18.3706534317339	18.8790139263345	19.387374420935	18.3432592058954	18.8532115950019	19.3610824429457	12.3005669309115	0.623139349207185	0.029168061904758	-6.83983042864884	-0.155783575076813	-0.151522679839834	-0.159784185683076	0.474848771095835	0.482292547926859	0.467859711317146	0.472518517519353	0.479948225717099	0.46553504462672	0.00045835418979819	0.000819774457890436	0.000819749546907907
212	8.11571529291185	0.3	12.3061388721069	11.906139732632	12.7061380115818	0.393903158486311	10.0582515749702	9.79253665515876	10.3239664947817	0.5	0.32	0.77	10.8211560084908	11.1147819301818	11.4084078518728	18.9740208782463	19.4888701572131	20.0037194361799	18.9659951408872	19.4806688259465	19.9987977889475	12.3061388721069	0.617004158999314	-0.0667261411195898	-7.04048052135755	-0.155783575076813	-0.151522679839834	-0.159784185683076	0.474848771095835	0.482292547926859	0.467859711317146	0.472518517519353	0.479948225717099	0.46553504462672	0.00045835418979819	0.000819774457890436	0.000819749546907907
212	8.11571529291185	0.3	12.3162104587055	11.9145462762649	12.7178746411461	0.388734111641511	9.94332163053284	9.67777706993899	10.2088661911267	0.5	0.32	0.78	10.6588500526708	10.9513138729487	11.2437776932266	18.649026818819	19.1607298262677	19.6724328337165	18.6039045064891	19.1217755061072	19.633513050525	12.3162104587055	0.621083749069868	0.0705618617849685	-6.84518043692802	-0.155783575076813	-0.151522679839834	-0.159784185683076	0.474848771095835	0.482292547926859	0.467859711317146	0.472518517519353	0.479948225717099	0.46553504462672	0.00045835418979819	0.000819774457890436	0.000819749546907907
212	8.11571529291185	0.3	12.3172450358115	11.9198801146862	12.7146099569369	0.386107511296936	9.87220484722055	9.60709652525721	10.1373131691839	0.49	0.32	0.78	10.6402886450779	10.9339079566448	11.2275272682116	18.6844796904693	19.2000788670235	19.7156780435776	18.6593527128496	19.1783691800415	19.6890186189615	12.3172450358115	0.619644990004692	0.0108852977707841	-6.91083077028243	-0.155783575076813	-0.151522679839834	-0.159784185683076	0.474848771095835	0.482292547926859	0.467859711317146	0.472518517519353	0.479948225717099	0.46553504462672	0.00045835418979819	0.000819774457890436	0.000819749546907907
212	8.11571529291185	0.3	12.3212605270374	11.924191309366	12.7183297447088	0.377908588397341	9.86352416299237	9.59400912482556	10.1330392011592	0.5	0.33	0.78	10.546172435584	10.8424356587589	11.1386988819338	18.4287328641944	18.946433084888	19.4641333055817	18.4174758362174	18.9346730112434	19.4465664810517	12.3212605270374	0.621665463332405	0.062088511262501	-6.80628317371384	-0.155783575076813	-0.151522679839834	-0.159784185683076	0.474848771095835	0.482292547926859	0.467859711317146	0.472518517519353	0.479948225717099	0.46553504462672	0.00045835418979819	0.000819774457890436	0.000819749546907907
212	8.11571529291185	0.3	12.3291995732559	11.9314762916774	12.7269228548344	0.382945906024505	9.7580368249143	9.49423820197123	10.0218354478574	0.5	0.32	0.78	10.4776383614271	10.768760883597	11.0598834057669	18.355838984046	18.8658583182934	19.3758776525408	18.3268805757023	18.8384951031102	19.3514442140359	12.3291995732559	0.62129910912688	-0.101902425153892	-7.00791137038842	-0.155783575076813	-0.151522679839834	-0.159784185683076	0.474848771095835	0.482292547926859	0.467859711317146	0.472518517519353	0.479948225717099	0.46553504462672	0.00045835418979819	0.000819774457890436	0.000819749546907907
212	8.11571529291185	0.3	12.3460683538283	11.9463964576591	12.7457402499976	0.383077725463577	9.85717303776923	9.5907686804963	10.1235773950422	0.5	0.32	0.77	10.521195503293	10.8134444792794	11.1056934552658	18.360894318597	18.8709078965335	19.3809214744701	18.3517591205927	18.8619313718872	19.3645871261611	12.3460683538283	0.62258781981392	-0.0915146987156061	-6.97451901901032	-0.155783575076813	-0.151522679839834	-0.159784185683076	0.474848771095835	0.482292547926859	0.467859711317146	0.472518517519353	0.479948225717099	0.46553504462672	0.00045835418979819	0.000819774457890436	0.000819749546907907
212	8.11571529291185	0.3	12.3514827951597	11.9542331012013	12.7487324891182	0.39565092915429	10.1433876253944	9.87640191084437	10.4103733399443	0.5	0.33	0.79	10.832049929313	11.1248693808223	11.4176888323316	18.9005683192253	19.4115015298886	19.922434740552	18.8634313021832	19.372055873777	19.8864519328244	12.3514827951597	0.624340624362822	0.0527027468599429	-6.78850770079708	-0.155783575076813	-0.151522679839834	-0.159784185683076	0.474848771095835	0.482292547926859	0.467859711317146	0.472518517519353	0.479948225717099	0.46553504462672	0.00045835418979819	0.000819774457890436	0.000819749546907907
212	8.11571529291185	0.3	12.3599714846434	11.9612345215378	12.7587084477489	0.391213689115002	9.97967372969028	9.71454369509062	10.2448037642899	0.5	0.32	0.78	10.6679061870644	10.9590554602837	11.250204733503	18.6292773915234	19.1377089879429	19.6461405843623	18.6074292986099	19.1113640433971	19.6232217492525	12.3599714846434	0.62352383620643	0.0846971523421677	-6.80421490370465	-0.155783575076813	-0.151522679839834	-0.159784185683076	0.474848771095835	0.482292547926859	0.467859711317146	0.472518517519353	0.479948225717099	0.46553504462672	0.00045835418979819	0.000819774457890436	0.000819749546907907
212	8.11571529291185	0.3	12.3608174385263	11.9543678325328	12.7672670445199	0.381098100617411	9.80163862046485	9.53562224620154	10.0676549947282	0.5	0.33	0.77	10.4693450567125	10.7614096059356	11.0534741551586	18.2801792560284	18.7901435647036	19.3001078733788	18.2731097385933	18.7785201575713	19.2866510238738	12.3608174385263	0.621354176907469	0.0351068138785508	-6.83234652604468	-0.155783575076813	-0.151522679839834	-0.159784185683076	0.474848771095835	0.482292547926859	0.467859711317146	0.472518517519353	0.479948225717099	0.46553504462672	0.00045835418979819	0.000819774457890436	0.000819749546907907
212	8.11571529291185	0.3	12.372183431127	11.9692662447982	12.7751006174558	0.379352483490782	9.75383777792597	9.48813643996925	10.0195391158827	0.5	0.32	0.78	10.4031339417749	10.6944584420875	10.9857829424002	18.1486879638382	18.6569153385878	19.1651427133373	18.1017881047439	18.6142826784122	19.1231898714542	12.372183431127	0.620224013294005	0.00348717400471481	-6.91482570843861	-0.155783575076813	-0.151522679839834	-0.159784185683076	0.474848771095835	0.482292547926859	0.467859711317146	0.472518517519353	0.479948225717099	0.46553504462672	0.00045835418979819	0.000819774457890436	0.000819749546907907
212	8.11571529291185	0.3	12.37406625912	11.9688409016895	12.7792916165506	0.375811240338561	9.6593832579525	9.39426498927504	9.92450152662995	0.5	0.32	0.77	10.319773511557	10.6110108238588	10.9022481361606	18.0253838007695	18.5340833691724	19.0427829375753	18.0114081119806	18.520575963902	19.0301657728155	12.37406625912	0.615733271106272	0.019019662196171	-6.92800514992699	-0.155783575076813	-0.151522679839834	-0.159784185683076	0.474848771095835	0.482292547926859	0.467859711317146	0.472518517519353	0.479948225717099	0.46553504462672	0.00045835418979819	0.000819774457890436	0.000819749546907907
212	8.11571529291185	0.3	12.3740788904007	11.9745818195643	12.7735759612371	0.391190744681884	10.090932129997	9.82283337910477	10.3590308808891	0.5	0.33	0.78	10.7414252047059	11.0345954712716	11.3277657378374	18.7066241264411	19.2171919400392	19.7277597536374	18.688410918812	19.1965759282908	19.7075082738683	12.3740788904007	0.628503625416977	0.0342027836458561	-6.76872037435693	-0.155783575076813	-0.151522679839834	-0.159784185683076	0.474848771095835	0.482292547926859	0.467859711317146	0.472518517519353	0.479948225717099	0.46553504462672	0.00045835418979819	0.000819774457890436	0.000819749546907907
212	8.11571529291185	0.3	12.378104879204	11.9751976062345	12.7810121521734	0.387391369251045	9.85130321804784	9.58747123628769	10.115135199808	0.5	0.32	0.78	10.5345951648075	10.824490492874	11.1143858209406	18.4035310382184	18.909966984208	19.4164029301976	18.3412675700511	18.8514921064489	19.3579195759171	12.378104879204	0.617130180078702	0.0451270482888528	-6.91004369032524	-0.155783575076813	-0.151522679839834	-0.159784185683076	0.474848771095835	0.482292547926859	0.467859711317146	0.472518517519353	0.479948225717099	0.46553504462672	0.00045835418979819	0.000819774457890436	0.000819749546907907
212	8.11571529291185	0.3	12.386700382923	11.9874787535785	12.7859220122675	0.386759485617403	9.94628443450014	9.67955375266608	10.2130151163342	0.5	0.33	0.78	10.5975772956462	10.8896051194576	11.1816329432691	18.4705324266693	18.9795081329767	19.488483839284	18.4737509938541	18.9908876114559	19.4905213868852	12.386700382923	0.625019429167519	-0.0451273388894217	-6.86082790341318	-0.155783575076813	-0.151522679839834	-0.159784185683076	0.474848771095835	0.482292547926859	0.467859711317146	0.472518517519353	0.479948225717099	0.46553504462672	0.00045835418979819	0.000819774457890436	0.000819749546907907
212	8.11571529291185	0.3	12.3876570428733	11.9835166634563	12.7917974222903	0.384478828471354	9.91330365264849	9.64617476250558	10.1804325427914	0.5	0.32	0.77	10.5638328789343	10.8563742253314	11.1489155717285	18.4148702112106	18.924828195879	19.4347861805474	18.3819869861653	18.8941014422504	19.4031439629692	12.3876570428733	0.617166544914133	-0.0741750283065659	-7.02770157844389	-0.155783575076813	-0.151522679839834	-0.159784185683076	0.474848771095835	0.482292547926859	0.467859711317146	0.472518517519353	0.479948225717099	0.46553504462672	0.00045835418979819	0.000819774457890436	0.000819749546907907
212	8.11571529291185	0.3	12.3887914159913	11.9859591815664	12.7916236504162	0.388039774646367	9.96145052739412	9.69503273433966	10.2278683204486	0.5	0.32	0.77	10.694013596519	10.987883207829	11.2817528191391	18.7289593040217	19.2436278090913	19.758296314161	18.6808036959927	19.1909850098573	19.7044935954001	12.3887914159913	0.618904287715095	0.153162298220037	-6.80019517260997	-0.155783575076813	-0.151522679839834	-0.159784185683076	0.474848771095835	0.482292547926859	0.467859711317146	0.472518517519353	0.479948225717099	0.46553504462672	0.00045835418979819	0.000819774457890436	0.000819749546907907
212	8.11571529291185	0.3	12.3906316300086	11.9880271152366	12.7932361447807	0.379413867954951	9.75335538336009	9.48770181762886	10.0190089490913	0.5	0.32	0.77	10.4172621845407	10.7089432362511	11.0006242879615	18.1898381526732	18.6991496232712	19.2084610938692	18.1793221606571	18.684088535389	19.1971983870226	12.3906316300086	0.620063358849616	0.0923123882990739	-6.82663243610845	-0.155783575076813	-0.151522679839834	-0.159784185683076	0.474848771095835	0.482292547926859	0.467859711317146	0.472518517519353	0.479948225717099	0.46553504462672	0.00045835418979819	0.000819774457890436	0.000819749546907907
212	8.11571529291185	0.3	12.391666586108	11.9852936921715	12.7980394800446	0.382456914370065	9.91196903759419	9.64373154676702	10.1802065284214	0.5	0.32	0.77	10.6499114378606	10.9461355195628	11.242359601265	18.6659771344092	19.185165671138	19.7043542078667	18.6394625918099	19.1691208198525	19.6926907472734	12.391666586108	0.617247792373902	-0.0388151932988378	-6.97520142740855	-0.155783575076813	-0.151522679839834	-0.159784185683076	0.474848771095835	0.482292547926859	0.467859711317146	0.472518517519353	0.479948225717099	0.46553504462672	0.00045835418979819	0.000819774457890436	0.000819749546907907
212	8.11571529291185	0.3	12.3929280525734	11.9866520811263	12.7992040240204	0.381215510775546	9.91079215595804	9.64188029115895	10.1797040207571	0.5	0.32	0.77	10.5668501933477	10.8615594517847	11.1562687102217	18.4288269396814	18.9428065856383	19.4567862315953	18.4009733534283	18.9185681058363	19.4252466864205	12.3929280525734	0.615763169334439	-0.164382941813833	-7.12665664516425	-0.155783575076813	-0.151522679839834	-0.159784185683076	0.474848771095835	0.482292547926859	0.467859711317146	0.472518517519353	0.479948225717099	0.46553504462672	0.00045835418979819	0.000819774457890436	0.000819749546907907
212	8.11571529291185	0.3	12.4043522255255	12.0024542810961	12.8062501699549	0.388743793341678	9.86167255268682	9.59831386293034	10.1250312424433	0.5	0.33	0.77	10.5827100463504	10.8730786143802	11.16344718241	18.5287658232004	19.0371583971137	19.5455509710269	18.5185088174843	19.0344172628738	19.5396836212605	12.4043522255255	0.621053501035734	0.107058198620809	-6.80720360128138	-0.155783575076813	-0.151522679839834	-0.159784185683076	0.474848771095835	0.482292547926859	0.467859711317146	0.472518517519353	0.479948225717099	0.46553504462672	0.00045835418979819	0.000819774457890436	0.000819749546907907
212	8.11571529291185	0.3	12.4258380616131	12.019842096093	12.8318340271333	0.377290491387703	9.72457810979209	9.45851004214724	9.99064617743694	0.49	0.32	0.76	10.4788647325735	10.7736353970951	11.0684060616166	18.4046272651246	18.9223497806514	19.4400722961781	18.3968636809142	18.9159751258589	19.4324668077851	12.4258380616131	0.610355169256821	0.0575432069081507	-6.99614698644183	-0.155783575076813	-0.151522679839834	-0.159784185683076	0.474848771095835	0.482292547926859	0.467859711317146	0.472518517519353	0.479948225717099	0.46553504462672	0.00045835418979819	0.000819774457890436	0.000819749546907907
212	8.11571529291185	0.3	12.4310639115763	12.0304012142369	12.8317266089157	0.381872917271181	9.76762889029068	9.50297043384277	10.0322873467386	0.5	0.32	0.77	10.3878654245383	10.6771682744405	10.9664711243427	18.086640014122	18.5903543276401	19.0940686411583	18.0613079156736	18.5640052657649	19.0697637166354	12.4310639115763	0.622791003028247	0.0358586838995083	-6.82921790257199	-0.155783575076813	-0.151522679839834	-0.159784185683076	0.474848771095835	0.482292547926859	0.467859711317146	0.472518517519353	0.479948225717099	0.46553504462672	0.00045835418979819	0.000819774457890436	0.000819749546907907
212	8.11571529291185	0.3	12.4350580913856	12.0277446473716	12.8423715353995	0.372290186784009	9.63692176524582	9.37042363529948	9.90341989519216	0.51	0.32	0.77	10.22828848503	10.5191845917485	10.8100806984671	17.7923541040304	18.2983748860797	18.8043956681289	17.770314068789	18.2736987577266	18.776391695254	12.4350580913856	0.620846854075063	0.0394614799006053	-6.82966476943847	-0.155783575076813	-0.151522679839834	-0.159784185683076	0.474848771095835	0.482292547926859	0.467859711317146	0.472518517519353	0.479948225717099	0.46553504462672	0.00045835418979819	0.000819774457890436	0.000819749546907907
212	8.11571529291185	0.3	12.4355799229391	12.0303244308164	12.8408354150618	0.383681443019199	9.92594191757848	9.65802130829562	10.1938625268613	0.5	0.32	0.77	10.5819740656003	10.8755258034325	11.1690775412648	18.4523133178753	18.9641940508943	19.4760747839133	18.441873299992	18.957637500158	19.4644805205201	12.4355799229391	0.617883587298896	-0.118497087762919	-7.03898195163644	-0.155783575076813	-0.151522679839834	-0.159784185683076	0.474848771095835	0.482292547926859	0.467859711317146	0.472518517519353	0.479948225717099	0.46553504462672	0.00045835418979819	0.000819774457890436	0.000819749546907907
212	8.11571529291185	0.3	12.4360354227619	12.0342369563265	12.8378338891973	0.394525550738538	10.0529549276498	9.78772578202243	10.3181840732771	0.5	0.32	0.78	10.7092121166194	10.9994118262649	11.2896115359105	18.6574629656688	19.1630454750447	19.6686279844206	18.6118342444762	19.1175296793146	19.6175533618768	12.4360354227619	0.623129878949162	-0.02303691911265	-6.89437887506344	-0.155783575076813	-0.151522679839834	-0.159784185683076	0.474848771095835	0.482292547926859	0.467859711317146	0.472518517519353	0.479948225717099	0.46553504462672	0.00045835418979819	0.000819774457890436	0.000819749546907907
212	8.11571529291185	0.3	12.4376519469592	12.0354505923032	12.8398533016151	0.381344150990751	9.75535255192549	9.49073042620612	10.0199746776449	0.5	0.32	0.77	10.4453955144648	10.7366357711035	11.0278760277423	18.2671035851002	18.7764300082886	19.2857564314771	18.2475174103055	18.760616384967	19.2624693360131	12.4376519469592	0.616011138095465	0.104880424228427	-6.86386739436906	-0.155783575076813	-0.151522679839834	-0.159784185683076	0.474848771095835	0.482292547926859	0.467859711317146	0.472518517519353	0.479948225717099	0.46553504462672	0.00045835418979819	0.000819774457890436	0.000819749546907907
212	8.11571529291185	0.3	12.4410101959503	12.0361692737903	12.8458511181102	0.385789915855617	9.91993496435325	9.65336634154012	10.1865035871664	0.5	0.33	0.77	10.5500104983677	10.8413391053752	11.1326677123828	18.3664269510644	18.8735985392052	19.3807701273459	18.3686874533293	18.8743275310663	19.3856041064422	12.4410101959503	0.620991029440043	0.0297050667421545	-6.85018853414833	-0.155783575076813	-0.151522679839834	-0.159784185683076	0.474848771095835	0.482292547926859	0.467859711317146	0.472518517519353	0.479948225717099	0.46553504462672	0.00045835418979819	0.000819774457890436	0.000819749546907907
212	8.11571529291185	0.3	12.4417832554975	12.0377924580354	12.8457740529596	0.378717214235339	9.74014508009034	9.47445843130966	10.005831728871	0.51	0.33	0.77	10.3312418411872	10.6209547617122	10.9106676822372	17.9595953822971	18.4632257211892	18.9668560600813	17.9480623036537	18.4538872051643	18.9522860310635	12.4417832554975	0.621683553442769	-0.0555690598006971	-6.91967281934946	-0.155783575076813	-0.151522679839834	-0.159784185683076	0.474848771095835	0.482292547926859	0.467859711317146	0.472518517519353	0.479948225717099	0.46553504462672	0.00045835418979819	0.000819774457890436	0.000819749546907907
212	8.11571529291185	0.3	12.4462536824427	12.0453092590348	12.8471981058506	0.382247403281384	9.89188517625347	9.6240724242464	10.1596979282605	0.51	0.33	0.78	10.4821661300078	10.7738573844501	11.0655486388925	18.2083351839773	18.7150255059249	19.2217158278725	18.1956955005626	18.6895787670097	19.2032974712931	12.4462536824427	0.626203000972023	-0.01143190804692	-6.81422350622733	-0.155783575076813	-0.151522679839834	-0.159784185683076	0.474848771095835	0.482292547926859	0.467859711317146	0.472518517519353	0.479948225717099	0.46553504462672	0.00045835418979819	0.000819774457890436	0.000819749546907907
212	8.11571529291185	0.3	12.4511996984624	12.0440887881798	12.858310608745	0.371177092335165	9.67912105569552	9.41081734198401	9.94742476940704	0.49	0.33	0.78	10.4130135504758	10.7098900177361	11.0067664849965	18.2740428116584	18.7950383185011	19.3160338253438	18.2638819618702	18.7817151291081	19.3029516169124	12.4511996984624	0.617012450787987	-0.0891355440103049	-7.03574196907393	-0.155783575076813	-0.151522679839834	-0.159784185683076	0.474848771095835	0.482292547926859	0.467859711317146	0.472518517519353	0.479948225717099	0.46553504462672	0.00045835418979819	0.000819774457890436	0.000819749546907907
212	8.11571529291185	0.3	12.4573585865419	12.0547708897737	12.8599462833102	0.389368480379177	9.91339491149982	9.64900262060941	10.1777872023902	0.51	0.33	0.78	10.4891344662072	10.776547207194	11.0639599481808	18.1980061460841	18.6966496560697	19.1952931660553	18.194598544996	18.6905008413575	19.188728408134	12.4573585865419	0.624020974000225	-0.0422893802472311	-6.84070134801689	-0.155783575076813	-0.151522679839834	-0.159784185683076	0.474848771095835	0.482292547926859	0.467859711317146	0.472518517519353	0.479948225717099	0.46553504462672	0.00045835418979819	0.000819774457890436	0.000819749546907907
212	8.11571529291185	0.3	12.4645965451264	12.0624497465016	12.8667433437511	0.396701664157177	10.134565787966	9.86839746602164	10.4007341099104	0.5	0.32	0.78	10.818492802673	11.1102868943854	11.4020809860978	18.8715247005755	19.3805234594296	19.8895222182836	18.8332796023505	19.3372566620375	19.8434705684225	12.4645965451264	0.624589603077984	0.0894362029188517	-6.78576602714852	-0.155783575076813	-0.151522679839834	-0.159784185683076	0.474848771095835	0.482292547926859	0.467859711317146	0.472518517519353	0.479948225717099	0.46553504462672	0.00045835418979819	0.000819774457890436	0.000819749546907907
212	8.11571529291185	0.3	12.4730186290935	12.0671543445262	12.8788829136607	0.382695491590039	9.95768511063957	9.68834650475447	10.2270237165247	0.5	0.32	0.77	10.6583726406062	10.9546782306897	11.2509838207732	18.6344362809438	19.1524785585297	19.6705208361155	18.6195069801183	19.1388462696551	19.6591815284685	12.4730186290935	0.620543628797357	0.0705065171215699	-6.85561537103009	-0.155783575076813	-0.151522679839834	-0.159784185683076	0.474848771095835	0.482292547926859	0.467859711317146	0.472518517519353	0.479948225717099	0.46553504462672	0.00045835418979819	0.000819774457890436	0.000819749546907907
212	8.11571529291185	0.3	12.4785031398718	12.0748452904975	12.8821609892461	0.379388868980835	9.75763212696839	9.49184796582247	10.0234162881143	0.5	0.32	0.76	10.4581102806789	10.7509510507935	11.043791820908	18.3023996537308	18.814890788907	19.3273819240831	18.2870761281305	18.7948280727298	19.3111926038921	12.4785031398718	0.614925598890514	-0.0246687108997428	-6.99332214630407	-0.155783575076813	-0.151522679839834	-0.159784185683076	0.474848771095835	0.482292547926859	0.467859711317146	0.472518517519353	0.479948225717099	0.46553504462672	0.00045835418979819	0.000819774457890436	0.000819749546907907
212	8.11571529291185	0.3	12.4803351332721	12.0787815946646	12.8818886718797	0.38788190130095	9.84350612585313	9.58015520807898	10.1068570436273	0.51	0.33	0.79	10.4328592848223	10.719650365759	11.0064414466957	18.1210431645794	18.6191763622955	19.1173095600116	18.0913047131749	18.5799236209919	19.0776972483346	12.4803351332721	0.625284933006065	-0.173404594866981	-6.9865407941692	-0.155783575076813	-0.151522679839834	-0.159784185683076	0.474848771095835	0.482292547926859	0.467859711317146	0.472518517519353	0.479948225717099	0.46553504462672	0.00045835418979819	0.000819774457890436	0.000819749546907907
212	8.11571529291185	0.3	12.4810931034828	12.0717354475287	12.890450759437	0.392521671862684	10.1115887496559	9.84369033694668	10.379487162365	0.49	0.32	0.77	10.8994198585656	11.1960502054794	11.4926805523932	19.13618027493	19.6569760482112	20.1777718214924	19.106426017311	19.6224784793306	20.1405116491326	12.4810931034828	0.611944502524423	-0.0645023626771719	-7.09073931518174	-0.155783575076813	-0.151522679839834	-0.159784185683076	0.474848771095835	0.482292547926859	0.467859711317146	0.472518517519353	0.479948225717099	0.46553504462672	0.00045835418979819	0.000819774457890436	0.000819749546907907
212	8.11571529291185	0.3	12.483478461666	12.0783914366808	12.8885654866511	0.385339480406848	9.84702028745174	9.58215935345282	10.1118812214507	0.51	0.33	0.79	10.3578938083751	10.6441968562742	10.9304999041732	17.9057653605352	18.400699494108	18.8956336276807	17.8908763619834	18.3881028648394	18.8771274820265	12.483478461666	0.629269601636651	0.0677214005763893	-6.64968023225851	-0.155783575076813	-0.151522679839834	-0.159784185683076	0.474848771095835	0.482292547926859	0.467859711317146	0.472518517519353	0.479948225717099	0.46553504462672	0.00045835418979819	0.000819774457890436	0.000819749546907907
212	8.11571529291185	0.3	12.4851914921241	12.0789880900207	12.8913948942274	0.374750015490647	9.6302916383495	9.36537293408899	9.89521034261001	0.5	0.33	0.78	10.2404313976074	10.5301029180065	10.8197744384057	17.8332776266026	18.3377283126358	18.8421789986689	17.8246819891582	18.3327680637357	18.8348783786953	12.4851914921241	0.620109859677385	-0.056893643945377	-6.91940043084494	-0.155783575076813	-0.151522679839834	-0.159784185683076	0.474848771095835	0.482292547926859	0.467859711317146	0.472518517519353	0.479948225717099	0.46553504462672	0.00045835418979819	0.000819774457890436	0.000819749546907907
212	8.11571529291185	0.3	12.4917173837518	12.0824064894938	12.9010282780099	0.382431578682753	9.82156760761045	9.55576230190118	10.0873729133197	0.5	0.32	0.77	10.5356113625684	10.8286723775441	11.1217333925198	18.4460944468859	18.9591952983607	19.4722961498356	18.4232445906138	18.9305731132982	19.444017136157	12.4917173837518	0.613905303113445	-0.11696293599137	-7.12030683402695	-0.155783575076813	-0.151522679839834	-0.159784185683076	0.474848771095835	0.482292547926859	0.467859711317146	0.472518517519353	0.479948225717099	0.46553504462672	0.00045835418979819	0.000819774457890436	0.000819749546907907
212	8.11571529291185	0.3	12.4941178604002	12.0905080988466	12.8977276219538	0.379922902434415	9.73921072074511	9.47422892515157	10.0041925163387	0.5	0.32	0.78	10.3855102048215	10.6759793463178	10.9664484878142	18.1152650390926	18.6219253167399	19.1285855943872	18.0947802926079	18.6005654712684	19.111635072536	12.4941178604002	0.618576154176789	-0.145960355119449	-7.05263268229121	-0.155783575076813	-0.151522679839834	-0.159784185683076	0.474848771095835	0.482292547926859	0.467859711317146	0.472518517519353	0.479948225717099	0.46553504462672	0.00045835418979819	0.000819774457890436	0.000819749546907907
212	8.11571529291185	0.3	12.4962461865642	12.0878979002932	12.9045944728353	0.383480394721154	9.88029627771319	9.61349432815708	10.1470982272693	0.5	0.32	0.77	10.5615499353611	10.8546631382092	11.1477763410574	18.4487647865676	18.9607707485977	19.4727767106277	18.4325516871025	18.9396984273837	19.4526806974545	12.4962461865642	0.616101487005334	0.00512890939514923	-6.93455579426619	-0.155783575076813	-0.151522679839834	-0.159784185683076	0.474848771095835	0.482292547926859	0.467859711317146	0.472518517519353	0.479948225717099	0.46553504462672	0.00045835418979819	0.000819774457890436	0.000819749546907907
212	8.11571529291185	0.3	12.4975307536651	12.0929633871419	12.9020981201883	0.381678054624334	9.73947631108101	9.47547170210493	10.0034809200571	0.5	0.32	0.78	10.4102796774315	10.7003298091797	10.9903799409279	18.1849397842714	18.6916066888788	19.1982735934861	18.1371508754486	18.6441359383994	19.1517967887965	12.4975307536651	0.617714218920066	0.0860582677438967	-6.85462618477216	-0.155783575076813	-0.151522679839834	-0.159784185683076	0.474848771095835	0.482292547926859	0.467859711317146	0.472518517519353	0.479948225717099	0.46553504462672	0.00045835418979819	0.000819774457890436	0.000819749546907907
212	8.11571529291185	0.3	12.4995982713556	12.0909032407884	12.9082933019228	0.378057117772581	9.78029710858288	9.51314060104228	10.0474536161235	0.5	0.32	0.78	10.4975981178286	10.7924010402638	11.0872039626989	18.3897792459384	18.9062174448282	19.422655643718	18.3391300723541	18.8564467095669	19.370999564411	12.4995982713556	0.614440465063083	0.0524605955509398	-6.92711219879489	-0.155783575076813	-0.151522679839834	-0.159784185683076	0.474848771095835	0.482292547926859	0.467859711317146	0.472518517519353	0.479948225717099	0.46553504462672	0.00045835418979819	0.000819774457890436	0.000819749546907907
212	8.11571529291185	0.3	12.5011824360411	12.0902737640383	12.9120911080438	0.377175759859114	9.7874354580811	9.5195821925136	10.0552887236486	0.49	0.32	0.77	10.5546729776536	10.8516506776082	11.1486283775628	18.5471454852781	19.0690080402434	19.5908705952087	18.5158701912533	19.0372007888075	19.5629000857444	12.5011824360411	0.61083937358431	0.162557048219557	-6.90203530288455	-0.155783575076813	-0.151522679839834	-0.159784185683076	0.474848771095835	0.482292547926859	0.467859711317146	0.472518517519353	0.479948225717099	0.46553504462672	0.00045835418979819	0.000819774457890436	0.000819749546907907
212	8.11571529291185	0.3	12.5013187185072	12.0954239407509	12.9072134962636	0.384984649851694	9.86114001415287	9.59570050597418	10.1265795223316	0.49	0.32	0.76	10.6461301285453	10.940626975708	11.2351238228708	18.7159914298649	19.2337195058013	19.7514475817377	18.7140123524142	19.2359518781474	19.7500311574816	12.5013187185072	0.61283073495409	-0.0332751328519228	-7.05709242877048	-0.155783575076813	-0.151522679839834	-0.159784185683076	0.474848771095835	0.482292547926859	0.467859711317146	0.472518517519353	0.479948225717099	0.46553504462672	0.00045835418979819	0.000819774457890436	0.000819749546907907
212	8.11571529291185	0.3	12.5034684953728	12.0978750646689	12.9090619260768	0.384273563108916	9.85844700748788	9.59268106806595	10.1242129469098	0.5	0.32	0.78	10.4881700348199	10.7787455623854	11.0693210899509	18.2637971387051	18.7697969910444	19.2757968433837	18.2243816059865	18.729079243724	19.2322176765401	12.5034684953728	0.62154762970978	0.139984313371585	-6.72709132137944	-0.155783575076813	-0.151522679839834	-0.159784185683076	0.474848771095835	0.482292547926859	0.467859711317146	0.472518517519353	0.479948225717099	0.46553504462672	0.00045835418979819	0.000819774457890436	0.000819749546907907
212	8.11571529291185	0.3	12.5042079684729	12.0952411145159	12.9131748224299	0.368605578614106	9.78725884851233	9.51445677894689	10.0600609180778	0.49	0.33	0.78	10.5235331924955	10.8252678790628	11.1270025656301	18.463233610486	18.9926183622204	19.5220031139548	18.4519094483775	18.9838995026702	19.5153961787824	12.5042079684729	0.618634240592826	-0.108279265698728	-7.00854662168967	-0.155783575076813	-0.151522679839834	-0.159784185683076	0.474848771095835	0.482292547926859	0.467859711317146	0.472518517519353	0.479948225717099	0.46553504462672	0.00045835418979819	0.000819774457890436	0.000819749546907907
212	8.11571529291185	0.3	12.5086346089564	12.1030037596914	12.9142654582214	0.37866015067391	9.72388913244255	9.45861373820424	9.98916452668087	0.5	0.32	0.78	10.406927387438	10.6987990973865	10.990670807335	18.196287785914	18.7066191674129	19.2169505489118	18.1543271947339	18.6631727753327	19.1701859048495	12.5086346089564	0.621784785255257	-0.14727492820503	-7.0498593250276	-0.155783575076813	-0.151522679839834	-0.159784185683076	0.474848771095835	0.482292547926859	0.467859711317146	0.472518517519353	0.479948225717099	0.46553504462672	0.00045835418979819	0.000819774457890436	0.000819749546907907
212	8.11571529291185	0.3	12.5104040019572	12.1028893652957	12.9179186386187	0.387669477256218	9.93492652138605	9.66901082280806	10.200842219964	0.49	0.32	0.77	10.7296039240808	11.0246878964978	11.3197718689148	18.8652030242897	19.3840310339953	19.9028590437009	18.8520418241513	19.3678211221194	19.8922163680419	12.5104040019572	0.614473917897584	-0.11066587555974	-7.09922790899938	-0.155783575076813	-0.151522679839834	-0.159784185683076	0.474848771095835	0.482292547926859	0.467859711317146	0.472518517519353	0.479948225717099	0.46553504462672	0.00045835418979819	0.000819774457890436	0.000819749546907907
212	8.11571529291185	0.3	12.513733439452	12.1088829110745	12.9185839678295	0.387146895411636	9.94330694418839	9.67687375782426	10.2097401305525	0.5	0.32	0.78	10.6324107445075	10.9251527130695	11.2178946816315	18.5739369743822	19.0853328378872	19.5967287013922	18.5316262947708	19.0366855124605	19.5534369527659	12.513733439452	0.621877159764866	0.0925187750733584	-6.79755519150187	-0.155783575076813	-0.151522679839834	-0.159784185683076	0.474848771095835	0.482292547926859	0.467859711317146	0.472518517519353	0.479948225717099	0.46553504462672	0.00045835418979819	0.000819774457890436	0.000819749546907907
212	8.11571529291185	0.3	12.5245174952643	12.1147966052292	12.9342383852993	0.384224174002761	9.92245143931398	9.6549321358953	10.1899707427327	0.49	0.32	0.78	10.6794226624966	10.9753285965179	11.2712345305393	18.7373279759774	19.2565027208132	19.7756774656491	18.6818455798572	19.2006071187535	19.7200637017641	12.5245174952643	0.614091809625383	0.0603836907066456	-6.9186479569582	-0.155783575076813	-0.151522679839834	-0.159784185683076	0.474848771095835	0.482292547926859	0.467859711317146	0.472518517519353	0.479948225717099	0.46553504462672	0.00045835418979819	0.000819774457890436	0.000819749546907907
212	8.11571529291185	0.3	12.5262235408889	12.1205926167048	12.9318544650729	0.384094022756185	10.0308084240959	9.7602933074437	10.3013235407481	0.5	0.33	0.77	10.6810163931297	10.9770501602039	11.2730839272781	18.6103854074485	19.1261886134443	19.6419918194401	18.6316825084859	19.1470782042756	19.661204272677	12.5262235408889	0.624957235660563	-0.0650466248318145	-6.87331133014409	-0.155783575076813	-0.151522679839834	-0.159784185683076	0.474848771095835	0.482292547926859	0.467859711317146	0.472518517519353	0.479948225717099	0.46553504462672	0.00045835418979819	0.000819774457890436	0.000819749546907907
212	8.11571529291185	0.3	12.5266319481631	12.1185583034093	12.9347055929169	0.380310881284252	9.87092829083935	9.60258377487926	10.1392728067994	0.5	0.32	0.77	10.5600195999765	10.8551196912143	11.150219782452	18.4579421182621	18.973749911192	19.4895577041218	18.4484216575027	18.9677206727174	19.4791383806645	12.5266319481631	0.617689351523282	0.100740932280946	-6.81882191973881	-0.155783575076813	-0.151522679839834	-0.159784185683076	0.474848771095835	0.482292547926859	0.467859711317146	0.472518517519353	0.479948225717099	0.46553504462672	0.00045835418979819	0.000819774457890436	0.000819749546907907
212	8.11571529291185	0.3	12.5276166854837	12.1151934900833	12.9400398808842	0.369107259171385	9.68877827108475	9.41901199495756	9.95854454721194	0.5	0.33	0.77	10.3262405970429	10.6219904563434	10.9177403156438	18.0133008920831	18.5292128693709	19.0451248466587	18.020116904295	18.5302690452336	19.0509777467303	12.5276166854837	0.616898070035505	0.122992776924176	-6.77829163224966	-0.155783575076813	-0.151522679839834	-0.159784185683076	0.474848771095835	0.482292547926859	0.467859711317146	0.472518517519353	0.479948225717099	0.46553504462672	0.00045835418979819	0.000819774457890436	0.000819749546907907
212	8.11571529291185	0.3	12.534279718953	12.1290447124751	12.939514725431	0.381750458468086	9.85790960336614	9.59073564979481	10.1250835569375	0.51	0.33	0.77	10.4305773757906	10.7211472233269	11.0117170708632	18.1017286251003	18.6059975967247	19.1102665683491	18.1007988876473	18.5992677863243	19.1045701142049	12.534279718953	0.621951727233943	0.0362751805509804	-6.83494895974499	-0.155783575076813	-0.151522679839834	-0.159784185683076	0.474848771095835	0.482292547926859	0.467859711317146	0.472518517519353	0.479948225717099	0.46553504462672	0.00045835418979819	0.000819774457890436	0.000819749546907907
212	8.11571529291185	0.3	12.5428313564547	12.1307004595871	12.9549622533223	0.374504582624179	9.84714167518803	9.57611573966853	10.1181676107075	0.5	0.33	0.78	10.48652737312	10.7833200361282	11.0801126991364	18.279456777724	18.7968071323619	19.3141574869998	18.2699347937382	18.7875375925769	19.3059795211006	12.5428313564547	0.622998394291325	-0.0812176063719363	-6.92552533244036	-0.155783575076813	-0.151522679839834	-0.159784185683076	0.474848771095835	0.482292547926859	0.467859711317146	0.472518517519353	0.479948225717099	0.46553504462672	0.00045835418979819	0.000819774457890436	0.000819749546907907
212	8.11571529291185	0.3	12.5455574825957	12.1416836370353	12.949431328156	0.390362760645452	10.0677958488409	9.79984624337132	10.3357454543105	0.5	0.33	0.77	10.796922621236	11.092134513831	11.387346406426	18.8947299474857	19.4113539137349	19.9279778799842	18.8967720020199	19.4094869822149	19.9288204961409	12.5455574825957	0.618763255820973	0.00362582203846609	-6.9160516628339	-0.155783575076813	-0.151522679839834	-0.159784185683076	0.474848771095835	0.482292547926859	0.467859711317146	0.472518517519353	0.479948225717099	0.46553504462672	0.00045835418979819	0.000819774457890436	0.000819749546907907
212	8.11571529291185	0.3	12.5505170051923	12.1462716197067	12.954762390678	0.377369432721076	9.73077889197903	9.46458589136216	9.9969718925959	0.49	0.32	0.77	10.4982764655221	10.7935421798111	11.0888078941002	18.4533155580469	18.972318026418	19.491320494789	18.4142728318702	18.9350865278295	19.4493391445004	12.5505170051923	0.615726266396681	-0.0705937349738998	-7.04845434281198	-0.155783575076813	-0.151522679839834	-0.159784185683076	0.474848771095835	0.482292547926859	0.467859711317146	0.472518517519353	0.479948225717099	0.46553504462672	0.00045835418979819	0.000819774457890436	0.000819749546907907
212	8.11571529291185	0.3	12.5598378149158	12.146974933537	12.9727006962947	0.386723825269906	9.96003030644425	9.69291091917786	10.2271496937106	0.5	0.32	0.77	10.6984609396863	10.9932914972691	11.288122054852	18.7444929592506	19.2610578504009	19.7776227415512	18.7087740656081	19.2290583361193	19.7419459883049	12.5598378149158	0.613542685693473	0.104426051865893	-6.87741141210687	-0.155783575076813	-0.151522679839834	-0.159784185683076	0.474848771095835	0.482292547926859	0.467859711317146	0.472518517519353	0.479948225717099	0.46553504462672	0.00045835418979819	0.000819774457890436	0.000819749546907907
212	8.11571529291185	0.3	12.5625299715976	12.1560711468246	12.9689887963707	0.38581833668759	9.94166354436105	9.67452705147843	10.2088000372437	0.5	0.32	0.78	10.6163430541246	10.9094853065186	11.2026275589127	18.5306250644228	19.042299295555	19.5539735266871	18.498192486828	19.0138433409662	19.5223124642275	12.5625299715976	0.617625126999992	0.0617212233401459	-6.84248640527211	-0.155783575076813	-0.151522679839834	-0.159784185683076	0.474848771095835	0.482292547926859	0.467859711317146	0.472518517519353	0.479948225717099	0.46553504462672	0.00045835418979819	0.000819774457890436	0.000819749546907907
212	8.11571529291185	0.3	12.5685219397879	12.1563040261149	12.980739853461	0.377483963286731	9.80336271167505	9.53524947347856	10.0714759498715	0.49	0.32	0.78	10.543500748464	10.8399641116366	11.1364274748093	18.4947959573275	19.0148347510365	19.5348735447455	18.4440086048785	18.9578835156971	19.4849726918756	12.5685219397879	0.61613766912473	0.0693762005917651	-6.89800186440981	-0.155783575076813	-0.151522679839834	-0.159784185683076	0.474848771095835	0.482292547926859	0.467859711317146	0.472518517519353	0.479948225717099	0.46553504462672	0.00045835418979819	0.000819774457890436	0.000819749546907907
212	8.11571529291185	0.3	12.5708493899821	12.1631058357151	12.9785929442491	0.380071397833053	9.887803767576	9.6188638609332	10.1567436742188	0.5	0.33	0.77	10.5419404604037	10.836689250307	11.1314380402103	18.3857384503004	18.8997969559484	19.4138554615964	18.3951788744617	18.9122040306125	19.4239925067882	12.5708493899821	0.620193704251213	0.00513985027703542	-6.87426008177143	-0.155783575076813	-0.151522679839834	-0.159784185683076	0.474848771095835	0.482292547926859	0.467859711317146	0.472518517519353	0.479948225717099	0.46553504462672	0.00045835418979819	0.000819774457890436	0.000819749546907907
212	8.11571529291185	0.3	12.5719659088341	12.1581697486426	12.9857620690256	0.371319448338567	9.74083423332352	9.47090216334982	10.0107663032972	0.5	0.32	0.78	10.401147725561	10.6975929096879	10.9940380938149	18.1643367053326	18.6820420856652	19.1997474659978	18.1292731282902	18.6425553792066	19.1630901441269	12.5719659088341	0.619889175405367	0.318768887592767	-6.56544530754435	-0.155783575076813	-0.151522679839834	-0.159784185683076	0.474848771095835	0.482292547926859	0.467859711317146	0.472518517519353	0.479948225717099	0.46553504462672	0.00045835418979819	0.000819774457890436	0.000819749546907907
212	8.11571529291185	0.3	12.5728681855639	12.1615766652284	12.9841597058994	0.370109078795461	9.56628385812536	9.30050022331427	9.83206749293645	0.5	0.32	0.77	10.1670261470079	10.4575727950041	10.7481194430002	17.7026732577212	18.208568718324	18.7144641789268	17.6903336256657	18.1948839409965	18.7104150054958	12.5728681855639	0.616306336782845	0.00521982515700414	-6.92841430338299	-0.155783575076813	-0.151522679839834	-0.159784185683076	0.474848771095835	0.482292547926859	0.467859711317146	0.472518517519353	0.479948225717099	0.46553504462672	0.00045835418979819	0.000819774457890436	0.000819749546907907
212	8.11571529291185	0.3	12.5728800255385	12.1635235768544	12.9822364742226	0.386898007029898	10.0625864492739	9.7928156678163	10.3323572307314	0.51	0.33	0.79	10.6701075474551	10.9640458129095	11.257984078364	18.5394344054167	19.0501555174017	19.5608766293866	18.4965647894114	19.0059155472483	19.5194505340372	12.5728800255385	0.628139745358873	-0.0379921746427301	-6.80188056914288	-0.155783575076813	-0.151522679839834	-0.159784185683076	0.474848771095835	0.482292547926859	0.467859711317146	0.472518517519353	0.479948225717099	0.46553504462672	0.00045835418979819	0.000819774457890436	0.000819749546907907
212	8.11571529291185	0.3	12.57853136058	12.172328245789	12.984734475371	0.39159820068754	10.0325680754327	9.76624782886197	10.2988883220034	0.5	0.32	0.78	10.7308699559753	11.0234949213328	11.3161198866903	18.746231305324	19.2574307988235	19.7686302923231	18.7136198199346	19.2188395516421	19.7314610451912	12.57853136058	0.618613434846694	-0.086248892357235	-7.01997596520925	-0.155783575076813	-0.151522679839834	-0.159784185683076	0.474848771095835	0.482292547926859	0.467859711317146	0.472518517519353	0.479948225717099	0.46553504462672	0.00045835418979819	0.000819774457890436	0.000819749546907907
212	8.11571529291185	0.3	12.581312829838	12.1759682068652	12.9866574528108	0.386393997593765	9.85282502630371	9.58839695811562	10.1172530944918	0.49	0.32	0.76	10.6128614881849	10.9055421597849	11.1982228313849	18.6286110248635	19.142349415947	19.6560878070305	18.6107330147293	19.1191093980435	19.6357898802954	12.581312829838	0.613391692581897	0.119170748612281	-6.90966245289187	-0.155783575076813	-0.151522679839834	-0.159784185683076	0.474848771095835	0.482292547926859	0.467859711317146	0.472518517519353	0.479948225717099	0.46553504462672	0.00045835418979819	0.000819774457890436	0.000819749546907907
212	8.11571529291185	0.3	12.5993329216216	12.1927606898295	13.0059051534136	0.37911575078682	9.83189032519184	9.56392808460198	10.0998525657817	0.5	0.32	0.78	10.5619709081209	10.8578963233425	11.153821738564	18.5120609665934	19.0307320911213	19.5494032156492	18.4747708576556	18.9929476010576	19.5094243222734	12.5993329216216	0.620121948223238	0.0867038408265755	-6.83861340540648	-0.155783575076813	-0.151522679839834	-0.159784185683076	0.474848771095835	0.482292547926859	0.467859711317146	0.472518517519353	0.479948225717099	0.46553504462672	0.00045835418979819	0.000819774457890436	0.000819749546907907
212	8.11571529291185	0.3	12.6013990499093	12.1886561542446	13.014141945574	0.37660190088134	9.77676915236145	9.50888068866	10.0446576160629	0.5	0.32	0.77	10.4520883989323	10.7465493344871	11.0410102700419	18.2637529493705	18.7782876122005	19.2928222750304	18.2425907489695	18.7553992210561	19.2689243801338	12.6013990499093	0.61572299778007	0.0401206849715704	-6.9060291612441	-0.155783575076813	-0.151522679839834	-0.159784185683076	0.474848771095835	0.482292547926859	0.467859711317146	0.472518517519353	0.479948225717099	0.46553504462672	0.00045835418979819	0.000819774457890436	0.000819749546907907
212	8.11571529291185	0.3	12.6014276018308	12.1939645721248	13.0088906315368	0.37562832435761	9.94284028915869	9.6698356283625	10.2158449499549	0.5	0.32	0.78	10.6770877845937	10.9785297988069	11.2799718130201	18.7117227848766	19.2400034845831	19.7682841842895	18.6882689649848	19.2131434891899	19.7452003252396	12.6014276018308	0.618032217779355	0.0814488059084899	-6.81810601086121	-0.155783575076813	-0.151522679839834	-0.159784185683076	0.474848771095835	0.482292547926859	0.467859711317146	0.472518517519353	0.479948225717099	0.46553504462672	0.00045835418979819	0.000819774457890436	0.000819749546907907
212	8.11571529291185	0.3	12.6023862398452	12.1958648405421	13.0089076391482	0.38239593913237	9.76358339411532	9.49932740219218	10.0278393860385	0.5	0.32	0.77	10.4989108387505	10.7909736322874	11.0830364258244	18.4110070187554	18.9231715874723	19.4353361561893	18.3624378979545	18.878998937232	19.3847978002014	12.6023862398452	0.615092576097247	-0.0668397674497419	-7.06199597161237	-0.155783575076813	-0.151522679839834	-0.159784185683076	0.474848771095835	0.482292547926859	0.467859711317146	0.472518517519353	0.479948225717099	0.46553504462672	0.00045835418979819	0.000819774457890436	0.000819749546907907
212	8.11571529291185	0.3	12.609029642663	12.196312601478	13.0217466838481	0.386763398196476	9.99621960957735	9.72815202135941	10.2642871977953	0.49	0.33	0.76	10.8167094988304	11.1147732237227	11.4128369486151	19.0431742993424	19.5679253307027	20.0926763620631	19.0572814841278	19.5842853634642	20.1049091428022	12.609029642663	0.609731658657367	0.0134961798880344	-7.02166680793893	-0.155783575076813	-0.151522679839834	-0.159784185683076	0.474848771095835	0.482292547926859	0.467859711317146	0.472518517519353	0.479948225717099	0.46553504462672	0.00045835418979819	0.000819774457890436	0.000819749546907907
212	8.11571529291185	0.3	12.612819981784	12.2052777784043	13.0203621851637	0.385098078113423	9.89547046326425	9.62917064852646	10.161770278002	0.5	0.32	0.77	10.6020681549112	10.8952739655199	11.1884797761285	18.5459885128953	19.0588876488005	19.5717867847057	18.5375695150872	19.0393240600035	19.5534097222184	12.612819981784	0.616309871557145	-0.0946418956599709	-7.05531534257783	-0.155783575076813	-0.151522679839834	-0.159784185683076	0.474848771095835	0.482292547926859	0.467859711317146	0.472518517519353	0.479948225717099	0.46553504462672	0.00045835418979819	0.000819774457890436	0.000819749546907907
212	8.11571529291185	0.3	12.6130859433374	12.206390885373	13.0197810013018	0.386914887037604	9.93011156193383	9.66390180992576	10.1963213139419	0.5	0.32	0.76	10.6749077599337	10.9689675096471	11.2630272593604	18.7128981140183	19.2283789274894	19.7438597409605	18.6764962345189	19.2006956578238	19.7152100918426	12.6130859433374	0.612847044174747	-0.0916582364098697	-7.14384934324206	-0.155783575076813	-0.151522679839834	-0.159784185683076	0.474848771095835	0.482292547926859	0.467859711317146	0.472518517519353	0.479948225717099	0.46553504462672	0.00045835418979819	0.000819774457890436	0.000819749546907907
212	8.11571529291185	0.3	12.6171898905721	12.2101047615935	13.0242750195507	0.381575189745709	9.96952683703665	9.69922742409119	10.2398262499821	0.5	0.32	0.78	10.6595352840579	10.9565966894225	11.2536580947872	18.6242242696606	19.1432467305785	19.6622691914964	18.5738354185509	19.0960337855101	19.6142586321917	12.6171898905721	0.6188976460451	-0.0668899942110957	-6.97266514375855	-0.155783575076813	-0.151522679839834	-0.159784185683076	0.474848771095835	0.482292547926859	0.467859711317146	0.472518517519353	0.479948225717099	0.46553504462672	0.00045835418979819	0.000819774457890436	0.000819749546907907
212	8.11571529291185	0.3	12.6179505217808	12.2119161696575	13.023984873904	0.393669831623367	10.0947313134862	9.82792232684779	10.3615403001245	0.5	0.33	0.77	10.80822506084	11.1016473610921	11.3950696613441	18.8922351493452	19.4051226089622	19.9180100685792	18.8961668184389	19.4043301531387	19.9170526968429	12.6179505217808	0.614907195210698	-0.0165961860646919	-6.96950316441249	-0.155783575076813	-0.151522679839834	-0.159784185683076	0.474848771095835	0.482292547926859	0.467859711317146	0.472518517519353	0.479948225717099	0.46553504462672	0.00045835418979819	0.000819774457890436	0.000819749546907907
212	8.11571529291185	0.3	12.6212077324349	12.2148024936265	13.0276129712433	0.394502255146226	9.95616745782972	9.6934790668445	10.2188558488149	0.51	0.32	0.79	10.5566946270408	10.8427757240934	11.1288568211461	18.3366085968079	18.8335214363783	19.3304342759486	18.2783176588686	18.7727433037462	19.2664224954145	12.6212077324349	0.624462124806114	0.0846147952649135	-6.73659455859943	-0.155783575076813	-0.151522679839834	-0.159784185683076	0.474848771095835	0.482292547926859	0.467859711317146	0.472518517519353	0.479948225717099	0.46553504462672	0.00045835418979819	0.000819774457890436	0.000819749546907907
212	8.11571529291185	0.3	12.626696982338	12.218943217133	13.034450747543	0.38648652521557	9.88096001148934	9.61582859995801	10.1460914230207	0.5	0.33	0.78	10.55552292994	10.8465639634583	11.1376049969766	18.4285242793899	18.936642805406	19.4447613314221	18.4145166498846	18.9207450383283	19.4277305290752	12.626696982338	0.621945937947715	-0.0440620262004522	-6.89926374233713	-0.155783575076813	-0.151522679839834	-0.159784185683076	0.474848771095835	0.482292547926859	0.467859711317146	0.472518517519353	0.479948225717099	0.46553504462672	0.00045835418979819	0.000819774457890436	0.000819749546907907
212	8.11571529291185	0.3	12.629060393072	12.2179810900722	13.0401396960718	0.384184818397192	9.89944865058955	9.6325273260838	10.1663699750953	0.5	0.32	0.77	10.6222489337886	10.9165958542442	11.2109427746997	18.6000622472569	19.1154776811154	19.6308931149739	18.5880483168005	19.0999622257531	19.612213186384	12.629060393072	0.615277469303844	-0.0868557095798904	-7.05716125719897	-0.155783575076813	-0.151522679839834	-0.159784185683076	0.474848771095835	0.482292547926859	0.467859711317146	0.472518517519353	0.479948225717099	0.46553504462672	0.00045835418979819	0.000819774457890436	0.000819749546907907
212	8.11571529291185	0.3	12.6291537794183	12.2190069724339	13.0393005864027	0.387174363863224	10.0452155748352	9.77606730348749	10.3143638461829	0.5	0.33	0.77	10.747109523912	11.0429918926139	11.3388742613159	18.7807752949545	19.2978352791267	19.8148952632988	18.7920436964528	19.3076522680692	19.8283584237197	12.6291537794183	0.618872728479834	0.0284419963324178	-6.85212962665865	-0.155783575076813	-0.151522679839834	-0.159784185683076	0.474848771095835	0.482292547926859	0.467859711317146	0.472518517519353	0.479948225717099	0.46553504462672	0.00045835418979819	0.000819774457890436	0.000819749546907907
212	8.11571529291185	0.3	12.629252786094	12.2187431989037	13.0397623732844	0.379291566380087	9.86316462484377	9.59445038597462	10.1318788637129	0.5	0.32	0.78	10.49704074418	10.791034063284	11.0850273823879	18.2870344913733	18.7992041683051	19.311373845237	18.2325001104821	18.7482060789645	19.2581389384281	12.629252786094	0.621983920485345	0.229040444768289	-6.64412540453046	-0.155783575076813	-0.151522679839834	-0.159784185683076	0.474848771095835	0.482292547926859	0.467859711317146	0.472518517519353	0.479948225717099	0.46553504462672	0.00045835418979819	0.000819774457890436	0.000819749546907907
212	8.11571529291185	0.3	12.6318579791284	12.2257384730228	13.0379774852339	0.384540147264115	9.83752838483237	9.57247571297169	10.1025810566931	0.5	0.32	0.78	10.5594666824815	10.8518481876988	11.1442296929162	18.4940484548977	19.0061309196094	19.5182133843211	18.4276577407632	18.9436367769219	19.4518862622002	12.6318579791284	0.618079455137097	-0.176731917825072	-7.1469758298382	-0.155783575076813	-0.151522679839834	-0.159784185683076	0.474848771095835	0.482292547926859	0.467859711317146	0.472518517519353	0.479948225717099	0.46553504462672	0.00045835418979819	0.000819774457890436	0.000819749546907907
212	8.11571529291185	0.3	12.6327646277623	12.224671491227	13.0408577642977	0.380258908811599	9.81046961523149	9.54373927905924	10.0771999514037	0.5	0.32	0.78	10.4772054292836	10.7700244643164	11.0628434993491	18.2927154767714	18.8039639513948	19.3152124260182	18.2563168053086	18.7691415193629	19.2791033308153	12.6327646277623	0.617791089234275	-0.0125110700886637	-6.93316171141323	-0.155783575076813	-0.151522679839834	-0.159784185683076	0.474848771095835	0.482292547926859	0.467859711317146	0.472518517519353	0.479948225717099	0.46553504462672	0.00045835418979819	0.000819774457890436	0.000819749546907907
212	8.11571529291185	0.3	12.6349598004858	12.2287061941175	13.0412134068541	0.386503087078802	9.91368470338288	9.64768449453854	10.1796849122272	0.5	0.32	0.77	10.5954478970186	10.8875792737238	11.1797106504289	18.5038324868627	19.0140091317055	19.5241857765484	18.487527857663	18.9999944329549	19.5076903099399	12.6349598004858	0.618233079821779	-0.151811680804392	-7.05428501555244	-0.155783575076813	-0.151522679839834	-0.159784185683076	0.474848771095835	0.482292547926859	0.467859711317146	0.472518517519353	0.479948225717099	0.46553504462672	0.00045835418979819	0.000819774457890436	0.000819749546907907
212	8.11571529291185	0.3	12.6399058955099	12.2297069243799	13.0501048666398	0.38396120067398	9.85771950405401	9.59179767663763	10.1236413314704	0.5	0.33	0.78	10.5064424118629	10.7977217382203	11.0890010645777	18.3172581833918	18.8250836123256	19.3329090412594	18.2901250148429	18.8025690425216	19.3054472413665	12.6399058955099	0.619964302185598	0.0306205824626412	-6.84343067905867	-0.155783575076813	-0.151522679839834	-0.159784185683076	0.474848771095835	0.482292547926859	0.467859711317146	0.472518517519353	0.479948225717099	0.46553504462672	0.00045835418979819	0.000819774457890436	0.000819749546907907
212	8.11571529291185	0.3	12.6399483265499	12.2316843877371	13.0482122653626	0.383017339954219	9.90192426648409	9.63427624973488	10.1695722832333	0.5	0.32	0.78	10.6002805831547	10.8947649846316	11.1892493861085	18.5344511998102	19.049353303152	19.5642554064938	18.4858068123231	18.995793145051	19.508088403122	12.6399483265499	0.617610705402564	0.12667876406312	-6.8344833587382	-0.155783575076813	-0.151522679839834	-0.159784185683076	0.474848771095835	0.482292547926859	0.467859711317146	0.472518517519353	0.479948225717099	0.46553504462672	0.00045835418979819	0.000819774457890436	0.000819749546907907
212	8.11571529291185	0.3	12.6459011583435	12.23687818788	13.0549241288069	0.393726713048752	10.0685665773659	9.80248084385403	10.3346523108778	0.5	0.32	0.77	10.819269664839	11.1129558602716	11.4066420557041	18.9560126012092	19.4705685180021	19.9851244347949	18.9074948252513	19.4206586643729	19.9311058554725	12.6459011583435	0.613486672627394	0.0326781063240673	-6.95742435156257	-0.155783575076813	-0.151522679839834	-0.159784185683076	0.474848771095835	0.482292547926859	0.467859711317146	0.472518517519353	0.479948225717099	0.46553504462672	0.00045835418979819	0.000819774457890436	0.000819749546907907
212	8.11571529291185	0.3	12.647991659938	12.2407224112556	13.0552609086204	0.381300510636799	9.84685156978082	9.57972275041688	10.1139803891447	0.5	0.32	0.76	10.5620131764603	10.8565329849601	11.1510527934599	18.4923019068355	19.0079563682843	19.523610829733	18.5041174807229	19.0187533569406	19.5329773996321	12.647991659938	0.615995113257218	0.144836350590651	-6.82598400334231	-0.155783575076813	-0.151522679839834	-0.159784185683076	0.474848771095835	0.482292547926859	0.467859711317146	0.472518517519353	0.479948225717099	0.46553504462672	0.00045835418979819	0.000819774457890436	0.000819749546907907
212	8.11571529291185	0.3	12.6500973486576	12.2380864044258	13.0621082928893	0.384273828843424	9.94381231579455	9.67574523225609	10.211879399333	0.51	0.33	0.78	10.5133695083811	10.8046430211312	11.0959165338812	18.2346851141747	18.7398781241667	19.2450711341587	18.2245279952766	18.7264920368712	19.2275359021512	12.6500973486576	0.622213612126331	-0.0570057823167666	-6.88029893987472	-0.155783575076813	-0.151522679839834	-0.159784185683076	0.474848771095835	0.482292547926859	0.467859711317146	0.472518517519353	0.479948225717099	0.46553504462672	0.00045835418979819	0.000819774457890436	0.000819749546907907
212	8.11571529291185	0.3	12.6501877069038	12.2389853975088	13.0613900162989	0.387341750833843	9.97452619821884	9.70736620097881	10.2416861954589	0.5	0.32	0.78	10.6326136345262	10.9252377068485	11.2178617791708	18.5367589583856	19.0469159226569	19.5570728869282	18.511017911813	19.0250565656002	19.5300439748561	12.6501877069038	0.618915452896147	0.1330273997439	-6.75057012935438	-0.155783575076813	-0.151522679839834	-0.159784185683076	0.474848771095835	0.482292547926859	0.467859711317146	0.472518517519353	0.479948225717099	0.46553504462672	0.00045835418979819	0.000819774457890436	0.000819749546907907
212	8.11571529291185	0.3	12.6515754240991	12.2395033026798	13.0636475455184	0.380525691663064	9.82772702613359	9.5606786689496	10.0947753833176	0.5	0.33	0.77	10.4975302769284	10.7907467223307	11.083963167733	18.3301560166925	18.8421529387396	19.3541498607868	18.3212790975081	18.8320591609339	19.3440293330309	12.6515754240991	0.616573114063792	0.0166873147024859	-6.9174526355693	-0.155783575076813	-0.151522679839834	-0.159784185683076	0.474848771095835	0.482292547926859	0.467859711317146	0.472518517519353	0.479948225717099	0.46553504462672	0.00045835418979819	0.000819774457890436	0.000819749546907907
212	8.11571529291185	0.3	12.6579685566992	12.250737786072	13.0651993273264	0.383139935354942	9.80079548360368	9.53594967070943	10.0656412964979	0.49	0.32	0.76	10.5405834828856	10.8333313996955	11.1260793165055	18.48545396483	18.9988580043954	19.5122620439608	18.4620468252396	18.9755510661051	19.4977439976845	12.6579685566992	0.613729916450386	0.0677562459436593	-6.94262375523604	-0.155783575076813	-0.151522679839834	-0.159784185683076	0.474848771095835	0.482292547926859	0.467859711317146	0.472518517519353	0.479948225717099	0.46553504462672	0.00045835418979819	0.000819774457890436	0.000819749546907907
212	8.11571529291185	0.3	12.6606870006513	12.2508564464865	13.0705175548161	0.386106990068776	9.90283545536628	9.63690428624651	10.1687666244861	0.5	0.32	0.79	10.5581021307108	10.8494538303757	11.1408055300406	18.4098591864091	18.9178807700372	19.4259023536654	18.3487110352242	18.8702456119837	19.3650426016005	12.6606870006513	0.621864329702889	0.0527945681016606	-6.85147380580587	-0.155783575076813	-0.151522679839834	-0.159784185683076	0.474848771095835	0.482292547926859	0.467859711317146	0.472518517519353	0.479948225717099	0.46553504462672	0.00045835418979819	0.000819774457890436	0.000819749546907907
212	8.11571529291185	0.3	12.6682190946532	12.2577312666113	13.078706922695	0.378330805369017	9.69335795544247	9.42873029346625	9.95798561741869	0.5	0.32	0.79	10.3436229450383	10.6339280732066	10.9242332013749	18.0512159720401	18.557843156171	19.0644703403019	18.0073681366545	18.5102977586658	19.0176820728191	12.6682190946532	0.623165174331181	-0.0376502281858004	-6.89340243071161	-0.155783575076813	-0.151522679839834	-0.159784185683076	0.474848771095835	0.482292547926859	0.467859711317146	0.472518517519353	0.479948225717099	0.46553504462672	0.00045835418979819	0.000819774457890436	0.000819749546907907
212	8.11571529291185	0.3	12.6777726549581	12.2641589492362	13.0913863606801	0.386948209064097	9.92774988351617	9.66162213651464	10.1938776305177	0.5	0.32	0.77	10.6243454443392	10.9169912419617	11.2096370395843	18.5696986832372	19.0811978914695	19.5926970997019	18.5262675738573	19.0335802229766	19.5511724726319	12.6777726549581	0.610759144819134	0.124063127423637	-6.87810204721692	-0.155783575076813	-0.151522679839834	-0.159784185683076	0.474848771095835	0.482292547926859	0.467859711317146	0.472518517519353	0.479948225717099	0.46553504462672	0.00045835418979819	0.000819774457890436	0.000819749546907907
212	8.11571529291185	0.3	12.6792126183668	12.2670069081536	13.0914183285801	0.382508741652598	9.89778222050702	9.62995803905626	10.1656064019578	0.51	0.32	0.78	10.4964972375283	10.7884212281978	11.0803452188673	18.2420655533046	18.7494059025533	19.256746251802	18.2099378520168	18.7181430606529	19.2253006131395	12.6792126183668	0.621005488046105	-0.0841520805775687	-6.94987455404637	-0.155783575076813	-0.151522679839834	-0.159784185683076	0.474848771095835	0.482292547926859	0.467859711317146	0.472518517519353	0.479948225717099	0.46553504462672	0.00045835418979819	0.000819774457890436	0.000819749546907907
212	8.11571529291185	0.3	12.6806791507854	12.272756998754	13.0886013028168	0.374477755216079	9.72871740870488	9.46093556747602	9.99649924993375	0.5	0.32	0.77	10.3861338448142	10.6801024512356	10.974071057657	18.1335178037485	18.6467679734396	19.1600181431308	18.1190342481685	18.6307344772864	19.1401462977013	12.6806791507854	0.617202768728378	0.0624753801225944	-6.86972411273495	-0.155783575076813	-0.151522679839834	-0.159784185683076	0.474848771095835	0.482292547926859	0.467859711317146	0.472518517519353	0.479948225717099	0.46553504462672	0.00045835418979819	0.000819774457890436	0.000819749546907907
212	8.11571529291185	0.3	12.6826231263357	12.274093853826	13.0911523988454	0.378906110537303	9.85134894572004	9.58273677029184	10.1199611211482	0.5	0.32	0.77	10.5422094993147	10.8377165027221	11.1332235061295	18.4313671851944	18.9480139171677	19.4646606491409	18.409716828174	18.9241284717717	19.441203746766	12.6826231263357	0.617864901857609	-0.100537534155895	-7.02629811909383	-0.155783575076813	-0.151522679839834	-0.159784185683076	0.474848771095835	0.482292547926859	0.467859711317146	0.472518517519353	0.479948225717099	0.46553504462672	0.00045835418979819	0.000819774457890436	0.000819749546907907
212	8.11571529291185	0.3	12.684952082164	12.2754196105861	13.094484553742	0.381203284305246	9.84618173779861	9.57901603902846	10.1133474365688	0.5	0.33	0.78	10.5369932214918	10.8308775980798	11.1247619746678	18.4209734162809	18.9347477136342	19.4485220109874	18.4060457243561	18.915451064562	19.4287681639005	12.684952082164	0.620224787584464	0.149292100071009	-6.7332928037398	-0.155783575076813	-0.151522679839834	-0.159784185683076	0.474848771095835	0.482292547926859	0.467859711317146	0.472518517519353	0.479948225717099	0.46553504462672	0.00045835418979819	0.000819774457890436	0.000819749546907907
212	8.11571529291185	0.3	12.6866754172382	12.277763170998	13.0955876634784	0.377114070406907	9.70756191340324	9.44185966527612	9.97326416153035	0.5	0.33	0.77	10.3576888242437	10.6491633116398	10.940637799036	18.0753821645877	18.5840393409435	19.0926965172994	18.0731376970062	18.5835028971967	19.0849859489057	12.6866754172382	0.616219800404277	0.110332754063129	-6.81648138579504	-0.155783575076813	-0.151522679839834	-0.159784185683076	0.474848771095835	0.482292547926859	0.467859711317146	0.472518517519353	0.479948225717099	0.46553504462672	0.00045835418979819	0.000819774457890436	0.000819749546907907
212	8.11571529291185	0.3	12.6885149632808	12.2763682362043	13.1006616903573	0.369781436822885	9.63583426161911	9.36793005550541	9.90373846773281	0.51	0.32	0.79	10.2134010463296	10.5054840446895	10.7975670430494	17.752869123396	18.2605659444188	18.7682627654416	17.7010658603608	18.2062334883369	18.7106634927549	12.6885149632808	0.619960549708254	-0.0511201764575627	-6.91073662074778	-0.155783575076813	-0.151522679839834	-0.159784185683076	0.474848771095835	0.482292547926859	0.467859711317146	0.472518517519353	0.479948225717099	0.46553504462672	0.00045835418979819	0.000819774457890436	0.000819749546907907
212	8.11571529291185	0.3	12.7017113899917	12.2880116197887	13.1154111601947	0.375705901190922	9.79578860480728	9.52686608072348	10.0647111288911	0.5	0.33	0.77	10.5167210096509	10.8135849662801	11.1104489229093	18.4278183063711	18.9479951798903	19.4681720534095	18.4293218914144	18.9510422296077	19.4703782144283	12.7017113899917	0.616799896585639	0.164485619448472	-6.72253546484796	-0.155783575076813	-0.151522679839834	-0.159784185683076	0.474848771095835	0.482292547926859	0.467859711317146	0.472518517519353	0.479948225717099	0.46553504462672	0.00045835418979819	0.000819774457890436	0.000819749546907907
212	8.11571529291185	0.3	12.7067930471039	12.2924873992343	13.1210986949735	0.377279935662917	9.78031467475844	9.5127156225583	10.0479137269586	0.5	0.32	0.77	10.4769304871534	10.7716535483244	11.0663766094953	18.3305928293738	18.8462446644581	19.3618964995424	18.2848141849578	18.8020017046751	19.3160317116604	12.7067930471039	0.618061162660637	-0.0827607909130642	-7.04123606404232	-0.155783575076813	-0.151522679839834	-0.159784185683076	0.474848771095835	0.482292547926859	0.467859711317146	0.472518517519353	0.479948225717099	0.46553504462672	0.00045835418979819	0.000819774457890436	0.000819749546907907
212	8.11571529291185	0.3	12.7082498483445	12.2957502599384	13.1207494367505	0.379681826190006	9.77810354000642	9.51192738501099	10.0442796950019	0.5	0.32	0.77	10.4885046271598	10.7820087426042	11.0755128580487	18.3650117321272	18.8789273678802	19.3928430036331	18.3452755049763	18.8593037038997	19.3722737392161	12.7082498483445	0.613299218635445	0.0875544946796814	-6.89593828253115	-0.155783575076813	-0.151522679839834	-0.159784185683076	0.474848771095835	0.482292547926859	0.467859711317146	0.472518517519353	0.479948225717099	0.46553504462672	0.00045835418979819	0.000819774457890436	0.000819749546907907
212	8.11571529291185	0.3	12.7099085301926	12.2981857038987	13.1216313564865	0.37789943530161	9.77206480392416	9.50504364128692	10.0390859665614	0.5	0.32	0.78	10.4569120299952	10.7506736278606	11.044435225726	18.2824364098603	18.7960371475568	19.3096378852533	18.2626177450247	18.7744555914439	19.2894979967768	12.7099085301926	0.619391990543813	-0.0181117073065531	-6.94711240837479	-0.155783575076813	-0.151522679839834	-0.159784185683076	0.474848771095835	0.482292547926859	0.467859711317146	0.472518517519353	0.479948225717099	0.46553504462672	0.00045835418979819	0.000819774457890436	0.000819749546907907
212	8.11571529291185	0.3	12.7110583051899	12.2950747826436	13.1270418277362	0.374654252317538	9.71019764808818	9.44302622409283	9.97736907208353	0.5	0.32	0.78	10.3236411158456	10.6157277660659	10.9078144162861	17.9762774288155	18.4848800234518	18.9934826180881	17.9404474989421	18.4523832843596	18.9613312291427	12.7110583051899	0.617596096613268	-0.0413155719594058	-6.94964558646445	-0.155783575076813	-0.151522679839834	-0.159784185683076	0.474848771095835	0.482292547926859	0.467859711317146	0.472518517519353	0.479948225717099	0.46553504462672	0.00045835418979819	0.000819774457890436	0.000819749546907907
212	8.11571529291185	0.3	12.7136489739542	12.3043566462356	13.1229413016728	0.376939996595394	9.86559150672782	9.59546380570405	10.1357192077516	0.5	0.32	0.77	10.6007838066833	10.8992128786628	11.1976419506423	18.5846450783496	19.1078326543762	19.6310202304028	18.5409764132522	19.0657877243843	19.587342485557	12.7136489739542	0.617597185148737	0.0244699491759697	-6.93262349605252	-0.155783575076813	-0.151522679839834	-0.159784185683076	0.474848771095835	0.482292547926859	0.467859711317146	0.472518517519353	0.479948225717099	0.46553504462672	0.00045835418979819	0.000819774457890436	0.000819749546907907
212	8.11571529291185	0.3	12.7176809394174	12.3020778302969	13.1332840485378	0.384353103898517	9.91648259574711	9.64919705059654	10.1837681408977	0.5	0.32	0.77	10.6439062597201	10.938745537252	11.2335848147839	18.6417183034734	19.1580992845188	19.6744802655642	18.6203070507079	19.1307107265504	19.6471932640897	12.7176809394174	0.612597547919201	0.000174574404164135	-7.0021947358463	-0.155783575076813	-0.151522679839834	-0.159784185683076	0.474848771095835	0.482292547926859	0.467859711317146	0.472518517519353	0.479948225717099	0.46553504462672	0.00045835418979819	0.000819774457890436	0.000819749546907907
212	8.11571529291185	0.3	12.7181386306586	12.3054117453619	13.1308655159552	0.380880259687159	9.9553968641069	9.68508267753573	10.2257110506781	0.5	0.33	0.78	10.6294276844154	10.9260988842282	11.2227700840409	18.5551601287797	19.0730414090854	19.5909226893911	18.5534990137053	19.0656546923654	19.5819863628827	12.7181386306586	0.622104623028208	0.0422747978220914	-6.78350601944336	-0.155783575076813	-0.151522679839834	-0.159784185683076	0.474848771095835	0.482292547926859	0.467859711317146	0.472518517519353	0.479948225717099	0.46553504462672	0.00045835418979819	0.000819774457890436	0.000819749546907907
212	8.11571529291185	0.3	12.7183847393401	12.3091091276872	13.1276603509931	0.377477772788742	9.75035313838055	9.48368615231359	10.0170201244475	0.5	0.32	0.78	10.3881230230617	10.6802214131773	10.972319803293	18.1110905512836	18.6203471688192	19.1296037863549	18.0692368965893	18.5808200270525	19.0853312914564	12.7183847393401	0.61823525107113	-0.0115094002470163	-6.93398742292057	-0.155783575076813	-0.151522679839834	-0.159784185683076	0.474848771095835	0.482292547926859	0.467859711317146	0.472518517519353	0.479948225717099	0.46553504462672	0.00045835418979819	0.000819774457890436	0.000819749546907907
212	8.11571529291185	0.3	12.7207407144617	12.3095300644631	13.1319513644604	0.384896090082981	9.83484376236433	9.57006257397089	10.0996249507578	0.5	0.32	0.77	10.5395542142877	10.831158962786	11.1227637112843	18.4395509766816	18.9497301090863	19.459909241491	18.4154585124091	18.9290385303743	19.4299504672655	12.7207407144617	0.615630455035351	0.11486844993675	-6.85138743170303	-0.155783575076813	-0.151522679839834	-0.159784185683076	0.474848771095835	0.482292547926859	0.467859711317146	0.472518517519353	0.479948225717099	0.46553504462672	0.00045835418979819	0.000819774457890436	0.000819749546907907
212	8.11571529291185	0.3	12.7274306893933	12.3154626516442	13.1393987271424	0.383343172598507	9.9565251928512	9.68758675956543	10.225463626137	0.5	0.32	0.77	10.6593679224734	10.9552841067652	11.251200291057	18.6382543672824	19.1556735195568	19.6730926718311	18.6145554814012	19.127054668453	19.6402415597848	12.7274306893933	0.615468590244364	-0.101488890892857	-7.0366996316915	-0.155783575076813	-0.151522679839834	-0.159784185683076	0.474848771095835	0.482292547926859	0.467859711317146	0.472518517519353	0.479948225717099	0.46553504462672	0.00045835418979819	0.000819774457890436	0.000819749546907907
212	8.11571529291185	0.3	12.7295243397777	12.3152909507129	13.1437577288426	0.381258634783708	9.83800691079031	9.57109434348721	10.1049194780934	0.5	0.32	0.76	10.5250292068156	10.8185445004396	11.1120597940635	18.3963725407994	18.9093988309718	19.4224251211442	18.3956856137865	18.9144644168816	19.4245986530131	12.7295243397777	0.613074766757134	-0.151985845039812	-7.13102053819569	-0.155783575076813	-0.151522679839834	-0.159784185683076	0.474848771095835	0.482292547926859	0.467859711317146	0.472518517519353	0.479948225717099	0.46553504462672	0.00045835418979819	0.000819774457890436	0.000819749546907907
212	8.11571529291185	0.3	12.7327979102052	12.3155404615852	13.1500553588252	0.371011572236055	9.79922766817333	9.52749827718652	10.0709570591601	0.5	0.32	0.77	10.4888207877542	10.7879676153795	11.0871144430049	18.3464075488598	18.8696569901097	19.3929064313597	18.3225027478348	18.8431719567867	19.368058003851	12.7327979102052	0.613277200432757	-0.00210123854946833	-6.98353693120694	-0.155783575076813	-0.151522679839834	-0.159784185683076	0.474848771095835	0.482292547926859	0.467859711317146	0.472518517519353	0.479948225717099	0.46553504462672	0.00045835418979819	0.000819774457890436	0.000819749546907907
212	8.11571529291185	0.3	12.7395492233971	12.3279279715151	13.151170475279	0.381345330396196	9.80235815959399	9.53646163194431	10.0682546872437	0.5	0.32	0.77	10.4708370509657	10.7627859226636	11.0547347943616	18.2834292779144	18.7932095870221	19.3029898961298	18.2700760361225	18.779021177821	19.290003984974	12.7395492233971	0.613654979320824	0.112384529248561	-6.86120983290818	-0.155783575076813	-0.151522679839834	-0.159784185683076	0.474848771095835	0.482292547926859	0.467859711317146	0.472518517519353	0.479948225717099	0.46553504462672	0.00045835418979819	0.000819774457890436	0.000819749546907907
212	8.11571529291185	0.3	12.7434446215614	12.3334678117584	13.1534214313643	0.385691954802257	9.85068324229948	9.58592082744206	10.1154456571569	0.49	0.32	0.77	10.6122682346837	10.9053782880117	11.1984883413397	18.6300336317318	19.1445937644518	19.6591538971718	18.6122482662269	19.1268852500126	19.6410112607896	12.7434446215614	0.611675960979765	0.000731754342795774	-7.00834550947831	-0.155783575076813	-0.151522679839834	-0.159784185683076	0.474848771095835	0.482292547926859	0.467859711317146	0.472518517519353	0.479948225717099	0.46553504462672	0.00045835418979819	0.000819774457890436	0.000819749546907907
212	8.11571529291185	0.3	12.744015396945	12.3305781965007	13.1574525973892	0.386793200135713	9.96893081151373	9.70161181911007	10.2362498039174	0.5	0.32	0.78	10.613319761643	10.9057600280276	11.1982002944121	18.4885234041659	18.997957665151	19.5073919261362	18.4494047566755	18.9510657101181	19.4634354704528	12.744015396945	0.619262202935652	0.0528047005199978	-6.88078509814856	-0.155783575076813	-0.151522679839834	-0.159784185683076	0.474848771095835	0.482292547926859	0.467859711317146	0.472518517519353	0.479948225717099	0.46553504462672	0.00045835418979819	0.000819774457890436	0.000819749546907907
212	8.11571529291185	0.3	12.7469951679375	12.3337113748075	13.1602789610675	0.381216367555759	9.80864349687482	9.54250373909844	10.0747832546512	0.5	0.32	0.77	10.5423644561397	10.836390258954	11.1304160617684	18.4823300073344	18.9978008906353	19.5132717739362	18.4422623240308	18.9589864219607	19.4777056352903	12.7469951679375	0.615732970688963	-0.060887888420401	-7.03277172877854	-0.155783575076813	-0.151522679839834	-0.159784185683076	0.474848771095835	0.482292547926859	0.467859711317146	0.472518517519353	0.479948225717099	0.46553504462672	0.00045835418979819	0.000819774457890436	0.000819749546907907
212	8.11571529291185	0.3	12.7516927822397	12.3416477285027	13.1617378359768	0.376828050154868	9.79010821082571	9.52198340392138	10.05823301773	0.5	0.32	0.77	10.4860449830428	10.7813163216917	11.0765876603406	18.3452976510495	18.8618737866753	19.378449922301	18.3356725273013	18.8504592165522	19.3702593427238	12.7516927822397	0.614769338314876	-0.0748482211149015	-7.0330389713737	-0.155783575076813	-0.151522679839834	-0.159784185683076	0.474848771095835	0.482292547926859	0.467859711317146	0.472518517519353	0.479948225717099	0.46553504462672	0.00045835418979819	0.000819774457890436	0.000819749546907907
212	8.11571529291185	0.3	12.7521809222333	12.3338544811055	13.170507363361	0.365420546848548	9.69042652862328	9.41846555801283	9.96238749923373	0.49	0.32	0.76	10.4313588261053	10.7325673885467	11.0337759509882	18.3175818567703	18.8465074349676	19.375433013165	18.3211961382803	18.8523109460676	19.3767732014666	12.7521809222333	0.610746957650978	-0.0275313844312733	-7.02084658327335	-0.155783575076813	-0.151522679839834	-0.159784185683076	0.474848771095835	0.482292547926859	0.467859711317146	0.472518517519353	0.479948225717099	0.46553504462672	0.00045835418979819	0.000819774457890436	0.000819749546907907
212	8.11571529291185	0.3	12.7541026793401	12.3432541375889	13.1649512210913	0.384687534082546	9.89017934418437	9.62379105102593	10.1565676373428	0.5	0.32	0.76	10.6141316745707	10.9079327769799	11.2017338793892	18.5875770079773	19.1020845328034	19.6165920576294	18.588023901176	19.1004082878038	19.618219638889	12.7541026793401	0.612121495912739	0.0416290884942656	-6.97151339960373	-0.155783575076813	-0.151522679839834	-0.159784185683076	0.474848771095835	0.482292547926859	0.467859711317146	0.472518517519353	0.479948225717099	0.46553504462672	0.00045835418979819	0.000819774457890436	0.000819749546907907
212	8.11571529291185	0.3	12.7564624105485	12.3387942919497	13.1741305291472	0.387481313944032	10.1939353150174	9.9209788842662	10.4668917457686	0.5	0.33	0.77	10.8952168006629	11.194977492109	11.4947381835551	19.0269251515173	19.5504139763716	20.0739028012259	19.0449659050496	19.5632461615093	20.0952334771849	12.7564624105485	0.612908062181599	0.039931554267742	-6.87927080339896	-0.155783575076813	-0.151522679839834	-0.159784185683076	0.474848771095835	0.482292547926859	0.467859711317146	0.472518517519353	0.479948225717099	0.46553504462672	0.00045835418979819	0.000819774457890436	0.000819749546907907
212	8.11571529291185	0.3	12.7656979559658	12.3512431250496	13.180152786882	0.381283642069777	9.90117205691916	9.63256000911508	10.1697841047232	0.5	0.32	0.79	10.5462969962584	10.8403893694421	11.1344817426258	18.3813475958382	18.8939269531891	19.4065063105401	18.3294202803329	18.8383748646218	19.3516256373798	12.7656979559658	0.618262494785232	-0.0205959824479358	-6.92723024725245	-0.155783575076813	-0.151522679839834	-0.159784185683076	0.474848771095835	0.482292547926859	0.467859711317146	0.472518517519353	0.479948225717099	0.46553504462672	0.00045835418979819	0.000819774457890436	0.000819749546907907
212	8.11571529291185	0.3	12.7674126544796	12.3564493736199	13.1783759353393	0.390771338513816	9.9653991312997	9.70040230198908	10.2303959606103	0.5	0.32	0.78	10.6683256011512	10.9597642828004	11.2512029644496	18.6480837468209	19.1575144809063	19.6669452149918	18.613249760742	19.1180112519892	19.629557494662	12.7674126544796	0.617035205177055	0.0153610016223474	-6.91932042667195	-0.155783575076813	-0.151522679839834	-0.159784185683076	0.474848771095835	0.482292547926859	0.467859711317146	0.472518517519353	0.479948225717099	0.46553504462672	0.00045835418979819	0.000819774457890436	0.000819749546907907
212	8.11571529291185	0.3	12.7684149360893	12.349939775646	13.1868900965327	0.380429725830735	9.94374603579399	9.67349009088076	10.2140019807072	0.51	0.33	0.77	10.5533121857136	10.8481484164762	11.1429846472388	18.3512695189073	18.8639634522856	19.3766573856639	18.3605108264616	18.8725274882696	19.392225420547	12.7684149360893	0.618583460964709	-0.0593156466507416	-6.93661886900538	-0.155783575076813	-0.151522679839834	-0.159784185683076	0.474848771095835	0.482292547926859	0.467859711317146	0.472518517519353	0.479948225717099	0.46553504462672	0.00045835418979819	0.000819774457890436	0.000819749546907907
212	8.11571529291185	0.3	12.7748957292811	12.362959867831	13.1868315907311	0.388498163371457	9.92131682575065	9.65622832782537	10.1864053236759	0.51	0.33	0.79	10.5094503748521	10.797962029642	11.0864736844318	18.2471148671679	18.7480454694062	19.2489760716444	18.2022431614182	18.6954137958178	19.1970168757383	12.7748957292811	0.623618075503398	0.0495695106247202	-6.80366635816875	-0.155783575076813	-0.151522679839834	-0.159784185683076	0.474848771095835	0.482292547926859	0.467859711317146	0.472518517519353	0.479948225717099	0.46553504462672	0.00045835418979819	0.000819774457890436	0.000819749546907907
212	8.11571529291185	0.3	12.7762545748444	12.3632378161097	13.1892713335791	0.378222319130697	9.87856755234947	9.60882148013903	10.1483136245599	0.5	0.32	0.78	10.5142955996117	10.8094608231428	11.1046260466738	18.318815600373	18.833075186313	19.347334772253	18.2873336347252	18.8043776693659	19.324948773607	12.7762545748444	0.62030951090666	-0.181606110779354	-7.03976314191815	-0.155783575076813	-0.151522679839834	-0.159784185683076	0.474848771095835	0.482292547926859	0.467859711317146	0.472518517519353	0.479948225717099	0.46553504462672	0.00045835418979819	0.000819774457890436	0.000819749546907907
212	8.11571529291185	0.3	12.7776515287678	12.3626673444837	13.1926357130519	0.393545650888295	10.020883748283	9.75595768223689	10.285809814329	0.5	0.32	0.77	10.7351930727966	11.0267105805241	11.3182280882517	18.7715133691696	19.2812596547321	19.7910059402945	18.7339351349171	19.2497280333877	19.7518432754088	12.7776515287678	0.614738461943032	0.0662480593330622	-6.91193369186813	-0.155783575076813	-0.151522679839834	-0.159784185683076	0.474848771095835	0.482292547926859	0.467859711317146	0.472518517519353	0.479948225717099	0.46553504462672	0.00045835418979819	0.000819774457890436	0.000819749546907907
212	8.11571529291185	0.3	12.7787420412618	12.3634013915801	13.1940826909434	0.38053987438316	9.96000895675193	9.68937425057262	10.2306436629312	0.5	0.32	0.77	10.6261309514095	10.9229302857615	11.2197296201135	18.5403692847563	19.0582218585217	19.5760744322872	18.5231473924134	19.0430948371878	19.558160336999	12.7787420412618	0.61639972071701	0.106199180354479	-6.8212415505368	-0.155783575076813	-0.151522679839834	-0.159784185683076	0.474848771095835	0.482292547926859	0.467859711317146	0.472518517519353	0.479948225717099	0.46553504462672	0.00045835418979819	0.000819774457890436	0.000819749546907907
212	8.11571529291185	0.3	12.7848461443029	12.3652782533125	13.2044140352932	0.38672185434464	10.0103593206663	9.74188903730033	10.2788296040322	0.5	0.32	0.77	10.7227278082954	11.0182283792962	11.3137289502971	18.7531406795706	19.269946093076	19.7867515065814	18.7358031695677	19.2553778962823	19.7661914909242	12.7848461443029	0.615078702610469	-0.208112019969912	-7.17435553396421	-0.155783575076813	-0.151522679839834	-0.159784185683076	0.474848771095835	0.482292547926859	0.467859711317146	0.472518517519353	0.479948225717099	0.46553504462672	0.00045835418979819	0.000819774457890436	0.000819749546907907
212	8.11571529291185	0.3	12.7861067648416	12.3748895415218	13.1973239881615	0.375842844962353	9.77753333585433	9.50919031378536	10.0458763579233	0.51	0.32	0.78	10.379982848182	10.672899056039	10.9658152638961	18.0564802182873	18.5660220730423	19.0755639277972	18.0288743177155	18.5376120424537	19.0438876465531	12.7861067648416	0.621027064666237	-0.0308091411972002	-6.89012050055795	-0.155783575076813	-0.151522679839834	-0.159784185683076	0.474848771095835	0.482292547926859	0.467859711317146	0.472518517519353	0.479948225717099	0.46553504462672	0.00045835418979819	0.000819774457890436	0.000819749546907907
212	8.11571529291185	0.3	12.7953872388943	12.3837653441511	13.2070091336376	0.384966855965399	9.90379718168468	9.63719942177488	10.1703949415945	0.49	0.32	0.77	10.6543586298525	10.94909447786	11.2438303258675	18.6871132777818	19.2040624785819	19.7210116793819	18.6582211830372	19.1786270636753	19.6908517037049	12.7953872388943	0.613787927389442	-0.177532757662704	-7.17979304317332	-0.155783575076813	-0.151522679839834	-0.159784185683076	0.474848771095835	0.482292547926859	0.467859711317146	0.472518517519353	0.479948225717099	0.46553504462672	0.00045835418979819	0.000819774457890436	0.000819749546907907
212	8.11571529291185	0.3	12.7958893279987	12.3840074980004	13.2077711579969	0.383512034413342	9.97687331781308	9.70748148253052	10.2462651530956	0.5	0.32	0.78	10.6624011722165	10.9582929362618	11.254184700307	18.622209593409	19.1389936046289	19.6557776158488	18.5821943304339	19.0991042720826	19.608303409605	12.7958893279987	0.61903799054156	0.0467974309591946	-6.84749571931608	-0.155783575076813	-0.151522679839834	-0.159784185683076	0.474848771095835	0.482292547926859	0.467859711317146	0.472518517519353	0.479948225717099	0.46553504462672	0.00045835418979819	0.000819774457890436	0.000819749546907907
212	8.11571529291185	0.3	12.7967754003139	12.3823751350701	13.2111756655577	0.3853844851386	9.95524530124817	9.68749881526186	10.2229917872345	0.49	0.32	0.76	10.7497831949394	11.0468894687513	11.3439957425632	18.9002950437119	19.4226680192921	19.9450409948724	18.8923027683266	19.3981337422434	19.9234105886263	12.7967754003139	0.60893895473393	-0.108003923726648	-7.20292809490688	-0.155783575076813	-0.151522679839834	-0.159784185683076	0.474848771095835	0.482292547926859	0.467859711317146	0.472518517519353	0.479948225717099	0.46553504462672	0.00045835418979819	0.000819774457890436	0.000819749546907907
212	8.11571529291185	0.3	12.7968513348026	12.384616311318	13.2090863582872	0.389620632649009	10.1204656163149	9.85069377862772	10.3902374540022	0.5	0.32	0.78	10.7736646790251	11.0687130669257	11.3637614548263	18.7647616695782	19.2786548382348	19.7925480068914	18.7198221988712	19.2295531966267	19.7497461233339	12.7968513348026	0.620765947020602	-0.129781772992597	-7.04661781839707	-0.155783575076813	-0.151522679839834	-0.159784185683076	0.474848771095835	0.482292547926859	0.467859711317146	0.472518517519353	0.479948225717099	0.46553504462672	0.00045835418979819	0.000819774457890436	0.000819749546907907
212	8.11571529291185	0.3	12.7989635237594	12.3873423339376	13.2105847135812	0.394867591256083	9.97732672958254	9.71428126178653	10.2403721973785	0.5	0.32	0.77	10.6834898156208	10.972779728123	11.2620696406252	18.674477628785	19.1801492859393	19.6858209430935	18.6288048805856	19.1414114493319	19.6458441336232	12.7989635237594	0.612500459315844	0.0447516628970679	-6.97830891414328	-0.155783575076813	-0.151522679839834	-0.159784185683076	0.474848771095835	0.482292547926859	0.467859711317146	0.472518517519353	0.479948225717099	0.46553504462672	0.00045835418979819	0.000819774457890436	0.000819749546907907
212	8.11571529291185	0.3	12.7996041436283	12.381557491549	13.2176507957075	0.37285849913069	9.71383305384423	9.44553436515188	9.98213174253658	0.5	0.32	0.79	10.3260491639383	10.6193587156222	10.9126682673061	17.9800958099227	18.490817166902	19.0015385238814	17.9283728411501	18.4510818095529	18.9529862440994	12.7996041436283	0.620524048966019	-0.064490014729195	-6.92290727294926	-0.155783575076813	-0.151522679839834	-0.159784185683076	0.474848771095835	0.482292547926859	0.467859711317146	0.472518517519353	0.479948225717099	0.46553504462672	0.00045835418979819	0.000819774457890436	0.000819749546907907
212	8.11571529291185	0.3	12.8042580319665	12.3906107972276	13.2179052667054	0.381721290196951	9.96014217883626	9.69018078594061	10.2301035717319	0.5	0.32	0.77	10.6976443278334	10.99567292268	11.2937015175267	18.7455700170029	19.2678079715058	19.7900459260088	18.7320581507765	19.2536148034579	19.7753379038437	12.8042580319665	0.615624309177116	0.0636354773681263	-6.8825915970642	-0.155783575076813	-0.151522679839834	-0.159784185683076	0.474848771095835	0.482292547926859	0.467859711317146	0.472518517519353	0.479948225717099	0.46553504462672	0.00045835418979819	0.000819774457890436	0.000819749546907907
212	8.11571529291185	0.3	12.8070445814988	12.3951392089153	13.2189499540823	0.381665404161065	9.85363138449467	9.58652525462125	10.1207375143681	0.5	0.33	0.77	10.5674911559524	10.8619296089025	11.1563680618527	18.4995903420296	19.0150382075763	19.5304860731229	18.5044517044509	19.0150529160659	19.537336229874	12.8070445814988	0.615992823836123	-0.106749316260367	-7.05318729013963	-0.155783575076813	-0.151522679839834	-0.159784185683076	0.474848771095835	0.482292547926859	0.467859711317146	0.472518517519353	0.479948225717099	0.46553504462672	0.00045835418979819	0.000819774457890436	0.000819749546907907
212	8.11571529291185	0.3	12.8247065218654	12.4112663961969	13.2381466475339	0.38129328220991	9.9623231758334	9.69205766199174	10.2325886896751	0.51	0.33	0.78	10.5692268401701	10.8639524415323	11.1586780428945	18.3740938857768	18.8864602065931	19.3988265274094	18.3503016322409	18.8581285065055	19.367378748294	12.8247065218654	0.622298333703625	0.00617912261287277	-6.81037849213655	-0.155783575076813	-0.151522679839834	-0.159784185683076	0.474848771095835	0.482292547926859	0.467859711317146	0.472518517519353	0.479948225717099	0.46553504462672	0.00045835418979819	0.000819774457890436	0.000819749546907907
212	8.11571529291185	0.3	12.8294610107644	12.4103262777531	13.2485957437756	0.381405098559986	9.92152895850801	9.65243391835444	10.1906239986616	0.51	0.32	0.77	10.5332078970017	10.8268575636003	11.1205072301989	18.3195155218721	18.8302354922599	19.3409554626476	18.307073688183	18.8253341915818	19.3168432372123	12.8294610107644	0.617129571567665	-0.125142668974204	-7.04796154263441	-0.155783575076813	-0.151522679839834	-0.159784185683076	0.474848771095835	0.482292547926859	0.467859711317146	0.472518517519353	0.479948225717099	0.46553504462672	0.00045835418979819	0.000819774457890436	0.000819749546907907
212	8.11571529291185	0.3	12.830419587519	12.4158766819678	13.2449624930703	0.382888095693213	10.0477969610087	9.77613173650481	10.3194621855126	0.51	0.33	0.78	10.6708830267363	10.9674121561759	11.2639412856156	18.5619712939719	19.0777828884476	19.5935944829233	18.5630513436208	19.0795492927794	19.5959095728503	12.830419587519	0.620484707504735	0.131361329253381	-6.69890604161778	-0.155783575076813	-0.151522679839834	-0.159784185683076	0.474848771095835	0.482292547926859	0.467859711317146	0.472518517519353	0.479948225717099	0.46553504462672	0.00045835418979819	0.000819774457890436	0.000819749546907907
212	8.11571529291185	0.3	12.836164576853	12.423038515803	13.2492906379031	0.376549065526716	9.90675539507255	9.63527469466223	10.1782360954829	0.5	0.33	0.77	10.5983049787998	10.8969197407018	11.1955345026038	18.5275096341547	19.0495353627129	19.5715610912711	18.5298853688561	19.0518216403808	19.5698340116513	12.836164576853	0.617203860665354	0.206457502294872	-6.69022100232784	-0.155783575076813	-0.151522679839834	-0.159784185683076	0.474848771095835	0.482292547926859	0.467859711317146	0.472518517519353	0.479948225717099	0.46553504462672	0.00045835418979819	0.000819774457890436	0.000819749546907907
212	8.11571529291185	0.3	12.8376335619465	12.4205393667241	13.2547277571688	0.372569963856913	9.78242208501503	9.51206217190718	10.0527819981229	0.5	0.32	0.77	10.505212878578	10.8038009649154	11.1023890512528	18.4131751551549	18.9365300644289	19.4598849737029	18.3951883837471	18.9186152055854	19.4467848627246	12.8376335619465	0.61529482940764	0.152983288931007	-6.77341348732662	-0.155783575076813	-0.151522679839834	-0.159784185683076	0.474848771095835	0.482292547926859	0.467859711317146	0.472518517519353	0.479948225717099	0.46553504462672	0.00045835418979819	0.000819774457890436	0.000819749546907907
212	8.11571529291185	0.3	12.8440902232141	12.4247213393364	13.2634591070919	0.36719100537733	9.79708091607805	9.52317326255549	10.0709885696006	0.5	0.33	0.77	10.4793755052243	10.7807856629397	11.082195820655	18.3245688517884	18.851624226885	19.3786796019816	18.3185453131659	18.8550224469414	19.3783664429622	12.8440902232141	0.615318800492758	-0.046165456262681	-6.93264344437571	-0.155783575076813	-0.151522679839834	-0.159784185683076	0.474848771095835	0.482292547926859	0.467859711317146	0.472518517519353	0.479948225717099	0.46553504462672	0.00045835418979819	0.000819774457890436	0.000819749546907907
212	8.11571529291185	0.3	12.8450607166195	12.4312254333066	13.2588959999324	0.369628936465911	9.71274290622288	9.44261203807873	9.98287377436704	0.5	0.33	0.78	10.3156148642589	10.610720285035	10.9058257058112	17.9538135783915	18.4674298562679	18.9810461341443	17.9463629032866	18.4554412630204	18.9712411171969	12.8450607166195	0.621455982530991	-0.111231446690234	-6.930636585315	-0.155783575076813	-0.151522679839834	-0.159784185683076	0.474848771095835	0.482292547926859	0.467859711317146	0.472518517519353	0.479948225717099	0.46553504462672	0.00045835418979819	0.000819774457890436	0.000819749546907907
212	8.11571529291185	0.3	12.8452069354034	12.4291119752229	13.2613018955839	0.37368254650789	9.86254492067562	9.59061812043317	10.1344717209181	0.5	0.32	0.77	10.5840735020929	10.8841681576003	11.1842628131078	18.5423858797443	19.0681258891809	19.5938658986176	18.5441472205736	19.0723198076763	19.5921953924521	12.8452069354034	0.612029112701779	0.0340191713775363	-6.93453603679571	-0.155783575076813	-0.151522679839834	-0.159784185683076	0.474848771095835	0.482292547926859	0.467859711317146	0.472518517519353	0.479948225717099	0.46553504462672	0.00045835418979819	0.000819774457890436	0.000819749546907907
212	8.11571529291185	0.3	12.8532280629894	12.4395276807861	13.2669284451926	0.384064930517828	9.90172028713557	9.63467005408179	10.1687705201894	0.51	0.32	0.77	10.5034185902975	10.7945484750425	11.0856783597874	18.2560870347532	18.7621025256745	19.2681180165958	18.2404456617425	18.7445117011818	19.2508746669882	12.8532280629894	0.617394611605859	0.062782955164456	-6.82695067752101	-0.155783575076813	-0.151522679839834	-0.159784185683076	0.474848771095835	0.482292547926859	0.467859711317146	0.472518517519353	0.479948225717099	0.46553504462672	0.00045835418979819	0.000819774457890436	0.000819749546907907
212	8.11571529291185	0.3	12.8582139800938	12.4396337861974	13.2767941739903	0.374299587822619	9.76124650064143	9.49246709198249	10.0300259093004	0.5	0.32	0.77	10.4809576779435	10.7777262186779	11.0744947594123	18.3676757269892	18.8877568579009	19.4078379888125	18.3602373082208	18.8788580666359	19.4032026591334	12.8582139800938	0.611779750428038	0.121866831438153	-6.84554137189326	-0.155783575076813	-0.151522679839834	-0.159784185683076	0.474848771095835	0.482292547926859	0.467859711317146	0.472518517519353	0.479948225717099	0.46553504462672	0.00045835418979819	0.000819774457890436	0.000819749546907907
212	8.11571529291185	0.3	12.8599681309644	12.4424323423399	13.277503919589	0.36653370351061	9.64736635741688	9.377262530117	9.91747018471676	0.5	0.32	0.77	10.296966439969	10.5935615322021	10.8901566244353	17.980876671697	18.4988000626263	19.0167234535557	17.9497138081035	18.4641369203008	18.9862761872171	12.8599681309644	0.613516222908893	0.187574957335022	-6.79955069245757	-0.155783575076813	-0.151522679839834	-0.159784185683076	0.474848771095835	0.482292547926859	0.467859711317146	0.472518517519353	0.479948225717099	0.46553504462672	0.00045835418979819	0.000819774457890436	0.000819749546907907
212	8.11571529291185	0.3	12.862902179383	12.4489674229399	13.2768369358261	0.385472051452665	10.0566174865058	9.78619458294153	10.3270403900701	0.51	0.33	0.78	10.6489442322211	10.9432075840036	11.237470935786	18.4871356153106	18.9979925014381	19.5088493875656	18.4678824838512	18.9790106801671	19.4913460253659	12.862902179383	0.619482637199473	0.050808074845723	-6.79242323888603	-0.155783575076813	-0.151522679839834	-0.159784185683076	0.474848771095835	0.482292547926859	0.467859711317146	0.472518517519353	0.479948225717099	0.46553504462672	0.00045835418979819	0.000819774457890436	0.000819749546907907
212	8.11571529291185	0.3	12.8645206303996	12.4476518137735	13.2813894470258	0.376318898618421	9.85944084194414	9.58912423275805	10.1297574511302	0.49	0.32	0.76	10.6412937815058	10.9412709621688	11.2412481428318	18.7103236353669	19.2377660919583	19.7652085485498	18.7005725776477	19.2225311371673	19.7471242211112	12.8645206303996	0.611490021863531	0.0840567238041015	-6.98401889823523	-0.155783575076813	-0.151522679839834	-0.159784185683076	0.474848771095835	0.482292547926859	0.467859711317146	0.472518517519353	0.479948225717099	0.46553504462672	0.00045835418979819	0.000819774457890436	0.000819749546907907
212	8.11571529291185	0.3	12.8686056181833	12.4463790017398	13.2908322346267	0.371029619914419	9.78492426814279	9.51360199759715	10.0562465386884	0.49	0.32	0.76	10.5220716180539	10.8221548423653	11.1222380666767	18.4600780784715	18.9865485257286	19.5130189729856	18.4564522084458	18.9841060965264	19.5114601990893	12.8686056181833	0.608525796194158	-0.0352567149479442	-7.0795058156032	-0.155783575076813	-0.151522679839834	-0.159784185683076	0.474848771095835	0.482292547926859	0.467859711317146	0.472518517519353	0.479948225717099	0.46553504462672	0.00045835418979819	0.000819774457890436	0.000819749546907907
212	8.11571529291185	0.3	12.8705892117045	12.4560060182649	13.2851724051441	0.386703843687989	10.0628172559458	9.79292984275577	10.3327046691358	0.5	0.33	0.77	10.779595404577	11.0766747430069	11.3737540814368	18.8533784941551	19.3729665677328	19.8925546413106	18.8626698663796	19.3859003784806	19.9033754355862	12.8705892117045	0.616101873682507	-0.0711696968932279	-7.01671923246533	-0.155783575076813	-0.151522679839834	-0.159784185683076	0.474848771095835	0.482292547926859	0.467859711317146	0.472518517519353	0.479948225717099	0.46553504462672	0.00045835418979819	0.000819774457890436	0.000819749546907907
212	8.11571529291185	0.3	12.8747767431099	12.456404250646	13.2931492355739	0.380253418445385	9.88068118467938	9.6120387834682	10.1493235858906	0.5	0.33	0.79	10.5415596111551	10.8361807576409	11.1308019041268	18.3930817446847	18.9071414313834	19.4212011180821	18.3479861702835	18.8613326921368	19.3770941838503	12.8747767431099	0.623320156939202	-0.160770650702222	-7.00523687971403	-0.155783575076813	-0.151522679839834	-0.159784185683076	0.474848771095835	0.482292547926859	0.467859711317146	0.472518517519353	0.479948225717099	0.46553504462672	0.00045835418979819	0.000819774457890436	0.000819749546907907
212	8.11571529291185	0.3	12.8898654535466	12.474025548484	13.3057053586092	0.382977281922438	10.0499649376476	9.77829237120798	10.3216375040873	0.49	0.33	0.77	10.8232132582935	11.1239171042597	11.4246209502259	18.9980303358997	19.5258570220652	20.0536837082307	18.9891335768915	19.5169495019485	20.0490440603775	12.8898654535466	0.615072000528446	0.0992630187350487	-6.87419286877246	-0.155783575076813	-0.151522679839834	-0.159784185683076	0.474848771095835	0.482292547926859	0.467859711317146	0.472518517519353	0.479948225717099	0.46553504462672	0.00045835418979819	0.000819774457890436	0.000819749546907907
212	8.11571529291185	0.3	12.8937864391375	12.4711201242548	13.3164527540202	0.366573154242057	9.68932220587073	9.41806675725756	9.96057765448391	0.5	0.33	0.77	10.2976457441192	10.5942344802128	10.8908232163065	17.9324618083144	18.4489455090489	18.9654292097834	17.9336328165652	18.4493958644405	18.9634650623791	12.8937864391375	0.616443401664029	0.0576525968419116	-6.81387571806421	-0.155783575076813	-0.151522679839834	-0.159784185683076	0.474848771095835	0.482292547926859	0.467859711317146	0.472518517519353	0.479948225717099	0.46553504462672	0.00045835418979819	0.000819774457890436	0.000819749546907907
212	8.11571529291185	0.3	12.8987277460632	12.4814965511801	13.3159589409463	0.375888217644026	9.69372014366991	9.42770308953895	9.95973719780086	0.49	0.31	0.77	10.5013332865075	10.7976444578281	11.0939556291487	18.5096160587273	19.0318931701588	19.5541702815902	18.4540113763205	18.9676974992999	19.4859642585105	12.8987277460632	0.608103848582238	0.0440878645223593	-7.07372773791624	-0.155783575076813	-0.151522679839834	-0.159784185683076	0.474848771095835	0.482292547926859	0.467859711317146	0.472518517519353	0.479948225717099	0.46553504462672	0.00045835418979819	0.000819774457890436	0.000819749546907907
212	8.11571529291185	0.3	12.8993495570462	12.4809800194939	13.3177190945985	0.380617767901853	10.0308356335542	9.75832144160185	10.3033498255066	0.5	0.32	0.78	10.7111131200211	11.0102352953133	11.3093574706055	18.6992286678003	19.2214296652806	19.7436306627609	18.6606405124965	19.1811989571733	19.7013486845242	12.8993495570462	0.618722830182104	-0.0854139033840689	-6.99146528618698	-0.155783575076813	-0.151522679839834	-0.159784185683076	0.474848771095835	0.482292547926859	0.467859711317146	0.472518517519353	0.479948225717099	0.46553504462672	0.00045835418979819	0.000819774457890436	0.000819749546907907
212	8.11571529291185	0.3	12.9046899730221	12.4897522064132	13.319627739631	0.378412401078703	9.86636184847991	9.59705791454005	10.1356657824198	0.5	0.32	0.78	10.5105363555516	10.805473492909	11.1004106302664	18.3225184494249	18.8366683422415	19.3508182350582	18.3037753470208	18.8088203355847	19.32186211754	12.9046899730221	0.617546466250065	-0.0575861983383993	-6.96401808807888	-0.155783575076813	-0.151522679839834	-0.159784185683076	0.474848771095835	0.482292547926859	0.467859711317146	0.472518517519353	0.479948225717099	0.46553504462672	0.00045835418979819	0.000819774457890436	0.000819749546907907
212	8.11571529291185	0.3	12.9070840563585	12.488310113866	13.325857998851	0.391731804253749	10.169347232908	9.89947178092803	10.4392226848879	0.49	0.32	0.77	10.9765685768979	11.2758074122049	11.5750462475119	19.2893243541479	19.8151822224932	20.3410400908385	19.269916377059	19.7919925500428	20.3184533427836	12.9070840563585	0.608720397868466	-0.0349754430102366	-7.08785093781428	-0.155783575076813	-0.151522679839834	-0.159784185683076	0.474848771095835	0.482292547926859	0.467859711317146	0.472518517519353	0.479948225717099	0.46553504462672	0.00045835418979819	0.000819774457890436	0.000819749546907907
212	8.11571529291185	0.3	12.9081302539742	12.4919867367576	13.3242737711907	0.379064479257993	10.0220219225743	9.74884800971472	10.2951958354338	0.5	0.32	0.77	10.7602941878446	11.0618099837503	11.3633257796561	18.85293574194	19.3812166445023	19.9094975470646	18.828762886494	19.3599785910631	19.8860213559872	12.9081302539742	0.612818826865123	-0.0536726425448235	-7.00903516669087	-0.155783575076813	-0.151522679839834	-0.159784185683076	0.474848771095835	0.482292547926859	0.467859711317146	0.472518517519353	0.479948225717099	0.46553504462672	0.00045835418979819	0.000819774457890436	0.000819749546907907
212	8.11571529291185	0.3	12.9141585270534	12.496744088475	13.3315729656317	0.381092123672089	9.94320004369293	9.67333827456904	10.2130618128168	0.5	0.32	0.76	10.6118908308323	10.9079358519071	11.2039808729818	18.5193001055833	19.0359419253537	19.5525837451242	18.5058024498614	19.0206000333971	19.5364053596826	12.9141585270534	0.608604104695454	0.0908516491326039	-6.96066404555946	-0.155783575076813	-0.151522679839834	-0.159784185683076	0.474848771095835	0.482292547926859	0.467859711317146	0.472518517519353	0.479948225717099	0.46553504462672	0.00045835418979819	0.000819774457890436	0.000819749546907907
212	8.11571529291185	0.3	12.9166383387938	12.4996457662248	13.3336309113628	0.381913524681351	9.85932124255336	9.59220131617108	10.1264411689356	0.5	0.32	0.78	10.484406072291	10.7763717729556	11.0683374736203	18.2536093657641	18.7619288462752	19.2702483267863	18.2284948252451	18.7359538865265	19.2444370598525	12.9166383387938	0.617234720739942	0.00722865131346277	-6.91511061206871	-0.155783575076813	-0.151522679839834	-0.159784185683076	0.474848771095835	0.482292547926859	0.467859711317146	0.472518517519353	0.479948225717099	0.46553504462672	0.00045835418979819	0.000819774457890436	0.000819749546907907
212	8.11571529291185	0.3	12.922179048196	12.5064473818332	13.3379107145588	0.381924556728574	9.87427065718797	9.60675195556517	10.1417893588108	0.5	0.32	0.77	10.5772387541217	10.8717825490843	11.166326344047	18.5023894939517	19.01762453252	19.5328595710882	18.4624199683811	18.9790434865031	19.4882996356146	12.922179048196	0.613214021564515	-0.0199482984546995	-7.03326334433274	-0.155783575076813	-0.151522679839834	-0.159784185683076	0.474848771095835	0.482292547926859	0.467859711317146	0.472518517519353	0.479948225717099	0.46553504462672	0.00045835418979819	0.000819774457890436	0.000819749546907907
212	8.11571529291185	0.3	12.9271423652727	12.5105609465017	13.3437237840438	0.385469396180094	10.023513523653	9.75397927653268	10.2930477707733	0.51	0.33	0.78	10.6124603655875	10.9057172439996	11.1989741224118	18.4222087116659	18.9312743980508	19.4403400844357	18.407540974303	18.9173722556187	19.4213898526367	12.9271423652727	0.620717313385094	-0.0962000212252596	-6.94257453766176	-0.155783575076813	-0.151522679839834	-0.159784185683076	0.474848771095835	0.482292547926859	0.467859711317146	0.472518517519353	0.479948225717099	0.46553504462672	0.00045835418979819	0.000819774457890436	0.000819749546907907
212	8.11571529291185	0.3	12.9282303086213	12.5117902887249	13.3446703285177	0.377211025036488	9.9106987709253	9.63949250878205	10.1819050330686	0.49	0.32	0.76	10.6696962212702	10.969887172997	11.2700781247238	18.728693352903	19.255623470276	19.7825535876489	18.7223707622528	19.2557082038824	19.7787410497872	12.9282303086213	0.61218987842002	0.0366004926209124	-6.96349281131935	-0.155783575076813	-0.151522679839834	-0.159784185683076	0.474848771095835	0.482292547926859	0.467859711317146	0.472518517519353	0.479948225717099	0.46553504462672	0.00045835418979819	0.000819774457890436	0.000819749546907907
212	8.11571529291185	0.3	12.9331555603043	12.5171602407777	13.3491508798308	0.382487653237632	9.86355674655	9.59664675731513	10.1304667357849	0.51	0.32	0.78	10.4622061011814	10.7531897529148	11.0441734046483	18.1847223926166	18.6904911450564	19.1962598974961	18.1447882216552	18.6450535974034	19.1544213021573	12.9331555603043	0.617395249157779	0.0278518416320289	-6.87684019801348	-0.155783575076813	-0.151522679839834	-0.159784185683076	0.474848771095835	0.482292547926859	0.467859711317146	0.472518517519353	0.479948225717099	0.46553504462672	0.00045835418979819	0.000819774457890436	0.000819749546907907
212	8.11571529291185	0.3	12.9420964374388	12.5249701062271	13.3592227686505	0.380727554876152	9.92469050201203	9.65512279561586	10.1942582084082	0.5	0.32	0.78	10.6527355606448	10.95015627219	11.2475769837351	18.6597965229286	19.1807716215352	19.7017467201419	18.6298264297038	19.1521459366063	19.6750034889491	12.9420964374388	0.615310855927205	0.014085136134233	-6.93598303209461	-0.155783575076813	-0.151522679839834	-0.159784185683076	0.474848771095835	0.482292547926859	0.467859711317146	0.472518517519353	0.479948225717099	0.46553504462672	0.00045835418979819	0.000819774457890436	0.000819749546907907
212	8.11571529291185	0.3	12.9428495430979	12.526013250404	13.3596858357918	0.383470633962049	9.90258972148493	9.63518025235823	10.1699991906116	0.5	0.32	0.78	10.5661012755392	10.8593470123939	11.1525927492486	18.4349574351812	18.9465910582169	19.4582246812525	18.3932165287636	18.9086139884604	19.4146140651352	12.9428495430979	0.615222837934591	-0.0691835557176767	-7.0014049122712	-0.155783575076813	-0.151522679839834	-0.159784185683076	0.474848771095835	0.482292547926859	0.467859711317146	0.472518517519353	0.479948225717099	0.46553504462672	0.00045835418979819	0.000819774457890436	0.000819749546907907
212	8.11571529291185	0.3	12.9442581133597	12.5253627199158	13.3631535068035	0.374884276689941	9.70243263887771	9.43560586667167	9.96925941108374	0.5	0.32	0.77	10.4148428711975	10.7093612037372	11.003879536277	18.2480068932201	18.7640370080122	19.2800671228043	18.2019314387081	18.7152281105505	19.2321798356624	12.9442581133597	0.607420317704794	-0.0965766393711679	-7.16685914452154	-0.155783575076813	-0.151522679839834	-0.159784185683076	0.474848771095835	0.482292547926859	0.467859711317146	0.472518517519353	0.479948225717099	0.46553504462672	0.00045835418979819	0.000819774457890436	0.000819749546907907
212	8.11571529291185	0.3	12.9461833475922	12.5238126939424	13.368554001242	0.370567654925446	9.79684968627788	9.52492766097619	10.0687717115796	0.5	0.33	0.77	10.4326916817183	10.7305289727104	11.0283662637025	18.1881113042527	18.707353889425	19.2265964745974	18.2006613543237	18.7234880259225	19.2443107910095	12.9461833475922	0.614579611026919	-0.090285473543618	-6.97969003123445	-0.155783575076813	-0.151522679839834	-0.159784185683076	0.474848771095835	0.482292547926859	0.467859711317146	0.472518517519353	0.479948225717099	0.46553504462672	0.00045835418979819	0.000819774457890436	0.000819749546907907
212	8.11571529291185	0.3	12.9554785350118	12.5359650148833	13.3749920551403	0.386482839957717	9.93874902598287	9.6720649150818	10.2054331368839	0.5	0.33	0.78	10.638214355614	10.9315377319468	11.2248611082796	18.5966446989385	19.1094028018692	19.6221609047999	18.5799977435754	19.0952153137663	19.6067606097864	12.9554785350118	0.613074058853763	0.066786851340055	-6.88069813113212	-0.155783575076813	-0.151522679839834	-0.159784185683076	0.474848771095835	0.482292547926859	0.467859711317146	0.472518517519353	0.479948225717099	0.46553504462672	0.00045835418979819	0.000819774457890436	0.000819749546907907
212	8.11571529291185	0.3	12.962098584465	12.5439736967349	13.3802234721951	0.381044988704816	9.95508899707031	9.68487755866368	10.2253004354769	0.5	0.33	0.78	10.6134704233771	10.909589924343	11.2057094253088	18.5095681935264	19.0259915572254	19.5424149209245	18.509151658622	19.035718298275	19.5510407464095	12.962098584465	0.616874665514821	-0.021929998960639	-6.88799428796987	-0.155783575076813	-0.151522679839834	-0.159784185683076	0.474848771095835	0.482292547926859	0.467859711317146	0.472518517519353	0.479948225717099	0.46553504462672	0.00045835418979819	0.000819774457890436	0.000819749546907907
212	8.11571529291185	0.3	12.9817040781941	12.5632319904084	13.4001761659798	0.385871518193028	9.92328000094068	9.65666740009976	10.1898926017816	0.5	0.32	0.77	10.615671775543	10.9087616940921	11.2018516126412	18.5508836459527	19.0630582018138	19.5752327576749	18.537153129269	19.0513153041822	19.5576273849845	12.9817040781941	0.608508991262854	0.078523127911502	-6.96751946114773	-0.155783575076813	-0.151522679839834	-0.159784185683076	0.474848771095835	0.482292547926859	0.467859711317146	0.472518517519353	0.479948225717099	0.46553504462672	0.00045835418979819	0.000819774457890436	0.000819749546907907
212	8.11571529291185	0.3	12.9867997481644	12.5692369949049	13.4043625014239	0.380146026059235	9.90759343326226	9.63815793604038	10.1770289304841	0.5	0.33	0.77	10.6002049706898	10.8965345718319	11.192864172974	18.5293892568544	19.0473798563827	19.565370455911	18.5230827105333	19.0456251752547	19.5601666121292	12.9867997481644	0.615057155973578	0.0104526309469577	-6.8931003408951	-0.155783575076813	-0.151522679839834	-0.159784185683076	0.474848771095835	0.482292547926859	0.467859711317146	0.472518517519353	0.479948225717099	0.46553504462672	0.00045835418979819	0.000819774457890436	0.000819749546907907
212	8.11571529291185	0.3	12.995312420008	12.569289339579	13.4213355004369	0.373041976910853	9.83537633101125	9.56382712952715	10.1069255324953	0.5	0.32	0.77	10.5639816654904	10.8639286163194	11.1638755671483	18.5180104213511	19.0437989864191	19.5695875514871	18.4994847396052	19.0233532133069	19.5432703942628	12.995312420008	0.609626762093191	-0.0561230304209579	-7.07907245454448	-0.155783575076813	-0.151522679839834	-0.159784185683076	0.474848771095835	0.482292547926859	0.467859711317146	0.472518517519353	0.479948225717099	0.46553504462672	0.00045835418979819	0.000819774457890436	0.000819749546907907
212	8.11571529291185	0.3	12.9977127764899	12.5739144091659	13.421511143814	0.371022259904332	9.81661541734453	9.54441010309259	10.0888207315965	0.49	0.32	0.76	10.5734403109481	10.8749934306776	11.1765465504071	18.5700566128004	19.0996721722079	19.6292877316153	18.5616026758695	19.0885719641342	19.6192202135009	12.9977127764899	0.608226861768194	-0.00759413703359426	-7.03822139169004	-0.155783575076813	-0.151522679839834	-0.159784185683076	0.474848771095835	0.482292547926859	0.467859711317146	0.472518517519353	0.479948225717099	0.46553504462672	0.00045835418979819	0.000819774457890436	0.000819749546907907
212	8.11571529291185	0.3	13.0012444511406	12.5803086524379	13.4221802498433	0.376133989315294	9.79326830977922	9.5246601549365	10.0618764646219	0.5	0.32	0.76	10.5046614640507	10.8009069664841	11.0971524689175	18.3957141326649	18.914497874007	19.433281615349	18.3887690921299	18.9096441943289	19.42525432366	13.0012444511406	0.610068575048715	-0.0795637236884345	-7.08953969462822	-0.155783575076813	-0.151522679839834	-0.159784185683076	0.474848771095835	0.482292547926859	0.467859711317146	0.472518517519353	0.479948225717099	0.46553504462672	0.00045835418979819	0.000819774457890436	0.000819749546907907
212	8.11571529291185	0.3	13.0098337226592	12.5866803045431	13.4329871407754	0.373770726561556	9.90446492302288	9.63143375543735	10.1774960906084	0.5	0.33	0.76	10.5684870171023	10.8680817008391	11.1676763845759	18.4464522333369	18.9693708889561	19.4922895445753	18.4621948621864	18.9842581305746	19.5080432207406	13.0098337226592	0.611165441190422	0.0600096559206386	-6.92422210953232	-0.155783575076813	-0.151522679839834	-0.159784185683076	0.474848771095835	0.482292547926859	0.467859711317146	0.472518517519353	0.479948225717099	0.46553504462672	0.00045835418979819	0.000819774457890436	0.000819749546907907
212	8.11571529291185	0.3	13.0289621890982	12.6042726860864	13.45365169211	0.38515753495388	9.98560324579488	9.71691157582772	10.254294915762	0.49	0.32	0.76	10.7878263380802	11.0861309023932	11.3844354667061	18.9734153604648	19.4980675216377	20.0227196828106	18.9611255252823	19.4867068259481	20.0091965825965	13.0289621890982	0.605289180526952	0.0109276005872085	-7.09172941363149	-0.155783575076813	-0.151522679839834	-0.159784185683076	0.474848771095835	0.482292547926859	0.467859711317146	0.472518517519353	0.479948225717099	0.46553504462672	0.00045835418979819	0.000819774457890436	0.000819749546907907
212	8.11571529291185	0.3	13.0317460258395	12.6115528487079	13.4519392029711	0.392476619249814	10.0170024888108	9.75158498961044	10.2824199880111	0.5	0.32	0.76	10.769001530645	11.0621109542098	11.3552203777747	18.8746864026259	19.3884154085786	19.9021444145313	18.8602715434624	19.3669909113493	19.8803855325081	13.0317460258395	0.605609756020148	-0.0438606154897872	-7.14504499767383	-0.155783575076813	-0.151522679839834	-0.159784185683076	0.474848771095835	0.482292547926859	0.467859711317146	0.472518517519353	0.479948225717099	0.46553504462672	0.00045835418979819	0.000819774457890436	0.000819749546907907
212	8.11571529291185	0.3	13.0331192318208	12.6107616015298	13.4554768621118	0.387006041449984	10.2258386029172	9.95175356619136	10.499923639643	0.5	0.33	0.77	10.9064895331232	11.2068693168822	11.5072491006413	19.0212097726533	19.5450801583528	20.0689505440523	19.0372234444933	19.5653445519804	20.0891560359702	13.0331192318208	0.614292115246443	0.00217989213246319	-6.92884770813163	-0.155783575076813	-0.151522679839834	-0.159784185683076	0.474848771095835	0.482292547926859	0.467859711317146	0.472518517519353	0.479948225717099	0.46553504462672	0.00045835418979819	0.000819774457890436	0.000819749546907907
212	8.11571529291185	0.3	13.0412912312142	12.6175135836784	13.4650688787501	0.376189932108615	9.92938349632864	9.65707445701559	10.2016925356417	0.5	0.32	0.76	10.5783738656982	10.8766615963857	11.1749493270731	18.4431499093886	18.9632076614632	19.4832654135378	18.4421991187369	18.9669003881785	19.4871457098869	13.0412912312142	0.611086329416376	0.0303220934147751	-6.9478096430537	-0.155783575076813	-0.151522679839834	-0.159784185683076	0.474848771095835	0.482292547926859	0.467859711317146	0.472518517519353	0.479948225717099	0.46553504462672	0.00045835418979819	0.000819774457890436	0.000819749546907907
212	8.11571529291185	0.3	13.0432544733954	12.6236665234271	13.4628424233637	0.38335003625769	9.95411491193145	9.68524548675519	10.2229843371077	0.5	0.32	0.77	10.6570215461033	10.952868178087	11.2487148100707	18.6344124108603	19.1517171875185	19.6690219641766	18.6164705471499	19.122829459537	19.6377917714309	13.0432544733954	0.613657897774246	0.129992558069998	-6.84545488678543	-0.155783575076813	-0.151522679839834	-0.159784185683076	0.474848771095835	0.482292547926859	0.467859711317146	0.472518517519353	0.479948225717099	0.46553504462672	0.00045835418979819	0.000819774457890436	0.000819749546907907
212	8.11571529291185	0.3	13.0503016146338	12.6303408886726	13.4702623405951	0.371494957223111	9.8035656665057	9.53199731757338	10.075134015438	0.51	0.32	0.77	10.4034233854552	10.6998188226238	10.9962142597924	18.095628615617	18.6111763882728	19.1267241609285	18.0782824745238	18.5935201266623	19.1084841937074	13.0503016146338	0.616627027536056	-0.0523552814372283	-6.95078594941579	-0.155783575076813	-0.151522679839834	-0.159784185683076	0.474848771095835	0.482292547926859	0.467859711317146	0.472518517519353	0.479948225717099	0.46553504462672	0.00045835418979819	0.000819774457890436	0.000819749546907907
212	8.11571529291185	0.3	13.0507810089788	12.6302065347261	13.4713554832316	0.388640059155078	10.0675083569776	9.79859407133781	10.3364226426173	0.5	0.32	0.78	10.7575632294008	11.0527956280488	11.3480280266967	18.7828581341	19.2983380938403	19.8138180535806	18.7429885067546	19.2501505925782	19.762525827587	13.0507810089788	0.618600559150537	-0.0314825473131961	-6.95232789687033	-0.155783575076813	-0.151522679839834	-0.159784185683076	0.474848771095835	0.482292547926859	0.467859711317146	0.472518517519353	0.479948225717099	0.46553504462672	0.00045835418979819	0.000819774457890436	0.000819749546907907
212	8.11571529291185	0.3	13.0559477268387	12.6265806691791	13.4853147844983	0.370547256340273	9.82566718362229	9.55293337209695	10.0984009951476	0.5	0.32	0.76	10.4906521594203	10.7901576031808	11.0896630469414	18.3199848107578	18.8430157050294	19.3660465993009	18.3112744281344	18.8325124627477	19.3597358125298	13.0559477268387	0.609204565521673	-0.0628848724578161	-7.07916025781338	-0.155783575076813	-0.151522679839834	-0.159784185683076	0.474848771095835	0.482292547926859	0.467859711317146	0.472518517519353	0.479948225717099	0.46553504462672	0.00045835418979819	0.000819774457890436	0.000819749546907907
212	8.11571529291185	0.3	13.0721965438739	12.6466977217884	13.4976953659595	0.374104927257215	9.78725867965303	9.51765098240832	10.0568663768977	0.5	0.32	0.76	10.4983002832869	10.7956869566995	11.0930736301121	18.3861351921787	18.9069615577972	19.4277879234157	18.3779254272828	18.8940358179021	19.4110035840212	13.0721965438739	0.610896768775426	-0.0849494700628889	-7.11923593644435	-0.155783575076813	-0.151522679839834	-0.159784185683076	0.474848771095835	0.482292547926859	0.467859711317146	0.472518517519353	0.479948225717099	0.46553504462672	0.00045835418979819	0.000819774457890436	0.000819749546907907
212	8.11571529291185	0.3	13.0899303090987	12.6688295063673	13.5110311118301	0.385484533955933	10.0289264902977	9.75925530406171	10.2985976765338	0.5	0.32	0.76	10.747294609515	11.0442676464812	11.3412406834474	18.802301689764	19.3218535246808	19.8414053595975	18.8194100734043	19.3389263138517	19.8542166026257	13.0899303090987	0.609025220420213	-0.0721469626327982	-7.11124007086981	-0.155783575076813	-0.151522679839834	-0.159784185683076	0.474848771095835	0.482292547926859	0.467859711317146	0.472518517519353	0.479948225717099	0.46553504462672	0.00045835418979819	0.000819774457890436	0.000819749546907907
212	8.11571529291185	0.3	13.100568562826	12.6788769267007	13.5222601989514	0.377833987064266	9.95948503291826	9.68730473682876	10.2316653290077	0.5	0.33	0.78	10.5802057559138	10.8774735319944	11.1747413080751	18.4112693160993	18.9285633282086	19.4458573403179	18.404031694452	18.9227769912337	19.4340980998465	13.100568562826	0.619556877108577	-0.0113191661422727	-6.83731927955036	-0.155783575076813	-0.151522679839834	-0.159784185683076	0.474848771095835	0.482292547926859	0.467859711317146	0.472518517519353	0.479948225717099	0.46553504462672	0.00045835418979819	0.000819774457890436	0.000819749546907907
212	8.11571529291185	0.3	13.1037813380735	12.6790365665762	13.5285261095707	0.369607584265542	9.78269117576873	9.5106024390673	10.0547799124702	0.5	0.33	0.76	10.4717149044139	10.7713000986951	11.0708852929763	18.3181853504221	18.8422501446969	19.3663149389717	18.3356095092947	18.8549473012995	19.3829648954705	13.1037813380735	0.608502453171618	0.108660592885353	-6.8891226076054	-0.155783575076813	-0.151522679839834	-0.159784185683076	0.474848771095835	0.482292547926859	0.467859711317146	0.472518517519353	0.479948225717099	0.46553504462672	0.00045835418979819	0.000819774457890436	0.000819749546907907
212	8.11571529291185	0.3	13.1082710388974	12.6835840740842	13.5329580037106	0.383807572650759	10.0191200371086	9.74875647704349	10.2894835971737	0.5	0.32	0.77	10.7490236946105	11.0471277984665	11.3452319023224	18.8204597296602	19.3424100426621	19.864360355664	18.8212114073875	19.3402551889196	19.8633911709239	13.1082710388974	0.612946667935238	0.0496908595492928	-6.92639678967958	-0.155783575076813	-0.151522679839834	-0.159784185683076	0.474848771095835	0.482292547926859	0.467859711317146	0.472518517519353	0.479948225717099	0.46553504462672	0.00045835418979819	0.000819774457890436	0.000819749546907907
212	8.11571529291185	0.3	13.1089219096046	12.6866000768457	13.5312437423635	0.384003993247615	10.0067755410834	9.73685719486464	10.2766938873022	0.5	0.32	0.77	10.6793476221149	10.9753930288789	11.2714384356428	18.6345110894868	19.1510839748859	19.6676568602849	18.6137651356036	19.1269607657783	19.6467006247693	13.1089219096046	0.610889211791699	-0.0258081042598941	-7.02454156930345	-0.155783575076813	-0.151522679839834	-0.159784185683076	0.474848771095835	0.482292547926859	0.467859711317146	0.472518517519353	0.479948225717099	0.46553504462672	0.00045835418979819	0.000819774457890436	0.000819749546907907
212	8.11571529291185	0.3	13.1166717728857	12.6914101494308	13.5419333963407	0.382631726782473	9.98104934519587	9.7110423378596	10.2510563525321	0.5	0.32	0.77	10.6817226445667	10.9787185657163	11.2757144868659	18.673424406188	19.1926225792799	19.7118207523718	18.664165328372	19.1803000317845	19.7024201178549	13.1166717728857	0.614591505609635	0.0042130472193191	-6.96039483715393	-0.155783575076813	-0.151522679839834	-0.159784185683076	0.474848771095835	0.482292547926859	0.467859711317146	0.472518517519353	0.479948225717099	0.46553504462672	0.00045835418979819	0.000819774457890436	0.000819749546907907
212	8.11571529291185	0.3	13.1233006581594	12.6993462242505	13.5472550920683	0.377528220780192	9.91800406709506	9.64678103134437	10.1892271028458	0.5	0.32	0.77	10.5988946988017	10.896886784086	11.1948788693702	18.514875781343	19.035428782354	19.5559817833651	18.4992897533481	19.0241218313436	19.5367325667626	13.1233006581594	0.612625815223595	0.0651953115325527	-6.86666449822259	-0.155783575076813	-0.151522679839834	-0.159784185683076	0.474848771095835	0.482292547926859	0.467859711317146	0.472518517519353	0.479948225717099	0.46553504462672	0.00045835418979819	0.000819774457890436	0.000819749546907907
212	8.11571529291185	0.3	13.127242949983	12.7046863760071	13.5497995239588	0.38218839922835	9.88559516776419	9.61791926970738	10.153271065821	0.49	0.32	0.75	10.6464683336052	10.9427697364779	11.2390711393507	18.6886678407163	19.2087913526182	19.7289148645201	18.69679494213	19.2252977058061	19.7456247134344	13.127242949983	0.606094208532377	-0.139989853888347	-7.20889368650561	-0.155783575076813	-0.151522679839834	-0.159784185683076	0.474848771095835	0.482292547926859	0.467859711317146	0.472518517519353	0.479948225717099	0.46553504462672	0.00045835418979819	0.000819774457890436	0.000819749546907907
212	8.11571529291185	0.3	13.1433057262141	12.7164924342766	13.5701190181516	0.375681379079248	9.82627038666318	9.55649694803418	10.0960438252922	0.5	0.32	0.77	10.5424217259443	10.8400271535346	11.1376325811249	18.4648584280766	18.9861088798924	19.5073593317083	18.433728766928	18.9551843503601	19.4738389449542	13.1433057262141	0.611018443276942	0.0849502530702762	-6.93007146656439	-0.155783575076813	-0.151522679839834	-0.159784185683076	0.474848771095835	0.482292547926859	0.467859711317146	0.472518517519353	0.479948225717099	0.46553504462672	0.00045835418979819	0.000819774457890436	0.000819749546907907
212	8.11571529291185	0.3	13.1531765896582	12.7301947633371	13.5761584159792	0.38446887512952	9.99761528800445	9.72820882854638	10.2670217474625	0.5	0.33	0.77	10.7463304384992	11.0439320717112	11.3415337049232	18.8385441795021	19.3602461267147	19.8819480739274	18.8568944703668	19.3859588351434	19.9004165711182	13.1531765896582	0.61218645500158	0.128131173373113	-6.84547649994273	-0.155783575076813	-0.151522679839834	-0.159784185683076	0.474848771095835	0.482292547926859	0.467859711317146	0.472518517519353	0.479948225717099	0.46553504462672	0.00045835418979819	0.000819774457890436	0.000819749546907907
212	8.11571529291185	0.3	13.1535037499024	12.7255261677048	13.5814813321001	0.371583668055715	9.77237041150701	9.50171761990051	10.0430232031135	0.5	0.32	0.78	10.4182545405044	10.7150145356814	11.0117745308584	18.1753255183094	18.6930427128917	19.2107599074739	18.1333075562446	18.652283997856	19.1638355514704	13.1535037499024	0.611358495521454	-0.106308842115985	-7.07595614886445	-0.155783575076813	-0.151522679839834	-0.159784185683076	0.474848771095835	0.482292547926859	0.467859711317146	0.472518517519353	0.479948225717099	0.46553504462672	0.00045835418979819	0.000819774457890436	0.000819749546907907
212	8.11571529291185	0.3	13.1625077624355	12.7390421407014	13.5859733841695	0.3747601780303	9.83864191853293	9.56799759698931	10.1092862400766	0.5	0.32	0.77	10.5419783209476	10.8401730624783	11.138367804009	18.4491362102918	18.9709960772165	19.4928559441412	18.4174439835425	18.9303380036216	19.4563119918508	13.1625077624355	0.612655122196955	-0.00921857680724929	-6.99540288388163	-0.155783575076813	-0.151522679839834	-0.159784185683076	0.474848771095835	0.482292547926859	0.467859711317146	0.472518517519353	0.479948225717099	0.46553504462672	0.00045835418979819	0.000819774457890436	0.000819749546907907
212	8.11571529291185	0.3	13.1648901528418	12.7415940431895	13.5881862624942	0.38095041950654	9.97146169709388	9.70075158296052	10.2421718112272	0.5	0.32	0.77	10.6779092119156	10.9758879815751	11.2738667512346	18.6752799447774	19.1964341174296	19.7175882900819	18.6540237241581	19.1699643361123	19.6941860261698	13.1648901528418	0.613846273649969	0.00625464757671057	-6.96351786497826	-0.155783575076813	-0.151522679839834	-0.159784185683076	0.474848771095835	0.482292547926859	0.467859711317146	0.472518517519353	0.479948225717099	0.46553504462672	0.00045835418979819	0.000819774457890436	0.000819749546907907
212	8.11571529291185	0.3	13.1952512265565	12.7683751412898	13.6221273118232	0.370508249510855	9.6448840405381	9.37714589014382	9.91262219093238	0.5	0.32	0.78	10.3522989516776	10.6478798678884	10.9434607840991	18.1406867456288	18.6586432723862	19.1765997991437	18.0838886106587	18.6010256828404	19.1211986009808	13.1952512265565	0.608216783606688	-0.0423448132716952	-7.08545060528624	-0.155783575076813	-0.151522679839834	-0.159784185683076	0.474848771095835	0.482292547926859	0.467859711317146	0.472518517519353	0.479948225717099	0.46553504462672	0.00045835418979819	0.000819774457890436	0.000819749546907907
212	8.11571529291185	0.3	13.2049993249104	12.7798942356807	13.6301044141401	0.375940090221126	9.85181651205839	9.58149083225886	10.1221421918579	0.5	0.32	0.76	10.5112326560059	10.8077894406452	11.1043462252846	18.3437505989505	18.8612887292422	19.3788268595339	18.3520484889424	18.8739170021424	19.3875303392996	13.2049993249104	0.608333624528101	0.0681494530596251	-6.94475608456421	-0.155783575076813	-0.151522679839834	-0.159784185683076	0.474848771095835	0.482292547926859	0.467859711317146	0.472518517519353	0.479948225717099	0.46553504462672	0.00045835418979819	0.000819774457890436	0.000819749546907907
212	8.11571529291185	0.3	13.3019279208475	12.8739771934619	13.7298786482331	0.376248367985309	9.89487606039838	9.62354715567934	10.1662049651174	0.5	0.32	0.78	10.5775517609797	10.8757781308917	11.1740045008038	18.482331157409	19.0034270265797	19.5245228957505	18.4485245526557	18.9702780567641	19.4965769712446	13.3019279208475	0.614004598243281	0.137031544761317	-6.80793360450826	-0.155783575076813	-0.151522679839834	-0.159784185683076	0.474848771095835	0.482292547926859	0.467859711317146	0.472518517519353	0.479948225717099	0.46553504462672	0.00045835418979819	0.000819774457890436	0.000819749546907907
212	8.11571529291185	0.3	13.3131681874172	12.8849783547501	13.7413580200844	0.374409418783185	9.84054596972773	9.56964654653271	10.1114453929228	0.5	0.32	0.75	10.5470565961069	10.8456247338534	11.1441928715999	18.4617355858707	18.984354002034	19.5069724181973	18.4756414618156	18.9937629827985	19.5251767493898	13.3131681874172	0.606752829212607	0.0655123422055113	-6.99436960247244	-0.155783575076813	-0.151522679839834	-0.159784185683076	0.474848771095835	0.482292547926859	0.467859711317146	0.472518517519353	0.479948225717099	0.46553504462672	0.00045835418979819	0.000819774457890436	0.000819749546907907
212	8.11571529291185	0.3	13.3682867897592	12.9383747544676	13.7981988250509	0.381801930537835	10.012672661763	9.74133383153494	10.2840114919911	0.5	0.32	0.76	10.6725860682836	10.9698643537173	11.2671426391511	18.6095625176226	19.1279203741455	19.6462782306683	18.5978784131169	19.1162975631771	19.6334037488625	13.3682867897592	0.60732237854947	-0.042911626304275	-7.10114012086037	-0.155783575076813	-0.151522679839834	-0.159784185683076	0.474848771095835	0.482292547926859	0.467859711317146	0.472518517519353	0.479948225717099	0.46553504462672	0.00045835418979819	0.000819774457890436	0.000819749546907907
212	8.11571529291185	0.3	13.370009262101	12.9351472219278	13.8048713022743	0.375776077804657	9.87672022706019	9.60561645561429	10.1478239985061	0.49	0.32	0.76	10.6310694535057	10.9311150608508	11.2311606681959	18.6595947950724	19.1862331993821	19.7128716036919	18.6502806582567	19.1783359058314	19.7023944075226	13.370009262101	0.60054112867837	-0.0739164098364444	-7.22209719789911	-0.155783575076813	-0.151522679839834	-0.159784185683076	0.474848771095835	0.482292547926859	0.467859711317146	0.472518517519353	0.479948225717099	0.46553504462672	0.00045835418979819	0.000819774457890436	0.000819749546907907
212	8.11571529291185	0.3	13.398420385263	12.9653333349862	13.8315074355397	0.371931337477114	9.85527467595791	9.58252887236899	10.1280204795468	0.5	0.32	0.76	10.5146312433385	10.8139073098239	11.1131833763093	18.3522334521828	18.8745897870539	19.396946121925	18.3465177097875	18.8694104098858	19.3903742727846	13.398420385263	0.605369589477705	0.0682838318407204	-6.95663776552358	-0.155783575076813	-0.151522679839834	-0.159784185683076	0.474848771095835	0.482292547926859	0.467859711317146	0.472518517519353	0.479948225717099	0.46553504462672	0.00045835418979819	0.000819774457890436	0.000819749546907907
212	8.11571529291185	0.3	13.4396227607094	13.0037335471526	13.8755119742661	0.370898413312757	9.79775567300988	9.52600121597857	10.0695101300412	0.49	0.32	0.76	10.5331702667759	10.8336568929863	11.1341435191968	18.4765553831991	19.0036481435431	19.530740903887	18.4682568753576	18.9950959995222	19.5180275194666	13.4396227607094	0.604252653814432	0.0619519970119494	-7.02710624117978	-0.155783575076813	-0.151522679839834	-0.159784185683076	0.474848771095835	0.482292547926859	0.467859711317146	0.472518517519353	0.479948225717099	0.46553504462672	0.00045835418979819	0.000819774457890436	0.000819749546907907
212	8.11571529291185	0.31	12.0370450148448	11.6541598144801	12.4199302152095	0.397276594861917	9.97940696608605	9.7176281857319	10.2411857464402	0.5	0.32	0.8	10.6122096339098	10.8980871383513	11.1839646427928	18.4657132223061	18.9631526996471	19.4605921769881	18.3980916424737	18.8967155937232	19.3923360012423	12.0370450148448	0.631801866893194	-0.135298380986018	-6.92892440333554	-0.155783575076813	-0.151522679839834	-0.159784185683076	0.474848771095835	0.482292547926859	0.467859711317146	0.472518517519353	0.479948225717099	0.46553504462672	0.00045835418979819	0.000819774457890436	0.000819749546907907
212	8.11571529291185	0.31	12.0986095318039	11.7116145433628	12.4856045202451	0.388396890789887	9.86331492204215	9.59972000123266	10.1269098428516	0.5	0.32	0.78	10.574417667254	10.8647764263896	11.1551351855251	18.503049974931	19.011117917772	19.519185860613	18.4574656897177	18.9637060324071	19.470326081059	12.0986095318039	0.626137522398378	0.142003635157548	-6.72733079273553	-0.155783575076813	-0.151522679839834	-0.159784185683076	0.474848771095835	0.482292547926859	0.467859711317146	0.472518517519353	0.479948225717099	0.46553504462672	0.00045835418979819	0.000819774457890436	0.000819749546907907
212	8.11571529291185	0.31	12.1365931698502	11.7490630919607	12.5241232477397	0.390280649798609	9.84470421613021	9.5826468814942	10.1067615507662	0.51	0.32	0.79	10.4336194974287	10.7189484414997	11.0042773855708	18.1201880269145	18.615722114329	19.1112562017435	18.0594702359147	18.5563839162591	19.0493883734336	12.1365931698502	0.630251184021932	-0.0480300951687848	-6.83373472324924	-0.155783575076813	-0.151522679839834	-0.159784185683076	0.474848771095835	0.482292547926859	0.467859711317146	0.472518517519353	0.479948225717099	0.46553504462672	0.00045835418979819	0.000819774457890436	0.000819749546907907
212	8.11571529291185	0.31	12.1420388614926	11.7523041450356	12.5317735779495	0.405289791036761	10.02423448958	9.76562869621691	10.282840282943	0.49	0.32	0.78	10.8128398528134	11.0991770785701	11.3855143043267	18.9840032855122	19.4867229140762	19.9894425426403	18.9161994112585	19.4214801810558	19.9200955157426	12.1420388614926	0.620627671116048	-0.123774334773964	-7.07705868972163	-0.155783575076813	-0.151522679839834	-0.159784185683076	0.474848771095835	0.482292547926859	0.467859711317146	0.472518517519353	0.479948225717099	0.46553504462672	0.00045835418979819	0.000819774457890436	0.000819749546907907
212	8.11571529291185	0.31	12.1509014931504	11.7620607579548	12.5397422283459	0.393626191729322	9.98031159626298	9.7165026669441	10.2441205255819	0.5	0.32	0.78	10.618328186374	10.906622224468	11.1949162625619	18.4845949342582	18.9864628764232	19.4883308185882	18.4432303572892	18.9456227736285	19.444752721352	12.1509014931504	0.628720104390355	0.00572141666669017	-6.84086364581315	-0.155783575076813	-0.151522679839834	-0.159784185683076	0.474848771095835	0.482292547926859	0.467859711317146	0.472518517519353	0.479948225717099	0.46553504462672	0.00045835418979819	0.000819774457890436	0.000819749546907907
212	8.11571529291185	0.31	12.1614615846657	11.7745868485492	12.5483363207823	0.384387885960335	9.614798725605	9.35566371202554	9.87393373918445	0.5	0.32	0.77	10.3237228450562	10.6096713509015	10.8956198567467	18.0850666863133	18.5859904203846	19.0869141544559	18.0736661222258	18.5728808373796	19.0728476998887	12.1614615846657	0.622467050012145	0.0452899379650584	-6.86736049537506	-0.155783575076813	-0.151522679839834	-0.159784185683076	0.474848771095835	0.482292547926859	0.467859711317146	0.472518517519353	0.479948225717099	0.46553504462672	0.00045835418979819	0.000819774457890436	0.000819749546907907
212	8.11571529291185	0.31	12.1828248129855	11.7952342466922	12.5704153792787	0.401654401084437	9.9553408692312	9.69656540991806	10.2141163285443	0.5	0.32	0.78	10.6325254608659	10.916279196697	11.200032932528	18.549843548123	19.0448893794483	19.5399352107735	18.5030846554815	18.9985427595413	19.5029492007373	12.1828248129855	0.623798895601735	-0.0156845302705812	-6.9079875580601	-0.155783575076813	-0.151522679839834	-0.159784185683076	0.474848771095835	0.482292547926859	0.467859711317146	0.472518517519353	0.479948225717099	0.46553504462672	0.00045835418979819	0.000819774457890436	0.000819749546907907
212	8.11571529291185	0.31	12.222032450713	11.8305108919956	12.6135540094303	0.383932001134466	9.78936370423941	9.52526954223373	10.0534578662451	0.5	0.32	0.77	10.4464667652803	10.7361017067446	11.0257366482089	18.2272381722714	18.7325999543648	19.2379617364583	18.1964811536702	18.6995817090518	19.2075469630535	12.222032450713	0.62474575934331	-0.0474263341250851	-6.9212667978229	-0.155783575076813	-0.151522679839834	-0.159784185683076	0.474848771095835	0.482292547926859	0.467859711317146	0.472518517519353	0.479948225717099	0.46553504462672	0.00045835418979819	0.000819774457890436	0.000819749546907907
212	8.11571529291185	0.31	12.2223772213217	11.8295054161285	12.6152490265149	0.403696362338381	10.1478639301993	9.88520140544556	10.4105264549531	0.5	0.32	0.78	10.8673336497771	11.1560926923819	11.4448517349866	18.991152373046	19.4957717354334	20.0003910978209	18.9435930362692	19.4483472828171	19.9490095986317	12.2223772213217	0.623357246017116	0.0493848894534377	-6.83846712095125	-0.155783575076813	-0.151522679839834	-0.159784185683076	0.474848771095835	0.482292547926859	0.467859711317146	0.472518517519353	0.479948225717099	0.46553504462672	0.00045835418979819	0.000819774457890436	0.000819749546907907
212	8.11571529291185	0.31	12.2316627907241	11.8436946883467	12.6196308931015	0.395387739179986	9.89555970236774	9.63495370424833	10.1561657004872	0.5	0.32	0.79	10.5713726719677	10.8573069080041	11.1432411440405	18.4503859776865	18.9494315778001	19.4484771779137	18.3722005232196	18.8699528337931	19.3676191358416	12.2316627907241	0.625284709671745	0.0654670165736344	-6.82068999976522	-0.155783575076813	-0.151522679839834	-0.159784185683076	0.474848771095835	0.482292547926859	0.467859711317146	0.472518517519353	0.479948225717099	0.46553504462672	0.00045835418979819	0.000819774457890436	0.000819749546907907
212	8.11571529291185	0.31	12.2403266377906	11.8518684379966	12.6287848375846	0.396387662496126	9.956381114718	9.69472091420089	10.2180413152351	0.5	0.33	0.78	10.6314306786473	10.9183726450822	11.2053146115171	18.548980113051	19.0496164798658	19.5502528466806	18.5289460178191	19.0296199800432	19.5297260415931	12.2403266377906	0.623442469289749	-0.0198181139840404	-6.89176795339539	-0.155783575076813	-0.151522679839834	-0.159784185683076	0.474848771095835	0.482292547926859	0.467859711317146	0.472518517519353	0.479948225717099	0.46553504462672	0.00045835418979819	0.000819774457890436	0.000819749546907907
212	8.11571529291185	0.31	12.2449665104822	11.8541635411615	12.635769479803	0.391823659282493	9.92192326676495	9.65866472922242	10.1851818043075	0.51	0.32	0.79	10.501311359955	10.7875372460795	11.0737631322039	18.2209912883931	18.7176263465129	19.2142614046328	18.154545892893	18.6524997623694	19.1430982976062	12.2449665104822	0.632256083423126	-0.0252348657866103	-6.81664405533107	-0.155783575076813	-0.151522679839834	-0.159784185683076	0.474848771095835	0.482292547926859	0.467859711317146	0.472518517519353	0.479948225717099	0.46553504462672	0.00045835418979819	0.000819774457890436	0.000819749546907907
212	8.11571529291185	0.31	12.2557983235277	11.8633928571356	12.6482037899198	0.39432621042173	9.97392201485488	9.71066818169411	10.2371758480156	0.5	0.32	0.77	10.6873672669552	10.9770991728118	11.2668310786683	18.6901668538756	19.1968526940912	19.7035385343069	18.6778402575585	19.1796349665837	19.6903702611	12.2557983235277	0.618207265723633	-0.00543809271886666	-6.96401275591817	-0.155783575076813	-0.151522679839834	-0.159784185683076	0.474848771095835	0.482292547926859	0.467859711317146	0.472518517519353	0.479948225717099	0.46553504462672	0.00045835418979819	0.000819774457890436	0.000819749546907907
212	8.11571529291185	0.31	12.2684496565082	11.8791017846731	12.6577975283433	0.395663972873782	9.97743329618178	9.71482285471966	10.2400437376439	0.5	0.33	0.78	10.6488373428367	10.9366960014536	11.2245546600705	18.5741216483903	19.076216062133	19.5783104758757	18.5748210136008	19.0761462008614	19.5785675179536	12.2684496565082	0.623964756806167	0.0150995163780946	-6.84115272644692	-0.155783575076813	-0.151522679839834	-0.159784185683076	0.474848771095835	0.482292547926859	0.467859711317146	0.472518517519353	0.479948225717099	0.46553504462672	0.00045835418979819	0.000819774457890436	0.000819749546907907
212	8.11571529291185	0.31	12.2739914863151	11.8821180750399	12.6658648975904	0.389217896024352	9.96408762252782	9.69825917352451	10.2299160715311	0.5	0.32	0.77	10.6265321650461	10.9178044968301	11.209076828614	18.5305418027523	19.0384623582334	19.5463829137145	18.5298682127931	19.0300635087285	19.5366663200202	12.2739914863151	0.623671473393311	0.155967044293355	-6.71992796521513	-0.155783575076813	-0.151522679839834	-0.159784185683076	0.474848771095835	0.482292547926859	0.467859711317146	0.472518517519353	0.479948225717099	0.46553504462672	0.00045835418979819	0.000819774457890436	0.000819749546907907
212	8.11571529291185	0.31	12.2852705348064	11.8941162796076	12.6764247900052	0.390666208343998	9.87177582409905	9.60921062682261	10.1343410213755	0.5	0.32	0.79	10.5353313565788	10.8232021779646	11.1110729993504	18.3786884634435	18.8808737260515	19.3830589886595	18.319327356981	18.8271865620044	19.3275539237736	12.2852705348064	0.625900974624342	-0.0798877592938577	-6.94702975295838	-0.155783575076813	-0.151522679839834	-0.159784185683076	0.474848771095835	0.482292547926859	0.467859711317146	0.472518517519353	0.479948225717099	0.46553504462672	0.00045835418979819	0.000819774457890436	0.000819749546907907
212	8.11571529291185	0.31	12.3002042103912	11.908058920883	12.6923494998994	0.39425033754305	9.86087369327067	9.60056233553837	10.121185051003	0.5	0.32	0.78	10.5889779309763	10.8760893652729	11.1632007995695	18.5440578979202	19.0468647878255	19.5496716777309	18.5178055344938	19.0255656678245	19.522390769866	12.3002042103912	0.62190023583418	-0.0239178568209941	-6.94789022539212	-0.155783575076813	-0.151522679839834	-0.159784185683076	0.474848771095835	0.482292547926859	0.467859711317146	0.472518517519353	0.479948225717099	0.46553504462672	0.00045835418979819	0.000819774457890436	0.000819749546907907
212	8.11571529291185	0.31	12.3125811590613	11.9228790985882	12.7022832195345	0.39560117747188	9.83322868794942	9.57437978756564	10.0920775883332	0.5	0.32	0.77	10.5672832431403	10.85297586326	11.1386684833797	18.5142604647714	19.0148042147644	19.5153479647574	18.4849871369833	18.978582522578	19.4852092554331	12.3125811590613	0.616773571050533	-0.0260497541283911	-7.04301670590477	-0.155783575076813	-0.151522679839834	-0.159784185683076	0.474848771095835	0.482292547926859	0.467859711317146	0.472518517519353	0.479948225717099	0.46553504462672	0.00045835418979819	0.000819774457890436	0.000819749546907907
212	8.11571529291185	0.31	12.3167382505573	11.923251643437	12.7102248576775	0.382186542270633	9.67704296769483	9.41501308394267	9.93907285144699	0.5	0.32	0.77	10.3001679846598	10.5868326759975	10.8734973673351	17.9434363527718	18.4428213774884	18.9422064022049	17.8969672196598	18.393172665575	18.8911107157855	12.3167382505573	0.622631726525711	-0.0471397105457008	-6.98262365262257	-0.155783575076813	-0.151522679839834	-0.159784185683076	0.474848771095835	0.482292547926859	0.467859711317146	0.472518517519353	0.479948225717099	0.46553504462672	0.00045835418979819	0.000819774457890436	0.000819749546907907
212	8.11571529291185	0.31	12.3336119575252	11.940096369855	12.7271275451954	0.389638597328748	9.86154775507692	9.59868757831622	10.1244079318376	0.5	0.32	0.77	10.5380948522138	10.8266807086627	11.1152665651117	18.3996661385734	18.9035412208763	19.4074163031791	18.3718689493436	18.8990299084759	19.3840435644039	12.3336119575252	0.620449368235444	-0.0228851195452515	-6.96230350826534	-0.155783575076813	-0.151522679839834	-0.159784185683076	0.474848771095835	0.482292547926859	0.467859711317146	0.472518517519353	0.479948225717099	0.46553504462672	0.00045835418979819	0.000819774457890436	0.000819749546907907
212	8.11571529291185	0.31	12.333738770781	11.9394068372389	12.7280707043232	0.394862615086044	9.97529920726494	9.71230445524594	10.2382939592839	0.5	0.33	0.78	10.6236275989128	10.9112996255459	11.198971652179	18.5049191852415	19.0060048600863	19.507090534931	18.4799987140715	18.9776080736225	19.4847271415317	12.333738770781	0.623960416200558	-0.0224318546409022	-6.89308906319715	-0.155783575076813	-0.151522679839834	-0.159784185683076	0.474848771095835	0.482292547926859	0.467859711317146	0.472518517519353	0.479948225717099	0.46553504462672	0.00045835418979819	0.000819774457890436	0.000819749546907907
212	8.11571529291185	0.31	12.3462838480009	11.9528618009474	12.7397058950544	0.389522765488773	9.96843662819343	9.70266260276533	10.2342106536215	0.51	0.32	0.8	10.5416795591483	10.8304358238884	11.1191920886285	18.2827466357857	18.7835451658603	19.2843436959349	18.2074503038795	18.7005583977451	19.203465341345	12.3462838480009	0.631756586301083	0.0396555253094686	-6.70596167789863	-0.155783575076813	-0.151522679839834	-0.159784185683076	0.474848771095835	0.482292547926859	0.467859711317146	0.472518517519353	0.479948225717099	0.46553504462672	0.00045835418979819	0.000819774457890436	0.000819749546907907
212	8.11571529291185	0.31	12.3480288711559	11.9537266775938	12.7423310647179	0.389119821204521	9.81123614141954	9.54943156337343	10.0730407194657	0.5	0.32	0.78	10.4826721188501	10.7700621621902	11.0574522055303	18.3013758717962	18.8031213375845	19.3048668033729	18.2625984031277	18.7651875819115	19.2588716659679	12.3480288711559	0.618567899206715	-0.0969769858262173	-7.03083547754926	-0.155783575076813	-0.151522679839834	-0.159784185683076	0.474848771095835	0.482292547926859	0.467859711317146	0.472518517519353	0.479948225717099	0.46553504462672	0.00045835418979819	0.000819774457890436	0.000819749546907907
212	8.11571529291185	0.31	12.3543430292636	11.962228375344	12.7464576831832	0.397209371315027	9.92003789821302	9.65977994974991	10.1802958466761	0.5	0.33	0.78	10.5587068307931	10.8431840541357	11.1276612774784	18.3834582446247	18.8787532879168	19.3740483312089	18.353391467194	18.8486654028427	19.3442984115908	12.3543430292636	0.624040690700524	0.00506914294042215	-6.8916785387005	-0.155783575076813	-0.151522679839834	-0.159784185683076	0.474848771095835	0.482292547926859	0.467859711317146	0.472518517519353	0.479948225717099	0.46553504462672	0.00045835418979819	0.000819774457890436	0.000819749546907907
212	8.11571529291185	0.31	12.3545658267802	11.9625829273732	12.7465487261871	0.387763500670963	9.89429862676441	9.62952280374648	10.1590744497823	0.51	0.33	0.78	10.4901417799029	10.7785814025048	11.0670210251066	18.2244627213054	18.7255672115732	19.2266717018409	18.2260073789656	18.7245340474283	19.22754683982	12.3545658267802	0.6281058725314	0.0302381777619247	-6.75890929191104	-0.155783575076813	-0.151522679839834	-0.159784185683076	0.474848771095835	0.482292547926859	0.467859711317146	0.472518517519353	0.479948225717099	0.46553504462672	0.00045835418979819	0.000819774457890436	0.000819749546907907
212	8.11571529291185	0.31	12.3769126854514	11.9834701868732	12.7703551840297	0.397957011530558	9.93291790918912	9.67272845796428	10.193107360414	0.5	0.32	0.77	10.6424002085566	10.9286731337207	11.2149460588848	18.6078833678517	19.1084220713806	19.6089607749096	18.5683557182755	19.0481726270743	19.5650247701035	12.3769126854514	0.618308129652015	0.0867095674391043	-6.87817353315029	-0.155783575076813	-0.151522679839834	-0.159784185683076	0.474848771095835	0.482292547926859	0.467859711317146	0.472518517519353	0.479948225717099	0.46553504462672	0.00045835418979819	0.000819774457890436	0.000819749546907907
212	8.11571529291185	0.31	12.3861250549771	11.9921326414925	12.7801174684618	0.394991031608146	10.0742658907145	9.80873327987338	10.3397985015557	0.5	0.32	0.78	10.7620182036907	11.0533572288235	11.3446962539563	18.7830959819716	19.2915739243789	19.8000518667863	18.7418627772931	19.2476884168766	19.752560953731	12.3861250549771	0.619132039751898	-0.108168433792205	-7.02184520042549	-0.155783575076813	-0.151522679839834	-0.159784185683076	0.474848771095835	0.482292547926859	0.467859711317146	0.472518517519353	0.479948225717099	0.46553504462672	0.00045835418979819	0.000819774457890436	0.000819749546907907
212	8.11571529291185	0.31	12.3890659411405	11.9936662778082	12.7844656044728	0.390040394607874	9.92387320503702	9.65957505794291	10.1881713521311	0.5	0.32	0.77	10.6327321083547	10.9236570587722	11.2145820091897	18.5964339172651	19.1052557854538	19.6140776536425	18.576279399356	19.0778061265449	19.5867920747421	12.3890659411405	0.623604225175082	-0.0309662255108874	-6.91650736920361	-0.155783575076813	-0.151522679839834	-0.159784185683076	0.474848771095835	0.482292547926859	0.467859711317146	0.472518517519353	0.479948225717099	0.46553504462672	0.00045835418979819	0.000819774457890436	0.000819749546907907
212	8.11571529291185	0.31	12.3936738615126	11.9978968224747	12.7894509005505	0.387480128931096	9.91364634451196	9.64819436804778	10.1790983209761	0.5	0.32	0.76	10.620910306184	10.9131247377218	11.2053391692596	18.5765590786767	19.0876582683519	19.5987574580271	18.5855396985999	19.096038388392	19.611879171529	12.3936738615126	0.618750993488318	0.0857764559607941	-6.89331768156179	-0.155783575076813	-0.151522679839834	-0.159784185683076	0.474848771095835	0.482292547926859	0.467859711317146	0.472518517519353	0.479948225717099	0.46553504462672	0.00045835418979819	0.000819774457890436	0.000819749546907907
212	8.11571529291185	0.31	12.3955334441192	12.0010884258463	12.7899784623922	0.397406536374003	10.0022396556793	9.73993310936436	10.2645462019942	0.49	0.32	0.77	10.7698643343794	11.0599080016316	11.3499516688838	18.8919119697152	19.4006908418511	19.9094697139869	18.8534185717751	19.3664115179309	19.8734804672064	12.3955334441192	0.617979235887558	0.180744553294073	-6.82087856997289	-0.155783575076813	-0.151522679839834	-0.159784185683076	0.474848771095835	0.482292547926859	0.467859711317146	0.472518517519353	0.479948225717099	0.46553504462672	0.00045835418979819	0.000819774457890436	0.000819749546907907
212	8.11571529291185	0.31	12.3956714995482	12.0001421298013	12.791200869295	0.384856095165066	9.70280390504024	9.44155552856092	9.96405228151956	0.5	0.32	0.77	10.4157600429073	10.7039647135017	10.9921693840962	18.2431701801951	18.7479597328271	19.252749285459	18.2223570668923	18.729624168556	19.2286307996697	12.3956714995482	0.619348324548371	-0.0129197395309815	-6.969910069027	-0.155783575076813	-0.151522679839834	-0.159784185683076	0.474848771095835	0.482292547926859	0.467859711317146	0.472518517519353	0.479948225717099	0.46553504462672	0.00045835418979819	0.000819774457890436	0.000819749546907907
212	8.11571529291185	0.31	12.4000582348897	12.005778046365	12.7943384234143	0.389374581365341	9.8037959296257	9.54233002087618	10.0652618383752	0.5	0.32	0.78	10.4715177218535	10.7584439643059	11.0453702067583	18.2781075045751	18.77893926982	19.279771035065	18.2351440686084	18.7338762466384	19.2261553405601	12.4000582348897	0.622734147170584	-0.0745807810125728	-7.00940708227962	-0.155783575076813	-0.151522679839834	-0.159784185683076	0.474848771095835	0.482292547926859	0.467859711317146	0.472518517519353	0.479948225717099	0.46553504462672	0.00045835418979819	0.000819774457890436	0.000819749546907907
212	8.11571529291185	0.31	12.4023344706808	12.005354037676	12.7993149036855	0.390149442306366	9.97655211924155	9.7109118810288	10.2421923574543	0.5	0.32	0.78	10.6082953676628	10.8984833688537	11.1886713700446	18.462733692871	18.9677784339127	19.4728231749544	18.4317402178505	18.9400154504992	19.4462212566093	12.4023344706808	0.620809103967641	0.116417819202833	-6.77384918888197	-0.155783575076813	-0.151522679839834	-0.159784185683076	0.474848771095835	0.482292547926859	0.467859711317146	0.472518517519353	0.479948225717099	0.46553504462672	0.00045835418979819	0.000819774457890436	0.000819749546907907
212	8.11571529291185	0.31	12.4062799190756	12.0106819480928	12.8018778900583	0.392087086199196	10.0548399161581	9.78820209998305	10.3214777323331	0.51	0.33	0.78	10.6400320951227	10.9298743861682	11.2197166772137	18.4593358220895	18.9621816911641	19.4650275602386	18.4283275627242	18.9255679845464	19.4303044911887	12.4062799190756	0.629347775899267	0.020220538648837	-6.7818546668592	-0.155783575076813	-0.151522679839834	-0.159784185683076	0.474848771095835	0.482292547926859	0.467859711317146	0.472518517519353	0.479948225717099	0.46553504462672	0.00045835418979819	0.000819774457890436	0.000819749546907907
212	8.11571529291185	0.31	12.4142601961241	12.0179145925877	12.8106057996605	0.391865429610122	9.94766186843944	9.68374353939045	10.2115801974884	0.5	0.32	0.77	10.6741839598362	10.9650955048583	11.2560070498804	18.6858289571278	19.195087874942	19.7043467927562	18.6676660752437	19.1792493303062	19.6854991001263	12.4142601961241	0.614626962426923	-0.0518098866817596	-7.04395792112267	-0.155783575076813	-0.151522679839834	-0.159784185683076	0.474848771095835	0.482292547926859	0.467859711317146	0.472518517519353	0.479948225717099	0.46553504462672	0.00045835418979819	0.000819774457890436	0.000819749546907907
212	8.11571529291185	0.31	12.4170761446767	12.0191266216899	12.8150256676635	0.379107065803058	9.68189403194295	9.41801498175468	9.94577308213123	0.5	0.32	0.79	10.3904665626979	10.6815922885424	10.9727180143869	18.1996396523973	18.7095670239876	19.2194943955778	18.1250314664619	18.6359746441034	19.1408586587258	12.4170761446767	0.622100450894927	-0.0415118440359332	-6.96715079581647	-0.155783575076813	-0.151522679839834	-0.159784185683076	0.474848771095835	0.482292547926859	0.467859711317146	0.472518517519353	0.479948225717099	0.46553504462672	0.00045835418979819	0.000819774457890436	0.000819749546907907
212	8.11571529291185	0.31	12.4180253948758	12.0245913069564	12.8114594827953	0.395189427426213	9.90568305413967	9.64470221426092	10.1666638940184	0.5	0.33	0.78	10.5878772592409	10.8743799462356	11.1608826332303	18.4857554988227	18.9859708386744	19.4861861785262	18.4830910548708	18.9845693381951	19.4786685028508	12.4180253948758	0.624157013373567	-0.101930125247188	-6.98533670993323	-0.155783575076813	-0.151522679839834	-0.159784185683076	0.474848771095835	0.482292547926859	0.467859711317146	0.472518517519353	0.479948225717099	0.46553504462672	0.00045835418979819	0.000819774457890436	0.000819749546907907
212	8.11571529291185	0.31	12.4279963540371	12.0346886529983	12.8213040550758	0.391325153779725	9.94080470486166	9.67676909399785	10.2048403157255	0.5	0.33	0.79	10.5818391815662	10.8705700942528	11.1593010069394	18.4288530955895	18.9316938100209	19.4345345244523	18.406951077573	18.9038080678417	19.4132473843986	12.4279963540371	0.628445000798341	0.143973706989125	-6.60426030144421	-0.155783575076813	-0.151522679839834	-0.159784185683076	0.474848771095835	0.482292547926859	0.467859711317146	0.472518517519353	0.479948225717099	0.46553504462672	0.00045835418979819	0.000819774457890436	0.000819749546907907
212	8.11571529291185	0.31	12.4313235056215	12.0321699049895	12.8304771062536	0.386950441423631	9.81210089692367	9.54907452649727	10.0751272673501	0.5	0.32	0.77	10.5124070211986	10.8019680939034	11.0915291666083	18.387473383407	18.8939507778319	19.4004281722568	18.3579510971476	18.8668601238662	19.3683591901548	12.4313235056215	0.621297333590103	0.0230654282879591	-6.87427467497021	-0.155783575076813	-0.151522679839834	-0.159784185683076	0.474848771095835	0.482292547926859	0.467859711317146	0.472518517519353	0.479948225717099	0.46553504462672	0.00045835418979819	0.000819774457890436	0.000819749546907907
212	8.11571529291185	0.31	12.4349875857979	12.0371479750158	12.8328271965799	0.392263174222309	9.78677348062984	9.52734018549795	10.0462067757617	0.5	0.32	0.78	10.4150086137816	10.6986134763027	10.9822183388239	18.1344654291524	18.6282741974067	19.122082965661	18.0791231792066	18.5737105798988	19.0612275545063	12.4349875857979	0.623912073750046	-0.0733478364870949	-6.97236697102615	-0.155783575076813	-0.151522679839834	-0.159784185683076	0.474848771095835	0.482292547926859	0.467859711317146	0.472518517519353	0.479948225717099	0.46553504462672	0.00045835418979819	0.000819774457890436	0.000819749546907907
212	8.11571529291185	0.31	12.4422213897062	12.0449590815476	12.8394836978649	0.393349551400321	9.92150880758085	9.65910216653811	10.1839154486236	0.5	0.33	0.78	10.6378930093619	10.926890239563	11.215887469764	18.6119175620684	19.1175433114	19.6231690607317	18.5938048400184	19.0984186906587	19.6019084767342	12.4422213897062	0.621930170022408	-0.112717458354006	-7.02211611888023	-0.155783575076813	-0.151522679839834	-0.159784185683076	0.474848771095835	0.482292547926859	0.467859711317146	0.472518517519353	0.479948225717099	0.46553504462672	0.00045835418979819	0.000819774457890436	0.000819749546907907
212	8.11571529291185	0.31	12.4423928020255	12.0454469064071	12.8393386976439	0.387610548620705	9.84518220736323	9.58163587131896	10.1087285434075	0.5	0.33	0.77	10.5846123322047	10.8757458960412	11.1668794598778	18.5552714499709	19.0656408556362	19.5760102613016	18.5539753173434	19.0636430050748	19.5724489001898	12.4423928020255	0.618760327085946	-0.0250264763198113	-6.95956797182436	-0.155783575076813	-0.151522679839834	-0.159784185683076	0.474848771095835	0.482292547926859	0.467859711317146	0.472518517519353	0.479948225717099	0.46553504462672	0.00045835418979819	0.000819774457890436	0.000819749546907907
212	8.11571529291185	0.31	12.4424815723427	12.0453187991526	12.8396443455327	0.39434655058893	9.9906983555268	9.72701295253274	10.2543837585209	0.5	0.32	0.77	10.705444809068	10.9956540996781	11.2858633902882	18.7218818687492	19.2294052975201	19.736928726291	18.6771739897182	19.188830125197	19.69360714498	12.4424815723427	0.618876266205999	-0.107887457420773	-7.05706935951951	-0.155783575076813	-0.151522679839834	-0.159784185683076	0.474848771095835	0.482292547926859	0.467859711317146	0.472518517519353	0.479948225717099	0.46553504462672	0.00045835418979819	0.000819774457890436	0.000819749546907907
212	8.11571529291185	0.31	12.4447494604533	12.0454568403327	12.8440420805738	0.394547831102106	9.90695461516932	9.6455896145352	10.1683196158034	0.49	0.31	0.77	10.6659344358785	10.9549475571081	11.2439606783378	18.7100500952923	19.2170333332741	19.7240165712559	18.6316053532281	19.1401722958054	19.6411755442724	12.4447494604533	0.612137296434663	-0.0625655164922004	-7.1749612805564	-0.155783575076813	-0.151522679839834	-0.159784185683076	0.474848771095835	0.482292547926859	0.467859711317146	0.472518517519353	0.479948225717099	0.46553504462672	0.00045835418979819	0.000819774457890436	0.000819749546907907
212	8.11571529291185	0.31	12.4452772487547	12.0480080611263	12.842546436383	0.394644995157824	10.0814913103128	9.81557577102581	10.3474068495999	0.5	0.32	0.75	10.8370122352852	11.1305996946487	11.4241871540123	18.9908542192832	19.5053388872279	20.0198235551726	19.009276494797	19.5229841810874	20.0413363431624	12.4452772487547	0.615146683548539	0.0732574479158534	-6.93211900341469	-0.155783575076813	-0.151522679839834	-0.159784185683076	0.474848771095835	0.482292547926859	0.467859711317146	0.472518517519353	0.479948225717099	0.46553504462672	0.00045835418979819	0.000819774457890436	0.000819749546907907
212	8.11571529291185	0.31	12.4454616640318	12.0526872390624	12.8382360890012	0.397687627974286	10.094554040121	9.82998187154054	10.3591262087014	0.5	0.33	0.77	10.8374238152204	11.129111099906	11.4207983845916	18.9739189303622	19.4845984965584	19.9952780627547	18.9857940064973	19.5025122883423	20.006737811251	12.4454616640318	0.619833167975211	-0.150435131222303	-7.0839052860196	-0.155783575076813	-0.151522679839834	-0.159784185683076	0.474848771095835	0.482292547926859	0.467859711317146	0.472518517519353	0.479948225717099	0.46553504462672	0.00045835418979819	0.000819774457890436	0.000819749546907907
212	8.11571529291185	0.31	12.445790772425	12.0523608288602	12.8392207159898	0.400456264431863	10.0436845809607	9.78196083830595	10.3054083236154	0.5	0.32	0.79	10.7298762143039	11.0169621480394	11.304048081775	18.7238742455687	19.2248456280503	19.7258170105319	18.6485438238753	19.1445304788375	19.645044863437	12.445790772425	0.625276683205166	-0.0702551717712422	-6.96278391920028	-0.155783575076813	-0.151522679839834	-0.159784185683076	0.474848771095835	0.482292547926859	0.467859711317146	0.472518517519353	0.479948225717099	0.46553504462672	0.00045835418979819	0.000819774457890436	0.000819749546907907
212	8.11571529291185	0.31	12.4510968068134	12.0588034365126	12.8433901771141	0.405140605410354	10.0430335575416	9.78386258541719	10.3022045296661	0.5	0.32	0.78	10.6920955423758	10.9753252761923	11.2585550100089	18.6131849426356	19.1062414623689	19.5992979821023	18.5877684850099	19.0752620697795	19.5713332863652	12.4510968068134	0.62741491099214	-0.0354941405726782	-6.88483739035097	-0.155783575076813	-0.151522679839834	-0.159784185683076	0.474848771095835	0.482292547926859	0.467859711317146	0.472518517519353	0.479948225717099	0.46553504462672	0.00045835418979819	0.000819774457890436	0.000819749546907907
212	8.11571529291185	0.31	12.4581074191892	12.0600950619342	12.8561197764441	0.396458756574375	9.8824333379654	9.62275511487921	10.1421115610516	0.51	0.32	0.79	10.4943166928327	10.7775147456528	11.0607127984729	18.2446084606874	18.7369547221701	19.2293009836528	18.2017118735921	18.6873208232981	19.1803538818142	12.4581074191892	0.626073481471049	0.134767169920016	-6.70550666369244	-0.155783575076813	-0.151522679839834	-0.159784185683076	0.474848771095835	0.482292547926859	0.467859711317146	0.472518517519353	0.479948225717099	0.46553504462672	0.00045835418979819	0.000819774457890436	0.000819749546907907
212	8.11571529291185	0.31	12.4603997947905	12.0646311026583	12.8561684869227	0.387145972802891	9.99494022521136	9.72712299255203	10.2627574578707	0.5	0.33	0.77	10.658627656471	10.9520920410673	11.2455564256637	18.5870381864462	19.0987957877676	19.6105533890891	18.5888130201515	19.1029012865337	19.6132627955917	12.4603997947905	0.6250087138349	0.0713781814939061	-6.75553882611292	-0.155783575076813	-0.151522679839834	-0.159784185683076	0.474848771095835	0.482292547926859	0.467859711317146	0.472518517519353	0.479948225717099	0.46553504462672	0.00045835418979819	0.000819774457890436	0.000819749546907907
212	8.11571529291185	0.31	12.4618696905137	12.0694581264753	12.8542812545521	0.395436331303447	10.0236617112878	9.7597088906521	10.2876145319236	0.49	0.32	0.78	10.8160745134909	11.1085969040692	11.4011192946476	19.0009326167052	19.5148157473478	20.0286988779903	18.950486939536	19.4627589033379	19.9764495555171	12.4618696905137	0.621194413041059	0.0234422262163497	-6.91167938163782	-0.155783575076813	-0.151522679839834	-0.159784185683076	0.474848771095835	0.482292547926859	0.467859711317146	0.472518517519353	0.479948225717099	0.46553504462672	0.00045835418979819	0.000819774457890436	0.000819749546907907
212	8.11571529291185	0.31	12.4652060055447	12.0712684589441	12.8591435521452	0.39876538183462	10.065150773101	9.80194178368578	10.3283597625163	0.5	0.32	0.77	10.787544101113	11.0772192128192	11.3668943245254	18.8650424545952	19.3716205254847	19.8781985963741	18.8583336258965	19.3690941689025	19.8770550995735	12.4652060055447	0.622119274165983	-0.0670012445163288	-6.97807734818876	-0.155783575076813	-0.151522679839834	-0.159784185683076	0.474848771095835	0.482292547926859	0.467859711317146	0.472518517519353	0.479948225717099	0.46553504462672	0.00045835418979819	0.000819774457890436	0.000819749546907907
212	8.11571529291185	0.31	12.4662750138021	12.0662271789565	12.8663228486477	0.391998966763789	9.93291687412645	9.66946355988239	10.1963701883705	0.5	0.32	0.79	10.577768877781	10.8659697951226	11.1541707124642	18.4261648785385	18.9282024710063	19.4302400634741	18.370470256388	18.8672249727266	19.3721517382886	12.4662750138021	0.620935878128146	0.0158314762459624	-6.88726363270868	-0.155783575076813	-0.151522679839834	-0.159784185683076	0.474848771095835	0.482292547926859	0.467859711317146	0.472518517519353	0.479948225717099	0.46553504462672	0.00045835418979819	0.000819774457890436	0.000819749546907907
212	8.11571529291185	0.31	12.4694770364426	12.0701491038206	12.8688049690646	0.389960924600088	10.0313483209001	9.76414321044427	10.298553431356	0.5	0.33	0.77	10.7446732795338	11.0387115324139	11.332749785294	18.7886274023042	19.302796147287	19.8169648922698	18.8005778264741	19.3114648348651	19.8264352138002	12.4694770364426	0.619707326718059	-0.109659537543996	-7.02184974343955	-0.155783575076813	-0.151522679839834	-0.159784185683076	0.474848771095835	0.482292547926859	0.467859711317146	0.472518517519353	0.479948225717099	0.46553504462672	0.00045835418979819	0.000819774457890436	0.000819749546907907
212	8.11571529291185	0.31	12.4780815469855	12.0815450731726	12.8746180207984	0.380438168179407	9.88291098406372	9.61431325395041	10.151508714177	0.5	0.32	0.77	10.6178963505656	10.9145314593882	11.2111665682108	18.6104045459424	19.1303285681264	19.6502525903103	18.5901312530839	19.1130938476374	19.6252478261099	12.4780815469855	0.621849201607446	0.069557338535611	-6.83008614863135	-0.155783575076813	-0.151522679839834	-0.159784185683076	0.474848771095835	0.482292547926859	0.467859711317146	0.472518517519353	0.479948225717099	0.46553504462672	0.00045835418979819	0.000819774457890436	0.000819749546907907
212	8.11571529291185	0.31	12.4804500810016	12.0855310082119	12.8753691537912	0.390638363902683	9.87129208515187	9.60872439803209	10.1338597722716	0.51	0.33	0.78	10.4649884796132	10.7509544108861	11.0369203421589	18.1779823718848	18.6747133207783	19.1714442696717	18.1534343151546	18.6503331953855	19.1421430861368	12.4804500810016	0.628604850035653	0.0828018285744539	-6.69298831932006	-0.155783575076813	-0.151522679839834	-0.159784185683076	0.474848771095835	0.482292547926859	0.467859711317146	0.472518517519353	0.479948225717099	0.46553504462672	0.00045835418979819	0.000819774457890436	0.000819749546907907
212	8.11571529291185	0.31	12.4834759114001	12.0845875082549	12.8823643145453	0.393145735699949	10.0609938204884	9.7947843697032	10.3272032712736	0.51	0.33	0.79	10.642325043451	10.9315695431725	11.220814042894	18.4579178668135	18.9595799751864	19.4612420835592	18.4184027976548	18.917327697892	19.4177036619596	12.4834759114001	0.625020571972356	0.0301853057755636	-6.77748428916923	-0.155783575076813	-0.151522679839834	-0.159784185683076	0.474848771095835	0.482292547926859	0.467859711317146	0.472518517519353	0.479948225717099	0.46553504462672	0.00045835418979819	0.000819774457890436	0.000819749546907907
212	8.11571529291185	0.31	12.4854026235733	12.0887728288064	12.8820324183402	0.396519118497865	9.98775387060402	9.72534126635274	10.2501664748553	0.5	0.32	0.78	10.6375845391443	10.9246116146381	11.2116386901318	18.528889884397	19.0288429570231	19.5287960296491	18.4690095556193	18.9715030880013	19.4710047087274	12.4854026235733	0.62536454850492	-0.0233121097055203	-6.8907943843445	-0.155783575076813	-0.151522679839834	-0.159784185683076	0.474848771095835	0.482292547926859	0.467859711317146	0.472518517519353	0.479948225717099	0.46553504462672	0.00045835418979819	0.000819774457890436	0.000819749546907907
212	8.11571529291185	0.31	12.4858052370425	12.0874397323641	12.8841707417209	0.389510175338059	9.85795893206554	9.59512345593402	10.120794408197	0.5	0.32	0.77	10.596016519529	10.8862690691494	11.1765216187699	18.5712701873446	19.0799857515033	19.588701315662	18.5517111049356	19.0536484834046	19.5677643730456	12.4858052370425	0.622572949844546	-0.0773676592463096	-6.96960935493957	-0.155783575076813	-0.151522679839834	-0.159784185683076	0.474848771095835	0.482292547926859	0.467859711317146	0.472518517519353	0.479948225717099	0.46553504462672	0.00045835418979819	0.000819774457890436	0.000819749546907907
212	8.11571529291185	0.31	12.4897682139312	12.0893289789068	12.8902074489557	0.387585373985799	9.88120705783695	9.61668234301695	10.1457317726569	0.5	0.32	0.78	10.5668018128704	10.8574613289496	11.1481208450288	18.459919164921	18.967693538507	19.475467912093	18.4181571697651	18.9213845895638	19.4301038349663	12.4897682139312	0.623052590123691	-0.00835072670368048	-6.92654640329149	-0.155783575076813	-0.151522679839834	-0.159784185683076	0.474848771095835	0.482292547926859	0.467859711317146	0.472518517519353	0.479948225717099	0.46553504462672	0.00045835418979819	0.000819774457890436	0.000819749546907907
212	8.11571529291185	0.31	12.4908065862442	12.0966658159752	12.8849473565133	0.399293540416489	10.0867395735235	9.82325633988747	10.3502228071596	0.5	0.32	0.77	10.8016939334758	11.0914212039312	11.3811484743866	18.8792322496866	19.3856184203819	19.8920045910771	18.869120250392	19.3748237083669	19.883252689654	12.4908065862442	0.621609899881155	-0.138436696392629	-7.04056916723203	-0.155783575076813	-0.151522679839834	-0.159784185683076	0.474848771095835	0.482292547926859	0.467859711317146	0.472518517519353	0.479948225717099	0.46553504462672	0.00045835418979819	0.000819774457890436	0.000819749546907907
212	8.11571529291185	0.31	12.4946538145863	12.0996975307208	12.8896100984519	0.38820993841629	9.78995494532701	9.52821756874103	10.051692321913	0.51	0.32	0.78	10.3991124906712	10.6847730984915	10.9704337063118	18.0879226893811	18.5847926861515	19.081662682922	18.0384516532597	18.5361618675901	19.0267166551928	12.4946538145863	0.626315350112255	-0.0259076167783368	-6.86890774662741	-0.155783575076813	-0.151522679839834	-0.159784185683076	0.474848771095835	0.482292547926859	0.467859711317146	0.472518517519353	0.479948225717099	0.46553504462672	0.00045835418979819	0.000819774457890436	0.000819749546907907
212	8.11571529291185	0.31	12.4964025276402	12.1016332821071	12.8911717731733	0.388555023626846	9.92157471923049	9.65651105234378	10.1866383861172	0.5	0.33	0.78	10.595687051074	10.8865303637071	11.1773736763402	18.493569672898	19.0012036790885	19.5088376852789	18.4834730812598	18.9861587925858	19.4964690431499	12.4964025276402	0.621280529574015	-0.0364004548168407	-6.88691899720897	-0.155783575076813	-0.151522679839834	-0.159784185683076	0.474848771095835	0.482292547926859	0.467859711317146	0.472518517519353	0.479948225717099	0.46553504462672	0.00045835418979819	0.000819774457890436	0.000819749546907907
212	8.11571529291185	0.31	12.5022155461199	12.1090650355845	12.8953660566552	0.393421762357056	9.93835176284634	9.67553942173789	10.2011641039548	0.5	0.32	0.79	10.5686280738731	10.8556989817916	11.14276988971	18.3925471213362	18.8921356359617	19.3917241505871	18.3360779063929	18.8295512490038	19.3182797286996	12.5022155461199	0.628344393902118	0.0506575727257826	-6.79075417572556	-0.155783575076813	-0.151522679839834	-0.159784185683076	0.474848771095835	0.482292547926859	0.467859711317146	0.472518517519353	0.479948225717099	0.46553504462672	0.00045835418979819	0.000819774457890436	0.000819749546907907
212	8.11571529291185	0.31	12.5041684289867	12.1060303541143	12.9023065038591	0.39305209915252	9.9616660149604	9.69803300278752	10.2252990271333	0.5	0.33	0.78	10.6791859302166	10.9694907738409	11.2597956174652	18.6823640143028	19.1902286398599	19.698093265417	18.6621258294553	19.1613494102805	19.6703556592233	12.5041684289867	0.620652389469751	0.0180302501482687	-6.90492153551116	-0.155783575076813	-0.151522679839834	-0.159784185683076	0.474848771095835	0.482292547926859	0.467859711317146	0.472518517519353	0.479948225717099	0.46553504462672	0.00045835418979819	0.000819774457890436	0.000819749546907907
212	8.11571529291185	0.31	12.5045035036261	12.1045110017962	12.904496005456	0.37670622942358	9.83547759072247	9.56604035557025	10.1049148258747	0.5	0.33	0.78	10.490547873087	10.7860248007492	11.0815017284114	18.303438138734	18.8189730500005	19.3345079612669	18.2896844550031	18.8065995047797	19.3229779399768	12.5045035036261	0.626367135558135	0.174583857972063	-6.64237038925139	-0.155783575076813	-0.151522679839834	-0.159784185683076	0.474848771095835	0.482292547926859	0.467859711317146	0.472518517519353	0.479948225717099	0.46553504462672	0.00045835418979819	0.000819774457890436	0.000819749546907907
212	8.11571529291185	0.31	12.505545135408	12.1041514192403	12.9069388515756	0.389570157732164	10.0118958661885	9.74498974766938	10.2788019847076	0.5	0.33	0.78	10.6501493591658	10.9418469494874	11.233544539809	18.5407635902874	19.0485776950121	19.5563917997368	18.5070242195675	19.020336870544	19.5246550127334	12.505545135408	0.627263907172219	0.0837457192764231	-6.72186094501412	-0.155783575076813	-0.151522679839834	-0.159784185683076	0.474848771095835	0.482292547926859	0.467859711317146	0.472518517519353	0.479948225717099	0.46553504462672	0.00045835418979819	0.000819774457890436	0.000819749546907907
212	8.11571529291185	0.31	12.5079056417162	12.111525188771	12.9042860946615	0.387094486807652	9.82626001531102	9.56293404642893	10.0895859841931	0.51	0.33	0.78	10.419307143493	10.7062142930477	10.9931214426023	18.1033036540956	18.6017981487284	19.1002926433612	18.1009904377624	18.5975741579847	19.0962343718762	12.5079056417162	0.627087448296106	0.148156040030045	-6.61686542895648	-0.155783575076813	-0.151522679839834	-0.159784185683076	0.474848771095835	0.482292547926859	0.467859711317146	0.472518517519353	0.479948225717099	0.46553504462672	0.00045835418979819	0.000819774457890436	0.000819749546907907
212	8.11571529291185	0.31	12.5091466563285	12.1125836384763	12.9057096741806	0.384682633833782	9.91203222100645	9.64505256524706	10.1790118767658	0.5	0.33	0.77	10.5425293180937	10.8343515584741	11.1261737988546	18.3552027543956	18.8632835221894	19.3713642899832	18.3471644217322	18.8539879765825	19.3564539588315	12.5091466563285	0.62272616883146	-0.152308518117594	-7.01337583854692	-0.155783575076813	-0.151522679839834	-0.159784185683076	0.474848771095835	0.482292547926859	0.467859711317146	0.472518517519353	0.479948225717099	0.46553504462672	0.00045835418979819	0.000819774457890436	0.000819749546907907
212	8.11571529291185	0.31	12.5104648745631	12.1159574962972	12.9049722528291	0.391882637661547	9.85578352436358	9.594312231608	10.1172548171192	0.5	0.32	0.77	10.5678959080922	10.8559000232483	11.1439041384044	18.4909958764352	18.994926171743	19.4988564670509	18.4733465877845	18.9638930066779	19.4631677395836	12.5104648745631	0.622532343917424	-0.0217937355419359	-6.92744978603289	-0.155783575076813	-0.151522679839834	-0.159784185683076	0.474848771095835	0.482292547926859	0.467859711317146	0.472518517519353	0.479948225717099	0.46553504462672	0.00045835418979819	0.000819774457890436	0.000819749546907907
212	8.11571529291185	0.31	12.5111928128241	12.1151089547173	12.907276670931	0.397837189132021	9.98885533087668	9.72713517674404	10.2505754850093	0.5	0.32	0.78	10.7297446142476	11.0184411691139	11.3071377239802	18.7919024507374	19.2975209618908	19.8031394730441	18.7504548120652	19.2614100384667	19.7619110607326	12.5111928128241	0.618347132160013	0.00672482873040727	-6.94358246768728	-0.155783575076813	-0.151522679839834	-0.159784185683076	0.474848771095835	0.482292547926859	0.467859711317146	0.472518517519353	0.479948225717099	0.46553504462672	0.00045835418979819	0.000819774457890436	0.000819749546907907
212	8.11571529291185	0.31	12.5174202921023	12.1168923868412	12.9179481973635	0.393536054183273	10.1102226056988	9.84292927911599	10.3775159322816	0.49	0.32	0.77	10.9153446901074	11.2117603922102	11.508176094313	19.1834271082303	19.7043697973032	20.2253124863762	19.151754434355	19.6780632210744	20.1968624628763	12.5174202921023	0.618802467277878	-0.135465517157073	-7.08649446473645	-0.155783575076813	-0.151522679839834	-0.159784185683076	0.474848771095835	0.482292547926859	0.467859711317146	0.472518517519353	0.479948225717099	0.46553504462672	0.00045835418979819	0.000819774457890436	0.000819749546907907
212	8.11571529291185	0.31	12.5175266155032	12.1229355739705	12.9121176570358	0.408409680386962	10.1890181361821	9.92785491361224	10.450181358752	0.49	0.32	0.78	11.0077939992525	11.2973662159343	11.5869384326161	19.3439144133855	19.8527775131462	20.361640612907	19.2893155409467	19.7924133143113	20.3016616019981	12.5175266155032	0.619680348473434	0.0160135860007982	-6.95704249211856	-0.155783575076813	-0.151522679839834	-0.159784185683076	0.474848771095835	0.482292547926859	0.467859711317146	0.472518517519353	0.479948225717099	0.46553504462672	0.00045835418979819	0.000819774457890436	0.000819749546907907
212	8.11571529291185	0.31	12.5281538304891	12.1274416472301	12.9288660137481	0.388015396690532	9.80618523471166	9.5439065307165	10.0684639387068	0.5	0.32	0.78	10.4838153351969	10.7719239299521	11.0600325247073	18.3115258542265	18.8147499012939	19.3179739483614	18.2632454888946	18.7638004233429	19.2677464967166	12.5281538304891	0.619134778510181	0.13169283004642	-6.81259720051134	-0.155783575076813	-0.151522679839834	-0.159784185683076	0.474848771095835	0.482292547926859	0.467859711317146	0.472518517519353	0.479948225717099	0.46553504462672	0.00045835418979819	0.000819774457890436	0.000819749546907907
212	8.11571529291185	0.31	12.5352947652593	12.1401326182671	12.9304569122514	0.391480268502565	9.92976385121287	9.66610735165349	10.1934203507722	0.5	0.32	0.78	10.6586070678507	10.9493353752709	11.2400636826911	18.662961243663	19.1720194254009	19.6810776071389	18.6195069801183	19.1276899199684	19.6331829724965	12.5352947652593	0.623959966046215	0.0158574835651776	-6.85852504706253	-0.155783575076813	-0.151522679839834	-0.159784185683076	0.474848771095835	0.482292547926859	0.467859711317146	0.472518517519353	0.479948225717099	0.46553504462672	0.00045835418979819	0.000819774457890436	0.000819749546907907
212	8.11571529291185	0.31	12.5376368311365	12.1398469186109	12.935426743662	0.396997780024952	9.96317602910651	9.70167079384272	10.2246812643703	0.5	0.32	0.77	10.6798699673059	10.9677422284591	11.2556144896122	18.6797870857664	19.1832943908835	19.6868016960006	18.6460103335978	19.1551875068269	19.6496691755275	12.5376368311365	0.618932319354112	-0.0968402167869688	-7.03044489620817	-0.155783575076813	-0.151522679839834	-0.159784185683076	0.474848771095835	0.482292547926859	0.467859711317146	0.472518517519353	0.479948225717099	0.46553504462672	0.00045835418979819	0.000819774457890436	0.000819749546907907
212	8.11571529291185	0.31	12.5386579645938	12.1388814444193	12.9384344847684	0.381324706331949	9.72651385654135	9.46266313143051	9.9903645816522	0.5	0.32	0.78	10.3562519281773	10.6450189003	10.9337858724227	18.0455814987948	18.5487527199798	19.0519239411647	17.9950385641182	18.5020806026975	19.0022794675915	12.5386579645938	0.624156151668335	-0.0548983167810364	-6.93058386491887	-0.155783575076813	-0.151522679839834	-0.159784185683076	0.474848771095835	0.482292547926859	0.467859711317146	0.472518517519353	0.479948225717099	0.46553504462672	0.00045835418979819	0.000819774457890436	0.000819749546907907
212	8.11571529291185	0.31	12.5392846701409	12.1378094868823	12.9407598533994	0.38047875148824	9.85123804712103	9.58352417180265	10.1189519224394	0.5	0.32	0.77	10.4834399358254	10.776292782187	11.0691456285486	18.2614908142745	18.7716219922565	19.2817531702385	18.2540278712631	18.7631412197129	19.2727731395074	12.5392846701409	0.622132383138048	0.0688014055368019	-6.78645701901034	-0.155783575076813	-0.151522679839834	-0.159784185683076	0.474848771095835	0.482292547926859	0.467859711317146	0.472518517519353	0.479948225717099	0.46553504462672	0.00045835418979819	0.000819774457890436	0.000819749546907907
212	8.11571529291185	0.31	12.5408616584213	12.1411766620675	12.9405466547751	0.390490679021275	9.94683891248984	9.6821796533758	10.2114981716039	0.5	0.32	0.78	10.5954698972638	10.8850936507332	11.1747174042025	18.4612588910406	18.9658914505812	19.4705240101218	18.4096316750252	18.9144019740598	19.4264578662769	12.5408616584213	0.621347263817432	0.0740281866901246	-6.83473994590601	-0.155783575076813	-0.151522679839834	-0.159784185683076	0.474848771095835	0.482292547926859	0.467859711317146	0.472518517519353	0.479948225717099	0.46553504462672	0.00045835418979819	0.000819774457890436	0.000819749546907907
212	8.11571529291185	0.31	12.5424059667376	12.142520545922	12.9422913875532	0.385789066453702	9.78632945337697	9.52335060826987	10.0493082984841	0.49	0.32	0.77	10.5825909207996	10.8748197437284	11.1670485666572	18.6236049524706	19.1378792161818	19.652153479893	18.5770642559728	19.0960639194451	19.6016679431204	12.5424059667376	0.614116162372219	-0.0765249089954621	-7.08808464868697	-0.155783575076813	-0.151522679839834	-0.159784185683076	0.474848771095835	0.482292547926859	0.467859711317146	0.472518517519353	0.479948225717099	0.46553504462672	0.00045835418979819	0.000819774457890436	0.000819749546907907
212	8.11571529291185	0.31	12.5427612825602	12.1398737933075	12.9456487718128	0.38821990788532	9.96680773961521	9.70034774314348	10.2332677360869	0.49	0.32	0.76	10.8334146785179	11.1309990243013	11.4285833700847	19.1279999849626	19.6534292730113	20.17885856106	19.12385582944	19.6526170133276	20.1769975326404	12.5427612825602	0.607013880906894	0.0538483186058071	-7.07038369228915	-0.155783575076813	-0.151522679839834	-0.159784185683076	0.474848771095835	0.482292547926859	0.467859711317146	0.472518517519353	0.479948225717099	0.46553504462672	0.00045835418979819	0.000819774457890436	0.000819749546907907
212	8.11571529291185	0.31	12.5469444748428	12.1457102769616	12.9481786727239	0.388658530143763	9.91430677208254	9.64949496362945	10.1791185805356	0.5	0.32	0.78	10.6194106310421	10.9108399073422	11.2022691836423	18.5706077107471	19.0802422802755	19.5898768498039	18.5050835662675	19.010470821512	19.5212123029069	12.5469444748428	0.618711065000501	-0.00597956567981906	-6.93901018569476	-0.155783575076813	-0.151522679839834	-0.159784185683076	0.474848771095835	0.482292547926859	0.467859711317146	0.472518517519353	0.479948225717099	0.46553504462672	0.00045835418979819	0.000819774457890436	0.000819749546907907
212	8.11571529291185	0.31	12.5472532927248	12.1507198625727	12.9437867228769	0.395166778408936	10.1604065372901	9.89270192192694	10.4281111526533	0.51	0.33	0.78	10.7924013869503	11.0844526066211	11.3765038262919	18.766956875729	19.2748060974688	19.7826553192086	18.7657482562165	19.2747677422622	19.7785984134868	12.5472532927248	0.624403402122677	0.195527887690278	-6.60682020345673	-0.155783575076813	-0.151522679839834	-0.159784185683076	0.474848771095835	0.482292547926859	0.467859711317146	0.472518517519353	0.479948225717099	0.46553504462672	0.00045835418979819	0.000819774457890436	0.000819749546907907
212	8.11571529291185	0.31	12.5534861012926	12.1574194672298	12.9495527353554	0.390185566253182	9.87857786225192	9.61556629757645	10.1415894269274	0.5	0.32	0.77	10.5721832589756	10.8613608669216	11.1505384748675	18.4768076959751	18.9821980132932	19.4875883306114	18.4520482600273	18.9541525136063	19.4580199982451	12.5534861012926	0.619005278047216	0.0582638194976383	-6.86810261645904	-0.155783575076813	-0.151522679839834	-0.159784185683076	0.474848771095835	0.482292547926859	0.467859711317146	0.472518517519353	0.479948225717099	0.46553504462672	0.00045835418979819	0.000819774457890436	0.000819749546907907
212	8.11571529291185	0.31	12.5561157008708	12.157187973777	12.9550434279645	0.396552220718076	10.1254115132935	9.85940056946015	10.3914224571269	0.5	0.32	0.79	10.8055104745393	11.0970478778209	11.3885852811025	18.84536322957	19.3538193800493	19.8622755305285	18.7844642760918	19.2909198353927	19.7965034524714	12.5561157008708	0.623394035639648	-0.0791179820785621	-6.93425404483108	-0.155783575076813	-0.151522679839834	-0.159784185683076	0.474848771095835	0.482292547926859	0.467859711317146	0.472518517519353	0.479948225717099	0.46553504462672	0.00045835418979819	0.000819774457890436	0.000819749546907907
212	8.11571529291185	0.31	12.5580393623839	12.1554208540605	12.9606578707072	0.37440734641263	9.78989335093229	9.52038714644975	10.0593995554148	0.51	0.34	0.78	10.3831248864143	10.6770537504153	10.9709826144163	18.0517993373691	18.5628155228095	19.0738317082499	18.0685061895839	18.5815758029637	19.0882756166436	12.5580393623839	0.627146380536532	-0.064731646338682	-6.79744316118901	-0.155783575076813	-0.151522679839834	-0.159784185683076	0.474848771095835	0.482292547926859	0.467859711317146	0.472518517519353	0.479948225717099	0.46553504462672	0.00045835418979819	0.000819774457890436	0.000819749546907907
212	8.11571529291185	0.31	12.5598995506604	12.1593052770394	12.9604938242815	0.392948970500511	10.0619051920096	9.79556180938184	10.3282485746373	0.5	0.32	0.76	10.8041621370308	11.0979295743695	11.3916970117082	18.9210254604156	19.4354921160275	19.9499587716394	18.9050659649848	19.4173576636789	19.9348816243066	12.5598995506604	0.614371793848793	-0.0510209861128317	-7.06790263074661	-0.155783575076813	-0.151522679839834	-0.159784185683076	0.474848771095835	0.482292547926859	0.467859711317146	0.472518517519353	0.479948225717099	0.46553504462672	0.00045835418979819	0.000819774457890436	0.000819749546907907
212	8.11571529291185	0.31	12.5606702905067	12.1651404504111	12.9562001306023	0.40101200090023	10.2410703600181	9.97451164046595	10.5076290795703	0.5	0.32	0.78	10.8992836531895	11.1905559680008	11.481828282812	18.9725664651912	19.4795890850318	19.9866117048724	18.9385212850621	19.4473849601065	19.9526965304132	12.5606702905067	0.626974365115107	0.0170000548027136	-6.80558184917628	-0.155783575076813	-0.151522679839834	-0.159784185683076	0.474848771095835	0.482292547926859	0.467859711317146	0.472518517519353	0.479948225717099	0.46553504462672	0.00045835418979819	0.000819774457890436	0.000819749546907907
212	8.11571529291185	0.31	12.5608385684491	12.1614057671925	12.9602713697056	0.382906277656008	9.74846085972093	9.48489901347679	10.0120227059651	0.5	0.32	0.77	10.4515495176953	10.7419721867276	11.0323948557599	18.2921644774619	18.8004584123399	19.308752347218	18.2718629313265	18.7761250787299	19.2809139150186	12.5608385684491	0.616614852216338	-0.0128421812337675	-7.00049207506015	-0.155783575076813	-0.151522679839834	-0.159784185683076	0.474848771095835	0.482292547926859	0.467859711317146	0.472518517519353	0.479948225717099	0.46553504462672	0.00045835418979819	0.000819774457890436	0.000819749546907907
212	8.11571529291185	0.31	12.561482030942	12.166228130495	12.956735931389	0.396871221690282	9.97682025845013	9.71488766826869	10.2387528486316	0.5	0.32	0.79	10.62979789138	10.9163982711136	11.2029986508471	18.5194246020644	19.0187449257088	19.5180652493532	18.4569146523355	18.9633248619307	19.4553894005612	12.561482030942	0.625295357089414	0.173872395176035	-6.68129192081695	-0.155783575076813	-0.151522679839834	-0.159784185683076	0.474848771095835	0.482292547926859	0.467859711317146	0.472518517519353	0.479948225717099	0.46553504462672	0.00045835418979819	0.000819774457890436	0.000819749546907907
212	8.11571529291185	0.31	12.5624887627297	12.1672511499928	12.9577263754666	0.398435285797839	10.0437208079617	9.78089132528362	10.3065502906398	0.5	0.32	0.78	10.7332450566638	11.0216659328274	11.3100868089911	18.73488215929	19.2383208769079	19.7417595945258	18.6780741745565	19.1781943699061	19.6837279440681	12.5624887627297	0.624020435908365	-0.00604727418308289	-6.88199509062002	-0.155783575076813	-0.151522679839834	-0.159784185683076	0.474848771095835	0.482292547926859	0.467859711317146	0.472518517519353	0.479948225717099	0.46553504462672	0.00045835418979819	0.000819774457890436	0.000819749546907907
212	8.11571529291185	0.31	12.562643029633	12.1661927556581	12.959093303608	0.399934316478994	10.1116623609688	9.84788058506711	10.3754441368705	0.5	0.32	0.77	10.8317466721488	11.1218819300467	11.4120171879446	18.9351332115674	19.442322857333	19.9495125030986	18.9241764025181	19.4310503561789	19.9390125038863	12.562643029633	0.617477193991333	0.125121693439733	-6.83670024015511	-0.155783575076813	-0.151522679839834	-0.159784185683076	0.474848771095835	0.482292547926859	0.467859711317146	0.472518517519353	0.479948225717099	0.46553504462672	0.00045835418979819	0.000819774457890436	0.000819749546907907
212	8.11571529291185	0.31	12.5626473874308	12.1592980574917	12.9659967173699	0.394233072654871	10.0583782284118	9.79284346746219	10.3239129893614	0.5	0.32	0.77	10.8091315204408	11.1022231198205	11.3953147192002	18.9388193639917	19.4523489521236	19.9658785402554	18.9172550639853	19.4263948405045	19.9370796201394	12.5626473874308	0.616623760110146	-3.35264099338445e-05	-6.97971404322071	-0.155783575076813	-0.151522679839834	-0.159784185683076	0.474848771095835	0.482292547926859	0.467859711317146	0.472518517519353	0.479948225717099	0.46553504462672	0.00045835418979819	0.000819774457890436	0.000819749546907907
212	8.11571529291185	0.31	12.5648718685098	12.167636280969	12.9621074560506	0.390678877487899	9.83560064378274	9.57400457951362	10.0971967080519	0.5	0.32	0.78	10.5764840389161	10.8654714292403	11.1544588195645	18.5413672082781	19.0479837079435	19.5546002076089	18.4792031545703	18.9817162339678	19.485849757365	12.5648718685098	0.618006553427923	0.0406670500325092	-6.94744334586473	-0.155783575076813	-0.151522679839834	-0.159784185683076	0.474848771095835	0.482292547926859	0.467859711317146	0.472518517519353	0.479948225717099	0.46553504462672	0.00045835418979819	0.000819774457890436	0.000819749546907907
212	8.11571529291185	0.31	12.566353445776	12.1711763826764	12.9615305088756	0.403281116417635	10.0200154302599	9.76043825287817	10.2795926076416	0.5	0.32	0.76	10.7202678391676	11.0053715193888	11.29047519961	18.7229367550169	19.2208700392862	19.7188033235555	18.7316644900245	19.2347967538643	19.7304807218596	12.566353445776	0.619052753881738	0.144875403979126	-6.80442647949174	-0.155783575076813	-0.151522679839834	-0.159784185683076	0.474848771095835	0.482292547926859	0.467859711317146	0.472518517519353	0.479948225717099	0.46553504462672	0.00045835418979819	0.000819774457890436	0.000819749546907907
212	8.11571529291185	0.31	12.5681639618049	12.1722843733013	12.9640435503085	0.395383907094052	9.91663602356014	9.65547287359453	10.1777991735257	0.5	0.32	0.78	10.5998139281516	10.8865198027127	11.1732256772739	18.5067235680316	19.0072971065673	19.5078706451029	18.4752317533145	18.9752148335767	19.4759317062237	12.5681639618049	0.6236642617753	0.0286923891326841	-6.84293345456138	-0.155783575076813	-0.151522679839834	-0.159784185683076	0.474848771095835	0.482292547926859	0.467859711317146	0.472518517519353	0.479948225717099	0.46553504462672	0.00045835418979819	0.000819774457890436	0.000819749546907907
212	8.11571529291185	0.31	12.5710209334888	12.1731497310885	12.968892135889	0.395099522636051	10.0865328061371	9.82073720792738	10.3523284043467	0.5	0.32	0.78	10.7562565866503	11.0473717639954	11.3384869413405	18.7517155020921	19.2592256139921	19.7667357258922	18.7098395495725	19.2150169589534	19.7216561504499	12.5710209334888	0.625564768631274	0.0682471612511358	-6.77147766882811	-0.155783575076813	-0.151522679839834	-0.159784185683076	0.474848771095835	0.482292547926859	0.467859711317146	0.472518517519353	0.479948225717099	0.46553504462672	0.00045835418979819	0.000819774457890436	0.000819749546907907
212	8.11571529291185	0.31	12.5710519333898	12.1682011661649	12.9739027006147	0.383772469527624	9.85726557045533	9.59124987279856	10.1232812681121	0.5	0.33	0.78	10.5126590732979	10.8042302840055	11.0958014947131	18.3357774654078	18.8443248079573	19.3528721505067	18.3272883839005	18.8357740687322	19.3446083248999	12.5710519333898	0.622857190584818	-0.0772930162651572	-6.91482959922786	-0.155783575076813	-0.151522679839834	-0.159784185683076	0.474848771095835	0.482292547926859	0.467859711317146	0.472518517519353	0.479948225717099	0.46553504462672	0.00045835418979819	0.000819774457890436	0.000819749546907907
212	8.11571529291185	0.31	12.5929237447488	12.1912061341045	12.994641355393	0.384866319272571	9.89155976023314	9.62523487581816	10.1578846446481	0.5	0.33	0.79	10.5995594846658	10.8928433879703	11.1861272912749	18.5436740427137	19.0567671682085	19.5698602937032	18.5137563353913	19.0266793172383	19.5370696188953	12.5929237447488	0.62491725899616	0.113809531306981	-6.72122315075629	-0.155783575076813	-0.151522679839834	-0.159784185683076	0.474848771095835	0.482292547926859	0.467859711317146	0.472518517519353	0.479948225717099	0.46553504462672	0.00045835418979819	0.000819774457890436	0.000819749546907907
212	8.11571529291185	0.31	12.5930737104936	12.1921493889353	12.9939980320519	0.387473404583782	9.87329736090214	9.60892204068927	10.137672681115	0.51	0.32	0.77	10.4794326415179	10.7677587772196	11.0560849129213	18.2189577516718	18.7202255077371	19.2214932638025	18.1880174734555	18.6869008184383	19.1946703605391	12.5930737104936	0.622736379048416	0.110466063902192	-6.74339499968222	-0.155783575076813	-0.151522679839834	-0.159784185683076	0.474848771095835	0.482292547926859	0.467859711317146	0.472518517519353	0.479948225717099	0.46553504462672	0.00045835418979819	0.000819774457890436	0.000819749546907907
212	8.11571529291185	0.31	12.5931444287049	12.1899115536513	12.9963773037586	0.394894884813045	10.0296711095591	9.76526071889165	10.2940815002266	0.5	0.32	0.77	10.6738135299326	10.9628244725592	11.2518354151858	18.5836541191825	19.0868369206592	19.5900197221359	18.5669784785573	19.0686961931318	19.5687484386415	12.5931444287049	0.62265751510476	-0.0261494065520838	-6.90254581694765	-0.155783575076813	-0.151522679839834	-0.159784185683076	0.474848771095835	0.482292547926859	0.467859711317146	0.472518517519353	0.479948225717099	0.46553504462672	0.00045835418979819	0.000819774457890436	0.000819749546907907
212	8.11571529291185	0.31	12.5969220840137	12.1978818441937	12.9959623238337	0.398722632718323	10.027438623731	9.76519244746735	10.2896847999947	0.5	0.32	0.77	10.732006324641	11.0202164789636	11.3084266332862	18.7508164659442	19.2543733539901	19.7579302420361	18.7214147909979	19.2286690270928	19.7257287170718	12.5969220840137	0.618510122905857	-0.058194618052515	-7.00091899507659	-0.155783575076813	-0.151522679839834	-0.159784185683076	0.474848771095835	0.482292547926859	0.467859711317146	0.472518517519353	0.479948225717099	0.46553504462672	0.00045835418979819	0.000819774457890436	0.000819749546907907
212	8.11571529291185	0.31	12.5969864685476	12.1953205859759	12.9986523511194	0.388034622079682	9.85218363011258	9.58868530833468	10.1156819518905	0.5	0.32	0.78	10.5845105292207	10.8753742578349	11.166237986449	18.5460849172394	19.0557337475118	19.5653825777842	18.4921429990789	19.0030887127493	19.5084744107875	12.5969864685476	0.61889159341681	0.0939096860089686	-6.85488683591528	-0.155783575076813	-0.151522679839834	-0.159784185683076	0.474848771095835	0.482292547926859	0.467859711317146	0.472518517519353	0.479948225717099	0.46553504462672	0.00045835418979819	0.000819774457890436	0.000819749546907907
212	8.11571529291185	0.31	12.5980215540799	12.1942407005712	13.0018024075886	0.384517042075823	10.0254202152879	9.75529198540269	10.2955484451732	0.51	0.33	0.78	10.5968961927153	10.8903288049937	11.1837614172722	18.3763322644063	18.8851808066945	19.3940293489826	18.3696203930022	18.8809903553789	19.3941596413068	12.5980215540799	0.62175557654468	0.106534404323206	-6.73856240149511	-0.155783575076813	-0.151522679839834	-0.159784185683076	0.474848771095835	0.482292547926859	0.467859711317146	0.472518517519353	0.479948225717099	0.46553504462672	0.00045835418979819	0.000819774457890436	0.000819749546907907
212	8.11571529291185	0.31	12.5996192773111	12.1969801511084	13.0022584035137	0.392535561719968	9.96631832886859	9.7022764295549	10.2303602281823	0.5	0.32	0.77	10.688571418089	10.9794547709468	11.2703381238047	18.7041425368236	19.2131650694545	19.7221876020854	18.6903911365087	19.2017650381145	19.7086615855124	12.5996192773111	0.614858476229789	0.0554085556312842	-6.92152977334236	-0.155783575076813	-0.151522679839834	-0.159784185683076	0.474848771095835	0.482292547926859	0.467859711317146	0.472518517519353	0.479948225717099	0.46553504462672	0.00045835418979819	0.000819774457890436	0.000819749546907907
212	8.11571529291185	0.31	12.6006125866138	12.2007622403851	13.0004629328425	0.391721286922036	10.0121061541213	9.74639772222085	10.2778145860217	0.51	0.33	0.77	10.6413589725584	10.9314660343133	11.2215730960682	18.5138948998406	19.0186247623405	19.5233546248403	18.5221216036677	19.0248387040721	19.5312694122935	12.6006125866138	0.621921692882659	-0.0255213854738112	-6.89885911573102	-0.155783575076813	-0.151522679839834	-0.159784185683076	0.474848771095835	0.482292547926859	0.467859711317146	0.472518517519353	0.479948225717099	0.46553504462672	0.00045835418979819	0.000819774457890436	0.000819749546907907
212	8.11571529291185	0.31	12.6029308263255	12.1981595282431	13.007702124408	0.376978101827839	9.76726648279286	9.4998526929997	10.034680272586	0.49	0.32	0.77	10.5017738639166	10.7973909897032	11.0930081154899	18.4186396809466	18.9371106929809	19.4555817050152	18.3851536772163	18.9015518482873	19.419052224225	12.6029308263255	0.618520797668464	0.102820100081473	-6.86394782203944	-0.155783575076813	-0.151522679839834	-0.159784185683076	0.474848771095835	0.482292547926859	0.467859711317146	0.472518517519353	0.479948225717099	0.46553504462672	0.00045835418979819	0.000819774457890436	0.000819749546907907
212	8.11571529291185	0.31	12.6033941545369	12.2056045721535	13.0011837369203	0.389737197242731	9.86016687562593	9.59739798121499	10.1229357700369	0.5	0.33	0.79	10.5326644818428	10.8210402068584	11.1094159318739	18.3856489992116	18.8890330070445	19.3924170148773	18.3430011171429	18.8447513102046	19.3475911172282	12.6033941545369	0.62233684484503	0.0731729868526883	-6.78552930531361	-0.155783575076813	-0.151522679839834	-0.159784185683076	0.474848771095835	0.482292547926859	0.467859711317146	0.472518517519353	0.479948225717099	0.46553504462672	0.00045835418979819	0.000819774457890436	0.000819749546907907
212	8.11571529291185	0.31	12.6054234847553	12.205790054129	13.0050569153816	0.385188625256508	9.81330385472337	9.54926573324699	10.0773419761998	0.5	0.32	0.78	10.489008692659	10.7790307978892	11.0690529031195	18.3198120214768	18.8263565964288	19.3329011713808	18.2880592942654	18.7929749895638	19.3081128466019	12.6054234847553	0.621262076332585	-0.116558008184739	-7.00144496638467	-0.155783575076813	-0.151522679839834	-0.159784185683076	0.474848771095835	0.482292547926859	0.467859711317146	0.472518517519353	0.479948225717099	0.46553504462672	0.00045835418979819	0.000819774457890436	0.000819749546907907
212	8.11571529291185	0.31	12.6067266228175	12.2060569537618	13.0073962918731	0.387396001101734	9.95293412822717	9.68638292661728	10.2194853298371	0.5	0.32	0.77	10.5960466243056	10.8876300751582	11.1792135260108	18.4577447980834	18.9656675275698	19.4735902570562	18.4497213075419	18.9532328298819	19.4676991415914	12.6067266228175	0.623290688919758	0.0070192638328098	-6.84394489479962	-0.155783575076813	-0.151522679839834	-0.159784185683076	0.474848771095835	0.482292547926859	0.467859711317146	0.472518517519353	0.479948225717099	0.46553504462672	0.00045835418979819	0.000819774457890436	0.000819749546907907
212	8.11571529291185	0.31	12.6071829037358	12.2033202985147	13.011045508957	0.383513119572163	9.80660602041504	9.54181228725508	10.071399753575	0.5	0.32	0.78	10.4267122895905	10.7160627807371	11.0054132718836	18.1502282457864	18.653913138155	19.1575980305235	18.1227175154193	18.6202668742017	19.1267124338551	12.6071829037358	0.620494114211259	0.00532441253380202	-6.87693918701777	-0.155783575076813	-0.151522679839834	-0.159784185683076	0.474848771095835	0.482292547926859	0.467859711317146	0.472518517519353	0.479948225717099	0.46553504462672	0.00045835418979819	0.000819774457890436	0.000819749546907907
212	8.11571529291185	0.31	12.6086225288092	12.2111125325148	13.0061325251037	0.402735381270326	10.0541843558948	9.79342643247871	10.3149422793108	0.5	0.32	0.77	10.7314444028575	11.0171778156765	11.3029112284955	18.7142041847887	19.2124850525988	19.7107659204088	18.6746627256756	19.1768859364409	19.6714218252274	12.6086225288092	0.617303567538517	0.00441512888339127	-6.97326163287464	-0.155783575076813	-0.151522679839834	-0.159784185683076	0.474848771095835	0.482292547926859	0.467859711317146	0.472518517519353	0.479948225717099	0.46553504462672	0.00045835418979819	0.000819774457890436	0.000819749546907907
212	8.11571529291185	0.31	12.6086916976471	12.2056524137974	13.0117309814968	0.38833379818688	9.93610462356781	9.67052914647411	10.2016801006615	0.5	0.32	0.78	10.6171238382883	10.9086950321711	11.2002662260539	18.5378286960167	19.0469210761396	19.5560134562624	18.5319167254411	19.0281931458927	19.538912830429	12.6086916976471	0.620749496442793	-0.00103112999386479	-6.87139507336343	-0.155783575076813	-0.151522679839834	-0.159784185683076	0.474848771095835	0.482292547926859	0.467859711317146	0.472518517519353	0.479948225717099	0.46553504462672	0.00045835418979819	0.000819774457890436	0.000819749546907907
212	8.11571529291185	0.31	12.6093026007984	12.2081102809718	13.010494920625	0.393015486613423	10.0056085965428	9.74079233442789	10.2704248586578	0.5	0.32	0.78	10.6614562456627	10.9513019681405	11.2411476906183	18.5783056553967	19.0833813505947	19.5884570457927	18.5535563139122	19.0572470652882	19.5618249209109	12.6093026007984	0.621887512519333	0.132902275387183	-6.73747178790312	-0.155783575076813	-0.151522679839834	-0.159784185683076	0.474848771095835	0.482292547926859	0.467859711317146	0.472518517519353	0.479948225717099	0.46553504462672	0.00045835418979819	0.000819774457890436	0.000819749546907907
212	8.11571529291185	0.31	12.6110223746034	12.2074124980018	13.014632251205	0.383094730775594	9.83907680135645	9.57317108789691	10.104982514816	0.5	0.32	0.79	10.4977953338415	10.7893835372035	11.0809717405656	18.3154374643671	18.8241695680316	19.3329016716961	18.2608839109062	18.7631181860915	19.2721235404065	12.6110223746034	0.621732869945961	-0.0955094036121348	-6.98338306539542	-0.155783575076813	-0.151522679839834	-0.159784185683076	0.474848771095835	0.482292547926859	0.467859711317146	0.472518517519353	0.479948225717099	0.46553504462672	0.00045835418979819	0.000819774457890436	0.000819749546907907
212	8.11571529291185	0.31	12.6123262405582	12.2129571910568	13.0116952900595	0.393327682136086	9.96931694969223	9.70563378380197	10.2330001155825	0.5	0.32	0.77	10.7255554731721	11.016947924824	11.3083403764759	18.8068857148897	19.3178321689085	19.8287786229273	18.7637940873579	19.2683757410417	19.7821380959512	12.6123262405582	0.618511564259569	-0.132673776480068	-7.10590032954773	-0.155783575076813	-0.151522679839834	-0.159784185683076	0.474848771095835	0.482292547926859	0.467859711317146	0.472518517519353	0.479948225717099	0.46553504462672	0.00045835418979819	0.000819774457890436	0.000819749546907907
212	8.11571529291185	0.31	12.6142481854688	12.2174674756202	13.0110288953174	0.388668929418584	9.79304346980187	9.53147633649813	10.0546106031056	0.51	0.32	0.79	10.3814072004627	10.666298525292	10.9511898501213	18.0334129030088	18.5282940683389	19.0231752336691	17.9547880534923	18.4462622832026	18.9442625700561	12.6142481854688	0.626553439070435	-0.0591888642451041	-6.90858775516105	-0.155783575076813	-0.151522679839834	-0.159784185683076	0.474848771095835	0.482292547926859	0.467859711317146	0.472518517519353	0.479948225717099	0.46553504462672	0.00045835418979819	0.000819774457890436	0.000819749546907907
212	8.11571529291185	0.31	12.6145584356193	12.2171848036772	13.0119320675614	0.39268695657915	9.89096007233745	9.62899783985759	10.1529223048173	0.49	0.32	0.76	10.6868401418436	10.977581561488	11.2683229811323	18.7919023519665	19.3031464891588	19.8143906263512	18.7766077761051	19.2892916890434	19.8050230473449	12.6145584356193	0.615404844866865	-0.0826472057939392	-7.10315882837726	-0.155783575076813	-0.151522679839834	-0.159784185683076	0.474848771095835	0.482292547926859	0.467859711317146	0.472518517519353	0.479948225717099	0.46553504462672	0.00045835418979819	0.000819774457890436	0.000819749546907907
212	8.11571529291185	0.31	12.6146185884154	12.2158280156646	13.0134091611662	0.398501028688242	10.1508239183269	9.88522813041558	10.4164197062381	0.5	0.32	0.78	10.8400796855873	11.1313303747096	11.4225810638319	18.9127172920903	19.4208631825508	19.9290090730114	18.8675409460422	19.3700116973118	19.8745900499065	12.6146185884154	0.620764138734057	-0.104720677580257	-7.00663529001796	-0.155783575076813	-0.151522679839834	-0.159784185683076	0.474848771095835	0.482292547926859	0.467859711317146	0.472518517519353	0.479948225717099	0.46553504462672	0.00045835418979819	0.000819774457890436	0.000819749546907907
212	8.11571529291185	0.31	12.6147573887201	12.2180022088114	13.0115125686288	0.393555735092093	9.9927425580883	9.7285660528558	10.2569190633208	0.5	0.32	0.78	10.6709400198856	10.9607064280781	11.2504728362705	18.6206148383682	19.1262524551099	19.6318900718516	18.5734217151069	19.0852450231122	19.5853170578	12.6147573887201	0.626580313196386	0.0614152957250923	-6.79536158285579	-0.155783575076813	-0.151522679839834	-0.159784185683076	0.474848771095835	0.482292547926859	0.467859711317146	0.472518517519353	0.479948225717099	0.46553504462672	0.00045835418979819	0.000819774457890436	0.000819749546907907
212	8.11571529291185	0.31	12.6228371438737	12.2192622253158	13.0264120624316	0.391458680702988	10.0695611204167	9.80218058906733	10.3369416517661	0.5	0.32	0.77	10.8157300861996	11.1107578742619	11.4057856623241	18.9461512158681	19.4629578522175	19.9797644885668	18.9032474442358	19.4189082559795	19.9263820053551	12.6228371438737	0.619720013394033	-0.213256306897587	-7.12394052235314	-0.155783575076813	-0.151522679839834	-0.159784185683076	0.474848771095835	0.482292547926859	0.467859711317146	0.472518517519353	0.479948225717099	0.46553504462672	0.00045835418979819	0.000819774457890436	0.000819749546907907
212	8.11571529291185	0.31	12.6233440784321	12.2194666885647	13.0272214682995	0.387561357239285	9.82504391037343	9.56200940337251	10.0880784173744	0.5	0.33	0.78	10.4432158716618	10.7304908598393	11.0177658480168	18.1727214872439	18.672621940759	19.1725223942742	18.1516580558086	18.6523571726066	19.1462972261587	12.6233440784321	0.626222809620026	0.050787391845721	-6.77553952167078	-0.155783575076813	-0.151522679839834	-0.159784185683076	0.474848771095835	0.482292547926859	0.467859711317146	0.472518517519353	0.479948225717099	0.46553504462672	0.00045835418979819	0.000819774457890436	0.000819749546907907
212	8.11571529291185	0.31	12.6233550684664	12.222618213087	13.0240919238457	0.382159213798142	9.95353841430897	9.68400613460137	10.2230706940166	0.5	0.33	0.78	10.5850185300601	10.8796284399981	11.1742383499361	18.4290793084292	18.9420108049474	19.4549423014657	18.4244825638579	18.9339997151432	19.4487702637348	12.6233550684664	0.623818650609447	0.144356885076614	-6.64682850251786	-0.155783575076813	-0.151522679839834	-0.159784185683076	0.474848771095835	0.482292547926859	0.467859711317146	0.472518517519353	0.479948225717099	0.46553504462672	0.00045835418979819	0.000819774457890436	0.000819749546907907
212	8.11571529291185	0.31	12.6235922031963	12.2210297066059	13.0261546997867	0.398885705805211	10.1496432112384	9.88429129108139	10.4149951313955	0.49	0.32	0.77	10.9376635957232	11.2312941607973	11.5249247258713	19.1956279303088	19.7109503322825	20.2262727342562	19.1783957865577	19.6932738203174	20.2097072818414	12.6235922031963	0.61504292201202	0.262222956176246	-6.67605533297179	-0.155783575076813	-0.151522679839834	-0.159784185683076	0.474848771095835	0.482292547926859	0.467859711317146	0.472518517519353	0.479948225717099	0.46553504462672	0.00045835418979819	0.000819774457890436	0.000819749546907907
212	8.11571529291185	0.31	12.6242473211448	12.2219248389049	13.0265698033847	0.395711047622692	10.0727369826257	9.80764420150085	10.3378297637505	0.5	0.32	0.78	10.7521485675777	11.042770546545	11.3333925255122	18.7560864328571	19.2630484528235	19.7700104727898	18.7136387262496	19.2197144680362	19.7276317948286	12.6242473211448	0.621732260216392	-0.0939324725523003	-6.99941540898686	-0.155783575076813	-0.151522679839834	-0.159784185683076	0.474848771095835	0.482292547926859	0.467859711317146	0.472518517519353	0.479948225717099	0.46553504462672	0.00045835418979819	0.000819774457890436	0.000819749546907907
212	8.11571529291185	0.31	12.6249799289439	12.2200310150797	13.029928842808	0.390376951787319	10.05912441843	9.79141358106108	10.326835255799	0.5	0.32	0.77	10.7955063928437	11.0906705213246	11.3858346498056	18.9012183726897	19.4180039170807	19.9347894614717	18.8681067001611	19.380356813042	19.8990106586476	12.6249799289439	0.617858370537598	-0.0109043100616178	-6.93781074801201	-0.155783575076813	-0.151522679839834	-0.159784185683076	0.474848771095835	0.482292547926859	0.467859711317146	0.472518517519353	0.479948225717099	0.46553504462672	0.00045835418979819	0.000819774457890436	0.000819749546907907
212	8.11571529291185	0.31	12.6281064194763	12.2294617602755	13.0267510786771	0.392387391129598	9.95046304599057	9.68675928362475	10.2141668083564	0.5	0.32	0.77	10.6345147524062	10.9240193709306	11.2135239894551	18.5677100892521	19.0731809970851	19.5786519049181	18.5626955525554	19.0669781632369	19.5782793952754	12.6281064194763	0.618571974902938	0.139729950010504	-6.80381529035701	-0.155783575076813	-0.151522679839834	-0.159784185683076	0.474848771095835	0.482292547926859	0.467859711317146	0.472518517519353	0.479948225717099	0.46553504462672	0.00045835418979819	0.000819774457890436	0.000819749546907907
212	8.11571529291185	0.31	12.6284198939379	12.2281520699004	13.0286877179753	0.39602391839397	10.0506027333048	9.78626544113211	10.3149400254776	0.5	0.32	0.77	10.7561646611547	11.0466999483689	11.3372352355831	18.794157084715	19.3018069765278	19.8094568683406	18.7831620663684	19.2828194886119	19.7921342361884	12.6284198939379	0.620444679503948	0.0298433950547553	-6.89279431749628	-0.155783575076813	-0.151522679839834	-0.159784185683076	0.474848771095835	0.482292547926859	0.467859711317146	0.472518517519353	0.479948225717099	0.46553504462672	0.00045835418979819	0.000819774457890436	0.000819749546907907
212	8.11571529291185	0.31	12.6285272709094	12.2272800320255	13.0297745097933	0.403550693136367	10.2261158389094	9.96134777714692	10.490883900672	0.5	0.32	0.77	10.942980919894	11.2338403410168	11.5246997621397	19.114220502659	19.6222677295815	20.130314956504	19.0831833627847	19.5917398255089	20.0994070537543	12.6285272709094	0.618413764759691	-0.130352507002153	-7.06335240041737	-0.155783575076813	-0.151522679839834	-0.159784185683076	0.474848771095835	0.482292547926859	0.467859711317146	0.472518517519353	0.479948225717099	0.46553504462672	0.00045835418979819	0.000819774457890436	0.000819749546907907
212	8.11571529291185	0.31	12.6291816367949	12.2272490511572	13.0311142224325	0.395292991439595	10.0340520639536	9.76974640492183	10.2983577229853	0.5	0.32	0.77	10.7349942297907	11.0254132035296	11.3158321772684	18.753753329712	19.261107658851	19.7684619879901	18.7486902828376	19.252571406669	19.7599583610943	12.6291816367949	0.617223124432356	0.135292977921089	-6.84277903629509	-0.155783575076813	-0.151522679839834	-0.159784185683076	0.474848771095835	0.482292547926859	0.467859711317146	0.472518517519353	0.479948225717099	0.46553504462672	0.00045835418979819	0.000819774457890436	0.000819749546907907
212	8.11571529291185	0.31	12.6292329309047	12.2267406177704	13.031725244039	0.392936592585794	10.0146076447074	9.74950937253259	10.2797059168822	0.5	0.32	0.78	10.6834420914226	10.9739348671201	11.2644276428176	18.6306310443799	19.1372153155132	19.6437995866465	18.5827763864451	19.0861483637984	19.5898295605714	12.6292329309047	0.619446302394308	-0.00846738400606135	-6.92664005106383	-0.155783575076813	-0.151522679839834	-0.159784185683076	0.474848771095835	0.482292547926859	0.467859711317146	0.472518517519353	0.479948225717099	0.46553504462672	0.00045835418979819	0.000819774457890436	0.000819749546907907
212	8.11571529291185	0.31	12.6377458105186	12.2337278304533	13.0417637905839	0.388412580476698	9.99229392703109	9.72526088946181	10.2593269646004	0.5	0.32	0.77	10.7081407036876	11.0021613342214	11.2961819647552	18.7318501199358	19.2461831433551	19.7605161667745	18.7152746101827	19.2264534143752	19.7337581758907	12.6377458105186	0.619350208965929	-0.163880594158121	-7.12352951059876	-0.155783575076813	-0.151522679839834	-0.159784185683076	0.474848771095835	0.482292547926859	0.467859711317146	0.472518517519353	0.479948225717099	0.46553504462672	0.00045835418979819	0.000819774457890436	0.000819749546907907
212	8.11571529291185	0.31	12.6386894258262	12.2397016877943	13.0376771638581	0.39127761417177	9.88409218857332	9.62153670625234	10.1466476708943	0.49	0.32	0.78	10.6591137940152	10.9499830022035	11.2408522103917	18.7207902772658	19.2316490174796	19.7425077576935	18.6947755408973	19.207067472028	19.7114474195755	12.6386894258262	0.618875307693355	-0.021030418023229	-6.9558551166537	-0.155783575076813	-0.151522679839834	-0.159784185683076	0.474848771095835	0.482292547926859	0.467859711317146	0.472518517519353	0.479948225717099	0.46553504462672	0.00045835418979819	0.000819774457890436	0.000819749546907907
212	8.11571529291185	0.31	12.6429194060593	12.2396658335664	13.0461729785522	0.398022092311588	10.0753533280878	9.8114686707379	10.3392379854377	0.5	0.32	0.78	10.7896254730004	11.0798181767053	11.3700108804101	18.8591517378674	19.3663786333779	19.8736055288885	18.7935125910398	19.2971448632645	19.8028539529979	12.6429194060593	0.621138238089492	0.0387687978239858	-6.87913493407297	-0.155783575076813	-0.151522679839834	-0.159784185683076	0.474848771095835	0.482292547926859	0.467859711317146	0.472518517519353	0.479948225717099	0.46553504462672	0.00045835418979819	0.000819774457890436	0.000819749546907907
212	8.11571529291185	0.31	12.64498476636	12.2461169282849	13.0438526044352	0.393965704909608	10.0686028008402	9.8026492652261	10.3345563364543	0.5	0.32	0.78	10.8349326341628	11.1288928243349	11.422853014507	19.0011537229485	19.5166698733928	20.0321860238372	18.9573466102186	19.4682145128419	19.9841071871775	12.64498476636	0.616759185905343	-0.105744676932509	-7.09115972009137	-0.155783575076813	-0.151522679839834	-0.159784185683076	0.474848771095835	0.482292547926859	0.467859711317146	0.472518517519353	0.479948225717099	0.46553504462672	0.00045835418979819	0.000819774457890436	0.000819749546907907
212	8.11571529291185	0.31	12.645043970481	12.240172103371	13.049915837591	0.387542462680207	9.78106703724506	9.5191994493594	10.0429346251307	0.5	0.32	0.77	10.5021385438726	10.7910462091396	11.0799538744065	18.3952864075464	18.9013299362734	19.4073734650004	18.3582459578473	18.8619044549214	19.3670401723085	12.645043970481	0.615061845397554	-0.144045814890329	-7.15399087307514	-0.155783575076813	-0.151522679839834	-0.159784185683076	0.474848771095835	0.482292547926859	0.467859711317146	0.472518517519353	0.479948225717099	0.46553504462672	0.00045835418979819	0.000819774457890436	0.000819749546907907
212	8.11571529291185	0.31	12.6464665776299	12.2477206644962	13.0452124907635	0.396914878544699	9.88480346164146	9.6253103557189	10.144296567564	0.5	0.32	0.77	10.6054379344189	10.891354744118	11.1772715538172	18.5605503140964	19.0609326052269	19.5613148963574	18.5342528013912	19.0293551574668	19.5331780318081	12.6464665776299	0.616637686031255	-0.0640179972777569	-7.04645869614891	-0.155783575076813	-0.151522679839834	-0.159784185683076	0.474848771095835	0.482292547926859	0.467859711317146	0.472518517519353	0.479948225717099	0.46553504462672	0.00045835418979819	0.000819774457890436	0.000819749546907907
212	8.11571529291185	0.31	12.6467974857559	12.2450038368189	13.0485911346929	0.394775149937023	10.0642492553656	9.79886080155394	10.3296377091772	0.5	0.33	0.77	10.7076888580834	10.9976916499888	11.2876944418941	18.6394367073227	19.1442598074622	19.6490829076018	18.6338701999322	19.1423146467846	19.649734934933	12.6467974857559	0.622447845161439	0.0775424872459747	-6.81120467866881	-0.155783575076813	-0.151522679839834	-0.159784185683076	0.474848771095835	0.482292547926859	0.467859711317146	0.472518517519353	0.479948225717099	0.46553504462672	0.00045835418979819	0.000819774457890436	0.000819749546907907
212	8.11571529291185	0.31	12.6478449517282	12.2433257647786	13.0523641386778	0.388806728998472	9.97387119874092	9.7075514826473	10.2401909148345	0.51	0.33	0.78	10.5917187391887	10.8822949501526	11.1728711611164	18.4194493015506	18.9247736892047	19.4300980768588	18.3862440731354	18.8850190980174	19.3904155542039	12.6478449517282	0.624918673148763	0.104472093525517	-6.70912199058623	-0.155783575076813	-0.151522679839834	-0.159784185683076	0.474848771095835	0.482292547926859	0.467859711317146	0.472518517519353	0.479948225717099	0.46553504462672	0.00045835418979819	0.000819774457890436	0.000819749546907907
212	8.11571529291185	0.31	12.6483205761537	12.2491981814189	13.0474429708885	0.385528619367998	9.85372028218757	9.58878492811578	10.1186556362594	0.5	0.33	0.78	10.5408866785327	10.8321283285795	11.1233699786262	18.4200140497824	18.9289537101117	19.4378933704411	18.4074208634612	18.9116221465543	19.4233060660542	12.6483205761537	0.620354133385278	-0.0308071853739427	-6.94304266889971	-0.155783575076813	-0.151522679839834	-0.159784185683076	0.474848771095835	0.482292547926859	0.467859711317146	0.472518517519353	0.479948225717099	0.46553504462672	0.00045835418979819	0.000819774457890436	0.000819749546907907
212	8.11571529291185	0.31	12.6503956006547	12.2460672838825	13.0547239174269	0.387419444141239	9.92916534953166	9.66326383693312	10.1950668621302	0.49	0.32	0.78	10.6813903438728	10.9753073782227	11.2692244125725	18.7324841204557	19.2479410040109	19.7633978875661	18.6957539506169	19.2151092902475	19.722693056447	12.6503956006547	0.620288323611496	0.0571684438300651	-6.83773221053403	-0.155783575076813	-0.151522679839834	-0.159784185683076	0.474848771095835	0.482292547926859	0.467859711317146	0.472518517519353	0.479948225717099	0.46553504462672	0.00045835418979819	0.000819774457890436	0.000819749546907907
212	8.11571529291185	0.31	12.6515039143842	12.250170612004	13.0528372167644	0.393193915633194	10.0226829750603	9.75751398756479	10.2878519625558	0.5	0.32	0.77	10.7096665882836	11.000711156526	11.2917557247684	18.6960703355303	19.2041524194848	19.7122345034394	18.6642122779571	19.1689675299755	19.6798758780942	12.6515039143842	0.618859897539374	-0.0464044370608659	-6.97530846692391	-0.155783575076813	-0.151522679839834	-0.159784185683076	0.474848771095835	0.482292547926859	0.467859711317146	0.472518517519353	0.479948225717099	0.46553504462672	0.00045835418979819	0.000819774457890436	0.000819749546907907
212	8.11571529291185	0.31	12.6522323378899	12.2475212974739	13.0569433783058	0.385311915764389	9.96230216611246	9.69432483633672	10.2302794958882	0.5	0.32	0.77	10.6199492824279	10.9135133726667	11.2070774629055	18.5165041348787	19.0283503354771	19.5401965360756	18.4929731447074	19.0077948124331	19.5171757978647	12.6522323378899	0.620594450133491	0.0960123022142683	-6.81898255099118	-0.155783575076813	-0.151522679839834	-0.159784185683076	0.474848771095835	0.482292547926859	0.467859711317146	0.472518517519353	0.479948225717099	0.46553504462672	0.00045835418979819	0.000819774457890436	0.000819749546907907
212	8.11571529291185	0.31	12.6547909789629	12.2512346057018	13.058347352224	0.392841739667474	9.86714685661816	9.60590010380576	10.1283936094306	0.5	0.32	0.78	10.5335746879059	10.8200509319834	11.106527176061	18.3777365033524	18.8775464049399	19.3773563065274	18.3468382969521	18.8446482897189	19.3361270118203	12.6547909789629	0.620965254128502	0.16801577491822	-6.73970896830423	-0.155783575076813	-0.151522679839834	-0.159784185683076	0.474848771095835	0.482292547926859	0.467859711317146	0.472518517519353	0.479948225717099	0.46553504462672	0.00045835418979819	0.000819774457890436	0.000819749546907907
212	8.11571529291185	0.31	12.6570994868673	12.2521221277878	13.0620768459468	0.39282334189497	9.88267835141319	9.62101028853894	10.1443464142874	0.5	0.32	0.79	10.5410283742101	10.8277186897446	11.1144090052791	18.3804705947517	18.880374657943	19.3802787211343	18.3152452050193	18.8185964291176	19.3148825895979	12.6570994868673	0.622244774067674	-0.0804239902766053	-6.9782176038173	-0.155783575076813	-0.151522679839834	-0.159784185683076	0.474848771095835	0.482292547926859	0.467859711317146	0.472518517519353	0.479948225717099	0.46553504462672	0.00045835418979819	0.000819774457890436	0.000819749546907907
212	8.11571529291185	0.31	12.6578249231614	12.2593046597606	13.0563451865622	0.385609443979948	9.87392489498734	9.60849158536749	10.1393582046072	0.5	0.32	0.77	10.557554781348	10.8492058362726	11.1408568911971	18.443485186322	18.9529840260135	19.462482865705	18.4116758682615	18.9268681366731	19.4354022607782	12.6578249231614	0.61841047844486	0.00532140487806797	-6.95047043026788	-0.155783575076813	-0.151522679839834	-0.159784185683076	0.474848771095835	0.482292547926859	0.467859711317146	0.472518517519353	0.479948225717099	0.46553504462672	0.00045835418979819	0.000819774457890436	0.000819749546907907
212	8.11571529291185	0.31	12.6578979576167	12.2551974865798	13.0605984286535	0.393311067521439	9.94133547852421	9.67838325348385	10.2042877035646	0.5	0.33	0.78	10.6523183721004	10.9417314635662	11.2311445550321	18.6294217468382	19.1355649498141	19.64170815279	18.6113839994975	19.1123106930708	19.6235373198418	12.6578979576167	0.623249168510199	-0.00207845230817851	-6.87708308222522	-0.155783575076813	-0.151522679839834	-0.159784185683076	0.474848771095835	0.482292547926859	0.467859711317146	0.472518517519353	0.479948225717099	0.46553504462672	0.00045835418979819	0.000819774457890436	0.000819749546907907
212	8.11571529291185	0.31	12.6583982460251	12.2561312661637	13.0606652258865	0.379121302631269	9.71657264192403	9.45175643822716	9.9813888456209	0.5	0.32	0.78	10.3962749361926	10.6875543485626	10.9788337609327	18.1741370664765	18.6833340622799	19.1925310580834	18.1212575886486	18.6301055334827	19.1411583211257	12.6583982460251	0.620517032562712	-0.101700281447746	-7.02047204504521	-0.155783575076813	-0.151522679839834	-0.159784185683076	0.474848771095835	0.482292547926859	0.467859711317146	0.472518517519353	0.479948225717099	0.46553504462672	0.00045835418979819	0.000819774457890436	0.000819749546907907
212	8.11571529291185	0.31	12.6591777578571	12.2614509184285	13.0569045972856	0.393458533003365	9.98301804420672	9.71904487381751	10.2469912145959	0.5	0.32	0.79	10.625769590845	10.9143697694774	11.2029699481099	18.5027801956381	19.005323152551	19.5078661094639	18.4480631411619	18.9413384221982	19.4481536067329	12.6591777578571	0.624558804038831	-0.026895198132764	-6.86954025125446	-0.155783575076813	-0.151522679839834	-0.159784185683076	0.474848771095835	0.482292547926859	0.467859711317146	0.472518517519353	0.479948225717099	0.46553504462672	0.00045835418979819	0.000819774457890436	0.000819749546907907
212	8.11571529291185	0.31	12.6595336623057	12.2588828767935	13.0601844478179	0.395185261354869	9.9178264328661	9.65652337925188	10.1791294864803	0.5	0.32	0.78	10.6265814111087	10.9141339870356	11.2016865629626	18.5825071898702	19.0853450831594	19.5881829764486	18.5293962543569	19.0305057380209	19.5309843477197	12.6595336623057	0.619182300359848	0.06695452164841	-6.9163815665545	-0.155783575076813	-0.151522679839834	-0.159784185683076	0.474848771095835	0.482292547926859	0.467859711317146	0.472518517519353	0.479948225717099	0.46553504462672	0.00045835418979819	0.000819774457890436	0.000819749546907907
212	8.11571529291185	0.31	12.6603044595152	12.2554865565895	13.0651223624409	0.386092443924816	10.0188106229195	9.74975679597926	10.2878644498598	0.5	0.32	0.77	10.7029999866459	10.9983594675446	11.2937189484433	18.6865203087123	19.2021926384395	19.7178649681667	18.6636427787993	19.1743649293206	19.6498882865184	12.6603044595152	0.620185711450956	0.136566067081859	-6.78450564242983	-0.155783575076813	-0.151522679839834	-0.159784185683076	0.474848771095835	0.482292547926859	0.467859711317146	0.472518517519353	0.479948225717099	0.46553504462672	0.00045835418979819	0.000819774457890436	0.000819749546907907
212	8.11571529291185	0.31	12.6614525308511	12.2552835901011	13.0676214716011	0.382237204996658	9.8850636110594	9.61742976668919	10.1526974554296	0.5	0.33	0.79	10.5575764463743	10.8513726934093	11.1451689404443	18.4324438364522	18.9453819004424	19.4583199644327	18.3928451264885	18.9030704143901	19.4218263143059	12.6614525308511	0.624673364707029	0.0670842707776969	-6.76165923566722	-0.155783575076813	-0.151522679839834	-0.159784185683076	0.474848771095835	0.482292547926859	0.467859711317146	0.472518517519353	0.479948225717099	0.46553504462672	0.00045835418979819	0.000819774457890436	0.000819749546907907
212	8.11571529291185	0.31	12.662529244275	12.2602649990934	13.0647934894566	0.387627908560057	9.87184121969508	9.60759090984269	10.1360915295475	0.5	0.33	0.78	10.5600768748903	10.8505246689774	11.1409724630645	18.4518685206741	18.9593747227698	19.4668809248656	18.4223055605923	18.9303436877003	19.440759004779	12.662529244275	0.622021784637801	-0.113192146054191	-7.00104948129079	-0.155783575076813	-0.151522679839834	-0.159784185683076	0.474848771095835	0.482292547926859	0.467859711317146	0.472518517519353	0.479948225717099	0.46553504462672	0.00045835418979819	0.000819774457890436	0.000819749546907907
212	8.11571529291185	0.31	12.6633558320914	12.2646727150502	13.0620389491326	0.38816719195042	9.74991688408987	9.48922647773962	10.0106072904401	0.5	0.32	0.78	10.4569189543942	10.7441940508193	11.0314691472445	18.3022458520924	18.8050497338942	19.3078536156961	18.2416235832123	18.7437086942735	19.240771887206	12.6633558320914	0.623659768633677	0.119805494819028	-6.78858067228285	-0.155783575076813	-0.151522679839834	-0.159784185683076	0.474848771095835	0.482292547926859	0.467859711317146	0.472518517519353	0.479948225717099	0.46553504462672	0.00045835418979819	0.000819774457890436	0.000819749546907907
212	8.11571529291185	0.31	12.6671627261204	12.268491503121	13.0658339491198	0.398234832368213	10.0136811839343	9.75152818576514	10.2758341821035	0.5	0.33	0.77	10.6673450407484	10.9541181938035	11.2408913468586	18.5819824178134	19.0815269312434	19.5810714446733	18.6125595184641	19.1092806924071	19.6124340994987	12.6671627261204	0.621112495365919	0.0958068680485823	-6.78220280944855	-0.155783575076813	-0.151522679839834	-0.159784185683076	0.474848771095835	0.482292547926859	0.467859711317146	0.472518517519353	0.479948225717099	0.46553504462672	0.00045835418979819	0.000819774457890436	0.000819749546907907
212	8.11571529291185	0.31	12.6704448980595	12.2701367906203	13.0707530054987	0.394689079173867	9.94984556377968	9.68742660526616	10.2122645222932	0.5	0.32	0.78	10.6814105041457	10.9707551086694	11.2600997131931	18.7020865486381	19.2087001493497	19.7153137500613	18.670289802548	19.1750246642596	19.6867182305858	12.6704448980595	0.617614824997997	0.0810094374629406	-6.86761248696629	-0.155783575076813	-0.151522679839834	-0.159784185683076	0.474848771095835	0.482292547926859	0.467859711317146	0.472518517519353	0.479948225717099	0.46553504462672	0.00045835418979819	0.000819774457890436	0.000819749546907907
212	8.11571529291185	0.31	12.6729582566003	12.2724238819177	13.0734926312828	0.388927625890595	9.93150034968658	9.66637945363022	10.1966212457429	0.5	0.32	0.77	10.6210436777954	10.9123482588351	11.2036528398748	18.5542647330542	19.0631546763149	19.5720446195756	18.5139066767613	19.0263668789638	19.5314684331111	12.6729582566003	0.615534043096763	-0.113876324830265	-7.08116732135607	-0.155783575076813	-0.151522679839834	-0.159784185683076	0.474848771095835	0.482292547926859	0.467859711317146	0.472518517519353	0.479948225717099	0.46553504462672	0.00045835418979819	0.000819774457890436	0.000819749546907907
212	8.11571529291185	0.31	12.6740372928845	12.2746799602707	13.0733946254984	0.390899995908562	9.97727547663942	9.71203451147212	10.2425164418067	0.5	0.32	0.76	10.6910666991916	10.9830455679458	11.2750244367	18.6991301705261	19.2098136249929	19.7204970794597	18.7016864422589	19.2052918858069	19.7147288052608	12.6740372928845	0.616833364176797	-0.0496684274554375	-6.98974874434378	-0.155783575076813	-0.151522679839834	-0.159784185683076	0.474848771095835	0.482292547926859	0.467859711317146	0.472518517519353	0.479948225717099	0.46553504462672	0.00045835418979819	0.000819774457890436	0.000819749546907907
212	8.11571529291185	0.31	12.6770583262441	12.2772580163989	13.0768586360892	0.396084372294622	10.1140453896798	9.84807312785787	10.3800176515017	0.5	0.32	0.78	10.8037120862636	11.0954938086726	11.3872755310816	18.8542061475921	19.3634119372756	19.8726177269591	18.8154720273894	19.3293907297802	19.8316119222262	12.6770583262441	0.622410685868701	-0.101605220899594	-6.95752212307388	-0.155783575076813	-0.151522679839834	-0.159784185683076	0.474848771095835	0.482292547926859	0.467859711317146	0.472518517519353	0.479948225717099	0.46553504462672	0.00045835418979819	0.000819774457890436	0.000819749546907907
212	8.11571529291185	0.31	12.6776632122072	12.2787182677764	13.076608156638	0.383677538569741	9.82495427554441	9.5597573310926	10.0901512199962	0.51	0.33	0.78	10.4175245002887	10.7065167383283	10.995508976368	18.1020785436327	18.6042477673623	19.1064169910919	18.070201370974	18.5707592468069	19.0757853075846	12.6776632122072	0.623779389464437	0.0603918640837229	-6.76549042716849	-0.155783575076813	-0.151522679839834	-0.159784185683076	0.474848771095835	0.482292547926859	0.467859711317146	0.472518517519353	0.479948225717099	0.46553504462672	0.00045835418979819	0.000819774457890436	0.000819749546907907
212	8.11571529291185	0.31	12.6793986015623	12.2748775991181	13.0839196040065	0.3865685076467	9.89921250398317	9.63363724493215	10.1647877630342	0.5	0.32	0.78	10.5441393245025	10.8348148462581	11.1254903680137	18.3738348775982	18.8803555024999	19.3868761274015	18.3404086091126	18.8449192594807	19.3552235498082	12.6793986015623	0.617984655525921	-0.186567850542364	-7.1397370416837	-0.155783575076813	-0.151522679839834	-0.159784185683076	0.474848771095835	0.482292547926859	0.467859711317146	0.472518517519353	0.479948225717099	0.46553504462672	0.00045835418979819	0.000819774457890436	0.000819749546907907
212	8.11571529291185	0.31	12.67941903516	12.2797865400517	13.0790515302684	0.394788282691836	9.96629541976792	9.70349717462057	10.2290936649153	0.5	0.32	0.78	10.6699821242682	10.9589555250484	11.2479289258286	18.6489986127247	19.1540664270378	19.659134241351	18.5987775741162	19.1070705243504	19.6098814223355	12.67941903516	0.622484669452483	-0.135785759804518	-7.04410984020397	-0.155783575076813	-0.151522679839834	-0.159784185683076	0.474848771095835	0.482292547926859	0.467859711317146	0.472518517519353	0.479948225717099	0.46553504462672	0.00045835418979819	0.000819774457890436	0.000819749546907907
212	8.11571529291185	0.31	12.6808849405221	12.2801946306165	13.0815752504277	0.390108836932089	9.95329608737569	9.68825245940607	10.2183397153453	0.49	0.32	0.76	10.7208133467731	11.0141049673332	11.3073965878932	18.8151474893394	19.3298775680871	19.8446076468348	18.8107487102993	19.3232103618711	19.836580463378	12.6808849405221	0.615324367797726	-0.088714872134852	-7.07128252728778	-0.155783575076813	-0.151522679839834	-0.159784185683076	0.474848771095835	0.482292547926859	0.467859711317146	0.472518517519353	0.479948225717099	0.46553504462672	0.00045835418979819	0.000819774457890436	0.000819749546907907
212	8.11571529291185	0.31	12.6862421004165	12.2846058258551	13.087878374978	0.382275414139353	9.76740859721468	9.5029816060047	10.0318355884247	0.51	0.33	0.79	10.3432466948101	10.6310546393318	10.9188625838534	17.9591923130827	18.4589191761662	18.9586460392498	17.9279152901586	18.4304401930813	18.9274725999559	12.6862421004165	0.626024968051268	0.0489271508723846	-6.72539809932815	-0.155783575076813	-0.151522679839834	-0.159784185683076	0.474848771095835	0.482292547926859	0.467859711317146	0.472518517519353	0.479948225717099	0.46553504462672	0.00045835418979819	0.000819774457890436	0.000819749546907907
212	8.11571529291185	0.31	12.6890562295974	12.2847271803537	13.093385278841	0.386740827575044	9.89831349617672	9.6328588154594	10.163768176894	0.5	0.32	0.77	10.5670840394228	10.8582833576663	11.1494826759098	18.4406543921656	18.9488273154555	19.4570002387454	18.4235806268291	18.9351857953588	19.4373616642682	12.6890562295974	0.619172804260029	0.0488900854151833	-6.85190347817208	-0.155783575076813	-0.151522679839834	-0.159784185683076	0.474848771095835	0.482292547926859	0.467859711317146	0.472518517519353	0.479948225717099	0.46553504462672	0.00045835418979819	0.000819774457890436	0.000819749546907907
212	8.11571529291185	0.31	12.6891900832914	12.2896273939018	13.0887527726811	0.398057965601711	10.1641541203852	9.89796359961208	10.4303446411582	0.5	0.32	0.77	10.9369847158886	11.2311181129162	11.5252515099438	19.1763481756509	19.6920665914675	20.2077850072841	19.1563922062896	19.6704429340497	20.1802365504115	12.6891900832914	0.617061427554861	0.0225906415292342	-6.97094424927968	-0.155783575076813	-0.151522679839834	-0.159784185683076	0.474848771095835	0.482292547926859	0.467859711317146	0.472518517519353	0.479948225717099	0.46553504462672	0.00045835418979819	0.000819774457890436	0.000819749546907907
212	8.11571529291185	0.31	12.6892266873969	12.2894760605919	13.0889773142019	0.401587819650221	10.1922565086346	9.9272860488821	10.4572269683871	0.5	0.32	0.78	10.9163423934825	11.2077118824419	11.4990813714014	19.0799064587203	19.5891706787205	20.0984348987206	19.0552266743244	19.5519963766705	20.0685704099414	12.6892266873969	0.621472466562069	0.124870873168064	-6.78149035338133	-0.155783575076813	-0.151522679839834	-0.159784185683076	0.474848771095835	0.482292547926859	0.467859711317146	0.472518517519353	0.479948225717099	0.46553504462672	0.00045835418979819	0.000819774457890436	0.000819749546907907
212	8.11571529291185	0.31	12.689569906348	12.2841087923792	13.0950310203168	0.383970913076558	9.90239368723323	9.63527221330417	10.1695151611623	0.5	0.32	0.76	10.5699315573003	10.862964866003	11.1559981747057	18.445849432812	18.9572291197879	19.4686088067637	18.4489983546535	18.9621893127846	19.4667612052365	12.689569906348	0.616405293854572	-0.0609317459378521	-6.98291021579058	-0.155783575076813	-0.151522679839834	-0.159784185683076	0.474848771095835	0.482292547926859	0.467859711317146	0.472518517519353	0.479948225717099	0.46553504462672	0.00045835418979819	0.000819774457890436	0.000819749546907907
212	8.11571529291185	0.31	12.6906025247274	12.2882146233713	13.0929904260834	0.397894037606884	10.1032954057211	9.83860818885947	10.3679826225828	0.5	0.32	0.77	10.8201359411934	11.1112291134556	11.4023222857177	18.913235217164	19.4220563324463	19.9308774477286	18.8686895790584	19.3812968602507	19.8882206601177	12.6906025247274	0.620520370360151	-0.0694051125489821	-7.02398911416048	-0.155783575076813	-0.151522679839834	-0.159784185683076	0.474848771095835	0.482292547926859	0.467859711317146	0.472518517519353	0.479948225717099	0.46553504462672	0.00045835418979819	0.000819774457890436	0.000819749546907907
212	8.11571529291185	0.31	12.6907761660442	12.2863206635339	13.0952316685544	0.388786108337301	9.92099783128549	9.65607843216926	10.1859172304017	0.5	0.32	0.78	10.5835162573331	10.8738803825963	11.1642445078595	18.4591392270064	18.9655750546121	19.4720108822179	18.4165274463466	18.9179160054089	19.4286853379473	12.6907761660442	0.6193299188542	-0.132431346157712	-7.04840920858278	-0.155783575076813	-0.151522679839834	-0.159784185683076	0.474848771095835	0.482292547926859	0.467859711317146	0.472518517519353	0.479948225717099	0.46553504462672	0.00045835418979819	0.000819774457890436	0.000819749546907907
212	8.11571529291185	0.31	12.6911371243468	12.2862540518487	13.0960201968449	0.388980101722713	9.82380482322982	9.56158780333625	10.0860218431234	0.5	0.32	0.77	10.5212162695578	10.8097501441196	11.0982840186813	18.3972438555903	18.9017699403045	19.4062960250187	18.3528020392731	18.8575854719489	19.3616136254257	12.6911371243468	0.614315025680143	0.00771739412317826	-6.98137541319482	-0.155783575076813	-0.151522679839834	-0.159784185683076	0.474848771095835	0.482292547926859	0.467859711317146	0.472518517519353	0.479948225717099	0.46553504462672	0.00045835418979819	0.000819774457890436	0.000819749546907907
212	8.11571529291185	0.31	12.6919877091697	12.2847952433099	13.0991801750295	0.380315725653406	9.87783427446854	9.60930477687806	10.146363772059	0.51	0.33	0.79	10.3998905059759	10.6905127140762	10.9811349221766	17.9923012334285	18.4950913647536	18.9978814960786	17.9857711371251	18.4894136410901	18.9871890009382	12.6919877091697	0.62858762629745	0.160374306126155	-6.55083083051882	-0.155783575076813	-0.151522679839834	-0.159784185683076	0.474848771095835	0.482292547926859	0.467859711317146	0.472518517519353	0.479948225717099	0.46553504462672	0.00045835418979819	0.000819774457890436	0.000819749546907907
212	8.11571529291185	0.31	12.6962198966328	12.2885678493121	13.1038719439534	0.388418237006347	10.0646446222294	9.79568129441113	10.3336079500477	0.5	0.32	0.78	10.7055788388161	10.9995255306457	11.2934722224753	18.637293388003	19.1490238435481	19.6607542990931	18.5989692330271	19.1082788739842	19.6176059355048	12.6962198966328	0.622214169318558	-0.00816453982244847	-6.83263898634418	-0.155783575076813	-0.151522679839834	-0.159784185683076	0.474848771095835	0.482292547926859	0.467859711317146	0.472518517519353	0.479948225717099	0.46553504462672	0.00045835418979819	0.000819774457890436	0.000819749546907907
212	8.11571529291185	0.31	12.6971607743753	12.296886336544	13.0974352122066	0.396166329681101	10.2158034297046	9.94720122216327	10.4844056372459	0.5	0.33	0.77	10.8886959437192	11.182721137581	11.4767463314428	18.9757723801559	19.48817121851	20.0005700568642	19.0122880234154	19.5258242518989	20.0384964280075	12.6971607743753	0.621572737769569	-0.00530651306365689	-6.87087938568635	-0.155783575076813	-0.151522679839834	-0.159784185683076	0.474848771095835	0.482292547926859	0.467859711317146	0.472518517519353	0.479948225717099	0.46553504462672	0.00045835418979819	0.000819774457890436	0.000819749546907907
212	8.11571529291185	0.31	12.6983589714294	12.2989519152281	13.0977660276307	0.396425827605728	10.010899403985	9.74782740902184	10.2739713989482	0.5	0.32	0.77	10.768895948627	11.0595242929629	11.3501526372988	18.8791236146788	19.3886288104595	19.8981340062401	18.8304326263429	19.3536979425764	19.8516897647112	12.6983589714294	0.614984948898423	-0.194950083986304	-7.20720659821047	-0.155783575076813	-0.151522679839834	-0.159784185683076	0.474848771095835	0.482292547926859	0.467859711317146	0.472518517519353	0.479948225717099	0.46553504462672	0.00045835418979819	0.000819774457890436	0.000819749546907907
212	8.11571529291185	0.31	12.699901647616	12.2946090210026	13.1051942742294	0.387241091293013	9.92810079171407	9.662127857313	10.1940737261151	0.5	0.32	0.79	10.6267898157772	10.9193173534279	11.2118448910786	18.5761122752757	19.0874637254513	19.5988151756268	18.5302624333999	19.0443766400808	19.5517160770511	12.699901647616	0.621703944398056	-0.00628309820166657	-6.91546953384488	-0.155783575076813	-0.151522679839834	-0.159784185683076	0.474848771095835	0.482292547926859	0.467859711317146	0.472518517519353	0.479948225717099	0.46553504462672	0.00045835418979819	0.000819774457890436	0.000819749546907907
212	8.11571529291185	0.31	12.7002703770152	12.295573671252	13.1049670827784	0.378833577886456	9.7986445545947	9.53142826788682	10.0658608413026	0.5	0.33	0.78	10.4113379865175	10.7032227910007	10.9951075954839	18.1189535796454	18.6269235667772	19.1348935539089	18.0998469983356	18.6084634722893	19.1143541386514	12.7002703770152	0.621952183478094	0.0731276335734635	-6.77690918232344	-0.155783575076813	-0.151522679839834	-0.159784185683076	0.474848771095835	0.482292547926859	0.467859711317146	0.472518517519353	0.479948225717099	0.46553504462672	0.00045835418979819	0.000819774457890436	0.000819749546907907
212	8.11571529291185	0.31	12.7011350069821	12.30115822805	13.1011117859141	0.398101029997861	10.0616658199023	9.79818305857354	10.325148581231	0.5	0.32	0.78	10.8244937687062	11.1155750325604	11.4066562964146	18.9765558903776	19.486854107569	19.9971523247605	18.9127584374202	19.4226239707479	19.9309199051865	12.7011350069821	0.620057520834284	-0.0394093990788452	-6.97339275213354	-0.155783575076813	-0.151522679839834	-0.159784185683076	0.474848771095835	0.482292547926859	0.467859711317146	0.472518517519353	0.479948225717099	0.46553504462672	0.00045835418979819	0.000819774457890436	0.000819749546907907
212	8.11571529291185	0.31	12.7013637168063	12.2981321147433	13.1045953188693	0.383638904940005	10.0018163127711	9.73182342134835	10.2718092041938	0.5	0.32	0.77	10.6640550218053	10.959911093681	11.2557671655567	18.5968145303341	19.1127515247603	19.6286885191864	18.5851408100808	19.1001913909544	19.625120059892	12.7013637168063	0.61827202541894	-0.0811882907163261	-6.97033662755945	-0.155783575076813	-0.151522679839834	-0.159784185683076	0.474848771095835	0.482292547926859	0.467859711317146	0.472518517519353	0.479948225717099	0.46553504462672	0.00045835418979819	0.000819774457890436	0.000819749546907907
212	8.11571529291185	0.31	12.701521180961	12.2981393688738	13.1049029930481	0.398906892297217	10.2458139676695	9.97795959649359	10.5136683388455	0.49	0.33	0.76	11.0396701007823	11.3360256696978	11.6323812386133	19.3727650048382	19.892819204109	20.4128734033798	19.3976253299272	19.9164656931898	20.4262500070618	12.701521180961	0.615791212597852	-0.0213315500076161	-6.97312704186001	-0.155783575076813	-0.151522679839834	-0.159784185683076	0.474848771095835	0.482292547926859	0.467859711317146	0.472518517519353	0.479948225717099	0.46553504462672	0.00045835418979819	0.000819774457890436	0.000819749546907907
212	8.11571529291185	0.31	12.7034068008576	12.2980140874866	13.1087995142285	0.386385401158893	9.93177265600383	9.66522097552379	10.1983243364839	0.51	0.32	0.77	10.5475639912894	10.8384493123771	11.1293346334648	18.3449336671633	18.8508582507461	19.3567828343289	18.3325237264467	18.8409919669242	19.3433162528569	12.7034068008576	0.619188534791647	0.131758022801583	-6.76034524217777	-0.155783575076813	-0.151522679839834	-0.159784185683076	0.474848771095835	0.482292547926859	0.467859711317146	0.472518517519353	0.479948225717099	0.46553504462672	0.00045835418979819	0.000819774457890436	0.000819749546907907
212	8.11571529291185	0.31	12.7037904368715	12.2993723228899	13.108208550853	0.382312962641337	9.79216970509713	9.52709344696234	10.0572459632319	0.5	0.32	0.78	10.4835497375703	10.7752378743431	11.066926011116	18.3317096252661	18.8417603579193	19.3518110905726	18.2866257475557	18.7952267068167	19.3003983439908	12.7037904368715	0.619502759458137	0.0704535596179533	-6.82844347132311	-0.155783575076813	-0.151522679839834	-0.159784185683076	0.474848771095835	0.482292547926859	0.467859711317146	0.472518517519353	0.479948225717099	0.46553504462672	0.00045835418979819	0.000819774457890436	0.000819749546907907
212	8.11571529291185	0.31	12.7044569186367	12.3005764778835	13.10833735939	0.390179853508666	9.94582369410639	9.68101856822445	10.2106288199883	0.5	0.33	0.78	10.6022616219339	10.8922655304735	11.1822694390131	18.482163245457	18.9877062862324	19.4932493270079	18.4584850439958	18.9547183376488	19.4602026457824	12.7044569186367	0.620689579612157	0.139292348411467	-6.74274488693926	-0.155783575076813	-0.151522679839834	-0.159784185683076	0.474848771095835	0.482292547926859	0.467859711317146	0.472518517519353	0.479948225717099	0.46553504462672	0.00045835418979819	0.000819774457890436	0.000819749546907907
212	8.11571529291185	0.31	12.7045239352384	12.3027415185458	13.1063063519311	0.3933866885311	9.9883969697479	9.72424180881536	10.2525521306804	0.5	0.32	0.77	10.7216471962367	11.0128964778019	11.3041457593671	18.7721315155428	19.2820690015727	19.7920064876027	18.7313743728671	19.2312020120661	19.7540811098052	12.7045239352384	0.616311808505524	0.131471025046835	-6.88222092591384	-0.155783575076813	-0.151522679839834	-0.159784185683076	0.474848771095835	0.482292547926859	0.467859711317146	0.472518517519353	0.479948225717099	0.46553504462672	0.00045835418979819	0.000819774457890436	0.000819749546907907
212	8.11571529291185	0.31	12.7066554303431	12.2986180607418	13.1146927999445	0.38479598857859	9.9908781819605	9.72183924216617	10.2599171217548	0.5	0.32	0.76	10.7218781636844	11.0185918473719	11.3153055310595	18.7758177108568	19.2954134339368	19.8150091570167	18.7592577374578	19.2832547777628	19.8024420457986	12.7066554303431	0.610954245592834	-0.136181462878175	-7.15288790895205	-0.155783575076813	-0.151522679839834	-0.159784185683076	0.474848771095835	0.482292547926859	0.467859711317146	0.472518517519353	0.479948225717099	0.46553504462672	0.00045835418979819	0.000819774457890436	0.000819749546907907
212	8.11571529291185	0.31	12.7068211554132	12.3059950564954	13.1076472543311	0.38421646512724	9.91079730539927	9.643587856041	10.1780067547575	0.5	0.33	0.78	10.5895083939687	10.8829278918949	11.1763473898212	18.4918308506977	19.004211928467	19.5165930062363	18.4617156978518	18.9820267119675	19.4887619835569	12.7068211554132	0.624983314482437	0.164209097378177	-6.65258361465541	-0.155783575076813	-0.151522679839834	-0.159784185683076	0.474848771095835	0.482292547926859	0.467859711317146	0.472518517519353	0.479948225717099	0.46553504462672	0.00045835418979819	0.000819774457890436	0.000819749546907907
212	8.11571529291185	0.31	12.7069051565828	12.2993622465546	13.1144480666109	0.380301064241772	9.83921713389494	9.57172912534755	10.1067051424423	0.5	0.32	0.76	10.506269689525	10.7998740236751	11.0934783578252	18.3415807908374	18.8541478364676	19.3667148820978	18.3395123507113	18.8527187159151	19.3632342949866	12.7069051565828	0.613420695456912	-0.0675891743392425	-7.0496169343561	-0.155783575076813	-0.151522679839834	-0.159784185683076	0.474848771095835	0.482292547926859	0.467859711317146	0.472518517519353	0.479948225717099	0.46553504462672	0.00045835418979819	0.000819774457890436	0.000819749546907907
212	8.11571529291185	0.31	12.7074918203922	12.3026673923036	13.1123162484808	0.391407123014823	9.97434933943918	9.70946833614812	10.2392303427302	0.49	0.32	0.77	10.750856841265	11.0441476423432	11.3374384434215	18.8754094681001	19.3903436770954	19.9052778860908	18.8481761473321	19.3615021591277	19.8817142047794	12.7074918203922	0.613455989250278	0.11257082757906	-6.91734716806307	-0.155783575076813	-0.151522679839834	-0.159784185683076	0.474848771095835	0.482292547926859	0.467859711317146	0.472518517519353	0.479948225717099	0.46553504462672	0.00045835418979819	0.000819774457890436	0.000819749546907907
212	8.11571529291185	0.31	12.7078424773041	12.3009812480073	13.114703706601	0.382318317424351	9.8240018768892	9.55806692972915	10.0899368240493	0.5	0.32	0.78	10.5353660765729	10.8284925049065	11.1216189332401	18.4424925151437	18.9556196263652	19.4687467375868	18.4004006964821	18.9094606858557	19.4255348215923	12.7078424773041	0.617176001705458	0.0152496493243212	-6.91392019298937	-0.155783575076813	-0.151522679839834	-0.159784185683076	0.474848771095835	0.482292547926859	0.467859711317146	0.472518517519353	0.479948225717099	0.46553504462672	0.00045835418979819	0.000819774457890436	0.000819749546907907
212	8.11571529291185	0.31	12.7094435954139	12.3101518218745	13.1087353689534	0.391405242774574	9.89864700010067	9.63577532723629	10.161518672965	0.51	0.33	0.79	10.4857139347303	10.7717726139326	11.057831293135	18.2042596803057	18.7008864729513	19.197513265597	18.1672483092762	18.6579469183926	19.1526896563913	12.7094435954139	0.630380547831434	-0.0331454912065188	-6.80810524193589	-0.155783575076813	-0.151522679839834	-0.159784185683076	0.474848771095835	0.482292547926859	0.467859711317146	0.472518517519353	0.479948225717099	0.46553504462672	0.00045835418979819	0.000819774457890436	0.000819749546907907
212	8.11571529291185	0.31	12.7133410525093	12.3082566794408	13.1184254255778	0.385537940950463	9.90665601771816	9.64030262961449	10.1730094058218	0.5	0.32	0.77	10.598207801841	10.8910272976912	11.1838467935414	18.5209613694539	19.0326798290526	19.5443982886513	18.4921677482087	18.9962736698063	19.5055886736112	12.7133410525093	0.613643832967953	-0.121599075798643	-7.13542368506158	-0.155783575076813	-0.151522679839834	-0.159784185683076	0.474848771095835	0.482292547926859	0.467859711317146	0.472518517519353	0.479948225717099	0.46553504462672	0.00045835418979819	0.000819774457890436	0.000819749546907907
212	8.11571529291185	0.31	12.7138345205276	12.3090745958992	13.1185944451559	0.385845655476381	9.95072798101209	9.68336333520027	10.2180926268239	0.51	0.32	0.78	10.5525685941371	10.8439326240626	11.1352966539881	18.3371262004057	18.8434274804533	19.3497287605009	18.3029945270042	18.8149279472139	19.3114532591087	12.7138345205276	0.62428356212985	-0.162696778768372	-6.99895496922746	-0.155783575076813	-0.151522679839834	-0.159784185683076	0.474848771095835	0.482292547926859	0.467859711317146	0.472518517519353	0.479948225717099	0.46553504462672	0.00045835418979819	0.000819774457890436	0.000819749546907907
212	8.11571529291185	0.31	12.7143356826305	12.312720516267	13.115950848994	0.389313805735995	9.95447214729267	9.68895379015921	10.2199905044261	0.51	0.33	0.79	10.5351629743023	10.823871045953	11.1125791176038	18.2807499702426	18.7817199205995	19.2826898709564	18.2482016054813	18.7467577285786	19.2462275154082	12.7143356826305	0.629402887910386	-0.157158123120213	-6.93104620712333	-0.155783575076813	-0.151522679839834	-0.159784185683076	0.474848771095835	0.482292547926859	0.467859711317146	0.472518517519353	0.479948225717099	0.46553504462672	0.00045835418979819	0.000819774457890436	0.000819749546907907
212	8.11571529291185	0.31	12.7160855618043	12.3085821992258	13.1235889243827	0.381267778617516	9.91716178194156	9.64810689762358	10.1862166662595	0.5	0.33	0.77	10.5707820432463	10.8655673902553	11.1603527372643	18.4324265370008	18.9464480380306	19.4604695390604	18.4327729430737	18.9500211588336	19.4610941128415	12.7160855618043	0.619922838823226	0.0298823185278847	-6.83702054963348	-0.155783575076813	-0.151522679839834	-0.159784185683076	0.474848771095835	0.482292547926859	0.467859711317146	0.472518517519353	0.479948225717099	0.46553504462672	0.00045835418979819	0.000819774457890436	0.000819749546907907
212	8.11571529291185	0.31	12.7184521343983	12.3104417160578	13.1264625527389	0.385589531719701	9.8886900304279	9.62284862914063	10.1545314317152	0.5	0.32	0.77	10.614919669559	10.9081680857257	11.2014165018924	18.5910401875906	19.1046373941278	19.6182346006651	18.5750612389267	19.0861033530681	19.6010070512585	12.7184521343983	0.613935417548349	-0.0776985805951766	-7.06774939495118	-0.155783575076813	-0.151522679839834	-0.159784185683076	0.474848771095835	0.482292547926859	0.467859711317146	0.472518517519353	0.479948225717099	0.46553504462672	0.00045835418979819	0.000819774457890436	0.000819749546907907
212	8.11571529291185	0.31	12.71965233703	12.3132861853763	13.1260184886837	0.388170764407462	9.96680924273503	9.7003216366758	10.2332968487943	0.5	0.33	0.79	10.6018934984495	10.8931491210894	11.1844047437292	18.4573846403956	18.9644466153652	19.4715085903348	18.4115055278292	18.9188266863387	19.4299933104474	12.71965233703	0.62563419721686	0.0654942247503519	-6.74316824689647	-0.155783575076813	-0.151522679839834	-0.159784185683076	0.474848771095835	0.482292547926859	0.467859711317146	0.472518517519353	0.479948225717099	0.46553504462672	0.00045835418979819	0.000819774457890436	0.000819749546907907
212	8.11571529291185	0.31	12.7204572551677	12.3127757662327	13.1281387441026	0.383528239233178	9.89890763696858	9.63163016171052	10.1661851122266	0.51	0.33	0.78	10.515840000218	10.8076542744672	11.0994685487163	18.2952780132271	18.8029714809392	19.3106649486513	18.2839296182708	18.7947134293317	19.3024140918133	12.7204572551677	0.624279810835995	0.0960204137699178	-6.71437684832342	-0.155783575076813	-0.151522679839834	-0.159784185683076	0.474848771095835	0.482292547926859	0.467859711317146	0.472518517519353	0.479948225717099	0.46553504462672	0.00045835418979819	0.000819774457890436	0.000819749546907907
212	8.11571529291185	0.31	12.7233945802726	12.3180632848788	13.1287258756663	0.388341093154669	9.97323940429539	9.70667546988284	10.2398033387079	0.5	0.32	0.78	10.6851824421891	10.9786180557051	11.2720536692211	18.6888554021375	19.2020872332745	19.7153190644115	18.6656137201948	19.1737399662583	19.6879298138534	12.7233945802726	0.621108553748945	-0.104698764147145	-6.99658235966195	-0.155783575076813	-0.151522679839834	-0.159784185683076	0.474848771095835	0.482292547926859	0.467859711317146	0.472518517519353	0.479948225717099	0.46553504462672	0.00045835418979819	0.000819774457890436	0.000819749546907907
212	8.11571529291185	0.31	12.7252951384115	12.3167176173281	13.1338726594948	0.390897114485936	10.0824345603293	9.81439637072339	10.3504727499353	0.5	0.33	0.77	10.7873280051354	11.0819376540597	11.3765473029839	18.848885383862	19.3636619349142	19.8784384859664	18.8415432330979	19.3519304811233	19.874760569213	12.7252951384115	0.617930404704323	-0.000926545955853902	-6.91729873786138	-0.155783575076813	-0.151522679839834	-0.159784185683076	0.474848771095835	0.482292547926859	0.467859711317146	0.472518517519353	0.479948225717099	0.46553504462672	0.00045835418979819	0.000819774457890436	0.000819749546907907
212	8.11571529291185	0.31	12.7264039386997	12.3174761800019	13.1353316973975	0.38512625701419	9.90825840546175	9.64163031540348	10.17488649552	0.5	0.32	0.77	10.5322077497247	10.8234637245487	11.1147196993728	18.3298580745556	18.8367490141149	19.3436399536741	18.306282701855	18.8188852656467	19.3239968819437	12.7264039386997	0.621027668462387	0.0793420691379824	-6.81599991971692	-0.155783575076813	-0.151522679839834	-0.159784185683076	0.474848771095835	0.482292547926859	0.467859711317146	0.472518517519353	0.479948225717099	0.46553504462672	0.00045835418979819	0.000819774457890436	0.000819749546907907
212	8.11571529291185	0.31	12.7266412041529	12.3220409015165	13.1312415067893	0.392932935709796	10.0942357048533	9.82702753742983	10.3614438722767	0.5	0.32	0.78	10.7581903546511	11.050717908737	11.3432454628229	18.7495121306164	19.2593329037264	19.7691536768364	18.6988855110003	19.1994150919436	19.7161071527218	12.7266412041529	0.617658838519134	-0.0414353576704814	-6.97449613935655	-0.155783575076813	-0.151522679839834	-0.159784185683076	0.474848771095835	0.482292547926859	0.467859711317146	0.472518517519353	0.479948225717099	0.46553504462672	0.00045835418979819	0.000819774457890436	0.000819749546907907
212	8.11571529291185	0.31	12.7276084467434	12.325840673059	13.1293762204279	0.393847162787958	9.98304347253746	9.71928444026539	10.2468025048095	0.5	0.32	0.78	10.6695317162866	10.9590782747375	11.2486248331884	18.6280688134464	19.1335917697432	19.63911472604	18.586802404326	19.090068339733	19.5910618324549	12.7276084467434	0.620732787408047	0.022474964384214	-6.88962888036566	-0.155783575076813	-0.151522679839834	-0.159784185683076	0.474848771095835	0.482292547926859	0.467859711317146	0.472518517519353	0.479948225717099	0.46553504462672	0.00045835418979819	0.000819774457890436	0.000819749546907907
212	8.11571529291185	0.31	12.7283166990103	12.3192988533889	13.1373345446316	0.379495250071984	9.79075727152502	9.52413106441254	10.0573834786375	0.51	0.32	0.78	10.34985304898	10.6395951833499	10.9293373177197	17.9524347462081	18.4550096847976	18.9575846233872	17.9080908532446	18.409984153597	18.9160610843691	12.7283166990103	0.624829155859355	0.0806239736776603	-6.76003908938368	-0.155783575076813	-0.151522679839834	-0.159784185683076	0.474848771095835	0.482292547926859	0.467859711317146	0.472518517519353	0.479948225717099	0.46553504462672	0.00045835418979819	0.000819774457890436	0.000819749546907907
212	8.11571529291185	0.31	12.7296345913815	12.3219251136744	13.1373440690885	0.38287793208076	9.7982740558839	9.53334955739758	10.0631985543702	0.51	0.32	0.78	10.4037166586453	10.6928279937108	10.9819393287763	18.0948161744856	18.5976572872935	19.1004984001013	18.0552748896131	18.5565407562842	19.0585405939497	12.7296345913815	0.621136210296214	0.138574972785713	-6.75684366868361	-0.155783575076813	-0.151522679839834	-0.159784185683076	0.474848771095835	0.482292547926859	0.467859711317146	0.472518517519353	0.479948225717099	0.46553504462672	0.00045835418979819	0.000819774457890436	0.000819749546907907
212	8.11571529291185	0.31	12.7297195844782	12.3221146909252	13.1373244780311	0.384225688498308	9.88403048715284	9.61754790427798	10.1505130700277	0.5	0.32	0.78	10.5490325674186	10.8413246852614	11.1336168031043	18.4077355997031	18.9177763061606	19.427817012618	18.3656831845453	18.8766586297686	19.3794745671133	12.7297195844782	0.619579268301306	0.0362705250770693	-6.87198611549808	-0.155783575076813	-0.151522679839834	-0.159784185683076	0.474848771095835	0.482292547926859	0.467859711317146	0.472518517519353	0.479948225717099	0.46553504462672	0.00045835418979819	0.000819774457890436	0.000819749546907907
212	8.11571529291185	0.31	12.7322165843918	12.3252748140103	13.1391583547732	0.383026301220188	9.88694384456548	9.61970581408477	10.1541818750462	0.5	0.32	0.77	10.5608883009475	10.8542726355848	11.1476569702221	18.4391452890902	18.9513897346105	19.4636341801307	18.4318520965356	18.9378085660644	19.4537438216711	12.7322165843918	0.618508644614494	0.0238351807080747	-6.88740782561542	-0.155783575076813	-0.151522679839834	-0.159784185683076	0.474848771095835	0.482292547926859	0.467859711317146	0.472518517519353	0.479948225717099	0.46553504462672	0.00045835418979819	0.000819774457890436	0.000819749546907907
212	8.11571529291185	0.31	12.7324548064869	12.3317259455841	13.1331836673897	0.395323412441495	10.0425954886904	9.77808162042606	10.3071093569548	0.49	0.32	0.77	10.8086209993378	11.1010127242305	11.3934044491232	18.9559759983196	19.4687676411678	19.9815592840159	18.9580585999153	19.4638603021128	19.9760334832955	12.7324548064869	0.619126487828453	-0.0258106536652526	-6.98984383475142	-0.155783575076813	-0.151522679839834	-0.159784185683076	0.474848771095835	0.482292547926859	0.467859711317146	0.472518517519353	0.479948225717099	0.46553504462672	0.00045835418979819	0.000819774457890436	0.000819749546907907
212	8.11571529291185	0.31	12.7333987400243	12.3242020565078	13.1425954235407	0.383469541699773	9.80467240233929	9.53990648026119	10.0694383244174	0.51	0.32	0.78	10.4164716636354	10.7055653492526	10.9946590348699	18.1232671097571	18.6262514458521	19.1292357819471	18.0617426926077	18.564896978782	19.0624594499981	12.7333987400243	0.619153985766393	0.0414080848156426	-6.86599512630824	-0.155783575076813	-0.151522679839834	-0.159784185683076	0.474848771095835	0.482292547926859	0.467859711317146	0.472518517519353	0.479948225717099	0.46553504462672	0.00045835418979819	0.000819774457890436	0.000819749546907907
212	8.11571529291185	0.31	12.7349799848277	12.3321121769311	13.1378477927243	0.389072108173044	9.92491583551917	9.66005122902674	10.1897804420116	0.51	0.32	0.78	10.5436012176746	10.8326914845192	11.1217817513639	18.3399193288736	18.8427733408222	19.3456273527708	18.3023040743229	18.8094037285846	19.3069524398958	12.7349799848277	0.625899778129671	0.133169719366663	-6.68635685624436	-0.155783575076813	-0.151522679839834	-0.159784185683076	0.474848771095835	0.482292547926859	0.467859711317146	0.472518517519353	0.479948225717099	0.46553504462672	0.00045835418979819	0.000819774457890436	0.000819749546907907
212	8.11571529291185	0.31	12.7358884668548	12.3352216577079	13.1365552760017	0.388104996316823	9.86728144100747	9.60341842624889	10.131144455766	0.5	0.32	0.79	10.5379239603001	10.827463399492	11.1170028386839	18.3933077830664	18.8986813310685	19.4040548790707	18.3332960619319	18.8407349521783	19.3437502055267	12.7358884668548	0.626226216938443	-0.0913855854976808	-6.94519052920321	-0.155783575076813	-0.151522679839834	-0.159784185683076	0.474848771095835	0.482292547926859	0.467859711317146	0.472518517519353	0.479948225717099	0.46553504462672	0.00045835418979819	0.000819774457890436	0.000819749546907907
212	8.11571529291185	0.31	12.7389866876972	12.3368105410571	13.1411628343374	0.396509170273389	10.0743455147275	9.8096523484301	10.3390386810248	0.51	0.32	0.79	10.694782556963	10.9833591300479	11.2719357031328	18.589372400708	19.0909681418672	19.5925638830263	18.4994014792946	19.0045458813257	19.5069794439573	12.7389866876972	0.621477585661355	0.203630964219301	-6.71067790420264	-0.155783575076813	-0.151522679839834	-0.159784185683076	0.474848771095835	0.482292547926859	0.467859711317146	0.472518517519353	0.479948225717099	0.46553504462672	0.00045835418979819	0.000819774457890436	0.000819749546907907
212	8.11571529291185	0.31	12.7389964220467	12.3316152960584	13.146377548035	0.383780345113539	9.89878553258335	9.63165379352195	10.1659172716448	0.5	0.32	0.77	10.5649094012185	10.8579247734355	11.1509401456524	18.4358969800792	18.9472124121971	19.4585278443151	18.4238419954117	18.9465624753914	19.4459393015062	12.7389964220467	0.619239452624326	0.049415859975418	-6.84763787090131	-0.155783575076813	-0.151522679839834	-0.159784185683076	0.474848771095835	0.482292547926859	0.467859711317146	0.472518517519353	0.479948225717099	0.46553504462672	0.00045835418979819	0.000819774457890436	0.000819749546907907
212	8.11571529291185	0.31	12.7399065610406	12.3362491432327	13.1435639788484	0.392774569050865	10.0951956390659	9.8278733304315	10.3625179477004	0.49	0.32	0.76	10.9075681588563	11.2042586231894	11.5009490875225	19.180038527913	19.7017436828933	20.2234488378735	19.1972618954544	19.7130491183939	20.2372907817337	12.7399065610406	0.613867396104069	-0.0534555958852942	-7.07777377614998	-0.155783575076813	-0.151522679839834	-0.159784185683076	0.474848771095835	0.482292547926859	0.467859711317146	0.472518517519353	0.479948225717099	0.46553504462672	0.00045835418979819	0.000819774457890436	0.000819749546907907
212	8.11571529291185	0.31	12.7399480449632	12.3331499748819	13.1467461150445	0.391597518852975	9.89697230262909	9.63425114731621	10.159693457942	0.5	0.32	0.78	10.5804237452066	10.8689465486437	11.1574693520807	18.4772877117777	18.981154000964	19.4850202901503	18.4304947834469	18.9267655977564	19.4325362537473	12.7399480449632	0.622264560962116	-0.19352175276739	-7.10062826623076	-0.155783575076813	-0.151522679839834	-0.159784185683076	0.474848771095835	0.482292547926859	0.467859711317146	0.472518517519353	0.479948225717099	0.46553504462672	0.00045835418979819	0.000819774457890436	0.000819749546907907
212	8.11571529291185	0.31	12.7407780687912	12.3341355374576	13.1474206001248	0.383669715751951	9.88432575344702	9.61752183016087	10.1511296767332	0.5	0.32	0.77	10.61266309734	10.907073674294	11.2014842512479	18.5912163788633	19.1069635282991	19.622710677735	18.575448265018	19.0957370685923	19.6086216938189	12.7407780687912	0.614810123080219	0.00278277175492348	-6.96078581435085	-0.155783575076813	-0.151522679839834	-0.159784185683076	0.474848771095835	0.482292547926859	0.467859711317146	0.472518517519353	0.479948225717099	0.46553504462672	0.00045835418979819	0.000819774457890436	0.000819749546907907
212	8.11571529291185	0.31	12.7423072412279	12.3398425069605	13.1447719754953	0.395291304751859	9.87563985861774	9.6155059970856	10.1357737201499	0.49	0.32	0.77	10.6458175604152	10.9338250383365	11.2218325162577	18.6898441852569	19.1954713816643	19.7010985780717	18.6500856554809	19.1489974248596	19.6572920775927	12.7423072412279	0.611591222000869	-0.00519067718323033	-7.07281364228111	-0.155783575076813	-0.151522679839834	-0.159784185683076	0.474848771095835	0.482292547926859	0.467859711317146	0.472518517519353	0.479948225717099	0.46553504462672	0.00045835418979819	0.000819774457890436	0.000819749546907907
212	8.11571529291185	0.31	12.7433580515315	12.3366631418977	13.1500529611652	0.3867920645746	10.0017463502119	9.73354676015766	10.2699459402662	0.5	0.32	0.78	10.6821436928403	10.9764810633708	11.2708184339013	18.6466483604428	19.1604408730167	19.6742333855906	18.5786013608389	19.0854144549485	19.6026859840941	12.7433580515315	0.621635237023031	-0.0488422302658181	-6.95130358976448	-0.155783575076813	-0.151522679839834	-0.159784185683076	0.474848771095835	0.482292547926859	0.467859711317146	0.472518517519353	0.479948225717099	0.46553504462672	0.00045835418979819	0.000819774457890436	0.000819749546907907
212	8.11571529291185	0.31	12.743456119168	12.3366760576509	13.150236180685	0.39217648751148	10.0251090353309	9.7593094834685	10.2909085871934	0.51	0.33	0.77	10.6430655762668	10.9329346561854	11.222803736104	18.5030178539252	19.0069565661882	19.5108952784513	18.5169074773696	19.0201117324708	19.5225289351354	12.743456119168	0.622862028524113	0.0456421644721419	-6.80191929104233	-0.155783575076813	-0.151522679839834	-0.159784185683076	0.474848771095835	0.482292547926859	0.467859711317146	0.472518517519353	0.479948225717099	0.46553504462672	0.00045835418979819	0.000819774457890436	0.000819749546907907
212	8.11571529291185	0.31	12.7452785103297	12.3426032625334	13.1479537581261	0.384270634362433	9.77858361434557	9.5149690163511	10.04219821234	0.5	0.32	0.79	10.4639995603907	10.7539072871302	11.0438150138696	18.290482597919	18.7972249960171	19.3039673941153	18.2270406076387	18.7407369162181	19.2402572867545	12.7452785103297	0.620696441854953	0.0736026093052019	-6.81926437070619	-0.155783575076813	-0.151522679839834	-0.159784185683076	0.474848771095835	0.482292547926859	0.467859711317146	0.472518517519353	0.479948225717099	0.46553504462672	0.00045835418979819	0.000819774457890436	0.000819749546907907
212	8.11571529291185	0.31	12.7455748192717	12.3448712999288	13.1462783386146	0.399923940341453	10.014786319132	9.75352608949634	10.2760465487676	0.5	0.32	0.77	10.7610359434066	11.0492835674858	11.3375311915651	18.849191814713	19.3540906724976	19.8589895302821	18.8041126269356	19.3099646092445	19.8176161068094	12.7455748192717	0.615642671113845	0.00338019103788375	-6.99370793895861	-0.155783575076813	-0.151522679839834	-0.159784185683076	0.474848771095835	0.482292547926859	0.467859711317146	0.472518517519353	0.479948225717099	0.46553504462672	0.00045835418979819	0.000819774457890436	0.000819749546907907
212	8.11571529291185	0.31	12.7458536933154	12.3366823696949	13.155025016936	0.380466328163062	9.89755131195868	9.62857175497205	10.1665308689453	0.5	0.33	0.77	10.6365959135178	10.9337351912292	11.2308744689405	18.6465547030723	19.1674566759708	19.6883586488692	18.6451702348509	19.1668608217165	19.6878102817143	12.7458536933154	0.617120781388187	0.100498338316816	-6.82480576735602	-0.155783575076813	-0.151522679839834	-0.159784185683076	0.474848771095835	0.482292547926859	0.467859711317146	0.472518517519353	0.479948225717099	0.46553504462672	0.00045835418979819	0.000819774457890436	0.000819749546907907
212	8.11571529291185	0.31	12.747360756472	12.3422918223819	13.1524296905622	0.381232173614224	9.6651469599322	9.40290950632933	9.92738441353507	0.49	0.32	0.77	10.4067339392136	10.6969670215064	10.9872001037992	18.2658555540803	18.7752714370212	19.284687319962	18.2223148756615	18.7343279503611	19.2396932888142	12.747360756472	0.614040910309042	-0.0272854885980639	-7.05865841274259	-0.155783575076813	-0.151522679839834	-0.159784185683076	0.474848771095835	0.482292547926859	0.467859711317146	0.472518517519353	0.479948225717099	0.46553504462672	0.00045835418979819	0.000819774457890436	0.000819749546907907
212	8.11571529291185	0.31	12.7475748949038	12.3393751153698	13.1557746744379	0.379244600120449	9.88497675303825	9.61564139531291	10.1543121107636	0.5	0.32	0.77	10.5851507100725	10.881642148955	11.1781335878374	18.5140991184773	19.0326814266183	19.5512637347593	18.4840989837176	19.0065921389059	19.5260694183311	12.7475748949038	0.61677952286639	-0.0886735532199772	-7.05412246974749	-0.155783575076813	-0.151522679839834	-0.159784185683076	0.474848771095835	0.482292547926859	0.467859711317146	0.472518517519353	0.479948225717099	0.46553504462672	0.00045835418979819	0.000819774457890436	0.000819749546907907
212	8.11571529291185	0.31	12.7484492554831	12.3479700339015	13.1489284770647	0.403145824961276	9.9651356635762	9.7069076121149	10.2233637150375	0.5	0.32	0.77	10.6620642928773	10.9457019040428	11.2293395152084	18.621953214138	19.1173438045345	19.6127343949311	18.5932475388154	19.0922205980168	19.5801271373938	12.7484492554831	0.612865939305737	-0.136149337168905	-7.13420047052841	-0.155783575076813	-0.151522679839834	-0.159784185683076	0.474848771095835	0.482292547926859	0.467859711317146	0.472518517519353	0.479948225717099	0.46553504462672	0.00045835418979819	0.000819774457890436	0.000819749546907907
212	8.11571529291185	0.31	12.7505024856815	12.3406422358306	13.1603627355325	0.394098442585808	9.99361315609075	9.72971377162338	10.2575125405581	0.5	0.32	0.78	10.7286557328892	11.0196494569111	11.310643180933	18.7855136306607	19.2950338077592	19.8045539848576	18.7393112724236	19.2499276334262	19.7555733577759	12.7505024856815	0.61621089592025	0.113303405927029	-6.84914276969395	-0.155783575076813	-0.151522679839834	-0.159784185683076	0.474848771095835	0.482292547926859	0.467859711317146	0.472518517519353	0.479948225717099	0.46553504462672	0.00045835418979819	0.000819774457890436	0.000819749546907907
212	8.11571529291185	0.31	12.7513883421062	12.3414731403052	13.1613035439073	0.37801741990832	9.74213771293138	9.47600109336093	10.0082743325018	0.5	0.32	0.77	10.4460801963821	10.7394618078696	11.032843419357	18.2875282351219	18.8011395039306	19.3147507727394	18.2799412900064	18.7970508051453	19.3183893498097	12.7513883421062	0.614022766125772	0.118664218651717	-6.85017642196504	-0.155783575076813	-0.151522679839834	-0.159784185683076	0.474848771095835	0.482292547926859	0.467859711317146	0.472518517519353	0.479948225717099	0.46553504462672	0.00045835418979819	0.000819774457890436	0.000819749546907907
212	8.11571529291185	0.31	12.751445465829	12.3447254224333	13.1581655092247	0.378787018148637	9.77445020601235	9.50786734495845	10.0410330670662	0.5	0.32	0.77	10.4170660103706	10.7091411056657	11.0012162009608	18.1643164636358	18.6736100072118	19.1829035507877	18.1330481194766	18.6408093316849	19.1568927591447	12.751445465829	0.622115895255648	-0.205170201626463	-7.08443004576713	-0.155783575076813	-0.151522679839834	-0.159784185683076	0.474848771095835	0.482292547926859	0.467859711317146	0.472518517519353	0.479948225717099	0.46553504462672	0.00045835418979819	0.000819774457890436	0.000819749546907907
212	8.11571529291185	0.31	12.7528462290441	12.3456662609058	13.1600261971824	0.387229233972188	9.97528141617991	9.70803783992943	10.2425249924304	0.5	0.32	0.78	10.6802619614778	10.9742689945095	11.2682760275412	18.6729631170946	19.1869938125747	19.7010245080547	18.6303565669484	19.1391929501262	19.6544963335622	12.7528462290441	0.618652563296426	0.0503618522225314	-6.88358455245202	-0.155783575076813	-0.151522679839834	-0.159784185683076	0.474848771095835	0.482292547926859	0.467859711317146	0.472518517519353	0.479948225717099	0.46553504462672	0.00045835418979819	0.000819774457890436	0.000819749546907907
212	8.11571529291185	0.31	12.7538288310529	12.3494002151953	13.1582574469105	0.382371171845087	9.95826046856641	9.68872131654505	10.2277996205878	0.5	0.33	0.78	10.6240881988815	10.9196491537865	11.2152101086915	18.5353085932834	19.0509588217771	19.5666090502707	18.5230511525246	19.0405492217929	19.5529086641925	12.7538288310529	0.623064371647172	-0.059825019833116	-6.87233589800268	-0.155783575076813	-0.151522679839834	-0.159784185683076	0.474848771095835	0.482292547926859	0.467859711317146	0.472518517519353	0.479948225717099	0.46553504462672	0.00045835418979819	0.000819774457890436	0.000819749546907907
212	8.11571529291185	0.31	12.7548453163641	12.353237731524	13.1564529012042	0.394402078008566	9.94931126028771	9.68674871330807	10.2118738072674	0.5	0.33	0.79	10.5909785094794	10.8780505059518	11.1651225024242	18.4427794053678	18.9426770776801	19.4425747499924	18.3930613329908	18.8873271631727	19.3913677843671	12.7548453163641	0.627305109871903	-0.0217399537111253	-6.81434432159324	-0.155783575076813	-0.151522679839834	-0.159784185683076	0.474848771095835	0.482292547926859	0.467859711317146	0.472518517519353	0.479948225717099	0.46553504462672	0.00045835418979819	0.000819774457890436	0.000819749546907907
212	8.11571529291185	0.31	12.7558092317437	12.3458970222744	13.1657214412131	0.383127672921859	9.8684844214284	9.60180253965057	10.1351663032062	0.5	0.32	0.77	10.5771438509461	10.8709150063471	11.1646861617481	18.5083117482399	19.0223643321343	19.5364169160287	18.4817500212603	18.9963038724627	19.5010785524812	12.7558092317437	0.614871473729155	0.0430429371801178	-6.93864915347597	-0.155783575076813	-0.151522679839834	-0.159784185683076	0.474848771095835	0.482292547926859	0.467859711317146	0.472518517519353	0.479948225717099	0.46553504462672	0.00045835418979819	0.000819774457890436	0.000819749546907907
212	8.11571529291185	0.31	12.7587094857794	12.3568688951311	13.1605500764277	0.395455748753329	10.0592052589	9.79432722804465	10.3240832897554	0.5	0.32	0.77	10.7490390619084	11.0397363435096	11.3304336251109	18.7636365570152	19.2710808140007	19.7785250709862	18.7469927466927	19.2544030451866	19.7568110886773	12.7587094857794	0.618339059172598	-0.0629641918048044	-7.00641862482276	-0.155783575076813	-0.151522679839834	-0.159784185683076	0.474848771095835	0.482292547926859	0.467859711317146	0.472518517519353	0.479948225717099	0.46553504462672	0.00045835418979819	0.000819774457890436	0.000819749546907907
212	8.11571529291185	0.31	12.7602195429174	12.358042692542	13.1623963932928	0.386822987570919	9.84596875251276	9.58196359197362	10.1099739130519	0.5	0.32	0.78	10.5671714096776	10.8583213141495	11.1494712186215	18.5043955107787	19.0142342156132	19.5240729204476	18.464363909938	18.9791154632836	19.4849947796346	12.7602195429174	0.623247494167862	0.0213807836007668	-6.85526812895118	-0.155783575076813	-0.151522679839834	-0.159784185683076	0.474848771095835	0.482292547926859	0.467859711317146	0.472518517519353	0.479948225717099	0.46553504462672	0.00045835418979819	0.000819774457890436	0.000819749546907907
212	8.11571529291185	0.31	12.7609600496495	12.351553016112	13.170367083187	0.38366170237594	9.91294158438086	9.64536071077462	10.1805224579871	0.5	0.32	0.77	10.5557086870472	10.8485443659511	11.1413800448551	18.3925765745433	18.9028220547552	19.4130675349671	18.3729413814108	18.8858133811164	19.4017860588518	12.7609600496495	0.618137373772537	-0.00705171908539367	-6.93569682829235	-0.155783575076813	-0.151522679839834	-0.159784185683076	0.474848771095835	0.482292547926859	0.467859711317146	0.472518517519353	0.479948225717099	0.46553504462672	0.00045835418979819	0.000819774457890436	0.000819749546907907
212	8.11571529291185	0.31	12.765455409128	12.3580083189645	13.1729024992915	0.389448503083851	9.94680720959756	9.68156844338737	10.2120459758078	0.5	0.32	0.77	10.6517848010503	10.943603866844	11.2354229326376	18.623904405008	19.134129732163	19.644355059318	18.5910699078992	19.1059676329437	19.6054170195583	12.765455409128	0.616930336173733	0.0183132082056443	-6.94376257501654	-0.155783575076813	-0.151522679839834	-0.159784185683076	0.474848771095835	0.482292547926859	0.467859711317146	0.472518517519353	0.479948225717099	0.46553504462672	0.00045835418979819	0.000819774457890436	0.000819749546907907
212	8.11571529291185	0.31	12.7655830077807	12.357548677626	13.1736173379355	0.383890729409701	9.93657525828014	9.66848628364617	10.2046642329141	0.5	0.33	0.77	10.6126475494204	10.9069163435426	11.2011851376649	18.5274889337688	19.0412214214693	19.5549539091699	18.5355856781875	19.0440703205153	19.5653281542827	12.7655830077807	0.615278687039771	-0.00878481062770555	-6.91794557949591	-0.155783575076813	-0.151522679839834	-0.159784185683076	0.474848771095835	0.482292547926859	0.467859711317146	0.472518517519353	0.479948225717099	0.46553504462672	0.00045835418979819	0.000819774457890436	0.000819749546907907
212	8.11571529291185	0.31	12.7657824754778	12.3612842947649	13.1702806561908	0.393286629910489	9.890276679772	9.62866158375689	10.1518917757871	0.5	0.32	0.77	10.5763474217374	10.8637115711738	11.1510757206101	18.4725019846495	18.9744082296987	19.476314474748	18.4314551940179	18.9335383660841	19.4384606198827	12.7657824754778	0.614827479396828	0.0445420149807709	-6.94946359076505	-0.155783575076813	-0.151522679839834	-0.159784185683076	0.474848771095835	0.482292547926859	0.467859711317146	0.472518517519353	0.479948225717099	0.46553504462672	0.00045835418979819	0.000819774457890436	0.000819749546907907
212	8.11571529291185	0.31	12.7660745387557	12.3632955423172	13.1688535351942	0.391050050943006	10.0572071586528	9.78992548041257	10.324488836893	0.5	0.31	0.77	10.7816532330951	11.0760107719867	11.3703683108782	18.8630749325445	19.3780690798268	19.893063227109	18.7953409726773	19.3162386476236	19.8300982349643	12.7660745387557	0.616388071754093	0.0926391579507677	-6.89852685168823	-0.155783575076813	-0.151522679839834	-0.159784185683076	0.474848771095835	0.482292547926859	0.467859711317146	0.472518517519353	0.479948225717099	0.46553504462672	0.00045835418979819	0.000819774457890436	0.000819749546907907
212	8.11571529291185	0.31	12.76621470857	12.3582785799392	13.1741508372008	0.383211305097219	9.9020298503378	9.63448878923564	10.16957091144	0.5	0.32	0.77	10.5982779659559	10.8925825829311	11.1868871999062	18.5284123796852	19.0429296744833	19.5574469692813	18.5023421164016	19.0175251701218	19.5371316611832	12.76621470857	0.614625444784876	0.00946227311934651	-6.94246718076746	-0.155783575076813	-0.151522679839834	-0.159784185683076	0.474848771095835	0.482292547926859	0.467859711317146	0.472518517519353	0.479948225717099	0.46553504462672	0.00045835418979819	0.000819774457890436	0.000819749546907907
212	8.11571529291185	0.31	12.7668865986423	12.3587042839887	13.1750689132958	0.386184155701568	9.86158841622755	9.59680799899544	10.1263688334597	0.5	0.32	0.77	10.5284357307048	10.8189201923997	11.1094046540946	18.3742237842864	18.8811772046766	19.3881306250669	18.3471249643106	18.8580625370913	19.3640532205149	12.7668865986423	0.61675368856278	-0.0829687150162282	-7.02063794206071	-0.155783575076813	-0.151522679839834	-0.159784185683076	0.474848771095835	0.482292547926859	0.467859711317146	0.472518517519353	0.479948225717099	0.46553504462672	0.00045835418979819	0.000819774457890436	0.000819749546907907
212	8.11571529291185	0.31	12.7672062771908	12.3599941411152	13.1744184132663	0.384961887926777	9.86107619460322	9.59562564497945	10.126526744227	0.5	0.32	0.79	10.5046111880042	10.7952076448281	11.085804101652	18.3072891402046	18.8137365720019	19.3201840037993	18.2486568283998	18.7509521445342	19.2523062845713	12.7672062771908	0.621718343448683	0.0974813537248871	-6.79842167731548	-0.155783575076813	-0.151522679839834	-0.159784185683076	0.474848771095835	0.482292547926859	0.467859711317146	0.472518517519353	0.479948225717099	0.46553504462672	0.00045835418979819	0.000819774457890436	0.000819749546907907
212	8.11571529291185	0.31	12.7680256869891	12.3645982787024	13.1714530952758	0.384484762983948	9.83557176234179	9.57054079805513	10.1006027266285	0.5	0.32	0.77	10.5245418372105	10.8159913519922	11.1074408667738	18.3956582585888	18.905077647716	19.4144970368431	18.3710316574681	18.8833825670759	19.3877121675592	12.7680256869891	0.619117888531791	-0.00300669319592252	-6.9598429181013	-0.155783575076813	-0.151522679839834	-0.159784185683076	0.474848771095835	0.482292547926859	0.467859711317146	0.472518517519353	0.479948225717099	0.46553504462672	0.00045835418979819	0.000819774457890436	0.000819749546907907
212	8.11571529291185	0.31	12.7681094808145	12.3641789359888	13.1720400256401	0.388210803988776	9.87847664953254	9.6143730999401	10.142580199125	0.5	0.33	0.78	10.5203349242672	10.8093249361503	11.0983149480334	18.3292979482734	18.8327975107885	19.3362970733035	18.3016823315635	18.8044549555436	19.3058248451931	12.7681094808145	0.62359194146035	-0.0258833559626759	-6.87043805200088	-0.155783575076813	-0.151522679839834	-0.159784185683076	0.474848771095835	0.482292547926859	0.467859711317146	0.472518517519353	0.479948225717099	0.46553504462672	0.00045835418979819	0.000819774457890436	0.000819749546907907
212	8.11571529291185	0.31	12.7688090300747	12.3635879791248	13.1740300810246	0.391678534069731	10.0310371171433	9.7648023977062	10.2972718365804	0.49	0.32	0.77	10.8221509668524	11.1172140115529	11.4122770562535	19.0121035758592	19.530463482724	20.0488233895888	18.9850630094424	19.5062262496418	20.0273072624166	12.7688090300747	0.617503668359889	0.136961233565248	-6.83674831008036	-0.155783575076813	-0.151522679839834	-0.159784185683076	0.474848771095835	0.482292547926859	0.467859711317146	0.472518517519353	0.479948225717099	0.46553504462672	0.00045835418979819	0.000819774457890436	0.000819749546907907
212	8.11571529291185	0.31	12.7688380707674	12.360902841944	13.1767732995907	0.384902276495476	9.84310490412295	9.57810476524913	10.1081050429968	0.5	0.32	0.77	10.5678785188929	10.8602630087002	11.1526474985075	18.5112927812911	19.0234499645759	19.5356071478606	18.4788019781404	18.9883475330981	19.5007632302352	12.7688380707674	0.617522428493257	-0.0455004343521939	-7.00481504733954	-0.155783575076813	-0.151522679839834	-0.159784185683076	0.474848771095835	0.482292547926859	0.467859711317146	0.472518517519353	0.479948225717099	0.46553504462672	0.00045835418979819	0.000819774457890436	0.000819749546907907
212	8.11571529291185	0.31	12.7695533884719	12.3599530123181	13.1791537646258	0.382657919182095	9.79031999807384	9.52548727698075	10.0551527191669	0.5	0.32	0.78	10.4573766652287	10.7481182763629	11.0388598874972	18.2583309914359	18.7659589309288	19.2735868704218	18.231899628909	18.7437811259664	19.2520550641524	12.7695533884719	0.617547010273761	0.0263767966808573	-6.902472286824	-0.155783575076813	-0.151522679839834	-0.159784185683076	0.474848771095835	0.482292547926859	0.467859711317146	0.472518517519353	0.479948225717099	0.46553504462672	0.00045835418979819	0.000819774457890436	0.000819749546907907
212	8.11571529291185	0.31	12.7701587552266	12.3651983748196	13.1751191356336	0.389495704076523	10.0294916589895	9.76207459548007	10.296908722499	0.5	0.33	0.77	10.7719069742041	11.0669868471619	11.3620667201196	18.8698756540309	19.3867869608269	19.9036982676229	18.8573360753995	19.380715973143	19.8887066383181	12.7701587552266	0.619736172346077	-0.115342196956938	-7.02502074952176	-0.155783575076813	-0.151522679839834	-0.159784185683076	0.474848771095835	0.482292547926859	0.467859711317146	0.472518517519353	0.479948225717099	0.46553504462672	0.00045835418979819	0.000819774457890436	0.000819749546907907
212	8.11571529291185	0.31	12.7731901541962	12.3691281864658	13.1772521219267	0.388539364728478	9.90338402104025	9.6387976154218	10.1679704266587	0.51	0.32	0.78	10.5188300404662	10.8075734649848	11.0963168895034	18.2950715502409	18.7972739426084	19.2994763349758	18.2574068160729	18.7598347715707	19.2613989903976	12.7731901541962	0.621357304606996	0.0168379909894013	-6.84578066446287	-0.155783575076813	-0.151522679839834	-0.159784185683076	0.474848771095835	0.482292547926859	0.467859711317146	0.472518517519353	0.479948225717099	0.46553504462672	0.00045835418979819	0.000819774457890436	0.000819749546907907
212	8.11571529291185	0.31	12.7748710532957	12.3647265544676	13.1850155521238	0.395246326440367	10.0952920914526	9.82934735853088	10.3612368243743	0.5	0.33	0.77	10.7523264330841	11.0432434672707	11.3341605014573	18.7298515811598	19.2366100865546	19.7433685919493	18.7235191012145	19.2346695506406	19.7365505229279	12.7748710532957	0.619239425533954	-0.0593655615056297	-6.98269239485825	-0.155783575076813	-0.151522679839834	-0.159784185683076	0.474848771095835	0.482292547926859	0.467859711317146	0.472518517519353	0.479948225717099	0.46553504462672	0.00045835418979819	0.000819774457890436	0.000819749546907907
212	8.11571529291185	0.31	12.7757895618308	12.3654338290984	13.1861452945633	0.383618318550713	9.86236790611914	9.59612774943226	10.128608062806	0.5	0.32	0.77	10.5031786963408	10.7945845649204	11.0859904334999	18.3025640437106	18.8103602763167	19.3181565089229	18.2582040039927	18.7688188463516	19.2741533229014	12.7757895618308	0.617460541706384	-0.0988685510867126	-7.04521043587568	-0.155783575076813	-0.151522679839834	-0.159784185683076	0.474848771095835	0.482292547926859	0.467859711317146	0.472518517519353	0.479948225717099	0.46553504462672	0.00045835418979819	0.000819774457890436	0.000819749546907907
212	8.11571529291185	0.31	12.7776349051463	12.3711932233764	13.1840765869161	0.380606284366876	9.92674874313105	9.65705577849828	10.1964417077638	0.5	0.33	0.78	10.5610137873552	10.8559516217395	11.1508894561239	18.3934058860869	18.9070792330047	19.4207525799224	18.3771031574713	18.8883159083865	19.3994508797032	12.7776349051463	0.621460178121869	-0.00620673244856935	-6.85108972666361	-0.155783575076813	-0.151522679839834	-0.159784185683076	0.474848771095835	0.482292547926859	0.467859711317146	0.472518517519353	0.479948225717099	0.46553504462672	0.00045835418979819	0.000819774457890436	0.000819749546907907
212	8.11571529291185	0.31	12.778142469943	12.3725653987363	13.1837195411497	0.390058905929197	10.1269671785492	9.8572706115001	10.3966637455983	0.5	0.32	0.77	10.8715447755674	11.1689920528158	11.4664393300642	19.0382557457651	19.5591455964755	20.0800354471858	18.9981329445236	19.5137832747338	20.0325012134116	12.778142469943	0.615753344018794	-0.139519857925606	-7.11569905066483	-0.155783575076813	-0.151522679839834	-0.159784185683076	0.474848771095835	0.482292547926859	0.467859711317146	0.472518517519353	0.479948225717099	0.46553504462672	0.00045835418979819	0.000819774457890436	0.000819749546907907
212	8.11571529291185	0.31	12.7797858554118	12.3771675693688	13.1824041414548	0.394098479037444	10.0160897659076	9.75159686619688	10.2805826656183	0.51	0.32	0.78	10.6111071896991	10.8989126176976	11.1867180456961	18.4212380021903	18.9208778788498	19.4205177555094	18.3863098619336	18.8890704169722	19.3836995981741	12.7797858554118	0.627130484551496	-0.0749253199965967	-6.88056895755956	-0.155783575076813	-0.151522679839834	-0.159784185683076	0.474848771095835	0.482292547926859	0.467859711317146	0.472518517519353	0.479948225717099	0.46553504462672	0.00045835418979819	0.000819774457890436	0.000819749546907907
212	8.11571529291185	0.31	12.7829333983197	12.3747467785511	13.1911200180883	0.382955527680017	9.99949409099372	9.72917341941958	10.2698147625679	0.51	0.33	0.78	10.6153969377663	10.9103409279223	11.2052849180783	18.4607238746747	18.9736467161554	19.486569557636	18.4667484740192	18.9873973372604	19.4954554938615	12.7829333983197	0.625369756476427	-0.0558426053355425	-6.81970508891717	-0.155783575076813	-0.151522679839834	-0.159784185683076	0.474848771095835	0.482292547926859	0.467859711317146	0.472518517519353	0.479948225717099	0.46553504462672	0.00045835418979819	0.000819774457890436	0.000819749546907907
212	8.11571529291185	0.31	12.7850471836581	12.3743365264887	13.1957578408276	0.390845271822525	9.99497355868449	9.72923156071821	10.2607155566508	0.5	0.32	0.76	10.7334875518698	11.0266595674991	11.3198315831284	18.8000888690498	19.3135901817513	19.8270914944527	18.766585859487	19.2840813374263	19.7940273431064	12.7850471836581	0.612792561450565	0.145012039749761	-6.87938902152458	-0.155783575076813	-0.151522679839834	-0.159784185683076	0.474848771095835	0.482292547926859	0.467859711317146	0.472518517519353	0.479948225717099	0.46553504462672	0.00045835418979819	0.000819774457890436	0.000819749546907907
212	8.11571529291185	0.31	12.7854855503566	12.3794866392783	13.1914844614349	0.382306763417707	9.85287373872172	9.58615070771549	10.1195967697279	0.5	0.32	0.77	10.5121464994223	10.8046342416034	11.0971219837845	18.3406088603991	18.8509140845605	19.3612193087218	18.3163712412201	18.8328314562391	19.3366884401405	12.7854855503566	0.61543491521939	-0.107869023448981	-7.04162697871133	-0.155783575076813	-0.151522679839834	-0.159784185683076	0.474848771095835	0.482292547926859	0.467859711317146	0.472518517519353	0.479948225717099	0.46553504462672	0.00045835418979819	0.000819774457890436	0.000819749546907907
212	8.11571529291185	0.31	12.7855736958368	12.379600596108	13.1915467955655	0.38294090644642	9.83087669378218	9.56510610733673	10.0966472802276	0.51	0.33	0.78	10.4418112023862	10.7319414169044	11.0220716314226	18.1649199702508	18.6696400830288	19.1743601958068	18.1696707337756	18.674482493577	19.1834918193184	12.7855736958368	0.622540445102681	0.152988126786902	-6.67791601596879	-0.155783575076813	-0.151522679839834	-0.159784185683076	0.474848771095835	0.482292547926859	0.467859711317146	0.472518517519353	0.479948225717099	0.46553504462672	0.00045835418979819	0.000819774457890436	0.000819749546907907
212	8.11571529291185	0.31	12.7862782576845	12.3789563669006	13.1936001484684	0.390332347464653	9.87344800569586	9.61065408389156	10.1362419275002	0.5	0.32	0.78	10.5988034412737	10.8886173393136	11.1784312373534	18.5597774664658	19.0672764010496	19.5747753356333	18.5006558974155	19.0065071410611	19.5072184287414	12.7862782576845	0.616798713194908	0.0459545874753068	-6.92562960958969	-0.155783575076813	-0.151522679839834	-0.159784185683076	0.474848771095835	0.482292547926859	0.467859711317146	0.472518517519353	0.479948225717099	0.46553504462672	0.00045835418979819	0.000819774457890436	0.000819749546907907
212	8.11571529291185	0.31	12.7882158484898	12.3792314795588	13.1972002174208	0.386628739588505	9.9257677561028	9.65951389039305	10.1920216218126	0.49	0.32	0.77	10.6818757159311	10.9763098597886	11.2707440036461	18.7386371113308	19.2551470129301	19.7716569145294	18.6707155089286	19.1803109928602	19.6939550971833	12.7882158484898	0.611798377067282	-0.174330582187444	-7.23213770712597	-0.155783575076813	-0.151522679839834	-0.159784185683076	0.474848771095835	0.482292547926859	0.467859711317146	0.472518517519353	0.479948225717099	0.46553504462672	0.00045835418979819	0.000819774457890436	0.000819749546907907
212	8.11571529291185	0.31	12.7897240737903	12.3866132791853	13.1928348683952	0.380427044776009	9.8728637566716	9.6045327585718	10.1411947547714	0.5	0.32	0.77	10.5353336473809	10.8296693182539	11.1240049891269	18.384482362796	18.8981071924427	19.4117320220893	18.3798488721017	18.8927848472416	19.4049681404396	12.7897240737903	0.618599446944519	0.179037396095695	-6.72903179585674	-0.155783575076813	-0.151522679839834	-0.159784185683076	0.474848771095835	0.482292547926859	0.467859711317146	0.472518517519353	0.479948225717099	0.46553504462672	0.00045835418979819	0.000819774457890436	0.000819749546907907
212	8.11571529291185	0.31	12.7918331126098	12.3848115559119	13.1988546693076	0.386637123158228	9.99524465639245	9.72713184596811	10.2633574668168	0.5	0.33	0.78	10.6898259602976	10.984473892139	11.2791218239803	18.6767214137885	19.1915153270466	19.7063092403047	18.6664884163041	19.1790850098905	19.6993212873086	12.7918331126098	0.620716257868022	-0.122593188910877	-6.99085865826726	-0.155783575076813	-0.151522679839834	-0.159784185683076	0.474848771095835	0.482292547926859	0.467859711317146	0.472518517519353	0.479948225717099	0.46553504462672	0.00045835418979819	0.000819774457890436	0.000819749546907907
212	8.11571529291185	0.31	12.7928218145673	12.3867997489816	13.1988438801529	0.391372809309912	9.94629029373572	9.68213540728741	10.210445180184	0.5	0.32	0.77	10.6212397438512	10.911015940987	11.2007921381228	18.5352747012088	19.0409672140713	19.5466597269338	18.5220632143363	19.0230728771397	19.5352578774691	12.7928218145673	0.61935756815143	-0.050674429042363	-6.95581960010739	-0.155783575076813	-0.151522679839834	-0.159784185683076	0.474848771095835	0.482292547926859	0.467859711317146	0.472518517519353	0.479948225717099	0.46553504462672	0.00045835418979819	0.000819774457890436	0.000819749546907907
212	8.11571529291185	0.31	12.7932207790475	12.3909946057635	13.1954469523316	0.395004885700399	10.0098062190544	9.74598025246652	10.2736321856422	0.5	0.32	0.77	10.6950900660537	10.9846086574449	11.2741272488361	18.6684580596703	19.1738175889029	19.6791771181356	18.636801045391	19.1403623403944	19.6468411635394	12.7932207790475	0.619007578455775	-0.049717503514656	-6.9606662016723	-0.155783575076813	-0.151522679839834	-0.159784185683076	0.474848771095835	0.482292547926859	0.467859711317146	0.472518517519353	0.479948225717099	0.46553504462672	0.00045835418979819	0.000819774457890436	0.000819749546907907
212	8.11571529291185	0.31	12.7947831408276	12.3835451280708	13.2060211535844	0.376934842726558	9.81926771900469	9.55040544988606	10.0881299881233	0.5	0.32	0.77	10.4765121352329	10.7714460875041	11.0663800397754	18.2824594034468	18.7971457742059	19.311832144965	18.2793294793642	18.790691116993	19.3034861105214	12.7947831408276	0.613808903537358	-0.0308302850112416	-6.96915364790368	-0.155783575076813	-0.151522679839834	-0.159784185683076	0.474848771095835	0.482292547926859	0.467859711317146	0.472518517519353	0.479948225717099	0.46553504462672	0.00045835418979819	0.000819774457890436	0.000819749546907907
212	8.11571529291185	0.31	12.7957220862936	12.3896071112993	13.2018370612878	0.397292712200849	10.0941806882068	9.82940008667676	10.3589612897368	0.5	0.32	0.77	10.7900357742403	11.0806936106943	11.3713514471482	18.8380317039721	19.3454833614726	19.852935018973	18.8227282422998	19.3267043118289	19.8288940270998	12.7957220862936	0.618502844492024	0.0694736240790803	-6.88294633965312	-0.155783575076813	-0.151522679839834	-0.159784185683076	0.474848771095835	0.482292547926859	0.467859711317146	0.472518517519353	0.479948225717099	0.46553504462672	0.00045835418979819	0.000819774457890436	0.000819749546907907
212	8.11571529291185	0.31	12.7961729101005	12.3918210165582	13.2005248036427	0.381478423093364	9.86007103883315	9.59268443224379	10.1274576454225	0.5	0.32	0.77	10.598566895982	10.8939914830247	11.1894160700674	18.5817345339989	19.0996820362528	19.6176295385067	18.5502325128301	19.0697493606435	19.5861986716186	12.7961729101005	0.612763062334617	0.0426565301842524	-6.95155086095031	-0.155783575076813	-0.151522679839834	-0.159784185683076	0.474848771095835	0.482292547926859	0.467859711317146	0.472518517519353	0.479948225717099	0.46553504462672	0.00045835418979819	0.000819774457890436	0.000819749546907907
212	8.11571529291185	0.31	12.7962848627835	12.3853278977574	13.2072418278095	0.379167707534583	9.80025574043095	9.53318515732574	10.0673263235362	0.5	0.32	0.78	10.4624953579841	10.7556004104801	11.0487054629762	18.2635032119237	18.7751521909226	19.2868011699214	18.1997256480021	18.7107169214752	19.2199586205318	12.7962848627835	0.617151181470701	-0.0633568488302596	-7.00181316578996	-0.155783575076813	-0.151522679839834	-0.159784185683076	0.474848771095835	0.482292547926859	0.467859711317146	0.472518517519353	0.479948225717099	0.46553504462672	0.00045835418979819	0.000819774457890436	0.000819749546907907
212	8.11571529291185	0.31	12.7972015273906	12.392312759895	13.2020902948863	0.386872441067636	9.89542529085081	9.63012168425948	10.1607288974421	0.51	0.33	0.79	10.4686366719809	10.7570408226482	11.0454449733154	18.1624738157722	18.6628381897573	19.1632025637424	18.1422637690594	18.6387474425008	19.1396827755308	12.7972015273906	0.629062713246782	0.00481290448022704	-6.74498304828772	-0.155783575076813	-0.151522679839834	-0.159784185683076	0.474848771095835	0.482292547926859	0.467859711317146	0.472518517519353	0.479948225717099	0.46553504462672	0.00045835418979819	0.000819774457890436	0.000819749546907907
212	8.11571529291185	0.31	12.7980078189587	12.3899649955384	13.2060506423789	0.384579619547015	9.89341961853765	9.62688329565954	10.1599559414158	0.51	0.32	0.78	10.5098469579665	10.8008296027287	11.0918122474909	18.2839444901788	18.7901659932811	19.2963874963835	18.2463258307132	18.7525149914367	19.2571343231065	12.7980078189587	0.621809296837067	0.0836369300290288	-6.79424918273634	-0.155783575076813	-0.151522679839834	-0.159784185683076	0.474848771095835	0.482292547926859	0.467859711317146	0.472518517519353	0.479948225717099	0.46553504462672	0.00045835418979819	0.000819774457890436	0.000819749546907907
212	8.11571529291185	0.31	12.7980819407953	12.3924346490495	13.203729232541	0.389662597817118	9.97448723324677	9.70863006272992	10.2403444037636	0.5	0.32	0.77	10.6359662439787	10.9272172107028	11.2184681774269	18.5448200968599	19.0526438955667	19.5604676942736	18.5281222796921	19.0376021104611	19.5373432143033	12.7980819407953	0.618315673003807	0.0336042095621026	-6.90746693861463	-0.155783575076813	-0.151522679839834	-0.159784185683076	0.474848771095835	0.482292547926859	0.467859711317146	0.472518517519353	0.479948225717099	0.46553504462672	0.00045835418979819	0.000819774457890436	0.000819749546907907
212	8.11571529291185	0.31	12.7988625430789	12.391311885167	13.2064132009908	0.382780000551108	9.96409974243817	9.69463583092224	10.2335636539541	0.5	0.33	0.78	10.6277057268127	10.9231044612812	11.2185031957496	18.5383861892629	19.0536635181769	19.5689408470909	18.5108323665516	19.0284289336527	19.5400905705081	12.7988625430789	0.622796786431283	0.142471159567008	-6.72118906186067	-0.155783575076813	-0.151522679839834	-0.159784185683076	0.474848771095835	0.482292547926859	0.467859711317146	0.472518517519353	0.479948225717099	0.46553504462672	0.00045835418979819	0.000819774457890436	0.000819749546907907
212	8.11571529291185	0.31	12.7991807041229	12.3924433394911	13.2059180687547	0.381377048633484	9.81393991267428	9.54774711540184	10.0801327099467	0.5	0.32	0.77	10.504425190752	10.7972903338552	11.0901554769584	18.3661114991827	18.878161780353	19.3902120615234	18.3225761837155	18.8385513276403	19.3441288192255	12.7991807041229	0.616160359897176	-0.0228194704627434	-7.01848167562258	-0.155783575076813	-0.151522679839834	-0.159784185683076	0.474848771095835	0.482292547926859	0.467859711317146	0.472518517519353	0.479948225717099	0.46553504462672	0.00045835418979819	0.000819774457890436	0.000819749546907907
212	8.11571529291185	0.31	12.7992807947165	12.3908451814891	13.2077164079438	0.392736042384372	10.0507006631196	9.78453509107782	10.3168662351613	0.5	0.32	0.78	10.7550315794906	11.0475972564529	11.3401629334152	18.7930481133152	19.3042693777828	19.8154906422505	18.7693913086671	19.2820363732137	19.7918973060988	12.7992807947165	0.621050108292947	-0.024365373428316	-6.92243690491272	-0.155783575076813	-0.151522679839834	-0.159784185683076	0.474848771095835	0.482292547926859	0.467859711317146	0.472518517519353	0.479948225717099	0.46553504462672	0.00045835418979819	0.000819774457890436	0.000819749546907907
212	8.11571529291185	0.31	12.7994642243244	12.392263177511	13.2066652711379	0.391604093125667	9.98349802649102	9.71848364959478	10.2485124033873	0.5	0.32	0.77	10.7225143337992	11.0149077315132	11.3073011292271	18.7818771468014	19.2940421767039	19.8062072066063	18.7451442617565	19.2469205552343	19.7648454837021	12.7994642243244	0.613882119601952	0.0586790627742488	-6.96409359846592	-0.155783575076813	-0.151522679839834	-0.159784185683076	0.474848771095835	0.482292547926859	0.467859711317146	0.472518517519353	0.479948225717099	0.46553504462672	0.00045835418979819	0.000819774457890436	0.000819749546907907
212	8.11571529291185	0.31	12.80063776529	12.3949891718584	13.2062863587216	0.388407533730088	9.87058936815791	9.60680594868146	10.1343727876344	0.5	0.32	0.77	10.5789043794709	10.8693796515268	11.1598549235826	18.5071284889181	19.0152967254345	19.5234649619509	18.5098734091208	19.0096710198232	19.5275269581274	12.80063776529	0.614331071199753	-0.0930285072756542	-7.07862477904448	-0.155783575076813	-0.151522679839834	-0.159784185683076	0.474848771095835	0.482292547926859	0.467859711317146	0.472518517519353	0.479948225717099	0.46553504462672	0.00045835418979819	0.000819774457890436	0.000819749546907907
212	8.11571529291185	0.31	12.8008071914345	12.3920776858738	13.2095366969951	0.383195766022047	9.84117883747146	9.57527315765096	10.107084517292	0.49	0.32	0.76	10.5985434655898	10.8928653986485	11.1871873317072	18.6037173667707	19.1203432668524	19.6369691669341	18.6049852428974	19.1165672037193	19.6426316834584	12.8008071914345	0.612440719184238	0.0966035809239245	-6.9264317647143	-0.155783575076813	-0.151522679839834	-0.159784185683076	0.474848771095835	0.482292547926859	0.467859711317146	0.472518517519353	0.479948225717099	0.46553504462672	0.00045835418979819	0.000819774457890436	0.000819749546907907
212	8.11571529291185	0.31	12.8017489944864	12.3915120197213	13.2119859692515	0.381939958519607	9.79558013801113	9.53020201693947	10.0609582590828	0.51	0.32	0.78	10.3595842663116	10.648057375569	10.9365304848263	17.972793930983	18.4732645689962	18.9737352070094	17.9388574907513	18.4324508890846	18.9369323730114	12.8017489944864	0.621794258042079	-0.0484068411497323	-6.91293843044549	-0.155783575076813	-0.151522679839834	-0.159784185683076	0.474848771095835	0.482292547926859	0.467859711317146	0.472518517519353	0.479948225717099	0.46553504462672	0.00045835418979819	0.000819774457890436	0.000819749546907907
212	8.11571529291185	0.31	12.8021002410032	12.3996747167497	13.2045257652566	0.390377028090202	10.0217314966527	9.75501586722516	10.2884471260802	0.5	0.32	0.78	10.6963988901217	10.9888532337555	11.2813075773892	18.6610322192999	19.1712506568587	19.6814690944176	18.6209998180161	19.1364701074082	19.6449836979652	12.8021002410032	0.621538590126098	0.0304628102595629	-6.84314906969561	-0.155783575076813	-0.151522679839834	-0.159784185683076	0.474848771095835	0.482292547926859	0.467859711317146	0.472518517519353	0.479948225717099	0.46553504462672	0.00045835418979819	0.000819774457890436	0.000819749546907907
212	8.11571529291185	0.31	12.8030193756113	12.3995929149253	13.2064458362972	0.389580321694683	9.87520341212526	9.61194698981862	10.1384598344319	0.5	0.32	0.78	10.5400190270994	10.8286939129531	11.1173687988068	18.3887694395708	18.8924095094142	19.3960495792575	18.3581260548002	18.8632197050451	19.3682243264368	12.8030193756113	0.624651767380472	-0.136580263690256	-6.99803324135342	-0.155783575076813	-0.151522679839834	-0.159784185683076	0.474848771095835	0.482292547926859	0.467859711317146	0.472518517519353	0.479948225717099	0.46553504462672	0.00045835418979819	0.000819774457890436	0.000819749546907907
212	8.11571529291185	0.31	12.8033252575025	12.3946755658616	13.2119749491435	0.384578742141081	9.80961424859615	9.54533521688523	10.0738932803071	0.5	0.33	0.77	10.4565117215023	10.7460182427551	11.0355247640079	18.2312909169381	18.7360555795605	19.2408202421828	18.2255449039785	18.7246368850937	19.2262415173466	12.8033252575025	0.617350680921258	-0.0421930497922993	-6.97249355619914	-0.155783575076813	-0.151522679839834	-0.159784185683076	0.474848771095835	0.482292547926859	0.467859711317146	0.472518517519353	0.479948225717099	0.46553504462672	0.00045835418979819	0.000819774457890436	0.000819749546907907
212	8.11571529291185	0.31	12.8037111527237	12.3942078657686	13.2132144396787	0.385123263045747	9.90080766492445	9.63437838766927	10.1672369421796	0.5	0.32	0.77	10.5610576593459	10.8531133422358	11.1451690251256	18.4214626197677	18.9308900861053	19.4403175524429	18.4074601965868	18.9138981603183	19.4158706820729	12.8037111527237	0.617382066318046	-0.00796716994300392	-6.94958244688648	-0.155783575076813	-0.151522679839834	-0.159784185683076	0.474848771095835	0.482292547926859	0.467859711317146	0.472518517519353	0.479948225717099	0.46553504462672	0.00045835418979819	0.000819774457890436	0.000819749546907907
212	8.11571529291185	0.31	12.8047368633175	12.3973660960232	13.2121076306118	0.385486127305067	9.87948647423254	9.61383452439868	10.1451384240664	0.49	0.32	0.76	10.6472014057058	10.9414076151555	11.2356138246051	18.6959871723033	19.2125995015239	19.7292118307445	18.6646557808331	19.1773180391284	19.6920620045408	12.8047368633175	0.611027592588934	0.0847588496678429	-6.9905751349291	-0.155783575076813	-0.151522679839834	-0.159784185683076	0.474848771095835	0.482292547926859	0.467859711317146	0.472518517519353	0.479948225717099	0.46553504462672	0.00045835418979819	0.000819774457890436	0.000819749546907907
212	8.11571529291185	0.31	12.8052411775284	12.4001508412635	13.2103315137932	0.386568147515745	9.89185034450736	9.62647239535256	10.1572282936622	0.5	0.32	0.76	10.6171544305089	10.9098430243066	11.2025316181043	18.5929451269029	19.1055064727295	19.6180678185562	18.5953346671442	19.1124554094552	19.6253037082939	12.8052411775284	0.614863891886841	-0.125534943355629	-7.11321022462587	-0.155783575076813	-0.151522679839834	-0.159784185683076	0.474848771095835	0.482292547926859	0.467859711317146	0.472518517519353	0.479948225717099	0.46553504462672	0.00045835418979819	0.000819774457890436	0.000819749546907907
212	8.11571529291185	0.31	12.8063081354362	12.3965604196791	13.2160558511932	0.389316475836499	9.9932776238398	9.72672569441562	10.259829553264	0.5	0.32	0.77	10.7315827308204	11.0256718387632	11.319760946706	18.7977329447395	19.312867445561	19.8280019463825	18.7808647327095	19.297630533571	19.8086044505292	12.8063081354362	0.614013294479871	0.036796034644996	-6.95695597978102	-0.155783575076813	-0.151522679839834	-0.159784185683076	0.474848771095835	0.482292547926859	0.467859711317146	0.472518517519353	0.479948225717099	0.46553504462672	0.00045835418979819	0.000819774457890436	0.000819749546907907
212	8.11571529291185	0.31	12.8064565525239	12.4014538216936	13.2114592833541	0.38866161291984	9.88723626702508	9.62314922680288	10.1513233072473	0.5	0.32	0.78	10.6048545178536	10.8958823898735	11.1869102618935	18.5615751408652	19.0709584337232	19.5803417265812	18.5094215004963	19.0220900463148	19.5279862850549	12.8064565525239	0.620210099125688	-0.102083181447782	-7.05421334880536	-0.155783575076813	-0.151522679839834	-0.159784185683076	0.474848771095835	0.482292547926859	0.467859711317146	0.472518517519353	0.479948225717099	0.46553504462672	0.00045835418979819	0.000819774457890436	0.000819749546907907
212	8.11571529291185	0.31	12.80681890967	12.4039622191864	13.2096756001536	0.398921809169944	10.1825457681556	9.91635368558245	10.4487378507288	0.51	0.32	0.78	10.8060727565439	11.0961482321377	11.3862237077315	18.7771924261296	19.2812426158739	19.7852928056181	18.748814632118	19.253448673585	19.7570389549474	12.80681890967	0.625412436848558	0.0740960760039874	-6.75832596675348	-0.155783575076813	-0.151522679839834	-0.159784185683076	0.474848771095835	0.482292547926859	0.467859711317146	0.472518517519353	0.479948225717099	0.46553504462672	0.00045835418979819	0.000819774457890436	0.000819749546907907
212	8.11571529291185	0.31	12.8076429437434	12.4043454658931	13.2109404215936	0.391393305297186	10.0546328926437	9.78761211726973	10.3216536680177	0.51	0.33	0.78	10.6625089219754	10.953398197691	11.2442874734066	18.5240811766832	19.0294459642968	19.5348107519104	18.5047038168102	19.0138390309758	19.5171771765502	12.8076429437434	0.623257985722393	-0.00352351645675308	-6.83487610230793	-0.155783575076813	-0.151522679839834	-0.159784185683076	0.474848771095835	0.482292547926859	0.467859711317146	0.472518517519353	0.479948225717099	0.46553504462672	0.00045835418979819	0.000819774457890436	0.000819749546907907
212	8.11571529291185	0.31	12.8090045590832	12.4009724243891	13.2170366937772	0.37990019954695	9.8397181709201	9.57198889565039	10.1074474461898	0.5	0.32	0.77	10.529660147747	10.8241755625605	11.118690977374	18.4086037760018	18.9234938580323	19.4383839400628	18.3791154752304	18.8936240372022	19.4049509837593	12.8090045590832	0.618369576617916	0.124695843239288	-6.8129067272573	-0.155783575076813	-0.151522679839834	-0.159784185683076	0.474848771095835	0.482292547926859	0.467859711317146	0.472518517519353	0.479948225717099	0.46553504462672	0.00045835418979819	0.000819774457890436	0.000819749546907907
212	8.11571529291185	0.31	12.8102449027728	12.401769448525	13.2187203570205	0.386689670642863	10.0255099809831	9.75661512416462	10.2944048378015	0.5	0.32	0.76	10.7201752335034	11.0156260581794	11.3110768828555	18.7274230331264	19.2435556950164	19.7596883569063	18.7279855216414	19.2419717083239	19.7641062695993	12.8102449027728	0.614376534360746	0.0425193352517441	-6.91448732143571	-0.155783575076813	-0.151522679839834	-0.159784185683076	0.474848771095835	0.482292547926859	0.467859711317146	0.472518517519353	0.479948225717099	0.46553504462672	0.00045835418979819	0.000819774457890436	0.000819749546907907
212	8.11571529291185	0.31	12.8137654455464	12.4107558279295	13.2167750631632	0.392457791226512	9.9155191588478	9.65278025957677	10.1782580581188	0.5	0.32	0.78	10.6100824001743	10.8988780938535	11.1876737875326	18.5396251336437	19.0442549469742	19.5488847603048	18.4694553697396	18.9700990763072	19.4770442494356	12.8137654455464	0.618341297062913	-0.00213717003266748	-6.96820839606367	-0.155783575076813	-0.151522679839834	-0.159784185683076	0.474848771095835	0.482292547926859	0.467859711317146	0.472518517519353	0.479948225717099	0.46553504462672	0.00045835418979819	0.000819774457890436	0.000819749546907907
212	8.11571529291185	0.31	12.814915874237	12.4094255239622	13.2204062245119	0.39913387657428	10.087891578388	9.82429052684802	10.3514926299279	0.5	0.32	0.77	10.8227837580671	11.113175941749	11.4035681254308	18.9387699445477	19.4469267074827	19.9550834704177	18.939120370177	19.4416578432176	19.9479910091719	12.814915874237	0.616575912197028	0.0329265002326678	-6.91351069216577	-0.155783575076813	-0.151522679839834	-0.159784185683076	0.474848771095835	0.482292547926859	0.467859711317146	0.472518517519353	0.479948225717099	0.46553504462672	0.00045835418979819	0.000819774457890436	0.000819749546907907
212	8.11571529291185	0.31	12.8154912018591	12.4053907740957	13.2255916296225	0.389510928877972	10.0682694197904	9.79982701583236	10.3367118237485	0.49	0.32	0.77	10.8343545869153	11.1311353551826	11.42791612345	19.0030488158998	19.5235910763327	20.0441333367656	18.9673284023112	19.4857620982194	20.0022983325137	12.8154912018591	0.613518585482994	-0.0986980869218129	-7.09093979769012	-0.155783575076813	-0.151522679839834	-0.159784185683076	0.474848771095835	0.482292547926859	0.467859711317146	0.472518517519353	0.479948225717099	0.46553504462672	0.00045835418979819	0.000819774457890436	0.000819749546907907
212	8.11571529291185	0.31	12.8162390058085	12.4086923491058	13.2237856625112	0.386553546843835	9.82209509753671	9.5585804253907	10.0856097696827	0.5	0.32	0.77	10.4852579648963	10.7743196447716	11.0633813246468	18.2974712323087	18.8019030535941	19.3063348748795	18.2731937713335	18.7760089891409	19.2852106041261	12.8162390058085	0.613838564688805	0.0558698595511624	-6.94262214721757	-0.155783575076813	-0.151522679839834	-0.159784185683076	0.474848771095835	0.482292547926859	0.467859711317146	0.472518517519353	0.479948225717099	0.46553504462672	0.00045835418979819	0.000819774457890436	0.000819749546907907
212	8.11571529291185	0.31	12.817845445309	12.4125739063625	13.2231169842555	0.400174770730696	10.0436254853392	9.78174979218403	10.3055011784943	0.5	0.32	0.77	10.7477625865768	11.0355002446669	11.323237902757	18.7755827623723	19.2782401452279	19.7808975280836	18.7678256281501	19.2742165891183	19.7732589238723	12.817845445309	0.61749198747161	-0.0360753498394266	-7.0013216858184	-0.155783575076813	-0.151522679839834	-0.159784185683076	0.474848771095835	0.482292547926859	0.467859711317146	0.472518517519353	0.479948225717099	0.46553504462672	0.00045835418979819	0.000819774457890436	0.000819749546907907
212	8.11571529291185	0.31	12.8218394451466	12.4161640015686	13.2275148887245	0.38261061776399	9.98728778349923	9.71709994230379	10.2574756246947	0.5	0.32	0.77	10.6442934374567	10.940262263752	11.2362310900472	18.5582678133131	19.0742878549488	19.5903078965845	18.5399251184309	19.0527519617548	19.569578944884	12.8218394451466	0.619536812030594	0.100778502670045	-6.7689576603321	-0.155783575076813	-0.151522679839834	-0.159784185683076	0.474848771095835	0.482292547926859	0.467859711317146	0.472518517519353	0.479948225717099	0.46553504462672	0.00045835418979819	0.000819774457890436	0.000819749546907907
212	8.11571529291185	0.31	12.8220090709647	12.4098080768276	13.2342100651019	0.387943883287309	9.83795865530348	9.57479050510868	10.1011268054983	0.49	0.32	0.78	10.6122306941558	10.9039134332958	11.1955961724357	18.64408678759	19.1565293135485	19.668971839507	18.5991914737132	19.1095119946241	19.6261713856802	12.8220090709647	0.614632338941191	-0.0677574034968715	-7.07735211142706	-0.155783575076813	-0.151522679839834	-0.159784185683076	0.474848771095835	0.482292547926859	0.467859711317146	0.472518517519353	0.479948225717099	0.46553504462672	0.00045835418979819	0.000819774457890436	0.000819749546907907
212	8.11571529291185	0.31	12.8223977852432	12.4139495520645	13.2308460184219	0.390728218642089	10.0771564092647	9.80916349551633	10.3451493230131	0.5	0.32	0.76	10.8046865837462	11.0998778547491	11.3950691257519	18.9054725201531	19.4219826862628	19.9384928523724	18.9038115413306	19.4236222706313	19.9414186611067	12.8223977852432	0.612376353067504	0.0086894127488084	-7.00445549186608	-0.155783575076813	-0.151522679839834	-0.159784185683076	0.474848771095835	0.482292547926859	0.467859711317146	0.472518517519353	0.479948225717099	0.46553504462672	0.00045835418979819	0.000819774457890436	0.000819749546907907
212	8.11571529291185	0.31	12.8228399422423	12.4130962449583	13.2325836395263	0.376787197020131	9.83123174921024	9.56195725656279	10.1005062418577	0.5	0.33	0.78	10.4594347743052	10.7539831514481	11.0485315285909	18.2192114582776	18.7322830805647	19.2453547028518	18.1987140173175	18.7117621908263	19.217238302455	12.8228399422423	0.623336304862983	0.00930378759612533	-6.80327890252763	-0.155783575076813	-0.151522679839834	-0.159784185683076	0.474848771095835	0.482292547926859	0.467859711317146	0.472518517519353	0.479948225717099	0.46553504462672	0.00045835418979819	0.000819774457890436	0.000819749546907907
212	8.11571529291185	0.31	12.8235392083674	12.4185833217431	13.2284950949917	0.396306966276866	10.1183280877725	9.85236696714387	10.3842892084011	0.5	0.32	0.78	10.8465587432822	11.1393577151382	11.4321566869941	18.9722433668253	19.4843922873341	19.9965412078429	18.9374291307801	19.4525084287534	19.9629304982171	12.8235392083674	0.622623640190001	0.0548829637495744	-6.82815935400162	-0.155783575076813	-0.151522679839834	-0.159784185683076	0.474848771095835	0.482292547926859	0.467859711317146	0.472518517519353	0.479948225717099	0.46553504462672	0.00045835418979819	0.000819774457890436	0.000819749546907907
212	8.11571529291185	0.31	12.8240572823088	12.4198952351892	13.2282193294284	0.408849023545063	10.1340166466681	9.87449923298476	10.3935340603514	0.5	0.31	0.78	10.8240831131826	11.1085570889001	11.3930310646176	18.8800375014725	19.3762346641862	19.8724318269	18.7950456700692	19.2858953983654	19.7759154068393	12.8240572823088	0.613721885442696	-0.0894479175771638	-7.14189439204699	-0.155783575076813	-0.151522679839834	-0.159784185683076	0.474848771095835	0.482292547926859	0.467859711317146	0.472518517519353	0.479948225717099	0.46553504462672	0.00045835418979819	0.000819774457890436	0.000819749546907907
212	8.11571529291185	0.31	12.824296738618	12.4196033296204	13.2289901476155	0.389713501796525	9.94713936929556	9.68203949274598	10.2122392458451	0.5	0.32	0.77	10.6468045502286	10.9383202555743	11.22983596092	18.6089619518737	19.1184861610915	19.6280103703094	18.5867591963841	19.1011985933211	19.6043097347125	12.824296738618	0.617206691048635	0.0527256186717174	-6.91504675410227	-0.155783575076813	-0.151522679839834	-0.159784185683076	0.474848771095835	0.482292547926859	0.467859711317146	0.472518517519353	0.479948225717099	0.46553504462672	0.00045835418979819	0.000819774457890436	0.000819749546907907
212	8.11571529291185	0.31	12.8254842934106	12.4155491306768	13.2354194561444	0.388791890593527	10.0490267583084	9.78069188042598	10.3173616361908	0.5	0.32	0.77	10.7882614359412	11.0842391490077	11.3802168620742	18.8937493191046	19.4121024150066	19.9304555109087	18.8431719567867	19.3652792367846	19.8762528331589	12.8254842934106	0.616072755032596	-0.0257010771749812	-6.9959315672465	-0.155783575076813	-0.151522679839834	-0.159784185683076	0.474848771095835	0.482292547926859	0.467859711317146	0.472518517519353	0.479948225717099	0.46553504462672	0.00045835418979819	0.000819774457890436	0.000819749546907907
212	8.11571529291185	0.31	12.8259322805333	12.4212847099119	13.2305798511548	0.382984303379068	9.89198472103419	9.62458667857558	10.1593827634928	0.5	0.33	0.78	10.5957848486428	10.890165503258	11.1845461578732	18.5335928490918	19.0485080982426	19.5634233473934	18.5129978627244	19.0282545826527	19.5475311389015	12.8259322805333	0.622593268493717	0.0658809521650563	-6.78508448267244	-0.155783575076813	-0.151522679839834	-0.159784185683076	0.474848771095835	0.482292547926859	0.467859711317146	0.472518517519353	0.479948225717099	0.46553504462672	0.00045835418979819	0.000819774457890436	0.000819749546907907
212	8.11571529291185	0.31	12.8296051213735	12.4192306993589	13.239979543388	0.375308483727159	9.70121421717334	9.43466226005844	9.96776617428824	0.51	0.32	0.78	10.2611142630963	10.5510154819865	10.8409167008767	17.8079423837459	18.3110596934849	18.8141770032239	17.778357137297	18.2776025986683	18.7801199820311	12.8296051213735	0.620624914202317	0.0676502319608362	-6.8077002710489	-0.155783575076813	-0.151522679839834	-0.159784185683076	0.474848771095835	0.482292547926859	0.467859711317146	0.472518517519353	0.479948225717099	0.46553504462672	0.00045835418979819	0.000819774457890436	0.000819749546907907
212	8.11571529291185	0.31	12.830271423522	12.4246876668466	13.2358551801974	0.392681671108601	9.97718447234003	9.71293565703801	10.2414332876421	0.51	0.32	0.79	10.5912371436969	10.8793809105896	11.1675246774822	18.4115121094833	18.9124132206035	19.4133143317238	18.3546755026655	18.8509867392792	19.352269484802	12.830271423522	0.622894534407834	-0.0808758754017422	-6.93230185203773	-0.155783575076813	-0.151522679839834	-0.159784185683076	0.474848771095835	0.482292547926859	0.467859711317146	0.472518517519353	0.479948225717099	0.46553504462672	0.00045835418979819	0.000819774457890436	0.000819749546907907
212	8.11571529291185	0.31	12.8305778839969	12.4248886640155	13.2362671039784	0.393478245780505	9.99496079268364	9.73068274451995	10.2592388408473	0.5	0.32	0.77	10.7379973834176	11.0296333419812	11.3212693005448	18.8113062609294	19.3222072359764	19.8331082110233	18.7944978277463	19.3015158459767	19.8087535532025	12.8305778839969	0.614736098702236	0.0397875237212707	-6.94135649018748	-0.155783575076813	-0.151522679839834	-0.159784185683076	0.474848771095835	0.482292547926859	0.467859711317146	0.472518517519353	0.479948225717099	0.46553504462672	0.00045835418979819	0.000819774457890436	0.000819749546907907
212	8.11571529291185	0.31	12.8328350364738	12.4235788333575	13.2420912395901	0.386115734336948	9.89116088092302	9.62554812074242	10.1567736411036	0.5	0.33	0.78	10.533561338249	10.824230323172	11.114899308095	18.3534639856013	18.8599197392831	19.3663754929649	18.333398165274	18.8336071342243	19.3450936211402	12.8328350364738	0.622768631126093	-0.0359336514023162	-6.87011641359377	-0.155783575076813	-0.151522679839834	-0.159784185683076	0.474848771095835	0.482292547926859	0.467859711317146	0.472518517519353	0.479948225717099	0.46553504462672	0.00045835418979819	0.000819774457890436	0.000819749546907907
212	8.11571529291185	0.31	12.8331397043321	12.4250023511631	13.241277057501	0.387196697371735	9.95061317567853	9.68401219786448	10.2172141534926	0.5	0.32	0.78	10.6116666487994	10.903805965335	11.1959452818706	18.5054587213009	19.0149142330447	19.5243697447885	18.4696825914748	18.9792532993961	19.4918303628158	12.8331397043321	0.622556357574792	-0.0474422924346274	-6.90360045300177	-0.155783575076813	-0.151522679839834	-0.159784185683076	0.474848771095835	0.482292547926859	0.467859711317146	0.472518517519353	0.479948225717099	0.46553504462672	0.00045835418979819	0.000819774457890436	0.000819749546907907
212	8.11571529291185	0.31	12.8345386684066	12.4254718985473	13.2436054382659	0.389100257417409	10.065453145235	9.79685394734431	10.3340523431258	0.51	0.32	0.77	10.6792487920034	10.9720405060602	11.2648322201171	18.5606079473954	19.0694819628528	19.5783559783102	18.5337730625526	19.041394370091	19.5515066533863	12.8345386684066	0.622355527154811	-0.016463499325279	-6.86374468588543	-0.155783575076813	-0.151522679839834	-0.159784185683076	0.474848771095835	0.482292547926859	0.467859711317146	0.472518517519353	0.479948225717099	0.46553504462672	0.00045835418979819	0.000819774457890436	0.000819749546907907
212	8.11571529291185	0.31	12.8361580677072	12.4284726327642	13.2438435026502	0.37974896826194	9.82429030699652	9.55689498717645	10.0916856268166	0.5	0.33	0.77	10.5461860990691	10.8412611007958	11.1363361025225	18.4752448508665	18.9921694390596	19.5090940272528	18.4728225434746	18.9967016992168	19.5098029303534	12.8361580677072	0.617980471042567	-0.0808098816561044	-6.99334150838772	-0.155783575076813	-0.151522679839834	-0.159784185683076	0.474848771095835	0.482292547926859	0.467859711317146	0.472518517519353	0.479948225717099	0.46553504462672	0.00045835418979819	0.000819774457890436	0.000819749546907907
212	8.11571529291185	0.31	12.8367433868875	12.4251621176663	13.2483246561086	0.378312054783561	9.79332871318783	9.52596120237915	10.0606962239965	0.5	0.32	0.78	10.4798054149839	10.7739447073908	11.0680839997977	18.3223273250075	18.8365846209417	19.3508419168758	18.2797955598852	18.7915612613885	19.3042927211475	12.8367433868875	0.619369404227884	0.100100469980526	-6.81635209294034	-0.155783575076813	-0.151522679839834	-0.159784185683076	0.474848771095835	0.482292547926859	0.467859711317146	0.472518517519353	0.479948225717099	0.46553504462672	0.00045835418979819	0.000819774457890436	0.000819749546907907
212	8.11571529291185	0.31	12.8367440346776	12.4248406122701	13.2486474570852	0.383633465105085	9.99938006408193	9.72944983279389	10.26931029537	0.5	0.32	0.78	10.6377704578791	10.9329007981791	11.2280311384792	18.5243789540493	19.0383124221762	19.552245890303	18.4992924196622	19.0128902855307	19.5186235107284	12.8367440346776	0.61911756528703	0.000749138664672718	-6.88318998790663	-0.155783575076813	-0.151522679839834	-0.159784185683076	0.474848771095835	0.482292547926859	0.467859711317146	0.472518517519353	0.479948225717099	0.46553504462672	0.00045835418979819	0.000819774457890436	0.000819749546907907
212	8.11571529291185	0.31	12.8371069551935	12.4326269551483	13.2415869552387	0.389974477641845	9.80698508628078	9.54576378236234	10.0682063901992	0.5	0.32	0.78	10.4557383120836	10.7418612099034	11.0279841077232	18.2285432551644	18.7273701637504	19.2261970723364	18.1763490042294	18.6735425244855	19.1771857142823	12.8371069551935	0.616084491791026	-0.0247720749893289	-7.00505266628886	-0.155783575076813	-0.151522679839834	-0.159784185683076	0.474848771095835	0.482292547926859	0.467859711317146	0.472518517519353	0.479948225717099	0.46553504462672	0.00045835418979819	0.000819774457890436	0.000819749546907907
212	8.11571529291185	0.31	12.8375005317775	12.4327778488086	13.2422232147464	0.39143077104886	10.0197464261894	9.7536730553193	10.2858197970595	0.5	0.32	0.77	10.6926652827065	10.9843537040037	11.276042125301	18.6519689211828	19.1607815721787	19.6695942231745	18.6354710399594	19.1454713876183	19.657725835395	12.8375005317775	0.618557336603611	0.0912358172304078	-6.81616188378886	-0.155783575076813	-0.151522679839834	-0.159784185683076	0.474848771095835	0.482292547926859	0.467859711317146	0.472518517519353	0.479948225717099	0.46553504462672	0.00045835418979819	0.000819774457890436	0.000819749546907907
212	8.11571529291185	0.31	12.8375953129954	12.4307794890448	13.244411136946	0.386676586868593	9.86151855713866	9.59701482892524	10.1260222853521	0.5	0.32	0.79	10.5890276411015	10.8808722760378	11.1727169109742	18.5486637804861	19.0598842808993	19.5711047813124	18.4880287244758	18.9959485582273	19.5054408793175	12.8375953129954	0.624549073958974	-0.00975871987473391	-6.91239116464411	-0.155783575076813	-0.151522679839834	-0.159784185683076	0.474848771095835	0.482292547926859	0.467859711317146	0.472518517519353	0.479948225717099	0.46553504462672	0.00045835418979819	0.000819774457890436	0.000819749546907907
212	8.11571529291185	0.31	12.8384523644439	12.4336652695759	13.243239459312	0.387592664834478	9.89814353586897	9.63316949279474	10.1631175789432	0.5	0.32	0.77	10.5331344740893	10.8228633353879	11.1125921966865	18.3428783688693	18.8474253558867	19.3519723429042	18.3107490595163	18.8139564005718	19.3233053305399	12.8384523644439	0.615484277720126	0.0283121734757823	-6.93284970246622	-0.155783575076813	-0.151522679839834	-0.159784185683076	0.474848771095835	0.482292547926859	0.467859711317146	0.472518517519353	0.479948225717099	0.46553504462672	0.00045835418979819	0.000819774457890436	0.000819749546907907
212	8.11571529291185	0.31	12.8385629943632	12.435157847616	13.2419681411105	0.390477901443473	9.9178782403472	9.65398246501347	10.1817740156809	0.5	0.32	0.77	10.6163294854798	10.906531431767	11.1967333780542	18.5561244815392	19.0633641492092	19.5706038168791	18.5373255318512	19.0454938081352	19.5518612174018	12.8385629943632	0.618621054518383	0.0286530463414787	-6.90091513994263	-0.155783575076813	-0.151522679839834	-0.159784185683076	0.474848771095835	0.482292547926859	0.467859711317146	0.472518517519353	0.479948225717099	0.46553504462672	0.00045835418979819	0.000819774457890436	0.000819749546907907
212	8.11571529291185	0.31	12.8403473522032	12.4330951550942	13.2475995493121	0.393103389404802	9.99306862126869	9.72863297430304	10.2575042682343	0.51	0.32	0.77	10.6102736357164	10.8986733092115	11.1870729827067	18.4467489427077	18.9481532000132	19.4495574573186	18.4356437866221	18.9357228037507	19.4418492772559	12.8403473522032	0.618371153003909	0.046073270091631	-6.86218655378726	-0.155783575076813	-0.151522679839834	-0.159784185683076	0.474848771095835	0.482292547926859	0.467859711317146	0.472518517519353	0.479948225717099	0.46553504462672	0.00045835418979819	0.000819774457890436	0.000819749546907907
212	8.11571529291185	0.31	12.840624717389	12.4335726476864	13.2476767870917	0.384673482481206	9.90939318611141	9.64247945283553	10.1763069193873	0.5	0.32	0.78	10.5819703302683	10.8748901358103	11.1678099413522	18.4715258008823	18.9828366037656	19.4941474066489	18.4169749719697	18.9302920829691	19.4343272647622	12.840624717389	0.619812481335719	0.0102171161951749	-6.88658183485046	-0.155783575076813	-0.151522679839834	-0.159784185683076	0.474848771095835	0.482292547926859	0.467859711317146	0.472518517519353	0.479948225717099	0.46553504462672	0.00045835418979819	0.000819774457890436	0.000819749546907907
212	8.11571529291185	0.31	12.840948832846	12.4316131016428	13.2502845640493	0.395735780283049	10.2664463677281	9.99626954451266	10.5366231909435	0.5	0.33	0.77	10.9519600708828	11.2479670729706	11.5439740750584	19.0967764440589	19.6129196283074	20.1290628125559	19.0988586498512	19.6203320578075	20.1343527968189	12.840948832846	0.619461181410389	-0.0952574652582629	-6.97525011539146	-0.155783575076813	-0.151522679839834	-0.159784185683076	0.474848771095835	0.482292547926859	0.467859711317146	0.472518517519353	0.479948225717099	0.46553504462672	0.00045835418979819	0.000819774457890436	0.000819749546907907
212	8.11571529291185	0.31	12.842151001392	12.432910689188	13.251391313596	0.390526650720575	10.0315600432978	9.76466674651842	10.2984533400772	0.5	0.32	0.77	10.7257581341404	11.0189205147101	11.3120828952798	18.7334826793327	19.2455166362754	19.757550593218	18.7041827505748	19.2114956846832	19.7229647298338	12.842151001392	0.617821808515069	0.00786984830917249	-6.93553016713949	-0.155783575076813	-0.151522679839834	-0.159784185683076	0.474848771095835	0.482292547926859	0.467859711317146	0.472518517519353	0.479948225717099	0.46553504462672	0.00045835418979819	0.000819774457890436	0.000819749546907907
212	8.11571529291185	0.31	12.8429541700146	12.43954196528	13.2463663747491	0.391668092557535	9.95348265857338	9.68930053089976	10.217664786247	0.5	0.32	0.77	10.6486524963663	10.9389916869379	11.2293308775096	18.6052405071219	19.1125188196664	19.6197971322108	18.5770896347067	19.0830576891488	19.5898881411723	12.8429541700146	0.618117303375134	0.134131635580816	-6.82881676909338	-0.155783575076813	-0.151522679839834	-0.159784185683076	0.474848771095835	0.482292547926859	0.467859711317146	0.472518517519353	0.479948225717099	0.46553504462672	0.00045835418979819	0.000819774457890436	0.000819749546907907
212	8.11571529291185	0.31	12.8430583042426	12.4384264953493	13.2476901131359	0.393887303183822	10.1122517114884	9.84510136654803	10.3794020564288	0.51	0.32	0.78	10.73358658702	11.0248462960274	11.3161060050349	18.6569951146591	19.1632593464697	19.6695235782802	18.6373910531895	19.1402577244822	19.6476597006359	12.8430583042426	0.624397606541811	0.10182510539758	-6.74187201564827	-0.155783575076813	-0.151522679839834	-0.159784185683076	0.474848771095835	0.482292547926859	0.467859711317146	0.472518517519353	0.479948225717099	0.46553504462672	0.00045835418979819	0.000819774457890436	0.000819749546907907
212	8.11571529291185	0.31	12.8435571173164	12.4330168218845	13.2540974127484	0.383680608848186	9.90962341718186	9.64214280439773	10.177104029966	0.5	0.32	0.78	10.6039374738355	10.8980990259889	11.1922605781423	18.5351765807077	19.0493569336069	19.5635372865061	18.5022795525753	19.0188705237085	19.5255644271541	12.8435571173164	0.616363427179642	0.019672795856471	-6.95230022314017	-0.155783575076813	-0.151522679839834	-0.159784185683076	0.474848771095835	0.482292547926859	0.467859711317146	0.472518517519353	0.479948225717099	0.46553504462672	0.00045835418979819	0.000819774457890436	0.000819749546907907
212	8.11571529291185	0.31	12.8440875972497	12.4325128130215	13.2556623814779	0.374344562679614	9.7935851543458	9.52394118068087	10.0632291280107	0.5	0.32	0.78	10.440559830673	10.7361553185724	11.0317508064719	18.211913721896	18.7275335363039	19.2431533507119	18.1725037838375	18.6868431141132	19.2030539107934	12.8440875972497	0.622958896334357	0.023047088934717	-6.80526034950112	-0.155783575076813	-0.151522679839834	-0.159784185683076	0.474848771095835	0.482292547926859	0.467859711317146	0.472518517519353	0.479948225717099	0.46553504462672	0.00045835418979819	0.000819774457890436	0.000819749546907907
212	8.11571529291185	0.31	12.8450133140691	12.4373954312932	13.252631196845	0.392534076733045	9.99602724452176	9.73119742967257	10.260857059371	0.5	0.32	0.76	10.6704576997113	10.9608490269239	11.2512403541365	18.6159732570591	19.1225979336761	19.6292226102932	18.6006773201892	19.1093699030485	19.6104041004444	12.8450133140691	0.614804575110653	-0.00303348602831665	-6.97260418543107	-0.155783575076813	-0.151522679839834	-0.159784185683076	0.474848771095835	0.482292547926859	0.467859711317146	0.472518517519353	0.479948225717099	0.46553504462672	0.00045835418979819	0.000819774457890436	0.000819749546907907
212	8.11571529291185	0.31	12.8455335433797	12.4388459191838	13.2522211675756	0.392640775106084	9.95354170546564	9.68989647122484	10.2171869397064	0.5	0.32	0.78	10.6702132229007	10.960531171385	11.2508491198693	18.6666522203074	19.1745393697448	19.6824265191823	18.5936801649941	19.104547708904	19.6084394485282	12.8455335433797	0.620346965602366	-0.0293840712800443	-6.95677602135698	-0.155783575076813	-0.151522679839834	-0.159784185683076	0.474848771095835	0.482292547926859	0.467859711317146	0.472518517519353	0.479948225717099	0.46553504462672	0.00045835418979819	0.000819774457890436	0.000819749546907907
212	8.11571529291185	0.31	12.8490275331856	12.4439491244716	13.2541059418996	0.401143286001584	10.0760726890522	9.81388025379689	10.3382651243074	0.49	0.32	0.76	10.9033205496152	11.1946190058162	11.4859174620172	19.1855939578508	19.698165690085	20.2107374223192	19.156715109732	19.6658044661612	20.1797739904164	12.8490275331856	0.609648837226531	0.0301722876559885	-7.05537852475084	-0.155783575076813	-0.151522679839834	-0.159784185683076	0.474848771095835	0.482292547926859	0.467859711317146	0.472518517519353	0.479948225717099	0.46553504462672	0.00045835418979819	0.000819774457890436	0.000819749546907907
212	8.11571529291185	0.31	12.8507296761634	12.4422759325675	13.2591834197593	0.387597363037998	9.97693188093953	9.70985131116853	10.2440124507105	0.5	0.32	0.78	10.6500364150484	10.9429778518077	11.235919288567	18.5837140467981	19.0948803640795	19.6060466813609	18.5678424493094	19.0704538194421	19.5761203609787	12.8507296761634	0.623237435563954	0.0461401406037705	-6.81240853773296	-0.155783575076813	-0.151522679839834	-0.159784185683076	0.474848771095835	0.482292547926859	0.467859711317146	0.472518517519353	0.479948225717099	0.46553504462672	0.00045835418979819	0.000819774457890436	0.000819749546907907
212	8.11571529291185	0.31	12.8519298967429	12.4410317286341	13.2628280648517	0.386514909056162	9.93849103108107	9.67183187574521	10.2051501864169	0.5	0.32	0.78	10.6278715242107	10.9208893599292	11.2139071956478	18.5671400866862	19.0790490979393	19.5909581091923	18.5134313416176	19.0141913397421	19.5265365905918	12.8519298967429	0.615217959694683	-0.0159610650560558	-6.99477631169256	-0.155783575076813	-0.151522679839834	-0.159784185683076	0.474848771095835	0.482292547926859	0.467859711317146	0.472518517519353	0.479948225717099	0.46553504462672	0.00045835418979819	0.000819774457890436	0.000819749546907907
212	8.11571529291185	0.31	12.852668545162	12.4467122468129	13.2586248435112	0.391580450987777	10.1547516613745	9.88517794016996	10.4243253825791	0.5	0.33	0.77	10.8534995078396	11.1494798400227	11.4454601722057	18.9513575354587	19.4681704854766	19.9849834354946	18.9566700685094	19.4723651873578	19.9893271547845	12.852668545162	0.616466720653225	0.0539115838442443	-6.84616159800054	-0.155783575076813	-0.151522679839834	-0.159784185683076	0.474848771095835	0.482292547926859	0.467859711317146	0.472518517519353	0.479948225717099	0.46553504462672	0.00045835418979819	0.000819774457890436	0.000819749546907907
212	8.11571529291185	0.31	12.8529958680406	12.44100092905	13.2649908070311	0.378941366991988	9.82300224551769	9.5551830482522	10.0908214427832	0.51	0.32	0.78	10.3852510491553	10.6763359593385	10.9674208695218	18.0156707228035	18.5206262476548	19.0255817725061	17.9804377830396	18.4823108361727	18.9950732146639	12.8529958680406	0.622026819621665	-0.0942038394013434	-6.93508194592367	-0.155783575076813	-0.151522679839834	-0.159784185683076	0.474848771095835	0.482292547926859	0.467859711317146	0.472518517519353	0.479948225717099	0.46553504462672	0.00045835418979819	0.000819774457890436	0.000819749546907907
212	8.11571529291185	0.31	12.8533150630511	12.4461147581154	13.2605153679868	0.394354217871235	9.99005771708267	9.72639345468095	10.2537219794844	0.5	0.32	0.78	10.6471913506664	10.9358167149603	11.2244420792543	18.5551290542093	19.0581237601753	19.5611184661413	18.5179231509326	19.0195085403256	19.5214291807554	12.8533150630511	0.618528348596827	0.0826982118248787	-6.87142582975486	-0.155783575076813	-0.151522679839834	-0.159784185683076	0.474848771095835	0.482292547926859	0.467859711317146	0.472518517519353	0.479948225717099	0.46553504462672	0.00045835418979819	0.000819774457890436	0.000819749546907907
212	8.11571529291185	0.31	12.8556414141273	12.4465913602841	13.2646914679706	0.389676818861789	10.0064357084566	9.73973496618656	10.2731364507266	0.5	0.32	0.78	10.7179623822833	11.0114496828003	11.3049369833173	18.7420880279429	19.2552979670323	19.7685079061216	18.6803290369192	19.1910636631647	19.707700946201	12.8556414141273	0.614554704084927	-0.0940252758132832	-7.0721882780573	-0.155783575076813	-0.151522679839834	-0.159784185683076	0.474848771095835	0.482292547926859	0.467859711317146	0.472518517519353	0.479948225717099	0.46553504462672	0.00045835418979819	0.000819774457890436	0.000819749546907907
212	8.11571529291185	0.31	12.8566679945376	12.4492418508101	13.264094138265	0.387444528096033	9.81237670170387	9.54961665734925	10.0751367460585	0.5	0.32	0.77	10.4420157005178	10.7293303234046	11.0166449462914	18.1844691891378	18.6848193185878	19.1851694480379	18.1667577787459	18.6608687258818	19.1665275255916	12.8566679945376	0.619381248212861	0.123721689808789	-6.76340000476017	-0.155783575076813	-0.151522679839834	-0.159784185683076	0.474848771095835	0.482292547926859	0.467859711317146	0.472518517519353	0.479948225717099	0.46553504462672	0.00045835418979819	0.000819774457890436	0.000819749546907907
212	8.11571529291185	0.31	12.8572706409643	12.4504935804547	13.2640477014739	0.392453006081298	10.0548627515886	9.78842888779202	10.3212966153851	0.5	0.32	0.78	10.7574888735957	11.0502998403194	11.3431108070431	18.7952775768906	19.3068712640231	19.8184649511555	18.7547975942615	19.2695568626536	19.773352824942	12.8572706409643	0.62044074028915	0.100276200573119	-6.83186299246148	-0.155783575076813	-0.151522679839834	-0.159784185683076	0.474848771095835	0.482292547926859	0.467859711317146	0.472518517519353	0.479948225717099	0.46553504462672	0.00045835418979819	0.000819774457890436	0.000819749546907907
212	8.11571529291185	0.31	12.8576983251451	12.4538643798868	13.2615322704033	0.388091002109909	10.051356450123	9.78256312778652	10.3201497724594	0.5	0.33	0.78	10.7192386466866	11.0137687949845	11.3082989432824	18.6925788194944	19.206190671347	19.7198025231996	18.6619532399881	19.1790338318671	19.6884171078432	12.8576983251451	0.627125703667057	0.113520626689046	-6.68627070699333	-0.155783575076813	-0.151522679839834	-0.159784185683076	0.474848771095835	0.482292547926859	0.467859711317146	0.472518517519353	0.479948225717099	0.46553504462672	0.00045835418979819	0.000819774457890436	0.000819749546907907
212	8.11571529291185	0.31	12.8580511261548	12.4476466588653	13.2684555934443	0.384515053287472	9.76810032528458	9.50490430153668	10.0312963490325	0.5	0.32	0.78	10.3977610165944	10.6856807334722	10.9736004503499	18.1126069286194	18.6141549686718	19.1157030087241	18.054623133301	18.5581289929944	19.0582679250163	12.8580511261548	0.620150104727033	0.0603945537553658	-6.85070911305457	-0.155783575076813	-0.151522679839834	-0.159784185683076	0.474848771095835	0.482292547926859	0.467859711317146	0.472518517519353	0.479948225717099	0.46553504462672	0.00045835418979819	0.000819774457890436	0.000819749546907907
212	8.11571529291185	0.31	12.8587476902929	12.4511791392536	13.2663162413321	0.399870577080312	10.1885866642774	9.92276287352226	10.4544104550325	0.5	0.32	0.77	10.9124958208931	11.2048338564467	11.4971718920002	19.0744613977175	19.5854527113247	20.0964440249319	19.0347772900668	19.5477422935269	20.0526165895714	12.8587476902929	0.617465818762773	0.0442817464613168	-6.91682434893387	-0.155783575076813	-0.151522679839834	-0.159784185683076	0.474848771095835	0.482292547926859	0.467859711317146	0.472518517519353	0.479948225717099	0.46553504462672	0.00045835418979819	0.000819774457890436	0.000819749546907907
212	8.11571529291185	0.31	12.8590680139006	12.4536471759856	13.2644888518156	0.397665547377073	10.0033741701823	9.74117968629473	10.2655686540698	0.5	0.32	0.78	10.6683991765342	10.9555507850743	11.2427023936144	18.5977391788024	19.0983176284866	19.5988960781709	18.5734447510817	19.0660776665891	19.5708001257942	12.8590680139006	0.621503088172203	-0.0944057606269129	-6.99701263688296	-0.155783575076813	-0.151522679839834	-0.159784185683076	0.474848771095835	0.482292547926859	0.467859711317146	0.472518517519353	0.479948225717099	0.46553504462672	0.00045835418979819	0.000819774457890436	0.000819749546907907
212	8.11571529291185	0.31	12.8607972332021	12.4477052333965	13.2738892330077	0.38675511328279	9.92123161112256	9.65517032140054	10.1872929008446	0.5	0.32	0.77	10.6024513234334	10.8946162236294	11.1867811238255	18.5146860389346	19.0248832785834	19.5350805182322	18.5012440714779	19.0122747788924	19.5237546921537	12.8607972332021	0.616071718678979	-0.0121782345336971	-6.96064866065618	-0.155783575076813	-0.151522679839834	-0.159784185683076	0.474848771095835	0.482292547926859	0.467859711317146	0.472518517519353	0.479948225717099	0.46553504462672	0.00045835418979819	0.000819774457890436	0.000819749546907907
212	8.11571529291185	0.31	12.8616242434526	12.4573935942851	13.26585489262	0.393191641601716	10.0341945899558	9.76871977584748	10.2996694040641	0.5	0.32	0.79	10.7498772718981	11.0420160307046	11.3341547895111	18.7979178655397	19.3087702459423	19.8196226263449	18.7432555308121	19.2484328024595	19.7576641960807	12.8616242434526	0.624789447331878	-0.0913766646651834	-6.94124666405107	-0.155783575076813	-0.151522679839834	-0.159784185683076	0.474848771095835	0.482292547926859	0.467859711317146	0.472518517519353	0.479948225717099	0.46553504462672	0.00045835418979819	0.000819774457890436	0.000819749546907907
212	8.11571529291185	0.31	12.8618260904374	12.4568631379444	13.2667890429303	0.393171379846198	10.0134790850048	9.74854109185297	10.2784170781566	0.51	0.32	0.79	10.6401901822575	10.9293606957815	11.2185312093055	18.5079357310286	19.0109294922243	19.5139232534199	18.4556300426535	18.9605733235045	19.4589774489741	12.8618260904374	0.622991255657628	0.0388413144297571	-6.80761436715263	-0.155783575076813	-0.151522679839834	-0.159784185683076	0.474848771095835	0.482292547926859	0.467859711317146	0.472518517519353	0.479948225717099	0.46553504462672	0.00045835418979819	0.000819774457890436	0.000819749546907907
212	8.11571529291185	0.31	12.8621630850699	12.4568222473833	13.2675039227565	0.392882848068405	9.97214101935393	9.70813714777016	10.2361448909377	0.5	0.32	0.78	10.6282763108629	10.917302521723	11.2063287325831	18.5233682635858	19.0270942474612	19.5308202313367	18.486970725296	18.9916073675643	19.4987384944574	12.8621630850699	0.620769089607027	-0.121079979574602	-7.0100750947149	-0.155783575076813	-0.151522679839834	-0.159784185683076	0.474848771095835	0.482292547926859	0.467859711317146	0.472518517519353	0.479948225717099	0.46553504462672	0.00045835418979819	0.000819774457890436	0.000819749546907907
212	8.11571529291185	0.31	12.8643471373422	12.4532958190514	13.275398455633	0.389689875526512	9.98855669795299	9.72233979117467	10.2547736047313	0.5	0.32	0.78	10.6688164782903	10.9609497901103	11.2530831019304	18.6222233304431	19.132136663946	19.6420499974489	18.6014250484306	19.1162527199527	19.6187060067351	12.8643471373422	0.618045639547862	0.136691569496986	-6.78118953627121	-0.155783575076813	-0.151522679839834	-0.159784185683076	0.474848771095835	0.482292547926859	0.467859711317146	0.472518517519353	0.479948225717099	0.46553504462672	0.00045835418979819	0.000819774457890436	0.000819749546907907
212	8.11571529291185	0.31	12.8669095160135	12.4560369449282	13.2777820870988	0.386493794230455	9.90160014250025	9.63591897589349	10.167281309107	0.5	0.32	0.77	10.5839895911053	10.8758109222054	11.1676322533056	18.4854768816157	18.9951576993432	19.5048385170708	18.4514913415379	18.9547659523781	19.4671749942313	12.8669095160135	0.614960747686148	0.0466376848411544	-6.93396840070002	-0.155783575076813	-0.151522679839834	-0.159784185683076	0.474848771095835	0.482292547926859	0.467859711317146	0.472518517519353	0.479948225717099	0.46553504462672	0.00045835418979819	0.000819774457890436	0.000819749546907907
212	8.11571529291185	0.31	12.8674702523471	12.4618796513859	13.2730608533083	0.391343478782367	9.9720497536637	9.70719443802984	10.2369050692976	0.5	0.32	0.78	10.705106715235	10.9971895035276	11.2892722918201	18.7457413160183	19.2572082763991	19.76867523678	18.6841655718621	19.1907780921585	19.6972553835233	12.8674702523471	0.618090348598506	-0.0880173151630807	-7.05372781210153	-0.155783575076813	-0.151522679839834	-0.159784185683076	0.474848771095835	0.482292547926859	0.467859711317146	0.472518517519353	0.479948225717099	0.46553504462672	0.00045835418979819	0.000819774457890436	0.000819749546907907
212	8.11571529291185	0.31	12.8683765717444	12.461711532755	13.2750416107338	0.393231997890164	10.0232500893934	9.75808725990743	10.2884129188795	0.5	0.32	0.78	10.6705028471969	10.9604593367874	11.250415826378	18.5829736858485	19.0879408737368	19.592908061625	18.5365388836378	19.045392446926	19.5519707280152	12.8683765717444	0.618082289853831	-0.0843415824511851	-7.00359299573453	-0.155783575076813	-0.151522679839834	-0.159784185683076	0.474848771095835	0.482292547926859	0.467859711317146	0.472518517519353	0.479948225717099	0.46553504462672	0.00045835418979819	0.000819774457890436	0.000819749546907907
212	8.11571529291185	0.31	12.8689251078813	12.4605283333259	13.2773218824368	0.38661393356098	9.8903163760835	9.62500519415935	10.1556275580077	0.5	0.32	0.77	10.5495161268041	10.8403112521957	11.1311063775873	18.399903140804	18.9070924826382	19.4142818244724	18.375857501202	18.8821262238713	19.388590369543	12.8689251078813	0.617923860613145	0.148992103619034	-6.77674802226433	-0.155783575076813	-0.151522679839834	-0.159784185683076	0.474848771095835	0.482292547926859	0.467859711317146	0.472518517519353	0.479948225717099	0.46553504462672	0.00045835418979819	0.000819774457890436	0.000819749546907907
212	8.11571529291185	0.31	12.8698082897837	12.4618190298147	13.2777975497528	0.387068805720274	9.99086538168873	9.72311379615293	10.2586169672245	0.5	0.32	0.78	10.7054179395083	11.0002198607057	11.2950217819031	18.7266796153071	19.2423681348432	19.7580566543794	18.6919490337009	19.2066209522676	19.7196763951952	12.8698082897837	0.618623238722424	-0.0154729839900857	-6.92891235442141	-0.155783575076813	-0.151522679839834	-0.159784185683076	0.474848771095835	0.482292547926859	0.467859711317146	0.472518517519353	0.479948225717099	0.46553504462672	0.00045835418979819	0.000819774457890436	0.000819749546907907
212	8.11571529291185	0.31	12.8702175294629	12.4611750384531	13.2792600204728	0.389362086871744	10.06121837207	9.79287999107301	10.329556753067	0.5	0.32	0.78	10.7633335184272	11.0582636608468	11.3531938032664	18.8065684875393	19.321894330872	19.8372201742046	18.7711295582155	19.293054572477	19.7980635128014	12.8702175294629	0.618424141720604	-0.00877762840166898	-6.9286616390656	-0.155783575076813	-0.151522679839834	-0.159784185683076	0.474848771095835	0.482292547926859	0.467859711317146	0.472518517519353	0.479948225717099	0.46553504462672	0.00045835418979819	0.000819774457890436	0.000819749546907907
212	8.11571529291185	0.31	12.8710311452999	12.4619701178919	13.2800921727079	0.384504132474481	9.79515905946658	9.53122786368599	10.0590902552472	0.5	0.33	0.77	10.4585185997234	10.7481275944507	11.037736589178	18.254496011011	18.7599850234933	19.2654740359756	18.2630385126515	18.7680459369915	19.2754412997294	12.8710311452999	0.617399050620453	0.00017129883771716	-6.91867263061465	-0.155783575076813	-0.151522679839834	-0.159784185683076	0.474848771095835	0.482292547926859	0.467859711317146	0.472518517519353	0.479948225717099	0.46553504462672	0.00045835418979819	0.000819774457890436	0.000819749546907907
212	8.11571529291185	0.31	12.8726188216244	12.4601409341919	13.2850967090569	0.37965272434378	9.91077042866577	9.64096619292223	10.1805746644093	0.5	0.32	0.77	10.6370880950274	10.9347689878536	11.2324498806797	18.6323556500519	19.153785595523	19.6752155409941	18.6164683975832	19.1407411089283	19.6595613352993	12.8726188216244	0.614555737801043	0.0577332079752868	-6.90049787356474	-0.155783575076813	-0.151522679839834	-0.159784185683076	0.474848771095835	0.482292547926859	0.467859711317146	0.472518517519353	0.479948225717099	0.46553504462672	0.00045835418979819	0.000819774457890436	0.000819749546907907
212	8.11571529291185	0.31	12.8731128450356	12.4671200625468	13.2791056275245	0.385887593329565	9.90781257786259	9.64162457474982	10.1740005809754	0.5	0.32	0.78	10.596979509142	10.8895431526127	11.1821067960834	18.5157772529978	19.0269647333695	19.5381522137412	18.4798844807468	18.9860317664659	19.4972837966483	12.8731128450356	0.6181381810717	-0.0177084916619801	-6.94465389113213	-0.155783575076813	-0.151522679839834	-0.159784185683076	0.474848771095835	0.482292547926859	0.467859711317146	0.472518517519353	0.479948225717099	0.46553504462672	0.00045835418979819	0.000819774457890436	0.000819749546907907
212	8.11571529291185	0.31	12.8731299641515	12.4623487947847	13.2839111335183	0.389024798382887	9.96023094522468	9.69439743572595	10.2260644547234	0.5	0.32	0.76	10.6583894382969	10.9506569143079	11.2429243903188	18.6269387171201	19.1377146083727	19.6484904996253	18.614254041405	19.1283813760934	19.6300983766223	12.8731299641515	0.609861944440058	0.156916028514177	-6.8847586151589	-0.155783575076813	-0.151522679839834	-0.159784185683076	0.474848771095835	0.482292547926859	0.467859711317146	0.472518517519353	0.479948225717099	0.46553504462672	0.00045835418979819	0.000819774457890436	0.000819749546907907
212	8.11571529291185	0.31	12.87436283939	12.4634351492694	13.2852905295106	0.386375021295478	9.92777232199213	9.66132217103825	10.194222472946	0.5	0.33	0.77	10.6020150611827	10.894408634594	11.1868022080053	18.5057992315867	19.0161717159616	19.5265442003364	18.5220405898943	19.0246255330241	19.5427132065376	12.87436283939	0.616616994516787	0.0778621893443536	-6.85611345483158	-0.155783575076813	-0.151522679839834	-0.159784185683076	0.474848771095835	0.482292547926859	0.467859711317146	0.472518517519353	0.479948225717099	0.46553504462672	0.00045835418979819	0.000819774457890436	0.000819749546907907
212	8.11571529291185	0.31	12.8745134784164	12.4688171157233	13.2802098411094	0.391815792762915	9.97391428540523	9.70927190131985	10.2385566694906	0.5	0.32	0.77	10.6820056534805	10.9731615168327	11.264317380185	18.6764497529362	19.185507511242	19.6945652695479	18.6521699288177	19.1679252336446	19.6678838934263	12.8745134784164	0.618574868304579	-0.0130878349975389	-6.9566360923783	-0.155783575076813	-0.151522679839834	-0.159784185683076	0.474848771095835	0.482292547926859	0.467859711317146	0.472518517519353	0.479948225717099	0.46553504462672	0.00045835418979819	0.000819774457890436	0.000819749546907907
212	8.11571529291185	0.31	12.8747702378529	12.4663059033541	13.2832345723517	0.382823067475108	9.77457489921039	9.51026048967429	10.0388893087465	0.49	0.32	0.78	10.5171825125888	10.809481854843	11.1017811970973	18.4501337621433	18.9629100648006	19.4756863674579	18.3703404661749	18.8823813702281	19.3953522953582	12.8747702378529	0.618935792031702	0.00646204951712028	-6.95183431892127	-0.155783575076813	-0.151522679839834	-0.159784185683076	0.474848771095835	0.482292547926859	0.467859711317146	0.472518517519353	0.479948225717099	0.46553504462672	0.00045835418979819	0.000819774457890436	0.000819749546907907
212	8.11571529291185	0.31	12.8757207665077	12.4709075769148	13.2805339561007	0.388997407185782	9.96739251205561	9.70135253475113	10.2334324893601	0.5	0.32	0.77	10.6544854970797	10.9466632186582	11.2388409402368	18.607045543404	19.117306144319	19.627566745234	18.5684287032488	19.0744454364055	19.5833350370341	12.8757207665077	0.619108450294142	-0.0044068811658247	-6.92661643558787	-0.155783575076813	-0.151522679839834	-0.159784185683076	0.474848771095835	0.482292547926859	0.467859711317146	0.472518517519353	0.479948225717099	0.46553504462672	0.00045835418979819	0.000819774457890436	0.000819749546907907
212	8.11571529291185	0.31	12.8760184227114	12.4633681715367	13.2886686738862	0.383448847215702	9.91574423667335	9.64796720511113	10.1835212682356	0.5	0.32	0.77	10.62343028295	10.9182810598753	11.2131318368005	18.5841141689261	19.0999118308141	19.6157094927021	18.5597210396926	19.0796168425584	19.5830872280162	12.8760184227114	0.613647838990083	0.0897591691627127	-6.89845926807553	-0.155783575076813	-0.151522679839834	-0.159784185683076	0.474848771095835	0.482292547926859	0.467859711317146	0.472518517519353	0.479948225717099	0.46553504462672	0.00045835418979819	0.000819774457890436	0.000819749546907907
212	8.11571529291185	0.31	12.8783328924152	12.4709775854477	13.2856881993827	0.389426584999293	10.0380521012475	9.77036788717067	10.3057363153243	0.5	0.32	0.78	10.7732379965828	11.0683984019514	11.36355880732	18.8632956654501	19.3801038893999	19.8969121133497	18.8375119481293	19.3547282030977	19.8734251820065	12.8783328924152	0.622056322983923	0.0216681106770708	-6.85662292114742	-0.155783575076813	-0.151522679839834	-0.159784185683076	0.474848771095835	0.482292547926859	0.467859711317146	0.472518517519353	0.479948225717099	0.46553504462672	0.00045835418979819	0.000819774457890436	0.000819749546907907
212	8.11571529291185	0.31	12.8784668899545	12.4683098632334	13.2886239166756	0.388166696964627	10.0531457732095	9.78434744200544	10.3219441044136	0.5	0.33	0.79	10.7002862153474	10.9942474728702	11.2882087303929	18.6360408204592	19.148015349418	19.6599898783769	18.5912587948511	19.1038750602133	19.6122296853243	12.8784668899545	0.624882084286492	-0.117859268448967	-6.93528220284984	-0.155783575076813	-0.151522679839834	-0.159784185683076	0.474848771095835	0.482292547926859	0.467859711317146	0.472518517519353	0.479948225717099	0.46553504462672	0.00045835418979819	0.000819774457890436	0.000819749546907907
212	8.11571529291185	0.31	12.8791807013104	12.4696175995091	13.2887438031118	0.384224222437508	9.84023668983635	9.57493400618113	10.1055393734916	0.51	0.32	0.79	10.452419000709	10.7420350763693	11.0316511520297	18.1832383746783	18.6870603263733	19.1908822780683	18.1326881640069	18.63535778706	19.1349141143471	12.8791807013104	0.622834905661195	0.165638599879201	-6.69101006215092	-0.155783575076813	-0.151522679839834	-0.159784185683076	0.474848771095835	0.482292547926859	0.467859711317146	0.472518517519353	0.479948225717099	0.46553504462672	0.00045835418979819	0.000819774457890436	0.000819749546907907
212	8.11571529291185	0.31	12.8801188436954	12.4710948106322	13.2891428767586	0.389807824691628	9.97096217607374	9.70528008697988	10.2366442651676	0.5	0.33	0.77	10.6987308165083	10.9916086241046	11.2844864317009	18.7297193473765	19.2424455046595	19.7551716619425	18.7239289358528	19.2350988624092	19.7479775395808	12.8801188436954	0.621037380641628	-0.151585929278938	-7.03734633053322	-0.155783575076813	-0.151522679839834	-0.159784185683076	0.474848771095835	0.482292547926859	0.467859711317146	0.472518517519353	0.479948225717099	0.46553504462672	0.00045835418979819	0.000819774457890436	0.000819749546907907
212	8.11571529291185	0.31	12.8807427565469	12.4682059355331	13.2932795775606	0.37813848732448	9.89034470623887	9.62022890250694	10.1604605099708	0.5	0.32	0.78	10.6007580074576	10.8984050071673	11.1960520068771	18.5534056390497	19.074346266029	19.5952868930083	18.5095966206962	19.0296926766075	19.5469210298681	12.8807427565469	0.615811204130867	0.0258834637363962	-6.91592351030497	-0.155783575076813	-0.151522679839834	-0.159784185683076	0.474848771095835	0.482292547926859	0.467859711317146	0.472518517519353	0.479948225717099	0.46553504462672	0.00045835418979819	0.000819774457890436	0.000819749546907907
212	8.11571529291185	0.31	12.8829018706005	12.4740809141987	13.2917228270022	0.376666075193705	9.74782934484081	9.48077034769425	10.0148883419874	0.5	0.33	0.78	10.3862911045504	10.678857255267	10.9714234059837	18.1094302623103	18.6195455912746	19.1296609202388	18.0960400099191	18.6045204636997	19.1202400733328	12.8829018706005	0.619472197230876	0.0235613775499609	-6.86028426439111	-0.155783575076813	-0.151522679839834	-0.159784185683076	0.474848771095835	0.482292547926859	0.467859711317146	0.472518517519353	0.479948225717099	0.46553504462672	0.00045835418979819	0.000819774457890436	0.000819749546907907
212	8.11571529291185	0.31	12.8859950114066	12.474107060306	13.2978829625073	0.380256675987014	9.82704200359813	9.55985982604392	10.0942241811523	0.5	0.32	0.78	10.5017951281015	10.7953028302658	11.08881053243	18.3434455106988	18.8561142950301	19.3687830793614	18.3146702181926	18.822667075039	19.3391150325575	12.8859950114066	0.616986965015471	0.179872047187957	-6.75886453617384	-0.155783575076813	-0.151522679839834	-0.159784185683076	0.474848771095835	0.482292547926859	0.467859711317146	0.472518517519353	0.479948225717099	0.46553504462672	0.00045835418979819	0.000819774457890436	0.000819749546907907
212	8.11571529291185	0.31	12.886250359122	12.4763654416285	13.2961352766156	0.388863802458244	9.85550921805712	9.59238157176703	10.1186368643472	0.49	0.31	0.78	10.6110710883568	10.9021423034879	11.1932135186191	18.6183615508222	19.1290799387422	19.6397983266621	18.541749218643	19.052927007117	19.5574695958758	12.886250359122	0.614091224384347	0.12457777445926	-6.91773320954812	-0.155783575076813	-0.151522679839834	-0.159784185683076	0.474848771095835	0.482292547926859	0.467859711317146	0.472518517519353	0.479948225717099	0.46553504462672	0.00045835418979819	0.000819774457890436	0.000819749546907907
212	8.11571529291185	0.31	12.886859992334	12.4799752934285	13.2937446912395	0.388442939184602	9.99482442806528	9.72774083261321	10.2619080235173	0.5	0.33	0.78	10.6350892841344	10.9270849214398	11.2190805587452	18.5187982771037	19.0272480099254	19.535697742747	18.4920802061188	18.9975364556085	19.5045710434885	12.886859992334	0.623012137081595	0.0976503920052145	-6.76267887477988	-0.155783575076813	-0.151522679839834	-0.159784185683076	0.474848771095835	0.482292547926859	0.467859711317146	0.472518517519353	0.479948225717099	0.46553504462672	0.00045835418979819	0.000819774457890436	0.000819749546907907
212	8.11571529291185	0.31	12.8872500464618	12.4803744300488	13.2941256628748	0.392576607217176	10.0229369156193	9.75741784900587	10.2884559822328	0.5	0.32	0.78	10.6798904015259	10.9705118112912	11.2611332210565	18.6106951525927	19.1171297936435	19.6235644346943	18.5706674893046	19.0777239028594	19.5810864871952	12.8872500464618	0.617519875514865	-0.183556848639251	-7.0857855862549	-0.155783575076813	-0.151522679839834	-0.159784185683076	0.474848771095835	0.482292547926859	0.467859711317146	0.472518517519353	0.479948225717099	0.46553504462672	0.00045835418979819	0.000819774457890436	0.000819749546907907
212	8.11571529291185	0.31	12.8873971799431	12.4777019289925	13.2970924308938	0.395261209016007	9.99189673981949	9.72868399057071	10.2551094890683	0.5	0.32	0.78	10.6458424488899	10.9338692222703	11.2218959956507	18.5484440854845	19.0502783486551	19.5521126118257	18.5246149432791	19.0279558646628	19.5287839361887	12.8873971799431	0.620474224877499	-0.158852865985623	-7.05156394537179	-0.155783575076813	-0.151522679839834	-0.159784185683076	0.474848771095835	0.482292547926859	0.467859711317146	0.472518517519353	0.479948225717099	0.46553504462672	0.00045835418979819	0.000819774457890436	0.000819749546907907
212	8.11571529291185	0.31	12.8877544835326	12.4781750250284	13.2973339420368	0.387965831028751	9.9531246087166	9.6868880417574	10.2193611756758	0.5	0.32	0.79	10.6040703767365	10.8955149852347	11.1869595937329	18.4801209545245	18.9880326738212	19.4959443931178	18.4299684402152	18.9384439899403	19.4454514115447	12.8877544835326	0.622770328751999	-0.0736465927303547	-6.94449989516213	-0.155783575076813	-0.151522679839834	-0.159784185683076	0.474848771095835	0.482292547926859	0.467859711317146	0.472518517519353	0.479948225717099	0.46553504462672	0.00045835418979819	0.000819774457890436	0.000819749546907907
212	8.11571529291185	0.31	12.8886204838507	12.4743804445844	13.3028605231171	0.399014105106983	10.0928390308851	9.82904283393327	10.356635227837	0.5	0.32	0.78	10.8213275515913	11.1117551244802	11.4021826973691	18.9286175877913	19.4366321948674	19.9446468019436	18.8920181277571	19.3998707996493	19.9042103413994	12.8886204838507	0.614227894335517	0.0453220331797846	-6.9313145685227	-0.155783575076813	-0.151522679839834	-0.159784185683076	0.474848771095835	0.482292547926859	0.467859711317146	0.472518517519353	0.479948225717099	0.46553504462672	0.00045835418979819	0.000819774457890436	0.000819749546907907
212	8.11571529291185	0.31	12.8888337062689	12.4789880691447	13.298679343393	0.383142074881522	9.97100572393314	9.70156155811826	10.240449889748	0.5	0.33	0.77	10.6444380097117	10.9400689453001	11.2356998808885	18.5778898815583	19.0938587811783	19.6098276807982	18.5702982950659	19.0886480609007	19.6018088354098	12.8888337062689	0.622363747714435	0.0745332568147909	-6.80680604861066	-0.155783575076813	-0.151522679839834	-0.159784185683076	0.474848771095835	0.482292547926859	0.467859711317146	0.472518517519353	0.479948225717099	0.46553504462672	0.00045835418979819	0.000819774457890436	0.000819749546907907
212	8.11571529291185	0.31	12.8899452453596	12.4806347133402	13.2992557773791	0.388456124190358	9.95636843450432	9.69031985070944	10.2224170182992	0.49	0.32	0.77	10.781596240062	11.0776059131076	11.3736155861533	18.9894039112632	19.5107596658238	20.0321154203844	18.9506191374146	19.4538255703674	19.982200254181	12.8899452453596	0.611081052406403	-0.0599802994372071	-7.12392571370421	-0.155783575076813	-0.151522679839834	-0.159784185683076	0.474848771095835	0.482292547926859	0.467859711317146	0.472518517519353	0.479948225717099	0.46553504462672	0.00045835418979819	0.000819774457890436	0.000819749546907907
212	8.11571529291185	0.31	12.8912288956475	12.4844644800614	13.2979933112335	0.394034195545873	9.99778258641859	9.73373758025301	10.2618275925842	0.5	0.32	0.78	10.7265287595353	11.0175049985283	11.3084812375212	18.7743175933133	19.283604469378	19.7928913454427	18.7133503026303	19.2184731755112	19.7260178882397	12.8912288956475	0.615916647667023	0.025586527403932	-6.92746763207898	-0.155783575076813	-0.151522679839834	-0.159784185683076	0.474848771095835	0.482292547926859	0.467859711317146	0.472518517519353	0.479948225717099	0.46553504462672	0.00045835418979819	0.000819774457890436	0.000819749546907907
212	8.11571529291185	0.31	12.8913965581287	12.4822152821455	13.3005778341119	0.385509186650705	9.9124218144237	9.64589723047613	10.1789463983713	0.5	0.32	0.77	10.6428402697131	10.936911262502	11.2309822552909	18.6427868483002	19.1579033677535	19.6730198872067	18.6201393358232	19.1454423763009	19.6479970109645	12.8913965581287	0.615775098636237	0.205762598542126	-6.75427919774129	-0.155783575076813	-0.151522679839834	-0.159784185683076	0.474848771095835	0.482292547926859	0.467859711317146	0.472518517519353	0.479948225717099	0.46553504462672	0.00045835418979819	0.000819774457890436	0.000819749546907907
212	8.11571529291185	0.31	12.8916402089046	12.4785324169797	13.3047480008296	0.379061399970849	9.88994944005588	9.62037371174336	10.1595251683684	0.5	0.33	0.77	10.5341555245184	10.8293366404259	11.1245177563334	18.3615369300825	18.8760517336833	19.3905665372842	18.3597941867193	18.8766686494739	19.3894158595619	12.8916402089046	0.622112492446021	0.0447398818589941	-6.80193877209008	-0.155783575076813	-0.151522679839834	-0.159784185683076	0.474848771095835	0.482292547926859	0.467859711317146	0.472518517519353	0.479948225717099	0.46553504462672	0.00045835418979819	0.000819774457890436	0.000819749546907907
212	8.11571529291185	0.31	12.8923096525113	12.480202640339	13.3044166646836	0.387024101958016	9.90273404237615	9.63731933985616	10.1681487448961	0.51	0.33	0.78	10.5209652768993	10.8107158569847	11.10046643707	18.3029793629805	18.8070489752392	19.311118587498	18.2871033448301	18.7925248630193	19.2918534106747	12.8923096525113	0.620272239382657	0.00445412479950043	-6.86661522053008	-0.155783575076813	-0.151522679839834	-0.159784185683076	0.474848771095835	0.482292547926859	0.467859711317146	0.472518517519353	0.479948225717099	0.46553504462672	0.00045835418979819	0.000819774457890436	0.000819749546907907
212	8.11571529291185	0.31	12.8925901235319	12.4814155152603	13.3037647318036	0.38599226839702	9.91603587365096	9.64968576748687	10.182385979815	0.5	0.32	0.77	10.5766102256011	10.8685452506707	11.1604802757403	18.4472075521305	18.9563863801599	19.4655652081893	18.4263959090027	18.9360256478487	19.4474864786806	12.8925901235319	0.616511526994308	-0.0245052238980678	-6.97893078006631	-0.155783575076813	-0.151522679839834	-0.159784185683076	0.474848771095835	0.482292547926859	0.467859711317146	0.472518517519353	0.479948225717099	0.46553504462672	0.00045835418979819	0.000819774457890436	0.000819749546907907
212	8.11571529291185	0.31	12.8941989263988	12.4820185709352	13.3063792818624	0.384909811417432	9.94988212544983	9.68201154875051	10.2177527021492	0.5	0.32	0.76	10.671504037129	10.9667507352228	11.2619974333166	18.6802600843345	19.1970836820433	19.7139072797522	18.6727801128318	19.18881739628	19.7067651269511	12.8941989263988	0.613493272017145	0.0952567559790082	-6.86622815670378	-0.155783575076813	-0.151522679839834	-0.159784185683076	0.474848771095835	0.482292547926859	0.467859711317146	0.472518517519353	0.479948225717099	0.46553504462672	0.00045835418979819	0.000819774457890436	0.000819749546907907
212	8.11571529291185	0.31	12.8976913127685	12.4912919428613	13.3040906826757	0.401042462105929	10.1148707584394	9.85161350597796	10.3781280109009	0.5	0.32	0.78	10.8035293652954	11.0922239487632	11.380918532231	18.8492989843815	19.3529946133708	19.85669024236	18.7957967393869	19.2967334405266	19.7988925128991	12.8976913127685	0.619859517136076	-0.0545943366586958	-6.95943156506556	-0.155783575076813	-0.151522679839834	-0.159784185683076	0.474848771095835	0.482292547926859	0.467859711317146	0.472518517519353	0.479948225717099	0.46553504462672	0.00045835418979819	0.000819774457890436	0.000819749546907907
212	8.11571529291185	0.31	12.8993427093391	12.4880325287792	13.3106528898989	0.394690989549288	10.0301021997561	9.76556759639852	10.2946368031137	0.49	0.32	0.76	10.9022166402677	11.1975413642208	11.4928660881739	19.2447774799811	19.7660896850443	20.2874018901075	19.2129569844754	19.7378517792923	20.2546268587113	12.8993427093391	0.606957834546125	-0.0546170530913066	-7.19695045063077	-0.155783575076813	-0.151522679839834	-0.159784185683076	0.474848771095835	0.482292547926859	0.467859711317146	0.472518517519353	0.479948225717099	0.46553504462672	0.00045835418979819	0.000819774457890436	0.000819749546907907
212	8.11571529291185	0.31	12.899888876993	12.4900542426447	13.3097235113413	0.38066375764283	9.7493240277489	9.48448367666939	10.0141643788284	0.5	0.32	0.78	10.3882274455104	10.6783035210832	10.968379596656	18.1104067862735	18.6161134388421	19.1218200914106	18.0783505448913	18.5831364789423	19.0864070334405	12.899888876993	0.620655091102235	0.00500773977018008	-6.89917470255954	-0.155783575076813	-0.151522679839834	-0.159784185683076	0.474848771095835	0.482292547926859	0.467859711317146	0.472518517519353	0.479948225717099	0.46553504462672	0.00045835418979819	0.000819774457890436	0.000819749546907907
212	8.11571529291185	0.31	12.9005030770469	12.4870856160276	13.3139205380662	0.381436909921522	9.84806316315368	9.58097869291072	10.1151476333966	0.5	0.32	0.77	10.5879075103662	10.8830616651792	11.1782158199922	18.5656467348546	19.0831926017049	19.6007384685552	18.52713629255	19.0432500277643	19.5624896172143	12.9005030770469	0.614580667832369	-0.0304917785648281	-7.0254596752836	-0.155783575076813	-0.151522679839834	-0.159784185683076	0.474848771095835	0.482292547926859	0.467859711317146	0.472518517519353	0.479948225717099	0.46553504462672	0.00045835418979819	0.000819774457890436	0.000819749546907907
212	8.11571529291185	0.31	12.9025899546424	12.4967849192639	13.3083949900208	0.391763168304041	9.95675298287545	9.69253677404251	10.2209691917084	0.5	0.33	0.78	10.611455630458	10.9007213451249	11.1899870597918	18.4943430562872	18.9984943761228	19.5026456959583	18.481360884345	18.9836036118878	19.4893847463999	12.9025899546424	0.620678180890763	-0.104869170372759	-7.01829819618506	-0.155783575076813	-0.151522679839834	-0.159784185683076	0.474848771095835	0.482292547926859	0.467859711317146	0.472518517519353	0.479948225717099	0.46553504462672	0.00045835418979819	0.000819774457890436	0.000819749546907907
212	8.11571529291185	0.31	12.9032946571272	12.4919561535454	13.314633160709	0.384158113108455	9.83758108571487	9.57231294077389	10.1028492306559	0.5	0.32	0.76	10.4904207001074	10.7811314672945	11.0718422344817	18.2953199096298	18.8023202138987	19.3093205181676	18.3033198838581	18.808082376584	19.3193968745455	12.9032946571272	0.615999147616398	-0.0510239105145012	-6.98081625752624	-0.155783575076813	-0.151522679839834	-0.159784185683076	0.474848771095835	0.482292547926859	0.467859711317146	0.472518517519353	0.479948225717099	0.46553504462672	0.00045835418979819	0.000819774457890436	0.000819749546907907
212	8.11571529291185	0.31	12.9037440694686	12.4905703628515	13.3169177760856	0.38542959317735	9.96515097761682	9.69716359660221	10.2331383586314	0.5	0.32	0.77	10.6308445312447	10.924634788109	11.2184250449734	18.5442759716352	19.0567590189658	19.5692420662965	18.5312085421121	19.0463642424923	19.5555994298477	12.9037440694686	0.617085512986125	-0.0424185713746871	-6.98888092367176	-0.155783575076813	-0.151522679839834	-0.159784185683076	0.474848771095835	0.482292547926859	0.467859711317146	0.472518517519353	0.479948225717099	0.46553504462672	0.00045835418979819	0.000819774457890436	0.000819749546907907
212	8.11571529291185	0.31	12.9046809627068	12.4903795303059	13.3189823951078	0.385744859145807	9.95512431948018	9.6875846524496	10.2226639865107	0.5	0.32	0.77	10.6843626917782	10.9794301352683	11.2744975787584	18.7104212127417	19.227142360566	19.7438635083902	18.6888669103366	19.203001122962	19.7244162860317	12.9046809627068	0.611837348691263	0.0791491652894907	-6.96303408931253	-0.155783575076813	-0.151522679839834	-0.159784185683076	0.474848771095835	0.482292547926859	0.467859711317146	0.472518517519353	0.479948225717099	0.46553504462672	0.00045835418979819	0.000819774457890436	0.000819749546907907
212	8.11571529291185	0.31	12.9069985568147	12.4938553039161	13.3201418097133	0.392342262218075	10.1188881293739	9.85069544159728	10.3870808171505	0.5	0.32	0.76	10.8372145096829	11.1322659306304	11.4273173515778	18.9473824068678	19.4632393272403	19.9790962476127	18.9514379163263	19.4725838231993	19.9872438718492	12.9069985568147	0.614776688783232	-0.0854787439346852	-7.03960986662821	-0.155783575076813	-0.151522679839834	-0.159784185683076	0.474848771095835	0.482292547926859	0.467859711317146	0.472518517519353	0.479948225717099	0.46553504462672	0.00045835418979819	0.000819774457890436	0.000819749546907907
212	8.11571529291185	0.31	12.9074488705815	12.5012415772656	13.3136561638975	0.392047103417334	10.1274569795767	9.85887095190222	10.3960430072512	0.5	0.33	0.77	10.8124050410757	11.1069682759287	11.4015315107817	18.8658192556051	19.3797823125727	19.8937453695402	18.8660771760467	19.3757930756956	19.8886148396069	12.9074488705815	0.617812428057539	-0.0395154841112481	-6.94543769011397	-0.155783575076813	-0.151522679839834	-0.159784185683076	0.474848771095835	0.482292547926859	0.467859711317146	0.472518517519353	0.479948225717099	0.46553504462672	0.00045835418979819	0.000819774457890436	0.000819749546907907
212	8.11571529291185	0.31	12.907539982939	12.4961419529262	13.3189380129519	0.385147536013078	9.8302091942429	9.56569326842276	10.094725120063	0.5	0.32	0.79	10.5251059106445	10.8161520540014	11.1071981973582	18.4033326561653	18.912231952758	19.4211312493507	18.3492282995778	18.8527807670843	19.3663104785858	12.907539982939	0.61810790971279	-0.0134868366891827	-6.92148975628428	-0.155783575076813	-0.151522679839834	-0.159784185683076	0.474848771095835	0.482292547926859	0.467859711317146	0.472518517519353	0.479948225717099	0.46553504462672	0.00045835418979819	0.000819774457890436	0.000819749546907907
212	8.11571529291185	0.31	12.9076532215962	12.4937211551914	13.321585288001	0.374799859872992	9.70704787334916	9.44004608958184	9.97404965711648	0.49	0.32	0.78	10.4632821025883	10.7592250417372	11.0551679808861	18.3828614560006	18.9028013750352	19.4227412940697	18.3294006258708	18.8450113014589	19.365418521035	12.9076532215962	0.612360731787512	-0.141672995542464	-7.16079554094263	-0.155783575076813	-0.151522679839834	-0.159784185683076	0.474848771095835	0.482292547926859	0.467859711317146	0.472518517519353	0.479948225717099	0.46553504462672	0.00045835418979819	0.000819774457890436	0.000819749546907907
212	8.11571529291185	0.31	12.9079154415207	12.4983040381869	13.3175268448545	0.403016561469722	10.1331749639993	9.87052194066479	10.3958279873338	0.5	0.32	0.77	10.8479867158619	11.1366499218344	11.4253131278068	18.9537079775459	19.4580631406901	19.9624183038342	18.942537894712	19.4472038420712	19.9482725630978	12.9079154415207	0.615984974372862	-0.0631449612314131	-7.02717185243917	-0.155783575076813	-0.151522679839834	-0.159784185683076	0.474848771095835	0.482292547926859	0.467859711317146	0.472518517519353	0.479948225717099	0.46553504462672	0.00045835418979819	0.000819774457890436	0.000819749546907907
[truncated: 1,351 more rows]
