# Supplementary material for: Re-expressing coefficients from regression models for inclusion in a meta-analysis
Source: BMC Med Res Methodol. 2024 Jan 8;24:6. doi: 10.1186/s12874-023-02132-y (PMC10773134; doi:10.1186/s12874-023-02132-y)
Supplement: Supplementary file 2 — Additional file 2. [file 12874_2023_2132_MOESM2_ESM.zip › Supp_Files_R1/simdata/simdata_scenario_213.csv]

ex_no	errsd	rsquare	beta	b_low_ci	b_hi_ci	lrsquare	lbeta	lb_low_ci	lb_hi_ci	x_median	x_25	x_75	rbl	rb	rbu	altl	alt	altu	dzl	dz	dzu	observed_beta	xlog	error	ylog	RelBias_rb	RelBias_rbl	RelBias_rbu	RelBias_alt	RelBias_altl	RelBias_altu	RelBias_dz	RelBias_dzl	RelBias_dzu	MC_SE_RelBias_rb	MC_SE_RelBias_alt	MC_SE_RelBias_dz
213	8.47500280622663	0.11	3.32357478840415	1.85594694372975	4.79120263307855	0.240226223642289	7.70554786653848	5.56600532140649	9.84509041167047	1.07	0.66	1.59	3.66536501003327	5.07431162965717	6.48325824928108	4.97721657689279	6.89043189158951	8.80364720628622	4.9704459008919	6.88151122715475	8.79328588001992	3.32357478840415	1.24756130050453	0.101873030935023	0.365484314783793	0.053777395324715	0.10510976521702	0.0234054168495527	0.460606499779391	0.531760843699089	0.418507532640089	0.459322797447378	0.530441601898672	0.41725065602415	0.00365897583766337	0.00520171850303416	0.00520821720083929
213	8.47500280622663	0.13	3.41230290262936	2.05783912202932	4.76676668322941	0.26087185006769	7.99074628468858	5.89074739352418	10.090745175853	0.96	0.62	1.41	4.21861342512887	5.72251147459553	7.2264095240622	5.9152358337614	8.0239646353954	10.1326934370294	5.93870769006234	8.0558000928059	10.1736509395384	3.41230290262936	1.20804395835814	-0.854950055740417	-1.33246681143477	0.053777395324715	0.10510976521702	0.0234054168495527	0.460606499779391	0.531760843699089	0.418507532640089	0.459322797447378	0.530441601898672	0.41725065602415	0.00365897583766337	0.00520171850303416	0.00520821720083929
213	8.47500280622663	0.13	4.57347111959705	2.72994816990017	6.41699406929392	0.200073969708862	7.6190112089439	5.24045349272827	9.99756892515953	0.97	0.62	1.38	3.7078914962612	5.39084392424483	7.07379635222847	5.17421465510686	7.52270762624724	9.87120059738761	5.19903884033009	7.55847054178359	9.91940921133234	4.57347111959705	1.13908301283649	0.993756132396338	0.537613890513333	0.053777395324715	0.10510976521702	0.0234054168495527	0.460606499779391	0.531760843699089	0.418507532640089	0.459322797447378	0.530441601898672	0.41725065602415	0.00365897583766337	0.00520171850303416	0.00520821720083929
213	8.47500280622663	0.14	3.39083105451896	2.08992084956722	4.6917412594707	0.333661348815363	8.63567091462271	6.7303150647115	10.5410267645339	0.86	0.56	1.25	5.19716828786665	6.66848945263359	8.13981061740053	7.52035905965358	9.64937679358904	11.7783945275245	7.56284764254926	9.70341761529698	11.8439131237061	3.39083105451896	1.11675461281754	-0.185813133506014	-1.41759807449444	0.053777395324715	0.10510976521702	0.0234054168495527	0.460606499779391	0.531760843699089	0.418507532640089	0.459322797447378	0.530441601898672	0.41725065602415	0.00365897583766337	0.00520171850303416	0.00520821720083929
213	8.47500280622663	0.15	3.24713836103553	2.05485122307687	4.43942549899418	0.33968172139683	9.3700862118577	7.33037060399984	11.4098018197156	0.97	0.6	1.7	5.18389653567454	6.62634402496876	8.06879151426297	7.23242234004819	9.24488330915208	11.257344278256	7.10060724391386	9.07522290274849	11.0514037955671	3.24713836103553	1.32695563199029	1.39551400300414	1.50144852037102	0.053777395324715	0.10510976521702	0.0234054168495527	0.460606499779391	0.531760843699089	0.418507532640089	0.459322797447378	0.530441601898672	0.41725065602415	0.00365897583766337	0.00520171850303416	0.00520821720083929
213	8.47500280622663	0.15	3.46665358943062	2.16028537781533	4.77302180104591	0.326187038430813	9.76552084721908	7.57414331987253	11.9568983745656	0.98	0.72	1.43	5.31754663115683	6.85603774441062	8.39452885766441	7.39773375010506	9.53807184626168	11.6784099424183	7.51196559698983	9.6855433692411	11.8577922282682	3.46665358943062	1.2379758619108	-0.212588356604436	-0.12414400026769	0.053777395324715	0.10510976521702	0.0234054168495527	0.460606499779391	0.531760843699089	0.418507532640089	0.459322797447378	0.530441601898672	0.41725065602415	0.00365897583766337	0.00520171850303416	0.00520821720083929
213	8.47500280622663	0.15	5.04687272234105	3.16794219315433	6.92580325152777	0.192860868046362	7.13347155502175	4.85502661275189	9.41191649729162	1.01	0.64	1.43	3.34580777264368	4.91598223417279	6.48615669570189	4.62125049743093	6.7899852259241	8.95871995441727	4.64553120074024	6.8236352440741	9.00657131880721	5.04687272234105	1.20555121916056	-0.0137255878464946	-0.137737559215186	0.053777395324715	0.10510976521702	0.0234054168495527	0.460606499779391	0.531760843699089	0.418507532640089	0.459322797447378	0.530441601898672	0.41725065602415	0.00365897583766337	0.00520171850303416	0.00520821720083929
213	8.47500280622663	0.15	5.95308759224696	3.74600713707476	8.16016804741915	0.197483030752753	7.723405950558	5.29256499815946	10.1542469029565	0.97	0.66	1.47	3.76176736088236	5.48952283623487	7.21727831158737	5.25882597012366	7.6741708046527	10.0895156391817	5.29101618581308	7.72165563105903	10.1511213950581	5.95308759224696	1.12750387149963	-0.589940848661164	-0.877271582152477	0.053777395324715	0.10510976521702	0.0234054168495527	0.460606499779391	0.531760843699089	0.418507532640089	0.459322797447378	0.530441601898672	0.41725065602415	0.00365897583766337	0.00520171850303416	0.00520821720083929
213	8.47500280622663	0.16	4.51337888400606	2.91726107344864	6.10949669456349	0.269257054766677	7.65011564455813	5.68244579065224	9.61778549846403	0.99	0.68	1.57	3.95384098883897	5.32294401375017	6.69204703866137	5.48136315086354	7.37940378822558	9.27744442558762	5.49668596371903	7.40088660532031	9.30487271428442	4.51337888400606	1.24871678571825	-0.139978971989714	-0.190724145454566	0.053777395324715	0.10510976521702	0.0234054168495527	0.460606499779391	0.531760843699089	0.418507532640089	0.459322797447378	0.530441601898672	0.41725065602415	0.00365897583766337	0.00520171850303416	0.00520821720083929
213	8.47500280622663	0.16	4.78942970472513	3.10322986822691	6.47562954122335	0.205767621747682	7.85093406390276	5.44273675697336	10.2591313708322	1.1	0.67	1.69	3.510929162459	5.06437746087631	6.61782575929363	4.73209273693825	6.8258579683054	8.91962319967256	4.69960301540195	6.77861091662709	8.85743857426101	4.78942970472513	1.32016764762468	0.309069062559086	1.16458463622144	0.053777395324715	0.10510976521702	0.0234054168495527	0.460606499779391	0.531760843699089	0.418507532640089	0.459322797447378	0.530441601898672	0.41725065602415	0.00365897583766337	0.00520171850303416	0.00520821720083929
213	8.47500280622663	0.16	5.57918163144126	3.58915368282795	7.56920958005457	0.214807238956325	7.66499531187835	5.37696885398196	9.95302176977475	0.92	0.6	1.32	3.96977589710457	5.65900872161093	7.3482415461173	5.63580652679676	8.03397449002511	10.4321424532535	5.67307284936384	8.08812286164481	10.5032721836415	5.57918163144126	1.08656736420877	-0.0422993607499887	-1.01220015417139	0.053777395324715	0.10510976521702	0.0234054168495527	0.460606499779391	0.531760843699089	0.418507532640089	0.459322797447378	0.530441601898672	0.41725065602415	0.00365897583766337	0.00520171850303416	0.00520821720083929
213	8.47500280622663	0.16	6.40941070584303	4.08693390922141	8.73188750246465	0.128578326187061	7.15792698714383	4.24852976088076	10.0673242134069	0.89	0.69	1.37	3.19785588984364	5.38775064862987	7.5776454074161	4.57680034364058	7.71099757760025	10.8451948115599	4.64481853841798	7.82521717355566	11.0066911840179	6.40941070584303	1.09977415110616	0.00944846309907822	-0.437435210344959	0.053777395324715	0.10510976521702	0.0234054168495527	0.460606499779391	0.531760843699089	0.418507532640089	0.459322797447378	0.530441601898672	0.41725065602415	0.00365897583766337	0.00520171850303416	0.00520821720083929
213	8.47500280622663	0.17	4.23517889594195	2.76215574118548	5.70820205069841	0.24781397728332	7.76476458203293	5.65266940395045	9.87685976011542	0.97	0.72	1.65	4.0184325445339	5.51990227400867	7.02137200348344	5.61803283873102	7.71718621584171	9.8163395929524	5.63102113408131	7.73501582373752	9.83932963148548	4.23517889594195	1.28477290107643	1.45453557844448	1.94319176271552	0.053777395324715	0.10510976521702	0.0234054168495527	0.460606499779391	0.531760843699089	0.418507532640089	0.459322797447378	0.530441601898672	0.41725065602415	0.00365897583766337	0.00520171850303416	0.00520821720083929
213	8.47500280622663	0.17	4.44451838874541	2.91009799290114	5.97893878458967	0.216502846551268	7.15943257047181	5.03300315787867	9.28586198306495	1.03	0.68	1.63	3.40411329353542	4.84234140587858	6.28056951822174	4.66845175064294	6.64085923826773	8.61326672589251	4.66436397227488	6.63527578517092	8.60633055514004	4.44451838874541	1.28049630075445	1.59529993728014	2.08214348150381	0.053777395324715	0.10510976521702	0.0234054168495527	0.460606499779391	0.531760843699089	0.418507532640089	0.459322797447378	0.530441601898672	0.41725065602415	0.00365897583766337	0.00520171850303416	0.00520821720083929
213	8.47500280622663	0.17	4.54416098158456	2.96815592858413	6.120166034585	0.264795200981117	8.34016873759717	6.1704201689615	10.5099173062328	1.04	0.66	1.46	4.16057345557101	5.62358538226904	7.08659730896707	5.69927585482943	7.70335260967985	9.70742936453027	5.73227855997158	7.7476135091326	9.76324286660235	4.54416098158456	1.22104987794575	-0.0849568592635112	-0.32071026437726	0.053777395324715	0.10510976521702	0.0234054168495527	0.460606499779391	0.531760843699089	0.418507532640089	0.459322797447378	0.530441601898672	0.41725065602415	0.00365897583766337	0.00520171850303416	0.00520821720083929
213	8.47500280622663	0.17	4.58653844552349	2.98459689581877	6.1884799952282	0.200144048226725	7.08827168665371	4.87588840842821	9.30065496487921	1	0.66	1.5	3.37744476654832	4.90992494220731	6.44240511786631	4.67415685264668	6.79500655107778	8.91585624950888	4.68948333835645	6.81790473143459	8.94551499275148	4.58653844552349	1.22931831127278	-1.86076070389438	-1.81384511853106	0.053777395324715	0.10510976521702	0.0234054168495527	0.460606499779391	0.531760843699089	0.418507532640089	0.459322797447378	0.530441601898672	0.41725065602415	0.00365897583766337	0.00520171850303416	0.00520821720083929
213	8.47500280622663	0.17	4.70366989355501	3.09696871952095	6.31037106758907	0.243478984709427	7.95490951225145	5.76563378142142	10.1441852430815	1.09	0.68	1.62	3.76486121590629	5.19442119186003	6.62398116781378	5.09663793328405	7.03188844678712	8.96713896029019	5.09183172348169	7.02637369928543	8.95850561679469	4.70366989355501	1.30929404013431	0.0924479578488745	0.850318541189357	0.053777395324715	0.10510976521702	0.0234054168495527	0.460606499779391	0.531760843699089	0.418507532640089	0.459322797447378	0.530441601898672	0.41725065602415	0.00365897583766337	0.00520171850303416	0.00520821720083929
213	8.47500280622663	0.18	4.23594254268098	2.80662159070279	5.66526349465917	0.318692878757599	9.35041998074759	7.2158919416002	11.484948019895	0.93	0.63	1.49	5.27660158819529	6.83746947986646	8.39833737153763	7.46154663711297	9.66874162301676	11.8759366089206	7.4533635875421	9.6581122697578	11.8633884930487	4.23594254268098	1.23866571943697	0.953514456987747	0.67546585836934	0.053777395324715	0.10510976521702	0.0234054168495527	0.460606499779391	0.531760843699089	0.418507532640089	0.459322797447378	0.530441601898672	0.41725065602415	0.00365897583766337	0.00520171850303416	0.00520821720083929
213	8.47500280622663	0.18	4.26694590516303	2.86694028145153	5.66695152887454	0.272007931753076	8.07815409859909	6.01481724771246	10.1414909494857	1.07	0.7	1.55	3.98063262324494	5.34615806535317	6.71168350746141	5.41515411695265	7.27278113745576	9.13040815795887	5.44805567760471	7.31838621167843	9.18744758304288	4.26694590516303	1.32189526756148	-0.235017787567237	0.350224464774439	0.053777395324715	0.10510976521702	0.0234054168495527	0.460606499779391	0.531760843699089	0.418507532640089	0.459322797447378	0.530441601898672	0.41725065602415	0.00365897583766337	0.00520171850303416	0.00520821720083929
213	8.47500280622663	0.18	4.28127361456536	2.83552520841157	5.72702202071916	0.253189578416945	7.80953985582448	5.7154602883276	9.90361942332136	0.96	0.59	1.42	4.06782964682338	5.5582361089009	7.04864257097842	5.68974023881492	7.77439627304546	9.85905230727601	5.67590960634661	7.75532382758606	9.83589260635486	4.28127361456536	1.1854481807195	-0.210905779033748	-0.594862874659131	0.053777395324715	0.10510976521702	0.0234054168495527	0.460606499779391	0.531760843699089	0.418507532640089	0.459322797447378	0.530441601898672	0.41725065602415	0.00365897583766337	0.00520171850303416	0.00520821720083929
213	8.47500280622663	0.18	4.49263264691553	2.98593044294972	5.99933485088134	0.269446010081791	8.60512654143579	6.39288265958978	10.8173704232818	0.96	0.66	1.47	4.54927875439685	6.12354730070429	7.69781584701173	6.36276803995978	8.56459081968674	10.7664135994137	6.39363456051929	8.60663893487898	10.8199288078116	4.49263264691553	1.19934047464155	-0.435227479403709	-0.750171355055059	0.053777395324715	0.10510976521702	0.0234054168495527	0.460606499779391	0.531760843699089	0.418507532640089	0.459322797447378	0.530441601898672	0.41725065602415	0.00365897583766337	0.00520171850303416	0.00520821720083929
213	8.47500280622663	0.18	4.70621790143124	3.13139021243544	6.28104559042704	0.24164839779947	8.07419856212161	5.84099541436886	10.3074017098744	1.13	0.75	1.86	3.70801883311218	5.12571543147997	6.54341202984776	4.96951357773957	6.86952078153007	8.76952798532056	4.94400091889356	6.83370323516449	8.7235902724288	4.70621790143124	1.38164274135991	-0.127737480867982	1.07460136921337	0.053777395324715	0.10510976521702	0.0234054168495527	0.460606499779391	0.531760843699089	0.418507532640089	0.459322797447378	0.530441601898672	0.41725065602415	0.00365897583766337	0.00520171850303416	0.00520821720083929
213	8.47500280622663	0.18	4.7310794040687	3.17447652453414	6.28768228360326	0.271888897136144	8.48548055594605	6.31745201865777	10.6535090932343	1.12	0.64	1.52	4.02169175319137	5.40185933710733	6.78202692102328	5.3951861584318	7.24671071626264	9.09823527409349	5.39135702905958	7.24211840784762	9.09252531200412	4.7310794040687	1.26134776369551	-0.553605354680617	-0.274306630393937	0.053777395324715	0.10510976521702	0.0234054168495527	0.460606499779391	0.531760843699089	0.418507532640089	0.459322797447378	0.530441601898672	0.41725065602415	0.00365897583766337	0.00520171850303416	0.00520821720083929
213	8.47500280622663	0.18	4.91147799372702	3.28425728828	6.53869869917404	0.286785193037512	8.7504519627048	6.59594570552726	10.9049582198823	1.1	0.68	1.58	4.25112538754396	5.63971720688454	7.02830902622511	5.72796375811176	7.59895152979649	9.46993930148123	5.73404912913407	7.60736327366094	9.48077982393462	4.91147799372702	1.24167275151573	-0.534823685906011	-0.25023416547448	0.053777395324715	0.10510976521702	0.0234054168495527	0.460606499779391	0.531760843699089	0.418507532640089	0.459322797447378	0.530441601898672	0.41725065602415	0.00365897583766337	0.00520171850303416	0.00520821720083929
213	8.47500280622663	0.18	5.05094697042585	3.39243808681548	6.70945585403622	0.26297257369108	8.7942409466273	6.49560381419249	11.0928780790621	1.11	0.72	1.64	4.17170966569376	5.64797684848422	7.12424403127468	5.61390439437003	7.60052942076755	9.58715444716507	5.63776647798038	7.63375871565161	9.62774282230855	5.05094697042585	1.30811660088272	-0.483260417455185	0.250222775099969	0.053777395324715	0.10510976521702	0.0234054168495527	0.460606499779391	0.531760843699089	0.418507532640089	0.459322797447378	0.530441601898672	0.41725065602415	0.00365897583766337	0.00520171850303416	0.00520821720083929
213	8.47500280622663	0.18	5.1138762631466	3.41145960426552	6.81629292202768	0.280030081874532	8.35773191956609	6.26540891472798	10.4500549244042	1	0.63	1.47	4.3404779723825	5.78997345419548	7.23946893600846	6.00721657171255	8.0133166681473	10.019416764582	6.01171556369608	8.01934179210544	10.0274940852113	5.1138762631466	1.18747319758811	0.381882886975063	-0.0479882979018918	0.053777395324715	0.10510976521702	0.0234054168495527	0.460606499779391	0.531760843699089	0.418507532640089	0.459322797447378	0.530441601898672	0.41725065602415	0.00365897583766337	0.00520171850303416	0.00520821720083929
213	8.47500280622663	0.18	5.1736589755092	3.47169570720776	6.87562224381064	0.251900598704106	8.74184390438404	6.38975592356255	11.0939318852055	1.01	0.65	1.53	4.38969926929687	6.00556050316032	7.62142173702376	6.05581505365724	8.28497841641736	10.5141417791775	6.05323606686009	8.28199726449315	10.5096601184865	5.1736589755092	1.22368604885414	0.201973292553104	0.303489331518108	0.053777395324715	0.10510976521702	0.0234054168495527	0.460606499779391	0.531760843699089	0.418507532640089	0.459322797447378	0.530441601898672	0.41725065602415	0.00365897583766337	0.00520171850303416	0.00520821720083929
213	8.47500280622663	0.18	5.28294353131339	3.55065663437131	7.01523042825547	0.227739333105833	7.52987591474909	5.36498400923161	9.69476782026656	0.94	0.66	1.63	3.88042377582137	5.4462621842487	7.01210059267602	5.46282742311275	7.6672013502644	9.87157527741605	5.43986201868594	7.63583221133692	9.83043312539238	5.28294353131339	1.22357294923626	1.22653022838012	1.29995264533018	0.053777395324715	0.10510976521702	0.0234054168495527	0.460606499779391	0.531760843699089	0.418507532640089	0.459322797447378	0.530441601898672	0.41725065602415	0.00365897583766337	0.00520171850303416	0.00520821720083929
213	8.47500280622663	0.18	5.48145791452275	3.65316598025377	7.30974984879173	0.251272106494525	8.69478554364568	6.35145149810706	11.0381195891843	0.9	0.65	1.4	4.72779104415734	6.47208425292518	8.21637746169302	6.73485352929891	9.21964170277793	11.704429876257	6.79050504993433	9.29677748387913	11.8019626022882	5.48145791452275	1.15334700560125	0.30741673264639	-0.0822064972308226	0.053777395324715	0.10510976521702	0.0234054168495527	0.460606499779391	0.531760843699089	0.418507532640089	0.459322797447378	0.530441601898672	0.41725065602415	0.00365897583766337	0.00520171850303416	0.00520821720083929
213	8.47500280622663	0.18	5.49008666489197	3.6715932579547	7.30858007182923	0.292407647756375	9.50378664385435	7.19555526248908	11.8120180252196	1.08	0.69	1.77	4.70930512261342	6.21998296079326	7.73066079897309	6.38043754592798	8.4271908030571	10.4739440601862	6.32964028408857	8.36079340938102	10.3914022113494	5.49008666489197	1.30538741970077	0.49319192006954	1.37181126947837	0.053777395324715	0.10510976521702	0.0234054168495527	0.460606499779391	0.531760843699089	0.418507532640089	0.459322797447378	0.530441601898672	0.41725065602415	0.00365897583766337	0.00520171850303416	0.00520821720083929
213	8.47500280622663	0.18	5.67679919900623	3.75642126030738	7.59717713770507	0.269385817336792	8.3045156111004	6.16922764248174	10.4398035797191	0.91	0.58	1.44	4.56607948250456	6.14648713606723	7.7268947896299	6.48908119108611	8.7350766053746	10.9810720196631	6.45322537279535	8.68605888494588	10.9199859926166	5.67679919900623	1.1400102194729	-0.183980921913403	-0.95078128849467	0.053777395324715	0.10510976521702	0.0234054168495527	0.460606499779391	0.531760843699089	0.418507532640089	0.459322797447378	0.530441601898672	0.41725065602415	0.00365897583766337	0.00520171850303416	0.00520821720083929
213	8.47500280622663	0.18	5.83731836461024	3.87011820987936	7.80451851934111	0.209816390262616	7.48476256941593	5.21694668512819	9.75257845370367	0.89	0.59	1.26	3.92910658258561	5.63709611302264	7.34508564345968	5.6247826586023	8.06988555666481	10.5149884547273	5.68158525807211	8.15026349086178	10.6208507590631	5.83731836461024	1.06711367659217	-0.0123289953816472	-0.982064101414033	0.053777395324715	0.10510976521702	0.0234054168495527	0.460606499779391	0.531760843699089	0.418507532640089	0.459322797447378	0.530441601898672	0.41725065602415	0.00365897583766337	0.00520171850303416	0.00520821720083929
213	8.47500280622663	0.18	5.97631717994126	3.97223094835737	7.98040341152516	0.205461973290157	7.61867369019656	5.27953242287509	9.95781495751803	0.99	0.61	1.39	3.68537008843389	5.31820431857454	6.9510385487152	5.11558399931768	7.3820865379529	9.64858907658813	5.13023380156088	7.40339865524142	9.67599742601015	5.97631717994126	1.1055483153413	0.121497998542969	-0.657699339814915	0.053777395324715	0.10510976521702	0.0234054168495527	0.460606499779391	0.531760843699089	0.418507532640089	0.459322797447378	0.530441601898672	0.41725065602415	0.00365897583766337	0.00520171850303416	0.00520821720083929
213	8.47500280622663	0.18	6.12246422338946	4.08814693243715	8.15678151434178	0.227332782361978	8.28242617347171	5.89841523033464	10.6664371166088	0.95	0.71	1.5	4.2278568280315	5.93666445693626	7.64547208584102	5.93030587320088	8.32720631946852	10.7241067657362	5.98606030883042	8.40617188416115	10.8261773675371	6.12246422338946	1.17041019239076	0.560871732691929	0.513708242599455	0.053777395324715	0.10510976521702	0.0234054168495527	0.460606499779391	0.531760843699089	0.418507532640089	0.459322797447378	0.530441601898672	0.41725065602415	0.00365897583766337	0.00520171850303416	0.00520821720083929
213	8.47500280622663	0.19	2.79123728164858	1.87789069726512	3.70458386603203	0.36336979410996	9.16403911548346	7.27020644343148	11.0578717875354	0.98	0.63	1.56	5.10606990679984	6.43616171237926	7.76625351795868	7.10456864182468	8.95525394483693	10.8059392478492	7.07120005941933	8.91442474932583	10.7546467163032	2.79123728164858	1.32512391698941	0.760500815323697	0.872967183449815	0.053777395324715	0.10510976521702	0.0234054168495527	0.460606499779391	0.531760843699089	0.418507532640089	0.459322797447378	0.530441601898672	0.41725065602415	0.00365897583766337	0.00520171850303416	0.00520821720083929
213	8.47500280622663	0.19	3.88837869599187	2.63263755779774	5.144119834186	0.341686884512982	9.30890693061226	7.29153372106488	11.3262801401596	0.95	0.55	1.36	5.25096207800949	6.70376345365458	8.15656482929966	7.37927262600055	9.42092085408634	11.4625690821721	7.35405665427114	9.38865356363145	11.4237145420848	3.88837869599187	1.22866130072437	-0.418405143414713	-0.99592693112141	0.053777395324715	0.10510976521702	0.0234054168495527	0.460606499779391	0.531760843699089	0.418507532640089	0.459322797447378	0.530441601898672	0.41725065602415	0.00365897583766337	0.00520171850303416	0.00520821720083929
213	8.47500280622663	0.19	3.91529251761459	2.63751923989104	5.19306579533814	0.273094694237216	8.12964878203162	6.05884221671527	10.200455347348	1.05	0.71	1.55	4.05253897547227	5.4376260954927	6.82271321551313	5.5346166196208	7.42625202164539	9.31788742366997	5.57122020122836	7.47578369340748	9.37988893149023	3.91529251761459	1.33092088560779	-1.01626195690184	-0.313819048617828	0.053777395324715	0.10510976521702	0.0234054168495527	0.460606499779391	0.531760843699089	0.418507532640089	0.459322797447378	0.530441601898672	0.41725065602415	0.00365897583766337	0.00520171850303416	0.00520821720083929
213	8.47500280622663	0.19	4.04180425088439	2.73095209797134	5.35265640379745	0.356026609511294	8.70728666034341	6.87892950402757	10.5356438166592	0.96	0.58	1.58	4.92003766491744	6.22773911304659	7.53544056117575	6.89524915673083	8.72794392892005	10.5606387011093	6.79106303387814	8.59637996499255	10.4024974215352	4.04180425088439	1.26226751668776	0.95652777277926	0.649972143630256	0.053777395324715	0.10510976521702	0.0234054168495527	0.460606499779391	0.531760843699089	0.418507532640089	0.459322797447378	0.530441601898672	0.41725065602415	0.00365897583766337	0.00520171850303416	0.00520821720083929
213	8.47500280622663	0.19	4.48436324787435	3.04726615957113	5.92146033617757	0.278639916865761	8.01564120265409	6.00201841223979	10.0292639930684	1.05	0.74	1.55	4.00796036255306	5.35259474632235	6.69722913009164	5.4704081850836	7.30568056143784	9.14095293779209	5.53010683469596	7.38522749530798	9.24118432116313	4.48436324787435	1.2896443153882	-0.276555084978686	0.487861237459772	0.053777395324715	0.10510976521702	0.0234054168495527	0.460606499779391	0.531760843699089	0.418507532640089	0.459322797447378	0.530441601898672	0.41725065602415	0.00365897583766337	0.00520171850303416	0.00520821720083929
213	8.47500280622663	0.19	4.56711191889103	3.09908337887615	6.03514045890592	0.268343424828627	8.48524824745559	6.29769730706843	10.6727991878428	1.01	0.7	1.54	4.34750002296466	5.85763575986253	7.36777149676041	6.00877123350213	8.09596160190325	10.1831519703044	6.05034603745678	8.1513751085267	10.2522524699547	4.56711191889103	1.21895514911471	0.249300336325526	0.419329195686908	0.053777395324715	0.10510976521702	0.0234054168495527	0.460606499779391	0.531760843699089	0.418507532640089	0.459322797447378	0.530441601898672	0.41725065602415	0.00365897583766337	0.00520171850303416	0.00520821720083929
213	8.47500280622663	0.19	4.76556317354132	3.22927699063626	6.30184935644638	0.247491405636455	7.99368787823836	5.81744020715851	10.1699355493182	1.05	0.62	1.54	3.89828574131729	5.3565964353071	6.81490712929691	5.32761729864141	7.32062699460805	9.31363669057469	5.30131549494778	7.28558016573933	9.26705564704864	4.76556317354132	1.22060558719996	-0.276936520511443	-0.320304014536781	0.053777395324715	0.10510976521702	0.0234054168495527	0.460606499779391	0.531760843699089	0.418507532640089	0.459322797447378	0.530441601898672	0.41725065602415	0.00365897583766337	0.00520171850303416	0.00520821720083929
213	8.47500280622663	0.19	4.77362801587846	3.24773578938616	6.29952024237075	0.253934281434695	8.53701274895879	6.25236491011206	10.8216605878055	1.05	0.67	1.52	4.17547707639741	5.70121890623159	7.22696073606577	5.69922303832436	7.7817498557458	9.86427667316725	5.72280707391802	7.81368026750867	9.90464618991546	4.77362801587846	1.25647690675124	-0.273611524227684	0.0282353595414676	0.053777395324715	0.10510976521702	0.0234054168495527	0.460606499779391	0.531760843699089	0.418507532640089	0.459322797447378	0.530441601898672	0.41725065602415	0.00365897583766337	0.00520171850303416	0.00520821720083929
213	8.47500280622663	0.19	4.78695366134505	3.26713733594731	6.30676998674278	0.298265789164411	8.33708192963857	6.34051380046182	10.3336500588153	0.98	0.64	1.51	4.45818338230753	5.86202337623551	7.26586337016349	6.20586628595471	8.16003517989627	10.1142040738378	6.20505891409182	8.15833990128016	10.1125317709395	4.78695366134505	1.22083744639122	-0.72914861750824	-0.872728840705916	0.053777395324715	0.10510976521702	0.0234054168495527	0.460606499779391	0.531760843699089	0.418507532640089	0.459322797447378	0.530441601898672	0.41725065602415	0.00365897583766337	0.00520171850303416	0.00520821720083929
213	8.47500280622663	0.19	4.82819471152307	3.24754627992548	6.40884314312066	0.299921093398834	9.21723853862301	7.01858763069372	11.4158894465523	1	0.65	1.55	4.86164001780335	6.38460301286853	7.90756600793371	6.72817492704084	8.83585081433091	10.943526701621	6.72158615347158	8.82753357796909	10.9338345968424	4.82819471152307	1.24650842164009	0.445720582338979	0.551341205976741	0.053777395324715	0.10510976521702	0.0234054168495527	0.460606499779391	0.531760843699089	0.418507532640089	0.459322797447378	0.530441601898672	0.41725065602415	0.00365897583766337	0.00520171850303416	0.00520821720083929
213	8.47500280622663	0.19	4.86838325509954	3.32121680850718	6.4155497016919	0.243566661230463	7.41397977766458	5.37405915756005	9.45390039776912	1.01	0.67	1.49	3.70354752991269	5.10936439055854	6.51518125120439	5.11539049313912	7.0571239651575	8.99885743717587	5.14156805732618	7.09322338452874	9.04435366934784	4.86838325509954	1.22304604232193	0.442710683937282	0.375033672884347	0.053777395324715	0.10510976521702	0.0234054168495527	0.460606499779391	0.531760843699089	0.418507532640089	0.459322797447378	0.530441601898672	0.41725065602415	0.00365897583766337	0.00520171850303416	0.00520821720083929
213	8.47500280622663	0.19	4.98124730583546	3.39626998761792	6.566224624053	0.295712159158603	8.25239110295275	6.2639818847433	10.2408003211622	1.01	0.65	1.65	4.31722248833012	5.68766147599149	7.05810046365285	5.96320943517343	7.85614284864518	9.74907626211694	5.92227293501093	7.80144281066196	9.68161187881369	4.98124730583546	1.29289159017402	-0.0363019629261788	0.22764462655412	0.053777395324715	0.10510976521702	0.0234054168495527	0.460606499779391	0.531760843699089	0.418507532640089	0.459322797447378	0.530441601898672	0.41725065602415	0.00365897583766337	0.00520171850303416	0.00520821720083929
213	8.47500280622663	0.19	5.03185740207699	3.40390644315646	6.65980836099751	0.228000854659023	7.84139851365008	5.58861655282296	10.0941804744772	1.06	0.64	1.43	3.72290334351019	5.22361276146556	6.72432217942094	5.07679683431423	7.12326329323603	9.16972975215782	5.10706331276356	7.16500685740774	9.22493357743787	5.03185740207699	1.24432053289348	1.39177820961986	1.63506233800812	0.053777395324715	0.10510976521702	0.0234054168495527	0.460606499779391	0.531760843699089	0.418507532640089	0.459322797447378	0.530441601898672	0.41725065602415	0.00365897583766337	0.00520171850303416	0.00520821720083929
213	8.47500280622663	0.19	5.17542220583963	3.50277788785608	6.84806652382319	0.290812616535828	8.51543866089114	6.43925215060601	10.5916251711763	0.99	0.62	1.51	4.48127151980557	5.92615289123464	7.37103426266372	6.21301526187106	8.21625696963341	10.2194986773957	6.19074405378229	8.18644265353547	10.1820645256956	5.17542220583963	1.17420478031221	0.918710354813399	0.487943227672093	0.053777395324715	0.10510976521702	0.0234054168495527	0.460606499779391	0.531760843699089	0.418507532640089	0.459322797447378	0.530441601898672	0.41725065602415	0.00365897583766337	0.00520171850303416	0.00520821720083929
213	8.47500280622663	0.19	5.21652098927758	3.52133921298062	6.91170276557454	0.205455001759145	7.16411937782686	4.96449175286629	9.36374700278744	0.93	0.7	1.56	3.63148479276167	5.24049426793522	6.84950374310877	5.13592032151369	7.41150315681107	9.68708599210844	5.16862030500732	7.45882356918707	9.7489947253683	5.21652098927758	1.20670975397958	-0.74697347165752	-0.638764526375411	0.053777395324715	0.10510976521702	0.0234054168495527	0.460606499779391	0.531760843699089	0.418507532640089	0.459322797447378	0.530441601898672	0.41725065602415	0.00365897583766337	0.00520171850303416	0.00520821720083929
213	8.47500280622663	0.19	5.33257506949612	3.612463351985	7.05268678700723	0.206543528789737	6.97087468472259	4.83768981844183	9.10405955100335	0.99	0.64	1.65	3.38227899893766	4.87369879740604	6.36511859587442	4.69775913995622	6.7692414132894	8.84072368662259	4.654651212002	6.70710828894688	8.75986355035527	5.33257506949612	1.2159712704817	-0.0938145311762099	-0.0358505098815053	0.053777395324715	0.10510976521702	0.0234054168495527	0.460606499779391	0.531760843699089	0.418507532640089	0.459322797447378	0.530441601898672	0.41725065602415	0.00365897583766337	0.00520171850303416	0.00520821720083929
213	8.47500280622663	0.19	5.33337212941202	3.61730494389284	7.0494393149312	0.310108549535741	9.28559497501845	7.12323143726494	11.447958512772	1.03	0.71	1.47	4.82667641084425	6.29188629083546	7.75709617082667	6.62393452012888	8.63472900419707	10.6455234882653	6.70314204742963	8.73772185686621	10.7721827386586	5.33337212941202	1.21976504331085	0.229277739009959	0.275650285073022	0.053777395324715	0.10510976521702	0.0234054168495527	0.460606499779391	0.531760843699089	0.418507532640089	0.459322797447378	0.530441601898672	0.41725065602415	0.00365897583766337	0.00520171850303416	0.00520821720083929
213	8.47500280622663	0.19	5.36555020576751	3.61217528064623	7.11892513088879	0.228327438288655	8.5083848580499	6.06624762661969	10.9505220894801	1.04	0.72	1.45	4.09783599047875	5.74753419876296	7.39723240704717	5.61719686898347	7.87855618933516	10.1399155096868	5.6968149102972	7.99015978934468	10.2828982153817	5.36555020576751	1.23055919183663	-0.685707173109294	-0.394932686269373	0.053777395324715	0.10510976521702	0.0234054168495527	0.460606499779391	0.531760843699089	0.418507532640089	0.459322797447378	0.530441601898672	0.41725065602415	0.00365897583766337	0.00520171850303416	0.00520821720083929
213	8.47500280622663	0.19	5.45508721102459	3.71418519269988	7.19598922934929	0.263778092608776	8.52175687273691	6.29896086800766	10.7445528774662	1.02	0.71	1.41	4.29920396283351	5.81631981612267	7.33343566941183	5.91625263418268	8.00399742158436	10.091742208986	6.00289615395848	8.12171345073437	10.2391246190327	5.45508721102459	1.19127784535484	0.914252343755948	0.823447605084717	0.053777395324715	0.10510976521702	0.0234054168495527	0.460606499779391	0.531760843699089	0.418507532640089	0.459322797447378	0.530441601898672	0.41725065602415	0.00365897583766337	0.00520171850303416	0.00520821720083929
213	8.47500280622663	0.19	5.55532544428832	3.74255556707338	7.36809532150325	0.27436725002353	9.73551781384097	7.26358410490084	12.2074515227811	1.09	0.75	1.6	4.72012808234466	6.32647607098986	7.93282405963506	6.37868567089213	8.5494718696742	10.7202580684563	6.43380202212084	8.62394430193536	10.8138954256913	5.55532544428832	1.30690436967978	-0.501694831114873	0.439089255715379	0.053777395324715	0.10510976521702	0.0234054168495527	0.460606499779391	0.531760843699089	0.418507532640089	0.459322797447378	0.530441601898672	0.41725065602415	0.00365897583766337	0.00520171850303416	0.00520821720083929
213	8.47500280622663	0.19	5.6209286006328	3.81224105374674	7.42961614751886	0.266879632689704	8.16622501105036	6.05304384802109	10.2794061740796	1.04	0.56	1.46	4.06705745988501	5.48690992237732	6.90676238486962	5.56382947284478	7.50622076085213	9.44861204885948	5.51154751077777	7.43524269221067	9.36042869745689	5.6209286006328	1.18045631879612	-0.493204375434751	-1.05383029997933	0.053777395324715	0.10510976521702	0.0234054168495527	0.460606499779391	0.531760843699089	0.418507532640089	0.459322797447378	0.530441601898672	0.41725065602415	0.00365897583766337	0.00520171850303416	0.00520821720083929
213	8.47500280622663	0.19	5.69012207311586	3.86654259523837	7.51370155099334	0.263125772197226	8.31307576660202	6.14106391781725	10.4850876153868	0.95	0.67	1.42	4.40075360601968	5.95724106548493	7.51372852495017	6.17224558734618	8.35528597395242	10.5383263605587	6.23409133118578	8.43988108207865	10.6444517550503	5.69012207311586	1.12592268483785	-0.137209803676556	-0.735976448021369	0.053777395324715	0.10510976521702	0.0234054168495527	0.460606499779391	0.531760843699089	0.418507532640089	0.459322797447378	0.530441601898672	0.41725065602415	0.00365897583766337	0.00520171850303416	0.00520821720083929
213	8.47500280622663	0.19	5.81320056387427	3.93293639369276	7.69346473405577	0.228448947644509	7.69775784818881	5.48905414266477	9.90646155371284	1.04	0.68	1.64	3.68582601737958	5.16894084388975	6.65205567039991	5.04112989759118	7.0695963683978	9.09806283920441	5.03060157848162	7.05463056449745	9.07866679263849	5.81320056387427	1.23863043086073	-0.764432955888143	-0.59708931490196	0.053777395324715	0.10510976521702	0.0234054168495527	0.460606499779391	0.531760843699089	0.418507532640089	0.459322797447378	0.530441601898672	0.41725065602415	0.00365897583766337	0.00520171850303416	0.00520821720083929
213	8.47500280622663	0.19	5.94268926201258	4.0282664842521	7.85711203977306	0.21839853476846	8.10195717389109	5.70895426241414	10.494960085368	0.96	0.69	1.45	4.0745900588966	5.78252209440242	7.49045412990824	5.70555514062225	8.09713325379629	10.4887113669703	5.76591521878294	8.18242328135215	10.5990873077499	5.94268926201258	1.15791058408676	0.263403122097053	0.191719077246391	0.053777395324715	0.10510976521702	0.0234054168495527	0.460606499779391	0.531760843699089	0.418507532640089	0.459322797447378	0.530441601898672	0.41725065602415	0.00365897583766337	0.00520171850303416	0.00520821720083929
213	8.47500280622663	0.19	5.96192252870017	4.06182302566273	7.8620220317376	0.25190343086818	7.96874967240468	5.8246871969156	10.1128121478938	1	0.64	1.42	4.04497694977619	5.53392957487611	7.02288219997604	5.60350474198735	7.66615014119131	9.72879554039528	5.63882802231889	7.71538491137828	9.79107191117084	5.96192252870017	1.15025789452697	-0.160109419188448	-0.49071370820599	0.053777395324715	0.10510976521702	0.0234054168495527	0.460606499779391	0.531760843699089	0.418507532640089	0.459322797447378	0.530441601898672	0.41725065602415	0.00365897583766337	0.00520171850303416	0.00520821720083929
213	8.47500280622663	0.19	6.11094382096636	4.13831516498024	8.08357247695247	0.258416587727943	8.84912861625445	6.50864406638905	11.1896131661199	0.95	0.64	1.74	4.69105011229819	6.37793453837644	8.06481896445469	6.59461863237766	8.96601932104637	11.3374200097151	6.49607208476226	8.83215142405954	11.1679481464623	6.11094382096636	1.22632706531513	0.767332158195242	0.718795443305195	0.053777395324715	0.10510976521702	0.0234054168495527	0.460606499779391	0.531760843699089	0.418507532640089	0.459322797447378	0.530441601898672	0.41725065602415	0.00365897583766337	0.00520171850303416	0.00520821720083929
213	8.47500280622663	0.19	6.26169309102098	4.27109810689569	8.25228807514627	0.216881756751642	8.10207812043364	5.69835717776757	10.5057990630997	0.99	0.64	1.44	3.96873038022907	5.64284803083395	7.31696568143883	5.50406078411209	7.82582226092784	10.1475837377436	5.52690802667186	7.85853498364749	10.1889387168992	6.26169309102098	1.13628572903343	-0.460052184727364	-0.971445524094524	0.053777395324715	0.10510976521702	0.0234054168495527	0.460606499779391	0.531760843699089	0.418507532640089	0.459322797447378	0.530441601898672	0.41725065602415	0.00365897583766337	0.00520171850303416	0.00520821720083929
213	8.47500280622663	0.19	6.28719885522965	4.25482860826944	8.31956910218986	0.215340783201207	7.64743478640575	5.36825470992736	9.92661486288414	0.89	0.62	1.42	4.03011906607094	5.74117183415931	7.45222460224767	5.76157492420283	8.2077455114696	10.6539160987364	5.77526144109089	8.22668813769153	10.6781010529899	6.28719885522965	1.09564573191661	0.878485839822602	-0.0481221798316163	0.053777395324715	0.10510976521702	0.0234054168495527	0.460606499779391	0.531760843699089	0.418507532640089	0.459322797447378	0.530441601898672	0.41725065602415	0.00365897583766337	0.00520171850303416	0.00520821720083929
213	8.47500280622663	0.2	3.39312456519568	2.34149263829858	4.44475649209277	0.337799095466315	9.39729297957618	7.34304025206522	11.4515457070871	0.97	0.63	1.65	5.20997485174785	6.66749172242774	8.12500859310763	7.27827698808072	9.31441186425004	11.3505467404194	7.20750875693058	9.223527680848	11.2399442367071	3.39312456519568	1.37345977754645	-0.570070565795765	-0.377762014951112	0.053777395324715	0.10510976521702	0.0234054168495527	0.460606499779391	0.531760843699089	0.418507532640089	0.459322797447378	0.530441601898672	0.41725065602415	0.00365897583766337	0.00520171850303416	0.00520821720083929
213	8.47500280622663	0.2	3.60534498844408	2.46650916856131	4.74418080832686	0.315668616468608	8.13263100891883	6.26309405134578	10.0021679664919	1.04	0.64	1.53	4.2212507495742	5.48129637858981	6.74134200760543	5.78146445447177	7.50723471720755	9.23300497994334	5.77221872575617	7.49600945108713	9.21897611251116	3.60534498844408	1.28166257106265	-0.0080867093031201	-0.0287474901507174	0.053777395324715	0.10510976521702	0.0234054168495527	0.460606499779391	0.531760843699089	0.418507532640089	0.459322797447378	0.530441601898672	0.41725065602415	0.00365897583766337	0.00520171850303416	0.00520821720083929
213	8.47500280622663	0.2	3.65234517439368	2.52443443054825	4.78025591823912	0.278025251928838	8.01185532768364	5.996101735021	10.0276089203463	0.95	0.6	1.6	4.30413802035607	5.7510917348294	7.19804544930273	6.040830553558	8.07162096191289	10.1024113702678	5.96968236948023	7.97725604080417	9.98319372761975	3.65234517439368	1.29948001691614	-2.00753082081249	-2.01555662292841	0.053777395324715	0.10510976521702	0.0234054168495527	0.460606499779391	0.531760843699089	0.418507532640089	0.459322797447378	0.530441601898672	0.41725065602415	0.00365897583766337	0.00520171850303416	0.00520821720083929
213	8.47500280622663	0.2	4.15744353066126	2.87636715276392	5.4385199085586	0.401326637403927	11.1934782288731	9.05897657900335	13.3279798787428	1.12	0.69	1.53	5.78695034371887	7.15048792974286	8.51402551576686	7.77280040404228	9.60424959058622	11.4356987771302	7.81607116185253	9.65674719857225	11.4981155445399	4.15744353066126	1.36972940661483	-0.442765455071882	0.334775224732101	0.053777395324715	0.10510976521702	0.0234054168495527	0.460606499779391	0.531760843699089	0.418507532640089	0.459322797447378	0.530441601898672	0.41725065602415	0.00365897583766337	0.00520171850303416	0.00520821720083929
213	8.47500280622663	0.2	4.49208906667452	3.07858985419213	5.90558827915692	0.365544363213871	10.3192717807393	8.19668675212075	12.4418568093579	0.93	0.66	1.38	6.00659147096172	7.5620371668696	9.11748286277749	8.50124138821118	10.7026928088869	12.9041442295625	8.5960425396447	10.821493198389	13.0481571075423	4.49208906667452	1.15769006088918	-0.449482019083363	-0.844987014462774	0.053777395324715	0.10510976521702	0.0234054168495527	0.460606499779391	0.531760843699089	0.418507532640089	0.459322797447378	0.530441601898672	0.41725065602415	0.00365897583766337	0.00520171850303416	0.00520821720083929
213	8.47500280622663	0.2	4.70319959851649	3.24032677328437	6.16607242374862	0.284867516235291	7.83661481932665	5.89802578873873	9.77520384991457	0.92	0.56	1.39	4.32693903791052	5.74913637230193	7.17133370669333	6.12680564843102	8.14059104850002	10.154376448569	6.09848246009835	8.1030957076657	10.1064985126108	4.70319959851649	1.17110928990651	-0.0360120196949234	-0.875337891632518	0.053777395324715	0.10510976521702	0.0234054168495527	0.460606499779391	0.531760843699089	0.418507532640089	0.459322797447378	0.530441601898672	0.41725065602415	0.00365897583766337	0.00520171850303416	0.00520821720083929
213	8.47500280622663	0.2	4.87773141955031	3.36913243990386	6.38633039919676	0.343791257903541	9.81202916823595	7.69553106553736	11.9285272709345	1.03	0.67	1.6	5.22648401324153	6.66392132635278	8.10135863946403	7.1788467643194	9.15324143920918	11.127636114099	7.17460094771278	9.1483041074155	11.1201708567375	4.87773141955031	1.31434434543196	-0.212609882677849	0.230377842760402	0.053777395324715	0.10510976521702	0.0234054168495527	0.460606499779391	0.531760843699089	0.418507532640089	0.459322797447378	0.530441601898672	0.41725065602415	0.00365897583766337	0.00520171850303416	0.00520821720083929
213	8.47500280622663	0.2	5.07080924365091	3.50825937745098	6.63335910985083	0.284660084239252	9.72696490889953	7.3195233491575	12.1344064686416	0.99	0.72	1.47	5.10210739190464	6.78022559600218	8.45834380009972	7.07820240327888	9.4062718445603	11.7343412858417	7.16973502187357	9.52782589466504	11.8856257361711	5.07080924365091	1.2111180227249	-1.10472765005605	-0.993950948905147	0.053777395324715	0.10510976521702	0.0234054168495527	0.460606499779391	0.531760843699089	0.418507532640089	0.459322797447378	0.530441601898672	0.41725065602415	0.00365897583766337	0.00520171850303416	0.00520821720083929
213	8.47500280622663	0.2	5.10357525325817	3.48971987102125	6.7174306354951	0.254843370048715	8.01167466127344	5.87274805947859	10.1506012630683	0.94	0.6	1.45	4.25290691071681	5.80186757345244	7.35082823618807	5.99018804888393	8.17188772980792	10.3535874107319	5.97983347590732	8.15719658584493	10.3348403029226	5.10357525325817	1.20258646793584	0.54430284568226	0.193365316676781	0.053777395324715	0.10510976521702	0.0234054168495527	0.460606499779391	0.531760843699089	0.418507532640089	0.459322797447378	0.530441601898672	0.41725065602415	0.00365897583766337	0.00520171850303416	0.00520821720083929
213	8.47500280622663	0.2	5.11948919686326	3.51351783701212	6.72546055671439	0.284577897165083	8.06965854401238	6.07200019879285	10.0673168892319	1.09	0.64	1.4	3.94615887842555	5.24442583444709	6.54269279046862	5.33293599075758	7.08744582897801	8.84195566719844	5.37005971201532	7.13637132922199	8.90301505058822	5.11948919686326	1.20647535640631	0.17144537167328	0.0897196332102359	0.053777395324715	0.10510976521702	0.0234054168495527	0.460606499779391	0.531760843699089	0.418507532640089	0.459322797447378	0.530441601898672	0.41725065602415	0.00365897583766337	0.00520171850303416	0.00520821720083929
213	8.47500280622663	0.2	5.14874879603927	3.51567108494625	6.78182650713229	0.303303165877868	9.49063222569844	7.24486855236538	11.7363958990315	1.11	0.73	1.6	4.64547150240669	6.08547432236161	7.52547714231654	6.24789839995198	8.18462135908791	10.1213443182238	6.2931199926613	8.24410731443499	10.1957227782639	5.14874879603927	1.33128583996628	0.486470391087482	1.23065626677516	0.053777395324715	0.10510976521702	0.0234054168495527	0.460606499779391	0.531760843699089	0.418507532640089	0.459322797447378	0.530441601898672	0.41725065602415	0.00365897583766337	0.00520171850303416	0.00520821720083929
213	8.47500280622663	0.2	5.15811885622641	3.54245043290122	6.77378727955159	0.292085929551867	8.03169752834002	6.07948201232164	9.98391304435841	0.95	0.66	1.37	4.3679675754517	5.77058938714213	7.17321119883257	6.13265863222606	8.10194998172111	10.0712413312162	6.20023181183176	8.19038119656755	10.1823473540818	5.15811885622641	1.19445776564086	-0.5619231653992	-0.901793623245633	0.053777395324715	0.10510976521702	0.0234054168495527	0.460606499779391	0.531760843699089	0.418507532640089	0.459322797447378	0.530441601898672	0.41725065602415	0.00365897583766337	0.00520171850303416	0.00520821720083929
213	8.47500280622663	0.2	5.25905010331643	3.59825825454429	6.91984195208856	0.259877939150173	8.71366617825422	6.41776417369392	11.0095681828145	0.96	0.65	1.37	4.58897790761592	6.23064676484258	7.87231562206925	6.43059828698453	8.7310915893291	11.0315848916737	6.49347513504763	8.8191531221917	11.1416467469333	5.25905010331643	1.17394973331139	-0.104098336258394	-0.342931742396179	0.053777395324715	0.10510976521702	0.0234054168495527	0.460606499779391	0.531760843699089	0.418507532640089	0.459322797447378	0.530441601898672	0.41725065602415	0.00365897583766337	0.00520171850303416	0.00520821720083929
213	8.47500280622663	0.2	5.27134501671049	3.63009672978153	6.91259330363944	0.214412526350715	7.70150485006303	5.39988681072997	10.0031228893961	1.12	0.72	1.6	3.44456784433353	4.91276148729489	6.38095513025626	4.62427351444955	6.5952984104748	8.56632330650006	4.65174876678811	6.63403904734978	8.6163505942402	5.27134501671049	1.29838404000865	-1.01788993381062	-0.331638452336405	0.053777395324715	0.10510976521702	0.0234054168495527	0.460606499779391	0.531760843699089	0.418507532640089	0.459322797447378	0.530441601898672	0.41725065602415	0.00365897583766337	0.00520171850303416	0.00520821720083929
213	8.47500280622663	0.2	5.29282622997314	3.63736874255647	6.9482837173898	0.298882216686475	8.79960239229251	6.6953687282147	10.9038360563703	0.99	0.66	1.51	4.67163143875707	6.13984096367417	7.60805048859126	6.48347923520808	8.5211198523085	10.5587604694089	6.5012857660312	8.54382860056738	10.5877045832971	5.29282622997314	1.22061169852104	-0.0931107193082289	-0.0786771768409228	0.053777395324715	0.10510976521702	0.0234054168495527	0.460606499779391	0.531760843699089	0.418507532640089	0.459322797447378	0.530441601898672	0.41725065602415	0.00365897583766337	0.00520171850303416	0.00520821720083929
213	8.47500280622663	0.2	5.38885265293304	3.69838875337634	7.07931655248974	0.264188618457862	8.17230032704524	6.04290655971768	10.3016940943728	1.08	0.71	1.64	3.97156532302028	5.37106180071673	6.77055827841318	5.38912361257322	7.28813795584769	9.18715229912216	5.40433266357098	7.30858552328463	9.21231501999729	5.38885265293304	1.24159006504489	-0.372162048261159	-0.0905497616218246	0.053777395324715	0.10510976521702	0.0234054168495527	0.460606499779391	0.531760843699089	0.418507532640089	0.459322797447378	0.530441601898672	0.41725065602415	0.00365897583766337	0.00520171850303416	0.00520821720083929
213	8.47500280622663	0.2	5.42775239464819	3.75747834114179	7.09802644815458	0.315662670292425	9.30522524236572	7.16610176575903	11.4443487189724	1.07	0.75	1.67	4.7346614083116	6.14798565395608	7.56130989960057	6.43698049486644	8.35845698865855	10.2799334824507	6.47568223933262	8.4084020255736	10.3414413867089	5.42775239464819	1.32699110207943	0.454198490406902	1.43288903995227	0.053777395324715	0.10510976521702	0.0234054168495527	0.460606499779391	0.531760843699089	0.418507532640089	0.459322797447378	0.530441601898672	0.41725065602415	0.00365897583766337	0.00520171850303416	0.00520821720083929
213	8.47500280622663	0.2	5.53144348976953	3.77959090509884	7.28329607444022	0.305070481266524	8.32533483143592	6.36352251402628	10.2871471488455	1.02	0.63	1.48	4.35023137826444	5.69136555083159	7.03249972339874	5.99011888367822	7.83681448078591	9.6835100778936	5.99644443091116	7.84575420023363	9.69331673294871	5.53144348976953	1.18019132016762	0.343900093790615	-0.129092119205411	0.053777395324715	0.10510976521702	0.0234054168495527	0.460606499779391	0.531760843699089	0.418507532640089	0.459322797447378	0.530441601898672	0.41725065602415	0.00365897583766337	0.00520171850303416	0.00520821720083929
213	8.47500280622663	0.2	5.66334344782768	3.91595476904113	7.41073212661424	0.260887150354397	8.2567202155327	6.08690843971896	10.4265319913464	0.95	0.6	1.48	4.38000009670593	5.94134702380652	7.50269395090711	6.15333835244216	8.3468305250157	10.5403226975892	6.12352942486449	8.30611933732548	10.4882236138047	5.66334344782768	1.17256026231206	0.329432382450806	-0.122755146297529	0.053777395324715	0.10510976521702	0.0234054168495527	0.460606499779391	0.531760843699089	0.418507532640089	0.459322797447378	0.530441601898672	0.41725065602415	0.00365897583766337	0.00520171850303416	0.00520821720083929
213	8.47500280622663	0.2	5.68350358033601	3.92410167541099	7.44290548526103	0.331401319447011	9.34301846480264	7.27107305040116	11.4149638792041	0.99	0.59	1.4	5.07920644460548	6.52656344800103	7.97392045139658	7.05230972536292	9.06191693122072	11.0715241370785	7.05393327728246	9.06279741848451	11.0741138355111	5.68350358033601	1.14617923473135	-1.16266440120546	-1.872806154196	0.053777395324715	0.10510976521702	0.0234054168495527	0.460606499779391	0.531760843699089	0.418507532640089	0.459322797447378	0.530441601898672	0.41725065602415	0.00365897583766337	0.00520171850303416	0.00520821720083929
213	8.47500280622663	0.2	5.78104075812251	3.971032409914	7.59104910633103	0.27827004479241	8.89764926661984	6.66039739283003	11.1349011404096	1	0.63	1.53	4.60989943861719	6.1583815409211	7.706863643225	6.37784649192874	8.52018848343992	10.6625304749511	6.35948739447777	8.49518412919827	10.6309973852292	5.78104075812251	1.1803306513867	0.435213744841906	0.41087572525063	0.053777395324715	0.10510976521702	0.0234054168495527	0.460606499779391	0.531760843699089	0.418507532640089	0.459322797447378	0.530441601898672	0.41725065602415	0.00365897583766337	0.00520171850303416	0.00520821720083929
213	8.47500280622663	0.2	5.78336296747777	3.983122151454	7.58360378350155	0.242721755788196	7.79330951291928	5.64409000548663	9.94252902035193	1.02	0.69	1.73	3.85545628353077	5.32357990426733	6.7917035250039	5.30728318021881	7.32824963031211	9.34921608040542	5.27758636488087	7.28755896610572	9.29631908748065	5.78336296747777	1.26517972705267	1.30007674522809	1.79732170878768	0.053777395324715	0.10510976521702	0.0234054168495527	0.460606499779391	0.531760843699089	0.418507532640089	0.459322797447378	0.530441601898672	0.41725065602415	0.00365897583766337	0.00520171850303416	0.00520821720083929
213	8.47500280622663	0.2	5.79612721069504	4.00098348025793	7.59127094113216	0.263971894393658	8.67725932955335	6.4150312265879	10.9394874325188	1.02	0.66	1.44	4.37100786953435	5.91242154181092	7.45383521408749	6.01119567226722	8.13101322293878	10.2508307736104	6.05198689019755	8.18591454673114	10.3198904846475	5.79612721069504	1.18753035696005	0.62777534930797	0.519360355740882	0.053777395324715	0.10510976521702	0.0234054168495527	0.460606499779391	0.531760843699089	0.418507532640089	0.459322797447378	0.530441601898672	0.41725065602415	0.00365897583766337	0.00520171850303416	0.00520821720083929
213	8.47500280622663	0.2	5.84610233779625	4.01279143092024	7.67941324467226	0.28237448173155	8.95957038614207	6.72954986003021	11.1895909122539	0.97	0.67	1.37	4.76341472258252	6.34190256005799	7.92039039753346	6.64820929512349	8.85127539885638	11.0543415025893	6.73094082692083	8.96052128096987	11.1920207272441	5.84610233779625	1.16251299865047	1.10758381181959	0.680623320274287	0.053777395324715	0.10510976521702	0.0234054168495527	0.460606499779391	0.531760843699089	0.418507532640089	0.459322797447378	0.530441601898672	0.41725065602415	0.00365897583766337	0.00520171850303416	0.00520821720083929
213	8.47500280622663	0.2	5.89609362254854	4.06648884268807	7.72569840240902	0.288672185900963	8.86056457758181	6.68896733459824	11.0321618205654	1.01	0.63	1.57	4.6180193576295	6.11727591001261	7.61653246239573	6.3828813630723	8.45510669726458	10.5273320314569	6.35063521986	8.41242245663172	10.4731157504054	5.89609362254854	1.19224799794174	-0.216564560174025	-0.396184680490647	0.053777395324715	0.10510976521702	0.0234054168495527	0.460606499779391	0.531760843699089	0.418507532640089	0.459322797447378	0.530441601898672	0.41725065602415	0.00365897583766337	0.00520171850303416	0.00520821720083929
213	8.47500280622663	0.2	6.06511055397565	4.19813618371187	7.93208492423943	0.300047578990095	8.73426592248474	6.65144914008674	10.8170827048827	1.06	0.61	1.48	4.43193653428602	5.81974114614138	7.20754575799674	6.04419502279902	7.93685789436811	9.82952076593719	6.03174048724372	7.92041829458788	9.80894984336227	6.06511055397565	1.18133929361936	0.0165123460992055	-0.192635925693351	0.053777395324715	0.10510976521702	0.0234054168495527	0.460606499779391	0.531760843699089	0.418507532640089	0.459322797447378	0.530441601898672	0.41725065602415	0.00365897583766337	0.00520171850303416	0.00520821720083929
213	8.47500280622663	0.2	6.15827484825254	4.25913889734109	8.05741079916399	0.288115300633205	9.24513369598646	6.97620772835822	11.5140596636147	0.92	0.62	1.41	5.13060110825539	6.79926616774645	8.46793122723751	7.27217274068978	9.63735769717506	12.0025426536603	7.29505491835903	9.66747510758255	12.0401810017549	6.15827484825254	1.11017939796045	1.14524852280106	0.371906781036507	0.053777395324715	0.10510976521702	0.0234054168495527	0.460606499779391	0.531760843699089	0.418507532640089	0.459322797447378	0.530441601898672	0.41725065602415	0.00365897583766337	0.00520171850303416	0.00520821720083929
213	8.47500280622663	0.2	6.21164915353307	4.28536071623379	8.13793759083236	0.257348264946073	9.47170917900974	6.95955786754779	11.9838604904717	0.94	0.65	1.37	5.05396666500254	6.87826775239973	8.70256883979691	7.12650707001917	9.69892106855376	12.2713350670884	7.19395142447891	9.7906540736221	12.3877505981439	6.21164915353307	1.16048101659603	1.29708426705797	0.798599559913375	0.053777395324715	0.10510976521702	0.0234054168495527	0.460606499779391	0.531760843699089	0.418507532640089	0.459322797447378	0.530441601898672	0.41725065602415	0.00365897583766337	0.00520171850303416	0.00520821720083929
213	8.47500280622663	0.2	6.2300310121699	4.28536283698327	8.17469918735653	0.25301072765031	9.2472490236629	6.76648343381177	11.728014613514	1.04	0.7	1.43	4.55637410178827	6.22685718162901	7.89734026146975	6.2383233317726	8.52545194314185	10.8125805545111	6.32134172687333	8.63879686345845	10.9569147972853	6.2300310121699	1.20067723243399	0.702935825428273	0.972965190290345	0.053777395324715	0.10510976521702	0.0234054168495527	0.460606499779391	0.531760843699089	0.418507532640089	0.459322797447378	0.530441601898672	0.41725065602415	0.00365897583766337	0.00520171850303416	0.00520821720083929
213	8.47500280622663	0.2	6.24132410181142	4.3215453814555	8.16110282216735	0.277225516099291	9.365749892522	7.0046583620551	11.7268414229889	0.94	0.67	1.38	5.09188792656643	6.80823336928341	8.52457881200039	7.18294736962617	9.60413557347713	12.0253237773281	7.26644624965859	9.71503618355901	12.1642635036163	6.24132410181142	1.10938567570782	0.102385685441859	-0.495129350617061	0.053777395324715	0.10510976521702	0.0234054168495527	0.460606499779391	0.531760843699089	0.418507532640089	0.459322797447378	0.530441601898672	0.41725065602415	0.00365897583766337	0.00520171850303416	0.00520821720083929
213	8.47500280622663	0.2	6.65006644456251	4.58924151550406	8.71089137362097	0.287854228244161	8.92655032872694	6.73441549630102	11.1186851611529	0.93	0.61	1.43	4.91365212122791	6.51310614589917	8.11256017057043	6.94202427835752	9.20173831538012	11.4614523524027	6.95166292090093	9.2151757605943	11.4772169900895	6.65006644456251	1.12277430394064	1.57433195430141	0.733419887742171	0.053777395324715	0.10510976521702	0.0234054168495527	0.460606499779391	0.531760843699089	0.418507532640089	0.459322797447378	0.530441601898672	0.41725065602415	0.00365897583766337	0.00520171850303416	0.00520821720083929
213	8.47500280622663	0.2	7.59092227457655	5.22954231665951	9.9523022324936	0.241668104516608	9.05293263316666	6.54916083312042	11.5567044332129	0.92	0.59	1.3	4.81452591254873	6.65513946863511	8.49575302472148	6.8229917948741	9.43145032616552	12.0399088574569	6.86883652870527	9.49581091136105	12.1199526913717	7.59092227457655	1.04213595409066	0.926093257410974	-0.265100784097706	0.053777395324715	0.10510976521702	0.0234054168495527	0.460606499779391	0.531760843699089	0.418507532640089	0.459322797447378	0.530441601898672	0.41725065602415	0.00365897583766337	0.00520171850303416	0.00520821720083929
213	8.47500280622663	0.21	4.27502564331607	2.9914396482809	5.55861163835125	0.292990541885803	9.12092075071152	6.90879426718452	11.3330472342385	1.03	0.73	1.65	4.67832035598108	6.17627151180652	7.67422266763196	6.41875876596323	8.47398080738389	10.5292028488045	6.44255738688318	8.50632425792556	10.5683002642465	4.27502564331607	1.34013181723769	-1.16137423567138	-0.337177071210736	0.053777395324715	0.10510976521702	0.0234054168495527	0.460606499779391	0.531760843699089	0.418507532640089	0.459322797447378	0.530441601898672	0.41725065602415	0.00365897583766337	0.00520171850303416	0.00520821720083929
213	8.47500280622663	0.21	4.46790476474958	3.10465237077072	5.83115715872845	0.334371865139746	9.41320528152102	7.33961015859465	11.4868004044474	1.08	0.69	1.62	4.80145258099635	6.15796449917466	7.51447641735298	6.50423680707143	8.34182128772783	10.1794057683842	6.5138895485678	8.35503931662561	10.1943078174488	4.46790476474958	1.33953354733053	-0.223178087254069	0.481977607423629	0.053777395324715	0.10510976521702	0.0234054168495527	0.460606499779391	0.531760843699089	0.418507532640089	0.459322797447378	0.530441601898672	0.41725065602415	0.00365897583766337	0.00520171850303416	0.00520821720083929
213	8.47500280622663	0.21	4.53838303189375	3.14510634110092	5.93165972268658	0.260463922456036	7.15292441087968	5.27111779244432	9.03473102931505	1.03	0.68	1.43	3.58135353549028	4.8599086828829	6.13846383027552	4.91991703979487	6.67634381912238	8.43277059844989	4.97275347300359	6.74724404144904	8.52196672655357	4.53838303189375	1.23980350273176	0.0719881880098615	-0.0708692016873988	0.053777395324715	0.10510976521702	0.0234054168495527	0.460606499779391	0.531760843699089	0.418507532640089	0.459322797447378	0.530441601898672	0.41725065602415	0.00365897583766337	0.00520171850303416	0.00520821720083929
213	8.47500280622663	0.21	4.5754773924714	3.18754107817053	5.96341370677228	0.26819009776609	7.84314221579061	5.82034045493587	9.86594397664534	0.98	0.68	1.52	4.10847047826905	5.53632875944822	6.9641870406274	5.72786211472857	7.71852394307238	9.70918577141619	5.75259447338288	7.75211324335724	9.75116523469914	4.5754773924714	1.23830656369591	1.18742175277652	1.21910178727003	0.053777395324715	0.10510976521702	0.0234054168495527	0.460606499779391	0.531760843699089	0.418507532640089	0.459322797447378	0.530441601898672	0.41725065602415	0.00365897583766337	0.00520171850303416	0.00520821720083929
213	8.47500280622663	0.21	4.74063508193388	3.31981402086432	6.16145614300344	0.342449253565753	9.38293130592885	7.35295707952209	11.4129055323356	1.01	0.67	1.51	5.06455510119433	6.46275669715816	7.86095829312199	6.99377295259896	8.92458509872933	10.8553972448597	7.02754732822146	8.96700268909156	10.9086006269126	4.74063508193388	1.23613278994898	-0.571693872585848	-0.529908218461484	0.053777395324715	0.10510976521702	0.0234054168495527	0.460606499779391	0.531760843699089	0.418507532640089	0.459322797447378	0.530441601898672	0.41725065602415	0.00365897583766337	0.00520171850303416	0.00520821720083929
213	8.47500280622663	0.21	4.8736739101347	3.39645842175119	6.35088939851821	0.319798276828643	8.85482012633591	6.83856256398745	10.8710776886844	0.99	0.68	1.58	4.79037886342652	6.20275719871605	7.61513553400559	6.65850336763462	8.62167291434824	10.5848424610619	6.66597969952115	8.63139135745025	10.5959318074275	4.8736739101347	1.33106681249735	-0.280722129658338	0.213956889690625	0.053777395324715	0.10510976521702	0.0234054168495527	0.460606499779391	0.531760843699089	0.418507532640089	0.459322797447378	0.530441601898672	0.41725065602415	0.00365897583766337	0.00520171850303416	0.00520821720083929
213	8.47500280622663	0.21	4.970947139888	3.4688394491508	6.47305483062521	0.262065488820165	7.76615902000951	5.73148080665126	9.80083723336777	1.03	0.72	1.61	3.89675994510528	5.28011144369038	6.66346294227549	5.35457183927086	7.25544720303075	9.15632256679064	5.38082330709923	7.29176507399772	9.20152388573066	4.970947139888	1.31435383719564	-0.0512823586744556	0.533381507776834	0.053777395324715	0.10510976521702	0.0234054168495527	0.460606499779391	0.531760843699089	0.418507532640089	0.459322797447378	0.530441601898672	0.41725065602415	0.00365897583766337	0.00520171850303416	0.00520821720083929
213	8.47500280622663	0.21	4.97407968584803	3.4583233982233	6.48983597347276	0.239103841712591	7.680060892143	5.5410177514603	9.81910403282571	1.01	0.65	1.55	3.821987287276	5.29741942940723	6.77285157153846	5.28077494078317	7.3193544800013	9.35793401921942	5.27944629471286	7.31757749851277	9.35603119720332	4.97407968584803	1.24995474643452	0.761305870139153	0.748938687131697	0.053777395324715	0.10510976521702	0.0234054168495527	0.460606499779391	0.531760843699089	0.418507532640089	0.459322797447378	0.530441601898672	0.41725065602415	0.00365897583766337	0.00520171850303416	0.00520821720083929
213	8.47500280622663	0.21	4.98609886067954	3.48937155896472	6.48282616239436	0.286075233472824	8.67813732212481	6.53772189161538	10.8185527526342	1.03	0.64	1.48	4.43528403440294	5.88737247488912	7.33946091537531	6.08957231062722	8.08326594809837	10.0769595855695	6.09874036786536	8.09427889082724	10.0922413479434	4.98609886067954	1.23515960043453	-0.0836974977399296	0.10978365921607	0.053777395324715	0.10510976521702	0.0234054168495527	0.460606499779391	0.531760843699089	0.418507532640089	0.459322797447378	0.530441601898672	0.41725065602415	0.00365897583766337	0.00520171850303416	0.00520821720083929
213	8.47500280622663	0.21	5.1596003060051	3.61031633317356	6.70888427883663	0.250744954083472	8.11464836265614	5.92459900035614	10.3046977249561	1.07	0.69	1.61	3.89840709050798	5.3394673145062	6.78052753850441	5.29212918869443	7.24838380680661	9.20463842491877	5.29844052989906	7.25696671465716	9.21591343922042	5.1596003060051	1.28590238886732	-0.0310964258444688	0.633234944018204	0.053777395324715	0.10510976521702	0.0234054168495527	0.460606499779391	0.531760843699089	0.418507532640089	0.459322797447378	0.530441601898672	0.41725065602415	0.00365897583766337	0.00520171850303416	0.00520821720083929
213	8.47500280622663	0.21	5.2031597993875	3.63761938822314	6.76870021055186	0.30142848195397	8.65449406441765	6.59746494266579	10.7115231861695	0.94	0.6	1.46	4.77730919233927	6.26683042779186	7.75635166324446	6.72856456776327	8.82646935145798	10.9243741351527	6.71210799416412	8.80589746399635	10.8976099348058	5.2031597993875	1.19511344031839	-0.0854153921614959	-0.626340647649861	0.053777395324715	0.10510976521702	0.0234054168495527	0.460606499779391	0.531760843699089	0.418507532640089	0.459322797447378	0.530441601898672	0.41725065602415	0.00365897583766337	0.00520171850303416	0.00520821720083929
213	8.47500280622663	0.21	5.35255831726518	3.72622910626633	6.97888752826404	0.317703007114826	8.97963097634988	6.92506535532261	11.0341965973772	1.05	0.71	1.71	4.62227419283082	5.99363535121361	7.36499650959641	6.30783041564338	8.17927145631025	10.0507124969771	6.29708136095084	8.16463364533192	10.032182763587	5.35255831726518	1.30615845405601	-0.498798366491291	0.133302656245302	0.053777395324715	0.10510976521702	0.0234054168495527	0.460606499779391	0.531760843699089	0.418507532640089	0.459322797447378	0.530441601898672	0.41725065602415	0.00365897583766337	0.00520171850303416	0.00520821720083929
213	8.47500280622663	0.21	5.4286187491202	3.79416703194363	7.06307046629676	0.252121605010898	8.25316334450306	6.03386155036238	10.4724651386437	1.01	0.71	1.46	4.16169105829235	5.69239380233738	7.2230965463824	5.75000968252427	7.86490852437556	9.97980736622685	5.81887525998087	7.95870466269382	10.0984612910313	5.4286187491202	1.25262829219314	-0.555059811230632	-0.205625468535184	0.053777395324715	0.10510976521702	0.0234054168495527	0.460606499779391	0.531760843699089	0.418507532640089	0.459322797447378	0.530441601898672	0.41725065602415	0.00365897583766337	0.00520171850303416	0.00520821720083929
213	8.47500280622663	0.21	5.43308420473016	3.76983081903551	7.09633759042482	0.321456728007353	9.7302830157384	7.5230994779488	11.937466553528	1.07	0.66	1.54	4.97372370901717	6.43295219911414	7.89218068921111	6.76358831855696	8.74794075691861	10.7322931952803	6.7764345653131	8.76501045346739	10.751276891066	5.43308420473016	1.25440701393344	-0.0370461415268215	0.275896497269258	0.053777395324715	0.10510976521702	0.0234054168495527	0.460606499779391	0.531760843699089	0.418507532640089	0.459322797447378	0.530441601898672	0.41725065602415	0.00365897583766337	0.00520171850303416	0.00520821720083929
213	8.47500280622663	0.21	5.48063743089222	3.79969763428424	7.1615772275002	0.258624761110849	8.13849192263717	5.98713045643633	10.289853388838	0.93	0.63	1.39	4.38564999412183	5.96154991316479	7.53744983220774	6.2060683814487	8.43610102723862	10.6661336730285	6.24959829367648	8.49504800939849	10.7410966995175	5.48063743089222	1.12389786852947	0.252435769522262	-0.518867706891026	0.053777395324715	0.10510976521702	0.0234054168495527	0.460606499779391	0.531760843699089	0.418507532640089	0.459322797447378	0.530441601898672	0.41725065602415	0.00365897583766337	0.00520171850303416	0.00520821720083929
213	8.47500280622663	0.21	5.53880626616197	3.85503221069219	7.22258032163175	0.334233833381777	9.05936844565989	7.06309955021635	11.0556373411034	0.88	0.54	1.47	5.35033632456721	6.86252087031216	8.3747054160571	7.67818298000876	9.84829508837426	12.0184071967398	7.57417360718143	9.71468494281243	11.8563428781304	5.53880626616197	1.15434392317193	0.580376272790695	-0.376346458386248	0.053777395324715	0.10510976521702	0.0234054168495527	0.460606499779391	0.531760843699089	0.418507532640089	0.459322797447378	0.530441601898672	0.41725065602415	0.00365897583766337	0.00520171850303416	0.00520821720083929
213	8.47500280622663	0.21	5.66626805914221	3.96481971357758	7.36771640470685	0.242686686023952	8.20356956805305	5.94099371814694	10.4661454179592	1.02	0.66	1.62	4.06963431047237	5.61951918590969	7.16940406134701	5.60808031746915	7.74386899064708	9.879657663825	5.58506866618741	7.71155665823764	9.83807999717569	5.66626805914221	1.24975965636302	0.361575376295923	0.617668513906092	0.053777395324715	0.10510976521702	0.0234054168495527	0.460606499779391	0.531760843699089	0.418507532640089	0.459322797447378	0.530441601898672	0.41725065602415	0.00365897583766337	0.00520171850303416	0.00520821720083929
213	8.47500280622663	0.21	5.70213029227659	3.97619533403316	7.42806525052002	0.261492122672065	8.06505308740841	5.94892986695422	10.1811763078626	0.96	0.63	1.53	4.23193622652997	5.73729916015392	7.24266209377788	5.91813391893713	8.02330256064316	10.1284712023492	5.90492373289545	8.00495760745358	10.1061720339416	5.70213029227659	1.16650958413455	0.614407730247349	0.272392863717553	0.053777395324715	0.10510976521702	0.0234054168495527	0.460606499779391	0.531760843699089	0.418507532640089	0.459322797447378	0.530441601898672	0.41725065602415	0.00365897583766337	0.00520171850303416	0.00520821720083929
213	8.47500280622663	0.21	5.93332269588325	4.12228423233102	7.74436115943547	0.258597311676873	8.67928762269435	6.38480582065053	10.9737694247382	0.94	0.64	1.34	4.6218934442953	6.28284456744797	7.94379569060064	6.50885628270333	8.84791759674964	11.1869789107959	6.57947345093296	8.94377779663473	11.3080496183019	5.93332269588325	1.13716129858746	-0.0524494628647594	-0.492593874759026	0.053777395324715	0.10510976521702	0.0234054168495527	0.460606499779391	0.531760843699089	0.418507532640089	0.459322797447378	0.530441601898672	0.41725065602415	0.00365897583766337	0.00520171850303416	0.00520821720083929
213	8.47500280622663	0.21	5.97329775438353	4.16103182581299	7.78556368295406	0.294113583147956	8.78533826067773	6.66036328178495	10.9103132395705	0.95	0.64	1.41	4.78315130625351	6.30920572941751	7.83526015258151	6.7143581252571	8.85656004606179	10.9987619668665	6.75783738955508	8.9136943233094	11.0696665787007	5.97329775438353	1.1447860326335	-0.572172331411697	-1.23184208261196	0.053777395324715	0.10510976521702	0.0234054168495527	0.460606499779391	0.531760843699089	0.418507532640089	0.459322797447378	0.530441601898672	0.41725065602415	0.00365897583766337	0.00520171850303416	0.00520821720083929
213	8.47500280622663	0.21	6.01499478751849	4.21485983851029	7.81512973652669	0.284856389270171	8.78543794274711	6.61207365845375	10.9588022270405	0.99	0.65	1.58	4.61886112505306	6.137063783075	7.65526644109694	6.41313473357299	8.5211085251971	10.6290823168212	6.3960210969427	8.49755168442057	10.5996835064176	6.01499478751849	1.1790129225437	0.441624225805168	-0.0714258252772718	0.053777395324715	0.10510976521702	0.0234054168495527	0.460606499779391	0.531760843699089	0.418507532640089	0.459322797447378	0.530441601898672	0.41725065602415	0.00365897583766337	0.00520171850303416	0.00520821720083929
213	8.47500280622663	0.21	6.09998536027928	4.27231748588481	7.92765323467374	0.272154234114148	8.22842669133232	6.12748307100601	10.3293703116586	1.02	0.64	1.35	4.19337517444114	5.6311669591405	7.06895874383986	5.77649653071883	7.75709662270053	9.73769671468223	5.83292264635602	7.83279008580754	9.83253411399822	6.09998536027928	1.13662325923601	-0.943714131152836	-1.51298499752914	0.053777395324715	0.10510976521702	0.0234054168495527	0.460606499779391	0.531760843699089	0.418507532640089	0.459322797447378	0.530441601898672	0.41725065602415	0.00365897583766337	0.00520171850303416	0.00520821720083929
213	8.47500280622663	0.21	6.19781611323939	4.33173985085777	8.06389237562101	0.278450192153794	8.1722853235478	6.1183423606933	10.2262282864023	0.97	0.64	1.59	4.32752163963365	5.78028156941941	7.23304149920518	6.03804514772386	8.06503213364988	10.0920191195759	6.00936910492406	8.0258593403731	10.0438573632387	6.19781611323939	1.19501614911024	-0.324120084264374	-0.439325861642756	0.053777395324715	0.10510976521702	0.0234054168495527	0.460606499779391	0.531760843699089	0.418507532640089	0.459322797447378	0.530441601898672	0.41725065602415	0.00365897583766337	0.00520171850303416	0.00520821720083929
213	8.47500280622663	0.21	6.21763043761081	4.35050940470965	8.08475147051197	0.337931742394354	9.42086638640924	7.36207095748176	11.4796618153367	0.9	0.62	1.26	5.5210025402146	7.06494511541342	8.60888769061224	7.88940866824969	10.0956735354236	12.3019384025975	7.99331012526008	10.2289582178307	12.4632239604622	6.21763043761081	1.05842874589422	-0.521432052157324	-1.61805957143516	0.053777395324715	0.10510976521702	0.0234054168495527	0.460606499779391	0.531760843699089	0.418507532640089	0.459322797447378	0.530441601898672	0.41725065602415	0.00365897583766337	0.00520171850303416	0.00520821720083929
213	8.47500280622663	0.21	6.36898157604567	4.44034595101309	8.29761720107824	0.283478796169893	9.2158679802577	6.92828982957909	11.5034461309363	0.98	0.67	1.45	4.87474293953572	6.48428233712963	8.09382173472354	6.78751671046355	9.02861448583847	11.2697122612134	6.84300321240117	9.10224078762567	11.3621733574294	6.36898157604567	1.17435337547515	-0.836213083923892	-1.05123835947786	0.053777395324715	0.10510976521702	0.0234054168495527	0.460606499779391	0.531760843699089	0.418507532640089	0.459322797447378	0.530441601898672	0.41725065602415	0.00365897583766337	0.00520171850303416	0.00520821720083929
213	8.47500280622663	0.21	6.46124449120275	4.49433843077071	8.4281505516348	0.236767961898095	8.22713735501197	5.92091574160394	10.53335896842	0.89	0.58	1.23	4.446444292558	6.17835306779319	7.91026184302838	6.35762540805327	8.83394727545965	11.310269142866	6.41617189792556	8.916306626308	11.4142135234128	6.46124449120275	1.04764181628939	-0.369081430728402	-1.63758483822545	0.053777395324715	0.10510976521702	0.0234054168495527	0.460606499779391	0.531760843699089	0.418507532640089	0.459322797447378	0.530441601898672	0.41725065602415	0.00365897583766337	0.00520171850303416	0.00520821720083929
213	8.47500280622663	0.21	6.47791692602971	4.53496907087698	8.42086478118244	0.334158556891551	9.76576073325127	7.61347137065759	11.9180500958449	0.98	0.71	1.48	5.35911630817742	6.87411104073085	8.38910577328427	7.4631979971476	9.57300584670465	11.6828136962617	7.54800307756838	9.68234787936309	11.8161372705414	6.47791692602971	1.16646893010975	0.123116003099395	-0.0278938101424295	0.053777395324715	0.10510976521702	0.0234054168495527	0.460606499779391	0.531760843699089	0.418507532640089	0.459322797447378	0.530441601898672	0.41725065602415	0.00365897583766337	0.00520171850303416	0.00520821720083929
213	8.47500280622663	0.21	6.63841184389997	4.64098542381836	8.63583826398158	0.247969465594056	8.48639825854671	6.17897373173796	10.7938227853555	0.97	0.66	1.5	4.36231405384983	5.99134030942261	7.62036656499539	6.08214023666643	8.35340406895774	10.6246679012491	6.10458184905912	8.38351594176181	10.6648965030494	6.63841184389997	1.14903189363774	-0.600429317537425	-0.831372670910799	0.053777395324715	0.10510976521702	0.0234054168495527	0.460606499779391	0.531760843699089	0.418507532640089	0.459322797447378	0.530441601898672	0.41725065602415	0.00365897583766337	0.00520171850303416	0.00520821720083929
213	8.47500280622663	0.21	6.79485466169474	4.76713357537894	8.82257574801055	0.302546370329088	9.49999346462319	7.24798269062246	11.7520042386239	0.89	0.67	1.55	5.46990386014644	7.16945019622359	8.86899653230073	7.83730626211727	10.2724249558011	12.7075436494849	7.85088927096344	10.2903307034472	12.730325097629	6.79485466169474	1.14785153913312	-0.312778730381909	-0.723022694283594	0.053777395324715	0.10510976521702	0.0234054168495527	0.460606499779391	0.531760843699089	0.418507532640089	0.459322797447378	0.530441601898672	0.41725065602415	0.00365897583766337	0.00520171850303416	0.00520821720083929
213	8.47500280622663	0.21	6.83407670849111	4.78969645526031	8.87845696172191	0.237027968521739	8.26313125958327	5.94848501863798	10.5777775005286	0.9	0.64	1.27	4.42906210889404	6.15247772297794	7.87589333706183	6.31003630435044	8.76536766457589	11.2206990248013	6.40305619014777	8.89421054341611	11.3871066274728	6.83407670849111	1.08322108483328	-0.374286076633515	-1.21663731393083	0.053777395324715	0.10510976521702	0.0234054168495527	0.460606499779391	0.531760843699089	0.418507532640089	0.459322797447378	0.530441601898672	0.41725065602415	0.00365897583766337	0.00520171850303416	0.00520821720083929
213	8.47500280622663	0.21	6.85733866805933	4.75317084071405	8.96150649540461	0.276904678653574	9.26981724350144	6.93103782989843	11.6085966571045	0.91	0.62	1.49	5.15274651003252	6.89146699561316	8.6301874811938	7.33636846662825	9.81192089635836	12.2874733260885	7.32950465548915	9.80213266445184	12.2754334913848	6.85733866805933	1.12498560827333	0.99165511357366	0.468409154345773	0.053777395324715	0.10510976521702	0.0234054168495527	0.460606499779391	0.531760843699089	0.418507532640089	0.459322797447378	0.530441601898672	0.41725065602415	0.00365897583766337	0.00520171850303416	0.00520821720083929
213	8.47500280622663	0.21	7.42386328109171	5.14888689331835	9.69883966886507	0.228585110223599	8.61954477825328	6.14730931689527	11.0917802396113	1.04	0.67	1.51	4.15253833855716	5.82254581760404	7.49255329665093	5.69215248176853	7.98133958647607	10.2705266911836	5.71996930822435	8.02148812248413	10.3212678553712	7.42386328109171	1.14579973837237	-0.540039122928228	-0.628725240293378	0.053777395324715	0.10510976521702	0.0234054168495527	0.460606499779391	0.531760843699089	0.418507532640089	0.459322797447378	0.530441601898672	0.41725065602415	0.00365897583766337	0.00520171850303416	0.00520821720083929
213	8.47500280622663	0.22	3.47849045242277	2.46877052305577	4.48821038178977	0.347745627598659	8.84640946333089	6.95480574419906	10.7380131824627	1.01	0.74	1.58	4.78980929325263	6.09256617910901	7.3953230649654	6.61410044370129	8.41303738862636	10.2119743335514	6.67537567506068	8.49186486256502	10.3089592496948	3.47849045242277	1.29017876013339	0.850217831128773	1.08716240273243	0.053777395324715	0.10510976521702	0.0234054168495527	0.460606499779391	0.531760843699089	0.418507532640089	0.459322797447378	0.530441601898672	0.41725065602415	0.00365897583766337	0.00520171850303416	0.00520821720083929
213	8.47500280622663	0.22	4.12766796812162	2.91255898872567	5.34277694751756	0.349882516554033	9.19493346285961	7.2380324661025	11.1518344596167	0.97	0.6	1.46	5.12390350011636	6.50922083789064	7.89453817566492	7.15164949643262	9.08519567677497	11.0187418571173	7.13241792394197	9.05985573773664	10.9881577983512	4.12766796812162	1.18760785610112	0.393835891091576	-0.231933469107274	0.053777395324715	0.10510976521702	0.0234054168495527	0.460606499779391	0.531760843699089	0.418507532640089	0.459322797447378	0.530441601898672	0.41725065602415	0.00365897583766337	0.00520171850303416	0.00520821720083929
213	8.47500280622663	0.22	4.46961044990059	3.16815937830201	5.77106152149916	0.271884026419326	7.39409910230584	5.50489377495497	9.28330442965672	0.93	0.7	1.77	4.02348223157406	5.40428708942138	6.78509194726869	5.68840019058104	7.64058244576676	9.59276470095247	5.65457495968506	7.59397019898874	9.53485055440012	4.46961044990059	1.36344379809725	-0.753000775688627	0.0416212655483354	0.053777395324715	0.10510976521702	0.0234054168495527	0.460606499779391	0.531760843699089	0.418507532640089	0.459322797447378	0.530441601898672	0.41725065602415	0.00365897583766337	0.00520171850303416	0.00520821720083929
213	8.47500280622663	0.22	4.52307197161906	3.18924927594454	5.85689466729359	0.358564526353047	8.51034420731793	6.73318877384855	10.2874996407873	0.91	0.6	1.45	5.01019436108987	6.33258326634839	7.6549721716069	7.13610363634237	9.01960427431389	10.9031049122854	7.11676222411192	8.99405692687017	10.8714727131446	4.52307197161906	1.18340418546805	-0.648063992479644	-1.16198545562128	0.053777395324715	0.10510976521702	0.0234054168495527	0.460606499779391	0.531760843699089	0.418507532640089	0.459322797447378	0.530441601898672	0.41725065602415	0.00365897583766337	0.00520171850303416	0.00520821720083929
213	8.47500280622663	0.22	4.5614247029133	3.22930041664917	5.89354898917743	0.345732071305077	9.70418329831322	7.61992070223467	11.7884458943918	0.97	0.64	1.6	5.40297752669895	6.88084382037955	8.35871011406015	7.54599229319356	9.61003339041756	11.6740744876416	7.50833791000321	9.56126601147908	11.614188097124	4.5614247029133	1.29657134860313	1.47624240257071	1.68915046643633	0.053777395324715	0.10510976521702	0.0234054168495527	0.460606499779391	0.531760843699089	0.418507532640089	0.459322797447378	0.530441601898672	0.41725065602415	0.00365897583766337	0.00520171850303416	0.00520821720083929
213	8.47500280622663	0.22	4.65657128211097	3.27020017471183	6.04294238951011	0.320637251748319	8.89277050369046	6.87176999841482	10.9137710089661	0.91	0.65	1.43	5.11457086699301	6.61877579655925	8.12298072612549	7.2855174121034	9.42820181138509	11.5708862106668	7.33493481533579	9.49349490567523	11.6493819604021	4.65657128211097	1.23165243943505	0.54882943855092	0.205329882043633	0.053777395324715	0.10510976521702	0.0234054168495527	0.460606499779391	0.531760843699089	0.418507532640089	0.459322797447378	0.530441601898672	0.41725065602415	0.00365897583766337	0.00520171850303416	0.00520821720083929
213	8.47500280622663	0.22	4.69087568213942	3.33007721910035	6.0516741451785	0.373702896704657	10.2207267284758	8.1548984994518	12.2865549574998	1	0.66	1.55	5.67006565642488	7.10642708928017	8.54278852213546	7.8584258876224	9.84915060791594	11.8398753282095	7.85854729498933	9.84842003795853	11.8412961086687	4.69087568213942	1.32362952518788	-1.27657916917317	-0.826892608941398	0.053777395324715	0.10510976521702	0.0234054168495527	0.460606499779391	0.531760843699089	0.418507532640089	0.459322797447378	0.530441601898672	0.41725065602415	0.00365897583766337	0.00520171850303416	0.00520821720083929
213	8.47500280622663	0.22	4.7304900716958	3.35741007611438	6.10357006727722	0.336580028544899	9.89199086640118	7.72369137762949	12.0602903551729	1.04	0.72	1.42	5.19529348656119	6.65378679761667	8.11228010867215	7.11020933011505	9.10628381079684	11.1023582914786	7.22209747506155	9.25067984404676	11.2788743638526	4.7304900716958	1.25063079071656	0.0525947091267161	0.444423278673729	0.053777395324715	0.10510976521702	0.0234054168495527	0.460606499779391	0.531760843699089	0.418507532640089	0.459322797447378	0.530441601898672	0.41725065602415	0.00365897583766337	0.00520171850303416	0.00520821720083929
213	8.47500280622663	0.22	4.745768858664	3.35079295016355	6.14074476716445	0.364336116892549	9.6439551571894	7.65509934203662	11.6328109723422	1.02	0.7	1.43	5.23829076306716	6.59924044903368	7.9601901350002	7.21562717099922	9.09030461381321	10.9649820566272	7.30664830417391	9.20480505763196	11.103007940402	4.745768858664	1.273895859779	0.682646441064469	0.702699766078207	0.053777395324715	0.10510976521702	0.0234054168495527	0.460606499779391	0.531760843699089	0.418507532640089	0.459322797447378	0.530441601898672	0.41725065602415	0.00365897583766337	0.00520171850303416	0.00520821720083929
213	8.47500280622663	0.22	4.82087657313782	3.40330547391407	6.23844767236157	0.372996247884593	10.2361254018563	8.16405790822464	12.3081928954879	1.03	0.63	1.48	5.52353409225345	6.92542706890596	8.32732004555847	7.57593713727273	9.49873744716828	11.4215377570638	7.58403839624251	9.50869985934004	11.4334233635275	4.82087657313782	1.21892304468103	-0.606173380566698	-0.780928020445512	0.053777395324715	0.10510976521702	0.0234054168495527	0.460606499779391	0.531760843699089	0.418507532640089	0.459322797447378	0.530441601898672	0.41725065602415	0.00365897583766337	0.00520171850303416	0.00520821720083929
213	8.47500280622663	0.22	4.89682758035997	3.45850117622703	6.33515398449292	0.272854054732089	7.89416062762616	5.88211878577954	9.90620246947278	1.01	0.72	1.45	4.05123031299653	5.43699710852821	6.82276390405989	5.59431787797868	7.50791433140222	9.42151078482576	5.67031743943308	7.6101624974377	9.55040335260999	4.89682758035997	1.23291332850246	-0.588653819144243	-0.436992639658068	0.053777395324715	0.10510976521702	0.0234054168495527	0.460606499779391	0.531760843699089	0.418507532640089	0.459322797447378	0.530441601898672	0.41725065602415	0.00365897583766337	0.00520171850303416	0.00520821720083929
213	8.47500280622663	0.22	4.89786077619991	3.44834294224975	6.34737861015008	0.318405045961096	9.48523202475655	7.31849286253826	11.6519711869748	0.97	0.66	1.42	5.20062309797752	6.74033816581687	8.28005323365622	7.26968697662793	9.42197649377108	11.5742660109142	7.33427132266945	9.50640463439806	11.6769621911936	4.89786077619991	1.23042951110824	-0.171218147381973	-0.313764992742628	0.053777395324715	0.10510976521702	0.0234054168495527	0.460606499779391	0.531760843699089	0.418507532640089	0.459322797447378	0.530441601898672	0.41725065602415	0.00365897583766337	0.00520171850303416	0.00520821720083929
213	8.47500280622663	0.22	4.9102773608925	3.45720066794634	6.36335405383866	0.311401009126132	8.31641492213041	6.38558156234698	10.2472482819138	0.94	0.69	1.38	4.63742078543565	6.03965590974612	7.44189103405659	6.539298325184	8.51661162586956	10.4939249265551	6.63255149048377	8.63848148819805	10.6436600915086	4.9102773608925	1.17363775842258	-0.778024835285508	-1.1403329088976	0.053777395324715	0.10510976521702	0.0234054168495527	0.460606499779391	0.531760843699089	0.418507532640089	0.459322797447378	0.530441601898672	0.41725065602415	0.00365897583766337	0.00520171850303416	0.00520821720083929
213	8.47500280622663	0.22	4.98150447922185	3.52681316611067	6.43619579233302	0.313770003358364	8.35632261988416	6.42688919321332	10.285756046555	1.07	0.68	1.61	4.24777766010338	5.52301424192024	6.79825082373711	5.77579618927359	7.50976326077536	9.24373033227714	5.77901447790442	7.51346526730124	9.24834442205683	4.98150447922185	1.27878500119854	-0.613397788954821	-0.195025096109772	0.053777395324715	0.10510976521702	0.0234054168495527	0.460606499779391	0.531760843699089	0.418507532640089	0.459322797447378	0.530441601898672	0.41725065602415	0.00365897583766337	0.00520171850303416	0.00520821720083929
213	8.47500280622663	0.22	5.02926085984405	3.56099492000549	6.49752679968261	0.225356265235825	7.91165917655368	5.62148127488451	10.2018370782229	0.99	0.7	1.46	3.91620366719018	5.51165558786193	7.10710750853367	5.43176056562826	7.64464670831411	9.85753285099996	5.49583329417269	7.73552579805108	9.97298399798974	5.02926085984405	1.26605732795763	-0.600025816464205	-0.182717846127363	0.053777395324715	0.10510976521702	0.0234054168495527	0.460606499779391	0.531760843699089	0.418507532640089	0.459322797447378	0.530441601898672	0.41725065602415	0.00365897583766337	0.00520171850303416	0.00520821720083929
213	8.47500280622663	0.22	5.06496610706545	3.55965249770675	6.57027971642415	0.2946344484007	8.70320451066625	6.60073352145675	10.8056754998757	1.01	0.64	1.47	4.54786976124347	5.99646092230692	7.44505208337037	6.28102669509134	8.28166440693848	10.2823021187856	6.2976237304099	8.30385315413757	10.3089789766555	5.06496610706545	1.16944623663034	0.921149806926616	0.44642913365262	0.053777395324715	0.10510976521702	0.0234054168495527	0.460606499779391	0.531760843699089	0.418507532640089	0.459322797447378	0.530441601898672	0.41725065602415	0.00365897583766337	0.00520171850303416	0.00520821720083929
213	8.47500280622663	0.22	5.07174466348503	3.5759422489886	6.56754707798146	0.300046734854364	8.69347064120506	6.62037793961314	10.766563342797	1.07	0.72	1.69	4.36559066270797	5.73262351544667	7.09965636818536	5.93098299486776	7.78819985953584	9.64541672420393	5.93858760671529	7.79896056893382	9.65842045851498	5.07174466348503	1.34441264422465	-0.58800900276162	0.359970940275626	0.053777395324715	0.10510976521702	0.0234054168495527	0.460606499779391	0.531760843699089	0.418507532640089	0.459322797447378	0.530441601898672	0.41725065602415	0.00365897583766337	0.00520171850303416	0.00520821720083929
213	8.47500280622663	0.22	5.21605035063032	3.69441671758288	6.73768398367775	0.280671554189077	8.44250287389168	6.33231512985166	10.5526906179317	0.99	0.66	1.6	4.42751369381867	5.90294328657875	7.37837287933883	6.14966365834004	8.19898442265606	10.2483051869721	6.13590397067986	8.18242697617488	10.225141620015	5.21605035063032	1.2942964940859	0.461269330395797	0.960479164952158	0.053777395324715	0.10510976521702	0.0234054168495527	0.460606499779391	0.531760843699089	0.418507532640089	0.459322797447378	0.530441601898672	0.41725065602415	0.00365897583766337	0.00520171850303416	0.00520821720083929
213	8.47500280622663	0.22	5.26662257297489	3.71428689874639	6.81895824720338	0.267774021167518	8.62329781209722	6.3969285724373	10.8496670517571	1.03	0.7	1.5	4.34579893125784	5.8582987118538	7.37079849244975	5.96984012936261	8.04756669441573	10.1252932594688	6.02577011394489	8.12398250774615	10.2191773015358	5.26662257297489	1.31140703670136	0.228514767147285	0.77118981760415	0.053777395324715	0.10510976521702	0.0234054168495527	0.460606499779391	0.531760843699089	0.418507532640089	0.459322797447378	0.530441601898672	0.41725065602415	0.00365897583766337	0.00520171850303416	0.00520821720083929
213	8.47500280622663	0.22	5.34958019684072	3.78982118116448	6.90933921251697	0.263053729749817	7.09936857827073	5.24412530228327	8.9546118542582	0.99	0.59	1.6	3.65450803479519	4.94738359893245	6.24025916306971	5.06943068603333	6.86287127931072	8.65631187258811	4.99557495703339	6.76302613466805	8.53027420362215	5.34958019684072	1.19740117166702	-0.304940910146977	-0.699028834313666	0.053777395324715	0.10510976521702	0.0234054168495527	0.460606499779391	0.531760843699089	0.418507532640089	0.459322797447378	0.530441601898672	0.41725065602415	0.00365897583766337	0.00520171850303416	0.00520821720083929
213	8.47500280622663	0.22	5.37819649874561	3.79537017207666	6.96102282541456	0.323109682420884	9.09590130815662	7.04041131981925	11.151391296494	1.03	0.69	1.67	4.77684825699042	6.17147753673294	7.56610681647546	6.55881027027429	8.47369396577679	10.3885776612793	6.5451142621202	8.4562046084617	10.3674411079475	5.37819649874561	1.30268791930071	-0.482213057548417	0.176284794715163	0.053777395324715	0.10510976521702	0.0234054168495527	0.460606499779391	0.531760843699089	0.418507532640089	0.459322797447378	0.530441601898672	0.41725065602415	0.00365897583766337	0.00520171850303416	0.00520821720083929
213	8.47500280622663	0.22	5.41880412889836	3.80364844375721	7.03395981403952	0.303449495889364	9.00502519425778	6.87490804402452	11.135142344491	1.06	0.71	1.53	4.55633161765872	5.96806251773392	7.37979341780911	6.20156642613889	8.12305583632977	10.0445452465207	6.25759990826358	8.19549837957654	10.1352540864083	5.41880412889836	1.25356343417636	0.544414716412865	1.08487015091875	0.053777395324715	0.10510976521702	0.0234054168495527	0.460606499779391	0.531760843699089	0.418507532640089	0.459322797447378	0.530441601898672	0.41725065602415	0.00365897583766337	0.00520171850303416	0.00520821720083929
213	8.47500280622663	0.22	5.44545796604578	3.84832197862497	7.0425939534666	0.324328476472182	9.4825835801333	7.34566779217096	11.6194993680956	1.01	0.64	1.47	5.06864663835631	6.54315805536455	8.01766947237279	7.00426100788796	9.04185872592214	11.0794564439563	7.02615420121592	9.06981784292912	11.1156832422468	5.44545796604578	1.2476689349415	-0.196473934159374	-0.23453664172059	0.053777395324715	0.10510976521702	0.0234054168495527	0.460606499779391	0.531760843699089	0.418507532640089	0.459322797447378	0.530441601898672	0.41725065602415	0.00365897583766337	0.00520171850303416	0.00520821720083929
213	8.47500280622663	0.22	5.46693069204372	3.85703011243971	7.07683127164772	0.269230331821898	8.19126665914953	6.08426542983207	10.298267888467	1.04	0.69	1.63	4.08576920034533	5.50068457955038	6.91559995875543	5.58827111219619	7.52350786985381	9.45874462751143	5.58772348057814	7.52347853218137	9.45844053981773	5.46693069204372	1.28399549173108	-0.77501758649228	-0.25757369802361	0.053777395324715	0.10510976521702	0.0234054168495527	0.460606499779391	0.531760843699089	0.418507532640089	0.459322797447378	0.530441601898672	0.41725065602415	0.00365897583766337	0.00520171850303416	0.00520821720083929
213	8.47500280622663	0.22	5.48283017149995	3.88752837542108	7.07813196757881	0.285682482601475	8.221743007047	6.19194321442726	10.2515427996667	0.95	0.61	1.52	4.45903276905772	5.92076190262425	7.38249103619079	6.26632335582549	8.3205059294813	10.3746885031371	6.23723220166739	8.28087865870033	10.3256025095651	5.48283017149995	1.20162172269165	0.256383954951893	0.0532381243855418	0.053777395324715	0.10510976521702	0.0234054168495527	0.460606499779391	0.531760843699089	0.418507532640089	0.459322797447378	0.530441601898672	0.41725065602415	0.00365897583766337	0.00520171850303416	0.00520821720083929
213	8.47500280622663	0.22	5.50293628601758	3.89329924806232	7.11257332397285	0.298770826222233	9.6416389419034	7.33543760471074	11.9478402790961	0.96	0.73	1.46	5.23687027987328	6.88329928560736	8.52972829134143	7.33386747100186	9.6395751710519	11.9452828711019	7.43951106203656	9.77776050961382	12.1165979117664	5.50293628601758	1.25882547983035	-0.403097076425477	-0.0916329115879796	0.053777395324715	0.10510976521702	0.0234054168495527	0.460606499779391	0.531760843699089	0.418507532640089	0.459322797447378	0.530441601898672	0.41725065602415	0.00365897583766337	0.00520171850303416	0.00520821720083929
213	8.47500280622663	0.22	5.57448712802758	3.93052182212077	7.21845243393439	0.303169650327596	9.17982353572035	7.00691992420591	11.3527271472348	0.98	0.67	1.43	4.93215985108432	6.46166326612473	7.99116668116514	6.8686081079434	8.99862008542707	11.1286320629107	6.92750741325727	9.07663054926568	11.2245605930981	5.57448712802758	1.22591618271311	0.478149882002381	0.520460009589344	0.053777395324715	0.10510976521702	0.0234054168495527	0.460606499779391	0.531760843699089	0.418507532640089	0.459322797447378	0.530441601898672	0.41725065602415	0.00365897583766337	0.00520171850303416	0.00520821720083929
213	8.47500280622663	0.22	5.57472009029385	3.95431374575223	7.19512643483547	0.275670367904314	8.59348263871343	6.41864045175671	10.7683248256701	1.2	0.7	1.65	3.8975984720186	5.21823041089658	6.53886234977455	5.14470542699182	6.88789738270024	8.63108933840866	5.1472507898394	6.8912466594996	8.63430319982866	5.57472009029385	1.32300337766929	0.670893135050316	1.6069903426837	0.053777395324715	0.10510976521702	0.0234054168495527	0.460606499779391	0.531760843699089	0.418507532640089	0.459322797447378	0.530441601898672	0.41725065602415	0.00365897583766337	0.00520171850303416	0.00520821720083929
213	8.47500280622663	0.22	5.69305266261848	3.99969493413385	7.38641039110311	0.220576122214723	6.98739126001038	4.93666294303207	9.03811957698869	0.96	0.66	1.42	3.51688306590254	4.97782374060013	6.43876441529772	4.92098361742911	6.96519862017548	9.00941362292185	4.96024862488339	7.02058418378734	9.07996955494296	5.69305266261848	1.13697393095943	-1.23312222416302	-1.62150408688102	0.053777395324715	0.10510976521702	0.0234054168495527	0.460606499779391	0.531760843699089	0.418507532640089	0.459322797447378	0.530441601898672	0.41725065602415	0.00365897583766337	0.00520171850303416	0.00520821720083929
213	8.47500280622663	0.22	5.74736056839984	4.0720328240322	7.42268831276747	0.345120963647477	10.0800840804358	7.91215789956811	12.2480102613035	1.04	0.68	1.58	5.32703920874093	6.78664452927789	8.24624984981486	7.29306236776753	9.29135677069485	11.2896511736222	7.30596897669732	9.30742365989505	11.3091845504495	5.74736056839984	1.22790971586142	-0.437609341509143	-0.263971180156309	0.053777395324715	0.10510976521702	0.0234054168495527	0.460606499779391	0.531760843699089	0.418507532640089	0.459322797447378	0.530441601898672	0.41725065602415	0.00365897583766337	0.00520171850303416	0.00520821720083929
213	8.47500280622663	0.22	5.77090088363167	4.07822566898611	7.46357609827722	0.309943119822203	9.36022579434048	7.17963973223519	11.5408118564458	1.09	0.7	1.55	4.68863429265141	6.11265708072542	7.53667986879943	6.34740616991907	8.2752278909036	10.2030496118881	6.38952491343575	8.32966011836676	10.2709281004113	5.77090088363167	1.22883370489127	-0.0193403427218413	0.181471048978184	0.053777395324715	0.10510976521702	0.0234054168495527	0.460606499779391	0.531760843699089	0.418507532640089	0.459322797447378	0.530441601898672	0.41725065602415	0.00365897583766337	0.00520171850303416	0.00520821720083929
213	8.47500280622663	0.22	5.7873581651672	4.06286263621922	7.51185369411518	0.28333835000569	8.19318305162539	6.15875412710974	10.227611976141	1.01	0.72	1.53	4.23029059238022	5.62768775463447	7.02508491688871	5.83552658851827	7.76318335747474	9.69084012643121	5.89483268540695	7.84218991176537	9.78905327903416	5.7873581651672	1.20099108435948	-0.149266056674865	-0.159607505865537	0.053777395324715	0.10510976521702	0.0234054168495527	0.460606499779391	0.531760843699089	0.418507532640089	0.459322797447378	0.530441601898672	0.41725065602415	0.00365897583766337	0.00520171850303416	0.00520821720083929
213	8.47500280622663	0.22	5.82458602170197	4.13445773285324	7.5147143105507	0.296087350081829	9.22048007188577	7.00080986184289	11.4401502819286	0.96	0.68	1.57	5.01338881623229	6.60292917318516	8.19246953013803	7.02954514380384	9.2583261353998	11.4871071269958	7.04801518919822	9.28300798477698	11.5172209493222	5.82458602170197	1.24029665597042	-0.845425721001625	-0.646937123386157	0.053777395324715	0.10510976521702	0.0234054168495527	0.460606499779391	0.531760843699089	0.418507532640089	0.459322797447378	0.530441601898672	0.41725065602415	0.00365897583766337	0.00520171850303416	0.00520821720083929
213	8.47500280622663	0.22	5.84630281343794	4.13863011908787	7.553975507788	0.26902564651419	8.89242096972115	6.60387466669053	11.1809672727518	1.03	0.69	1.46	4.49143099440109	6.04791840767674	7.60440582095239	6.17251600068459	8.31157668652937	10.4506373723742	6.23160074070163	8.39115872924598	10.5508291865252	5.84630281343794	1.22416162465924	0.376592567794035	0.496578257802605	0.053777395324715	0.10510976521702	0.0234054168495527	0.460606499779391	0.531760843699089	0.418507532640089	0.459322797447378	0.530441601898672	0.41725065602415	0.00365897583766337	0.00520171850303416	0.00520821720083929
213	8.47500280622663	0.22	5.87555881367387	4.16148573668465	7.58963189066308	0.343870607083097	9.26480416702493	7.26669632390765	11.2629120101422	0.96	0.63	1.48	5.17351216530886	6.5960616669244	8.01861116853993	7.2371841203293	9.22717705636789	11.2171699924065	7.24039005981079	9.2302345441779	11.2211591154712	5.87555881367387	1.1948519581161	-0.563416590939128	-0.783469410873452	0.053777395324715	0.10510976521702	0.0234054168495527	0.460606499779391	0.531760843699089	0.418507532640089	0.459322797447378	0.530441601898672	0.41725065602415	0.00365897583766337	0.00520171850303416	0.00520821720083929
213	8.47500280622663	0.22	5.90897742338446	4.1605501023743	7.65740474439461	0.297650805701414	8.98652872166038	6.83126488820791	11.1417925551129	0.91	0.6	1.39	5.04850468685129	6.64130773908959	8.23411079132789	7.17021783158209	9.43242130682151	11.6946247820609	7.18691562109028	9.45590404187764	11.7246516461436	5.90897742338446	1.09709544383001	-0.138770829206463	-0.966349282782045	0.053777395324715	0.10510976521702	0.0234054168495527	0.460606499779391	0.531760843699089	0.418507532640089	0.459322797447378	0.530441601898672	0.41725065602415	0.00365897583766337	0.00520171850303416	0.00520821720083929
213	8.47500280622663	0.22	5.9174489595647	4.17157958832788	7.66331833080151	0.338482572508723	9.7790182561437	7.64458191351727	11.9134545987701	0.96	0.63	1.4	5.46865995325552	6.99555922410443	8.52245849495334	7.66468471166105	9.80473393716739	11.9447831626737	7.71087117089798	9.86289112472937	12.0162322908447	5.9174489595647	1.18400819239223	0.105749756545441	-0.208471153801143	0.053777395324715	0.10510976521702	0.0234054168495527	0.460606499779391	0.531760843699089	0.418507532640089	0.459322797447378	0.530441601898672	0.41725065602415	0.00365897583766337	0.00520171850303416	0.00520821720083929
213	8.47500280622663	0.22	5.92616183658404	4.20651317384698	7.64581049932109	0.308575766077412	9.27278081715156	7.10564142400482	11.4399202102983	1.04	0.7	1.5	4.7839054308042	6.24294189120882	7.70197835161343	6.54941125338687	8.54690680406069	10.5444023547345	6.60727282394536	8.62295976615799	10.6379495011776	5.92616183658404	1.2141305580843	1.35240057833739	1.36520303546805	0.053777395324715	0.10510976521702	0.0234054168495527	0.460606499779391	0.531760843699089	0.418507532640089	0.459322797447378	0.530441601898672	0.41725065602415	0.00365897583766337	0.00520171850303416	0.00520821720083929
213	8.47500280622663	0.22	5.95746672509144	4.20807574955762	7.70685770062527	0.274469177033883	8.7855903462673	6.55542247780134	11.0157582147333	0.9	0.62	1.3	4.89219425846405	6.55652855247275	8.22086284648144	6.97656066313938	9.35000058650423	11.7234405098691	7.0503558451019	9.44868617284927	11.8465313298017	5.95746672509144	1.13670499497077	0.873474800627787	0.0801060695450119	0.053777395324715	0.10510976521702	0.0234054168495527	0.460606499779391	0.531760843699089	0.418507532640089	0.459322797447378	0.530441601898672	0.41725065602415	0.00365897583766337	0.00520171850303416	0.00520821720083929
213	8.47500280622663	0.22	6.0445717038287	4.24502143281073	7.84412197484667	0.266038884989261	8.56121268680846	6.34105043490853	10.7813749387084	1.01	0.67	1.66	4.37346159108167	5.9047211882613	7.43598078544093	6.04254738511063	8.15819616403929	10.2738449429679	6.01207533374113	8.11588686000947	10.2213960558836	6.0445717038287	1.2313014204117	-0.183810232720778	-0.0807590469077953	0.053777395324715	0.10510976521702	0.0234054168495527	0.460606499779391	0.531760843699089	0.418507532640089	0.459322797447378	0.530441601898672	0.41725065602415	0.00365897583766337	0.00520171850303416	0.00520821720083929
213	8.47500280622663	0.22	6.04471946565915	4.24994331761463	7.83949561370367	0.299580523044606	9.46418406146532	7.20479532551942	11.7235727974112	1.03	0.68	1.55	4.87582301829082	6.40485737780579	7.93389173732076	6.68822139589063	8.78561506255918	10.8830087292277	6.70899745053376	8.81261819482655	10.9146416803656	6.04471946565915	1.21873935696417	-1.00783998003144	-0.95762349068046	0.053777395324715	0.10510976521702	0.0234054168495527	0.460606499779391	0.531760843699089	0.418507532640089	0.459322797447378	0.530441601898672	0.41725065602415	0.00365897583766337	0.00520171850303416	0.00520821720083929
213	8.47500280622663	0.22	6.18367491873386	4.37527678456071	7.99207305290701	0.301030260256001	9.7060516640182	7.39690152991609	12.0152017981203	1.02	0.67	1.49	5.04792495913903	6.62377621918216	8.19962747922529	6.94624748380155	9.11471332640534	11.2831791690091	6.98367643490498	9.16363317653614	11.3441288129697	6.18367491873386	1.24819892789766	-0.0564914694868229	0.0241366584188706	0.053777395324715	0.10510976521702	0.0234054168495527	0.460606499779391	0.531760843699089	0.418507532640089	0.459322797447378	0.530441601898672	0.41725065602415	0.00365897583766337	0.00520171850303416	0.00520821720083929
213	8.47500280622663	0.22	6.22592630846593	4.41071125261283	8.04114136431903	0.304143617200572	9.23124343260599	7.05119511380596	11.411291751406	0.95	0.66	1.49	5.062818672075	6.62811209486459	8.19340551765417	7.10637283535289	9.30348068762947	11.500588539906	7.13440644883867	9.33888554857132	11.5443327126486	6.22592630846593	1.19746834675625	0.210260746546511	0.107592966235806	0.053777395324715	0.10510976521702	0.0234054168495527	0.460606499779391	0.531760843699089	0.418507532640089	0.459322797447378	0.530441601898672	0.41725065602415	0.00365897583766337	0.00520171850303416	0.00520821720083929
213	8.47500280622663	0.22	6.44196442385683	4.54779563869372	8.33613320901994	0.309240192319389	9.67133702528123	7.41456576790756	11.9281082826549	1.06	0.63	1.54	4.94252123951902	6.44687634559736	7.95123145167569	6.74158684857521	8.79352352365394	10.8454601987327	6.72075278232574	8.76651939870487	10.8116587198369	6.44196442385683	1.21480024168069	-0.241266148564085	-0.288791053061691	0.053777395324715	0.10510976521702	0.0234054168495527	0.460606499779391	0.531760843699089	0.418507532640089	0.459322797447378	0.530441601898672	0.41725065602415	0.00365897583766337	0.00520171850303416	0.00520821720083929
213	8.47500280622663	0.22	6.52884179777792	4.61938925048011	8.43829434507574	0.300653233800772	8.77805732874686	6.68781219905692	10.8683024584368	1.1	0.71	1.51	4.32247339033017	5.6734426884253	7.02441198652044	5.82995150151955	7.65207619187767	9.47420088223578	5.88844418536841	7.72850752363061	9.56910402482873	6.52884179777792	1.213329243931	-0.623889535244698	-0.636976848891911	0.053777395324715	0.10510976521702	0.0234054168495527	0.460606499779391	0.531760843699089	0.418507532640089	0.459322797447378	0.530441601898672	0.41725065602415	0.00365897583766337	0.00520171850303416	0.00520821720083929
213	8.47500280622663	0.22	6.58738065580573	4.66390102458372	8.51086028702774	0.355650530943633	10.0287975139087	7.92122109300513	12.1363739348122	0.94	0.6	1.48	5.75807038790406	7.29010354755995	8.82213670721584	8.12265392577191	10.2838249987815	12.4449960717912	8.08804523730309	10.2405667901974	12.3913617187567	6.58738065580573	1.16768751186331	0.888853369274354	0.326187003315975	0.053777395324715	0.10510976521702	0.0234054168495527	0.460606499779391	0.531760843699089	0.418507532640089	0.459322797447378	0.530441601898672	0.41725065602415	0.00365897583766337	0.00520171850303416	0.00520821720083929
213	8.47500280622663	0.22	6.65260578062101	4.72446561767457	8.58074594356746	0.318660960421837	10.4909868576499	8.09591244459829	12.8860612707015	0.99	0.64	1.38	5.65025644388521	7.32181412543583	8.99337180698645	7.84241556601031	10.1624960988972	12.4825766317841	7.90762513568597	10.2481041238287	12.586203675703	6.65260578062101	1.17071368046072	0.458364403934438	0.357540946015581	0.053777395324715	0.10510976521702	0.0234054168495527	0.460606499779391	0.531760843699089	0.418507532640089	0.459322797447378	0.530441601898672	0.41725065602415	0.00365897583766337	0.00520171850303416	0.00520821720083929
213	8.47500280622663	0.22	6.68798647658569	4.70100832988521	8.67496462328618	0.27093656731278	8.9554963864751	6.6618631644751	11.2491296084751	1.05	0.67	1.61	4.46692927102426	6.004861996959	7.54279472289374	6.10617939846187	8.20849455895459	10.3108097194473	6.09009835804327	8.18596362252271	10.2837696724752	6.68798647658569	1.22399997503898	-0.542349380128847	-0.236541531785869	0.053777395324715	0.10510976521702	0.0234054168495527	0.460606499779391	0.531760843699089	0.418507532640089	0.459322797447378	0.530441601898672	0.41725065602415	0.00365897583766337	0.00520171850303416	0.00520821720083929
213	8.47500280622663	0.22	6.90544735810622	4.86632847017036	8.94456624604208	0.251231062264818	8.94041164611764	6.53061597638114	11.3502073158541	1.03	0.7	1.51	4.42073012044498	6.05197843451676	7.68322674858855	6.06456209851534	8.30238400332572	10.5402059081361	6.11488935709692	8.37109967667853	10.6285821858948	6.90544735810622	1.18049625796206	-0.412808875264825	-0.286603221496714	0.053777395324715	0.10510976521702	0.0234054168495527	0.460606499779391	0.531760843699089	0.418507532640089	0.459322797447378	0.530441601898672	0.41725065602415	0.00365897583766337	0.00520171850303416	0.00520821720083929
213	8.47500280622663	0.22	6.92374050700174	4.8881593396331	8.95932167437038	0.307169954685912	9.20656657126798	7.04779271924529	11.3653404232907	0.96	0.58	1.43	5.03585422208614	6.57836133747727	8.12086845286839	7.0547854474032	9.21570120672977	11.3766169660563	7.0188793814865	9.16881843096898	11.3192122045712	6.92374050700174	1.12369197578288	-0.39699735745654	-1.33571341352094	0.053777395324715	0.10510976521702	0.0234054168495527	0.460606499779391	0.531760843699089	0.418507532640089	0.459322797447378	0.530441601898672	0.41725065602415	0.00365897583766337	0.00520171850303416	0.00520821720083929
213	8.47500280622663	0.23	3.66353061496215	2.61808931246854	4.70897191745576	0.479451526519933	10.9568201765407	9.17432554158744	12.7393148114939	1.06	0.69	1.55	6.09958429156602	7.2846824468338	8.46978060210159	8.31177495800812	9.92668323681599	11.5415915156239	8.35725785335606	9.9807175081121	11.604411210241	3.66353061496215	1.32675990894727	-0.0952557572169468	0.301622371440598	0.053777395324715	0.10510976521702	0.0234054168495527	0.460606499779391	0.531760843699089	0.418507532640089	0.459322797447378	0.530441601898672	0.41725065602415	0.00365897583766337	0.00520171850303416	0.00520821720083929
213	8.47500280622663	0.23	4.05645918663897	2.88419761802967	5.22872075524826	0.340986686346466	9.28249039478195	7.2677070457249	11.297273743839	1.07	0.77	1.53	4.80210480005632	6.1333638520116	7.46462290396688	6.52882847599979	8.33877689845742	10.148725320915	6.62285631689788	8.46066844104912	10.2965492468593	4.05645918663897	1.37123453074238	1.04386574504428	1.9345227787645	0.053777395324715	0.10510976521702	0.0234054168495527	0.460606499779391	0.531760843699089	0.418507532640089	0.459322797447378	0.530441601898672	0.41725065602415	0.00365897583766337	0.00520171850303416	0.00520821720083929
213	8.47500280622663	0.23	4.21069648066174	2.99886948123275	5.42252348009073	0.278638004197321	7.08573866953195	5.30570979884779	8.86576754021611	0.99	0.64	1.49	3.69707960433832	4.93742419204436	6.17776877975041	5.12829870411543	6.8488073819176	8.56931605971977	5.13458716934762	6.85761309178528	8.57985931349243	4.21069648066174	1.28085865748994	-0.0771184307574534	-0.102719050339673	0.053777395324715	0.10510976521702	0.0234054168495527	0.460606499779391	0.531760843699089	0.418507532640089	0.459322797447378	0.530441601898672	0.41725065602415	0.00365897583766337	0.00520171850303416	0.00520821720083929
213	8.47500280622663	0.23	4.45276793353441	3.19634976090994	5.70918610615888	0.354463706836373	9.59305927510858	7.57182323175208	11.6142953184651	1.13	0.71	1.7	4.78462915662754	6.06184662585156	7.33906409507558	6.40203315634465	8.11100334361789	9.81997353089113	6.39460753835471	8.10057407053294	9.80817823743173	4.45276793353441	1.36774508347886	0.47509798164009	1.54741889136936	0.053777395324715	0.10510976521702	0.0234054168495527	0.460606499779391	0.531760843699089	0.418507532640089	0.459322797447378	0.530441601898672	0.41725065602415	0.00365897583766337	0.00520171850303416	0.00520821720083929
213	8.47500280622663	0.23	4.81797671217728	3.42873837632801	6.20721504802655	0.340576817696635	8.67571449523394	6.7909144783885	10.5605145120794	1.02	0.64	1.61	4.64241670614131	5.93090695495609	7.21939720377087	6.39245411408306	8.16666253037969	9.94087094667631	6.35264322058477	8.11588216941621	9.87890718269488	4.81797671217728	1.30315420030717	-0.372167008232017	-0.0726694352086075	0.053777395324715	0.10510976521702	0.0234054168495527	0.460606499779391	0.531760843699089	0.418507532640089	0.459322797447378	0.530441601898672	0.41725065602415	0.00365897583766337	0.00520171850303416	0.00520821720083929
213	8.47500280622663	0.23	4.85416900275957	3.48416911715774	6.22416888836141	0.337905301281918	9.45030940722677	7.38495758627404	11.5156612281795	0.93	0.65	1.53	5.40796900164773	6.92041622896409	8.43286345628045	7.65180336616056	9.79178397285291	11.9317645795453	7.65300835563195	9.79243717752836	11.9340682740606	4.85416900275957	1.26045241243256	-0.66962508533569	-0.652393358250854	0.053777395324715	0.10510976521702	0.0234054168495527	0.460606499779391	0.531760843699089	0.418507532640089	0.459322797447378	0.530441601898672	0.41725065602415	0.00365897583766337	0.00520171850303416	0.00520821720083929
213	8.47500280622663	0.23	4.87374298542107	3.49362344171759	6.25386252912455	0.285909258244769	9.0166723545776	6.79185511022459	11.2414895989306	1.03	0.64	1.44	4.60952995189205	6.11947996685814	7.62942998182423	6.32976178745495	8.40321049165012	10.4766591958453	6.35793752428744	8.44141200653383	10.5247543277833	4.87374298542107	1.27565488868232	-0.0293477610483489	0.224737409557441	0.053777395324715	0.10510976521702	0.0234054168495527	0.460606499779391	0.531760843699089	0.418507532640089	0.459322797447378	0.530441601898672	0.41725065602415	0.00365897583766337	0.00520171850303416	0.00520821720083929
213	8.47500280622663	0.23	4.95214201074968	3.52621837438801	6.37806564711135	0.271836654726182	7.618080559855	5.67141466305986	9.56474645665013	0.99	0.59	1.6	3.95712560710336	5.31537604836572	6.67362648962807	5.49183137073483	7.37685679657651	9.26188222241819	5.41593963047816	7.27447785642047	9.13284533816564	4.95214201074968	1.19567581107992	0.623210921675134	0.130066426054368	0.053777395324715	0.10510976521702	0.0234054168495527	0.460606499779391	0.531760843699089	0.418507532640089	0.459322797447378	0.530441601898672	0.41725065602415	0.00365897583766337	0.00520171850303416	0.00520821720083929
213	8.47500280622663	0.23	5.00518593363328	3.55693306498376	6.4534388022828	0.350869894490132	9.18026289944459	7.23071727806313	11.1298085208261	1.1	0.7	1.62	4.68854635400785	5.95267198132715	7.21679760864645	6.33104812758943	8.03802499879736	9.74500187000529	6.34199510661853	8.05235667389604	9.76131877835632	5.00518593363328	1.31560743746767	0.109738497951232	0.667191152111229	0.053777395324715	0.10510976521702	0.0234054168495527	0.460606499779391	0.531760843699089	0.418507532640089	0.459322797447378	0.530441601898672	0.41725065602415	0.00365897583766337	0.00520171850303416	0.00520821720083929
213	8.47500280622663	0.23	5.03763142083992	3.59217561359357	6.48308722808627	0.353825086946173	9.44018607667264	7.44838138114382	11.4319907722015	0.94	0.63	1.47	5.40359636549492	6.84859603223895	8.29359569898297	7.61644991589873	9.65319856361869	11.6899472113386	7.63128316971823	9.67119520334651	11.7134510505294	5.03763142083992	1.22901031233467	0.0814533747305482	-0.100756179315373	0.053777395324715	0.10510976521702	0.0234054168495527	0.460606499779391	0.531760843699089	0.418507532640089	0.459322797447378	0.530441601898672	0.41725065602415	0.00365897583766337	0.00520171850303416	0.00520821720083929
213	8.47500280622663	0.23	5.05808383014156	3.61765521836355	6.49851244191956	0.299569039976568	8.79212029531624	6.69311619773676	10.8911243928957	1.05	0.69	1.67	4.48096882040664	5.8862293354325	7.29148985045836	6.12185650702308	8.04170990765284	9.96156330828261	6.10592266680873	8.02015039841386	9.93536674483708	5.05808383014156	1.36110831629163	-0.432277864916484	0.463087114942181	0.053777395324715	0.10510976521702	0.0234054168495527	0.460606499779391	0.531760843699089	0.418507532640089	0.459322797447378	0.530441601898672	0.41725065602415	0.00365897583766337	0.00520171850303416	0.00520821720083929
213	8.47500280622663	0.23	5.06410837868556	3.60125388744209	6.52696286992904	0.338942164148148	9.47899477909698	7.41216516643811	11.5458243917559	0.98	0.66	1.52	5.19847951958166	6.64803861204792	8.09759770451417	7.22917742236166	9.24498220223303	11.2607869821044	7.24323508626646	9.26338354780823	11.2826346416598	5.06410837868556	1.23623434644923	-0.699424700362033	-0.622048366623515	0.053777395324715	0.10510976521702	0.0234054168495527	0.460606499779391	0.531760843699089	0.418507532640089	0.459322797447378	0.530441601898672	0.41725065602415	0.00365897583766337	0.00520171850303416	0.00520821720083929
213	8.47500280622663	0.23	5.07475526486048	3.60847445037469	6.54103607934626	0.325209870953261	8.33857810683415	6.46323833724415	10.2139178764241	0.93	0.64	1.46	4.71806264896731	6.08703127728471	7.4559999056021	6.66700682642885	8.601471005737	10.5359351850451	6.68727749697044	8.62778426917625	10.5692096451737	5.07475526486048	1.19971016046006	0.17918391815681	-0.149512580813723	0.053777395324715	0.10510976521702	0.0234054168495527	0.460606499779391	0.531760843699089	0.418507532640089	0.459322797447378	0.530441601898672	0.41725065602415	0.00365897583766337	0.00520171850303416	0.00520821720083929
213	8.47500280622663	0.23	5.08849394076089	3.62346645415178	6.55352142737	0.298860569985658	8.93341360085329	6.79707155286791	11.0697556488387	0.95	0.62	1.6	4.87971239163938	6.41342211990257	7.94713184816576	6.8489949913809	9.0016567476566	11.1543185039323	6.79254890950984	8.92697010009494	11.0615359077916	5.08849394076089	1.27223062308205	0.354997803164261	0.246176254345854	0.053777395324715	0.10510976521702	0.0234054168495527	0.460606499779391	0.531760843699089	0.418507532640089	0.459322797447378	0.530441601898672	0.41725065602415	0.00365897583766337	0.00520171850303416	0.00520821720083929
213	8.47500280622663	0.23	5.13449203182804	3.67340528823327	6.59557877542281	0.311419498316745	8.70628661904689	6.68502335913848	10.7275498789553	1.05	0.63	1.52	4.47060575874315	5.82232447148779	7.17404318423243	6.10519007726621	7.95113671574227	9.79708335421832	6.09272408323637	7.93543341310371	9.77812648215282	5.13449203182804	1.27025234607023	-0.348807006333499	-0.177828482900327	0.053777395324715	0.10510976521702	0.0234054168495527	0.460606499779391	0.531760843699089	0.418507532640089	0.459322797447378	0.530441601898672	0.41725065602415	0.00365897583766337	0.00520171850303416	0.00520821720083929
213	8.47500280622663	0.23	5.13609452144396	3.68337654304241	6.58881249984551	0.297957385233151	8.26108427519797	6.28125758594571	10.2409109644502	1.13	0.75	1.68	3.98467877459271	5.24063321971643	6.49658766484016	5.33896589409215	7.02178609776952	8.70460630144689	5.36770836113917	7.05971775623526	8.75151423406462	5.13609452144396	1.35705572403608	0.383819412578115	1.51017090825576	0.053777395324715	0.10510976521702	0.0234054168495527	0.460606499779391	0.531760843699089	0.418507532640089	0.459322797447378	0.530441601898672	0.41725065602415	0.00365897583766337	0.00520171850303416	0.00520821720083929
213	8.47500280622663	0.23	5.14983837008443	3.67447722688412	6.62519951328474	0.289050200866094	8.1230166180918	6.13401272384386	10.1120205123397	0.92	0.62	1.46	4.50245136278938	5.96240811498832	7.42236486718727	6.37671605061858	8.44441848753915	10.5121209244597	6.38112705700838	8.45022644721287	10.5181807180901	5.14983837008443	1.21488607080461	-0.699840249964024	-0.950221857802891	0.053777395324715	0.10510976521702	0.0234054168495527	0.460606499779391	0.531760843699089	0.418507532640089	0.459322797447378	0.530441601898672	0.41725065602415	0.00365897583766337	0.00520171850303416	0.00520821720083929
213	8.47500280622663	0.23	5.17948737003189	3.70184439980298	6.65713034026079	0.279659437994184	8.62416121982709	6.46315248132151	10.7851699583327	1.07	0.71	1.52	4.27556183607547	5.70513146428434	7.13470109249321	5.81547945301841	7.75993333259063	9.70438721216284	5.86797612278844	7.83021922137191	9.79144578618128	5.17948737003189	1.29417282160394	1.02084982487759	1.61797712649583	0.053777395324715	0.10510976521702	0.0234054168495527	0.460606499779391	0.531760843699089	0.418507532640089	0.459322797447378	0.530441601898672	0.41725065602415	0.00365897583766337	0.00520171850303416	0.00520821720083929
213	8.47500280622663	0.23	5.23167572987863	3.74279459122098	6.72055686853628	0.31490072871178	9.52200257130731	7.32917907569922	11.7148260669154	0.95	0.66	1.57	5.2777808468206	6.85684471277948	8.43590857873836	7.41679657108337	9.63583442174	11.8548722723966	7.41353352815219	9.63098598736078	11.8480905261728	5.23167572987863	1.20442473569628	0.157791151375205	0.0537589148832334	0.053777395324715	0.10510976521702	0.0234054168495527	0.460606499779391	0.531760843699089	0.418507532640089	0.459322797447378	0.530441601898672	0.41725065602415	0.00365897583766337	0.00520171850303416	0.00520821720083929
213	8.47500280622663	0.23	5.23773297407306	3.74611363716388	6.72935231098225	0.311326191029781	8.73418257584474	6.70600170759755	10.7623634440919	1.18	0.72	1.68	4.11343748370194	5.35751638062844	6.60159527755493	5.44806687164518	7.09579460566639	8.7435223396876	5.45620746434182	7.10668038203847	8.75718444584873	5.23773297407306	1.39500001884431	0.623055388001881	1.89761177879236	0.053777395324715	0.10510976521702	0.0234054168495527	0.460606499779391	0.531760843699089	0.418507532640089	0.459322797447378	0.530441601898672	0.41725065602415	0.00365897583766337	0.00520171850303416	0.00520821720083929
213	8.47500280622663	0.23	5.31343330912829	3.79454062997567	6.8323259882809	0.284196665920235	8.60917650226841	6.47596241829882	10.742390586238	1.11	0.7	1.73	4.16949125478683	5.54294231783914	6.91639338089144	5.6159043139736	7.46581100011232	9.31571768625104	5.58780106164873	7.42778145568351	9.26872101908095	5.31343330912829	1.35386064405626	-0.0854762509457602	0.90774342212375	0.053777395324715	0.10510976521702	0.0234054168495527	0.460606499779391	0.531760843699089	0.418507532640089	0.459322797447378	0.530441601898672	0.41725065602415	0.00365897583766337	0.00520171850303416	0.00520821720083929
213	8.47500280622663	0.23	5.33180627655582	3.82794537543732	6.83566717767432	0.321838248759398	8.96133545364801	6.93035373646507	10.992317170831	1.03	0.68	1.45	4.70992637580572	6.0901985411654	7.47047070652507	6.47094756796646	8.3672975528509	10.2636475377353	6.53262391684395	8.44702898506574	10.3626627314197	5.33180627655582	1.24332254385677	-1.20077249924573	-1.17733631058672	0.053777395324715	0.10510976521702	0.0234054168495527	0.460606499779391	0.531760843699089	0.418507532640089	0.459322797447378	0.530441601898672	0.41725065602415	0.00365897583766337	0.00520171850303416	0.00520821720083929
213	8.47500280622663	0.23	5.3935548637745	3.86064917791657	6.92646054963242	0.36320269906517	9.95167540667956	7.89432750902725	12.0090233043319	0.97	0.64	1.53	5.60709919655243	7.06837043602962	8.52964167550682	7.83637057572062	9.87861426408387	11.9208579524471	7.82808402051037	9.8669716294352	11.9083921354079	5.3935548637745	1.26409960408335	-0.347713711743393	-0.24062540151335	0.053777395324715	0.10510976521702	0.0234054168495527	0.460606499779391	0.531760843699089	0.418507532640089	0.459322797447378	0.530441601898672	0.41725065602415	0.00365897583766337	0.00520171850303416	0.00520821720083929
213	8.47500280622663	0.23	5.43331576174991	3.88454578195269	6.98208574154714	0.301832248493392	8.03275600752595	6.12533259062166	9.94017942443024	1.05	0.7	1.62	4.09990391400406	5.37661054453091	6.65331717505775	5.60077196967471	7.34484765040676	9.08892333113881	5.6078001557767	7.35437954168205	9.10114720189645	5.43331576174991	1.25988789097466	0.117555272932011	0.448633724870214	0.053777395324715	0.10510976521702	0.0234054168495527	0.460606499779391	0.531760843699089	0.418507532640089	0.459322797447378	0.530441601898672	0.41725065602415	0.00365897583766337	0.00520171850303416	0.00520821720083929
213	8.47500280622663	0.23	5.50770579623158	3.92510348379724	7.09030810866592	0.314073198908054	9.31759817628851	7.16772477682258	11.4674715757544	1.07	0.61	1.6	4.73777229521133	6.15881048338751	7.57984867156369	6.44222608745683	8.37449482405145	10.3067635606461	6.3752915835482	8.28950835053917	10.2019048646654	5.50770579623158	1.27432820822845	-0.683091425057151	-0.441644088999758	0.053777395324715	0.10510976521702	0.0234054168495527	0.460606499779391	0.531760843699089	0.418507532640089	0.459322797447378	0.530441601898672	0.41725065602415	0.00365897583766337	0.00520171850303416	0.00520821720083929
213	8.47500280622663	0.23	5.55012090280892	3.95234476568256	7.14789703993529	0.31705627120312	9.24282978382452	7.12488465891557	11.3607749087335	1.06	0.69	1.6	4.72744209945208	6.13272280603798	7.53800351262387	6.43718878778282	8.35070925356932	10.2642297193558	6.44730724278488	8.36644690674274	10.2813064046704	5.55012090280892	1.2387648786227	-0.0447451188328558	0.405630834105524	0.053777395324715	0.10510976521702	0.0234054168495527	0.460606499779391	0.531760843699089	0.418507532640089	0.459322797447378	0.530441601898672	0.41725065602415	0.00365897583766337	0.00520171850303416	0.00520821720083929
213	8.47500280622663	0.23	5.58267490825127	3.99939533537902	7.16595448112352	0.282091884370358	8.22530317580825	6.17661193055727	10.2739944210592	1.09	0.6	1.55	4.02969352970059	5.36628354833194	6.70287356696329	5.45342497455329	7.26224575326011	9.07106653196693	5.40225655085848	7.19474501206881	8.98699466140486	5.58267490825127	1.24990558697416	0.0849278018080393	0.057828188160847	0.053777395324715	0.10510976521702	0.0234054168495527	0.460606499779391	0.531760843699089	0.418507532640089	0.459322797447378	0.530441601898672	0.41725065602415	0.00365897583766337	0.00520171850303416	0.00520821720083929
213	8.47500280622663	0.23	5.62863642467567	4.03700458604966	7.22026826330169	0.291935480403888	8.58948474118069	6.50093150166123	10.6780379807002	1.15	0.7	1.71	4.07745530356305	5.38741872666269	6.69738214976233	5.44170102526003	7.18995545647485	8.93820988768967	5.42483136954534	7.16789945640625	8.91107750531416	5.62863642467567	1.31652962570463	-0.440610547112382	0.361593717105543	0.053777395324715	0.10510976521702	0.0234054168495527	0.460606499779391	0.531760843699089	0.418507532640089	0.459322797447378	0.530441601898672	0.41725065602415	0.00365897583766337	0.00520171850303416	0.00520821720083929
213	8.47500280622663	0.23	5.65970689542376	4.04885087185537	7.27056291899215	0.306622423530831	8.89372044883214	6.80561764620106	10.9818232514632	0.99	0.68	1.4	4.76805217729519	6.23098818576444	7.6939241942337	6.62787791628204	8.66144653149959	10.6950151467171	6.70852316003393	8.76749948442393	10.826009274964	5.65970689542376	1.19049859815714	0.375993337241223	0.329205112695351	0.053777395324715	0.10510976521702	0.0234054168495527	0.460606499779391	0.531760843699089	0.418507532640089	0.459322797447378	0.530441601898672	0.41725065602415	0.00365897583766337	0.00520171850303416	0.00520821720083929
213	8.47500280622663	0.23	5.66078893996224	4.03932845111075	7.28224942881374	0.2563556844979	7.76006561276302	5.69652980191719	9.82360142360885	1.05	0.63	1.74	3.79971630890302	5.1761421237627	6.55256793862239	5.18403190079701	7.0619182357832	8.93980457076938	5.10322919449288	6.95130792923202	8.7998450127874	5.66078893996224	1.30318495236524	0.119328383036477	0.588802182184585	0.053777395324715	0.10510976521702	0.0234054168495527	0.460606499779391	0.531760843699089	0.418507532640089	0.459322797447378	0.530441601898672	0.41725065602415	0.00365897583766337	0.00520171850303416	0.00520821720083929
213	8.47500280622663	0.23	5.66379523809223	4.03241029926837	7.2951801769161	0.322356957936699	9.50742860442101	7.35523913700165	11.6596180718404	0.97	0.61	1.53	5.19778310011879	6.71868729284993	8.23959148558108	7.24975965137488	9.37108515451432	11.4924106576538	7.21434936283184	9.32550669492213	11.4363744013728	5.66379523809223	1.23207452985027	-1.16087240289144	-1.33139202747466	0.053777395324715	0.10510976521702	0.0234054168495527	0.460606499779391	0.531760843699089	0.418507532640089	0.459322797447378	0.530441601898672	0.41725065602415	0.00365897583766337	0.00520171850303416	0.00520821720083929
213	8.47500280622663	0.23	5.72662820442064	4.07913185238254	7.37412455645873	0.266510733368587	8.1076524053167	6.00764845319559	10.2076563574378	1.08	0.67	1.56	3.93245957643627	5.30707074358604	6.68168191073581	5.32822170395183	7.19072859383561	9.05323548371938	5.33914588355586	7.20502296655635	9.07149686632755	5.72662820442064	1.23950258369902	0.192639565382656	0.330028546883027	0.053777395324715	0.10510976521702	0.0234054168495527	0.460606499779391	0.531760843699089	0.418507532640089	0.459322797447378	0.530441601898672	0.41725065602415	0.00365897583766337	0.00520171850303416	0.00520821720083929
213	8.47500280622663	0.23	5.75695013382746	4.13099324707589	7.38290702057903	0.311055385992607	9.0349801223081	6.93562477922121	11.134335465395	1.02	0.65	1.52	4.74953596813366	6.18718059702957	7.62482522592548	6.54425465716621	8.52514555285071	10.5060364485352	6.55405760975014	8.53775910886745	10.5221221105876	5.75695013382746	1.22929455994508	0.433933249894291	0.474683329033672	0.053777395324715	0.10510976521702	0.0234054168495527	0.460606499779391	0.531760843699089	0.418507532640089	0.459322797447378	0.530441601898672	0.41725065602415	0.00365897583766337	0.00520171850303416	0.00520821720083929
213	8.47500280622663	0.23	5.82372020943923	4.14313771119138	7.50430270768708	0.291974404803023	8.0655388095923	6.10456887664563	10.026508742539	0.88	0.6	1.37	4.61776269590861	6.10112605655517	7.58448941720174	6.62292169288297	8.75040203923301	10.8778823855831	6.6417423723702	8.77524555214817	10.9081252194823	5.82372020943923	1.12844330872582	-0.650076401821342	-1.50928017039887	0.053777395324715	0.10510976521702	0.0234054168495527	0.460606499779391	0.531760843699089	0.418507532640089	0.459322797447378	0.530441601898672	0.41725065602415	0.00365897583766337	0.00520171850303416	0.00520821720083929
213	8.47500280622663	0.23	5.86920255025981	4.1951514330515	7.54325366746812	0.280713635436915	8.15005882520314	6.11317919823191	10.1869384521744	0.93	0.65	1.41	4.45092350891461	5.93394815493475	7.41697280095488	6.28283415100109	8.37624192898911	10.4696497069771	6.33169080588175	8.44232594939856	10.5521290298519	5.86920255025981	1.15981409130525	-0.806351246678533	-1.57513759986564	0.053777395324715	0.10510976521702	0.0234054168495527	0.460606499779391	0.531760843699089	0.418507532640089	0.459322797447378	0.530441601898672	0.41725065602415	0.00365897583766337	0.00520171850303416	0.00520821720083929
213	8.47500280622663	0.23	5.8692398376711	4.17943462046168	7.55904505488051	0.333275624751545	9.97223019418803	7.7700687864846	12.1743916018915	1.04	0.67	1.52	5.22360110830707	6.70405296607693	8.1845048238468	7.14747462732679	9.17318292146915	11.1988912156115	7.17634368262275	9.20916595706238	11.2424417907891	5.8692398376711	1.24698373891952	0.389104776530801	0.72782508122322	0.053777395324715	0.10510976521702	0.0234054168495527	0.460606499779391	0.531760843699089	0.418507532640089	0.459322797447378	0.530441601898672	0.41725065602415	0.00365897583766337	0.00520171850303416	0.00520821720083929
213	8.47500280622663	0.23	5.95557125683759	4.26007656724948	7.6510659464257	0.32667708626848	10.362651260672	8.03986790792102	12.685434613423	0.99	0.62	1.56	5.62809299947772	7.25409492844495	8.88009685741218	7.82084510859472	10.080350989878	12.3398568711612	7.77074143755425	10.0157499474329	12.2609659643091	5.95557125683759	1.21473991026758	0.095223936725512	-0.140204637767009	0.053777395324715	0.10510976521702	0.0234054168495527	0.460606499779391	0.531760843699089	0.418507532640089	0.459322797447378	0.530441601898672	0.41725065602415	0.00365897583766337	0.00520171850303416	0.00520821720083929
213	8.47500280622663	0.23	5.96157639850178	4.25190937259712	7.67124342440645	0.269492194294341	8.01759910690167	5.95664114360954	10.0785570701938	0.99	0.61	1.29	4.17099348755053	5.61412931456424	7.05726514157795	5.79670282564037	7.80232320150577	9.80794357737116	5.85325027313049	7.8784127448214	9.90311440783148	5.96157639850178	1.14075118979573	0.339691904403212	-0.212332826890695	0.053777395324715	0.10510976521702	0.0234054168495527	0.460606499779391	0.531760843699089	0.418507532640089	0.459322797447378	0.530441601898672	0.41725065602415	0.00365897583766337	0.00520171850303416	0.00520821720083929
213	8.47500280622663	0.23	6.10460507010475	4.35622284561723	7.85298729459228	0.305326446472421	9.25647597233673	7.07656222210283	11.4363897225706	1.05	0.67	1.49	4.71912136718499	6.1728325385809	7.62654370997681	6.43783554624453	8.42099146129741	10.4041473763503	6.47596708733499	8.47111951046033	10.4655257117765	6.10460507010475	1.21660871676503	-0.55125255615526	-0.478568008586118	0.053777395324715	0.10510976521702	0.0234054168495527	0.460606499779391	0.531760843699089	0.418507532640089	0.459322797447378	0.530441601898672	0.41725065602415	0.00365897583766337	0.00520171850303416	0.00520821720083929
213	8.47500280622663	0.23	6.33323950523465	4.54219421694305	8.12428479352625	0.309686572684336	9.36519351281897	7.18214096438648	11.5482460612515	1.03	0.64	1.42	4.87835950525557	6.36116459122171	7.84396967718785	6.70096439909008	8.73776059689885	10.7745567947076	6.73638016467628	8.78426831371118	10.8309528299711	6.33323950523465	1.16557131611771	-0.0553532916188536	-0.608576018112101	0.053777395324715	0.10510976521702	0.0234054168495527	0.460606499779391	0.531760843699089	0.418507532640089	0.459322797447378	0.530441601898672	0.41725065602415	0.00365897583766337	0.00520171850303416	0.00520821720083929
213	8.47500280622663	0.23	6.37118547028582	4.55471569029334	8.18765525027831	0.331598127911599	9.22518325115876	7.1802776844451	11.2700888178724	0.97	0.62	1.59	5.09599915778989	6.54731309071866	7.99862702364743	7.11988856616207	9.14759562752915	11.1753026888962	7.0675858247771	9.080493957666	11.0917814762047	6.37118547028582	1.19205053424056	-0.107452330183483	-0.44056331591206	0.053777395324715	0.10510976521702	0.0234054168495527	0.460606499779391	0.531760843699089	0.418507532640089	0.459322797447378	0.530441601898672	0.41725065602415	0.00365897583766337	0.00520171850303416	0.00520821720083929
213	8.47500280622663	0.23	6.39283583553521	4.59088740959504	8.19478426147539	0.290898293731412	8.38624842594364	6.34198497908559	10.4305118728017	0.87	0.58	1.45	4.8430596335972	6.40416231872907	7.96526500386094	6.97427554902409	9.22235034267355	11.470425136323	6.93206257003381	9.16766062573819	11.400693678085	6.39283583553521	1.1071251896773	-0.292260809567387	-1.4806932485222	0.053777395324715	0.10510976521702	0.0234054168495527	0.460606499779391	0.531760843699089	0.418507532640089	0.459322797447378	0.530441601898672	0.41725065602415	0.00365897583766337	0.00520171850303416	0.00520821720083929
213	8.47500280622663	0.23	6.41026172917262	4.5635743291978	8.25694912914744	0.340387084704764	10.6276307642002	8.31780108417836	12.937460444222	0.91	0.61	1.27	6.1449073531124	7.85133063031746	9.55775390752251	8.72611119948941	11.1493274360607	13.5725436726321	8.82292324021512	11.2742685402179	13.7228350684987	6.41026172917262	1.11039804923802	0.538203740524747	-0.502154810944791	0.053777395324715	0.10510976521702	0.0234054168495527	0.460606499779391	0.531760843699089	0.418507532640089	0.459322797447378	0.530441601898672	0.41725065602415	0.00365897583766337	0.00520171850303416	0.00520821720083929
213	8.47500280622663	0.23	6.41668704116127	4.58552958910212	8.24784449322042	0.298894387285109	9.8180727769589	7.47036223234081	12.165783321577	0.99	0.67	1.5	5.20176555364328	6.83652427900335	8.47128300436342	7.21350540184507	9.48049355701845	11.7474817121918	7.24927381625869	9.52836262072792	11.8056617626802	6.41668704116127	1.18243746159862	0.211859611761	0.109986668103412	0.053777395324715	0.10510976521702	0.0234054168495527	0.460606499779391	0.531760843699089	0.418507532640089	0.459322797447378	0.530441601898672	0.41725065602415	0.00365897583766337	0.00520171850303416	0.00520821720083929
213	8.47500280622663	0.23	6.4511290131984	4.62625810796878	8.27599991842802	0.348784157230167	10.619266011185	8.3537660172832	12.8847660050869	1	0.58	1.51	5.78769122885707	7.35728444185272	8.92687765484838	8.01040667078409	10.1827893094966	12.3551719482091	7.92944365825657	10.0799602398982	12.2291219210331	6.4511290131984	1.2072001359402	-0.758905124960392	-1.01567785010718	0.053777395324715	0.10510976521702	0.0234054168495527	0.460606499779391	0.531760843699089	0.418507532640089	0.459322797447378	0.530441601898672	0.41725065602415	0.00365897583766337	0.00520171850303416	0.00520821720083929
213	8.47500280622663	0.23	6.48735256294013	4.64751640388208	8.32718872199818	0.321085648202839	9.41798617523845	7.27982441656616	11.5561479339107	1.01	0.65	1.52	4.99797037714644	6.46592736620143	7.93388435525641	6.89327039422642	8.91789713049528	10.9425238667641	6.90288196380271	8.93087660259577	10.958368308997	6.48735256294013	1.19885255997703	0.588717842268699	0.537244179634468	0.053777395324715	0.10510976521702	0.0234054168495527	0.460606499779391	0.531760843699089	0.418507532640089	0.459322797447378	0.530441601898672	0.41725065602415	0.00365897583766337	0.00520171850303416	0.00520821720083929
213	8.47500280622663	0.23	6.58017550312055	4.72511117506114	8.43523983117997	0.255817638662842	8.38828621828804	6.15454352263152	10.6220289139446	1.12	0.69	1.43	3.93125503534961	5.35807283063924	6.78489062592886	5.28015328988383	7.19654299447426	9.11293269906469	5.34215069444803	7.28196221449464	9.22028223623016	6.58017550312055	1.19196626881151	0.512267729386511	0.622963322219271	0.053777395324715	0.10510976521702	0.0234054168495527	0.460606499779391	0.531760843699089	0.418507532640089	0.459322797447378	0.530441601898672	0.41725065602415	0.00365897583766337	0.00520171850303416	0.00520821720083929
213	8.47500280622663	0.23	6.64512552336384	4.76815073309905	8.52210031362864	0.25764581237834	9.18479672895544	6.75063714011289	11.618956317798	1.13	0.73	1.73	4.27909846780366	5.82206520573019	7.36503194365672	5.73188240970819	7.79869717698448	9.86551194426077	5.72944533239223	7.79505755347702	9.85978544869579	6.64512552336384	1.31057806765322	-0.836633817415366	0.271910266588756	0.053777395324715	0.10510976521702	0.0234054168495527	0.460606499779391	0.531760843699089	0.418507532640089	0.459322797447378	0.530441601898672	0.41725065602415	0.00365897583766337	0.00520171850303416	0.00520821720083929
213	8.47500280622663	0.23	6.65185306593302	4.74852038980195	8.55518574206409	0.24182222616546	8.42537155195069	6.09614388273749	10.7545992211639	1.08	0.65	1.55	3.99756352832371	5.52496113551862	7.05235874271353	5.41996847098722	7.49084159532981	9.56171471967241	5.41251149318974	7.47950676982336	9.54810686153383	6.65185306593302	1.19769942611647	0.0280265666986254	0.122145293852984	0.053777395324715	0.10510976521702	0.0234054168495527	0.460606499779391	0.531760843699089	0.418507532640089	0.459322797447378	0.530441601898672	0.41725065602415	0.00365897583766337	0.00520171850303416	0.00520821720083929
213	8.47500280622663	0.23	6.65783392712367	4.74068903333193	8.57497882091542	0.246786899826496	8.18925314061164	5.95553876761656	10.4229675136067	1	0.61	1.6	4.13202207697899	5.68179909347128	7.23157610996357	5.72203940206342	7.86817632669105	10.0143132513187	5.66676854364906	7.79208185603112	9.9180192976873	6.65783392712367	1.18033074820491	0.524710665003222	0.37816609842405	0.053777395324715	0.10510976521702	0.0234054168495527	0.460606499779391	0.531760843699089	0.418507532640089	0.459322797447378	0.530441601898672	0.41725065602415	0.00365897583766337	0.00520171850303416	0.00520821720083929
213	8.47500280622663	0.23	6.73480351364889	4.81521291394194	8.65439411335584	0.325412882338997	10.2342324008521	7.93362566405674	12.5348391376475	0.96	0.65	1.51	5.66598129499688	7.30901252558321	8.95204375616954	7.93595691295049	10.2372396694041	12.5385224258578	7.95084153831762	10.2545667322814	12.5603475210589	6.73480351364889	1.17007210071004	-0.424725407410787	-0.645433616743466	0.053777395324715	0.10510976521702	0.0234054168495527	0.460606499779391	0.531760843699089	0.418507532640089	0.459322797447378	0.530441601898672	0.41725065602415	0.00365897583766337	0.00520171850303416	0.00520821720083929
213	8.47500280622663	0.23	6.83854173191901	4.90956730639998	8.76751615743804	0.34090704842858	11.4872133181914	8.99344851587955	13.9809781205032	0.95	0.7	1.36	6.48798360974171	8.2870159981945	10.0860483866473	9.12414852075969	11.6541547127072	14.1841609046547	9.27973873981736	11.8518215422489	14.4264539951774	6.83854173191901	1.16646204809471	-0.210641587152159	-0.474167030604981	0.053777395324715	0.10510976521702	0.0234054168495527	0.460606499779391	0.531760843699089	0.418507532640089	0.459322797447378	0.530441601898672	0.41725065602415	0.00365897583766337	0.00520171850303416	0.00520821720083929
213	8.47500280622663	0.23	6.9198770793427	4.96311395251322	8.87664020617218	0.313070762845555	9.46914680609151	7.27921265554245	11.6590809566406	0.92	0.65	1.41	5.37203146478875	6.98819460210381	8.60435773941887	7.62529146286703	9.91934261546085	12.2133937680547	7.68014201576425	9.99179714707533	12.3035582841476	6.9198770793427	1.08887926363868	0.302378417109891	-0.632796517095108	0.053777395324715	0.10510976521702	0.0234054168495527	0.460606499779391	0.531760843699089	0.418507532640089	0.459322797447378	0.530441601898672	0.41725065602415	0.00365897583766337	0.00520171850303416	0.00520821720083929
213	8.47500280622663	0.23	7.25812118988687	5.2049470726577	9.31129530711605	0.266356131856258	9.06433982765767	6.71561068186608	11.4130689734493	0.99	0.7	1.33	4.68191402079561	6.31937462410702	7.95683522741842	6.49567765313695	8.76748704595756	11.0392964387782	6.61269134570276	8.92225738285433	11.2380729547928	7.25812118988687	1.13274126483369	-0.326584089048787	-0.730783595179077	0.053777395324715	0.10510976521702	0.0234054168495527	0.460606499779391	0.531760843699089	0.418507532640089	0.459322797447378	0.530441601898672	0.41725065602415	0.00365897583766337	0.00520171850303416	0.00520821720083929
213	8.47500280622663	0.23	7.39165412258483	5.29886721515525	9.48444103001441	0.269661998453425	8.58097606104338	6.37615054147645	10.7858015806103	0.99	0.57	1.65	4.43977305638476	5.97501361761782	7.51025417885088	6.15678060091812	8.28574962368143	10.4147186464447	6.03188394968204	8.11742749972246	10.2043015270909	7.39165412258483	1.1645421083926	-0.0723411333775213	-0.549014561920809	0.053777395324715	0.10510976521702	0.0234054168495527	0.460606499779391	0.531760843699089	0.418507532640089	0.459322797447378	0.530441601898672	0.41725065602415	0.00365897583766337	0.00520171850303416	0.00520821720083929
213	8.47500280622663	0.23	7.55862319530342	5.41482313592002	9.70242325468681	0.285669881775121	9.31334663388869	7.01397863887829	11.6127146288991	0.95	0.69	1.47	5.04284567737015	6.69602407315949	8.34920246894882	7.08214863172931	9.40386455618917	11.725580480649	7.14668963091263	9.48893332006077	11.8311964827055	7.55862319530342	1.14346858508691	-0.425350588886643	-0.747718772750053	0.053777395324715	0.10510976521702	0.0234054168495527	0.460606499779391	0.531760843699089	0.418507532640089	0.459322797447378	0.530441601898672	0.41725065602415	0.00365897583766337	0.00520171850303416	0.00520821720083929
213	8.47500280622663	0.23	7.6298570713193	5.44355231345223	9.81616182918637	0.282135041123441	9.00600199534247	6.76309965908808	11.2489043315969	1.05	0.66	1.49	4.51287661892612	6.00951899032984	7.50616136173355	6.15788766096452	8.20007856711357	10.2422694732626	6.1879246972839	8.24029115316826	10.2920280292822	7.6298570713193	1.13798989057436	0.974998642282703	0.677181692971667	0.053777395324715	0.10510976521702	0.0234054168495527	0.460606499779391	0.531760843699089	0.418507532640089	0.459322797447378	0.530441601898672	0.41725065602415	0.00365897583766337	0.00520171850303416	0.00520821720083929
213	8.47500280622663	0.23	7.96244184407658	5.69091818609426	10.2339655020589	0.237427264393812	9.3143231241204	6.70809693756036	11.9205493106804	1	0.73	1.43	4.66345726804667	6.47530115835086	8.28714504865506	6.46296625955447	8.97395440795036	11.4849425563463	6.56543792558842	9.1172914955323	11.6687230302797	7.96244184407658	1.14729827237259	0.497264434889856	0.410368813632053	0.053777395324715	0.10510976521702	0.0234054168495527	0.460606499779391	0.531760843699089	0.418507532640089	0.459322797447378	0.530441601898672	0.41725065602415	0.00365897583766337	0.00520171850303416	0.00520821720083929
213	8.47500280622663	0.23	8.22913117271267	5.861906088517	10.5963562569083	0.298724914686957	9.98990118924518	7.60013652018123	12.3796658583091	1.05	0.69	1.48	5.07819247246874	6.67496444112845	8.27173640978815	6.932701866635	9.11260033793811	11.2924988092412	6.99091052928397	9.18805009684231	11.3871915894778	8.22913117271267	1.14024060026177	0.14710318581154	-0.0321717801639729	0.053777395324715	0.10510976521702	0.0234054168495527	0.460606499779391	0.531760843699089	0.418507532640089	0.459322797447378	0.530441601898672	0.41725065602415	0.00365897583766337	0.00520171850303416	0.00520821720083929
213	8.47500280622663	0.24	3.72038425336719	2.69362133619309	4.74714717054129	0.397609940286304	9.98303987226538	8.06455424921197	11.9015254953188	1.18	0.77	1.64	4.95137568590499	6.12926385854307	7.30715203118116	6.55994296480995	8.12049496522187	9.6810469656338	6.6185851635312	8.19315909453377	9.76818233779501	3.72038425336719	1.43274995440334	-0.408036313303577	0.775654670883857	0.053777395324715	0.10510976521702	0.0234054168495527	0.460606499779391	0.531760843699089	0.418507532640089	0.459322797447378	0.530441601898672	0.41725065602415	0.00365897583766337	0.00520171850303416	0.00520821720083929
213	8.47500280622663	0.24	4.0086311779478	2.90924665231336	5.10801570358223	0.424647307023736	11.016730673091	9.01460616528421	13.0188551808977	0.86	0.59	1.45	6.97157773029517	8.51995004695352	10.0683223636119	10.0945585898178	12.3365381924318	14.5785177950458	10.0630663395702	12.2974254055527	14.53357037735	4.0086311779478	1.24409956901659	-0.420190819018363	-0.99957096398028	0.053777395324715	0.10510976521702	0.0234054168495527	0.460606499779391	0.531760843699089	0.418507532640089	0.459322797447378	0.530441601898672	0.41725065602415	0.00365897583766337	0.00520171850303416	0.00520821720083929
213	8.47500280622663	0.24	4.09556140235947	2.97097342393599	5.22014938078295	0.302294344541103	8.08139685841748	6.16452533119772	9.99826838563723	1.05	0.71	1.66	4.12675735908439	5.40998084449045	6.69320432989651	5.63777083417114	7.39084699306381	9.14392315195647	5.64466431139992	7.40015223602668	9.15466345488616	4.09556140235947	1.33031114648545	0.788563470017172	1.46398593574108	0.053777395324715	0.10510976521702	0.0234054168495527	0.460606499779391	0.531760843699089	0.418507532640089	0.459322797447378	0.530441601898672	0.41725065602415	0.00365897583766337	0.00520171850303416	0.00520821720083929
213	8.47500280622663	0.24	4.21167873754145	3.03270895458231	5.39064852050059	0.353316254915456	8.6618103724788	6.83220133639815	10.4914194085595	1	0.63	1.46	4.74650740606926	6.01758423949091	7.28866107291255	6.57633155337538	8.33742070193685	10.0985098504983	6.58718189079193	8.35091412563442	10.1142083128524	4.21167873754145	1.30046494171692	-0.958892248331229	-0.90788384896446	0.053777395324715	0.10510976521702	0.0234054168495527	0.460606499779391	0.531760843699089	0.418507532640089	0.459322797447378	0.530441601898672	0.41725065602415	0.00365897583766337	0.00520171850303416	0.00520821720083929
213	8.47500280622663	0.24	4.27235781429136	3.09730412598512	5.44741150259761	0.28862624499313	8.41773951139171	6.35444152913588	10.4810374936475	1.04	0.59	1.59	4.29032970164498	5.68340705958868	7.07648441753238	5.87993763204303	7.78916339112154	9.69838915020005	5.79739876621979	7.68011636474461	9.56203777396185	4.27235781429136	1.33083489128778	-0.443872747067073	-0.256120305654032	0.053777395324715	0.10510976521702	0.0234054168495527	0.460606499779391	0.531760843699089	0.418507532640089	0.459322797447378	0.530441601898672	0.41725065602415	0.00365897583766337	0.00520171850303416	0.00520821720083929
213	8.47500280622663	0.24	4.27444361650183	3.08819506925105	5.46069216375261	0.310082715465532	8.80643511303381	6.75553110183915	10.8573391242285	0.96	0.62	1.48	4.82750112267702	6.29307670323347	7.75865228378991	6.76316783659314	8.81639027541449	10.8696127142358	6.7571595848669	8.808694308468	10.8601518053737	4.27444361650183	1.28779447547467	-0.241212528781649	-0.187787987577095	0.053777395324715	0.10510976521702	0.0234054168495527	0.460606499779391	0.531760843699089	0.418507532640089	0.459322797447378	0.530441601898672	0.41725065602415	0.00365897583766337	0.00520171850303416	0.00520821720083929
213	8.47500280622663	0.24	4.46467668895517	3.21986442710853	5.70948895080181	0.338159339079959	9.28713847559344	7.25859923993947	11.3156777112474	1	0.62	1.61	5.04512800475258	6.4550749887691	7.86502197278562	6.99135688037374	8.94521068514941	10.8990644899251	6.93206661713996	8.8679748794404	10.8054913520011	4.46467668895517	1.32976721183207	-0.248672092014777	0.0341242796547157	0.053777395324715	0.10510976521702	0.0234054168495527	0.460606499779391	0.531760843699089	0.418507532640089	0.459322797447378	0.530441601898672	0.41725065602415	0.00365897583766337	0.00520171850303416	0.00520821720083929
213	8.47500280622663	0.24	4.62111265588422	3.33747062938905	5.90475468237939	0.490165559896113	10.8757332564523	9.14397527944909	12.6074912334556	1.04	0.62	1.5	6.17036057238437	7.33895200178474	8.50754343118511	8.45480091724025	10.056037631573	11.6572743459058	8.44313249212775	10.0420127945257	11.6414604866212	4.62111265588422	1.22640601613977	-0.131865580375527	-0.505688418064499	0.053777395324715	0.10510976521702	0.0234054168495527	0.460606499779391	0.531760843699089	0.418507532640089	0.459322797447378	0.530441601898672	0.41725065602415	0.00365897583766337	0.00520171850303416	0.00520821720083929
213	8.47500280622663	0.24	4.69689975764057	3.40519400018566	5.98860551509548	0.398608286880686	9.80338904933687	7.92334832118359	11.6834297774902	0.9	0.65	1.4	5.91221574377209	7.31505781777297	8.71789989177385	8.43067189747712	10.4310896363487	12.4315073752203	8.49869403860187	10.5152707288466	12.5309822314279	4.69689975764057	1.20948819648184	0.490856637481003	0.0452290888948696	0.053777395324715	0.10510976521702	0.0234054168495527	0.460606499779391	0.531760843699089	0.418507532640089	0.459322797447378	0.530441601898672	0.41725065602415	0.00365897583766337	0.00520171850303416	0.00520821720083929
213	8.47500280622663	0.24	4.69827411342098	3.37612533557765	6.0204228912643	0.36624702238358	9.96299347918929	7.91679261965997	12.0091943387186	0.91	0.63	1.52	5.89052281644177	7.41300716447789	8.93549151251402	8.3897344500875	10.5581734465013	12.7266124429151	8.37177478756582	10.5341766611571	12.6970746746502	4.69827411342098	1.21983094857147	0.72704150484846	0.383304509163336	0.053777395324715	0.10510976521702	0.0234054168495527	0.460606499779391	0.531760843699089	0.418507532640089	0.459322797447378	0.530441601898672	0.41725065602415	0.00365897583766337	0.00520171850303416	0.00520821720083929
213	8.47500280622663	0.24	4.71138237503996	3.39050299139106	6.03226175868885	0.315751174345664	8.08098639938751	6.22367647010912	9.93829632866589	0.96	0.64	1.48	4.44749055215371	5.7747395508058	7.10198854945788	6.23081518089308	8.09025549058005	9.94969580026702	6.2462563309314	8.10966062930168	9.97476788988589	4.71138237503996	1.26930236511604	-0.490906088888619	-0.401437989838751	0.053777395324715	0.10510976521702	0.0234054168495527	0.460606499779391	0.531760843699089	0.418507532640089	0.459322797447378	0.530441601898672	0.41725065602415	0.00365897583766337	0.00520171850303416	0.00520821720083929
213	8.47500280622663	0.24	4.7569160102644	3.42742290623794	6.08640911429085	0.262865584273809	8.62774394384526	6.37200317739041	10.8834847103001	1.05	0.64	1.64	4.25065101260801	5.75541592031154	7.26018082801507	5.79944270408066	7.85249242268916	9.90554214129766	5.75332946146518	7.79002943995404	9.82600135029353	4.7569160102644	1.32173102704076	0.44875820789515	0.88020682368835	0.053777395324715	0.10510976521702	0.0234054168495527	0.460606499779391	0.531760843699089	0.418507532640089	0.459322797447378	0.530441601898672	0.41725065602415	0.00365897583766337	0.00520171850303416	0.00520821720083929
213	8.47500280622663	0.24	4.80088227793718	3.4518179012703	6.14994665460405	0.370592224974614	10.1386166999527	8.07569822215895	12.2015351777464	0.91	0.64	1.35	5.9672230577822	7.49153641972019	9.01584978165818	8.47448014750099	10.6392665480139	12.8040529485268	8.55535180561433	10.7407634257374	12.9259316260245	4.80088227793718	1.15331013121958	-0.149961115734968	-0.783167749134233	0.053777395324715	0.10510976521702	0.0234054168495527	0.460606499779391	0.531760843699089	0.418507532640089	0.459322797447378	0.530441601898672	0.41725065602415	0.00365897583766337	0.00520171850303416	0.00520821720083929
213	8.47500280622663	0.24	4.8921398440704	3.53516723392086	6.24911245421995	0.371274602241855	9.25406428552619	7.37387811028244	11.1342504607699	0.98	0.58	1.47	5.18043346914122	6.50133669601545	7.82223992288969	7.2088845581941	9.04700079533997	10.8851170324859	7.16358335401534	8.98952599428577	10.8164196653233	4.8921398440704	1.17439355135219	-0.747859812566946	-1.44236317857396	0.053777395324715	0.10510976521702	0.0234054168495527	0.460606499779391	0.531760843699089	0.418507532640089	0.459322797447378	0.530441601898672	0.41725065602415	0.00365897583766337	0.00520171850303416	0.00520821720083929
213	8.47500280622663	0.24	4.91579349273401	3.54752261319165	6.28406437227638	0.360165006804048	9.62898615684684	7.62520974169002	11.6327625720037	0.91	0.62	1.37	5.64469926221515	7.12803095215408	8.61136264209301	8.0225467889975	10.1307366735845	12.2389265581715	8.07062434943841	10.1914688210946	12.311727537181	4.91579349273401	1.2042957416311	-0.671977295734656	-1.23213701627811	0.053777395324715	0.10510976521702	0.0234054168495527	0.460606499779391	0.531760843699089	0.418507532640089	0.459322797447378	0.530441601898672	0.41725065602415	0.00365897583766337	0.00520171850303416	0.00520821720083929
213	8.47500280622663	0.24	4.93609989028526	3.55102052438877	6.32117925618176	0.37512112780592	10.4687140217901	8.35915852274629	12.5782695208339	1.11	0.69	1.72	5.357663802079	6.70974835759362	8.06183291310823	7.20466065830724	9.02286179292135	10.8410629275355	7.16958695260019	8.97907247017785	10.7878514808236	4.93609989028526	1.35945022692674	0.597949185533433	1.4103082622442	0.053777395324715	0.10510976521702	0.0234054168495527	0.460606499779391	0.531760843699089	0.418507532640089	0.459322797447378	0.530441601898672	0.41725065602415	0.00365897583766337	0.00520171850303416	0.00520821720083929
213	8.47500280622663	0.24	4.96860030443469	3.59120853603638	6.34599207283301	0.290137070501529	8.41420275626023	6.35933407901192	10.4690714335085	1.03	0.7	1.61	4.31194771214417	5.70525181938714	7.09855592663012	5.91903497352178	7.8316313893586	9.74422780519543	5.93765069036547	7.85731017820004	9.77515894872782	4.96860030443469	1.30244846075252	0.310290651152334	0.806782520094408	0.053777395324715	0.10510976521702	0.0234054168495527	0.460606499779391	0.531760843699089	0.418507532640089	0.459322797447378	0.530441601898672	0.41725065602415	0.00365897583766337	0.00520171850303416	0.00520821720083929
213	8.47500280622663	0.24	5.03585760925456	3.63650003018716	6.43521518832196	0.340944399241168	8.77461070581686	6.86988445853934	10.6793369530944	1.03	0.7	1.53	4.65464539984174	5.94518024338308	7.23571508692442	6.38765796265778	8.15868334940678	9.92970873615578	6.42806477941389	8.21203833735711	9.9945027522256	5.03585760925456	1.26678182985004	-0.622889100777725	-0.459602994644143	0.053777395324715	0.10510976521702	0.0234054168495527	0.460606499779391	0.531760843699089	0.418507532640089	0.459322797447378	0.530441601898672	0.41725065602415	0.00365897583766337	0.00520171850303416	0.00520821720083929
213	8.47500280622663	0.24	5.06427631772049	3.65775585703379	6.47079677840718	0.417111110729677	10.6428558585026	8.67854303791563	12.6071686790895	1.01	0.58	1.6	5.97864831029646	7.33186341499638	8.6850785196963	8.25662850765269	10.1254446397556	11.9942607718584	8.12640728088874	9.96793991044157	11.8060768469785	5.06427631772049	1.32076479285593	-0.689005374133706	-0.680489707741573	0.053777395324715	0.10510976521702	0.0234054168495527	0.460606499779391	0.531760843699089	0.418507532640089	0.459322797447378	0.530441601898672	0.41725065602415	0.00365897583766337	0.00520171850303416	0.00520821720083929
213	8.47500280622663	0.24	5.09861073680016	3.67437934979239	6.52284212380794	0.308764560577949	8.73982416475073	6.69814530796137	10.7815030215401	1.06	0.73	1.69	4.46468117622333	5.82557210060595	7.18646302498857	6.08967440840425	7.94588368914234	9.80209296988044	6.10567368440221	7.96693386589141	9.8261792574705	5.09861073680016	1.32474051821653	-0.726234202616269	-0.0387448357659795	0.053777395324715	0.10510976521702	0.0234054168495527	0.460606499779391	0.531760843699089	0.418507532640089	0.459322797447378	0.530441601898672	0.41725065602415	0.00365897583766337	0.00520171850303416	0.00520821720083929
213	8.47500280622663	0.24	5.10743261759547	3.68024700474113	6.53461823044981	0.383706931898644	10.4644935941621	8.39388745680462	12.5350997315195	1.07	0.64	1.66	5.54484725227451	6.9126514800953	8.28045570791608	7.53795808831615	9.39742336720284	11.2568886460895	7.47320380086045	9.31624943101398	11.160895694366	5.10743261759547	1.31549690072324	-0.621481664494267	-0.19207374120438	0.053777395324715	0.10510976521702	0.0234054168495527	0.460606499779391	0.531760843699089	0.418507532640089	0.459322797447378	0.530441601898672	0.41725065602415	0.00365897583766337	0.00520171850303416	0.00520821720083929
213	8.47500280622663	0.24	5.13778823218018	3.70422653126898	6.57134993309138	0.311292593369891	8.43486920322161	6.4760389762332	10.39369943021	1	0.69	1.62	4.48047932947393	5.83570562971389	7.19093192995385	6.1978222237989	8.07249925369833	9.94717628359775	6.20334749206995	8.07845126612126	9.95505633970428	5.13778823218018	1.31024849509035	0.607964173072161	1.09349284337373	0.053777395324715	0.10510976521702	0.0234054168495527	0.460606499779391	0.531760843699089	0.418507532640089	0.459322797447378	0.530441601898672	0.41725065602415	0.00365897583766337	0.00520171850303416	0.00520821720083929
213	8.47500280622663	0.24	5.15165948158547	3.71812438089361	6.58519458227732	0.288559685159427	7.96938478281077	6.01566773650441	9.92310182911712	1	0.68	1.55	4.16639694967379	5.51952366790348	6.87265038613318	5.76571806727431	7.63825860070077	9.51079913412723	5.78955383513131	7.66988820715221	9.54994985419028	5.15165948158547	1.29550509326124	-0.485758765363998	-0.0370688099317389	0.053777395324715	0.10510976521702	0.0234054168495527	0.460606499779391	0.531760843699089	0.418507532640089	0.459322797447378	0.530441601898672	0.41725065602415	0.00365897583766337	0.00520171850303416	0.00520821720083929
213	8.47500280622663	0.24	5.15490866112613	3.7372303062158	6.57258701603647	0.343362272168932	8.79551697077308	6.89647981813109	10.6945541234151	1.06	0.67	1.85	4.59317002914972	5.85796029371701	7.1227505582843	6.26305726404845	7.98767311839825	9.71228897274804	6.16020514978927	7.85745772559435	9.55279803138929	5.15490866112613	1.35881841847051	-0.327820335955764	0.463469771008551	0.053777395324715	0.10510976521702	0.0234054168495527	0.460606499779391	0.531760843699089	0.418507532640089	0.459322797447378	0.530441601898672	0.41725065602415	0.00365897583766337	0.00520171850303416	0.00520821720083929
213	8.47500280622663	0.24	5.19561557203485	3.76651348613768	6.62471765793201	0.287184385613277	9.40073320241753	7.08837356846351	11.7130928363715	0.88	0.62	1.35	5.3814946256741	7.13703852055472	8.89258241543534	7.73026482520299	10.2520213563629	12.7737778875228	7.78577291285727	10.3260079502712	12.8662972762705	5.19561557203485	1.178071126966	-0.2178556262271	-0.938783772353396	0.053777395324715	0.10510976521702	0.0234054168495527	0.460606499779391	0.531760843699089	0.418507532640089	0.459322797447378	0.530441601898672	0.41725065602415	0.00365897583766337	0.00520171850303416	0.00520821720083929
213	8.47500280622663	0.24	5.21502822116357	3.75494492549759	6.67511151682955	0.290479340465825	7.9986992884697	6.04692438600372	9.95047419093567	1.02	0.62	1.47	4.12161689185494	5.45195739118748	6.78229789052002	5.66896626462862	7.49874705432041	9.3285278440122	5.66631466143066	7.49440523102911	9.32289499431468	5.21502822116357	1.23304505524147	1.39764599591361	1.36525622973416	0.053777395324715	0.10510976521702	0.0234054168495527	0.460606499779391	0.531760843699089	0.418507532640089	0.459322797447378	0.530441601898672	0.41725065602415	0.00365897583766337	0.00520171850303416	0.00520821720083929
213	8.47500280622663	0.24	5.22082298503102	3.76526210797093	6.67638386209111	0.29785216117132	8.1462169834407	6.19342789702234	10.0990060698591	1.01	0.69	1.47	4.26108545147692	5.60460656842424	6.94812768537157	5.88169601362587	7.73619597326229	9.5906959328987	5.93401997024271	7.80357743292231	9.6739730556348	5.22082298503102	1.24188946524478	-0.818203998850249	-0.522685316948668	0.053777395324715	0.10510976521702	0.0234054168495527	0.460606499779391	0.531760843699089	0.418507532640089	0.459322797447378	0.530441601898672	0.41725065602415	0.00365897583766337	0.00520171850303416	0.00520821720083929
213	8.47500280622663	0.24	5.26667456588962	3.79430706672523	6.73904206505401	0.314229807441715	8.86892396087011	6.82331788262282	10.9145300391174	1.03	0.61	1.47	4.6413397409259	6.0327966462869	7.4242535516479	6.37887733884919	8.29124174590331	10.2036061529574	6.36833673563501	8.27707381667222	10.1873598738871	5.26667456588962	1.22744852493099	0.805308881970424	0.628298790744588	0.053777395324715	0.10510976521702	0.0234054168495527	0.460606499779391	0.531760843699089	0.418507532640089	0.459322797447378	0.530441601898672	0.41725065602415	0.00365897583766337	0.00520171850303416	0.00520821720083929
213	8.47500280622663	0.24	5.38706437730952	3.89738856004059	6.87674019457846	0.3858072564288	9.88655450116449	7.93896434394319	11.8341446583858	1.13	0.7	1.59	5.04590746819942	6.28377166478221	7.521635861365	6.76540628119655	8.4250986682664	10.0847910553363	6.78940871146651	8.45497950292078	10.1204368851806	5.38706437730952	1.31232703290992	-0.128728158138053	0.43125723821192	0.053777395324715	0.10510976521702	0.0234054168495527	0.460606499779391	0.531760843699089	0.418507532640089	0.459322797447378	0.530441601898672	0.41725065602415	0.00365897583766337	0.00520171850303416	0.00520821720083929
213	8.47500280622663	0.24	5.42050098430112	3.92964113684901	6.91136083175324	0.350687921052661	9.38744404380256	7.39310422651905	11.3817838610861	0.91	0.6	1.47	5.50059925403515	6.98442306810944	8.46824688218374	7.83421416481261	9.94754636835016	12.0608785718877	7.81275202173495	9.92055249956062	12.0290161376884	5.42050098430112	1.14561760679547	0.445322850094329	-0.303072649289361	0.053777395324715	0.10510976521702	0.0234054168495527	0.460606499779391	0.531760843699089	0.418507532640089	0.459322797447378	0.530441601898672	0.41725065602415	0.00365897583766337	0.00520171850303416	0.00520821720083929
213	8.47500280622663	0.24	5.42830906573772	3.92807866998519	6.92853946149025	0.364925759614976	10.4452295537783	8.29386782398725	12.5965912835693	0.99	0.65	1.48	5.80121253113684	7.30599978971554	8.81078704829425	8.05887293248566	10.1492789023102	12.2396848721347	8.08534667035832	10.1819429232464	12.2777192034564	5.42830906573772	1.24916084579338	0.415353114347705	0.577942153175529	0.053777395324715	0.10510976521702	0.0234054168495527	0.460606499779391	0.531760843699089	0.418507532640089	0.459322797447378	0.530441601898672	0.41725065602415	0.00365897583766337	0.00520171850303416	0.00520821720083929
213	8.47500280622663	0.24	5.43345451969039	3.93487253875593	6.93203650062485	0.344956167769849	9.46686803699601	7.43008387849474	11.5036521954973	0.98	0.67	1.55	5.23142353067826	6.6654962474798	8.09956896428134	7.28613356824347	9.28345710741314	11.2807806465828	7.30368205019474	9.30433615840353	11.3049191209872	5.43345451969039	1.25986775491079	0.167750160879835	0.407057195650395	0.053777395324715	0.10510976521702	0.0234054168495527	0.460606499779391	0.531760843699089	0.418507532640089	0.459322797447378	0.530441601898672	0.41725065602415	0.00365897583766337	0.00520171850303416	0.00520821720083929
213	8.47500280622663	0.24	5.4718766771069	3.96132924793996	6.98242410627385	0.359676791419198	9.8080082864152	7.7648138396755	11.8512027331549	1.14	0.66	1.79	4.88532336136273	6.17082302285637	7.45632268435002	6.52689228129072	8.24434621372894	9.96180014616716	6.43103100019102	8.12339635818168	9.81558188574714	5.4718766771069	1.35630779421539	0.187139654457823	0.99246338158067	0.053777395324715	0.10510976521702	0.0234054168495527	0.460606499779391	0.531760843699089	0.418507532640089	0.459322797447378	0.530441601898672	0.41725065602415	0.00365897583766337	0.00520171850303416	0.00520821720083929
213	8.47500280622663	0.24	5.54827284960256	4.01289600834397	7.08364969086115	0.404399098270997	10.4517207144884	8.47135298048208	12.4320884484946	0.97	0.61	1.38	5.98169019721876	7.3800437174518	8.77839723768483	8.3404836192976	10.290257720757	12.2400318222164	8.37670970917192	10.3360461070122	12.2930903317691	5.54827284960256	1.15770343331684	0.294048915979607	-0.246929785468094	0.053777395324715	0.10510976521702	0.0234054168495527	0.460606499779391	0.531760843699089	0.418507532640089	0.459322797447378	0.530441601898672	0.41725065602415	0.00365897583766337	0.00520171850303416	0.00520821720083929
213	8.47500280622663	0.24	5.56131947355181	4.03025897718381	7.09237996991981	0.353579867456887	9.97824667811919	7.8717859325352	12.0847074237032	0.96	0.61	1.47	5.60089187474593	7.09966978556913	8.59844769639234	7.83314411830084	9.92926445758816	12.0253847968755	7.81516867760238	9.90653849923502	11.9978510277588	5.56131947355181	1.16821489939021	-0.123055518734069	-0.528949709855245	0.053777395324715	0.10510976521702	0.0234054168495527	0.460606499779391	0.531760843699089	0.418507532640089	0.459322797447378	0.530441601898672	0.41725065602415	0.00365897583766337	0.00520171850303416	0.00520821720083929
213	8.47500280622663	0.24	5.5787399627955	4.04357119559563	7.11390872999536	0.373125402041606	9.99785473708447	7.97457835653364	12.0211311176353	0.98	0.68	1.35	5.59119608651559	7.00977077160935	8.4283454567031	7.7743616697745	9.74683991715757	11.7193181645406	7.89298244630383	9.89557266611878	11.8984360408464	5.5787399627955	1.21048756004363	-0.686304918211554	-1.00182825658489	0.053777395324715	0.10510976521702	0.0234054168495527	0.460606499779391	0.531760843699089	0.418507532640089	0.459322797447378	0.530441601898672	0.41725065602415	0.00365897583766337	0.00520171850303416	0.00520821720083929
213	8.47500280622663	0.24	5.58214622299205	4.04837382541991	7.11591862056419	0.279235277186978	8.41058704597023	6.30087398940489	10.5203001025356	1.08	0.67	1.59	4.1212221278499	5.50112532012944	6.88102851240898	5.58242308165009	7.45157819924692	9.32073331684375	5.57884096557732	7.44691816647082	9.31538304550902	5.58214622299205	1.2775338772283	0.288216540249705	0.709413296302419	0.053777395324715	0.10510976521702	0.0234054168495527	0.460606499779391	0.531760843699089	0.418507532640089	0.459322797447378	0.530441601898672	0.41725065602415	0.00365897583766337	0.00520171850303416	0.00520821720083929
213	8.47500280622663	0.24	5.58649025497045	4.04289533327306	7.13008517666784	0.358603791496727	9.1157491176471	7.21233370651644	11.0191645287778	1.06	0.69	1.61	4.78593253360574	6.04899357761513	7.31205462162452	6.51706726781046	8.23699410116232	9.95692093451417	6.51969457986279	8.24055726074004	9.96094435999729	5.58649025497045	1.30539920056719	-0.378881221665994	0.250435895342464	0.053777395324715	0.10510976521702	0.0234054168495527	0.460606499779391	0.531760843699089	0.418507532640089	0.459322797447378	0.530441601898672	0.41725065602415	0.00365897583766337	0.00520171850303416	0.00520821720083929
213	8.47500280622663	0.24	5.64401358459291	4.07575901373539	7.21226815545042	0.304342412140197	8.43502778947978	6.44394873688305	10.4261068420765	0.98	0.62	1.42	4.53157303220433	5.9317579976885	7.33194296317266	6.30838749908136	8.25758025618568	10.20677301329	6.32991334550307	8.2860192942546	10.2416420689144	5.64401358459291	1.20281397460329	0.488247912907461	0.147204096130669	0.053777395324715	0.10510976521702	0.0234054168495527	0.460606499779391	0.531760843699089	0.418507532640089	0.459322797447378	0.530441601898672	0.41725065602415	0.00365897583766337	0.00520171850303416	0.00520821720083929
213	8.47500280622663	0.24	5.73258548477634	4.13517066431359	7.3300003052391	0.270567652965756	8.01789156612388	5.96247329807228	10.0733098341755	0.96	0.64	1.63	4.25597500553014	5.72311931585617	7.1902636261822	5.95979214793413	8.01428615440872	10.0687801608833	5.91894007350398	7.96004306989019	10.000626417324	5.73258548477634	1.23442447318101	0.416947311860151	0.450840828617207	0.053777395324715	0.10510976521702	0.0234054168495527	0.460606499779391	0.531760843699089	0.418507532640089	0.459322797447378	0.530441601898672	0.41725065602415	0.00365897583766337	0.00520171850303416	0.00520821720083929
213	8.47500280622663	0.24	5.73704574983752	4.1296903742288	7.34440112544623	0.300351015514294	9.597629860939	7.31058327885966	11.8846764430183	1.12	0.7	1.56	4.67637785712497	6.13933827856996	7.60229870001494	6.28412489280697	8.25005371260639	10.2159825324058	6.31785492227874	8.29586164362835	10.272403980968	5.73704574983752	1.26536498649379	0.425608567169026	0.780491253230149	0.053777395324715	0.10510976521702	0.0234054168495527	0.460606499779391	0.531760843699089	0.418507532640089	0.459322797447378	0.530441601898672	0.41725065602415	0.00365897583766337	0.00520171850303416	0.00520821720083929
213	8.47500280622663	0.24	5.73785141395719	4.13459739900923	7.34110542890516	0.338702222501324	9.40188500901862	7.35077050768822	11.452999510349	1.15	0.69	1.68	4.61149157149224	5.89825426190105	7.18501695230986	6.15488235066905	7.87230346050181	9.58972457033457	6.1394500105166	7.85197415612378	9.56466691603823	5.73785141395719	1.28708735274897	-0.554410767189829	-0.0606810603284121	0.053777395324715	0.10510976521702	0.0234054168495527	0.460606499779391	0.531760843699089	0.418507532640089	0.459322797447378	0.530441601898672	0.41725065602415	0.00365897583766337	0.00520171850303416	0.00520821720083929
213	8.47500280622663	0.24	5.75793045768014	4.15096729945378	7.36489361590651	0.359369788911814	9.21088224469723	7.29080094833076	11.1309635410637	0.96	0.63	1.57	5.19576598530995	6.56410578218437	7.93244557905879	7.27115263104315	9.186059411359	11.1009661916749	7.23582070946038	9.14223087729959	11.0478416777101	5.75793045768014	1.22012549278714	-0.242382874848876	-0.403912677422253	0.053777395324715	0.10510976521702	0.0234054168495527	0.460606499779391	0.531760843699089	0.418507532640089	0.459322797447378	0.530441601898672	0.41725065602415	0.00365897583766337	0.00520171850303416	0.00520821720083929
213	8.47500280622663	0.24	5.76462210205947	4.17102988006777	7.35821432405117	0.340894457848862	9.36918680233474	7.33516843220792	11.4032051724616	0.93	0.62	1.43	5.35519374519256	6.84017156867127	8.32514939214999	7.56769248472586	9.66618901901332	11.7646855533008	7.58845600761372	9.69260331586187	11.7970162198554	5.76462210205947	1.16228400287942	0.662010755689343	-0.0149486546307307	0.053777395324715	0.10510976521702	0.0234054168495527	0.460606499779391	0.531760843699089	0.418507532640089	0.459322797447378	0.530441601898672	0.41725065602415	0.00365897583766337	0.00520171850303416	0.00520821720083929
213	8.47500280622663	0.24	5.78628751982888	4.17103161635522	7.40154342330254	0.344865339481348	8.90511882294467	6.9888091373494	10.8214285085399	1.06	0.68	1.61	4.65854979847577	5.93590963535246	7.21326947222916	6.35416787649775	8.09646090615818	9.83875393581861	6.34845562506781	8.08967554815532	9.82959705478538	5.78628751982888	1.27858879804986	-0.0987298336176082	0.100028018322167	0.053777395324715	0.10510976521702	0.0234054168495527	0.460606499779391	0.531760843699089	0.418507532640089	0.459322797447378	0.530441601898672	0.41725065602415	0.00365897583766337	0.00520171850303416	0.00520821720083929
213	8.47500280622663	0.24	5.7886615598088	4.1694128591043	7.40791026051331	0.364206817659757	10.771386701948	8.54940244810081	12.9933709557952	0.98	0.64	1.45	6.01596975718756	7.57951646740952	9.14306317763148	8.37687819899516	10.554023510326	12.7311688216568	8.40341730085303	10.5866342045992	12.7724193311173	5.7886615598088	1.24655428359225	0.770058175062166	0.729798366364364	0.053777395324715	0.10510976521702	0.0234054168495527	0.460606499779391	0.531760843699089	0.418507532640089	0.459322797447378	0.530441601898672	0.41725065602415	0.00365897583766337	0.00520171850303416	0.00520821720083929
213	8.47500280622663	0.24	5.81206166172443	4.21048389986308	7.41363942358578	0.297150650748585	8.64978309776512	6.57279762247951	10.7267685730507	0.98	0.61	1.32	4.63603526294406	6.10100930552143	7.5659833480988	6.46140580132233	8.50319177589338	10.5449777504644	6.5076804501804	8.56413558631497	10.6209422545104	5.81206166172443	1.16214904540423	0.661387301708923	0.140255139310911	0.053777395324715	0.10510976521702	0.0234054168495527	0.460606499779391	0.531760843699089	0.418507532640089	0.459322797447378	0.530441601898672	0.41725065602415	0.00365897583766337	0.00520171850303416	0.00520821720083929
213	8.47500280622663	0.24	5.84704395739495	4.21606761898479	7.47802029580512	0.326781363896131	9.75043343664019	7.56539637501127	11.9354704982691	1.07	0.67	1.63	4.98348213306131	6.42281096884729	7.86213980463328	6.76782026836582	8.72250147471578	10.6771826810657	6.75199304288836	8.70160473304657	10.6520841434427	5.84704395739495	1.29567825992934	-0.816405183532446	-0.395739503635483	0.053777395324715	0.10510976521702	0.0234054168495527	0.460606499779391	0.531760843699089	0.418507532640089	0.459322797447378	0.530441601898672	0.41725065602415	0.00365897583766337	0.00520171850303416	0.00520821720083929
213	8.47500280622663	0.24	5.85756097252785	4.22266850488725	7.49245344016845	0.327489961002904	9.3426311887274	7.25234834256929	11.4329140348855	1.02	0.64	1.5	4.95335346566769	6.38101651922903	7.80867957279037	6.81824401083274	8.78340864765916	10.7485732844856	6.82352237455844	8.78875022143661	10.755829768738	5.85756097252785	1.22883008317278	0.343347981778526	0.466534248142795	0.053777395324715	0.10510976521702	0.0234054168495527	0.460606499779391	0.531760843699089	0.418507532640089	0.459322797447378	0.530441601898672	0.41725065602415	0.00365897583766337	0.00520171850303416	0.00520821720083929
213	8.47500280622663	0.24	5.9019281663849	4.25862662677644	7.54522970599336	0.279247908498108	8.11520416306268	6.07964887417397	10.1507594519514	0.98	0.57	1.6	4.26946412458986	5.698943105925	7.12842208726014	5.94027615264869	7.92916741762761	9.91805868260654	5.83579922104376	7.79063621962902	9.74459702458937	5.9019281663849	1.22529745252315	0.327308287460983	0.136264393677327	0.053777395324715	0.10510976521702	0.0234054168495527	0.460606499779391	0.531760843699089	0.418507532640089	0.459322797447378	0.530441601898672	0.41725065602415	0.00365897583766337	0.00520171850303416	0.00520821720083929
213	8.47500280622663	0.24	5.90523279559754	4.27687451014627	7.53359108104881	0.291457328607458	8.58113558552571	6.49219666897551	10.6700745020759	0.97	0.66	1.49	4.6119598077743	6.09591089786742	7.57986198796053	6.44600022611163	8.5200749060675	10.5941495860234	6.47710733553934	8.56143826325084	10.646593047638	5.90523279559754	1.2270374306881	-0.301644511946113	-0.40366304628868	0.053777395324715	0.10510976521702	0.0234054168495527	0.460606499779391	0.531760843699089	0.418507532640089	0.459322797447378	0.530441601898672	0.41725065602415	0.00365897583766337	0.00520171850303416	0.00520821720083929
213	8.47500280622663	0.24	5.92802886877274	4.28422212003034	7.57183561751514	0.303722966942846	8.86804133977723	6.77168363628259	10.9643990432719	1.03	0.65	1.59	4.59910927776558	6.02288786541241	7.44666645305923	6.31714821257044	8.27279218987965	10.2284361671889	6.2980595759923	8.24714559064832	10.1974825222872	5.92802886877274	1.23927063953125	-0.0154830498224584	0.106043041949947	0.053777395324715	0.10510976521702	0.0234054168495527	0.460606499779391	0.531760843699089	0.418507532640089	0.459322797447378	0.530441601898672	0.41725065602415	0.00365897583766337	0.00520171850303416	0.00520821720083929
213	8.47500280622663	0.24	5.95429986350307	4.31364565030807	7.59495407669807	0.32957170727786	9.0378771486574	7.02529738685789	11.0504569104569	0.94	0.64	1.56	5.10256195784081	6.56432398216296	8.02608600648511	7.19552128886508	9.2568661293921	11.3182109699191	7.17122416102191	9.22638364472942	11.2809476390817	5.95429986350307	1.2217240265328	-0.255563837145524	-0.239573959124247	0.053777395324715	0.10510976521702	0.0234054168495527	0.460606499779391	0.531760843699089	0.418507532640089	0.459322797447378	0.530441601898672	0.41725065602415	0.00365897583766337	0.00520171850303416	0.00520821720083929
213	8.47500280622663	0.24	5.97705408569985	4.31037485696135	7.64373331443836	0.30655882399757	9.03542312742633	6.91373347048214	11.1571127843705	0.95	0.64	1.43	4.97157090837389	6.49724883913248	8.02292676989106	6.98250184352741	9.12529516991995	11.2680884963125	7.01404830233884	9.1669076306275	11.3172980657739	5.97705408569985	1.21458298884913	-0.726912494865914	-0.917806200172413	0.053777395324715	0.10510976521702	0.0234054168495527	0.460606499779391	0.531760843699089	0.418507532640089	0.459322797447378	0.530441601898672	0.41725065602415	0.00365897583766337	0.00520171850303416	0.00520821720083929
213	8.47500280622663	0.24	6.01937185993875	4.35902766294642	7.67971605693108	0.39434756367382	9.75993094004557	7.87148585860583	11.6483760214853	1.06	0.73	1.58	5.22631149586821	6.48015383462487	7.73399617338152	7.11823299341597	8.825965475748	10.53369795808	7.17647299554554	8.89870571745315	10.6194085133109	6.01937185993875	1.26205638075821	-0.804523836355138	-0.553863328446919	0.053777395324715	0.10510976521702	0.0234054168495527	0.460606499779391	0.531760843699089	0.418507532640089	0.459322797447378	0.530441601898672	0.41725065602415	0.00365897583766337	0.00520171850303416	0.00520821720083929
213	8.47500280622663	0.24	6.09438551345503	4.40033117215081	7.78843985475926	0.284153608186577	8.69298509538762	6.53877662542189	10.8471935653533	0.95	0.64	1.41	4.69080365753571	6.23619502795245	7.78158639836918	6.58189246803873	8.75030550847315	10.9187185489076	6.62539288721885	8.807514331109	10.9911663449404	6.09438551345503	1.16958475746178	0.0452615497526039	-0.435423698880703	0.053777395324715	0.10510976521702	0.0234054168495527	0.460606499779391	0.531760843699089	0.418507532640089	0.459322797447378	0.530441601898672	0.41725065602415	0.00365897583766337	0.00520171850303416	0.00520821720083929
213	8.47500280622663	0.24	6.11551163184571	4.42700950733045	7.80401375636097	0.331168585089809	9.47534297724564	7.37294869821809	11.5777372562732	1.21	0.74	1.69	4.43744590488608	5.70278237551438	6.96811884614266	5.83999064032829	7.50526235377016	9.17053406721202	5.85768660209448	7.5290647254525	9.19887322728464	6.11551163184571	1.35369077982534	-0.741582389197788	0.406368025713861	0.053777395324715	0.10510976521702	0.0234054168495527	0.460606499779391	0.531760843699089	0.418507532640089	0.459322797447378	0.530441601898672	0.41725065602415	0.00365897583766337	0.00520171850303416	0.00520821720083929
213	8.47500280622663	0.24	6.11551520650366	4.42193732307779	7.80909308992953	0.326040468558058	9.75662461359611	7.56651317772768	11.9467360494646	0.96	0.62	1.38	5.3931099247608	6.95413432842957	8.51515873209833	7.54780185949507	9.73249734338155	11.917192827268	7.58554399142121	9.78151028128436	11.9764206078864	6.11551520650366	1.18232813985752	0.580941953665383	0.208668857859803	0.053777395324715	0.10510976521702	0.0234054168495527	0.460606499779391	0.531760843699089	0.418507532640089	0.459322797447378	0.530441601898672	0.41725065602415	0.00365897583766337	0.00520171850303416	0.00520821720083929
213	8.47500280622663	0.24	6.1547059381239	4.44986512375619	7.8595467524916	0.314633709097268	9.25880122314879	7.12527017652381	11.3923322697738	1.23	0.68	1.79	4.2471217795051	5.51884424768974	6.79056671587439	5.5717506037315	7.24010879964656	8.90846699556162	5.51097519616251	7.1620471168115	8.81226092401203	6.1547059381239	1.35069398069934	-0.0377130223770073	1.0495931063034	0.053777395324715	0.10510976521702	0.0234054168495527	0.460606499779391	0.531760843699089	0.418507532640089	0.459322797447378	0.530441601898672	0.41725065602415	0.00365897583766337	0.00520171850303416	0.00520821720083929
213	8.47500280622663	0.24	6.15517986892048	4.45266352433626	7.8576962135047	0.322777911193929	9.47301340873975	7.33067897801637	11.6153478394631	0.9	0.59	1.52	5.47918669795203	7.08043678005022	8.68168686214841	7.81869675202935	10.1036506158514	12.3886044796734	7.74765507485747	10.0133522607657	12.2764247404986	6.15517986892048	1.16344777384667	0.0284761585540605	-0.414800723134203	0.053777395324715	0.10510976521702	0.0234054168495527	0.460606499779391	0.531760843699089	0.418507532640089	0.459322797447378	0.530441601898672	0.41725065602415	0.00365897583766337	0.00520171850303416	0.00520821720083929
213	8.47500280622663	0.24	6.17205287447054	4.46697989546114	7.87712585347994	0.320604191411136	8.89468729676059	6.87309776606888	10.9162768274523	0.9	0.57	1.42	5.15125356297386	6.66639573427496	8.18153790557605	7.35920571044595	9.52377454458802	11.6883433787301	7.31551904688502	9.46685688716221	11.619118051219	6.17205287447054	1.14270631743185	-0.222346943227092	-1.02776580317571	0.053777395324715	0.10510976521702	0.0234054168495527	0.460606499779391	0.531760843699089	0.418507532640089	0.459322797447378	0.530441601898672	0.41725065602415	0.00365897583766337	0.00520171850303416	0.00520821720083929
213	8.47500280622663	0.24	6.23015566251864	4.5084275626802	7.95188376235708	0.328730383198105	9.24581534219072	7.1830052418497	11.3086254425317	0.91	0.61	1.4	5.34221896607838	6.87639343350812	8.41056790093785	7.6074147246629	9.79210642446689	11.9767981242709	7.62690952019493	9.817816720635	12.007983350841	6.23015566251864	1.12712537962976	0.280322985780658	-0.447788404483941	0.053777395324715	0.10510976521702	0.0234054168495527	0.460606499779391	0.531760843699089	0.418507532640089	0.459322797447378	0.530441601898672	0.41725065602415	0.00365897583766337	0.00520171850303416	0.00520821720083929
213	8.47500280622663	0.24	6.23216910462049	4.50891286571169	7.95542534352929	0.298997893187757	9.45664865176535	7.19592065413055	11.7173766494002	0.97	0.65	1.49	5.1009681434583	6.70352910142827	8.30609005939825	7.1234385995023	9.36139505502315	11.599351510544	7.13830593497315	9.38104423512005	11.6231199932347	6.23216910462049	1.21144571095586	-0.259462078833334	-0.273062812635992	0.053777395324715	0.10510976521702	0.0234054168495527	0.460606499779391	0.531760843699089	0.418507532640089	0.459322797447378	0.530441601898672	0.41725065602415	0.00365897583766337	0.00520171850303416	0.00520821720083929
213	8.47500280622663	0.24	6.23748877526186	4.49592954019562	7.97904801032809	0.313317817456043	8.82030865215319	6.78160271604181	10.8590145882646	0.96	0.59	1.47	4.84263422390843	6.29844158274183	7.75424894157523	6.78241299456671	8.82136251906092	10.8603120435551	6.74848880149941	8.77708543694198	10.8045299247952	6.23748877526186	1.16989234767337	0.0229294818875853	-0.519148960814128	0.053777395324715	0.10510976521702	0.0234054168495527	0.460606499779391	0.531760843699089	0.418507532640089	0.459322797447378	0.530441601898672	0.41725065602415	0.00365897583766337	0.00520171850303416	0.00520821720083929
213	8.47500280622663	0.24	6.26366950241467	4.54329199069893	7.98404701413042	0.301568166917589	9.39146001222986	7.16000651953003	11.6229135049297	0.93	0.62	1.45	5.23354562733103	6.86460750380517	8.49566938027932	7.3993936520429	9.70545339705495	12.011513142067	7.40994755969147	9.71861935396256	12.0273306563745	6.26366950241467	1.19328969535228	0.244697086953463	0.0884094179322949	0.053777395324715	0.10510976521702	0.0234054168495527	0.460606499779391	0.531760843699089	0.418507532640089	0.459322797447378	0.530441601898672	0.41725065602415	0.00365897583766337	0.00520171850303416	0.00520821720083929
213	8.47500280622663	0.24	6.32038453384703	4.55933215269533	8.08143691499872	0.290265033726194	8.63470483125764	6.52664128852921	10.7427683739861	1.15	0.68	1.74	4.08105569530419	5.39921067683125	6.71736565835832	5.44074104773267	7.19806573298988	8.9553904182471	5.40023148388886	7.14328550657506	8.88826130845155	6.32038453384703	1.31028383374929	-0.844819421002697	-0.100118579494343	0.053777395324715	0.10510976521702	0.0234054168495527	0.460606499779391	0.531760843699089	0.418507532640089	0.459322797447378	0.530441601898672	0.41725065602415	0.00365897583766337	0.00520171850303416	0.00520821720083929
213	8.47500280622663	0.24	6.39787531414257	4.61710605766509	8.17864457062004	0.260933064439155	8.52748954958288	6.28678814376128	10.7681909554045	1.11	0.77	1.66	4.04561477119625	5.48752986328151	6.92944495536677	5.44805803587614	7.38982400934854	9.33158998282093	5.48994678706903	7.44632337454049	9.40314771078159	6.39787531414257	1.30017008715878	-0.690200268487915	0.219143287977206	0.053777395324715	0.10510976521702	0.0234054168495527	0.460606499779391	0.531760843699089	0.418507532640089	0.459322797447378	0.530441601898672	0.41725065602415	0.00365897583766337	0.00520171850303416	0.00520821720083929
213	8.47500280622663	0.24	6.5154745446698	4.68936850601539	8.34158058332421	0.275353998083033	8.90257317018876	6.64771998374321	11.1574263566343	0.95	0.64	1.46	4.78557766550224	6.40880714484688	8.03203662419151	6.72427174394454	9.0050906721542	11.2859096003639	6.74671303887189	9.03617114762629	11.3227004410858	6.5154745446698	1.17067029178456	0.376690776340745	0.204350450077688	0.053777395324715	0.10510976521702	0.0234054168495527	0.460606499779391	0.531760843699089	0.418507532640089	0.459322797447378	0.530441601898672	0.41725065602415	0.00365897583766337	0.00520171850303416	0.00520821720083929
213	8.47500280622663	0.24	6.52028330135957	4.72943077486168	8.31113582785746	0.368843963882567	10.2947946050883	8.19222598972275	12.3973632204539	0.98	0.63	1.54	5.77124550326401	7.25245948368343	8.73367346410284	8.03973479877669	10.1031659205471	12.1665970423175	8.00942315891256	10.0649911742349	12.1206613351495	6.52028330135957	1.19989661725691	-0.0135300127018808	-0.146961189810484	0.053777395324715	0.10510976521702	0.0234054168495527	0.460606499779391	0.531760843699089	0.418507532640089	0.459322797447378	0.530441601898672	0.41725065602415	0.00365897583766337	0.00520171850303416	0.00520821720083929
213	8.47500280622663	0.24	6.52963935010891	4.73220618523793	8.32707251497989	0.338706267080628	10.2592657128882	8.02112531164755	12.4974061141288	0.92	0.65	1.43	5.89851262794431	7.54437887574622	9.19024512354813	8.36028880775913	10.6930662447996	13.0258436818401	8.41643497750207	10.7646526189092	13.1123161356725	6.52963935010891	1.18627374610939	-1.32473378144929	-1.65963806506849	0.053777395324715	0.10510976521702	0.0234054168495527	0.460606499779391	0.531760843699089	0.418507532640089	0.459322797447378	0.530441601898672	0.41725065602415	0.00365897583766337	0.00520171850303416	0.00520821720083929
213	8.47500280622663	0.24	6.56863373969688	4.72213397476317	8.4151335046306	0.32620089117632	9.07943447887038	7.04207856164874	11.116790396092	0.94	0.62	1.46	5.0902907881338	6.56297161195509	8.03565243577638	7.16427167431523	9.23697949210932	11.3096873099034	7.1713322365339	9.24573226159455	11.319365553306	6.56863373969688	1.1484923324505	0.232346118234239	-0.372487031516977	0.053777395324715	0.10510976521702	0.0234054168495527	0.460606499779391	0.531760843699089	0.418507532640089	0.459322797447378	0.530441601898672	0.41725065602415	0.00365897583766337	0.00520171850303416	0.00520821720083929
213	8.47500280622663	0.24	6.6414357531291	4.78910431079783	8.49376719546036	0.29041435563819	9.7659225173049	7.38254901892951	12.1492960156803	1.03	0.75	1.51	5.02040714450786	6.64118952043166	8.26197189635546	6.89916076919548	9.12647776989127	11.3537947705871	6.99355878927831	9.25251300841728	11.5097845767894	6.6414357531291	1.24204612763211	-1.63386774519483	-1.00383380195788	0.053777395324715	0.10510976521702	0.0234054168495527	0.460606499779391	0.531760843699089	0.418507532640089	0.459322797447378	0.530441601898672	0.41725065602415	0.00365897583766337	0.00520171850303416	0.00520821720083929
213	8.47500280622663	0.24	6.6425713198335	4.77312577055946	8.51201686910754	0.344469259938953	10.5109527565784	8.24709653782113	12.7748089753358	1.03	0.63	1.47	5.5968726781085	7.13323337909241	8.66959408007631	7.68541174128918	9.7950835614792	11.9047553816692	7.68873885671611	9.79839312672566	11.9095516982313	6.6425713198335	1.17738036614625	-1.45974243757289	-1.77653263670017	0.053777395324715	0.10510976521702	0.0234054168495527	0.460606499779391	0.531760843699089	0.418507532640089	0.459322797447378	0.530441601898672	0.41725065602415	0.00365897583766337	0.00520171850303416	0.00520821720083929
213	8.47500280622663	0.24	6.73228261894528	4.87616950238276	8.58839573550781	0.321032451228586	9.13455329656768	7.06048612723587	11.2086204658995	0.94	0.61	1.47	5.0982853691452	6.59594234537503	8.09359932160486	7.1725031840221	9.27947614704838	11.3864491100747	7.15784546899903	9.26055888166004	11.3639150153265	6.73228261894528	1.15639213564444	-1.29205874641723	-1.81390805493413	0.053777395324715	0.10510976521702	0.0234054168495527	0.460606499779391	0.531760843699089	0.418507532640089	0.459322797447378	0.530441601898672	0.41725065602415	0.00365897583766337	0.00520171850303416	0.00520821720083929
213	8.47500280622663	0.24	6.81594349701558	4.94234720413073	8.68953978990044	0.29704564422864	8.26975896549199	6.2835255587946	10.2559923721894	0.95	0.62	1.32	4.51964379861081	5.94831109934438	7.37697840007794	6.34848116833658	8.35524715669016	10.3620131450437	6.40418498793566	8.42841616122649	10.4531091082939	6.81594349701558	1.08150725817514	-0.388683049508615	-1.59981849165331	0.053777395324715	0.10510976521702	0.0234054168495527	0.460606499779391	0.531760843699089	0.418507532640089	0.459322797447378	0.530441601898672	0.41725065602415	0.00365897583766337	0.00520171850303416	0.00520821720083929
213	8.47500280622663	0.24	6.84300369562358	4.94175820608206	8.7442491851651	0.321903050293271	9.96417500307313	7.70624664800136	12.2221033581449	1.02	0.59	1.52	5.27466346270304	6.82013854803359	8.36561363336415	7.26645041158369	9.39551857854834	11.524586745513	7.21019444945025	9.324135863834	11.4374237573296	6.84300369562358	1.16746119696278	1.08092385295946	0.670663794467262	0.053777395324715	0.10510976521702	0.0234054168495527	0.460606499779391	0.531760843699089	0.418507532640089	0.459322797447378	0.530441601898672	0.41725065602415	0.00365897583766337	0.00520171850303416	0.00520821720083929
213	8.47500280622663	0.24	7.00770812053184	5.05512207790098	8.9602941631627	0.266107788165274	8.55128736312183	6.33409022476349	10.7684845014802	0.97	0.64	1.42	4.48905452174739	6.06041181006649	7.63176909838559	6.26836245236462	8.4625521147158	10.656741777067	6.30158720937513	8.50641900930659	10.7135449376868	7.00770812053184	1.13735331172193	0.284388660875456	0.0584073185972183	0.053777395324715	0.10510976521702	0.0234054168495527	0.460606499779391	0.531760843699089	0.418507532640089	0.459322797447378	0.530441601898672	0.41725065602415	0.00365897583766337	0.00520171850303416	0.00520821720083929
213	8.47500280622663	0.24	7.06425247654121	5.09851633842518	9.02998861465724	0.31792003707146	10.0216624437698	7.72982438233691	12.3135005052026	1.05	0.77	1.49	5.17491344953158	6.70923855468639	8.24356365984121	7.06985589030637	9.16601797844827	11.2621800665902	7.19178912489177	9.32425046131064	11.4567437802832	7.06425247654121	1.22400773445023	0.0732966919916708	0.2420820332726	0.053777395324715	0.10510976521702	0.0234054168495527	0.460606499779391	0.531760843699089	0.418507532640089	0.459322797447378	0.530441601898672	0.41725065602415	0.00365897583766337	0.00520171850303416	0.00520821720083929
213	8.47500280622663	0.24	7.23781375615932	5.24350563608572	9.23212187623292	0.315253879245499	9.48482401720936	7.30234885704017	11.6672991773785	0.97	0.56	1.48	5.17472429953701	6.72130985242731	8.26789540531762	7.22550539568262	9.38501411739241	11.5445228391022	7.1461327518704	9.2810726544983	11.4180827768749	7.23781375615932	1.10856535214461	-0.522257019107576	-1.48004915621139	0.053777395324715	0.10510976521702	0.0234054168495527	0.460606499779391	0.531760843699089	0.418507532640089	0.459322797447378	0.530441601898672	0.41725065602415	0.00365897583766337	0.00520171850303416	0.00520821720083929
213	8.47500280622663	0.24	7.34223141749962	5.32180174590291	9.36266108909632	0.300978722426632	9.6720057378653	7.37067357251215	11.9733379032185	1.02	0.71	1.46	5.0345549021596	6.606484932786	8.17841496341241	6.93021861975462	9.09402832665157	11.2578380335485	7.0117297060363	9.20061169488973	11.388788144228	7.34223141749962	1.15951603319653	0.445356582151032	0.302539223480689	0.053777395324715	0.10510976521702	0.0234054168495527	0.460606499779391	0.531760843699089	0.418507532640089	0.459322797447378	0.530441601898672	0.41725065602415	0.00365897583766337	0.00520171850303416	0.00520821720083929
213	8.47500280622663	0.24	7.35604632306532	5.30943800257131	9.40265464355933	0.284927187928433	9.55995170045137	7.19539710091321	11.9245062999895	0.91	0.63	1.42	5.34014404705861	7.09502456186246	8.84990507666632	7.59776434766956	10.0945450510179	12.5913257543663	7.63464822624172	10.1443986889772	12.652378627479	7.35604632306532	1.12178268181195	-0.98803756466873	-1.5489243093839	0.053777395324715	0.10510976521702	0.0234054168495527	0.460606499779391	0.531760843699089	0.418507532640089	0.459322797447378	0.530441601898672	0.41725065602415	0.00365897583766337	0.00520171850303416	0.00520821720083929
213	8.47500280622663	0.24	7.39128090220148	5.35837241824567	9.42418938615728	0.341493851085777	10.289678626085	8.0588010119994	12.5205562401705	0.95	0.64	1.47	5.81086540060636	7.4194582323905	9.02805106417464	8.17028880998245	10.4320290340758	12.6937692581692	8.1873008071718	10.4538462545518	12.7202880207876	7.39128090220148	1.13094939494521	-1.32507736520954	-2.04285812791155	0.053777395324715	0.10510976521702	0.0234054168495527	0.460606499779391	0.531760843699089	0.418507532640089	0.459322797447378	0.530441601898672	0.41725065602415	0.00365897583766337	0.00520171850303416	0.00520821720083929
213	8.47500280622663	0.24	7.53432094844279	5.42955101523033	9.63909088165525	0.288903125537755	9.84390099371538	7.43265808555424	12.2551439018765	1.01	0.66	1.56	5.11546676692611	6.77498518169855	8.43450359647098	7.06196937502908	9.35295644549382	11.6439435159586	7.05970028168977	9.34838484711174	11.6389985271253	7.53432094844279	1.18870920601479	-0.531988400968207	-0.557857196301423	0.053777395324715	0.10510976521702	0.0234054168495527	0.460606499779391	0.531760843699089	0.418507532640089	0.459322797447378	0.530441601898672	0.41725065602415	0.00365897583766337	0.00520171850303416	0.00520821720083929
213	8.47500280622663	0.24	7.99013788993329	5.76566143707986	10.2146143427867	0.271404120788684	9.7386152089257	7.24736238182229	12.2298680360291	0.83	0.56	1.33	5.72342978566558	7.69083666875868	9.65824355185179	8.3641835378785	11.2393393238532	14.1144951098279	8.36258487171714	11.2370422549933	14.1117984545894	7.99013788993329	1.0377157326489	0.259395530469165	-1.23286024649088	0.053777395324715	0.10510976521702	0.0234054168495527	0.460606499779391	0.531760843699089	0.418507532640089	0.459322797447378	0.530441601898672	0.41725065602415	0.00365897583766337	0.00520171850303416	0.00520821720083929
213	8.47500280622663	0.24	8.44589831331161	6.09333328382128	10.798463342802	0.307148639758906	10.1255865582452	7.75120018642668	12.4999729300637	0.94	0.61	1.48	5.63002945885162	7.35464821446613	9.07926697008065	7.93947930980753	10.3715402834814	12.8036012571553	7.91459699681001	10.3403701807786	12.7641435397134	8.44589831331161	1.11911658683148	-1.06890539481929	-1.65920821561129	0.053777395324715	0.10510976521702	0.0234054168495527	0.460606499779391	0.531760843699089	0.418507532640089	0.459322797447378	0.530441601898672	0.41725065602415	0.00365897583766337	0.00520171850303416	0.00520821720083929
213	8.47500280622663	0.25	4.29668750783894	3.14875344749881	5.44462156817908	0.355758967198043	8.41972346896015	6.65071646267925	10.188730475241	1.07	0.71	1.56	4.38642577504578	5.55315991145507	6.71989404786436	5.95970119615797	7.54490682483049	9.13011245350301	5.99789426797478	7.59279460293982	9.1878000447771	4.29668750783894	1.33996273244352	-0.23504265449754	0.542345969547213	0.053777395324715	0.10510976521702	0.0234054168495527	0.460606499779391	0.531760843699089	0.418507532640089	0.459322797447378	0.530441601898672	0.41725065602415	0.00365897583766337	0.00520171850303416	0.00520821720083929
213	8.47500280622663	0.25	4.73426188480604	3.46071401464346	6.00780975496862	0.397035282626791	10.2598202579072	8.28577723808955	12.2338632777248	0.94	0.65	1.41	6.00556042641979	7.43635373635438	8.86714704628897	8.4617568233842	10.4777260574843	12.4936952915844	8.52681904536112	10.5583437671038	12.5890709884846	4.73426188480604	1.22757956002933	-1.90138557169527	-2.35691603221471	0.053777395324715	0.10510976521702	0.0234054168495527	0.460606499779391	0.531760843699089	0.418507532640089	0.459322797447378	0.530441601898672	0.41725065602415	0.00365897583766337	0.00520171850303416	0.00520821720083929
213	8.47500280622663	0.25	4.78892343656573	3.48600126244466	6.0918456106868	0.344942394334731	9.06809945608941	7.11705036868242	11.0191485434964	0.98	0.59	1.42	5.00445756714203	6.37636613368869	7.74827470023535	6.96643704496115	8.87619740001762	10.7859577550741	6.95766571866727	8.8650493877638	10.7734064168153	4.78892343656573	1.27001626546431	0.348669380656076	0.15250708032339	0.053777395324715	0.10510976521702	0.0234054168495527	0.460606499779391	0.531760843699089	0.418507532640089	0.459322797447378	0.530441601898672	0.41725065602415	0.00365897583766337	0.00520171850303416	0.00520821720083929
213	8.47500280622663	0.25	4.79386012413295	3.51141543011193	6.07630481815396	0.320332991323211	8.43282314510025	6.51501254814376	10.3506337420567	0.96	0.6	1.52	4.63570578021468	6.00030878043472	7.36491178065476	6.48337930335019	8.3918780882982	10.3003768732462	6.43533724286671	8.32912108914407	10.2243543533698	4.79386012413295	1.28419434150593	0.294199310723092	0.248950168022785	0.053777395324715	0.10510976521702	0.0234054168495527	0.460606499779391	0.531760843699089	0.418507532640089	0.459322797447378	0.530441601898672	0.41725065602415	0.00365897583766337	0.00520171850303416	0.00520821720083929
213	8.47500280622663	0.25	4.93070214638927	3.57932281066066	6.28208148211788	0.316331446889023	8.44626134856805	6.5076015922199	10.3849211049162	0.95	0.67	1.54	4.67454995864255	6.06713088964078	7.45971182063901	6.56253187471485	8.51755574410352	10.4725796134922	6.58057324785917	8.53928903809968	10.5004694858214	4.93070214638927	1.23661095107315	-0.0519683092751535	-0.109860765414308	0.053777395324715	0.10510976521702	0.0234054168495527	0.460606499779391	0.531760843699089	0.418507532640089	0.459322797447378	0.530441601898672	0.41725065602415	0.00365897583766337	0.00520171850303416	0.00520821720083929
213	8.47500280622663	0.25	4.97999585225955	3.6396277936156	6.3203639109035	0.308391131771846	8.03625537329046	6.1572910804471	9.91521966613382	0.83	0.56	1.39	4.84975181632757	6.32970629191978	7.809660767512	7.07906256106396	9.23931543936017	11.3995683176564	7.04790856797494	9.19685567004879	11.3485268449311	4.97999585225955	1.14964844378208	0.0556690250975682	-1.11440716055462	0.053777395324715	0.10510976521702	0.0234054168495527	0.460606499779391	0.531760843699089	0.418507532640089	0.459322797447378	0.530441601898672	0.41725065602415	0.00365897583766337	0.00520171850303416	0.00520821720083929
213	8.47500280622663	0.25	5.11481785301488	3.73114566247491	6.49849004355485	0.300935677635177	8.70203875736139	6.63128620993338	10.7727913047894	0.97	0.69	1.47	4.68577123339129	6.14899758360901	7.61222393382673	6.53539023829593	8.57619733905345	10.617004439811	6.59396181368223	8.65286527388771	10.7132072137503	5.11481785301488	1.26635058591259	1.56248725665581	1.86341616465105	0.053777395324715	0.10510976521702	0.0234054168495527	0.460606499779391	0.531760843699089	0.418507532640089	0.459322797447378	0.530441601898672	0.41725065602415	0.00365897583766337	0.00520171850303416	0.00520821720083929
213	8.47500280622663	0.25	5.20555517719753	3.79102624016142	6.62008411423364	0.379162885382405	9.83848826821438	7.87291263446135	11.8040639019674	0.93	0.63	1.47	5.74197750062055	7.17553730101455	8.60909710140855	8.11092300922015	10.1359210467172	12.1609190842142	8.11660261226818	10.1434280274666	12.1700133047672	5.20555517719753	1.21011226137034	0.939313782025633	0.479522941663899	0.053777395324715	0.10510976521702	0.0234054168495527	0.460606499779391	0.531760843699089	0.418507532640089	0.459322797447378	0.530441601898672	0.41725065602415	0.00365897583766337	0.00520171850303416	0.00520821720083929
213	8.47500280622663	0.25	5.20998271521105	3.78864168257727	6.63132374784483	0.343495828184234	9.37932003610008	7.35483380178091	11.4038062704192	1.08	0.69	1.68	4.82590791318613	6.15428383596654	7.48265975874694	6.54450990133069	8.34594696472175	10.1473840281128	6.52970408223229	8.32722379658082	10.1250866060795	5.20998271521105	1.31143739275543	-0.400583046200329	-0.0190848880887993	0.053777395324715	0.10510976521702	0.0234054168495527	0.460606499779391	0.531760843699089	0.418507532640089	0.459322797447378	0.530441601898672	0.41725065602415	0.00365897583766337	0.00520171850303416	0.00520821720083929
213	8.47500280622663	0.25	5.24589849070533	3.80989700593203	6.68189997547864	0.313639136006258	9.0952109217989	6.99453349706656	11.1958883465312	0.99	0.66	1.52	4.90089153128735	6.37278271676169	7.84467390223602	6.8127955227428	8.85889134313532	10.9049871635278	6.83186545302437	8.88327349349947	10.9366389150318	5.24589849070533	1.2163489486931	-1.22211515806417	-1.32089313838132	0.053777395324715	0.10510976521702	0.0234054168495527	0.460606499779391	0.531760843699089	0.418507532640089	0.459322797447378	0.530441601898672	0.41725065602415	0.00365897583766337	0.00520171850303416	0.00520821720083929
213	8.47500280622663	0.25	5.26404628404058	3.85041088375783	6.67768168432333	0.323028278905205	8.86883625948921	6.864285350679	10.8733871682994	0.91	0.59	1.49	5.08230044386598	6.5664651388244	8.05062983378282	7.22376075880337	9.33328789153751	11.4428150242716	7.17234167515683	9.26675891476361	11.3601382857493	5.26404628404058	1.21705267616282	-0.224207265316975	-0.610070867168895	0.053777395324715	0.10510976521702	0.0234054168495527	0.460606499779391	0.531760843699089	0.418507532640089	0.459322797447378	0.530441601898672	0.41725065602415	0.00365897583766337	0.00520171850303416	0.00520821720083929
213	8.47500280622663	0.25	5.278730814145	3.83681768574069	6.72064394254931	0.329045555659339	9.93205458416007	7.71772092535633	12.1463882429638	1.09	0.72	1.68	5.03736152677526	6.48265856306146	7.92795559934765	6.8182038627799	8.77445214539607	10.7307004280122	6.82570867937151	8.78454553680059	10.742479861062	5.278730814145	1.34477856082624	-0.249132517513869	0.701244124294384	0.053777395324715	0.10510976521702	0.0234054168495527	0.460606499779391	0.531760843699089	0.418507532640089	0.459322797447378	0.530441601898672	0.41725065602415	0.00365897583766337	0.00520171850303416	0.00520821720083929
213	8.47500280622663	0.25	5.32103656848297	3.88492970002214	6.7571434369438	0.28993781485001	8.12886189098163	6.14271681428884	10.1150069676744	0.94	0.6	1.59	4.46115118451464	5.90359004819386	7.34602891187307	6.29079911293456	8.32482413221503	10.3588491514955	6.22145375716421	8.23342404176347	10.2445230489931	5.32103656848297	1.29449742197693	0.314282860243101	0.498593151451626	0.053777395324715	0.10510976521702	0.0234054168495527	0.460606499779391	0.531760843699089	0.418507532640089	0.459322797447378	0.530441601898672	0.41725065602415	0.00365897583766337	0.00520171850303416	0.00520821720083929
213	8.47500280622663	0.25	5.3312031240996	3.90054927842312	6.76185696977607	0.301268661710149	8.73433998248974	6.65754471190317	10.8111352530763	1.03	0.69	1.62	4.50557526752147	5.91107201020658	7.3165687528917	6.18040124093176	8.10835345498835	10.0363056690449	6.18634575451826	8.11612276206884	10.0462759714718	5.3312031240996	1.26814114859006	-0.0955806655167334	0.27565327858718	0.053777395324715	0.10510976521702	0.0234054168495527	0.460606499779391	0.531760843699089	0.418507532640089	0.459322797447378	0.530441601898672	0.41725065602415	0.00365897583766337	0.00520171850303416	0.00520821720083929
213	8.47500280622663	0.25	5.37496333933411	3.9104198667581	6.83950681191012	0.352466389313765	9.11547975108753	7.18645724220679	11.0445022599683	0.96	0.62	1.61	5.14074789677841	6.52065152260473	7.90055514843104	7.20499020044388	9.13898741276898	11.0729846250941	7.14191387275188	9.05856952712277	10.9757604464366	5.37496333933411	1.26696559005595	0.575144896913079	0.518022186645638	0.053777395324715	0.10510976521702	0.0234054168495527	0.460606499779391	0.531760843699089	0.418507532640089	0.459322797447378	0.530441601898672	0.41725065602415	0.00365897583766337	0.00520171850303416	0.00520821720083929
213	8.47500280622663	0.25	5.43439829354591	3.98318864664704	6.88560794044478	0.260293639576163	7.84341879423243	5.77904296943437	9.90779461903049	0.88	0.56	1.46	4.38251748720529	5.94802983937021	7.51354219153513	6.29225825871507	8.5399636143215	10.7876689699279	6.23101431375735	8.45666282948273	10.6831527258385	5.43439829354591	1.20452920334908	0.393735033352164	-0.357489122692474	0.053777395324715	0.10510976521702	0.0234054168495527	0.460606499779391	0.531760843699089	0.418507532640089	0.459322797447378	0.530441601898672	0.41725065602415	0.00365897583766337	0.00520171850303416	0.00520821720083929
213	8.47500280622663	0.25	5.46870130898359	3.99256531410985	6.94483730385734	0.272116437423775	8.71509860485749	6.48968194718408	10.9405152625309	1.05	0.66	1.54	4.34856213989755	5.83975426638612	7.3309463928747	5.9428912564526	7.98080456321949	10.0187178699864	5.95302320069564	7.99577362882322	10.0364756855859	5.46870130898359	1.2993307341179	-0.0866028954095381	0.552358756430038	0.053777395324715	0.10510976521702	0.0234054168495527	0.460606499779391	0.531760843699089	0.418507532640089	0.459322797447378	0.530441601898672	0.41725065602415	0.00365897583766337	0.00520171850303416	0.00520821720083929
213	8.47500280622663	0.25	5.53008162952002	4.04283557563657	7.01732768340347	0.305384085739954	8.82488049286933	6.74689046846155	10.9028705172771	1	0.66	1.54	4.6727262701407	6.11188978132108	7.55105329250145	6.46634976003126	8.4579354184154	10.4495210767995	6.47219953991625	8.46630459711279	10.4588369158359	5.53008162952002	1.24966390930116	0.292216075875445	0.508395543701934	0.053777395324715	0.10510976521702	0.0234054168495527	0.460606499779391	0.531760843699089	0.418507532640089	0.459322797447378	0.530441601898672	0.41725065602415	0.00365897583766337	0.00520171850303416	0.00520821720083929
213	8.47500280622663	0.25	5.53151473376321	4.02554404057136	7.03748542695507	0.280310557267257	8.57693055076251	6.43122465928427	10.7226364422408	1.01	0.63	1.64	4.43949946402186	5.92068860914284	7.40187775426383	6.13583060718544	8.18298159015477	10.2301325731241	6.07612533147572	8.10421783545466	10.1309057120373	5.53151473376321	1.29145475044482	-0.282639125206262	0.0330395012591618	0.053777395324715	0.10510976521702	0.0234054168495527	0.460606499779391	0.531760843699089	0.418507532640089	0.459322797447378	0.530441601898672	0.41725065602415	0.00365897583766337	0.00520171850303416	0.00520821720083929
213	8.47500280622663	0.25	5.55803348001556	4.04841378492325	7.06765317510787	0.314302140254053	8.3606872283237	6.43262890900026	10.2887455476471	0.98	0.6	1.56	4.52738127528005	5.88437780905173	7.24137434282341	6.30461345273392	8.19430157086155	10.0839896889892	6.24808188489081	8.12216086060465	9.99426933616479	5.55803348001556	1.22848828787041	-1.0293942780754	-1.24282526583079	0.053777395324715	0.10510976521702	0.0234054168495527	0.460606499779391	0.531760843699089	0.418507532640089	0.459322797447378	0.530441601898672	0.41725065602415	0.00365897583766337	0.00520171850303416	0.00520821720083929
213	8.47500280622663	0.25	5.56515048516294	4.06390574135301	7.06639522897288	0.31912125315316	8.78399317876142	6.78074629363886	10.787240063884	0.96	0.67	1.55	4.83424593282927	6.26243505648688	7.69062418014448	6.76632563188602	8.76531219749701	10.764298763108	6.77607346979486	8.77901542052583	10.7819853070544	5.56515048516294	1.21654258538538	-0.452468141283355	-0.506138326868333	0.053777395324715	0.10510976521702	0.0234054168495527	0.460606499779391	0.531760843699089	0.418507532640089	0.459322797447378	0.530441601898672	0.41725065602415	0.00365897583766337	0.00520171850303416	0.00520821720083929
213	8.47500280622663	0.25	5.56963811706121	4.0759565322582	7.06331970186422	0.325124041095339	8.67926663410826	6.72692449290039	10.6316087753161	0.99	0.65	1.47	4.70095025645678	6.06529785677381	7.42964545709083	6.52811951631938	8.4227628779333	10.3174062395472	6.55517202809015	8.45675636974248	10.35980115847	5.56963811706121	1.19254268800362	-0.154338975665033	-0.448545664228683	0.053777395324715	0.10510976521702	0.0234054168495527	0.460606499779391	0.531760843699089	0.418507532640089	0.459322797447378	0.530441601898672	0.41725065602415	0.00365897583766337	0.00520171850303416	0.00520821720083929
213	8.47500280622663	0.25	5.58236905156451	4.09251994893323	7.07221815419578	0.447996391800928	11.2733106989295	9.31955328841752	13.2270681094414	1	0.63	1.48	6.47368008521264	7.83082672608082	9.187973366949	8.96888707805253	10.8491305887118	12.729374099371	8.97707260357566	10.8591908940257	12.7397559702336	5.58236905156451	1.24533478592486	-0.204336237720097	-0.429052735470148	0.053777395324715	0.10510976521702	0.0234054168495527	0.460606499779391	0.531760843699089	0.418507532640089	0.459322797447378	0.530441601898672	0.41725065602415	0.00365897583766337	0.00520171850303416	0.00520821720083929
213	8.47500280622663	0.25	5.59308949707949	4.06084892318228	7.1253300709767	0.338227809103718	8.84443420007822	6.91288792518556	10.7759804749709	1.11	0.68	1.8	4.44642379948978	5.68880953168259	6.93119526387541	5.98680775822549	7.65959579544635	9.33238383266721	5.91629395187551	7.57030267382807	9.22342127390143	5.59308949707949	1.32644711171406	0.59588434315959	1.38820854313907	0.053777395324715	0.10510976521702	0.0234054168495527	0.460606499779391	0.531760843699089	0.418507532640089	0.459322797447378	0.530441601898672	0.41725065602415	0.00365897583766337	0.00520171850303416	0.00520821720083929
213	8.47500280622663	0.25	5.60467055799655	4.08908677094534	7.12025434504775	0.284647715243074	8.46226720727982	6.36777702330666	10.556757391253	1.14	0.76	1.74	4.00243269177311	5.31891345959041	6.6353942274077	5.34551124732283	7.1037576172659	8.86200398720897	5.36114440990539	7.12412110798075	8.88871647797661	5.60467055799655	1.33993365851616	-1.0045845619063	0.0602697481530641	0.053777395324715	0.10510976521702	0.0234054168495527	0.460606499779391	0.531760843699089	0.418507532640089	0.459322797447378	0.530441601898672	0.41725065602415	0.00365897583766337	0.00520171850303416	0.00520821720083929
213	8.47500280622663	0.25	5.64590949871281	4.13871942973123	7.15309956769438	0.308223608330424	9.393195248286	7.19610078603597	11.590289710536	1.01	0.72	1.5	4.94702844976343	6.45744209386637	7.96785573796931	6.82646342526589	8.91070118601383	10.9949389467618	6.90171730482546	9.00832357052694	11.1159251930692	5.64590949871281	1.28352995937217	-0.0366797887674292	0.441643282124725	0.053777395324715	0.10510976521702	0.0234054168495527	0.460606499779391	0.531760843699089	0.418507532640089	0.459322797447378	0.530441601898672	0.41725065602415	0.00365897583766337	0.00520171850303416	0.00520821720083929
213	8.47500280622663	0.25	5.70249147246489	4.1768405262455	7.22814241868427	0.281582493101519	8.07456344132541	6.06088490379984	10.088241978851	0.94	0.62	1.37	4.40650409403218	5.87052838429846	7.33455267456473	6.21648664879697	8.2818625703309	10.3472384918648	6.25193148048857	8.32876812180863	10.4058539231689	5.70249147246489	1.17189447789283	0.678953401057275	0.066621363272281	0.053777395324715	0.10510976521702	0.0234054168495527	0.460606499779391	0.531760843699089	0.418507532640089	0.459322797447378	0.530441601898672	0.41725065602415	0.00365897583766337	0.00520171850303416	0.00520821720083929
213	8.47500280622663	0.25	5.71744407489614	4.17576631013549	7.25912183965679	0.36640898479679	9.93639779379629	7.89637096484591	11.9764246227467	1.08	0.61	1.56	5.19241292599015	6.53387240442226	7.87533188285437	7.04706000633815	8.86766741474827	10.6882748231584	6.98688104255257	8.791765687101	10.5966844803863	5.71744407489614	1.29413387576201	0.0160388461568845	0.175752874536977	0.053777395324715	0.10510976521702	0.0234054168495527	0.460606499779391	0.531760843699089	0.418507532640089	0.459322797447378	0.530441601898672	0.41725065602415	0.00365897583766337	0.00520171850303416	0.00520821720083929
213	8.47500280622663	0.25	5.75663381167615	4.20134047441444	7.31192714893786	0.299240343920823	9.25256877780243	7.04190723411854	11.4632303214863	0.96	0.69	1.57	5.04217335950065	6.62505969580876	8.20794603211688	7.06954291026656	9.28888010451825	11.5082172987699	7.08947555901624	9.31480743401803	11.5402156468162	5.75663381167615	1.24942136479159	-0.969130011771203	-0.907957407990361	0.053777395324715	0.10510976521702	0.0234054168495527	0.460606499779391	0.531760843699089	0.418507532640089	0.459322797447378	0.530441601898672	0.41725065602415	0.00365897583766337	0.00520171850303416	0.00520821720083929
213	8.47500280622663	0.25	5.79605879106102	4.22926014995235	7.36285743216969	0.339581807623546	9.38968864359025	7.34525057443873	11.4341267127418	1	0.68	1.5	5.09278488537557	6.51028360677989	7.92778232818421	7.05066913836455	9.01311497372201	10.9755608090795	7.09618799232225	9.07203580339465	11.0464527036576	5.79605879106102	1.26514624433496	-0.128844047005446	-0.0957078829488573	0.053777395324715	0.10510976521702	0.0234054168495527	0.460606499779391	0.531760843699089	0.418507532640089	0.459322797447378	0.530441601898672	0.41725065602415	0.00365897583766337	0.00520171850303416	0.00520821720083929
213	8.47500280622663	0.25	5.83976684765034	4.25451452961851	7.42501916568218	0.309967321260015	9.40039307237662	7.2105734171335	11.5902127276197	1.06	0.7	1.5	4.80022949808031	6.25803823207041	7.71584696606051	6.54432080045215	8.5318024458084	10.5192840911646	6.60098517562252	8.60565117946976	10.6113981477526	5.83976684765034	1.24790075927465	0.468069556690499	0.745953121431497	0.053777395324715	0.10510976521702	0.0234054168495527	0.460606499779391	0.531760843699089	0.418507532640089	0.459322797447378	0.530441601898672	0.41725065602415	0.00365897583766337	0.00520171850303416	0.00520821720083929
213	8.47500280622663	0.25	5.84282603784997	4.28051606035705	7.4051360153429	0.314988833853877	8.82733964078174	6.79490520557063	10.8597740759928	0.97	0.66	1.58	4.8166901412766	6.25741765854154	7.69814517580649	6.72644214644906	8.73839849187247	10.7503548372959	6.7155434905429	8.72474963270309	10.7324057789281	5.84282603784997	1.20856850264568	-0.653029911739818	-1.02969788759264	0.053777395324715	0.10510976521702	0.0234054168495527	0.460606499779391	0.531760843699089	0.418507532640089	0.459322797447378	0.530441601898672	0.41725065602415	0.00365897583766337	0.00520171850303416	0.00520821720083929
213	8.47500280622663	0.25	5.86475984881845	4.29477410238917	7.43474559524773	0.284363636109772	8.35142953336912	6.28292987569595	10.4199291910423	1.09	0.64	1.57	4.0879507620064	5.43380769803632	6.77966463406625	5.52685103624489	7.34643038897749	9.1660097417101	5.51070690240445	7.32521317881398	9.13957845613788	5.86475984881845	1.24349078672654	-1.45591492958523	-1.21015872822847	0.053777395324715	0.10510976521702	0.0234054168495527	0.460606499779391	0.531760843699089	0.418507532640089	0.459322797447378	0.530441601898672	0.41725065602415	0.00365897583766337	0.00520171850303416	0.00520821720083929
213	8.47500280622663	0.25	5.94222470702413	4.31732394578315	7.56712546826511	0.317986777883747	8.78400098831331	6.77551085019736	10.7924911264293	0.94	0.62	1.51	4.92394930140947	6.38357409297419	7.84319888453892	6.94525877154781	9.00406792376262	11.0628770759774	6.92482120053763	8.97728296978695	11.0299521349701	5.94222470702413	1.19304392232137	-0.279260982521311	-0.627013992309519	0.053777395324715	0.10510976521702	0.0234054168495527	0.460606499779391	0.531760843699089	0.418507532640089	0.459322797447378	0.530441601898672	0.41725065602415	0.00365897583766337	0.00520171850303416	0.00520821720083929
213	8.47500280622663	0.25	5.96667012072884	4.33364376253895	7.59969647891872	0.27880630346555	8.30688385488573	6.22096088399584	10.3928068257756	0.97	0.58	1.49	4.41968535887139	5.90163057378069	7.38357578868999	6.17748992911937	8.24883684575748	10.3201837623956	6.12096540258842	8.17319724880134	10.2256343686183	5.96667012072884	1.20184862826083	-0.927522481592878	-1.16316736286505	0.053777395324715	0.10510976521702	0.0234054168495527	0.460606499779391	0.531760843699089	0.418507532640089	0.459322797447378	0.530441601898672	0.41725065602415	0.00365897583766337	0.00520171850303416	0.00520821720083929
213	8.47500280622663	0.25	5.97387107391155	4.37844558319859	7.56929656462451	0.327378824730536	9.56974116105369	7.42810531189806	11.7113770102093	0.94	0.65	1.4	5.3969278587669	6.95294432492125	8.50896079107559	7.61166332503836	9.80622174392539	12.0007801628124	7.68093204612028	9.89408096279184	12.1077651765681	5.97387107391155	1.19194467601093	-1.16236638705425	-1.61432446279473	0.053777395324715	0.10510976521702	0.0234054168495527	0.460606499779391	0.531760843699089	0.418507532640089	0.459322797447378	0.530441601898672	0.41725065602415	0.00365897583766337	0.00520171850303416	0.00520821720083929
213	8.47500280622663	0.25	5.97860209685281	4.37174507185728	7.58545912184834	0.323606488565887	9.37652113644238	7.26002098250864	11.4930212903761	1.08	0.64	1.73	4.77183658006519	6.1629610521001	7.554085524135	6.47520622014058	8.36291081420426	10.2506154082679	6.38814745508447	8.25093558351931	10.1135640100139	5.97860209685281	1.29113349371331	-0.27257759471604	0.241065310352887	0.053777395324715	0.10510976521702	0.0234054168495527	0.460606499779391	0.531760843699089	0.418507532640089	0.459322797447378	0.530441601898672	0.41725065602415	0.00365897583766337	0.00520171850303416	0.00520821720083929
213	8.47500280622663	0.25	6.01326762354095	4.40631092171743	7.62022432536447	0.294051562038284	9.30584544223618	7.05463527167313	11.5570556127992	1.08	0.74	1.68	4.61339136837994	6.08557429057679	7.55775721277364	6.24867899052015	8.24269982282695	10.2367206551338	6.26859034105638	8.26965826279199	10.2704698844855	6.01326762354095	1.3231155411374	-0.207358973762082	0.513564226963533	0.053777395324715	0.10510976521702	0.0234054168495527	0.460606499779391	0.531760843699089	0.418507532640089	0.459322797447378	0.530441601898672	0.41725065602415	0.00365897583766337	0.00520171850303416	0.00520821720083929
213	8.47500280622663	0.25	6.02519705716439	4.38361743680971	7.66677667751908	0.303517955455862	8.56800276851319	6.54159039798987	10.5944151390365	1.03	0.67	1.49	4.43733173782424	5.81190021102088	7.18646868421752	6.09208507556944	7.97925253918926	9.86642000280909	6.12841796984938	8.0255483656288	9.92462976460729	6.02519705716439	1.25379083882281	0.065490821640945	0.372266223608726	0.053777395324715	0.10510976521702	0.0234054168495527	0.460606499779391	0.531760843699089	0.418507532640089	0.459322797447378	0.530441601898672	0.41725065602415	0.00365897583766337	0.00520171850303416	0.00520821720083929
213	8.47500280622663	0.25	6.04032795599532	4.41161011724005	7.66904579475059	0.312741757075759	9.88506441931302	7.59719091802394	12.1729379206021	1.05	0.69	1.57	5.09083135041108	6.62392144539669	8.15701154038231	6.95738122849549	9.0525777719017	11.1477743153079	6.97833762475105	9.07917348369177	11.1810238271054	6.04032795599532	1.26139915392532	0.699116851781656	1.11081369825409	0.053777395324715	0.10510976521702	0.0234054168495527	0.460606499779391	0.531760843699089	0.418507532640089	0.459322797447378	0.530441601898672	0.41725065602415	0.00365897583766337	0.00520171850303416	0.00520821720083929
213	8.47500280622663	0.25	6.08100368679872	4.43287482853582	7.72913254506163	0.214202569315167	7.48770052789551	5.2485829865078	9.72681806928323	1.07	0.78	1.67	3.47375263312375	4.95570318535164	6.43765373757953	4.72571562347865	6.74177077119034	8.75782591890202	4.76869125742191	6.80253712529425	8.83700056885867	6.08100368679872	1.28753678725155	0.575270129361198	1.2764517254822	0.053777395324715	0.10510976521702	0.0234054168495527	0.460606499779391	0.531760843699089	0.418507532640089	0.459322797447378	0.530441601898672	0.41725065602415	0.00365897583766337	0.00520171850303416	0.00520821720083929
213	8.47500280622663	0.25	6.08251808274234	4.42021802988298	7.74481813560169	0.321220748013682	9.33162514380413	7.21372621306586	11.4495240745424	0.9	0.56	1.51	5.38625804661786	6.96762526526145	8.54899248390505	7.68278987334623	9.93840257297644	12.1940152726067	7.58082358315179	9.80675675797512	12.033230355914	6.08251808274234	1.17119236875143	1.14541798249229	0.501088982417529	0.053777395324715	0.10510976521702	0.0234054168495527	0.460606499779391	0.531760843699089	0.418507532640089	0.459322797447378	0.530441601898672	0.41725065602415	0.00365897583766337	0.00520171850303416	0.00520821720083929
213	8.47500280622663	0.25	6.08634000793633	4.42247683219309	7.75020318367957	0.294511417030964	9.3560555911525	7.09520333625297	11.616907846052	1	0.66	1.48	4.92158096143897	6.48981895082634	8.05805694021371	6.81480584789649	8.98631079817689	11.1578157484573	6.85104303275536	9.03400790247842	11.2169546130614	6.08634000793633	1.20774494525867	-1.02472656030496	-1.15168256760895	0.053777395324715	0.10510976521702	0.0234054168495527	0.460606499779391	0.531760843699089	0.418507532640089	0.459322797447378	0.530441601898672	0.41725065602415	0.00365897583766337	0.00520171850303416	0.00520821720083929
213	8.47500280622663	0.25	6.09289161176623	4.46528955942585	7.7204936641066	0.29869318216126	8.0214021599025	6.10239264628932	9.94041167351568	0.97	0.6	1.55	4.33076637435728	5.69265544891252	7.05454452346777	6.0506117738835	7.95333784057192	9.85606390726033	6.00192840891869	7.88978820477945	9.77627258276357	6.09289161176623	1.19751705145026	0.916418210860214	0.63603505852069	0.053777395324715	0.10510976521702	0.0234054168495527	0.460606499779391	0.531760843699089	0.418507532640089	0.459322797447378	0.530441601898672	0.41725065602415	0.00365897583766337	0.00520171850303416	0.00520821720083929
213	8.47500280622663	0.25	6.12907848587137	4.484778170714	7.77337880102875	0.320659263516564	9.27571755093438	7.16779373451043	11.3836413673583	1.04	0.62	1.37	4.82319966574863	6.24161903206624	7.66003839838384	6.60190180310833	8.54340661754824	10.4849114319882	6.64643405768775	8.60160978925321	10.5572764717108	6.12907848587137	1.17152318018019	0.286868339669196	-0.0625646996704627	0.053777395324715	0.10510976521702	0.0234054168495527	0.460606499779391	0.531760843699089	0.418507532640089	0.459322797447378	0.530441601898672	0.41725065602415	0.00365897583766337	0.00520171850303416	0.00520821720083929
213	8.47500280622663	0.25	6.1571228461539	4.47231509136344	7.84193060094436	0.292075425009154	8.28456836069744	6.27083792928007	10.2982987921148	0.99	0.63	1.45	4.36288894511084	5.7639269462114	7.16496494731196	6.04825141357197	7.99050348031791	9.93275554706384	6.06872944605328	8.01798079705376	9.96802814524136	6.1571228461539	1.18144726752668	-0.20310138602745	-0.585852149661037	0.053777395324715	0.10510976521702	0.0234054168495527	0.460606499779391	0.531760843699089	0.418507532640089	0.459322797447378	0.530441601898672	0.41725065602415	0.00365897583766337	0.00520171850303416	0.00520821720083929
213	8.47500280622663	0.25	6.17611550237382	4.49986928806838	7.85236171667925	0.338072821980145	9.29872517385107	7.26726248164099	11.3301878660612	1.06	0.65	1.66	4.82128985087693	6.16901473148094	7.51673961208495	6.56466635708734	8.39972802231816	10.234789687549	6.50864599463986	8.32903502173362	10.1477691276043	6.17611550237382	1.29082299854148	0.529927328168401	0.94434318460458	0.053777395324715	0.10510976521702	0.0234054168495527	0.460606499779391	0.531760843699089	0.418507532640089	0.459322797447378	0.530441601898672	0.41725065602415	0.00365897583766337	0.00520171850303416	0.00520821720083929
213	8.47500280622663	0.25	6.21047394421209	4.52844778220448	7.89250010621971	0.332715200644197	9.78482337302473	7.62131915317805	11.9483275928714	0.97	0.66	1.45	5.39314788890765	6.92412933469101	8.45511078047436	7.52629276174416	9.66282133672779	11.7993499117114	7.58007959486613	9.7312834538733	11.8838018274107	6.21047394421209	1.2126536663181	0.470086691431539	0.439896135503923	0.053777395324715	0.10510976521702	0.0234054168495527	0.460606499779391	0.531760843699089	0.418507532640089	0.459322797447378	0.530441601898672	0.41725065602415	0.00365897583766337	0.00520171850303416	0.00520821720083929
213	8.47500280622663	0.25	6.21594585371153	4.52567560401292	7.90621610341014	0.299476417890557	8.90464568421203	6.77830832305885	11.0309830453652	0.99	0.62	1.46	4.74048018379043	6.22755625707993	7.71463233036944	6.58497612854902	8.65066569253702	10.716355256525	6.58916893869412	8.65565282316686	10.7241023802551	6.21594585371153	1.17964241008462	0.0944113084368985	-0.249550210633231	0.053777395324715	0.10510976521702	0.0234054168495527	0.460606499779391	0.531760843699089	0.418507532640089	0.459322797447378	0.530441601898672	0.41725065602415	0.00365897583766337	0.00520171850303416	0.00520821720083929
213	8.47500280622663	0.25	6.21891994759333	4.54291065429544	7.89492924089123	0.32052187744644	9.81462809493419	7.58353234357588	12.0457238462925	0.97	0.66	1.44	5.36351518220056	6.94147587297159	8.51943656374263	7.48334485142697	9.68496517129166	11.8865854911564	7.53173628164504	9.7470553644504	11.9623350581642	6.21891994759333	1.16075465948955	-0.276167203355856	-0.715978117694392	0.053777395324715	0.10510976521702	0.0234054168495527	0.460606499779391	0.531760843699089	0.418507532640089	0.459322797447378	0.530441601898672	0.41725065602415	0.00365897583766337	0.00520171850303416	0.00520821720083929
213	8.47500280622663	0.25	6.24009166561384	4.53468809292405	7.94549523830363	0.35237886962413	9.80222184638061	7.72747284121473	11.8769708515465	1.02	0.67	1.54	5.26725512980859	6.68146033830045	8.09566554679231	7.24479053462895	9.1899441784163	11.1350978222037	7.26342518823568	9.21303323275084	11.1637200759842	6.24009166561384	1.26086920840718	1.27470724102542	1.269222345184	0.053777395324715	0.10510976521702	0.0234054168495527	0.460606499779391	0.531760843699089	0.418507532640089	0.459322797447378	0.530441601898672	0.41725065602415	0.00365897583766337	0.00520171850303416	0.00520821720083929
213	8.47500280622663	0.25	6.27071520157896	4.56040443414024	7.98102596901767	0.32795866792517	9.35480215242572	7.26402135093972	11.4455829539117	0.98	0.64	1.53	5.11474021007326	6.58690006742641	8.05905992477956	7.12375223470837	9.17415981025114	11.2245673857939	7.11489570606359	9.1625682084575	11.2108660437219	6.27071520157896	1.23525155350061	0.585479914041901	0.542063677091481	0.053777395324715	0.10510976521702	0.0234054168495527	0.460606499779391	0.531760843699089	0.418507532640089	0.459322797447378	0.530441601898672	0.41725065602415	0.00365897583766337	0.00520171850303416	0.00520821720083929
213	8.47500280622663	0.25	6.2988476998963	4.59767058853509	8.00002481125751	0.320215969433928	10.0395350956344	7.7557089034047	12.323361287864	1.06	0.69	1.61	5.14315009875937	6.65765522684107	8.17216035492276	7.00181514007783	9.06364198391929	11.1254688277607	7.01290896652477	9.07777759445203	11.1405017451754	6.2988476998963	1.26827394823452	-0.122572406052476	0.179194041373981	0.053777395324715	0.10510976521702	0.0234054168495527	0.460606499779391	0.531760843699089	0.418507532640089	0.459322797447378	0.530441601898672	0.41725065602415	0.00365897583766337	0.00520171850303416	0.00520821720083929
213	8.47500280622663	0.25	6.33586815170467	4.64127050876871	8.03046579464063	0.33602918089958	10.176806788871	7.94332204310679	12.4102915346352	0.95	0.66	1.41	5.72519108226115	7.33498694341626	8.94478280457137	8.04846264286133	10.3115105769789	12.5745585110966	8.12760744465605	10.4124571790138	12.6983526367466	6.33586815170467	1.20317545392055	0.121672351402691	-0.13919017156964	0.053777395324715	0.10510976521702	0.0234054168495527	0.460606499779391	0.531760843699089	0.418507532640089	0.459322797447378	0.530441601898672	0.41725065602415	0.00365897583766337	0.00520171850303416	0.00520821720083929
213	8.47500280622663	0.25	6.41350594623986	4.66491248273589	8.16209940974383	0.34698951492395	10.1560899494094	7.9808162869825	12.3313636118362	0.93	0.7	1.5	5.83873252817617	7.43015383569491	9.02157514321366	8.25805892464652	10.5088986176805	12.7597383107146	8.3352788268908	10.6070889194862	12.8779434613986	6.41350594623986	1.20086996499347	1.06288383589343	1.00294831285526	0.053777395324715	0.10510976521702	0.0234054168495527	0.460606499779391	0.531760843699089	0.418507532640089	0.459322797447378	0.530441601898672	0.41725065602415	0.00365897583766337	0.00520171850303416	0.00520821720083929
213	8.47500280622663	0.25	6.42493859666886	4.68588865001412	8.1639885433236	0.270819468524896	8.9181265658047	6.63338709388594	11.2028660377235	0.99	0.69	1.54	4.6468657690367	6.24738711551623	7.84790846199577	6.4591386441435	8.68386167115825	10.908584698173	6.49374826177266	8.7302508936455	10.9656293164097	6.42493859666886	1.21839883067882	-0.00103871542379558	0.229370268932335	0.053777395324715	0.10510976521702	0.0234054168495527	0.460606499779391	0.531760843699089	0.418507532640089	0.459322797447378	0.530441601898672	0.41725065602415	0.00365897583766337	0.00520171850303416	0.00520821720083929
213	8.47500280622663	0.25	6.49120884830964	4.71633503445547	8.26608266216381	0.272297908007908	9.51675005411125	7.0877429549315	11.945757153291	1.01	0.65	1.52	4.86045886694338	6.52616389718325	8.19186892742313	6.70064460537364	8.9969910472559	11.2933374891382	6.70798015183133	9.00752114211817	11.3067123746409	6.49120884830964	1.23762086902861	0.893515751787484	1.19575012368791	0.053777395324715	0.10510976521702	0.0234054168495527	0.460606499779391	0.531760843699089	0.418507532640089	0.459322797447378	0.530441601898672	0.41725065602415	0.00365897583766337	0.00520171850303416	0.00520821720083929
213	8.47500280622663	0.25	6.51586441976906	4.77668051900409	8.25504832053402	0.317798952007509	9.43643468673571	7.27782878243871	11.5950405910327	1.05	0.71	1.58	4.87479738156575	6.32066354916378	7.76652971676182	6.6611058346019	8.63679155263011	10.6124772706583	6.70043443941652	8.687489067609	10.6749055009587	6.51586441976906	1.2777715636908	-1.0791173665293	-0.51314578630166	0.053777395324715	0.10510976521702	0.0234054168495527	0.460606499779391	0.531760843699089	0.418507532640089	0.459322797447378	0.530441601898672	0.41725065602415	0.00365897583766337	0.00520171850303416	0.00520821720083929
213	8.47500280622663	0.25	6.54306125421909	4.7817807669108	8.30434174152737	0.292231100467014	8.89295700731007	6.73215897799278	11.0537550366274	1.04	0.65	1.48	4.52283620602379	5.97451546565633	7.42619472528887	6.18707958478112	8.17292534655342	10.1587711083257	6.2031314917948	8.19389933205694	10.1855718524	6.54306125421909	1.19872446584776	0.385379072730584	0.237378127278568	0.053777395324715	0.10510976521702	0.0234054168495527	0.460606499779391	0.531760843699089	0.418507532640089	0.459322797447378	0.530441601898672	0.41725065602415	0.00365897583766337	0.00520171850303416	0.00520821720083929
213	8.47500280622663	0.25	6.5521875830494	4.7917271462117	8.31264801988709	0.263488360626216	8.24406949523129	6.09209958160755	10.396039408855	1.07	0.68	1.55	4.02247647783593	5.44337386183404	6.86427124583216	5.46744486185048	7.39876208499973	9.33007930814898	5.49012901725077	7.4300951347122	9.37020071312371	6.5521875830494	1.23763595218115	0.119330193371703	0.424880084242468	0.053777395324715	0.10510976521702	0.0234054168495527	0.460606499779391	0.531760843699089	0.418507532640089	0.459322797447378	0.530441601898672	0.41725065602415	0.00365897583766337	0.00520171850303416	0.00520821720083929
213	8.47500280622663	0.25	6.57613789542604	4.79205920577468	8.3602165850774	0.286824827297643	8.92768995963511	6.72975772268761	11.1256221965826	0.95	0.61	1.52	4.8568777982909	6.443129298518	8.02938079874511	6.83140670787649	9.06253740316468	11.2936680984529	6.80239893573889	9.02290812135092	11.2453213137008	6.57613789542604	1.16362722607394	0.27278137792253	-0.147977417063672	0.053777395324715	0.10510976521702	0.0234054168495527	0.460606499779391	0.531760843699089	0.418507532640089	0.459322797447378	0.530441601898672	0.41725065602415	0.00365897583766337	0.00520171850303416	0.00520821720083929
213	8.47500280622663	0.25	6.66392489980977	4.86312236242964	8.46472743718989	0.366223387026862	9.99123751057618	7.93913140841856	12.0433436127338	1.09	0.74	1.66	5.15972449534113	6.49340970316047	7.8270949109798	6.9730403816065	8.77543134625443	10.5778223109024	7.00251755632083	8.81419284571478	10.6237275972273	6.66392489980977	1.29165781580106	1.08824504511425	1.82537749828232	0.053777395324715	0.10510976521702	0.0234054168495527	0.460606499779391	0.531760843699089	0.418507532640089	0.459322797447378	0.530441601898672	0.41725065602415	0.00365897583766337	0.00520171850303416	0.00520821720083929
213	8.47500280622663	0.25	6.69239005661997	4.87479557010292	8.50998454313702	0.315544587982671	9.83876328993082	7.57636957004972	12.1011570098119	1.09	0.7	1.52	4.9326223922708	6.40556188124892	7.87850137022703	6.67034785869111	8.66219276084339	10.6540376629957	6.72389044883497	8.73388905465297	10.7407168729437	6.69239005661997	1.24264606208015	0.0629890086522524	0.451722179282033	0.053777395324715	0.10510976521702	0.0234054168495527	0.460606499779391	0.531760843699089	0.418507532640089	0.459322797447378	0.530441601898672	0.41725065602415	0.00365897583766337	0.00520171850303416	0.00520821720083929
213	8.47500280622663	0.25	6.72009239220747	4.88188242611674	8.55830235829819	0.28343372948556	9.13330182929902	6.86596685736586	11.4006368012322	1.06	0.7	1.56	4.55765602698041	6.06272197248938	7.56778791799835	6.20700481038476	8.25673201849744	10.3064592266101	6.24024619099355	8.30142763538151	10.3630748516856	6.72009239220747	1.21701966750509	-0.845611580705053	-0.404894767045193	0.053777395324715	0.10510976521702	0.0234054168495527	0.460606499779391	0.531760843699089	0.418507532640089	0.459322797447378	0.530441601898672	0.41725065602415	0.00365897583766337	0.00520171850303416	0.00520821720083929
213	8.47500280622663	0.25	6.72426037271881	4.89850984732071	8.55001089811691	0.307004536941529	8.8789884000997	6.79621631143219	10.9617604887672	0.93	0.67	1.45	4.94777462285827	6.464072282215	7.98036994157172	6.98391497522524	9.12420929686976	11.2645036185143	7.04210569098593	9.20077711524577	11.3597416352562	6.72426037271881	1.15709265601211	0.866811996973311	0.521420883259524	0.053777395324715	0.10510976521702	0.0234054168495527	0.460606499779391	0.531760843699089	0.418507532640089	0.459322797447378	0.530441601898672	0.41725065602415	0.00365897583766337	0.00520171850303416	0.00520821720083929
213	8.47500280622663	0.25	6.73978667307915	4.91097970778956	8.56859363836873	0.375904096604758	10.8979083852336	8.70552879318778	13.0902879772794	0.99	0.68	1.41	6.0706266949984	7.59943883188522	9.12825096877203	8.42313214198237	10.5443936354413	12.6656551289003	8.52356843425335	10.6692110073682	12.8154705572755	6.73978667307915	1.15936029766284	0.727199259531405	0.470256228780867	0.053777395324715	0.10510976521702	0.0234054168495527	0.460606499779391	0.531760843699089	0.418507532640089	0.459322797447378	0.530441601898672	0.41725065602415	0.00365897583766337	0.00520171850303416	0.00520821720083929
213	8.47500280622663	0.25	6.78699304493381	4.95164785853841	8.62233823132921	0.324460592316291	10.0666724668887	7.79881494760573	12.3345299861717	1.07	0.72	1.53	5.14039713034512	6.63519965643055	8.13000218251598	6.98248613730548	9.01295920227273	11.04343226724	7.05138298443857	9.10101004954204	11.1516421896148	6.78699304493381	1.24452771056677	0.932375248111916	1.3539086667381	0.053777395324715	0.10510976521702	0.0234054168495527	0.460606499779391	0.531760843699089	0.418507532640089	0.459322797447378	0.530441601898672	0.41725065602415	0.00365897583766337	0.00520171850303416	0.00520821720083929
213	8.47500280622663	0.25	6.80028772239089	4.97120365832439	8.62937178645739	0.325161636360972	9.39954152258013	7.28535955708353	11.5137234880767	1.03	0.69	1.58	4.950595842373	6.38723879271729	7.82388174306158	6.80129311658896	8.77500095303579	10.7487087894826	6.82197738316445	8.80290785164432	10.7827200165657	6.80028772239089	1.23706744129971	-0.660160660515438	-0.291925252322815	0.053777395324715	0.10510976521702	0.0234054168495527	0.460606499779391	0.531760843699089	0.418507532640089	0.459322797447378	0.530441601898672	0.41725065602415	0.00365897583766337	0.00520171850303416	0.00520821720083929
213	8.47500280622663	0.25	6.82744968608318	4.98207865354402	8.67282071862234	0.284308407568327	8.24574755690303	6.20314626347371	10.2883488503324	0.96	0.6	1.51	4.42670193915111	5.88434725694388	7.34199257473665	6.19827286003663	8.23926941616956	10.2802659723025	6.15845117332654	8.18654313427949	10.2143865848252	6.82744968608318	1.12860232207043	0.991565374177213	0.431703896161221	0.053777395324715	0.10510976521702	0.0234054168495527	0.460606499779391	0.531760843699089	0.418507532640089	0.459322797447378	0.530441601898672	0.41725065602415	0.00365897583766337	0.00520171850303416	0.00520821720083929
213	8.47500280622663	0.25	6.84281849712584	4.99937217122842	8.68626482302325	0.28362335742629	8.63948089843254	6.49573739107987	10.7832244057852	0.99	0.68	1.41	4.53603591081391	6.03303262534847	7.53002933988302	6.2972919173555	8.37554383072157	10.4537957440876	6.3679362942188	8.47032603626091	10.5709502288193	6.84281849712584	1.14731797442788	0.362475887083221	0.0736971985788973	0.053777395324715	0.10510976521702	0.0234054168495527	0.460606499779391	0.531760843699089	0.418507532640089	0.459322797447378	0.530441601898672	0.41725065602415	0.00365897583766337	0.00520171850303416	0.00520821720083929
213	8.47500280622663	0.25	6.86577369340252	5.0297781794387	8.70176920736635	0.333266936849624	9.71161011127726	7.56695934815914	11.8562608743954	1	0.65	1.54	5.24261526358663	6.7284933169055	8.21437137022437	7.25602157835835	9.31254540771043	11.3690692370625	7.2498484384938	9.30466011698465	11.3600688525211	6.86577369340252	1.19192720361371	0.506958774043908	0.251828731282703	0.053777395324715	0.10510976521702	0.0234054168495527	0.460606499779391	0.531760843699089	0.418507532640089	0.459322797447378	0.530441601898672	0.41725065602415	0.00365897583766337	0.00520171850303416	0.00520821720083929
213	8.47500280622663	0.25	6.9807457242751	5.09697144117341	8.86452000737678	0.319792333317027	11.1102743562516	8.58041147831438	13.6401372341888	1.04	0.64	1.43	5.77707543026168	7.48039801694646	9.18372060363123	7.90925231322851	10.2412294998758	12.5732066865231	7.953161253286	10.2968584627997	12.6420509591584	6.9807457242751	1.21482111575895	-0.517182378213848	-0.430025009009152	0.053777395324715	0.10510976521702	0.0234054168495527	0.460606499779391	0.531760843699089	0.418507532640089	0.459322797447378	0.530441601898672	0.41725065602415	0.00365897583766337	0.00520171850303416	0.00520821720083929
213	8.47500280622663	0.25	6.99590581392435	5.11515131595835	8.87666031189035	0.277726160538185	8.5573117994357	6.40271819944541	10.711905399426	0.96	0.65	1.43	4.58649562466712	6.12990793979091	7.67332025491471	6.43176670146855	8.59613548046857	10.7605042594686	6.47213080549	8.64978172558696	10.8272224649648	6.99590581392435	1.14522287406924	-0.361396490257601	-0.931111477150589	0.053777395324715	0.10510976521702	0.0234054168495527	0.460606499779391	0.531760843699089	0.418507532640089	0.459322797447378	0.530441601898672	0.41725065602415	0.00365897583766337	0.00520171850303416	0.00520821720083929
213	8.47500280622663	0.25	7.13607358356139	5.18827091840371	9.08387624871906	0.331437246577378	10.2004106937261	7.93850990455818	12.462311482894	0.99	0.58	1.46	5.54920069297105	7.1303212782682	8.71144186356535	7.70691493704351	9.90282792168805	12.0987409063326	7.6589350299856	9.8403076193358	12.0228522595026	7.13607358356139	1.18072885998573	0.700172727858036	0.327623166491274	0.053777395324715	0.10510976521702	0.0234054168495527	0.460606499779391	0.531760843699089	0.418507532640089	0.459322797447378	0.530441601898672	0.41725065602415	0.00365897583766337	0.00520171850303416	0.00520821720083929
213	8.47500280622663	0.25	7.18202446344664	5.21612486655609	9.14792406033718	0.308313292342037	9.68052229949954	7.41669735132648	11.9443472476726	1.06	0.66	1.61	4.92095129059112	6.42299077968961	7.92503026878811	6.70062725674831	8.74588357956729	10.7911399023863	6.67951653540564	8.71879089532039	10.7572147017128	7.18202446344664	1.21769301767682	-0.00585040344252855	0.277465227953474	0.053777395324715	0.10510976521702	0.0234054168495527	0.460606499779391	0.531760843699089	0.418507532640089	0.459322797447378	0.530441601898672	0.41725065602415	0.00365897583766337	0.00520171850303416	0.00520821720083929
213	8.47500280622663	0.25	7.1949418162821	5.26676417952583	9.12311945303837	0.295378894408196	9.02616970264355	6.84957759792322	11.2027618073639	1.11	0.74	1.61	4.39355145945983	5.78969148147261	7.18583150348539	5.90981677813132	7.78778083587476	9.66574489361819	5.95404836904506	7.84604588764136	9.73915984580835	7.1949418162821	1.25212509396105	-0.355402608471896	0.0986648422304146	0.053777395324715	0.10510976521702	0.0234054168495527	0.460606499779391	0.531760843699089	0.418507532640089	0.459322797447378	0.530441601898672	0.41725065602415	0.00365897583766337	0.00520171850303416	0.00520821720083929
213	8.47500280622663	0.25	7.30161255963765	5.34101176882811	9.26221335044719	0.32496105013199	9.14614989979855	7.08802115663389	11.2042786429632	1.01	0.66	1.49	4.88129219116948	6.29865925884935	7.71602632652923	6.74028695870348	8.69744510204536	10.6546032453872	6.76498923337726	8.72949105668641	10.6936771099933	7.30161255963765	1.14780552058358	-0.0576683513023483	-0.367876073500776	0.053777395324715	0.10510976521702	0.0234054168495527	0.460606499779391	0.531760843699089	0.418507532640089	0.459322797447378	0.530441601898672	0.41725065602415	0.00365897583766337	0.00520171850303416	0.00520821720083929
213	8.47500280622663	0.25	7.30976002086079	5.33399697630707	9.2855230654145	0.278657356854278	9.28659517719129	6.95379509254502	11.6193952618376	0.96	0.62	1.58	4.96784121361186	6.63441036748975	8.30097952136764	6.9590302797461	9.29358662050623	11.6281429612664	6.90873623504232	9.22628017613004	11.544170507709	7.30976002086079	1.19325236275571	-0.0624707704696644	-0.191836826262444	0.053777395324715	0.10510976521702	0.0234054168495527	0.460606499779391	0.531760843699089	0.418507532640089	0.459322797447378	0.530441601898672	0.41725065602415	0.00365897583766337	0.00520171850303416	0.00520821720083929
213	8.47500280622663	0.25	7.39745008464238	5.39838951150791	9.39651065777686	0.329922195704924	10.2343921840695	7.95717545254843	12.5116089155905	1.07	0.68	1.53	5.24397218265232	6.74471340234508	8.24545462203784	7.12277857707353	9.16120422790377	11.199629878734	7.15604232534502	9.20448997261558	11.252728868617	7.39745008464238	1.2254041293576	-0.958335548171671	-0.706608468613668	0.053777395324715	0.10510976521702	0.0234054168495527	0.460606499779391	0.531760843699089	0.418507532640089	0.459322797447378	0.530441601898672	0.41725065602415	0.00365897583766337	0.00520171850303416	0.00520821720083929
213	8.47500280622663	0.25	7.40703285170466	5.39008215426672	9.4239835491426	0.254650784203851	9.15606528811778	6.71037345796015	11.6017571182754	0.99	0.63	1.58	4.7008370126348	6.4141244695446	8.1274119264544	6.53418047162179	8.91565624138898	11.2971320111562	6.49692561795148	8.86543502109803	11.2313363446375	7.40703285170466	1.16591682457991	-1.05679249085611	-1.25594921845206	0.053777395324715	0.10510976521702	0.0234054168495527	0.460606499779391	0.531760843699089	0.418507532640089	0.459322797447378	0.530441601898672	0.41725065602415	0.00365897583766337	0.00520171850303416	0.00520821720083929
213	8.47500280622663	0.25	7.47570444998859	5.46220948166853	9.48919941830864	0.291572974050196	9.89678057663205	7.48824353325478	12.3053176200093	0.93	0.69	1.39	5.45033713666706	7.20339696094492	8.95645678522277	7.69257801511021	10.1668377031374	12.6410973911646	7.7972361541495	10.3049062981971	12.8126196560441	7.47570444998859	1.15197639493439	-0.324143647579501	-0.647402888277387	0.053777395324715	0.10510976521702	0.0234054168495527	0.460606499779391	0.531760843699089	0.418507532640089	0.459322797447378	0.530441601898672	0.41725065602415	0.00365897583766337	0.00520171850303416	0.00520821720083929
213	8.47500280622663	0.25	7.49228658008781	5.46335060062878	9.52122255954684	0.263340327293487	9.49274956827854	7.01388815225765	11.9716109842994	1.03	0.71	1.48	4.75593799810179	6.43679046460248	8.11764293110316	6.52859081828848	8.83593754654139	11.1432842747943	6.59879584139488	8.93092893715713	11.2635700593469	7.49228658008781	1.19152253005063	-0.424084394574476	-0.277357478704416	0.053777395324715	0.10510976521702	0.0234054168495527	0.460606499779391	0.531760843699089	0.418507532640089	0.459322797447378	0.530441601898672	0.41725065602415	0.00365897583766337	0.00520171850303416	0.00520821720083929
213	8.47500280622663	0.25	7.49841066636034	5.45469845426053	9.54212287846015	0.284009796165096	10.163715989266	7.64415507569305	12.683276902839	0.98	0.67	1.46	5.3720986910985	7.14277573151964	8.91345277194078	7.47657263395657	9.94089733557162	12.4052220371867	7.53480252237888	10.0187005115182	12.5022070375012	7.49841066636034	1.16114337240934	0.188273224775596	0.05758547635	0.053777395324715	0.10510976521702	0.0234054168495527	0.460606499779391	0.531760843699089	0.418507532640089	0.459322797447378	0.530441601898672	0.41725065602415	0.00365897583766337	0.00520171850303416	0.00520821720083929
213	8.47500280622663	0.25	7.63984254244896	5.57742856985896	9.70225651503895	0.310935321837262	8.96827411466295	6.88383458981195	11.052713639514	0.99	0.63	1.44	4.80066807662274	6.25432042024714	7.70797276387154	6.66123190030815	8.67826686476681	10.6953018292255	6.67829087115629	8.7000405984255	10.7226320393459	7.63984254244896	1.09922363597928	-0.472212319268519	-1.27425491640065	0.053777395324715	0.10510976521702	0.0234054168495527	0.460606499779391	0.531760843699089	0.418507532640089	0.459322797447378	0.530441601898672	0.41725065602415	0.00365897583766337	0.00520171850303416	0.00520821720083929
213	8.47500280622663	0.25	7.74954424302926	5.64849475880303	9.85059372725548	0.239219382524616	9.11634407257367	6.57807471521614	11.6546134299312	0.97	0.63	1.42	4.67768292728043	6.48265166840551	8.2876204095306	6.54047925874412	9.0642417277992	11.5880041968543	6.56429568830273	9.09658339898411	11.6306645081541	7.74954424302926	1.14138155609134	-0.0257118503645777	-0.438902857649288	0.053777395324715	0.10510976521702	0.0234054168495527	0.460606499779391	0.531760843699089	0.418507532640089	0.459322797447378	0.530441601898672	0.41725065602415	0.00365897583766337	0.00520171850303416	0.00520821720083929
213	8.47500280622663	0.25	7.81759663035184	5.68979930042332	9.94539396028037	0.267147519859669	8.96388108981139	6.64587668999199	11.2818854896308	0.96	0.6	1.4	4.76021211805955	6.42051867330335	8.08082522854714	6.6751119547084	9.00331327442319	11.331514594138	6.67789434674789	9.00750245993668	11.3357892562578	7.81759663035184	1.09095358951766	-0.301870132675915	-1.13730645125364	0.053777395324715	0.10510976521702	0.0234054168495527	0.460606499779391	0.531760843699089	0.418507532640089	0.459322797447378	0.530441601898672	0.41725065602415	0.00365897583766337	0.00520171850303416	0.00520821720083929
213	8.47500280622663	0.25	7.84182520922829	5.73885579346977	9.94479462498682	0.3231430297121	10.1284555078866	7.83980360510271	12.4171074106706	1.01	0.74	1.51	5.39746327985092	6.9731296138388	8.54879594782668	7.45221253038613	9.62771605658639	11.8032195827867	7.55089950634473	9.75592145188803	11.9605199914733	7.84182520922829	1.17110287592654	0.377241722086732	0.36447550827096	0.053777395324715	0.10510976521702	0.0234054168495527	0.460606499779391	0.531760843699089	0.418507532640089	0.459322797447378	0.530441601898672	0.41725065602415	0.00365897583766337	0.00520171850303416	0.00520821720083929
213	8.47500280622663	0.25	7.85198441467195	5.7094563180528	9.99451251129109	0.345573385798444	10.5089226354777	8.25102635150691	12.7668189194484	1.04	0.62	1.52	5.57657869745889	7.10261143349097	8.62864416952305	7.6457057179701	9.73795579614199	11.8302058743139	7.6213030746799	9.70659983887123	11.7923823808396	7.85198441467195	1.16992553005985	0.413222969903985	-0.0490382603488434	0.053777395324715	0.10510976521702	0.0234054168495527	0.460606499779391	0.531760843699089	0.418507532640089	0.459322797447378	0.530441601898672	0.41725065602415	0.00365897583766337	0.00520171850303416	0.00520821720083929
213	8.47500280622663	0.25	7.95914384728569	5.79116762650245	10.1271200680689	0.28205395988118	9.30884044729827	6.99005348570987	11.6276274088867	0.98	0.6	1.5	4.9062641816109	6.53380271728668	8.16134125296245	6.82489956654811	9.08890057332366	11.3529015800992	6.78702420185118	9.03814325611062	11.2895590604095	7.95914384728569	1.10047256107748	0.706107899264134	0.0501992231175574	0.053777395324715	0.10510976521702	0.0234054168495527	0.460606499779391	0.531760843699089	0.418507532640089	0.459322797447378	0.530441601898672	0.41725065602415	0.00365897583766337	0.00520171850303416	0.00520821720083929
213	8.47500280622663	0.26	4.15179588440491	3.04782596872	5.25576580008981	0.336764808848708	9.18493960759852	7.17245671950404	11.197422495693	1.06	0.7	1.52	4.78110445358354	6.12261005972605	7.46411566586855	6.5214007070674	8.35120712384112	10.1810135406148	6.57397643756387	8.41758867834854	10.2626381674044	4.15179588440491	1.38196225177012	-0.937544392873997	-0.112120105997411	0.053777395324715	0.10510976521702	0.0234054168495527	0.460606499779391	0.531760843699089	0.418507532640089	0.459322797447378	0.530441601898672	0.41725065602415	0.00365897583766337	0.00520171850303416	0.00520821720083929
213	8.47500280622663	0.26	4.45486120721825	3.26945443065559	5.64026798378091	0.303513877702081	8.26730704465388	6.31199315172134	10.2226209375864	1.1	0.67	1.52	4.08650388593975	5.35241112468916	6.61831836343858	5.51503753410052	7.22347245335109	8.93190737260165	5.53215741128703	7.24592704655466	8.95967151543992	4.45486120721825	1.35503661909771	0.6940780477747	1.24365437776594	0.053777395324715	0.10510976521702	0.0234054168495527	0.460606499779391	0.531760843699089	0.418507532640089	0.459322797447378	0.530441601898672	0.41725065602415	0.00365897583766337	0.00520171850303416	0.00520821720083929
213	8.47500280622663	0.26	4.47825487181655	3.30442303612884	5.65208670750426	0.368746380787666	8.73699575800747	6.95221184128792	10.521779674727	0.87	0.57	1.47	5.31037300669235	6.67366120194537	8.0369493971984	7.64804626427805	9.61146600441672	11.5748857445554	7.57665439964079	9.52100121096121	11.4675708655303	4.47825487181655	1.19944920589088	0.404605866424089	-0.389214879322585	0.053777395324715	0.10510976521702	0.0234054168495527	0.460606499779391	0.531760843699089	0.418507532640089	0.459322797447378	0.530441601898672	0.41725065602415	0.00365897583766337	0.00520171850303416	0.00520821720083929
213	8.47500280622663	0.26	4.70639873981503	3.47967044937111	5.93312703025895	0.352210770216464	8.73464469432395	6.88517912521992	10.584110263428	0.99	0.68	1.63	4.81843812562679	6.11274510706211	7.40705208849743	6.69501169944546	8.4933953576887	10.2917790159319	6.68325702180838	8.4778794097066	10.2730797318907	4.70639873981503	1.33799359456069	-0.723081146829742	-0.233392115200961	0.053777395324715	0.10510976521702	0.0234054168495527	0.460606499779391	0.531760843699089	0.418507532640089	0.459322797447378	0.530441601898672	0.41725065602415	0.00365897583766337	0.00520171850303416	0.00520821720083929
213	8.47500280622663	0.26	4.72884469395923	3.48062425795697	5.9770651299615	0.380197296102195	9.31217069887897	7.45582604704602	11.1685153507119	1	0.72	1.6	5.17070493819239	6.45810225643087	7.74549957466936	7.15921562790457	8.94171049276867	10.7242053576328	7.2038829007961	8.99620034783058	10.7906438163855	4.72884469395923	1.34356295455248	0.707230011866019	1.2938450748502	0.053777395324715	0.10510976521702	0.0234054168495527	0.460606499779391	0.531760843699089	0.418507532640089	0.459322797447378	0.530441601898672	0.41725065602415	0.00365897583766337	0.00520171850303416	0.00520821720083929
213	8.47500280622663	0.26	4.81786261610154	3.56058769525918	6.0751375369439	0.378267916170406	9.18929835602735	7.34992581012776	11.0286709019269	1.05	0.6	1.45	4.9191369924284	6.15018690601039	7.38123681959239	6.71968614998467	8.40133662383192	10.0829870976792	6.70530129464642	8.38338646604914	10.0613441437451	4.81786261610154	1.26876210735355	-0.740314129402123	-0.716103537542422	0.053777395324715	0.10510976521702	0.0234054168495527	0.460606499779391	0.531760843699089	0.418507532640089	0.459322797447378	0.530441601898672	0.41725065602415	0.00365897583766337	0.00520171850303416	0.00520821720083929
213	8.47500280622663	0.26	4.83618788117746	3.55492926694372	6.11744649541119	0.387479104599631	9.78430743273878	7.86364137133634	11.7049734941412	1.03	0.63	1.65	5.33486686235816	6.63788886460527	7.94091086685237	7.32471592037357	9.11375138287011	10.9027868453667	7.25250908818753	9.02410199651375	10.795480758517	4.83618788117746	1.28601995945515	-1.6846344643432	-1.65611046645522	0.053777395324715	0.10510976521702	0.0234054168495527	0.460606499779391	0.531760843699089	0.418507532640089	0.459322797447378	0.530441601898672	0.41725065602415	0.00365897583766337	0.00520171850303416	0.00520821720083929
213	8.47500280622663	0.26	4.85521599573341	3.5599897099221	6.15044228154472	0.364164497268056	9.57611864088084	7.60052070147325	11.5517165802884	0.97	0.69	1.43	5.37807321034471	6.77599195429086	8.17391069823701	7.50505881089637	9.45584340899182	11.4066280070873	7.58840883769731	9.56174381215919	11.5344472553418	4.85521599573341	1.24403369829665	0.323348686574366	0.306920948174642	0.053777395324715	0.10510976521702	0.0234054168495527	0.460606499779391	0.531760843699089	0.418507532640089	0.459322797447378	0.530441601898672	0.41725065602415	0.00365897583766337	0.00520171850303416	0.00520821720083929
213	8.47500280622663	0.26	4.94724988500484	3.6481124439737	6.24638732603598	0.374747178849565	9.03395606406454	7.21206636843305	10.855845759696	1	0.65	1.64	4.99995370249585	6.2630264009229	7.52609909934995	6.92188825995813	8.67047406753304	10.4190598751079	6.87130486581914	8.60738398294599	10.3437312273952	4.94724988500484	1.30368247232956	0.775980868566257	0.99186101823866	0.053777395324715	0.10510976521702	0.0234054168495527	0.460606499779391	0.531760843699089	0.418507532640089	0.459322797447378	0.530441601898672	0.41725065602415	0.00365897583766337	0.00520171850303416	0.00520821720083929
213	8.47500280622663	0.26	4.95203397915192	3.65753153629166	6.24653642201218	0.364375326664734	9.2659869253016	7.35524058075188	11.1767332698513	1.02	0.69	1.62	5.01267955438166	6.3148747755684	7.61706999675514	6.89419293781175	8.6851682036674	10.476143469523	6.89393940382463	8.6846138540901	10.4758886526175	4.95203397915192	1.35464221059435	0.616474362344496	1.28157199506133	0.053777395324715	0.10510976521702	0.0234054168495527	0.460606499779391	0.531760843699089	0.418507532640089	0.459322797447378	0.530441601898672	0.41725065602415	0.00365897583766337	0.00520171850303416	0.00520821720083929
213	8.47500280622663	0.26	4.99660293240675	3.68070570585911	6.31250015895439	0.331143913897598	9.30146315017546	7.23753447853966	11.3653918218113	0.93	0.68	1.5	5.26826344149072	6.77061482908886	8.272966216687	7.43583349911076	9.55631112886586	11.676788758621	7.48442104429184	9.61936737134266	11.7552463727893	4.99660293240675	1.23597483848943	0.227577378329493	-0.017664886098677	0.053777395324715	0.10510976521702	0.0234054168495527	0.460606499779391	0.531760843699089	0.418507532640089	0.459322797447378	0.530441601898672	0.41725065602415	0.00365897583766337	0.00520171850303416	0.00520821720083929
213	8.47500280622663	0.26	5.10632863819203	3.74576406846309	6.46689320792097	0.32198889859898	8.80392941070982	6.80931034276236	10.7985484786573	1.02	0.67	1.59	4.65990581238777	6.02490997879461	7.38991414520145	6.41911335620583	8.29943386666889	10.1797543771319	6.41635905462987	8.29589999301293	10.1734926954735	5.10632863819203	1.25222800282459	1.15335056318091	1.21577925729914	0.053777395324715	0.10510976521702	0.0234054168495527	0.460606499779391	0.531760843699089	0.418507532640089	0.459322797447378	0.530441601898672	0.41725065602415	0.00365897583766337	0.00520171850303416	0.00520821720083929
213	8.47500280622663	0.26	5.11083346026271	3.76648303042402	6.4551838901014	0.347168943580561	9.58866401191885	7.53573689186086	11.6415911319768	1.04	0.7	1.74	5.07537662487989	6.45803879412017	7.84070096336045	6.94942765831847	8.84262917442397	10.7358306905295	6.91031061643926	8.79380853163558	10.6758849969698	5.11083346026271	1.33670142314641	-0.753996873883798	0.0768724175846167	0.053777395324715	0.10510976521702	0.0234054168495527	0.460606499779391	0.531760843699089	0.418507532640089	0.459322797447378	0.530441601898672	0.41725065602415	0.00365897583766337	0.00520171850303416	0.00520821720083929
213	8.47500280622663	0.26	5.19532913957153	3.81700468869628	6.57365359044679	0.303041047206801	8.28058171968573	6.31993575171658	10.2412276876549	1.05	0.65	1.76	4.21874732354424	5.52753751615672	6.8363277087692	5.75734535932603	7.54345781496333	9.32957027060063	5.67645069364767	7.4380563790416	9.19919912301484	5.19532913957153	1.33088374044291	0.32743889099851	0.834149624997623	0.053777395324715	0.10510976521702	0.0234054168495527	0.460606499779391	0.531760843699089	0.418507532640089	0.459322797447378	0.530441601898672	0.41725065602415	0.00365897583766337	0.00520171850303416	0.00520821720083929
213	8.47500280622663	0.26	5.22607008402316	3.84355606739891	6.60858410064741	0.363542620777801	9.54492978849858	7.57311919339454	11.5167403836026	1	0.61	1.57	5.23075025339678	6.59267900515697	7.95460775691715	7.2310117923446	9.11374799408084	10.9964841958171	7.17053509017059	9.03762268915606	10.905689197158	5.22607008402316	1.27601737328298	-0.705847064158363	-0.653984319714862	0.053777395324715	0.10510976521702	0.0234054168495527	0.460606499779391	0.531760843699089	0.418507532640089	0.459322797447378	0.530441601898672	0.41725065602415	0.00365897583766337	0.00520171850303416	0.00520821720083929
213	8.47500280622663	0.26	5.26707256517503	3.87072067840198	6.66342445194807	0.30534802087823	9.37115300601255	7.16434488074357	11.5779611312815	1.03	0.78	1.64	4.86713835743636	6.36634598252826	7.86555360762015	6.686000687789	8.7454661223781	10.8049315569672	6.75256175275723	8.83259729697787	10.9134162046911	5.26707256517503	1.35608008767695	-0.147853421140329	0.830247276717744	0.053777395324715	0.10510976521702	0.0234054168495527	0.460606499779391	0.531760843699089	0.418507532640089	0.459322797447378	0.530441601898672	0.41725065602415	0.00365897583766337	0.00520171850303416	0.00520821720083929
213	8.47500280622663	0.26	5.27249291317594	3.89752581562753	6.64746001072436	0.363103361755039	9.29261717283692	7.37110627974723	11.2141280659266	1.18	0.72	1.74	4.52375352893873	5.70301229331062	6.88227105768252	5.99256163630188	7.55471147170762	9.11686130711337	5.98374809650076	7.54251343873564	9.10238871088848	5.27249291317594	1.39763381582143	0.0619720160139621	1.07741529451719	0.053777395324715	0.10510976521702	0.0234054168495527	0.460606499779391	0.531760843699089	0.418507532640089	0.459322797447378	0.530441601898672	0.41725065602415	0.00365897583766337	0.00520171850303416	0.00520821720083929
213	8.47500280622663	0.26	5.31031436512807	3.9164373319852	6.70419139827094	0.308764947402148	8.4243763413591	6.45638989828756	10.3923627844306	1.02	0.64	1.44	4.42111960178954	5.76873081743612	7.1163420330827	6.09161542032477	7.94841415033708	9.80521288034939	6.11770911744668	7.98201459802234	9.84710277139274	5.31031436512807	1.24426987005235	0.0503130005000034	0.32377024390338	0.053777395324715	0.10510976521702	0.0234054168495527	0.460606499779391	0.531760843699089	0.418507532640089	0.459322797447378	0.530441601898672	0.41725065602415	0.00365897583766337	0.00520171850303416	0.00520821720083929
213	8.47500280622663	0.26	5.31038242066392	3.92313146521354	6.6976333761143	0.383872286952779	9.48657724753945	7.61012722998546	11.3630272650935	1.1	0.66	1.62	4.92557358755401	6.14008582440749	7.35459806126098	6.64676289283115	8.28567351416567	9.9245841355002	6.62526899041051	8.25775588028695	9.89110321265745	5.31038242066392	1.33992873327876	0.949889411984214	1.36812204356769	0.053777395324715	0.10510976521702	0.0234054168495527	0.460606499779391	0.531760843699089	0.418507532640089	0.459322797447378	0.530441601898672	0.41725065602415	0.00365897583766337	0.00520171850303416	0.00520821720083929
213	8.47500280622663	0.26	5.33150536806988	3.91039159834118	6.75261913779858	0.327273952840723	8.48953227812874	6.58918651837736	10.3898780378801	0.94	0.65	1.49	4.76717986473977	6.142052167514	7.51692447028823	6.71193980462655	8.64768806609321	10.5834363275599	6.73148678352296	8.67376209119703	10.6143580650999	5.33150536806988	1.19567086162163	-1.6822130457922	-1.97701631115885	0.053777395324715	0.10510976521702	0.0234054168495527	0.460606499779391	0.531760843699089	0.418507532640089	0.459322797447378	0.530441601898672	0.41725065602415	0.00365897583766337	0.00520171850303416	0.00520821720083929
213	8.47500280622663	0.26	5.3514099426605	3.92819208182367	6.77462780349733	0.302543776251953	8.98200111166128	6.85276937215038	11.1112328511722	0.96	0.69	1.48	4.90276563625107	6.42610950457293	7.94945337289478	6.87184955859769	9.00700972446778	11.1421698903379	6.9299816535529	9.08465381161954	11.237601561573	5.3514099426605	1.26264833908562	-0.841426182877742	-0.60169215911934	0.053777395324715	0.10510976521702	0.0234054168495527	0.460606499779391	0.531760843699089	0.418507532640089	0.459322797447378	0.530441601898672	0.41725065602415	0.00365897583766337	0.00520171850303416	0.00520821720083929
213	8.47500280622663	0.26	5.35390738496664	3.94233052817892	6.76548424175436	0.332837359119029	9.60748311628041	7.48377455756751	11.7311916749933	1.01	0.69	1.56	5.14945448969391	6.61074123588634	8.07202798207878	7.10825892164713	9.12540550901788	11.1425520963886	7.13528229519776	9.15916237320282	11.1845913820201	5.35390738496664	1.28186708209134	-0.957768852162081	-0.552984062626094	0.053777395324715	0.10510976521702	0.0234054168495527	0.460606499779391	0.531760843699089	0.418507532640089	0.459322797447378	0.530441601898672	0.41725065602415	0.00365897583766337	0.00520171850303416	0.00520821720083929
213	8.47500280622663	0.26	5.38827489710582	3.96313203740602	6.81341775680562	0.336201180092578	9.06978190936215	7.08002085122207	11.0595429675022	1.02	0.68	1.55	4.82205270961602	6.17723695320997	7.53242119680393	6.6304188889162	8.49382431971302	10.3572297505098	6.65450551623465	8.5241743349106	10.3950119109362	5.38827489710582	1.24235617654742	-0.303773064332184	-0.179070077977595	0.053777395324715	0.10510976521702	0.0234054168495527	0.460606499779391	0.531760843699089	0.418507532640089	0.459322797447378	0.530441601898672	0.41725065602415	0.00365897583766337	0.00520171850303416	0.00520821720083929
213	8.47500280622663	0.26	5.39011744034566	3.98234609270909	6.79788878798224	0.34622551987239	10.0291798077311	7.87746195530808	12.1808976601541	1	0.65	1.54	5.46655291802482	6.95973429695909	8.45291567589335	7.57068014160009	9.63860096534823	11.7065217890964	7.57133217180069	9.6397873602764	11.7072766562532	5.39011744034566	1.29743658453217	-0.278532183512414	-0.065864529966299	0.053777395324715	0.10510976521702	0.0234054168495527	0.460606499779391	0.531760843699089	0.418507532640089	0.459322797447378	0.530441601898672	0.41725065602415	0.00365897583766337	0.00520171850303416	0.00520821720083929
213	8.47500280622663	0.26	5.41104021299094	3.99651738149549	6.82556304448639	0.315641807209956	8.80802795122956	6.78310445180004	10.8329514506591	0.95	0.64	1.52	4.86278010331415	6.31443955714226	7.76609901097037	6.8213446705445	8.85768381573167	10.8940229609188	6.8140768659833	8.84804452428931	10.8823451261552	5.41104021299094	1.24995373839313	-0.978627996228128	-0.865113105793792	0.053777395324715	0.10510976521702	0.0234054168495527	0.460606499779391	0.531760843699089	0.418507532640089	0.459322797447378	0.530441601898672	0.41725065602415	0.00365897583766337	0.00520171850303416	0.00520821720083929
213	8.47500280622663	0.26	5.41977323424774	3.9909780442586	6.84856842423687	0.321866144090672	9.74059876595031	7.53314721358446	11.9480503183162	1.04	0.62	1.54	5.07245659449263	6.55884758969703	8.04523858490144	6.9448270038086	8.97988203669372	11.0149370695788	6.90694498728291	8.93130649271226	10.9549980395	5.41977323424774	1.27014711568535	0.488557949285696	0.636973288608736	0.053777395324715	0.10510976521702	0.0234054168495527	0.460606499779391	0.531760843699089	0.418507532640089	0.459322797447378	0.530441601898672	0.41725065602415	0.00365897583766337	0.00520171850303416	0.00520821720083929
213	8.47500280622663	0.26	5.45736524518367	4.0313942047663	6.88333628560104	0.315728988373834	8.2112325020071	6.32389029209611	10.0985747119181	1.04	0.63	1.55	4.26452944110989	5.53726284536807	6.80999624962626	5.8419214740478	7.58542183153127	9.32892218901473	5.81435321744817	7.5505723372303	9.28432006323382	5.45736524518367	1.26391850426075	-0.0072839343178364	-0.00266546823496481	0.053777395324715	0.10510976521702	0.0234054168495527	0.460606499779391	0.531760843699089	0.418507532640089	0.459322797447378	0.530441601898672	0.41725065602415	0.00365897583766337	0.00520171850303416	0.00520821720083929
213	8.47500280622663	0.26	5.49563680828288	4.04555216875054	6.94572144781521	0.28771754645711	8.46084043308744	6.38237926478051	10.5393016013944	0.96	0.64	1.49	4.55043474820376	6.03231188691393	7.51418902562411	6.36919625851244	8.44336429952735	10.5175323405423	6.38364239988666	8.462060899364	10.5405769810436	5.49563680828288	1.22772035368288	0.869100969516743	0.864513339801427	0.053777395324715	0.10510976521702	0.0234054168495527	0.460606499779391	0.531760843699089	0.418507532640089	0.459322797447378	0.530441601898672	0.41725065602415	0.00365897583766337	0.00520171850303416	0.00520821720083929
213	8.47500280622663	0.26	5.55875469945239	4.0797702594795	7.03773913942528	0.296812093278195	9.10470706643083	6.91671199359697	11.2927021392647	1.07	0.72	1.53	4.56164962225403	6.00465706664753	7.44766451104103	6.19766740811953	8.15820382550714	10.1187402428948	6.25628836163674	8.23477521560247	10.2136699502192	5.55875469945239	1.27899240329928	0.0696966742956292	0.624078429092791	0.053777395324715	0.10510976521702	0.0234054168495527	0.460606499779391	0.531760843699089	0.418507532640089	0.459322797447378	0.530441601898672	0.41725065602415	0.00365897583766337	0.00520171850303416	0.00520821720083929
213	8.47500280622663	0.26	5.56919263461244	4.10293692019344	7.03544834903143	0.344546250484051	11.0885221766799	8.7006757440172	13.4763686093426	0.98	0.66	1.44	6.09886160713795	7.77265630543157	9.44645100372519	8.47947984130781	10.8066204319481	13.1337610225885	8.54601820779691	10.8922002245073	13.2378378542169	5.56919263461244	1.20583110870944	-1.51708709675978	-1.74011193196182	0.053777395324715	0.10510976521702	0.0234054168495527	0.460606499779391	0.531760843699089	0.418507532640089	0.459322797447378	0.530441601898672	0.41725065602415	0.00365897583766337	0.00520171850303416	0.00520821720083929
213	8.47500280622663	0.26	5.62822582867438	4.14791104594112	7.10854061140763	0.36689557774332	10.1173974099973	8.0423849645068	12.1924098554878	1.1	0.72	1.66	5.21659816527483	6.56253051790899	7.90846287054315	7.04493676791151	8.86259801337846	10.6802592588454	7.06130240558276	8.8837627955731	10.7044157605883	5.62822582867438	1.36284596873646	-1.00731717181281	-0.166162390910496	0.053777395324715	0.10510976521702	0.0234054168495527	0.460606499779391	0.531760843699089	0.418507532640089	0.459322797447378	0.530441601898672	0.41725065602415	0.00365897583766337	0.00520171850303416	0.00520821720083929
213	8.47500280622663	0.26	5.63265114970506	4.16616542966997	7.09913686974014	0.347539297896469	9.90836777557528	7.7887243930015	12.0280111581491	1.03	0.65	1.57	5.28895515489565	6.72830494173331	8.16765472857098	7.26422778519951	9.24113331908155	11.2180388529636	7.25064953410248	9.22336509306447	11.1970556176653	5.63265114970506	1.25897081955503	0.846215060777794	0.988737555009711	0.053777395324715	0.10510976521702	0.0234054168495527	0.460606499779391	0.531760843699089	0.418507532640089	0.459322797447378	0.530441601898672	0.41725065602415	0.00365897583766337	0.00520171850303416	0.00520821720083929
213	8.47500280622663	0.26	5.63932190149484	4.16413923018483	7.11450457280486	0.302645240505381	8.40380356469775	6.41211552958796	10.3954915998075	1.01	0.74	1.56	4.40256114771596	5.77005496801344	7.13754878831093	6.07224089591826	7.95835936694368	9.84447783796909	6.13698138404071	8.04275418567205	9.94900806725348	5.63932190149484	1.27346558596391	0.262787182657979	0.631892758163207	0.053777395324715	0.10510976521702	0.0234054168495527	0.460606499779391	0.531760843699089	0.418507532640089	0.459322797447378	0.530441601898672	0.41725065602415	0.00365897583766337	0.00520171850303416	0.00520821720083929
213	8.47500280622663	0.26	5.64213379741517	4.16962407863659	7.11464351619374	0.291179907149796	9.09493709081342	6.87943344352729	11.3104407380995	1.12	0.75	1.85	4.38153878387291	5.79260195296708	7.20366512206125	5.87891554108077	7.7722050002013	9.66549445932184	5.85337972078897	7.73843219547908	9.62439407362995	5.64213379741517	1.41360123186686	-0.188829697297183	1.32348246509483	0.053777395324715	0.10510976521702	0.0234054168495527	0.460606499779391	0.531760843699089	0.418507532640089	0.459322797447378	0.530441601898672	0.41725065602415	0.00365897583766337	0.00520171850303416	0.00520821720083929
213	8.47500280622663	0.26	5.69260970942152	4.18937262121247	7.19584679763057	0.326415522790751	8.59439748651437	6.66682139652536	10.5219735765034	0.93	0.58	1.33	4.87945010806004	6.29024406835614	7.70103802865224	6.90246832779917	8.89817694502813	10.8938855622571	6.92481943870806	8.92634425567946	10.9292995155219	5.69260970942152	1.15612659296783	-0.200586984869059	-1.08383306256991	0.053777395324715	0.10510976521702	0.0234054168495527	0.460606499779391	0.531760843699089	0.418507532640089	0.459322797447378	0.530441601898672	0.41725065602415	0.00365897583766337	0.00520171850303416	0.00520821720083929
213	8.47500280622663	0.26	5.69380729084966	4.19965287906665	7.18796170263268	0.365556478056686	9.32841849948026	7.40969354241266	11.2471434565479	1.02	0.67	1.46	5.06101647458832	6.3715563184212	7.68209616225407	6.96654379586251	8.77051603427084	10.5744882726792	7.01472715809174	8.83084790945377	10.648167934551	5.69380729084966	1.23460422047817	0.939389294751715	0.959762754430916	0.053777395324715	0.10510976521702	0.0234054168495527	0.460606499779391	0.531760843699089	0.418507532640089	0.459322797447378	0.530441601898672	0.41725065602415	0.00365897583766337	0.00520171850303416	0.00520821720083929
213	8.47500280622663	0.26	5.72044537867969	4.19961616376203	7.24127459359735	0.375376014002103	9.51351417576808	7.59748331103122	11.4295450405049	1.05	0.61	1.65	5.09639265444542	6.38166637272493	7.66694009100445	6.96771423936068	8.72492185571667	10.4821294720727	6.87936653143679	8.61356140446452	10.3486886878993	5.72044537867969	1.25765616571736	-0.842610109737525	-0.798169149232911	0.053777395324715	0.10510976521702	0.0234054168495527	0.460606499779391	0.531760843699089	0.418507532640089	0.459322797447378	0.530441601898672	0.41725065602415	0.00365897583766337	0.00520171850303416	0.00520821720083929
213	8.47500280622663	0.26	5.7352240897497	4.24029050569889	7.2301576738005	0.376859776192097	10.3962065514762	8.30900993993555	12.4834031630168	1.02	0.7	1.52	5.65803492255701	7.07931512365292	8.50059532474882	7.77936094439346	9.73351142928449	11.6876619141755	7.84081889190291	9.81126110194402	11.7814868034688	5.7352240897497	1.24470583722211	-0.397000102995719	-0.133786744065513	0.053777395324715	0.10510976521702	0.0234054168495527	0.460606499779391	0.531760843699089	0.418507532640089	0.459322797447378	0.530441601898672	0.41725065602415	0.00365897583766337	0.00520171850303416	0.00520821720083929
213	8.47500280622663	0.26	5.77310414783545	4.25778049538748	7.28842780028342	0.388968517367352	10.3791484353828	8.34809311565049	12.4102037551151	0.95	0.63	1.5	6.00325226131123	7.46381783863721	8.92438341596318	8.43162683233528	10.483005547758	12.5343842631806	8.42590802757046	10.4749493213297	12.5254852225529	5.77310414783545	1.24661805448734	-0.286139928664491	-0.538642700719082	0.053777395324715	0.10510976521702	0.0234054168495527	0.460606499779391	0.531760843699089	0.418507532640089	0.459322797447378	0.530441601898672	0.41725065602415	0.00365897583766337	0.00520171850303416	0.00520821720083929
213	8.47500280622663	0.26	5.77487836882538	4.25749904105865	7.29225769659211	0.292811161973993	7.79691857436273	5.90508754246711	9.68874960625835	1.02	0.64	1.52	4.03940643357652	5.33352347867051	6.6276405237645	5.56347124843201	7.34585761902346	9.12824398961492	5.56377901988448	7.34558956800433	9.12869515236009	5.77487836882538	1.18152889932917	-0.452509893954256	-0.638033282259461	0.053777395324715	0.10510976521702	0.0234054168495527	0.460606499779391	0.531760843699089	0.418507532640089	0.459322797447378	0.530441601898672	0.41725065602415	0.00365897583766337	0.00520171850303416	0.00520821720083929
213	8.47500280622663	0.26	5.77586250228474	4.24082301981021	7.31090198475927	0.259007287601728	7.8105174811833	5.74791162372067	9.87312333864592	0.97	0.67	1.49	4.08242737411191	5.54738354702161	7.01233971993131	5.70544278359439	7.75280893590174	9.80017508820909	5.73532625570741	7.79399214386727	9.85177576248114	5.77586250228474	1.20947856239706	-0.339961671969204	-0.356975939261421	0.053777395324715	0.10510976521702	0.0234054168495527	0.460606499779391	0.531760843699089	0.418507532640089	0.459322797447378	0.530441601898672	0.41725065602415	0.00365897583766337	0.00520171850303416	0.00520821720083929
213	8.47500280622663	0.26	5.78404927613129	4.25548281891424	7.31261573334833	0.334419415912564	9.71153761806232	7.57245263661066	11.850622599514	1.02	0.69	1.58	5.16150913514253	6.61954488689214	8.07758063864175	7.09930158359941	9.10472969586696	11.1101578081345	7.12060644652836	9.13153126552643	11.1432624201624	5.78404927613129	1.31820021616598	-0.331482191286911	0.412639551532523	0.053777395324715	0.10510976521702	0.0234054168495527	0.460606499779391	0.531760843699089	0.418507532640089	0.459322797447378	0.530441601898672	0.41725065602415	0.00365897583766337	0.00520171850303416	0.00520821720083929
213	8.47500280622663	0.26	5.78497208100227	4.24550002246426	7.32444413954028	0.332180382335666	9.09890035930835	7.08463368859474	11.113167030022	1.08	0.69	1.56	4.63800037860875	5.95665283010082	7.27530528159289	6.28446414823243	8.07123072410462	9.85799729997681	6.31106255672536	8.10533095093684	9.9003687179071	5.78497208100227	1.31190862881927	0.219610060796407	0.668631080233621	0.053777395324715	0.10510976521702	0.0234054168495527	0.460606499779391	0.531760843699089	0.418507532640089	0.459322797447378	0.530441601898672	0.41725065602415	0.00365897583766337	0.00520171850303416	0.00520821720083929
213	8.47500280622663	0.26	5.80088006952498	4.29203461525951	7.30972552379045	0.318965529880448	8.73675131264104	6.74356403507595	10.7299385902061	1.03	0.69	1.57	4.57330530924597	5.92503177189937	7.27675823455278	6.27823191414699	8.13388152491545	9.98953113568392	6.30520566246168	8.16973824823219	10.0327179905681	5.80088006952498	1.26060681915932	-0.767907044764413	-0.481244880660842	0.053777395324715	0.10510976521702	0.0234054168495527	0.460606499779391	0.531760843699089	0.418507532640089	0.459322797447378	0.530441601898672	0.41725065602415	0.00365897583766337	0.00520171850303416	0.00520821720083929
213	8.47500280622663	0.26	5.80089512064669	4.25513840798364	7.34665183330973	0.294119886146176	8.47514911798064	6.4252330070202	10.5250652289411	1.03	0.68	1.45	4.35158436896124	5.73992046453798	7.12825656011473	5.97083643277404	7.87578116957658	9.78072590637912	6.0233923501388	7.94483914801526	9.86763013109401	5.80089512064669	1.22698460147538	-0.29552293721805	-0.386158014332432	0.053777395324715	0.10510976521702	0.0234054168495527	0.460606499779391	0.531760843699089	0.418507532640089	0.459322797447378	0.530441601898672	0.41725065602415	0.00365897583766337	0.00520171850303416	0.00520821720083929
213	8.47500280622663	0.26	5.80441968622039	4.27259061086548	7.3362487615753	0.319190210496265	9.10378774717575	7.02793903183706	11.1796364625144	1.02	0.65	1.44	4.80937576490651	6.22992543927564	7.65047511364476	6.62493401048518	8.58174676776297	10.5385595250408	6.66337577137468	8.63196691631846	10.5995432849514	5.80441968622039	1.22097022422071	-0.558330571429967	-0.441918329920313	0.053777395324715	0.10510976521702	0.0234054168495527	0.460606499779391	0.531760843699089	0.418507532640089	0.459322797447378	0.530441601898672	0.41725065602415	0.00365897583766337	0.00520171850303416	0.00520821720083929
213	8.47500280622663	0.26	5.81152872242799	4.27778446714491	7.34527297771108	0.299982195482717	7.52527532327295	5.73048111735728	9.32006952918862	0.91	0.62	1.53	4.25299326540306	5.58503633721829	6.91707940903352	6.05103679097023	7.94622945451825	9.84142211806626	6.02986424116542	7.91922386468588	9.80728312756644	5.81152872242799	1.12684815981781	0.00278011520196659	-0.944753540792967	0.053777395324715	0.10510976521702	0.0234054168495527	0.460606499779391	0.531760843699089	0.418507532640089	0.459322797447378	0.530441601898672	0.41725065602415	0.00365897583766337	0.00520171850303416	0.00520821720083929
213	8.47500280622663	0.26	5.81956556675334	4.29411685184518	7.34501428166151	0.313641396445362	9.69739254221141	7.45764386409054	11.9371412203323	0.99	0.69	1.55	5.21744615348439	6.78439790639684	8.3513496593093	7.24853848192563	9.42548669493621	11.6024349079468	7.28729766256957	9.47579593047946	11.6640027235569	5.81956556675334	1.29116076532779	-0.42046291307918	-0.0291463772423968	0.053777395324715	0.10510976521702	0.0234054168495527	0.460606499779391	0.531760843699089	0.418507532640089	0.459322797447378	0.530441601898672	0.41725065602415	0.00365897583766337	0.00520171850303416	0.00520821720083929
213	8.47500280622663	0.26	5.84222056402679	4.29527171593915	7.38916941211443	0.349328061928993	8.71013841402197	6.85415188662225	10.5661249414217	1.02	0.59	1.66	4.67613326669722	5.94234978580513	7.20856630491304	6.4339091498224	8.17610116688155	9.9182931839407	6.31989404412625	8.03202728350404	9.74241189629373	5.84222056402679	1.22731977067656	-0.600075554260196	-0.796389445504795	0.053777395324715	0.10510976521702	0.0234054168495527	0.460606499779391	0.531760843699089	0.418507532640089	0.459322797447378	0.530441601898672	0.41725065602415	0.00365897583766337	0.00520171850303416	0.00520821720083929
213	8.47500280622663	0.26	5.87801461515357	4.31841879430274	7.4376104360044	0.267474853124337	8.19640034418128	6.07863218354934	10.3141685048132	0.88	0.59	1.46	4.60391777764304	6.20790206049641	7.81188634334977	6.60659429501155	8.90830208480885	11.2100098746061	6.58374453350981	8.87717735432395	11.1704657222717	5.87801461515357	1.17813982849125	0.897739213892804	0.231797576501806	0.053777395324715	0.10510976521702	0.0234054168495527	0.460606499779391	0.531760843699089	0.418507532640089	0.459322797447378	0.530441601898672	0.41725065602415	0.00365897583766337	0.00520171850303416	0.00520821720083929
213	8.47500280622663	0.26	5.90308486108421	4.36517597027531	7.4409937518931	0.313017084926946	8.58348843497217	6.59813315674264	10.5688437132017	0.93	0.66	1.41	4.80387523183916	6.24934455186064	7.69481387188212	6.78097499768204	8.8213467488088	10.8617184999356	6.84381303722803	8.90326475909919	10.9623861270223	5.90308486108421	1.1601203440439	0.329678777698219	-0.0116404036173826	0.053777395324715	0.10510976521702	0.0234054168495527	0.460606499779391	0.531760843699089	0.418507532640089	0.459322797447378	0.530441601898672	0.41725065602415	0.00365897583766337	0.00520171850303416	0.00520821720083929
213	8.47500280622663	0.26	5.9312407988751	4.36901203722087	7.49346956052932	0.333374201687472	9.76397044289221	7.60827709464992	11.9196637911345	1.04	0.7	1.5	5.10820122659426	6.55553486976503	8.00286851293579	6.98618849584646	8.9656221945288	10.9450558932111	7.04840576784912	9.04560378303127	11.0435280555874	5.9312407988751	1.28267316573302	0.329168835003965	0.911864501109851	0.053777395324715	0.10510976521702	0.0234054168495527	0.460606499779391	0.531760843699089	0.418507532640089	0.459322797447378	0.530441601898672	0.41725065602415	0.00365897583766337	0.00520171850303416	0.00520821720083929
213	8.47500280622663	0.26	5.94955541756233	4.40213168023232	7.49697915489233	0.415367225205358	10.3644592045119	8.44465218808922	12.2842662209346	1.06	0.64	1.62	5.60544919115105	6.87979186953291	8.15413454791477	7.63390648668395	9.36939859570436	11.1048907047248	7.58322706197767	9.30753327541952	11.0313843092604	5.94955541756233	1.26226243189612	-0.542338495112903	-0.128509202383176	0.053777395324715	0.10510976521702	0.0234054168495527	0.460606499779391	0.531760843699089	0.418507532640089	0.459322797447378	0.530441601898672	0.41725065602415	0.00365897583766337	0.00520171850303416	0.00520821720083929
213	8.47500280622663	0.26	5.95435446149149	4.39500212036564	7.51370680261735	0.336036070490117	8.61095123625179	6.72115105692942	10.5007514155742	1.03	0.61	1.63	4.5553049865944	5.836129670881	7.11695435516761	6.25207235457834	8.00998068854405	9.76788902250975	6.17417473269873	7.90972536627993	9.64544931244577	5.95435446149149	1.22227376976572	1.31443218873312	1.24828703721638	0.053777395324715	0.10510976521702	0.0234054168495527	0.460606499779391	0.531760843699089	0.418507532640089	0.459322797447378	0.530441601898672	0.41725065602415	0.00365897583766337	0.00520171850303416	0.00520821720083929
213	8.47500280622663	0.26	6.02029069913478	4.44168765016533	7.59889374810423	0.357068496713852	9.25644168021839	7.31718133716933	11.1957020232674	1.03	0.58	1.55	4.96288559542971	6.27819087198711	7.59349614854452	6.81334186628863	8.6190704762674	10.4247990862462	6.73204506075846	8.51588917618235	10.2993414566098	6.02029069913478	1.22910316394854	0.525319527187218	0.398484275877513	0.053777395324715	0.10510976521702	0.0234054168495527	0.460606499779391	0.531760843699089	0.418507532640089	0.459322797447378	0.530441601898672	0.41725065602415	0.00365897583766337	0.00520171850303416	0.00520821720083929
213	8.47500280622663	0.26	6.03880538585816	4.44000464495909	7.63760612675723	0.341572589317145	9.1354349040141	7.15515247440862	11.1157173336196	1.01	0.61	1.52	4.92317289932374	6.28572566466456	7.64827843000539	6.79581598699344	8.67664732385289	10.5574786607123	6.76316037346908	8.6340804863893	10.5062522880897	6.03880538585816	1.25688338340879	-0.776232599449905	-0.722187350879882	0.053777395324715	0.10510976521702	0.0234054168495527	0.460606499779391	0.531760843699089	0.418507532640089	0.459322797447378	0.530441601898672	0.41725065602415	0.00365897583766337	0.00520171850303416	0.00520821720083929
213	8.47500280622663	0.26	6.03956227299723	4.45294725843709	7.62617728755737	0.339488933118298	9.53870966500179	7.46139479335825	11.6160245366453	1.01	0.69	1.48	5.1455276224166	6.57808565593779	8.01064368945899	7.10892340260204	9.08810728371033	11.0672911648186	7.17043421097892	9.16550596485239	11.1618122043041	6.03956227299723	1.24656129687992	1.80353886702904	2.06483334986419	0.053777395324715	0.10510976521702	0.0234054168495527	0.460606499779391	0.531760843699089	0.418507532640089	0.459322797447378	0.530441601898672	0.41725065602415	0.00365897583766337	0.00520171850303416	0.00520821720083929
213	8.47500280622663	0.26	6.04359779036827	4.46306783375494	7.62412774698159	0.445199254651532	11.3892521790678	9.40419978421872	13.3743045739169	1.01	0.71	1.55	6.48309142991522	7.85155195439014	9.22001247886506	8.95568097219269	10.8460593530506	12.7364377339085	9.01983274063393	10.9236120229967	12.8273158894381	6.04359779036827	1.29072500224193	0.365831529334916	0.579031735468256	0.053777395324715	0.10510976521702	0.0234054168495527	0.460606499779391	0.531760843699089	0.418507532640089	0.459322797447378	0.530441601898672	0.41725065602415	0.00365897583766337	0.00520171850303416	0.00520821720083929
213	8.47500280622663	0.26	6.11502777154888	4.51501193484338	7.71504360825439	0.30510296235766	8.64582781489435	6.60864942018278	10.6830062096059	1.02	0.65	1.54	4.52479121860886	5.91960070615399	7.31441019369912	6.23414866891191	8.15588368165767	10.0776186944034	6.23836823196878	8.16055764487614	10.0832250469889	6.11502777154888	1.24449748865741	-0.290616164139915	-0.184042048601016	0.053777395324715	0.10510976521702	0.0234054168495527	0.460606499779391	0.531760843699089	0.418507532640089	0.459322797447378	0.530441601898672	0.41725065602415	0.00365897583766337	0.00520171850303416	0.00520821720083929
213	8.47500280622663	0.26	6.17260557829762	4.55019361189408	7.79501754470115	0.317287942481726	9.22062115026812	7.10889478451809	11.3323475160181	0.9	0.59	1.43	5.29380956944946	6.86635742420352	8.43890527895758	7.54247422623232	9.78299714425503	12.0235200622777	7.52542268177368	9.76111030623443	11.9973032696128	6.17260557829762	1.14518716272782	-0.797899736322585	-1.60481064020762	0.053777395324715	0.10510976521702	0.0234054168495527	0.460606499779391	0.531760843699089	0.418507532640089	0.459322797447378	0.530441601898672	0.41725065602415	0.00365897583766337	0.00520171850303416	0.00520821720083929
213	8.47500280622663	0.26	6.23381421176571	4.61133812157607	7.85629030195535	0.324943289818922	9.94922693865529	7.71029371252523	12.1881601647853	0.94	0.65	1.48	5.59069738590888	7.21413724452488	8.83757710314089	7.87850698452673	10.1662863762897	12.4540657680526	7.90366043966181	10.1985019933533	12.4951275514509	6.23381421176571	1.18160414397514	-0.468129753470967	-0.793380478870103	0.053777395324715	0.10510976521702	0.0234054168495527	0.460606499779391	0.531760843699089	0.418507532640089	0.459322797447378	0.530441601898672	0.41725065602415	0.00365897583766337	0.00520171850303416	0.00520821720083929
213	8.47500280622663	0.26	6.26651235975873	4.62617725433392	7.90684746518353	0.303489648055087	9.14394781825863	6.98117427991922	11.306721356598	1	0.64	1.65	4.85480511673514	6.3588277380399	7.86285035934466	6.72895897868998	8.81359600910234	10.8982330395147	6.66609210279481	8.73173818828491	10.796475588808	6.26651235975873	1.27816363309894	0.793521380719269	1.20180744663211	0.053777395324715	0.10510976521702	0.0234054168495527	0.460606499779391	0.531760843699089	0.418507532640089	0.459322797447378	0.530441601898672	0.41725065602415	0.00365897583766337	0.00520171850303416	0.00520821720083929
213	8.47500280622663	0.26	6.30388431946386	4.66404763757261	7.94372100135511	0.359627094629516	10.7146826688172	8.48236988274908	12.9469954548853	1.02	0.71	1.73	5.79508031527093	7.32017672852451	8.84527314177808	7.97772201494294	10.077226175198	12.1767303354531	7.95832283298858	10.0536459322376	12.1492133982662	6.30388431946386	1.34361841286928	0.356856130874377	1.24443022767786	0.053777395324715	0.10510976521702	0.0234054168495527	0.460606499779391	0.531760843699089	0.418507532640089	0.459322797447378	0.530441601898672	0.41725065602415	0.00365897583766337	0.00520171850303416	0.00520821720083929
213	8.47500280622663	0.26	6.31985075319149	4.63923393615041	8.00046757023258	0.362185050090862	10.6890068467634	8.47435784950655	12.9036558440202	1.02	0.67	1.63	5.80555025031945	7.32274556691123	8.83994088350302	8.00050854179817	10.0913239798871	12.1821394179759	7.97576733058193	10.0590526636155	12.1444376585031	6.31985075319149	1.29163018275022	0.293586973006971	0.674070010709325	0.053777395324715	0.10510976521702	0.0234054168495527	0.460606499779391	0.531760843699089	0.418507532640089	0.459322797447378	0.530441601898672	0.41725065602415	0.00365897583766337	0.00520171850303416	0.00520821720083929
213	8.47500280622663	0.26	6.32399518033841	4.64474841725216	8.00324194342465	0.317199711018537	9.41430583629001	7.25778220759225	11.5708294649878	1.01	0.7	1.59	4.98315678999043	6.46381507591674	7.94447336184305	6.87300775002161	8.9152023473794	10.9573969447372	6.90191529518602	8.95400663672038	11.0045056841695	6.32399518033841	1.25329554486044	0.236864052072257	0.414795112321678	0.053777395324715	0.10510976521702	0.0234054168495527	0.460606499779391	0.531760843699089	0.418507532640089	0.459322797447378	0.530441601898672	0.41725065602415	0.00365897583766337	0.00520171850303416	0.00520821720083929
213	8.47500280622663	0.26	6.32979100525941	4.66210026506687	7.99748174545194	0.319760824017792	9.29168505556533	7.17577045600916	11.4075996551215	1	0.63	1.61	4.95740174952631	6.41918746326858	7.88097317701084	6.85371898639895	8.87467048609925	10.8956219857995	6.79958164921526	8.80448772065961	10.8103820449282	6.32979100525941	1.21595995778596	0.100385610936083	-0.0369716296538913	0.053777395324715	0.10510976521702	0.0234054168495527	0.460606499779391	0.531760843699089	0.418507532640089	0.459322797447378	0.530441601898672	0.41725065602415	0.00365897583766337	0.00520171850303416	0.00520821720083929
213	8.47500280622663	0.26	6.34851409380864	4.65688277447748	8.04014541313979	0.357094757978089	9.98400532625024	7.89243721640486	12.0755734360956	1	0.62	1.6	5.46656926608759	6.91526016266439	8.36395105924118	7.56515798178979	9.56999409854276	11.5748302152957	7.49599081234891	9.48253214321448	11.4681459942715	6.34851409380864	1.2774698082274	0.0360785229176651	0.289618001391686	0.053777395324715	0.10510976521702	0.0234054168495527	0.460606499779391	0.531760843699089	0.418507532640089	0.459322797447378	0.530441601898672	0.41725065602415	0.00365897583766337	0.00520171850303416	0.00520821720083929
213	8.47500280622663	0.26	6.35516563162878	4.70147419367205	8.00885706958552	0.32490850034781	10.6186007406319	8.22884487536932	13.0083566058944	0.93	0.66	1.32	5.99205664460522	7.73222221198543	9.47238777936565	8.45869590658037	10.9152032853655	13.3717106641506	8.57605327275783	11.0664402047864	13.5567167557303	6.35516563162878	1.16578117804477	0.18331259700668	-0.263627108061004	0.053777395324715	0.10510976521702	0.0234054168495527	0.460606499779391	0.531760843699089	0.418507532640089	0.459322797447378	0.530441601898672	0.41725065602415	0.00365897583766337	0.00520171850303416	0.00520821720083929
213	8.47500280622663	0.26	6.36079441607288	4.66804156038815	8.05354727175761	0.355449718824981	10.2000446882448	8.05554074266847	12.3445486338212	0.92	0.68	1.42	5.91826394451277	7.49379323365712	9.06932252280148	8.3850396104874	10.6172610221747	12.849482433862	8.47841347093388	10.7345890798713	12.9911474204118	6.36079441607288	1.14288673172475	0.739978124012769	0.302213764676571	0.053777395324715	0.10510976521702	0.0234054168495527	0.460606499779391	0.531760843699089	0.418507532640089	0.459322797447378	0.530441601898672	0.41725065602415	0.00365897583766337	0.00520171850303416	0.00520821720083929
213	8.47500280622663	0.26	6.36880754901475	4.71141102496708	8.02620407306243	0.277953676266916	9.09659257164527	6.80751492529701	11.3856702179935	1.06	0.71	1.64	4.51047794935317	6.02715978722085	7.54384162508852	6.1385606738705	8.20269746585799	10.2668342578455	6.14991870334821	8.21829139495366	10.2864139056759	6.36880754901475	1.28877072448913	0.618387153749868	1.20948880438482	0.053777395324715	0.10510976521702	0.0234054168495527	0.460606499779391	0.531760843699089	0.418507532640089	0.459322797447378	0.530441601898672	0.41725065602415	0.00365897583766337	0.00520171850303416	0.00520821720083929
213	8.47500280622663	0.26	6.43589814877376	4.75594545786914	8.11585083967838	0.289841753374744	8.13072353567173	6.14366002191664	10.1177870494268	1.03	0.66	1.6	4.15963535870154	5.50499946125858	6.85036356381562	5.70681660215552	7.55259045835555	9.39836431455559	5.68853765083383	7.52892258215301	9.36874489026898	6.43589814877376	1.20392180356225	-0.0618363996976814	-0.134627592665047	0.053777395324715	0.10510976521702	0.0234054168495527	0.460606499779391	0.531760843699089	0.418507532640089	0.459322797447378	0.530441601898672	0.41725065602415	0.00365897583766337	0.00520171850303416	0.00520821720083929
213	8.47500280622663	0.26	6.45333172688136	4.7522094968509	8.15445395691183	0.280942082562682	8.95334352092252	6.71697048709102	11.189716554754	0.95	0.65	1.62	4.83223797358511	6.44110118326439	8.04996439294368	6.78802981346862	9.04806160263014	11.3080933917917	6.7519635819957	8.99969812914768	11.2485813329723	6.45333172688136	1.22285837716526	-0.0346246126779687	0.120031666169151	0.053777395324715	0.10510976521702	0.0234054168495527	0.460606499779391	0.531760843699089	0.418507532640089	0.459322797447378	0.530441601898672	0.41725065602415	0.00365897583766337	0.00520171850303416	0.00520821720083929
213	8.47500280622663	0.26	6.46152058604105	4.76863413492572	8.15440703715637	0.285011735022285	9.31130229146148	7.00872629101994	11.613878291903	1	0.61	1.45	4.85842466110443	6.45456232722299	8.05069999334156	6.72565826300664	8.93523795845182	11.144817653897	6.72530745865804	8.93682801333952	11.1466461812819	6.46152058604105	1.1959260263386	-0.161078279703443	-0.440021723316917	0.053777395324715	0.10510976521702	0.0234054168495527	0.460606499779391	0.531760843699089	0.418507532640089	0.459322797447378	0.530441601898672	0.41725065602415	0.00365897583766337	0.00520171850303416	0.00520821720083929
213	8.47500280622663	0.26	6.50138468384731	4.80714999830782	8.19561936938679	0.327301554010532	9.2111576346665	7.14940833967672	11.2729069296563	1.03	0.65	1.57	4.86248441999175	6.26472966162668	7.66697490326161	6.68246283346899	8.60955419279721	10.5366455521254	6.66597887604421	8.58723509494932	10.5082026004959	6.50138468384731	1.23447998395518	0.737896567011771	0.832304490148529	0.053777395324715	0.10510976521702	0.0234054168495527	0.460606499779391	0.531760843699089	0.418507532640089	0.459322797447378	0.530441601898672	0.41725065602415	0.00365897583766337	0.00520171850303416	0.00520821720083929
213	8.47500280622663	0.26	6.53024324256309	4.81611858563583	8.24436789949035	0.290776128807701	8.46636607149927	6.40196155074582	10.5307705922527	1.04	0.63	1.52	4.32044163471264	5.7136301397753	7.10681864483796	5.92019253853337	7.8292437165829	9.73829489463244	5.90731223702863	7.81163529930081	9.71616099455559	6.53024324256309	1.17944864286667	0.811195156098976	0.567191738850304	0.053777395324715	0.10510976521702	0.0234054168495527	0.460606499779391	0.531760843699089	0.418507532640089	0.459322797447378	0.530441601898672	0.41725065602415	0.00365897583766337	0.00520171850303416	0.00520821720083929
213	8.47500280622663	0.26	6.55772380699563	4.81608840514745	8.29935920884381	0.331507053840459	9.22512397637964	7.17981134485493	11.2704366079043	0.95	0.65	1.48	5.16448355842504	6.635689826946	8.10689609546695	7.25433780191822	9.32088078291771	11.3874237639172	7.27864006941443	9.35167002170596	11.4237760336251	6.55772380699563	1.16397081994748	0.522041592731919	0.155159959404477	0.053777395324715	0.10510976521702	0.0234054168495527	0.460606499779391	0.531760843699089	0.418507532640089	0.459322797447378	0.530441601898672	0.41725065602415	0.00365897583766337	0.00520171850303416	0.00520821720083929
213	8.47500280622663	0.26	6.57217883934333	4.8604389308441	8.28391874784255	0.326823295023408	9.16309912485388	7.10987724491551	11.2163210047923	1.04	0.7	1.62	4.77816438027395	6.15802387904892	7.53788337782389	6.53716009437681	8.42499017583611	10.3128202572954	6.55503205005788	8.44861794187844	10.3421610053906	6.57217883934333	1.23830389604871	-0.153371544609139	0.278910262195122	0.053777395324715	0.10510976521702	0.0234054168495527	0.460606499779391	0.531760843699089	0.418507532640089	0.459322797447378	0.530441601898672	0.41725065602415	0.00365897583766337	0.00520171850303416	0.00520821720083929
213	8.47500280622663	0.26	6.58455034373018	4.82942192530299	8.33967876215737	0.373726173045717	10.0214561986916	7.99600553796259	12.0469068594206	0.99	0.64	1.59	5.56268991306953	6.97176271903059	8.38083552499165	7.71127601400106	9.66460246224684	11.6179289104926	7.67204629777663	9.61590451948459	11.5592583736584	6.58455034373018	1.183968556476	0.684734250447929	0.33148587254621	0.053777395324715	0.10510976521702	0.0234054168495527	0.460606499779391	0.531760843699089	0.418507532640089	0.459322797447378	0.530441601898672	0.41725065602415	0.00365897583766337	0.00520171850303416	0.00520821720083929
213	8.47500280622663	0.26	6.58644335557271	4.86380859369507	8.30907811745035	0.348125709984871	9.93934166014028	7.81581871342156	12.062864606859	0.98	0.69	1.53	5.48201298527337	6.97145136598292	8.46088974669247	7.62370428982837	9.69503060790789	11.7663569259874	7.6660059197867	9.74894506177429	11.832579958136	6.58644335557271	1.21626096601034	0.0177843556708509	0.12986284258096	0.053777395324715	0.10510976521702	0.0234054168495527	0.460606499779391	0.531760843699089	0.418507532640089	0.459322797447378	0.530441601898672	0.41725065602415	0.00365897583766337	0.00520171850303416	0.00520821720083929
213	8.47500280622663	0.26	6.67194462579541	4.91784140707824	8.42604784451258	0.335356886799266	9.25480574411344	7.22060687334718	11.2890046148797	1	0.63	1.59	5.01061542869152	6.42221260129364	7.83380977389576	6.93918705369239	8.89410396251359	10.8490208713348	6.89935980009748	8.84266355154757	10.7865213927336	6.67194462579541	1.20301544063749	-0.323181839939524	-0.503432477407985	0.053777395324715	0.10510976521702	0.0234054168495527	0.460606499779391	0.531760843699089	0.418507532640089	0.459322797447378	0.530441601898672	0.41725065602415	0.00365897583766337	0.00520171850303416	0.00520821720083929
213	8.47500280622663	0.26	6.67272835868208	4.90764289701055	8.43781382035361	0.353171167724736	9.56025873938931	7.54023174922471	11.5802857295539	1.05	0.69	1.57	5.05200829516586	6.40544058347979	7.75887287179371	6.9039905807523	8.75356865431692	10.6031467278815	6.9310454467266	8.78688318616769	10.6443297912614	6.67272835868208	1.23364699731757	-0.740001277807187	-0.56412456410676	0.053777395324715	0.10510976521702	0.0234054168495527	0.460606499779391	0.531760843699089	0.418507532640089	0.459322797447378	0.530441601898672	0.41725065602415	0.00365897583766337	0.00520171850303416	0.00520821720083929
213	8.47500280622663	0.26	6.67713023224697	4.93007884706556	8.42418161742837	0.272895915349874	8.88997988760837	6.62436539277505	11.1555943824417	0.98	0.63	1.55	4.66829290015805	6.26490652782131	7.86152015548457	6.5041084335411	8.72859356823342	10.9530787029257	6.48150955291489	8.69908371499461	10.9163348104368	6.67713023224697	1.1841352674698	-0.551709440760745	-0.805701837187944	0.053777395324715	0.10510976521702	0.0234054168495527	0.460606499779391	0.531760843699089	0.418507532640089	0.459322797447378	0.530441601898672	0.41725065602415	0.00365897583766337	0.00520171850303416	0.00520821720083929
213	8.47500280622663	0.26	6.68329486910589	4.93129585289115	8.43529388532063	0.333188203091906	9.18616114616748	7.15718776073579	11.2151345315992	1.01	0.65	1.43	4.91784776902406	6.31199622097534	7.70614467292661	6.78491406079895	8.70835249947239	10.6317909381458	6.83074468462243	8.76664812987534	10.703506683849	6.68329486910589	1.18176266013318	0.00104541601889122	-0.104529153129179	0.053777395324715	0.10510976521702	0.0234054168495527	0.460606499779391	0.531760843699089	0.418507532640089	0.459322797447378	0.530441601898672	0.41725065602415	0.00365897583766337	0.00520171850303416	0.00520821720083929
213	8.47500280622663	0.26	6.6864332145693	4.9238673741137	8.4489990550249	0.337383736602866	9.18814830851366	7.17774851110155	11.1985481059258	1.09	0.7	1.53	4.65983792757917	5.96500168625489	7.27016544493061	6.29501952460407	8.05817770120994	9.8213358778158	6.34220987719572	8.11862911147521	9.89495404383961	6.6864332145693	1.22731003390915	-0.0137737538730725	0.195543811378842	0.053777395324715	0.10510976521702	0.0234054168495527	0.460606499779391	0.531760843699089	0.418507532640089	0.459322797447378	0.530441601898672	0.41725065602415	0.00365897583766337	0.00520171850303416	0.00520821720083929
213	8.47500280622663	0.26	6.71357220663776	4.95095275848831	8.47619165478721	0.315082442128177	9.52712542761673	7.3340458397697	11.7202050154638	1.01	0.64	1.49	5.03896566670967	6.54575373279981	8.05254179888995	6.95180082225555	9.03057873217731	11.1093566420991	6.9602141530792	9.04175486788272	11.1226990526931	6.71357220663776	1.18049533108574	-0.146100306005885	-0.253642549168965	0.053777395324715	0.10510976521702	0.0234054168495527	0.460606499779391	0.531760843699089	0.418507532640089	0.459322797447378	0.530441601898672	0.41725065602415	0.00365897583766337	0.00520171850303416	0.00520821720083929
213	8.47500280622663	0.26	6.74583425857575	4.95658679905027	8.53508171810122	0.310559352261753	9.15381372913576	7.02438225670592	11.2832452015656	1.08	0.71	1.62	4.61783969778359	6.01773122243813	7.41762274709267	6.26667472037084	8.16640823278023	10.0661417451896	6.28624009652629	8.19127606278523	10.0969206493355	6.74583425857575	1.25455610651083	-1.4027821305685	-0.936975195911521	0.053777395324715	0.10510976521702	0.0234054168495527	0.460606499779391	0.531760843699089	0.418507532640089	0.459322797447378	0.530441601898672	0.41725065602415	0.00365897583766337	0.00520171850303416	0.00520821720083929
213	8.47500280622663	0.26	6.75007158900162	4.97669640186841	8.52344677613484	0.352918884594482	10.3388963660348	8.15314097920468	12.5246517528649	0.94	0.63	1.41	5.9202527381572	7.5073986426409	9.09454454712459	8.34776449452088	10.5856960178966	12.8236275412722	8.39041318954242	10.6398173965426	12.8891579827864	6.75007158900162	1.11566299713831	-1.25643406791762	-1.93205224780578	0.053777395324715	0.10510976521702	0.0234054168495527	0.460606499779391	0.531760843699089	0.418507532640089	0.459322797447378	0.530441601898672	0.41725065602415	0.00365897583766337	0.00520171850303416	0.00520821720083929
213	8.47500280622663	0.26	6.75696530262364	4.99366038339079	8.5202702218565	0.332543695646317	10.0906228716475	7.85864185304595	12.322603890249	0.92	0.65	1.43	5.76933528406246	7.40791954388392	9.04650380370539	8.17154638771802	10.4923973402193	12.8132482927206	8.22519554443831	10.5618244770935	12.8975714465543	6.75696530262364	1.15083067448423	-1.2917988045083	-1.73048309227059	0.053777395324715	0.10510976521702	0.0234054168495527	0.460606499779391	0.531760843699089	0.418507532640089	0.459322797447378	0.530441601898672	0.41725065602415	0.00365897583766337	0.00520171850303416	0.00520821720083929
213	8.47500280622663	0.26	6.75886102156572	4.97252465722699	8.54519738590444	0.33794697428165	10.1358007563527	7.92084205778697	12.3507594549183	0.91	0.61	1.45	5.89070395582603	7.53796139038187	9.18521882493771	8.38830856421776	10.733988087306	13.0796676103943	8.37636128569363	10.717523079241	13.060787194352	6.75886102156572	1.13331055625931	0.219859574168663	-0.579417179643516	0.053777395324715	0.10510976521702	0.0234054168495527	0.460606499779391	0.531760843699089	0.418507532640089	0.459322797447378	0.530441601898672	0.41725065602415	0.00365897583766337	0.00520171850303416	0.00520821720083929
213	8.47500280622663	0.26	6.79920688253469	4.9957415538308	8.60267221123858	0.327816910831696	10.308826047999	8.00408154764632	12.6135705483516	1.02	0.66	1.5	5.47799293229434	7.05535993043402	8.6327269285737	7.546282664712	9.71920573728063	11.8921288098493	7.57373457690447	9.75551060672517	11.9363110646242	6.79920688253469	1.2100230553644	0.0158736408086268	0.124217121178859	0.053777395324715	0.10510976521702	0.0234054168495527	0.460606499779391	0.531760843699089	0.418507532640089	0.459322797447378	0.530441601898672	0.41725065602415	0.00365897583766337	0.00520171850303416	0.00520821720083929
213	8.47500280622663	0.26	6.81293016096057	5.01352616417625	8.61233415774489	0.329671892859457	9.20313976424227	7.15422339002843	11.2520561384561	1.01	0.61	1.56	4.91489257207117	6.32248125352811	7.73006993498506	6.78035229612949	8.72219476946368	10.6640372427979	6.72972479376099	8.65675666797138	10.5848689903979	6.81293016096057	1.21074922916942	-0.237288404486015	-0.37379193962489	0.053777395324715	0.10510976521702	0.0234054168495527	0.460606499779391	0.531760843699089	0.418507532640089	0.459322797447378	0.530441601898672	0.41725065602415	0.00365897583766337	0.00520171850303416	0.00520821720083929
213	8.47500280622663	0.26	6.83638617909902	5.0255028887969	8.64726946940114	0.320748542627829	8.72950217857541	6.74611325840571	10.7128910987451	0.92	0.67	1.5	4.96492987671858	6.42464253342995	7.88435519014132	7.03942543565368	9.1090495108261	11.1786735859985	7.07079839281748	9.15029292988132	11.2298979926053	6.83638617909902	1.14405155367042	-0.430294228067271	-1.05281721299878	0.053777395324715	0.10510976521702	0.0234054168495527	0.460606499779391	0.531760843699089	0.418507532640089	0.459322797447378	0.530441601898672	0.41725065602415	0.00365897583766337	0.00520171850303416	0.00520821720083929
213	8.47500280622663	0.26	6.83639083909113	5.01413913766101	8.65864254052126	0.293573219911733	9.04170579351052	6.85187180466752	11.2315397823535	1.04	0.65	1.55	4.61391715543053	6.08850875560975	7.56310035578897	6.31713086898989	8.33606354654815	10.3549962241064	6.31635988767174	8.33489513331754	10.3541866297099	6.83639083909113	1.22477291792713	-1.48784995166031	-1.32939425224402	0.053777395324715	0.10510976521702	0.0234054168495527	0.460606499779391	0.531760843699089	0.418507532640089	0.459322797447378	0.530441601898672	0.41725065602415	0.00365897583766337	0.00520171850303416	0.00520821720083929
213	8.47500280622663	0.26	6.84050003568161	5.04514211806774	8.63585795329548	0.348847645457799	9.56120065733446	7.52171195539971	11.6006893592692	1.01	0.64	1.49	5.16307805153552	6.56303053785143	7.96298302416734	7.12048296576104	9.05117968043159	10.9818763951022	7.12646487079615	9.05837896175444	10.9903460541953	6.84050003568161	1.18881519252386	-0.955006603169285	-1.07654878855329	0.053777395324715	0.10510976521702	0.0234054168495527	0.460606499779391	0.531760843699089	0.418507532640089	0.459322797447378	0.530441601898672	0.41725065602415	0.00365897583766337	0.00520171850303416	0.00520821720083929
213	8.47500280622663	0.26	6.88187187970751	5.08617294875522	8.6775708106598	0.404473755267136	11.2017427418661	9.07959148463656	13.3238939990957	1.01	0.66	1.47	6.23995682972135	7.69840705335292	9.15685727698449	8.60958986072364	10.6218887596423	12.634187658561	8.65353644969732	10.6747356671445	12.6987319893188	6.88187187970751	1.20252821442399	-0.145253541957937	-0.423106383594616	0.053777395324715	0.10510976521702	0.0234054168495527	0.460606499779391	0.531760843699089	0.418507532640089	0.459322797447378	0.530441601898672	0.41725065602415	0.00365897583766337	0.00520171850303416	0.00520821720083929
213	8.47500280622663	0.26	6.8950407464896	5.06974550439081	8.72033598858839	0.294360762312479	8.83565567770852	6.69978159289692	10.9715297625201	1.01	0.64	1.54	4.6163901008856	6.08808404271737	7.55977798454913	6.37580627768621	8.40839781958464	10.4409893614831	6.35839721766401	8.38538751444183	10.4127395064331	6.8950407464896	1.21032516480688	-0.191931123043396	-0.181469906063903	0.053777395324715	0.10510976521702	0.0234054168495527	0.460606499779391	0.531760843699089	0.418507532640089	0.459322797447378	0.530441601898672	0.41725065602415	0.00365897583766337	0.00520171850303416	0.00520821720083929
213	8.47500280622663	0.26	6.94045018978114	5.1041713739888	8.77672900557347	0.398844764365233	11.1204320323903	8.98886747299583	13.2519965917847	1.11	0.71	1.63	5.76740472933904	7.13505149437091	8.50269825940278	7.75858563694903	9.59840875420269	11.4382318714563	7.77976518837534	9.62299744747715	11.4674423418896	6.94045018978114	1.26390597114123	0.241587910442591	0.589976613543425	0.053777395324715	0.10510976521702	0.0234054168495527	0.460606499779391	0.531760843699089	0.418507532640089	0.459322797447378	0.530441601898672	0.41725065602415	0.00365897583766337	0.00520171850303416	0.00520821720083929
213	8.47500280622663	0.26	6.95448886586202	5.10184624766514	8.8071314840589	0.315897302928136	9.33795095675981	7.19246961254339	11.4834323009762	1	0.64	1.48	4.98615199483337	6.47349871447554	7.96084543411772	6.90266591394068	8.96170011797695	11.0207343220132	6.91211411512203	8.97399413437916	11.0348651436552	6.95448886586202	1.1827258477418	-0.493055796175999	-0.802712779779793	0.053777395324715	0.10510976521702	0.0234054168495527	0.460606499779391	0.531760843699089	0.418507532640089	0.459322797447378	0.530441601898672	0.41725065602415	0.00365897583766337	0.00520171850303416	0.00520821720083929
213	8.47500280622663	0.26	7.00082592367166	5.16167580133752	8.8399760460058	0.330289633725434	9.8210218867458	7.63759738562974	12.0044463878619	0.93	0.62	1.49	5.5651224295809	7.15607100292673	8.74701957627256	7.85808737213936	10.1045452088043	12.3510030454693	7.84669990918314	10.0905664453791	12.3342342097555	7.00082592367166	1.1437270732707	-0.588303039001884	-1.03227233201566	0.053777395324715	0.10510976521702	0.0234054168495527	0.460606499779391	0.531760843699089	0.418507532640089	0.459322797447378	0.530441601898672	0.41725065602415	0.00365897583766337	0.00520171850303416	0.00520821720083929
213	8.47500280622663	0.26	7.07502960069305	5.22204821296357	8.92801098842254	0.359771443913814	10.1180153972825	8.01067363711087	12.2253571574541	1.01	0.62	1.48	5.52952816080095	6.9841630810551	8.43879800130926	7.64221480245318	9.65262729994943	11.6630397974457	7.63502007378554	9.64394131425225	11.6502131261403	7.07502960069305	1.1790409389458	-0.163174690077554	-0.435462478802721	0.053777395324715	0.10510976521702	0.0234054168495527	0.460606499779391	0.531760843699089	0.418507532640089	0.459322797447378	0.530441601898672	0.41725065602415	0.00365897583766337	0.00520171850303416	0.00520821720083929
213	8.47500280622663	0.26	7.11079894533783	5.22394677565789	8.99765111501777	0.265821326993235	8.30806428323829	6.15234959321487	10.4637789732617	0.91	0.6	1.43	4.54625958252715	6.13921824299111	7.73217690345507	6.45659794244743	8.71891786124059	10.9812377800337	6.45283876385241	8.71327415360503	10.9742485970092	7.11079894533783	1.10242722454169	-0.243871572633956	-1.2101902374078	0.053777395324715	0.10510976521702	0.0234054168495527	0.460606499779391	0.531760843699089	0.418507532640089	0.459322797447378	0.530441601898672	0.41725065602415	0.00365897583766337	0.00520171850303416	0.00520821720083929
213	8.47500280622663	0.26	7.14987988087788	5.2681081906382	9.03165157111756	0.344650205039413	10.3640787341225	8.13275040931551	12.5954070589294	0.98	0.67	1.41	5.72720647915373	7.29854180801319	8.86987713687264	7.97721376870141	10.1658685459039	12.3545233231063	8.05790125910112	10.2675270859918	12.4787399345382	7.14987988087788	1.15894339362479	0.402780767717833	0.106548641528932	0.053777395324715	0.10510976521702	0.0234054168495527	0.460606499779391	0.531760843699089	0.418507532640089	0.459322797447378	0.530441601898672	0.41725065602415	0.00365897583766337	0.00520171850303416	0.00520821720083929
213	8.47500280622663	0.26	7.23289232494492	5.31418845749035	9.15159619239949	0.283508980713843	9.13527785508872	6.86787239529514	11.4026833148823	1	0.73	1.51	4.74501765891008	6.31156961668963	7.87812157446917	6.56026786401873	8.72611870055648	10.8919695370942	6.63540351285738	8.82632485136173	11.0176425993021	7.23289232494492	1.19986306068177	-0.08006529305386	0.190722271320595	0.053777395324715	0.10510976521702	0.0234054168495527	0.460606499779391	0.531760843699089	0.418507532640089	0.459322797447378	0.530441601898672	0.41725065602415	0.00365897583766337	0.00520171850303416	0.00520821720083929
213	8.47500280622663	0.26	7.26068177368522	5.33825171593869	9.18311183143175	0.290015779248097	9.57620993862506	7.23687366757498	11.9155462096751	1.03	0.65	1.48	4.90781836541145	6.49428208459642	8.08074580378139	6.7374324841029	8.91532322916746	11.093213974232	6.75675317158547	8.94073953426972	11.1242183418299	7.26068177368522	1.19197473765606	0.229381405320017	0.140705785828027	0.053777395324715	0.10510976521702	0.0234054168495527	0.460606499779391	0.531760843699089	0.418507532640089	0.459322797447378	0.530441601898672	0.41725065602415	0.00365897583766337	0.00520171850303416	0.00520821720083929
213	8.47500280622663	0.26	7.37859718743945	5.44438226470756	9.31281211017133	0.345563214815676	9.83102546376695	7.71873138803291	11.943319539501	0.98	0.62	1.49	5.41621776188262	6.89841012176287	8.38060248164311	7.53345789051469	9.59505035590316	11.6566428212916	7.52552197744764	9.58561783759582	11.6448975768836	7.37859718743945	1.17108622122293	-1.0152202311084	-1.47201336351072	0.053777395324715	0.10510976521702	0.0234054168495527	0.460606499779391	0.531760843699089	0.418507532640089	0.459322797447378	0.530441601898672	0.41725065602415	0.00365897583766337	0.00520171850303416	0.00520821720083929
213	8.47500280622663	0.26	7.40464714411842	5.43590290589765	9.37339138233919	0.32224899512941	9.89765900231687	7.65657957950844	12.1387384251253	1.02	0.62	1.5	5.21561178013879	6.74222038081328	8.26882898148777	7.17202753643966	9.27127866611474	11.3705297957898	7.15659145585603	9.25052083181867	11.3457013447011	7.40464714411842	1.16747514313163	0.1852082887915	-0.110649130823727	0.053777395324715	0.10510976521702	0.0234054168495527	0.460606499779391	0.531760843699089	0.418507532640089	0.459322797447378	0.530441601898672	0.41725065602415	0.00365897583766337	0.00520171850303416	0.00520821720083929
213	8.47500280622663	0.26	7.43480935495798	5.48089659924661	9.38872211066935	0.348362266773784	11.0260589532351	8.67158803802291	13.3805298684472	1.03	0.69	1.59	5.89597599756005	7.49682510872345	9.09767421988685	8.10185498767427	10.301634525644	12.5014140636137	8.11870756894184	10.3212468093403	12.5267001849117	7.43480935495798	1.23786969095214	0.308451795775008	0.612372322258549	0.053777395324715	0.10510976521702	0.0234054168495527	0.460606499779391	0.531760843699089	0.418507532640089	0.459322797447378	0.530441601898672	0.41725065602415	0.00365897583766337	0.00520171850303416	0.00520821720083929
213	8.47500280622663	0.26	7.46176564117081	5.51758422054958	9.40594706179204	0.325386048267713	9.64591808844126	7.47742907219915	11.8144071046834	0.93	0.66	1.44	5.4385055039236	7.0156972547458	8.592889005568	7.67360219688416	9.89898232664322	12.1243624564023	7.73091553882948	9.97159729718257	12.2128625331487	7.46176564117081	1.11521232095267	0.578798986043161	-0.160596147896823	0.053777395324715	0.10510976521702	0.0234054168495527	0.460606499779391	0.531760843699089	0.418507532640089	0.459322797447378	0.530441601898672	0.41725065602415	0.00365897583766337	0.00520171850303416	0.00520821720083929
213	8.47500280622663	0.26	7.54905355124247	5.5455741956683	9.55253290681664	0.309296111590803	9.44967947288575	7.24491978458716	11.6544391611843	0.95	0.68	1.4	5.21410010724129	6.80084475990884	8.38758941257638	7.32560660157309	9.55492074275136	11.7842348839296	7.41187761854378	9.66672807166421	11.9210277389587	7.54905355124247	1.12674516328353	0.539056663770823	0.0730395173648785	0.053777395324715	0.10510976521702	0.0234054168495527	0.460606499779391	0.531760843699089	0.418507532640089	0.459322797447378	0.530441601898672	0.41725065602415	0.00365897583766337	0.00520171850303416	0.00520821720083929
213	8.47500280622663	0.26	7.78951026041093	5.74883411510238	9.83018640571947	0.284423814639147	9.20230295913339	6.92339413769853	11.4812117805683	0.97	0.61	1.4	4.89529950234	6.50663940262146	8.11797930290291	6.82934430057666	9.0772956177573	11.3252469349379	6.84620488101705	9.10014291323144	11.3546319437938	7.78951026041093	1.09831667116027	-0.259554874820696	-0.948775829337823	0.053777395324715	0.10510976521702	0.0234054168495527	0.460606499779391	0.531760843699089	0.418507532640089	0.459322797447378	0.530441601898672	0.41725065602415	0.00365897583766337	0.00520171850303416	0.00520821720083929
213	8.47500280622663	0.26	7.79679463244848	5.75892865976307	9.83466060513389	0.346838220706506	10.5462714977947	8.28667279965765	12.8058701959318	0.95	0.65	1.57	5.96783467199454	7.5951357349849	9.22243679797527	8.38683589456744	10.6737469295533	12.9606579645391	8.36813253650113	10.6506044305591	12.9332901528937	7.79679463244848	1.13802892133053	0.210412079885392	-0.301448978559436	0.053777395324715	0.10510976521702	0.0234054168495527	0.460606499779391	0.531760843699089	0.418507532640089	0.459322797447378	0.530441601898672	0.41725065602415	0.00365897583766337	0.00520171850303416	0.00520821720083929
213	8.47500280622663	0.26	7.96494574743492	5.88166648154654	10.0482250133233	0.319268343983846	9.80579857421983	7.57027901910073	12.0413181293389	0.94	0.62	1.55	5.5038097323389	7.12909649564766	8.75438325895642	7.76446515437421	10.0573282897816	12.3501914251891	7.72196479514134	10.0015526536333	12.2827414817986	7.96494574743492	1.1315379947311	0.327510538183154	-0.265925145590449	0.053777395324715	0.10510976521702	0.0234054168495527	0.460606499779391	0.531760843699089	0.418507532640089	0.459322797447378	0.530441601898672	0.41725065602415	0.00365897583766337	0.00520171850303416	0.00520821720083929
213	8.47500280622663	0.26	8.00095687964068	5.91205292052058	10.0898608387608	0.272105056145467	9.88269659182327	7.35905910845111	12.4063340751954	1.08	0.66	1.45	4.82108302057626	6.47437397012213	8.127664919668	6.5342268415355	8.7750051175543	11.0157833935731	6.57659908735956	8.83108547021841	11.0864525616902	8.00095687964068	1.16833414851332	0.135289615478423	0.22702252551876	0.053777395324715	0.10510976521702	0.0234054168495527	0.460606499779391	0.531760843699089	0.418507532640089	0.459322797447378	0.530441601898672	0.41725065602415	0.00365897583766337	0.00520171850303416	0.00520821720083929
213	8.47500280622663	0.26	8.85207701945616	6.49910799753175	11.2050460413806	0.265408216102923	9.39058435153241	6.95140389599637	11.8297648070685	0.97	0.61	1.46	4.91677204465181	6.64201984424348	8.36726764383514	6.86021934738674	9.26740402593396	11.6745887044812	6.84989022936139	9.25241645830808	11.6554227800695	8.85207701945616	1.08110332501605	0.240586963409113	-0.752928425577005	0.053777395324715	0.10510976521702	0.0234054168495527	0.460606499779391	0.531760843699089	0.418507532640089	0.459322797447378	0.530441601898672	0.41725065602415	0.00365897583766337	0.00520171850303416	0.00520821720083929
213	8.47500280622663	0.27	4.32436884831538	3.21937263150936	5.42936506512141	0.429608037328985	10.4155737906153	8.54179136482128	12.2893562164093	1.02	0.67	1.58	5.83794100109987	7.11858937841037	8.39923775572088	8.03791137604958	9.80115943881079	11.564407501572	8.04341674846089	9.80853646039923	11.5744659168925	4.32436884831538	1.39873716594791	0.628533909726234	1.31412952722571	0.053777395324715	0.10510976521702	0.0234054168495527	0.460606499779391	0.531760843699089	0.418507532640089	0.459322797447378	0.530441601898672	0.41725065602415	0.00365897583766337	0.00520171850303416	0.00520821720083929
213	8.47500280622663	0.27	4.44845529122182	3.3203207888651	5.57658979357854	0.36559891747332	8.52895665972451	6.774830294641	10.283083024808	1.03	0.69	1.59	4.59478207627032	5.78445444166881	6.97412680706731	6.30785646723111	7.94107484394602	9.57429322066094	6.31826072226037	7.95418421820009	9.58973172791958	4.44845529122182	1.35001876807263	-0.59347776979905	0.148570193793921	0.053777395324715	0.10510976521702	0.0234054168495527	0.460606499779391	0.531760843699089	0.418507532640089	0.459322797447378	0.530441601898672	0.41725065602415	0.00365897583766337	0.00520171850303416	0.00520821720083929
213	8.47500280622663	0.27	4.45772296809311	3.30510127342075	5.61034466276546	0.374206049074401	8.65367462555273	6.9064598165411	10.4008894345644	0.96	0.66	1.67	4.93501349117618	6.18348649811442	7.43195950505266	6.91359809389008	8.66261876353455	10.411639433179	6.8654104354102	8.60147309060696	10.338941401979	4.45772296809311	1.30328978341373	0.239144935978435	0.520779507032608	0.053777395324715	0.10510976521702	0.0234054168495527	0.460606499779391	0.531760843699089	0.418507532640089	0.459322797447378	0.530441601898672	0.41725065602415	0.00365897583766337	0.00520171850303416	0.00520821720083929
213	8.47500280622663	0.27	4.49735826864381	3.33142280325983	5.66329373402779	0.445045679175746	10.3531727300334	8.54813931777363	12.1582061422931	0.89	0.57	1.5	6.45395128998607	7.81677392149131	9.17959655299656	9.2489857883089	11.20201062293	13.1550354575511	9.15305819508856	11.0858353787165	13.0184125181702	4.49735826864381	1.21875736200639	0.92642381498848	0.214114229953188	0.053777395324715	0.10510976521702	0.0234054168495527	0.460606499779391	0.531760843699089	0.418507532640089	0.459322797447378	0.530441601898672	0.41725065602415	0.00365897583766337	0.00520171850303416	0.00520821720083929
213	8.47500280622663	0.27	4.60325461374474	3.40931556454722	5.79719366294226	0.312479417903864	8.3704424351595	6.43194148090889	10.3089433894101	1.01	0.71	1.52	4.41192211898085	5.74161631211198	7.0713105052431	6.08291304577408	7.9162215077457	9.74952996971732	6.13252240386233	7.98043528358452	9.82914762441647	4.60325461374474	1.27424557892268	-0.0338225037287473	0.245493282586597	0.053777395324715	0.10510976521702	0.0234054168495527	0.460606499779391	0.531760843699089	0.418507532640089	0.459322797447378	0.530441601898672	0.41725065602415	0.00365897583766337	0.00520171850303416	0.00520821720083929
213	8.47500280622663	0.27	4.74961629919176	3.5234063115905	5.97582628679302	0.410674036580719	10.3165839799347	8.38705838735758	12.2461095725119	0.94	0.61	1.61	6.08355176518981	7.48313291540521	8.8827140656206	8.57426816741768	10.5468632183345	12.5194582692513	8.48730814279518	10.4396569650122	12.3925979835325	4.74961629919176	1.26670913841734	-0.296335784608202	-0.589239716418318	0.053777395324715	0.10510976521702	0.0234054168495527	0.460606499779391	0.531760843699089	0.418507532640089	0.459322797447378	0.530441601898672	0.41725065602415	0.00365897583766337	0.00520171850303416	0.00520821720083929
213	8.47500280622663	0.27	4.83083473608033	3.60562085914528	6.05604861301538	0.398627193758956	9.65279373572927	7.80170635841679	11.5038811130418	0.97	0.65	1.44	5.53490253768095	6.84815219762267	8.16140185756439	7.73191975723538	9.56644907780773	11.4009783983801	7.7777726925591	9.62433157532241	11.4697899138107	4.83083473608033	1.23996832921646	-0.0500985544926594	-0.291613957151704	0.053777395324715	0.10510976521702	0.0234054168495527	0.460606499779391	0.531760843699089	0.418507532640089	0.459322797447378	0.530441601898672	0.41725065602415	0.00365897583766337	0.00520171850303416	0.00520821720083929
213	8.47500280622663	0.27	4.86845969513433	3.62792115556957	6.1089982346991	0.343485804176488	9.40360192604117	7.37382943670695	11.4333744153754	1.07	0.67	1.65	4.87303256006751	6.21441799825201	7.55580343643651	6.62566280832548	8.44948965533618	10.2733165023469	6.59550545441333	8.41043216616832	10.2265298919425	4.86845969513433	1.3460740999409	0.678734458757894	1.25980749139362	0.053777395324715	0.10510976521702	0.0234054168495527	0.460606499779391	0.531760843699089	0.418507532640089	0.459322797447378	0.530441601898672	0.41725065602415	0.00365897583766337	0.00520171850303416	0.00520821720083929
213	8.47500280622663	0.27	4.91378101217655	3.65036556304139	6.17719646131172	0.305309248513608	7.64442825283979	5.84408113050039	9.4447753751792	0.93	0.63	1.49	4.28029748746756	5.598900205712	6.91750292395643	6.05665621505435	7.92248992685268	9.78832363865102	6.05829874937528	7.92414286443579	9.79006942435232	4.91378101217655	1.24683947238657	1.01061522879403	0.763136478184488	0.053777395324715	0.10510976521702	0.0234054168495527	0.460606499779391	0.531760843699089	0.418507532640089	0.459322797447378	0.530441601898672	0.41725065602415	0.00365897583766337	0.00520171850303416	0.00520821720083929
213	8.47500280622663	0.27	5.05172324796495	3.76151609151339	6.3419304044165	0.417090680118311	10.6526472770868	8.68644467968793	12.6188498744858	1.06	0.66	1.52	5.75229857377055	7.05434847034204	8.35639836691354	7.82706957388216	9.59875005924524	11.3704305446083	7.84017791984122	9.61388483035464	11.3888328511014	5.05172324796495	1.31737548704017	0.409232488190061	0.846518205070951	0.053777395324715	0.10510976521702	0.0234054168495527	0.460606499779391	0.531760843699089	0.418507532640089	0.459322797447378	0.530441601898672	0.41725065602415	0.00365897583766337	0.00520171850303416	0.00520821720083929
213	8.47500280622663	0.27	5.07822115657429	3.78352155177012	6.37292076137845	0.412545287934974	10.6364945297257	8.65480614906876	12.6181829103826	1.01	0.63	1.4	5.95926739576359	7.32375907264336	8.68825074952313	8.22825931719698	10.1122813970763	11.9963034769557	8.27100683577866	10.1643521215776	12.058463301078	5.07822115657429	1.22558861474631	0.183840063373224	-0.0817473934982385	0.053777395324715	0.10510976521702	0.0234054168495527	0.460606499779391	0.531760843699089	0.418507532640089	0.459322797447378	0.530441601898672	0.41725065602415	0.00365897583766337	0.00520171850303416	0.00520821720083929
213	8.47500280622663	0.27	5.15652234366954	3.84320834892848	6.4698363384106	0.394092903273857	9.6728875025356	7.80028624414296	11.5454887609282	1.05	0.72	1.64	5.23385860777116	6.49034201214887	7.74682541652659	7.15638226518259	8.87440260647227	10.592422947762	7.18221452441678	8.90567721056345	10.6297507204635	5.15652234366954	1.39190350076589	-0.0331267013652107	0.894223463239625	0.053777395324715	0.10510976521702	0.0234054168495527	0.460606499779391	0.531760843699089	0.418507532640089	0.459322797447378	0.530441601898672	0.41725065602415	0.00365897583766337	0.00520171850303416	0.00520821720083929
213	8.47500280622663	0.27	5.16973175827369	3.83659094121798	6.50287257532941	0.334642564245618	7.3182567936888	5.70712887384238	8.92938471353523	0.94	0.62	1.37	4.14613936846376	5.31659846335521	6.48705755824666	5.84735721909145	7.49807173443603	9.14878624978061	5.88422770904681	7.54532011831757	9.20536296576365	5.16973175827369	1.17056124639713	0.101885389506292	-0.548353196117596	0.053777395324715	0.10510976521702	0.0234054168495527	0.460606499779391	0.531760843699089	0.418507532640089	0.459322797447378	0.530441601898672	0.41725065602415	0.00365897583766337	0.00520171850303416	0.00520821720083929
213	8.47500280622663	0.27	5.17119945226054	3.8277844075479	6.51461449697319	0.353907703714972	8.77549075888927	6.92426600876729	10.6267155090112	1.08	0.61	1.66	4.5467328108109	5.76231642659161	6.97790004237232	6.16756577290143	7.81648428532481	9.4654027977482	6.07955852931936	7.70424010368832	9.32891056500914	5.17119945226054	1.31774016376127	-0.551689889313192	-0.167214659844229	0.053777395324715	0.10510976521702	0.0234054168495527	0.460606499779391	0.531760843699089	0.418507532640089	0.459322797447378	0.530441601898672	0.41725065602415	0.00365897583766337	0.00520171850303416	0.00520821720083929
213	8.47500280622663	0.27	5.22897365389577	3.8804149934465	6.57753231434503	0.367658467758625	9.30756246181684	7.40177270626304	11.2133522173706	0.91	0.69	1.72	5.49628894576976	6.91145955179882	8.32663015782788	7.82168961572011	9.83559851731983	11.8495074189196	7.78252435909693	9.78526653442573	11.7888395031245	5.22897365389577	1.3268552352122	0.412591305959637	0.834154345709844	0.053777395324715	0.10510976521702	0.0234054168495527	0.460606499779391	0.531760843699089	0.418507532640089	0.459322797447378	0.530441601898672	0.41725065602415	0.00365897583766337	0.00520171850303416	0.00520821720083929
213	8.47500280622663	0.27	5.33646479647539	3.95938323262936	6.71354636032143	0.356472261090509	8.77478250015478	6.9340419169973	10.6155230833123	1.02	0.59	1.63	4.73306417052459	5.98952373706063	7.24598330359668	6.51350914678665	8.24261329250396	9.97171743822128	6.41462640538405	8.11710674727279	9.82005527280123	5.33646479647539	1.29677333857067	-0.696787492409065	-0.312701527677398	0.053777395324715	0.10510976521702	0.0234054168495527	0.460606499779391	0.531760843699089	0.418507532640089	0.459322797447378	0.530441601898672	0.41725065602415	0.00365897583766337	0.00520171850303416	0.00520821720083929
213	8.47500280622663	0.27	5.33859531129634	3.9719407894704	6.70524983312228	0.356516632606389	9.85779038101552	7.79006049214401	11.925520269887	1.08	0.69	1.55	5.10756607122094	6.46327659946394	7.81898712770695	6.9245416055962	8.76253524621874	10.6005288868413	6.95704304914976	8.80457730958977	10.6512669602642	5.33859531129634	1.34375835083877	-1.51968362406734	-0.889858662611007	0.053777395324715	0.10510976521702	0.0234054168495527	0.460606499779391	0.531760843699089	0.418507532640089	0.459322797447378	0.530441601898672	0.41725065602415	0.00365897583766337	0.00520171850303416	0.00520821720083929
213	8.47500280622663	0.27	5.35098334769764	3.98563119526574	6.71633550012955	0.383709479106954	9.75586519375519	7.82548553719478	11.6862448503156	0.94	0.6	1.33	5.67098353109468	7.06989369316477	8.46880385523486	7.98979590055686	9.96070740415586	11.9316189077548	8.02994071261863	10.0118493018026	11.9923744256859	5.35098334769764	1.19569526532983	0.229025957802268	-0.365769795778604	0.053777395324715	0.10510976521702	0.0234054168495527	0.460606499779391	0.531760843699089	0.418507532640089	0.459322797447378	0.530441601898672	0.41725065602415	0.00365897583766337	0.00520171850303416	0.00520821720083929
213	8.47500280622663	0.27	5.40345937332456	4.00351702925217	6.80340171739694	0.403784685516636	9.31319415509049	7.54629907920064	11.0800892309803	1.11	0.68	1.69	4.84661496789704	5.98140435692539	7.11619374595375	6.52218320290339	8.04929116195903	9.57639912101467	6.49483978122013	8.01536008661073	9.53589535346223	5.40345937332456	1.32849629581352	0.130475172873146	0.740072377385032	0.053777395324715	0.10510976521702	0.0234054168495527	0.460606499779391	0.531760843699089	0.418507532640089	0.459322797447378	0.530441601898672	0.41725065602415	0.00365897583766337	0.00520171850303416	0.00520821720083929
213	8.47500280622663	0.27	5.40989734545508	4.01120539112863	6.80858929978154	0.386774034584012	11.0865319644494	8.90700228447557	13.2660616444232	0.95	0.68	1.41	6.40516871176396	7.97250358680503	9.53983846184611	8.99611994989636	11.1974565847346	13.3987932195727	9.10568564312888	11.3338306219871	13.5620038584181	5.40989734545508	1.2243255953535	-0.870576355102267	-1.11622287342675	0.053777395324715	0.10510976521702	0.0234054168495527	0.460606499779391	0.531760843699089	0.418507532640089	0.459322797447378	0.530441601898672	0.41725065602415	0.00365897583766337	0.00520171850303416	0.00520821720083929
213	8.47500280622663	0.27	5.42266567423327	4.04639894012056	6.79893240834597	0.479507708413486	10.9711203428372	9.18650018207292	12.7557405036016	0.94	0.64	1.46	6.64940511804305	7.94115520736504	9.23290529668703	9.36378705734209	11.18284794369	13.0019088300379	9.40323459404375	11.2288224511625	13.0550190908118	5.42266567423327	1.24742648163303	0.53133178855144	0.324176079146209	0.053777395324715	0.10510976521702	0.0234054168495527	0.460606499779391	0.531760843699089	0.418507532640089	0.459322797447378	0.530441601898672	0.41725065602415	0.00365897583766337	0.00520171850303416	0.00520821720083929
213	8.47500280622663	0.27	5.47509670644483	4.06224871210897	6.8879447007807	0.363338592040371	9.67830061165904	7.67805619383947	11.6785450294786	1.12	0.73	1.76	4.90327810757143	6.18065279930082	7.45802749103021	6.58516227216874	8.30069205507267	10.0162218379766	6.57724252145859	8.29038250936505	10.005069025361	5.47509670644483	1.38704967023722	-0.506838521340169	0.612184684220254	0.053777395324715	0.10510976521702	0.0234054168495527	0.460606499779391	0.531760843699089	0.418507532640089	0.459322797447378	0.530441601898672	0.41725065602415	0.00365897583766337	0.00520171850303416	0.00520821720083929
213	8.47500280622663	0.27	5.49263562043006	4.0941034873376	6.89116775352252	0.428310376727858	10.8016197667127	8.85323285504971	12.7500066783758	1.03	0.65	1.7	5.99540917565553	7.31485676719254	8.63430435872955	8.22604224466007	10.0363993545085	11.8467564643569	8.14806845213556	9.94156644737867	11.7338672745649	5.49263562043006	1.32470828720345	-0.66904202211151	-0.315721009590154	0.053777395324715	0.10510976521702	0.0234054168495527	0.460606499779391	0.531760843699089	0.418507532640089	0.459322797447378	0.530441601898672	0.41725065602415	0.00365897583766337	0.00520171850303416	0.00520821720083929
213	8.47500280622663	0.27	5.50537783231123	4.08328843322388	6.92746723139858	0.273849366575528	8.63570781867795	6.44017015640991	10.831245480946	1.05	0.68	1.64	4.29922196656411	5.76488258061587	7.23054319466763	5.86727803254909	7.86750932808995	9.86774062363082	5.85783355389874	7.85521787658111	9.85188562608624	5.50537783231123	1.28546683344479	0.33444304288122	0.811026289425903	0.053777395324715	0.10510976521702	0.0234054168495527	0.460606499779391	0.531760843699089	0.418507532640089	0.459322797447378	0.530441601898672	0.41725065602415	0.00365897583766337	0.00520171850303416	0.00520821720083929
213	8.47500280622663	0.27	5.51094190739593	4.11218517246332	6.90969864232853	0.333281770198558	8.95088122957721	6.9742910134027	10.9274714457517	0.88	0.6	1.31	5.3126289781494	6.81828603206289	8.32394308597639	7.64227807803726	9.80818312118852	11.9740881643398	7.69484150594402	9.87710599380402	12.0552764428126	5.51094190739593	1.17075417227131	0.0883759450163793	-0.800362523300728	0.053777395324715	0.10510976521702	0.0234054168495527	0.460606499779391	0.531760843699089	0.418507532640089	0.459322797447378	0.530441601898672	0.41725065602415	0.00365897583766337	0.00520171850303416	0.00520821720083929
213	8.47500280622663	0.27	5.55887129243358	4.13249105608649	6.98525152878066	0.299561251636241	8.94614728502742	6.81033161334931	11.0819629567055	1.11	0.74	1.67	4.38229910167548	5.75664966648393	7.13100023129237	5.90135039971978	7.75209679260897	9.60284318549815	5.928300039512	7.78688660130539	9.646319186264	5.55887129243358	1.37126013769571	0.146813817812923	1.41253949364937	0.053777395324715	0.10510976521702	0.0234054168495527	0.460606499779391	0.531760843699089	0.418507532640089	0.459322797447378	0.530441601898672	0.41725065602415	0.00365897583766337	0.00520171850303416	0.00520821720083929
213	8.47500280622663	0.27	5.55984621588586	4.14869697052573	6.97099546124599	0.41183986996189	11.1610153971973	9.07857411098981	13.2434566834048	1.01	0.64	1.5	6.26739886758437	7.70501340918828	9.1426279507922	8.6623949508468	10.6493731549727	12.6363513590987	8.67790706208356	10.6691556847252	12.6582562628122	5.55984621588586	1.27552616865303	-0.768367660382435	-0.771433334708967	0.053777395324715	0.10510976521702	0.0234054168495527	0.460606499779391	0.531760843699089	0.418507532640089	0.459322797447378	0.530441601898672	0.41725065602415	0.00365897583766337	0.00520171850303416	0.00520821720083929
213	8.47500280622663	0.27	5.57922723751903	4.1595546412448	6.99889983379326	0.333479130062636	9.3532676529682	7.28873683501063	11.4177984709258	1.11	0.65	1.7	4.67631877442445	6.00088357116934	7.32544836791423	6.29068382315692	8.07251665824454	9.85434949333217	6.22947116889768	7.99334133901706	9.75738494175276	5.57922723751903	1.35923127380409	-0.681889077090957	-0.000630416497063265	0.053777395324715	0.10510976521702	0.0234054168495527	0.460606499779391	0.531760843699089	0.418507532640089	0.459322797447378	0.530441601898672	0.41725065602415	0.00365897583766337	0.00520171850303416	0.00520821720083929
213	8.47500280622663	0.27	5.58413444568244	4.15014272221226	7.01812616915263	0.311271322344225	8.85076327454901	6.79524797003377	10.9062785790642	1.03	0.72	1.51	4.60966188180439	6.00405257784286	7.39844327388133	6.32881852699998	8.24324216527132	10.1576658035427	6.39621550726555	8.33021204643951	10.2666420601989	5.58413444568244	1.24133013089726	-0.062319103130616	0.178485943456478	0.053777395324715	0.10510976521702	0.0234054168495527	0.460606499779391	0.531760843699089	0.418507532640089	0.459322797447378	0.530441601898672	0.41725065602415	0.00365897583766337	0.00520171850303416	0.00520821720083929
213	8.47500280622663	0.27	5.71132627689388	4.24708076498345	7.17557178880431	0.301671461600133	8.45831361402978	6.44907263646627	10.4675545915933	1.09	0.71	1.61	4.20309261499061	5.51258723391943	6.82208185284826	5.68595909297939	7.45744821247921	9.22893733197902	5.70580762284839	7.48414818925774	9.26163839661951	5.71132627689388	1.34614696395197	0.134381774550201	0.894473192316398	0.053777395324715	0.10510976521702	0.0234054168495527	0.460606499779391	0.531760843699089	0.418507532640089	0.459322797447378	0.530441601898672	0.41725065602415	0.00365897583766337	0.00520171850303416	0.00520821720083929
213	8.47500280622663	0.27	5.71757323542114	4.26037966075495	7.17476681008733	0.397320569238462	9.97014308989705	8.05297799650109	11.887308183293	0.99	0.61	1.48	5.62766392687559	6.96743672181646	8.30720951675732	7.81504683722076	9.67556787752213	11.5360889178235	7.79287764093282	9.6484482256633	11.5040024035397	5.71757323542114	1.23633550462118	-0.0578092572228933	-0.368920387804069	0.053777395324715	0.10510976521702	0.0234054168495527	0.460606499779391	0.531760843699089	0.418507532640089	0.459322797447378	0.530441601898672	0.41725065602415	0.00365897583766337	0.00520171850303416	0.00520821720083929
213	8.47500280622663	0.27	5.73630591657939	4.25979180091874	7.21282003224004	0.306733016812634	9.2587055469179	7.08547535577292	11.4319357380629	0.98	0.63	1.6	4.97076644417128	6.49538111957226	8.01999579497324	6.91327911088136	9.03369392134829	11.1541087318152	6.86747131440726	8.97511398583348	11.0819711304926	5.73630591657939	1.27160356767249	0.24924055641484	0.541096730310531	0.053777395324715	0.10510976521702	0.0234054168495527	0.460606499779391	0.531760843699089	0.418507532640089	0.459322797447378	0.530441601898672	0.41725065602415	0.00365897583766337	0.00520171850303416	0.00520821720083929
213	8.47500280622663	0.27	5.76128353640346	4.27871114084105	7.24385593196588	0.349994375716879	9.4286486091778	7.42250075954981	11.4347964588058	1.01	0.68	1.59	5.09679109927817	6.47434791403021	7.85190472878224	7.03002204187397	8.93009104274239	10.8301600436108	7.0339848579891	8.9357451832951	10.8364765175692	5.76128353640346	1.29423067543166	0.622899016307382	0.991738385341802	0.053777395324715	0.10510976521702	0.0234054168495527	0.460606499779391	0.531760843699089	0.418507532640089	0.459322797447378	0.530441601898672	0.41725065602415	0.00365897583766337	0.00520171850303416	0.00520821720083929
213	8.47500280622663	0.27	5.7833998647658	4.30268730533624	7.26411242419535	0.328873201652789	9.38490345720874	7.29173916147987	11.4780677529376	0.96	0.63	1.57	5.18843704721145	6.67782811528908	8.1672191833667	7.25644710443551	9.3394804736334	11.4225138428313	7.21669804622746	9.28748135314961	11.3590129697728	5.7833998647658	1.30579921919962	0.14443522763485	0.282481160025502	0.053777395324715	0.10510976521702	0.0234054168495527	0.460606499779391	0.531760843699089	0.418507532640089	0.459322797447378	0.530441601898672	0.41725065602415	0.00365897583766337	0.00520171850303416	0.00520821720083929
213	8.47500280622663	0.27	5.78818527762341	4.30868283094571	7.26768772430111	0.309508251856581	8.20800716538373	6.29389969297058	10.1221146377969	1.04	0.69	1.64	4.24797175298994	5.53986944307854	6.83176713316713	5.82112379460186	7.59145015768861	9.36177652077535	5.81466971716222	7.58387863375058	9.35294239605302	5.78818527762341	1.28676950155613	0.658648010230689	0.990173023750621	0.053777395324715	0.10510976521702	0.0234054168495527	0.460606499779391	0.531760843699089	0.418507532640089	0.459322797447378	0.530441601898672	0.41725065602415	0.00365897583766337	0.00520171850303416	0.00520821720083929
213	8.47500280622663	0.27	5.80208313864555	4.2950858979003	7.3090803793908	0.297762511155252	8.38599453551286	6.37529567101912	10.3966934000066	1.09	0.65	1.6	4.16394144842865	5.4772032599919	6.79046507155515	5.63736899602991	7.41533381899122	9.19329864195254	5.61820768798488	7.38986043798285	9.16253955162692	5.80208313864555	1.25868355269041	0.436707393894601	0.788169110721138	0.053777395324715	0.10510976521702	0.0234054168495527	0.460606499779391	0.531760843699089	0.418507532640089	0.459322797447378	0.530441601898672	0.41725065602415	0.00365897583766337	0.00520171850303416	0.00520821720083929
213	8.47500280622663	0.27	5.82098709158451	4.33009880810801	7.31187537506102	0.314200011908909	7.93161588457727	6.1020722433742	9.76115952578033	1.03	0.66	1.54	4.12944661643245	5.36755106643874	6.60565551644504	5.66435069238389	7.36265519902879	9.06095970567369	5.66922374612714	7.36902512042257	9.06937367675565	5.82098709158451	1.230613282898	-0.430602346341803	-0.373721654758899	0.053777395324715	0.10510976521702	0.0234054168495527	0.460606499779391	0.531760843699089	0.418507532640089	0.459322797447378	0.530441601898672	0.41725065602415	0.00365897583766337	0.00520171850303416	0.00520821720083929
213	8.47500280622663	0.27	5.85491929258674	4.36387316124592	7.34596542392755	0.329689209220399	8.40443014314801	6.53340565236933	10.2754546339267	0.99	0.58	1.49	4.56992412393926	5.87865044706138	7.18737677018351	6.34844739176926	8.16650388181939	9.98456037186953	6.29978784569893	8.10298418828606	9.90794622338172	5.85491929258674	1.19994051948291	-0.395682674209257	-0.862464404142963	0.053777395324715	0.10510976521702	0.0234054168495527	0.460606499779391	0.531760843699089	0.418507532640089	0.459322797447378	0.530441601898672	0.41725065602415	0.00365897583766337	0.00520171850303416	0.00520821720083929
213	8.47500280622663	0.27	5.85690672772637	4.36215352958228	7.35165992587046	0.301251721801959	8.15910752130509	6.21900926944916	10.099205773161	1.02	0.64	1.52	4.24103164265785	5.56407486698721	6.88711809131657	5.83431889555102	7.65440814121814	9.47449738688526	5.83491052323232	7.65518283790932	9.47486596923292	5.85690672772637	1.24866505499975	1.15332063727996	1.13422599755137	0.053777395324715	0.10510976521702	0.0234054168495527	0.460606499779391	0.531760843699089	0.418507532640089	0.459322797447378	0.530441601898672	0.41725065602415	0.00365897583766337	0.00520171850303416	0.00520821720083929
213	8.47500280622663	0.27	5.94372012126718	4.43419154082997	7.4532487017044	0.351691756994249	10.4391505469519	8.2262581360858	12.6520429578179	0.99	0.62	1.6	5.73481641688288	7.27750223061405	8.82018804434522	7.95632453473776	10.0966038561555	12.2368831775732	7.87861589347237	9.99788262547117	12.1177317572337	5.94372012126718	1.25165934970367	0.341319778624922	0.32074609126365	0.053777395324715	0.10510976521702	0.0234054168495527	0.460606499779391	0.531760843699089	0.418507532640089	0.459322797447378	0.530441601898672	0.41725065602415	0.00365897583766337	0.00520171850303416	0.00520821720083929
213	8.47500280622663	0.27	5.94479875877527	4.40778562701879	7.48181189053175	0.365145287924341	9.66387386032632	7.67438717238824	11.6533605482644	0.98	0.68	1.68	5.38083677089974	6.77574986105354	8.17066295120734	7.48192588786945	9.42151945015559	11.3611130124417	7.44697989117016	9.37727022780263	11.3070685866629	5.94479875877527	1.29451583635346	0.0658411457980094	0.247526242746097	0.053777395324715	0.10510976521702	0.0234054168495527	0.460606499779391	0.531760843699089	0.418507532640089	0.459322797447378	0.530441601898672	0.41725065602415	0.00365897583766337	0.00520171850303416	0.00520821720083929
213	8.47500280622663	0.27	6.03103114530458	4.47794253102278	7.58411975958637	0.395925559312011	10.5313855344974	8.50038782281424	12.5623832461806	1.12	0.68	1.68	5.43491910316371	6.73348435592581	8.03204960868792	7.30224557214609	9.04697114894539	10.7916967257447	7.27267610151377	9.01074964135947	10.7477659453556	6.03103114530458	1.30191567239368	0.336091191338359	0.975199875039128	0.053777395324715	0.10510976521702	0.0234054168495527	0.460606499779391	0.531760843699089	0.418507532640089	0.459322797447378	0.530441601898672	0.41725065602415	0.00365897583766337	0.00520171850303416	0.00520821720083929
213	8.47500280622663	0.27	6.0311635583414	4.47293876925292	7.58938834742989	0.302179958050917	8.79947210725186	6.7117101892664	10.8872340252373	0.91	0.64	1.4	4.9829542906273	6.5329649307874	8.0829755709475	7.0906253745628	9.29625362939835	11.5018818842339	7.13843586086171	9.3601718023245	11.5798880374089	6.0311635583414	1.1596470219985	-0.20472688650578	-0.752133715356408	0.053777395324715	0.10510976521702	0.0234054168495527	0.460606499779391	0.531760843699089	0.418507532640089	0.459322797447378	0.530441601898672	0.41725065602415	0.00365897583766337	0.00520171850303416	0.00520821720083929
213	8.47500280622663	0.27	6.06152045075931	4.5153909036323	7.60764999788633	0.315666649847748	8.62576186866912	6.64285449366594	10.6086692436723	1.01	0.65	1.55	4.56696423839202	5.9302135882488	7.29346293810559	6.30215106683932	8.18335768377419	10.0645643007091	6.29911209570026	8.17923483819537	10.0607324734404	6.06152045075931	1.2436734705148	0.504614742172253	0.671571664926237	0.053777395324715	0.10510976521702	0.0234054168495527	0.460606499779391	0.531760843699089	0.418507532640089	0.459322797447378	0.530441601898672	0.41725065602415	0.00365897583766337	0.00520171850303416	0.00520821720083929
213	8.47500280622663	0.27	6.08239112372951	4.51388964603439	7.65089260142462	0.365820689580585	9.84387794475325	7.82028300644714	11.8674728830594	1	0.64	1.45	5.41527203229337	6.81654063920508	8.21780924611678	7.49346270569635	9.43248884952408	11.3715149933518	7.52284507245382	9.46999823603666	11.4152498083933	6.08239112372951	1.1590355150277	-0.440039194083821	-0.917651703484161	0.053777395324715	0.10510976521702	0.0234054168495527	0.460606499779391	0.531760843699089	0.418507532640089	0.459322797447378	0.530441601898672	0.41725065602415	0.00365897583766337	0.00520171850303416	0.00520821720083929
213	8.47500280622663	0.27	6.09898516952219	4.52180321178442	7.67616712725996	0.384046912033513	9.29954900501837	7.4607721501549	11.1383258598818	1.04	0.64	1.67	5.03098482730583	6.27091794299912	7.5108510586924	6.89177395805701	8.59031590357976	10.2888578491025	6.83003314692669	8.51332310899909	10.1962511631159	6.09898516952219	1.26913984278972	-0.871746235897878	-0.726646418420944	0.053777395324715	0.10510976521702	0.0234054168495527	0.460606499779391	0.531760843699089	0.418507532640089	0.459322797447378	0.530441601898672	0.41725065602415	0.00365897583766337	0.00520171850303416	0.00520821720083929
213	8.47500280622663	0.27	6.09962080888193	4.53583950910894	7.66340210865493	0.300030151053823	8.08598137604434	6.15767776486406	10.0142849872246	1.12	0.73	1.74	3.92807871462621	5.15817367244207	6.38826863025793	5.27343485348379	6.92483394573903	8.57623303799426	5.26681130114699	6.91620383352082	8.56561761339813	6.09962080888193	1.31788981498075	1.79871247762391	2.58233934165359	0.053777395324715	0.10510976521702	0.0234054168495527	0.460606499779391	0.531760843699089	0.418507532640089	0.459322797447378	0.530441601898672	0.41725065602415	0.00365897583766337	0.00520171850303416	0.00520821720083929
213	8.47500280622663	0.27	6.11788441286905	4.5488250438338	7.6869437819043	0.330394463896184	9.13779383422494	7.10674692577936	11.1688407426705	1.04	0.68	1.68	4.78667748474257	6.15466857949318	7.52265967424379	6.55424547692064	8.42739224183562	10.3005390067506	6.52941876962969	8.3944220281882	10.261891219864	6.11788441286905	1.283973627191	-0.155541754702951	0.32629523160315	0.053777395324715	0.10510976521702	0.0234054168495527	0.460606499779391	0.531760843699089	0.418507532640089	0.459322797447378	0.530441601898672	0.41725065602415	0.00365897583766337	0.00520171850303416	0.00520821720083929
213	8.47500280622663	0.27	6.13911096451951	4.55570877903385	7.72251315000517	0.34076562437203	9.6908653694715	7.58640837298387	11.7953223659591	0.99	0.66	1.61	5.28953878667078	6.7568480007968	8.22415721492282	7.33898185362254	9.37480314739203	11.4106244411615	7.31203425243298	9.34100901343331	11.3681208773853	6.13911096451951	1.23984608518656	-0.680333537901193	-0.462501296397602	0.053777395324715	0.10510976521702	0.0234054168495527	0.460606499779391	0.531760843699089	0.418507532640089	0.459322797447378	0.530441601898672	0.41725065602415	0.00365897583766337	0.00520171850303416	0.00520821720083929
213	8.47500280622663	0.27	6.15022556799266	4.58912841153894	7.71132272444638	0.323105180733893	8.95898505794177	6.93441454113801	10.9835555747455	0.97	0.67	1.55	4.92640454651505	6.36471679905679	7.80302905159853	6.88565665816482	8.89599183156019	10.9063270049556	6.90265074626	8.91663005738578	10.9314584926295	6.15022556799266	1.22479909127825	1.05615642374497	1.12038737117501	0.053777395324715	0.10510976521702	0.0234054168495527	0.460606499779391	0.531760843699089	0.418507532640089	0.459322797447378	0.530441601898672	0.41725065602415	0.00365897583766337	0.00520171850303416	0.00520821720083929
213	8.47500280622663	0.27	6.1612308819632	4.58053969966736	7.74192206425904	0.331694541736219	9.6455892773395	7.50795911774881	11.7832194369302	1.05	0.67	1.68	5.02519511711078	6.45594460198341	7.88669408685604	6.86471195632564	8.8191998650377	10.7736877737498	6.81938947769681	8.75999080630493	10.7021578351002	6.1612308819632	1.29982342819651	0.532291072659747	0.903745555664518	0.053777395324715	0.10510976521702	0.0234054168495527	0.460606499779391	0.531760843699089	0.418507532640089	0.459322797447378	0.530441601898672	0.41725065602415	0.00365897583766337	0.00520171850303416	0.00520821720083929
213	8.47500280622663	0.27	6.16460645503868	4.56590126508713	7.76331164499022	0.316281054082263	8.74977056477429	6.7412127126688	10.7583284168798	0.96	0.59	1.66	4.80569081576377	6.23755603560078	7.66942125543779	6.72615160227334	8.73022196632058	10.7342923303678	6.60170450484144	8.56936933232624	10.5361823379939	6.16460645503868	1.24588821665699	-0.0670529797925863	-0.172193595738532	0.053777395324715	0.10510976521702	0.0234054168495527	0.460606499779391	0.531760843699089	0.418507532640089	0.459322797447378	0.530441601898672	0.41725065602415	0.00365897583766337	0.00520171850303416	0.00520821720083929
213	8.47500280622663	0.27	6.17488875097544	4.58500542133932	7.76477208061157	0.375467083026298	10.3466460818082	8.26322627911291	12.4300658845035	0.89	0.65	1.39	6.2223848115491	7.79124415274137	9.36010349393364	8.90715655382401	11.1529314755216	13.3987063972191	8.98234982520818	11.2459758174995	13.5100688809347	6.17488875097544	1.17419270381786	-0.337061034524248	-0.690081093940727	0.053777395324715	0.10510976521702	0.0234054168495527	0.460606499779391	0.531760843699089	0.418507532640089	0.459322797447378	0.530441601898672	0.41725065602415	0.00365897583766337	0.00520171850303416	0.00520821720083929
213	8.47500280622663	0.27	6.18056499454012	4.58071259374818	7.78041739533205	0.357837488780487	9.80922538343544	7.75759212681839	11.8608586400525	1.06	0.64	1.55	5.17015002357764	6.53748818169006	7.90482633980248	7.05155153698358	8.91645979814501	10.7813680593065	7.04003173345505	8.90164597554488	10.7628762327804	6.18056499454012	1.27175217503409	-0.687812053996016	-0.498198276668945	0.053777395324715	0.10510976521702	0.0234054168495527	0.460606499779391	0.531760843699089	0.418507532640089	0.459322797447378	0.530441601898672	0.41725065602415	0.00365897583766337	0.00520171850303416	0.00520821720083929
213	8.47500280622663	0.27	6.19118719113504	4.60164212280769	7.78073225946239	0.354050761250692	10.4771340052818	8.26763205445412	12.6866359561095	0.99	0.67	1.4	5.76382360249895	7.30418962387832	8.84455564525769	7.99665672745756	10.1337412666634	12.2708258058693	8.08651968395948	10.2463536929295	12.4068932636906	6.19118719113504	1.16334330479292	-0.792017640299802	-1.23108415208228	0.053777395324715	0.10510976521702	0.0234054168495527	0.460606499779391	0.531760843699089	0.418507532640089	0.459322797447378	0.530441601898672	0.41725065602415	0.00365897583766337	0.00520171850303416	0.00520821720083929
213	8.47500280622663	0.27	6.21642915628222	4.63658863645465	7.7962696761098	0.310927012524117	8.98250101284659	6.89471433493489	11.0702876907583	1.04	0.66	1.62	4.64725584018351	6.05449018821457	7.46172453624562	6.36507920099832	8.29248719995824	10.2198951989182	6.33977785692176	8.25949969966187	10.1799167469537	6.21642915628222	1.2572037169137	0.787132741290154	1.0901462010421	0.053777395324715	0.10510976521702	0.0234054168495527	0.460606499779391	0.531760843699089	0.418507532640089	0.459322797447378	0.530441601898672	0.41725065602415	0.00365897583766337	0.00520171850303416	0.00520821720083929
213	8.47500280622663	0.27	6.23975102198983	4.65316526761547	7.82633677636418	0.3721847401038	10.1541274431428	8.09508772605126	12.2131671602343	1	0.68	1.55	5.62651897071471	7.05766171082209	8.48880445092946	7.79701961500459	9.78024371405551	11.7634678131064	7.82111431397059	9.81032590297121	11.8002161306987	6.23975102198983	1.24833015781643	1.19877051990578	1.46233106365387	0.053777395324715	0.10510976521702	0.0234054168495527	0.460606499779391	0.531760843699089	0.418507532640089	0.459322797447378	0.530441601898672	0.41725065602415	0.00365897583766337	0.00520171850303416	0.00520821720083929
213	8.47500280622663	0.27	6.26774143435301	4.67482783411858	7.86065503458745	0.340904210291075	9.60934380767513	7.52323344795886	11.6954541673914	0.98	0.64	1.54	5.28454359167011	6.74988973694309	8.21523588221607	7.35331398455118	9.3923075353336	11.431301086116	7.34698131188839	9.38371998088799	11.4222641903975	6.26774143435301	1.19855588364452	-0.934208879731827	-1.12327016599556	0.053777395324715	0.10510976521702	0.0234054168495527	0.460606499779391	0.531760843699089	0.418507532640089	0.459322797447378	0.530441601898672	0.41725065602415	0.00365897583766337	0.00520171850303416	0.00520821720083929
213	8.47500280622663	0.27	6.27136568176299	4.67913373778273	7.86359762574325	0.335089577516528	9.07165961669959	7.07651988073003	11.0667993526692	0.94	0.65	1.38	5.12982672535093	6.57611972118584	8.02241271702074	7.22828272970577	9.26621017708416	11.3041376244625	7.29274444976901	9.34866713761484	11.4060914170356	6.27136568176299	1.13262904447823	0.315922657279328	-0.429883843415559	0.053777395324715	0.10510976521702	0.0234054168495527	0.460606499779391	0.531760843699089	0.418507532640089	0.459322797447378	0.530441601898672	0.41725065602415	0.00365897583766337	0.00520171850303416	0.00520821720083929
213	8.47500280622663	0.27	6.27416199401223	4.64319864175246	7.905125346272	0.318936108992805	8.76378413719317	6.7642942350251	10.7632740393612	1.01	0.63	1.52	4.66604197635824	6.04529951464095	7.42455705292365	6.44714186594295	8.35288319103924	10.2586245161355	6.43705094862582	8.34033221893406	10.2413095339075	6.27416199401223	1.21998680995168	-0.738239769543712	-0.921071858158042	0.053777395324715	0.10510976521702	0.0234054168495527	0.460606499779391	0.531760843699089	0.418507532640089	0.459322797447378	0.530441601898672	0.41725065602415	0.00365897583766337	0.00520171850303416	0.00520821720083929
213	8.47500280622663	0.27	6.29333021024901	4.6784970469013	7.90816337359672	0.335114513373219	8.47364200698718	6.61012920054881	10.3371548134255	1.01	0.69	1.64	4.54737566459972	5.82936161821227	7.11134757182483	6.27665852083892	8.04616002078732	9.81566152073571	6.27385045497373	8.04286620941445	9.81073869514026	6.29333021024901	1.21788613130104	0.0443835486725486	0.0407836644654021	0.053777395324715	0.10510976521702	0.0234054168495527	0.460606499779391	0.531760843699089	0.418507532640089	0.459322797447378	0.530441601898672	0.41725065602415	0.00365897583766337	0.00520171850303416	0.00520821720083929
213	8.47500280622663	0.27	6.31927688783269	4.69952617961095	7.93902759605444	0.319400195092845	8.88233618662304	6.85796107242948	10.9067113008166	0.99	0.66	1.63	4.78592826512583	6.1986679957706	7.61140772641537	6.64256386874171	8.6033567120231	10.5641495553045	6.60984180065316	8.56166337554471	10.5117013432587	6.31927688783269	1.21551108128293	0.13541783346808	0.1866949710557	0.053777395324715	0.10510976521702	0.0234054168495527	0.460606499779391	0.531760843699089	0.418507532640089	0.459322797447378	0.530441601898672	0.41725065602415	0.00365897583766337	0.00520171850303416	0.00520821720083929
213	8.47500280622663	0.27	6.37723555059252	4.72853369244474	8.02593740874031	0.337744914809029	9.89478445340247	7.73151787321697	12.058051033588	1.06	0.7	1.56	5.1448464866261	6.5843664679816	8.0238864493371	7.01304818743539	8.97528807588784	10.9375279643403	7.05434474214834	9.02848340910091	11.0024941999209	6.37723555059252	1.26767057727347	-0.578276200547682	-0.104916968744447	0.053777395324715	0.10510976521702	0.0234054168495527	0.460606499779391	0.531760843699089	0.418507532640089	0.459322797447378	0.530441601898672	0.41725065602415	0.00365897583766337	0.00520171850303416	0.00520821720083929
213	8.47500280622663	0.27	6.37956266690235	4.75873141105559	8.00039392274911	0.323792279275657	8.55394361936503	6.62393760206382	10.4839496366662	0.93	0.64	1.46	4.82879757898812	6.23575654262221	7.64271550625629	6.81969183323436	8.80673444519698	10.7937770571596	6.83859031039027	8.83015925761769	10.8225592090404	6.37956266690235	1.18815413453342	-0.333260579513668	-0.863996270890739	0.053777395324715	0.10510976521702	0.0234054168495527	0.460606499779391	0.531760843699089	0.418507532640089	0.459322797447378	0.530441601898672	0.41725065602415	0.00365897583766337	0.00520171850303416	0.00520821720083929
213	8.47500280622663	0.27	6.38017928724399	4.75688769205622	8.00347088243176	0.354043613655464	10.7538168430547	8.48593035954014	13.0217033265692	1.02	0.71	1.69	5.7813706033626	7.32645660949674	8.87154261563087	7.95042926012137	10.0752017120773	12.1999741640333	7.94318563836548	10.0648076709899	12.1866517973746	6.38017928724399	1.31980647484413	1.19926670393952	2.00678113641535	0.053777395324715	0.10510976521702	0.0234054168495527	0.460606499779391	0.531760843699089	0.418507532640089	0.459322797447378	0.530441601898672	0.41725065602415	0.00365897583766337	0.00520171850303416	0.00520821720083929
213	8.47500280622663	0.27	6.40408097383288	4.73941037817796	8.06875156948781	0.367007435936748	9.60808415309138	7.6380029284447	11.5781653777381	0.9	0.66	1.52	5.68607048713568	7.15268693304017	8.61930337894466	8.10031335041737	10.1896389758347	12.278964601252	8.1175866011479	10.2131053398037	12.3051532072066	6.40408097383288	1.17722744103547	-1.23728152308473	-1.5499891174586	0.053777395324715	0.10510976521702	0.0234054168495527	0.460606499779391	0.531760843699089	0.418507532640089	0.459322797447378	0.530441601898672	0.41725065602415	0.00365897583766337	0.00520171850303416	0.00520821720083929
213	8.47500280622663	0.27	6.42367376159884	4.7934685986618	8.05387892453588	0.306370590747697	8.27043490062184	6.32751891577613	10.2133508854675	0.89	0.59	1.29	4.76425034730884	6.22715204366159	7.69005374001434	6.81957454466115	8.91358019980564	11.0075858549501	6.86554243493665	8.97407950587332	11.0820206398432	6.42367376159884	1.09349294470717	-0.18848554315601	-1.15869130859628	0.053777395324715	0.10510976521702	0.0234054168495527	0.460606499779391	0.531760843699089	0.418507532640089	0.459322797447378	0.530441601898672	0.41725065602415	0.00365897583766337	0.00520171850303416	0.00520821720083929
213	8.47500280622663	0.27	6.46788165825166	4.78758590252199	8.14817741398133	0.276631469544159	8.28127832856828	6.19048138535563	10.3720752717809	1.02	0.66	1.47	4.21597857699085	5.63989936322807	7.06382014946529	5.79693627611891	7.75481578364474	9.71269529117057	5.82979629132043	7.79725496746835	9.76629215100508	6.46788165825166	1.1973756355927	-0.117331908427546	-0.0801084160837344	0.053777395324715	0.10510976521702	0.0234054168495527	0.460606499779391	0.531760843699089	0.418507532640089	0.459322797447378	0.530441601898672	0.41725065602415	0.00365897583766337	0.00520171850303416	0.00520821720083929
213	8.47500280622663	0.27	6.48265385419507	4.81552634484074	8.1497813635494	0.292699486399712	8.91048306085295	6.74787550013671	11.0730906215692	1.04	0.71	1.67	4.53729788283797	5.99144366641806	7.44558944999815	6.20885754230766	8.19871676009147	10.1885759778753	6.20987036984199	8.20064568172167	10.191086037651	6.48265385419507	1.27208053938727	0.0766715927874166	0.652096122937884	0.053777395324715	0.10510976521702	0.0234054168495527	0.460606499779391	0.531760843699089	0.418507532640089	0.459322797447378	0.530441601898672	0.41725065602415	0.00365897583766337	0.00520171850303416	0.00520821720083929
213	8.47500280622663	0.27	6.51527071538422	4.84380752751465	8.18673390325379	0.308927191088349	9.86797075798151	7.56362761842418	12.1723138975388	1.1	0.69	1.48	4.90284447277218	6.39655048199305	7.89025649121392	6.61965989389231	8.6364127844678	10.6531656750433	6.67609269645026	8.71183793933979	10.7451704482256	6.51527071538422	1.29726041945062	0.712945387790483	1.3318596889557	0.053777395324715	0.10510976521702	0.0234054168495527	0.460606499779391	0.531760843699089	0.418507532640089	0.459322797447378	0.530441601898672	0.41725065602415	0.00365897583766337	0.00520171850303416	0.00520821720083929
213	8.47500280622663	0.27	6.51570549504684	4.83103548818938	8.2003755019043	0.33488244477295	10.141969796253	7.91039838488091	12.373541207625	0.95	0.7	1.5	5.68266456867056	7.28577874508167	8.88889292149278	7.97806612620176	10.2287270182367	12.4793879102716	8.04808883319364	10.3195386100894	12.5902847835238	6.51570549504684	1.24625602436257	-1.15558290341851	-0.997484058859773	0.053777395324715	0.10510976521702	0.0234054168495527	0.460606499779391	0.531760843699089	0.418507532640089	0.459322797447378	0.530441601898672	0.41725065602415	0.00365897583766337	0.00520171850303416	0.00520821720083929
213	8.47500280622663	0.27	6.52867510657248	4.8718585464187	8.18549166672625	0.335583116291801	10.0537794325182	7.84508776242714	12.2624711026094	1.09	0.72	1.69	5.10590037137005	6.54340622982218	7.98091208827431	6.90385537095907	8.84755419385579	10.7912530167525	6.90971807748558	8.85579549425879	10.8007806637631	6.52867510657248	1.28987944190233	-0.336986485899384	0.250082929954747	0.053777395324715	0.10510976521702	0.0234054168495527	0.460606499779391	0.531760843699089	0.418507532640089	0.459322797447378	0.530441601898672	0.41725065602415	0.00365897583766337	0.00520171850303416	0.00520821720083929
213	8.47500280622663	0.27	6.58132417983171	4.87753138924351	8.28511697041991	0.362402518442898	9.94129600422114	7.88253392779734	12.0000580806449	0.96	0.64	1.38	5.61259833816099	7.07849810017241	8.54439786218383	7.8517753591526	9.9025039053397	11.9532324515268	7.91701073147761	9.98548425352633	12.053879391117	6.58132417983171	1.16228948777812	-0.0472331275931697	-0.440696055469231	0.053777395324715	0.10510976521702	0.0234054168495527	0.460606499779391	0.531760843699089	0.418507532640089	0.459322797447378	0.530441601898672	0.41725065602415	0.00365897583766337	0.00520171850303416	0.00520821720083929
213	8.47500280622663	0.27	6.58303830754711	4.89391514366409	8.27216147143014	0.349036096174546	9.58346569842052	7.54007535484147	11.6268560419996	0.88	0.57	1.57	5.71544999298015	7.26435962255906	8.81326925213797	8.20447871778697	10.4279250093762	12.6513713009655	8.06812435542551	10.2549392067847	12.4419173700669	6.58303830754711	1.21853280472351	-0.901705561594086	-1.54852467350499	0.053777395324715	0.10510976521702	0.0234054168495527	0.460606499779391	0.531760843699089	0.418507532640089	0.459322797447378	0.530441601898672	0.41725065602415	0.00365897583766337	0.00520171850303416	0.00520821720083929
213	8.47500280622663	0.27	6.60633077297224	4.90067961315234	8.31198193279214	0.314504186126698	9.11765804263924	7.01601986142317	11.2192962238553	1.11	0.7	1.59	4.50112371985671	5.84942855006984	7.19773338028297	6.05490034975912	7.86863662899636	9.6823729082336	6.07531456468754	7.89567724151557	9.7164300946499	6.60633077297224	1.28525377197129	0.297011479930617	1.04302631910382	0.053777395324715	0.10510976521702	0.0234054168495527	0.460606499779391	0.531760843699089	0.418507532640089	0.459322797447378	0.530441601898672	0.41725065602415	0.00365897583766337	0.00520171850303416	0.00520821720083929
213	8.47500280622663	0.27	6.63834590940198	4.92714470038221	8.34954711842176	0.321033496220573	9.66768422133141	7.47257103616716	11.8627974064957	1.02	0.66	1.47	5.09229917135331	6.58819302097165	8.08408687058999	7.00351929491798	9.06084567862434	11.1181720623307	7.04160732767879	9.11084434753693	11.1777834242319	6.63834590940198	1.22784011318586	0.64331476699204	0.816708556596799	0.053777395324715	0.10510976521702	0.0234054168495527	0.460606499779391	0.531760843699089	0.418507532640089	0.459322797447378	0.530441601898672	0.41725065602415	0.00365897583766337	0.00520171850303416	0.00520821720083929
213	8.47500280622663	0.27	6.68135108373331	4.9499732677455	8.41272889972113	0.304363249056209	8.94385804188518	6.83277405173252	11.0549420320378	0.92	0.64	1.33	5.01198182614312	6.5605058241559	8.10902982216868	7.09638958258276	9.28892138917425	11.4814531957657	7.17327055625646	9.3892813163879	11.6047755070495	6.68135108373331	1.12902807696672	0.137033212190691	-0.536979549700807	0.053777395324715	0.10510976521702	0.0234054168495527	0.460606499779391	0.531760843699089	0.418507532640089	0.459322797447378	0.530441601898672	0.41725065602415	0.00365897583766337	0.00520171850303416	0.00520821720083929
213	8.47500280622663	0.27	6.74001787655441	5.00272679349883	8.47730895960999	0.315908015080468	9.58290861019144	7.38120052826953	11.7846166921133	1.01	0.67	1.61	5.09588133180759	6.61591090826811	8.13594048472864	7.04333990937923	9.14426893072354	11.2451979520678	7.02690011501534	9.12510039483557	11.2212099745062	6.74001787655441	1.22943696070931	0.00741860660936498	0.10522774167185	0.053777395324715	0.10510976521702	0.0234054168495527	0.460606499779391	0.531760843699089	0.418507532640089	0.459322797447378	0.530441601898672	0.41725065602415	0.00365897583766337	0.00520171850303416	0.00520821720083929
213	8.47500280622663	0.27	6.7662948276265	5.04790700178922	8.48468265346379	0.339206777289251	9.1968608180641	7.19273212777445	11.2009895083537	0.98	0.59	1.65	5.05463565614012	6.46302125391796	7.87140685169579	7.03462847987294	8.99470436085869	10.9547802418444	6.91714990078663	8.84448608760099	10.7715883233172	6.7662948276265	1.21080082308317	-0.490360664143768	-0.62443941481542	0.053777395324715	0.10510976521702	0.0234054168495527	0.460606499779391	0.531760843699089	0.418507532640089	0.459322797447378	0.530441601898672	0.41725065602415	0.00365897583766337	0.00520171850303416	0.00520821720083929
213	8.47500280622663	0.27	6.77870239841718	5.0285371780901	8.52886761874426	0.32173048665866	9.5721323158609	7.40218497212343	11.7420796595984	1.03	0.7	1.51	5.03718015392716	6.51382735149182	7.99047454905649	6.9239898139038	8.95375445249751	10.9835190910912	6.97788133439544	9.02357871630802	11.0674920578503	6.77870239841718	1.22842043721391	-0.97587485627682	-0.97948607380745	0.053777395324715	0.10510976521702	0.0234054168495527	0.460606499779391	0.531760843699089	0.418507532640089	0.459322797447378	0.530441601898672	0.41725065602415	0.00365897583766337	0.00520171850303416	0.00520821720083929
213	8.47500280622663	0.27	6.78035917279806	5.05788680346089	8.50283154213522	0.305827841543405	9.25575671981186	7.07858603320106	11.4329274064227	1.02	0.68	1.46	4.83410029627963	6.32093134019606	7.80776238411249	6.65379314980161	8.70030969033291	10.7468262308642	6.71072209026748	8.7738298219921	10.8374248842107	6.78035917279806	1.18331559667296	-0.369902358805973	-0.434241222023831	0.053777395324715	0.10510976521702	0.0234054168495527	0.460606499779391	0.531760843699089	0.418507532640089	0.459322797447378	0.530441601898672	0.41725065602415	0.00365897583766337	0.00520171850303416	0.00520821720083929
213	8.47500280622663	0.27	6.81044807904597	5.06635547328624	8.55454068480569	0.358897112690894	10.0602009217515	7.96091786690803	12.159483976595	1.06	0.66	1.6	5.29608851935169	6.69265975290773	8.08923098646377	7.21849998835221	9.12200847321254	11.0255169580729	7.19860064521781	9.09792116642814	10.9958545782847	6.81044807904597	1.22213559011276	-0.0878966459397193	-0.0078131876115611	0.053777395324715	0.10510976521702	0.0234054168495527	0.460606499779391	0.531760843699089	0.418507532640089	0.459322797447378	0.530441601898672	0.41725065602415	0.00365897583766337	0.00520171850303416	0.00520821720083929
213	8.47500280622663	0.27	6.86235658923168	5.09987051805164	8.62484266041173	0.334267062715796	9.45115335647801	7.36870854186424	11.5335981710918	0.98	0.64	1.48	5.16839226782405	6.62901343595307	8.08963460408209	7.18754978931595	9.21879796577762	11.2500461422393	7.20270209069571	9.23893844734532	11.2738832737381	6.86235658923168	1.19037184356602	0.327314129901331	0.102927835964154	0.053777395324715	0.10510976521702	0.0234054168495527	0.460606499779391	0.531760843699089	0.418507532640089	0.459322797447378	0.530441601898672	0.41725065602415	0.00365897583766337	0.00520171850303416	0.00520821720083929
213	8.47500280622663	0.27	6.98379181025633	5.19062141086451	8.77696220964816	0.328054039552151	10.5802560329043	8.21610010156263	12.944411964246	1.01	0.71	1.49	5.65498475877665	7.28218812702259	8.90939149526854	7.80695060956365	10.053375112812	12.2997996160603	7.89238039773926	10.1644026900725	12.4362424250299	6.98379181025633	1.2422697506719	-0.233120145690478	0.178384763428203	0.053777395324715	0.10510976521702	0.0234054168495527	0.460606499779391	0.531760843699089	0.418507532640089	0.459322797447378	0.530441601898672	0.41725065602415	0.00365897583766337	0.00520171850303416	0.00520821720083929
213	8.47500280622663	0.27	6.99853114575663	5.22154728669109	8.77551500482216	0.351436659251576	9.23483555292022	7.2761383849856	11.1935327208548	1.08	0.65	1.61	4.76570692819796	6.04860950227898	7.33151207636	6.45865520388101	8.1972903132149	9.93592542254879	6.43319270384602	8.16422251216633	9.89556187407634	6.99853114575663	1.22112053106809	0.476948480791198	0.468685622606885	0.053777395324715	0.10510976521702	0.0234054168495527	0.460606499779391	0.531760843699089	0.418507532640089	0.459322797447378	0.530441601898672	0.41725065602415	0.00365897583766337	0.00520171850303416	0.00520821720083929
213	8.47500280622663	0.27	7.00250516623378	5.19896198531605	8.80604834715151	0.273718925141749	8.96079613006647	6.68186075908641	11.2397315010465	0.95	0.64	1.49	4.79200435216688	6.42637965715851	8.06075496215014	6.72307866223182	9.01607193426406	11.3090652062963	6.73231546604261	9.0292910593671	11.3261468748646	7.00250516623378	1.20987528010081	-0.322008711870444	-0.465344352564929	0.053777395324715	0.10510976521702	0.0234054168495527	0.460606499779391	0.531760843699089	0.418507532640089	0.459322797447378	0.530441601898672	0.41725065602415	0.00365897583766337	0.00520171850303416	0.00520821720083929
213	8.47500280622663	0.27	7.03602996394201	5.20780239809624	8.86425752978777	0.310876207663746	9.43188546155359	7.239389211698	11.6243817114092	1.09	0.71	1.69	4.71984666114649	6.14928301300551	7.57871936486453	6.38584489958409	8.31983968630914	10.2538344730342	6.377371301907	8.30934094227528	10.2413779468767	7.03602996394201	1.26538433499703	-0.968594962002563	-0.334023216324446	0.053777395324715	0.10510976521702	0.0234054168495527	0.460606499779391	0.531760843699089	0.418507532640089	0.459322797447378	0.530441601898672	0.41725065602415	0.00365897583766337	0.00520171850303416	0.00520821720083929
213	8.47500280622663	0.27	7.04223313735911	5.24570927324287	8.83875700147535	0.356855775082226	10.04382365039	7.93862849117295	12.1490188096071	1	0.63	1.5	5.51400831273527	6.97623363550485	8.43845895827443	7.63908771937492	9.6648495377475	11.6906113561201	7.63423856842312	9.65991145165431	11.6835205654436	7.04223313735911	1.18569378961885	0.0141778926792811	-0.209157824778644	0.053777395324715	0.10510976521702	0.0234054168495527	0.460606499779391	0.531760843699089	0.418507532640089	0.459322797447378	0.530441601898672	0.41725065602415	0.00365897583766337	0.00520171850303416	0.00520821720083929
213	8.47500280622663	0.27	7.05921746439776	5.25064249175068	8.86779243704485	0.300713007164298	8.70231114011407	6.63039732275541	10.7742249574727	0.92	0.56	1.45	4.86535375526643	6.38571417729995	7.90607459933347	6.88984092268687	9.04282752548455	11.1958141282822	6.82244164842067	8.9533569416256	11.0853705674653	7.05921746439776	1.11447414771999	0.873211080599813	-0.103305179413277	0.053777395324715	0.10510976521702	0.0234054168495527	0.460606499779391	0.531760843699089	0.418507532640089	0.459322797447378	0.530441601898672	0.41725065602415	0.00365897583766337	0.00520171850303416	0.00520821720083929
213	8.47500280622663	0.27	7.09011167072672	5.27567497023348	8.90454837121996	0.278303263009689	8.53893947659056	6.39206022617552	10.6858187270056	1.17	0.63	1.66	3.94778313591357	5.27371145944914	6.59963978298471	5.24080995981228	7.00102274879931	8.76123553778635	5.18232726848036	6.92181052667002	8.66263280567604	7.09011167072672	1.26350790178882	-0.520440953721372	-0.137099150111237	0.053777395324715	0.10510976521702	0.0234054168495527	0.460606499779391	0.531760843699089	0.418507532640089	0.459322797447378	0.530441601898672	0.41725065602415	0.00365897583766337	0.00520171850303416	0.00520821720083929
213	8.47500280622663	0.27	7.10159232188318	5.28169797931817	8.9214866644482	0.323187592154151	9.90702000485761	7.66863226734567	12.1454077423695	0.91	0.6	1.31	5.70745605634448	7.37339845696133	9.03934085757818	8.1299359291574	10.502973030972	12.8760101327865	8.18708451358522	10.5765830239913	12.9659067834423	7.10159232188318	1.1089920342214	-0.921326887955472	-1.84521914521305	0.053777395324715	0.10510976521702	0.0234054168495527	0.460606499779391	0.531760843699089	0.418507532640089	0.459322797447378	0.530441601898672	0.41725065602415	0.00365897583766337	0.00520171850303416	0.00520821720083929
213	8.47500280622663	0.27	7.10680001095505	5.26928280814941	8.94431721376068	0.332755927447004	9.84075116413594	7.66508041036921	12.0164219179027	0.96	0.6	1.57	5.46466467010212	7.01576530641115	8.56686594272017	7.64866959756217	9.81968227554127	11.9906949535204	7.56719837797854	9.71527224891411	11.8642243797676	7.10680001095505	1.20920305685689	-0.604252639263778	-0.85438471687643	0.053777395324715	0.10510976521702	0.0234054168495527	0.460606499779391	0.531760843699089	0.418507532640089	0.459322797447378	0.530441601898672	0.41725065602415	0.00365897583766337	0.00520171850303416	0.00520821720083929
213	8.47500280622663	0.27	7.12994509414686	5.29703814993707	8.96285203835665	0.29219121350296	8.79516355563489	6.65792116113714	10.9324059501326	0.98	0.63	1.59	4.69702171628052	6.20480075074971	7.7125797852189	6.54692393453033	8.64853539068648	10.7501468468426	6.5083892973069	8.59704348229055	10.687075439277	7.12994509414686	1.18160764646061	0.0821598885858646	-0.0828060806145671	0.053777395324715	0.10510976521702	0.0234054168495527	0.460606499779391	0.531760843699089	0.418507532640089	0.459322797447378	0.530441601898672	0.41725065602415	0.00365897583766337	0.00520171850303416	0.00520821720083929
213	8.47500280622663	0.27	7.13004599984854	5.28502339815717	8.97506860153991	0.340394605928596	9.61130404752132	7.52239975565827	11.7002083393844	1.08	0.58	1.47	4.94571083691991	6.31909126459323	7.69247169226655	6.71184906073299	8.57567054918236	10.4394920376317	6.66585725383873	8.51598146248397	10.3670029198976	7.13004599984854	1.15629866479912	-1.13684325846449	-1.55140792934076	0.053777395324715	0.10510976521702	0.0234054168495527	0.460606499779391	0.531760843699089	0.418507532640089	0.459322797447378	0.530441601898672	0.41725065602415	0.00365897583766337	0.00520171850303416	0.00520821720083929
213	8.47500280622663	0.27	7.22652109404902	5.36265566795238	9.09038652014566	0.283423854032191	8.90685243629329	6.69567958972297	11.1180252828636	0.99	0.6	1.49	4.68250224547363	6.22884592582053	7.77518960616742	6.50433595608994	8.65231972059862	10.8003034851073	6.46989873454562	8.6067090964971	10.7441256063965	7.22652109404902	1.14652399614197	-0.248378697806535	-0.750504005978559	0.053777395324715	0.10510976521702	0.0234054168495527	0.460606499779391	0.531760843699089	0.418507532640089	0.459322797447378	0.530441601898672	0.41725065602415	0.00365897583766337	0.00520171850303416	0.00520821720083929
213	8.47500280622663	0.27	7.25676124753562	5.40807952083156	9.10544297423969	0.252302774695135	8.84268636870935	6.46600175584968	11.219370981569	1	0.68	1.47	4.4765770950414	6.12201616261352	7.76745523018563	6.19404787421155	8.47077139360075	10.7474949129899	6.24677654504948	8.54274574773856	10.8383944892791	7.25676124753562	1.18280856569037	0.254472381349618	0.377462432521026	0.053777395324715	0.10510976521702	0.0234054168495527	0.460606499779391	0.531760843699089	0.418507532640089	0.459322797447378	0.530441601898672	0.41725065602415	0.00365897583766337	0.00520171850303416	0.00520821720083929
213	8.47500280622663	0.27	7.29049109894572	5.43692247940748	9.14405971848396	0.35893172986446	10.1021771378295	7.99429338743269	12.2100608882263	0.91	0.57	1.43	5.93377845677913	7.49835891202761	9.0629393672761	8.44279551553673	10.6689374160954	12.895079316654	8.389350997996	10.6006965435701	12.8127207346469	7.29049109894572	1.12945804899388	-0.416271008445476	-1.16973658195319	0.053777395324715	0.10510976521702	0.0234054168495527	0.460606499779391	0.531760843699089	0.418507532640089	0.459322797447378	0.530441601898672	0.41725065602415	0.00365897583766337	0.00520171850303416	0.00520821720083929
213	8.47500280622663	0.27	7.36015721300823	5.48814694164964	9.23216748436681	0.338222198178155	9.55770883108592	7.47036351713044	11.6450541450414	0.97	0.66	1.54	5.27938957022549	6.75453988315011	8.22969019607473	7.36372061876038	9.42126811181077	11.4788156048612	7.37370050437258	9.43344267623794	11.4950616333308	7.36015721300823	1.18084490248363	0.504210346062916	0.215692490514966	0.053777395324715	0.10510976521702	0.0234054168495527	0.460606499779391	0.531760843699089	0.418507532640089	0.459322797447378	0.530441601898672	0.41725065602415	0.00365897583766337	0.00520171850303416	0.00520821720083929
213	8.47500280622663	0.27	7.37375575176318	5.4933984908911	9.25411301263527	0.336717482860275	9.89276626613184	7.72496407048899	12.0605684617747	0.92	0.6	1.46	5.67138261366244	7.26290272560645	8.85442283755047	8.03291668907563	10.2871374565894	12.5413582241032	8.0135782115202	10.2614655259539	12.5093208504134	7.37375575176318	1.15557338999704	-0.156162016890466	-0.808846743636723	0.053777395324715	0.10510976521702	0.0234054168495527	0.460606499779391	0.531760843699089	0.418507532640089	0.459322797447378	0.530441601898672	0.41725065602415	0.00365897583766337	0.00520171850303416	0.00520821720083929
213	8.47500280622663	0.27	7.41118485284938	5.48997869662697	9.33239100907178	0.284611982266458	9.514810442905	7.15959932421331	11.8700215615967	0.95	0.64	1.46	5.14407190658162	6.83625813113153	8.52844435568144	7.22235148154945	9.59820545635463	11.9740594311598	7.24873146984538	9.63442008007677	12.018261403983	7.41118485284938	1.14955284311193	0.205226016168543	-0.059140358290355	0.053777395324715	0.10510976521702	0.0234054168495527	0.460606499779391	0.531760843699089	0.418507532640089	0.459322797447378	0.530441601898672	0.41725065602415	0.00365897583766337	0.00520171850303416	0.00520821720083929
213	8.47500280622663	0.27	7.46178104341827	5.53715631739245	9.38640576944409	0.29164304760534	9.11774248845245	6.89917292659776	11.3363120503071	0.94	0.67	1.48	5.01765595042252	6.63118540995385	8.24471486948517	7.07963793583177	9.35623969672337	11.632841457615	7.12550921971441	9.41706982562212	11.7081443354741	7.46178104341827	1.15081396510522	0.117285332154218	-0.278707059167547	0.053777395324715	0.10510976521702	0.0234054168495527	0.460606499779391	0.531760843699089	0.418507532640089	0.459322797447378	0.530441601898672	0.41725065602415	0.00365897583766337	0.00520171850303416	0.00520821720083929
213	8.47500280622663	0.27	7.49604643712768	5.5552319456774	9.43686092857796	0.36204986661594	11.5105156984775	9.12496081080135	13.8960705861537	0.96	0.63	1.45	6.50811425081	8.20954224403458	9.91097023725917	9.11062642850673	11.4924338528837	13.8742412772607	9.13749672801457	11.5256372476729	13.9140148898804	7.49604643712768	1.18518872095213	-0.0963953068379932	-0.341573187979821	0.053777395324715	0.10510976521702	0.0234054168495527	0.460606499779391	0.531760843699089	0.418507532640089	0.459322797447378	0.530441601898672	0.41725065602415	0.00365897583766337	0.00520171850303416	0.00520821720083929
213	8.47500280622663	0.27	7.79368963679437	5.80694686193929	9.78043241164944	0.344918333349804	9.79217019551172	7.68522131876904	11.8991190722544	0.89	0.64	1.3	5.79209113531322	7.38002717584538	8.96796321637754	8.294210776143	10.5681177143313	12.8420246525196	8.404923413747	10.7086765930658	13.0143270608928	7.79368963679437	1.07737502498137	-0.151580043755678	-1.32412951998535	0.053777395324715	0.10510976521702	0.0234054168495527	0.460606499779391	0.531760843699089	0.418507532640089	0.459322797447378	0.530441601898672	0.41725065602415	0.00365897583766337	0.00520171850303416	0.00520821720083929
213	8.47500280622663	0.27	7.88986735220165	5.87789436774162	9.90184033666168	0.330130213109285	9.59604938740098	7.46187209353331	11.7302266812687	0.88	0.57	1.37	5.67386307464261	7.29665017024433	8.91943726584606	8.15565400575997	10.488260539021	12.820867072282	8.1484465041722	10.4783544010273	12.8090924931656	7.88986735220165	1.06702506425863	0.960380315624319	-0.276562488976812	0.053777395324715	0.10510976521702	0.0234054168495527	0.460606499779391	0.531760843699089	0.418507532640089	0.459322797447378	0.530441601898672	0.41725065602415	0.00365897583766337	0.00520171850303416	0.00520821720083929
213	8.47500280622663	0.27	8.7516229461828	6.51954585485489	10.9837000375107	0.3472630110773	11.3327247403902	8.90689871843098	13.7585507623494	1.06	0.68	1.53	5.92052603199428	7.53300267129624	9.14547931059821	8.06714338438727	10.2642590094058	12.4613746344244	8.10327325095201	10.309851428411	12.516266585253	8.7516229461828	1.18507663568466	0.423293055061456	0.580452327711659	0.053777395324715	0.10510976521702	0.0234054168495527	0.460606499779391	0.531760843699089	0.418507532640089	0.459322797447378	0.530441601898672	0.41725065602415	0.00365897583766337	0.00520171850303416	0.00520821720083929
213	8.47500280622663	0.28	4.56270317192371	3.43129619146777	5.69411015237964	0.357989512901004	10.0376089329004	7.9389027502401	12.1363151155608	1.05	0.67	1.43	5.30829413583633	6.71157996421133	8.11486579258634	7.24873450603971	9.16498973713304	11.0812449682264	7.32019370609486	9.25579016182636	11.1905873419525	4.56270317192371	1.25028700730726	-0.168994304437838	-0.0852864858691692	0.053777395324715	0.10510976521702	0.0234054168495527	0.460606499779391	0.531760843699089	0.418507532640089	0.459322797447378	0.530441601898672	0.41725065602415	0.00365897583766337	0.00520171850303416	0.00520821720083929
213	8.47500280622663	0.28	4.60438976927698	3.44855740897583	5.76022212957812	0.353803929916718	8.16341917523691	6.44092251424218	9.88591583623163	1.04	0.63	1.45	4.33617737302632	5.49580179483905	6.65542621665179	5.93634465774626	7.52390200358787	9.11145934942948	5.94797707311029	7.53808177212281	9.12848085277999	4.60438976927698	1.28697559795864	-0.257453403623883	-0.245364155663696	0.053777395324715	0.10510976521702	0.0234054168495527	0.460606499779391	0.531760843699089	0.418507532640089	0.459322797447378	0.530441601898672	0.41725065602415	0.00365897583766337	0.00520171850303416	0.00520821720083929
213	8.47500280622663	0.28	4.64932505033049	3.49507521464592	5.80357488601507	0.405942369790111	9.57054698092485	7.76293871378939	11.3781552480603	0.93	0.64	1.54	5.68484774159137	7.00857038761118	8.33229303363098	8.04361192677305	9.91657524034878	11.7895385539245	8.03563022068284	9.9071054995818	11.7782647936566	4.64932505033049	1.27669588641298	-1.15310654698912	-1.45093492756528	0.053777395324715	0.10510976521702	0.0234054168495527	0.460606499779391	0.531760843699089	0.418507532640089	0.459322797447378	0.530441601898672	0.41725065602415	0.00365897583766337	0.00520171850303416	0.00520821720083929
213	8.47500280622663	0.28	4.74914575324545	3.55738326831618	5.94090823817472	0.384830438050146	10.4886894995853	8.41821730549322	12.5591616936774	1	0.68	1.57	5.82442673484926	7.25695254921172	8.68947836357418	8.05702617154681	10.0386629064852	12.0202996414237	8.0741302480651	10.0596191475277	12.0451719583994	4.74914575324545	1.34646762024105	1.30822689053054	1.95473219478411	0.053777395324715	0.10510976521702	0.0234054168495527	0.460606499779391	0.531760843699089	0.418507532640089	0.459322797447378	0.530441601898672	0.41725065602415	0.00365897583766337	0.00520171850303416	0.00520821720083929
213	8.47500280622663	0.28	4.81423072591652	3.62233967097407	6.00612178085897	0.296987592746175	8.20213562584501	6.23187014012748	10.1724011115625	0.93	0.67	1.49	4.5438588337661	5.98044336310274	7.41702789243937	6.41777893705119	8.44682127110378	10.4758636051564	6.45586353686985	8.49694013152498	10.5372819410393	4.81423072591652	1.29377693016252	-0.441077445378928	-0.391554935638558	0.053777395324715	0.10510976521702	0.0234054168495527	0.460606499779391	0.531760843699089	0.418507532640089	0.459322797447378	0.530441601898672	0.41725065602415	0.00365897583766337	0.00520171850303416	0.00520821720083929
213	8.47500280622663	0.28	4.83060171790781	3.62221946028016	6.03898397553545	0.355132573279616	9.68681368224345	7.64880338387257	11.7248239806143	1.02	0.68	1.7	5.2202149394964	6.61113208986206	8.00204924022771	7.1835287905536	9.09756748641818	11.0116061822828	7.14854630271629	9.05431077498448	10.9595339323031	4.83060171790781	1.37474150833791	1.49478375260266	2.20963915519816	0.053777395324715	0.10510976521702	0.0234054168495527	0.460606499779391	0.531760843699089	0.418507532640089	0.459322797447378	0.530441601898672	0.41725065602415	0.00365897583766337	0.00520171850303416	0.00520821720083929
213	8.47500280622663	0.28	4.88797746441993	3.66867679727301	6.10727813156686	0.408810240160224	9.86119335178326	8.00971983493605	11.7126668686305	0.95	0.68	1.38	5.75927655578357	7.09055258527998	8.42182861477639	8.08859568319257	9.95830161605124	11.8280075489099	8.19174556227535	10.083625118807	11.9776740666565	4.88797746441993	1.24374469267833	-0.29407613778031	-0.561895843701802	0.053777395324715	0.10510976521702	0.0234054168495527	0.460606499779391	0.531760843699089	0.418507532640089	0.459322797447378	0.530441601898672	0.41725065602415	0.00365897583766337	0.00520171850303416	0.00520821720083929
213	8.47500280622663	0.28	4.95736261867686	3.70547686427089	6.20924837308283	0.368663957163334	10.0656193404821	8.00906156132528	12.1221771196389	1.08	0.76	1.73	5.23762723526244	6.58253923931252	7.92745124336261	7.0942276175346	8.91587537017537	10.7375231228161	7.11545674716783	8.94371541503166	10.7718223696936	4.95736261867686	1.43187642497877	0.996697804015393	2.36363077429082	0.053777395324715	0.10510976521702	0.0234054168495527	0.460606499779391	0.531760843699089	0.418507532640089	0.459322797447378	0.530441601898672	0.41725065602415	0.00365897583766337	0.00520171850303416	0.00520821720083929
213	8.47500280622663	0.28	4.97568288152335	3.72220473788318	6.22916102516351	0.333832370391606	8.94718534198405	6.97385662891583	10.9205140550523	1.1	0.73	1.72	4.5200113522511	5.79899780973124	7.07798426721137	6.10251163672516	7.82928379098077	9.55605594523637	6.10539546722558	7.83304894989454	9.56038376871998	4.97568288152335	1.38591734448795	0.158226089086721	1.1025243160322	0.053777395324715	0.10510976521702	0.0234054168495527	0.460606499779391	0.531760843699089	0.418507532640089	0.459322797447378	0.530441601898672	0.41725065602415	0.00365897583766337	0.00520171850303416	0.00520821720083929
213	8.47500280622663	0.28	5.05132712340876	3.77483718093831	6.32781706587921	0.34819129405165	8.76843999575662	6.89534880964808	10.6415311818652	0.92	0.64	1.6	5.05795169883926	6.43192203861415	7.80589237838904	7.16151838094236	9.1069133607769	11.0523083406114	7.118627735915	9.05222609933918	10.9852289023396	5.05132712340876	1.29336321886069	0.761785332666231	0.672905406183132	0.053777395324715	0.10510976521702	0.0234054168495527	0.460606499779391	0.531760843699089	0.418507532640089	0.459322797447378	0.530441601898672	0.41725065602415	0.00365897583766337	0.00520171850303416	0.00520821720083929
213	8.47500280622663	0.28	5.09504463415892	3.82462435289909	6.36546491541874	0.408463607136923	9.85128702431189	8.00034641235498	11.7022276362688	0.99	0.66	1.49	5.57807634606818	6.8686064698125	8.15913659355681	7.73927283682067	9.52981210379095	11.3203513707612	7.77457834230645	9.57464075257617	11.3733764911053	5.09504463415892	1.23444382518434	-0.169177221400364	-0.554885954420779	0.053777395324715	0.10510976521702	0.0234054168495527	0.460606499779391	0.531760843699089	0.418507532640089	0.459322797447378	0.530441601898672	0.41725065602415	0.00365897583766337	0.00520171850303416	0.00520821720083929
213	8.47500280622663	0.28	5.22449528436263	3.90722906757179	6.54176150115346	0.374616647897557	9.43334416765507	7.53037933522275	11.3363090000874	1.06	0.7	1.51	5.01268437466561	6.27941499425789	7.54614561385017	6.83374299603864	8.56066431254061	10.2875856290426	6.88787643232167	8.62889578112116	10.3703440896099	5.22449528436263	1.32185897211288	-0.239499461337459	0.495408019866729	0.053777395324715	0.10510976521702	0.0234054168495527	0.460606499779391	0.531760843699089	0.418507532640089	0.459322797447378	0.530441601898672	0.41725065602415	0.00365897583766337	0.00520171850303416	0.00520821720083929
213	8.47500280622663	0.28	5.26076771884076	3.95898703556592	6.56254840211561	0.338627995846853	9.07490066367523	7.09479295329083	11.0550083740596	1.06	0.69	1.79	4.70632618777468	6.01982932075535	7.33333245373601	6.40785978618737	8.19624919419771	9.98463860220805	6.35015478027087	8.1235197238841	9.8957007187071	5.26076771884076	1.38333318606663	-0.549606621224668	0.4590225241809	0.053777395324715	0.10510976521702	0.0234054168495527	0.460606499779391	0.531760843699089	0.418507532640089	0.459322797447378	0.530441601898672	0.41725065602415	0.00365897583766337	0.00520171850303416	0.00520821720083929
213	8.47500280622663	0.28	5.26185918293924	3.95998495789743	6.56373340798105	0.436849747605478	10.9689807903785	9.02452606976524	12.9134355109917	1	0.66	1.71	6.23781899176084	7.58184043854866	8.92586188533648	8.6256278766147	10.4841346517381	12.3426414268615	8.54270162331913	10.3833256263032	12.2246439585724	5.26185918293924	1.34940738323541	0.740742545860412	1.42846276902506	0.053777395324715	0.10510976521702	0.0234054168495527	0.460606499779391	0.531760843699089	0.418507532640089	0.459322797447378	0.530441601898672	0.41725065602415	0.00365897583766337	0.00520171850303416	0.00520821720083929
213	8.47500280622663	0.28	5.30088199043795	3.98182773528953	6.61993624558638	0.373796910038017	10.2234677305049	8.15750043790713	12.2894350231026	1.08	0.71	1.56	5.36081781332608	6.71849769924325	8.07617758516042	7.27398199472593	9.11618954377072	10.9583970928155	7.32268884417033	9.17761409374578	11.0325897141797	5.30088199043795	1.29961666716123	-0.418936182171188	0.101333460217897	0.053777395324715	0.10510976521702	0.0234054168495527	0.460606499779391	0.531760843699089	0.418507532640089	0.459322797447378	0.530441601898672	0.41725065602415	0.00365897583766337	0.00520171850303416	0.00520821720083929
213	8.47500280622663	0.28	5.32968863544355	4.0012975301498	6.6580797407373	0.306585677302323	8.48796745295871	6.49495670851502	10.4809781974024	0.95	0.61	1.68	4.65911756418823	6.08879166084229	7.51846575749635	6.53729119818785	8.54329249769834	10.5492937972088	6.43085151705325	8.40489720684857	10.3769015399394	5.32968863544355	1.28166574245881	-0.905544199737512	-0.761590233552558	0.053777395324715	0.10510976521702	0.0234054168495527	0.460606499779391	0.531760843699089	0.418507532640089	0.459322797447378	0.530441601898672	0.41725065602415	0.00365897583766337	0.00520171850303416	0.00520821720083929
213	8.47500280622663	0.28	5.39411710043824	4.05119727963744	6.73703692123904	0.349821245000954	10.1581607594365	7.99597083225875	12.3203506866142	1.03	0.68	1.68	5.40744135381271	6.86966720134188	8.33189304887105	7.41548502055141	9.4207058189925	11.4259266174336	7.37754380102064	9.37268320710896	11.3680384112366	5.39411710043824	1.37662347689299	-0.421047662177071	0.554293845448297	0.053777395324715	0.10510976521702	0.0234054168495527	0.460606499779391	0.531760843699089	0.418507532640089	0.459322797447378	0.530441601898672	0.41725065602415	0.00365897583766337	0.00520171850303416	0.00520821720083929
213	8.47500280622663	0.28	5.54188568182981	4.14010578248965	6.94366558116997	0.346684522428536	9.10558886638544	7.15400263382957	11.0571750989413	0.99	0.59	1.48	4.99299736175446	6.35506911502856	7.71714086830266	6.93021768125656	8.82075618223495	10.7112946832133	6.89204510806294	8.7691790015797	10.6497293935475	5.54188568182981	1.19761283703629	-0.0820568264815918	-0.457777754050432	0.053777395324715	0.10510976521702	0.0234054168495527	0.460606499779391	0.531760843699089	0.418507532640089	0.459322797447378	0.530441601898672	0.41725065602415	0.00365897583766337	0.00520171850303416	0.00520821720083929
213	8.47500280622663	0.28	5.54876031325469	4.14933774321295	6.94818288329644	0.355573650478683	10.2694565530871	8.11094298428916	12.4279701218851	1.11	0.72	1.8	5.21301249361993	6.60031828822208	7.98762408282423	7.01704805194677	8.88445033333046	10.7518526147141	6.97708588512692	8.8338695294185	10.6905219535091	5.54876031325469	1.38544330946495	0.0229720019336267	0.98051746991484	0.053777395324715	0.10510976521702	0.0234054168495527	0.460606499779391	0.531760843699089	0.418507532640089	0.459322797447378	0.530441601898672	0.41725065602415	0.00365897583766337	0.00520171850303416	0.00520821720083929
213	8.47500280622663	0.28	5.55957813507927	4.16281737138527	6.95633889877326	0.398599499595349	9.7616557833386	7.88958412275559	11.6337274439216	1.02	0.59	1.58	5.38268766495417	6.65991303939012	7.93713841382607	7.40613709578169	9.16349453765442	10.9208519795272	7.30919860666292	9.04281566112436	10.7770495538682	5.55957813507927	1.26236830980686	-0.409621892772746	-0.659175521451092	0.053777395324715	0.10510976521702	0.0234054168495527	0.460606499779391	0.531760843699089	0.418507532640089	0.459322797447378	0.530441601898672	0.41725065602415	0.00365897583766337	0.00520171850303416	0.00520821720083929
213	8.47500280622663	0.28	5.55969297265357	4.16838263442707	6.95100331088008	0.337964715638604	8.66322277539076	6.77013900752803	10.5563065432535	0.98	0.61	1.71	4.75869857447734	6.08933816953993	7.41997776460253	6.62333356399893	8.47536721429838	10.3274008645978	6.50701396009017	8.32682681935097	10.1459540218392	5.55969297265357	1.22533831504732	-0.991466738559913	-1.22461088012185	0.053777395324715	0.10510976521702	0.0234054168495527	0.460606499779391	0.531760843699089	0.418507532640089	0.459322797447378	0.530441601898672	0.41725065602415	0.00365897583766337	0.00520171850303416	0.00520821720083929
213	8.47500280622663	0.28	5.58901186450283	4.19423089762975	6.98379283137592	0.368864870150006	9.57855887546943	7.6223592847774	11.5347584661615	0.94	0.55	1.64	5.51930917650377	6.93578273129171	8.35225628607964	7.77354930084468	9.76855024378184	11.763551186719	7.58303523658835	9.52884069507736	11.4752249162335	5.58901186450283	1.28630093735657	0.668971076708572	0.341745846437555	0.053777395324715	0.10510976521702	0.0234054168495527	0.460606499779391	0.531760843699089	0.418507532640089	0.459322797447378	0.530441601898672	0.41725065602415	0.00365897583766337	0.00520171850303416	0.00520821720083929
213	8.47500280622663	0.28	5.61408453587258	4.20096100927503	7.02720806247013	0.322155482152007	10.4191379607544	8.0594774150709	12.7787985064379	1.02	0.74	1.52	5.50531712444166	7.11716848166844	8.72901983889522	7.57838017174955	9.79718466371673	12.0159891556839	7.67259867999698	9.91836211172853	12.1657140008296	5.61408453587258	1.31189507591797	0.874777879295643	1.50619499375371	0.053777395324715	0.10510976521702	0.0234054168495527	0.460606499779391	0.531760843699089	0.418507532640089	0.459322797447378	0.530441601898672	0.41725065602415	0.00365897583766337	0.00520171850303416	0.00520821720083929
213	8.47500280622663	0.28	5.63466533152844	4.23028451501681	7.03904614804007	0.375637575214839	9.61646581375596	7.68078021651896	11.552151410993	0.95	0.63	1.52	5.5261279126564	6.91880494643128	8.31148198020615	7.76305655888962	9.71947717606349	11.6758977932374	7.74352455761962	9.69323695726573	11.6467606977603	5.63466533152844	1.20229261639223	-0.243690174528668	-0.50061093671338	0.053777395324715	0.10510976521702	0.0234054168495527	0.460606499779391	0.531760843699089	0.418507532640089	0.459322797447378	0.530441601898672	0.41725065602415	0.00365897583766337	0.00520171850303416	0.00520821720083929
213	8.47500280622663	0.28	5.65844515259598	4.2401009765154	7.07678932867656	0.316086051866447	8.93004801213439	6.87918184801319	10.9809141762556	0.91	0.6	1.65	5.11919652013679	6.64536448059966	8.17153244106253	7.29157628477028	9.4653881443685	11.6392000039667	7.17403624513926	9.31243630796671	11.452755636101	5.65844515259598	1.21956194076103	-0.398229006403405	-0.955370012505979	0.053777395324715	0.10510976521702	0.0234054168495527	0.460606499779391	0.531760843699089	0.418507532640089	0.459322797447378	0.530441601898672	0.41725065602415	0.00365897583766337	0.00520171850303416	0.00520821720083929
213	8.47500280622663	0.28	5.67799480711558	4.27322744694671	7.08276216728446	0.310516134144169	9.07209454656142	6.96146021609788	11.182728877025	1.11	0.66	1.68	4.47516988333602	5.83198970234233	7.18880952134863	6.02431734158976	7.8508207767977	9.67732421200564	5.97696382527815	7.78970307497355	9.60132544553425	5.67799480711558	1.36652917568659	-0.134659771108834	0.535715020496585	0.053777395324715	0.10510976521702	0.0234054168495527	0.460606499779391	0.531760843699089	0.418507532640089	0.459322797447378	0.530441601898672	0.41725065602415	0.00365897583766337	0.00520171850303416	0.00520821720083929
213	8.47500280622663	0.28	5.70456278822894	4.27723681834002	7.13188875811785	0.333792810744581	8.74506521428644	6.8161431439721	10.6739872846008	0.99	0.64	1.54	4.76301681767964	6.11091812591811	7.45881943415658	6.61415766028321	8.48591921487171	10.3576807694602	6.60303573751273	8.47150045809863	10.3402428315623	5.70456278822894	1.24312626723654	-1.44145087958274	-1.36624032207224	0.053777395324715	0.10510976521702	0.0234054168495527	0.460606499779391	0.531760843699089	0.418507532640089	0.459322797447378	0.530441601898672	0.41725065602415	0.00365897583766337	0.00520171850303416	0.00520821720083929
[truncated: 1,345 more rows]
