# Supplementary material for: Re-expressing coefficients from regression models for inclusion in a meta-analysis
Source: BMC Med Res Methodol. 2024 Jan 8;24:6. doi: 10.1186/s12874-023-02132-y (PMC10773134; doi:10.1186/s12874-023-02132-y)
Supplement: Supplementary file 2 — Additional file 2. [file 12874_2023_2132_MOESM2_ESM.zip › Supp_Files_R1/simdata/simdata_scenario_214.csv]

ex_no	errsd	rsquare	beta	b_low_ci	b_hi_ci	lrsquare	lbeta	lb_low_ci	lb_hi_ci	x_median	x_25	x_75	rbl	rb	rbu	altl	alt	altu	dzl	dz	dzu	observed_beta	xlog	error	ylog	RelBias_rb	RelBias_rbl	RelBias_rbu	RelBias_alt	RelBias_altl	RelBias_altu	RelBias_dz	RelBias_dzl	RelBias_dzu	MC_SE_RelBias_rb	MC_SE_RelBias_alt	MC_SE_RelBias_dz
214	8.47500280622663	0.26	5.52532494780445	5.3251680723182	5.72548182329071	0.371429060782419	10.131456269261	9.85076542215437	10.4121471163676	1	0.64	1.54	6.84123623762193	7.03617260170139	7.23110896578085	9.47734027506255	9.74739062710341	10.0174409791443	9.45729521790533	9.72558484062629	9.9956610802655	5.52532494780445	1.23409899596251	0.13144466086108	0.0881232911314978	0.0648864839561862	0.070339741766113	0.0597791332932089	0.474116021938134	0.48166503439961	0.467045854819673	0.471823853798333	0.479365852133938	0.464768464108245	0.000604781418365284	0.000856575705190747	0.000855799720334139
214	8.47500280622663	0.26	6.04017811349594	5.82518740054698	6.2551688264449	0.335729261496275	9.45397631408859	9.17076562469804	9.73718700347913	1.01	0.65	1.56	6.29852607092438	6.49303653860952	6.68754700629465	8.68824293585365	8.95655240663861	9.22486187742357	8.67146611228387	8.9386726760887	9.20578749542951	6.04017811349594	1.24485425834662	0.0183484549730746	0.123663407772992	0.0648864839561862	0.070339741766113	0.0597791332932089	0.474116021938134	0.48166503439961	0.467045854819673	0.471823853798333	0.479365852133938	0.464768464108245	0.000604781418365284	0.000856575705190747	0.000855799720334139
214	8.47500280622663	0.27	5.63040555432387	5.43130312559132	5.82950798305642	0.368435936827911	9.94788147377191	9.67050125716528	10.2252616903785	1.01	0.66	1.56	6.64215748169308	6.83267532890832	7.02319317612355	9.16246775135338	9.42527597834559	9.68808420533781	9.15774548699229	9.42133989711409	9.68258136859144	5.63040555432387	1.25649313022852	-0.060574138522609	0.0490777992015211	0.0648864839561862	0.070339741766113	0.0597791332932089	0.474116021938134	0.48166503439961	0.467045854819673	0.471823853798333	0.479365852133938	0.464768464108245	0.000604781418365284	0.000856575705190747	0.000855799720334139
214	8.47500280622663	0.27	5.70304565173759	5.50135773474957	5.90473356872562	0.381851520699513	10.0442169953153	9.77205192011363	10.316382070517	1	0.64	1.56	6.79494742315693	6.98419604683735	7.17344467051777	9.41771440565847	9.68001069413484	9.94230698261121	9.38771518206281	9.64886322949543	9.90785643876001	5.70304565173759	1.24110725206167	-0.0262451654618234	-0.0743078585600809	0.0648864839561862	0.070339741766113	0.0597791332932089	0.474116021938134	0.48166503439961	0.467045854819673	0.471823853798333	0.479365852133938	0.464768464108245	0.000604781418365284	0.000856575705190747	0.000855799720334139
214	8.47500280622663	0.27	5.95823783438173	5.75048928646618	6.16598638229728	0.352611131810121	9.77544649206062	9.49335604759648	10.0575369365248	1	0.65	1.52	6.59284665846394	6.78874988118578	6.98465310390762	9.1331469648182	9.40453397208357	9.67592097934895	9.14532238674246	9.41735538985153	9.68857369530892	5.95823783438173	1.23036784792238	-0.0339526143403829	-0.0632114354254119	0.0648864839561862	0.070339741766113	0.0597791332932089	0.474116021938134	0.48166503439961	0.467045854819673	0.471823853798333	0.479365852133938	0.464768464108245	0.000604781418365284	0.000856575705190747	0.000855799720334139
214	8.47500280622663	0.27	6.06110904424696	5.8496088121821	6.27260927631182	0.345613214634325	9.64311713728957	9.36052719501618	9.92570707956297	1.01	0.65	1.55	6.44622569884302	6.64083424066609	6.83544278248917	8.90117467271684	9.16989697697634	9.43861928123584	8.89539939018905	9.1636808718956	9.4330555640456	6.06110904424696	1.23992956482701	0.0685634595260308	0.120614668152032	0.0648864839561862	0.070339741766113	0.0597791332932089	0.474116021938134	0.48166503439961	0.467045854819673	0.471823853798333	0.479365852133938	0.464768464108245	0.000604781418365284	0.000856575705190747	0.000855799720334139
214	8.47500280622663	0.27	6.08450462706543	5.87333958001338	6.29566967411748	0.355441417131758	9.74579920778195	9.46629920967528	10.0252992058886	1.01	0.65	1.55	6.51136629188691	6.70361955009727	6.89587280830763	8.98705086064176	9.2524006708365	9.51775048103124	8.98015221976454	9.24431074320876	9.50962909798269	6.08450462706543	1.23976014984103	0.0826367233620868	0.126408005757867	0.0648864839561862	0.070339741766113	0.0597791332932089	0.474116021938134	0.48166503439961	0.467045854819673	0.471823853798333	0.479365852133938	0.464768464108245	0.000604781418365284	0.000856575705190747	0.000855799720334139
214	8.47500280622663	0.27	6.09610869528821	5.88457410989202	6.3076432806844	0.351003082074439	9.76646003047571	9.48363346665591	10.0492865942955	1	0.65	1.55	6.55164171576804	6.74702867587823	6.94241563598841	9.05770958801347	9.32783399632834	9.59795840464321	9.04823979319361	9.31746316210808	9.58769832320669	6.09610869528821	1.24365914459372	0.0260300328168292	0.0835893082810244	0.0648864839561862	0.070339741766113	0.0597791332932089	0.474116021938134	0.48166503439961	0.467045854819673	0.471823853798333	0.479365852133938	0.464768464108245	0.000604781418365284	0.000856575705190747	0.000855799720334139
214	8.47500280622663	0.27	6.09949702959776	5.88672976263442	6.31226429656109	0.356962423458869	9.88712220545096	9.60450799501366	10.1697364158883	1.01	0.65	1.55	6.63253483643033	6.82769825312683	7.02286166982332	9.16815627418151	9.43793076423752	9.70770525429353	9.15771618805008	9.42722818837408	9.69549053321055	6.09949702959776	1.2296564552655	-0.0160681231299858	-0.0211186705548611	0.0648864839561862	0.070339741766113	0.0597791332932089	0.474116021938134	0.48166503439961	0.467045854819673	0.471823853798333	0.479365852133938	0.464768464108245	0.000604781418365284	0.000856575705190747	0.000855799720334139
214	8.47500280622663	0.27	6.10305861508011	5.88977874067761	6.3163384894826	0.35649955597374	9.78056435184103	9.50071390055592	10.0604148031261	1	0.65	1.54	6.57294299693327	6.76655382273189	6.96016464853051	9.09222362533135	9.36004169788537	9.62785977043939	9.08865216956275	9.35674110108805	9.62319106960627	6.10305861508011	1.23269911700264	-0.0698312431405414	-0.0750541449286179	0.0648864839561862	0.070339741766113	0.0597791332932089	0.474116021938134	0.48166503439961	0.467045854819673	0.471823853798333	0.479365852133938	0.464768464108245	0.000604781418365284	0.000856575705190747	0.000855799720334139
214	8.47500280622663	0.27	6.11213429842473	5.89779693723716	6.3264716596123	0.34237437171629	9.54464559324765	9.2629268673275	9.82636431916779	0.98	0.64	1.54	6.50187293666566	6.69961814031969	6.89736334397373	9.04464599523857	9.31972601936841	9.59480604349824	9.0322674580926	9.30785826860978	9.58207301088268	6.11213429842473	1.22941210566955	0.173690079248976	0.108813765257837	0.0648864839561862	0.070339741766113	0.0597791332932089	0.474116021938134	0.48166503439961	0.467045854819673	0.471823853798333	0.479365852133938	0.464768464108245	0.000604781418365284	0.000856575705190747	0.000855799720334139
214	8.47500280622663	0.27	6.23174419606896	6.01333145651729	6.45015693562063	0.343664552629842	9.65301199352118	9.36890915407141	9.93711483297094	1	0.64	1.55	6.49313665676124	6.69003455925821	6.88693246175517	8.98791115986958	9.26046061458722	9.53301006930485	8.97065130796724	9.24396534108356	9.51537336143665	6.23174419606896	1.2294778759942	-0.00617202650190674	-0.0315049982240568	0.0648864839561862	0.070339741766113	0.0597791332932089	0.474116021938134	0.48166503439961	0.467045854819673	0.471823853798333	0.479365852133938	0.464768464108245	0.000604781418365284	0.000856575705190747	0.000855799720334139
214	8.47500280622663	0.27	6.31972961547633	6.10096893332861	6.53849029762404	0.349804862836318	9.79828522071665	9.51378920905694	10.0827812323764	1.01	0.65	1.55	6.52967223893663	6.7249325782822	6.92019291762776	9.00474577263655	9.27401958163433	9.54329339063211	9.00189567975351	9.27060172248283	9.53921554144064	6.31972961547633	1.23387345237669	0.0521940367135585	0.128511262084674	0.0648864839561862	0.070339741766113	0.0597791332932089	0.474116021938134	0.48166503439961	0.467045854819673	0.471823853798333	0.479365852133938	0.464768464108245	0.000604781418365284	0.000856575705190747	0.000855799720334139
214	8.47500280622663	0.27	6.39394953044101	6.17265375503069	6.61524530585132	0.348437537367896	9.78898951929923	9.50390699765245	10.074072040946	0.99	0.64	1.51	6.6157071016631	6.81415416806268	7.01260123446227	9.17317004189457	9.44833166202448	9.72349328215438	9.17396257107086	9.44981377992945	9.72478551911646	6.39394953044101	1.21592080862041	-0.125183273034678	-0.227788521339287	0.0648864839561862	0.070339741766113	0.0597791332932089	0.474116021938134	0.48166503439961	0.467045854819673	0.471823853798333	0.479365852133938	0.464768464108245	0.000604781418365284	0.000856575705190747	0.000855799720334139
214	8.47500280622663	0.28	5.85599183142481	5.65414375083888	6.05783991201074	0.370394936212404	9.9073992387076	9.63230694921315	10.182491528202	1	0.65	1.55	6.69192185406964	6.88303869800538	7.07415554194112	9.27178014445329	9.53657602783563	9.80137191121798	9.26286273501742	9.52680964096448	9.79285432493753	5.85599183142481	1.24857645765851	0.0103049674918922	0.0505339473729032	0.0648864839561862	0.070339741766113	0.0597791332932089	0.474116021938134	0.48166503439961	0.467045854819673	0.471823853798333	0.479365852133938	0.464768464108245	0.000604781418365284	0.000856575705190747	0.000855799720334139
214	8.47500280622663	0.28	5.87079516021728	5.66908880012873	6.07250152030583	0.364378427560078	9.68475116359758	9.41233766745028	9.95716465974488	0.99	0.64	1.57	6.56570761940403	6.75573345894314	6.94575929848224	9.11125667367876	9.37495623190387	9.63865579012899	9.07179427269373	9.33216306707808	9.59724156300258	5.87079516021728	1.242165287034	0.12284261727132	0.131146477904653	0.0648864839561862	0.070339741766113	0.0597791332932089	0.474116021938134	0.48166503439961	0.467045854819673	0.471823853798333	0.479365852133938	0.464768464108245	0.000604781418365284	0.000856575705190747	0.000855799720334139
214	8.47500280622663	0.28	5.95539384311295	5.75164964583314	6.15913804039275	0.358359478701933	9.79168615533221	9.51264960369202	10.0707227069724	1.01	0.65	1.56	6.5530007382408	6.7452212872017	6.9374418361626	9.04968061399773	9.315136798886	9.58059298377428	9.03673769433451	9.30092726287616	9.56587750839352	5.95539384311295	1.25497622585965	0.210660309374401	0.283880078935637	0.0648864839561862	0.070339741766113	0.0597791332932089	0.474116021938134	0.48166503439961	0.467045854819673	0.471823853798333	0.479365852133938	0.464768464108245	0.000604781418365284	0.000856575705190747	0.000855799720334139
214	8.47500280622663	0.28	5.98395083903439	5.78192738596725	6.18597429210152	0.366900600448573	9.77783599959428	9.50429548717417	10.0513765120144	1	0.64	1.56	6.59881794485452	6.78873670784314	6.97865547083177	9.14054745737774	9.40361903787158	9.66669061836543	9.11357564602928	9.37545392941808	9.6373981834103	5.98395083903439	1.24656910704935	-0.156486249727857	-0.150274364613736	0.0648864839561862	0.070339741766113	0.0597791332932089	0.474116021938134	0.48166503439961	0.467045854819673	0.471823853798333	0.479365852133938	0.464768464108245	0.000604781418365284	0.000856575705190747	0.000855799720334139
214	8.47500280622663	0.28	6.01482828561028	5.80976064373169	6.21989592748888	0.369928288002913	9.85617542768912	9.58223141544628	10.130119439932	1	0.65	1.56	6.6358133910085	6.82552299684178	7.01523260267507	9.18264718523303	9.44516758407022	9.7076879829074	9.17145889487941	9.43404166234224	9.69717098536946	6.01482828561028	1.24521933722987	0.0290395784041125	0.0572709327690848	0.0648864839561862	0.070339741766113	0.0597791332932089	0.474116021938134	0.48166503439961	0.467045854819673	0.471823853798333	0.479365852133938	0.464768464108245	0.000604781418365284	0.000856575705190747	0.000855799720334139
214	8.47500280622663	0.28	6.0230418880709	5.81985154552385	6.22623223061795	0.365665838501876	9.91641836253997	9.63826208584145	10.1945746392385	0.99	0.65	1.53	6.70771213726802	6.90129394866209	7.09487576005615	9.29992408359635	9.56831606480965	9.83670804602295	9.30294879375371	9.57086626075281	9.83941441138853	6.0230418880709	1.23547534780408	0.151196255638968	0.121005639344869	0.0648864839561862	0.070339741766113	0.0597791332932089	0.474116021938134	0.48166503439961	0.467045854819673	0.471823853798333	0.479365852133938	0.464768464108245	0.000604781418365284	0.000856575705190747	0.000855799720334139
214	8.47500280622663	0.28	6.02874118398968	5.82393532378331	6.23354704419606	0.365340743038325	9.85470862566027	9.57808949540008	10.1313277559205	1	0.65	1.55	6.6390123583373	6.83074974241917	7.02248712650103	9.19031763800211	9.45573775889991	9.72115787979772	9.18224667404847	9.44707515147261	9.71330464492584	6.02874118398968	1.24050211646556	0.19797215911482	0.211336408085687	0.0648864839561862	0.070339741766113	0.0597791332932089	0.474116021938134	0.48166503439961	0.467045854819673	0.471823853798333	0.479365852133938	0.464768464108245	0.000604781418365284	0.000856575705190747	0.000855799720334139
214	8.47500280622663	0.28	6.03172128522926	5.82705918353163	6.23638338692688	0.372654442917902	9.99977819871541	9.72346107681606	10.2760953206148	1	0.66	1.57	6.72550377694501	6.9166262417019	7.10774870645878	9.30243493450275	9.56678751713267	9.83114009976259	9.29583926768058	9.55981157734382	9.82386728408084	6.03172128522926	1.24820059499715	0.112205574353852	0.209893865867008	0.0648864839561862	0.070339741766113	0.0597791332932089	0.474116021938134	0.48166503439961	0.467045854819673	0.471823853798333	0.479365852133938	0.464768464108245	0.000604781418365284	0.000856575705190747	0.000855799720334139
214	8.47500280622663	0.28	6.03653525451297	5.83184161344834	6.24122889557761	0.353701536077156	9.65051614508458	9.37269467924036	9.92833761092879	1.01	0.65	1.56	6.45560748199845	6.64696187845993	6.8383162749214	8.91466041248334	9.17890501961699	9.44314962675064	8.89902640939784	9.16291629682307	9.42689261442077	6.03653525451297	1.25414187061328	-0.138222198696064	-0.0499818958321652	0.0648864839561862	0.070339741766113	0.0597791332932089	0.474116021938134	0.48166503439961	0.467045854819673	0.471823853798333	0.479365852133938	0.464768464108245	0.000604781418365284	0.000856575705190747	0.000855799720334139
214	8.47500280622663	0.28	6.04863726602494	5.84019450091657	6.25708003113331	0.367973745274637	9.95072936712272	9.67299397504061	10.2284647592048	0.99	0.64	1.54	6.75095519951022	6.94479168840939	7.13862817730857	9.37017448603744	9.63921518754853	9.90825588905961	9.3551378242433	9.62392272582267	9.89255656513782	6.04863726602494	1.22779389343812	-0.0264146030408743	-0.102580051970677	0.0648864839561862	0.070339741766113	0.0597791332932089	0.474116021938134	0.48166503439961	0.467045854819673	0.471823853798333	0.479365852133938	0.464768464108245	0.000604781418365284	0.000856575705190747	0.000855799720334139
214	8.47500280622663	0.28	6.06333879450438	5.85877354596969	6.26790404303907	0.367260236667586	9.88209497054171	9.60585164082869	10.1583383002547	1	0.64	1.53	6.65251287431052	6.84382462636249	7.03513637841446	9.20593869624579	9.47068140242873	9.73542410861167	9.19219449970177	9.45481499642475	9.71968422768777	6.06333879450438	1.23983257969439	0.133023904421293	0.0945462490006229	0.0648864839561862	0.070339741766113	0.0597791332932089	0.474116021938134	0.48166503439961	0.467045854819673	0.471823853798333	0.479365852133938	0.464768464108245	0.000604781418365284	0.000856575705190747	0.000855799720334139
214	8.47500280622663	0.28	6.07844910509727	5.87168159498691	6.28521661520762	0.362493887778734	9.74356760912802	9.46838118597608	10.01875403228	1.01	0.65	1.54	6.53131170623643	6.72113595091214	6.91096019558785	9.02440193252164	9.28668466492519	9.54896739732873	9.02057876715909	9.28286359339934	9.54632888087471	6.07844910509727	1.23663222126164	-0.0115117399934497	0.0157709543914238	0.0648864839561862	0.070339741766113	0.0597791332932089	0.474116021938134	0.48166503439961	0.467045854819673	0.471823853798333	0.479365852133938	0.464768464108245	0.000604781418365284	0.000856575705190747	0.000855799720334139
214	8.47500280622663	0.28	6.08293811066838	5.87551741265355	6.29035880868321	0.36832695592641	9.88305269714736	9.6074155799073	10.1586898143874	1	0.65	1.55	6.67873189288724	6.8703449641095	7.06195803533177	9.25570844291058	9.52125506905569	9.7868016952008	9.241440784486	9.5073978484632	9.77220471142431	6.08293811066838	1.24053755368391	-0.0458537010487011	-0.0539240626354978	0.0648864839561862	0.070339741766113	0.0597791332932089	0.474116021938134	0.48166503439961	0.467045854819673	0.471823853798333	0.479365852133938	0.464768464108245	0.000604781418365284	0.000856575705190747	0.000855799720334139
214	8.47500280622663	0.28	6.08876606563673	5.87910144426378	6.29843068700967	0.354576511191905	9.69817394223405	9.41951400236199	9.9768338821061	1	0.64	1.58	6.52030252344528	6.71319433385877	6.90608614427226	9.02129422008711	9.28817352026196	9.55505282043681	8.98691504547292	9.2516244466108	9.5173162733747	6.08876606563673	1.24955513085499	0.131881745904262	0.209071809124911	0.0648864839561862	0.070339741766113	0.0597791332932089	0.474116021938134	0.48166503439961	0.467045854819673	0.471823853798333	0.479365852133938	0.464768464108245	0.000604781418365284	0.000856575705190747	0.000855799720334139
214	8.47500280622663	0.28	6.09371723901608	5.8866208910401	6.30081358699207	0.367510422781203	9.88014489113554	9.60410468835636	10.1561850939147	1	0.64	1.55	6.66596240316657	6.85755481840953	7.04914723365249	9.23240094301797	9.49775767445167	9.76311440588537	9.21828653829363	9.4828880716503	9.749089193244	6.09371723901608	1.23840130001233	-0.0364410605808867	-0.0522390669969633	0.0648864839561862	0.070339741766113	0.0597791332932089	0.474116021938134	0.48166503439961	0.467045854819673	0.471823853798333	0.479365852133938	0.464768464108245	0.000604781418365284	0.000856575705190747	0.000855799720334139
214	8.47500280622663	0.28	6.11286568488217	5.90506996111065	6.3206614086537	0.356846494564572	9.80828084950432	9.52784943417298	10.0887122648357	1.01	0.65	1.56	6.5521292107449	6.74497680774962	6.93782440475433	9.04248022266161	9.30862585651804	9.57477149037448	9.03650149328051	9.30194393679165	9.56932218215508	6.11286568488217	1.25178977552777	0.0672137594798932	0.204198580543085	0.0648864839561862	0.070339741766113	0.0597791332932089	0.474116021938134	0.48166503439961	0.467045854819673	0.471823853798333	0.479365852133938	0.464768464108245	0.000604781418365284	0.000856575705190747	0.000855799720334139
214	8.47500280622663	0.28	6.1156622618046	5.9047577092076	6.32656681440161	0.364601082750412	9.98636833116002	9.7056058922649	10.2671307700551	1.01	0.65	1.55	6.69504552919892	6.88871888995117	7.08239225070341	9.25068596370179	9.51828854116598	9.78589111863017	9.24686288116204	9.51484624226149	9.78354216745029	6.1156622618046	1.23511285979579	-0.0496679015542142	0.00649342629329309	0.0648864839561862	0.070339741766113	0.0597791332932089	0.474116021938134	0.48166503439961	0.467045854819673	0.471823853798333	0.479365852133938	0.464768464108245	0.000604781418365284	0.000856575705190747	0.000855799720334139
214	8.47500280622663	0.28	6.12057086225154	5.91193544307146	6.32920628143162	0.361672546227097	9.84106691973737	9.56263222975059	10.1195016097241	1	0.65	1.55	6.62847776275687	6.82147882215301	7.01447988154914	9.17583071634571	9.4430029257849	9.71017513522409	9.16322445346502	9.4322576949714	9.6985674340752	6.12057086225154	1.250095905143	0.047862296252189	0.125004818935039	0.0648864839561862	0.070339741766113	0.0597791332932089	0.474116021938134	0.48166503439961	0.467045854819673	0.471823853798333	0.479365852133938	0.464768464108245	0.000604781418365284	0.000856575705190747	0.000855799720334139
214	8.47500280622663	0.28	6.12487067507763	5.91718269742478	6.33255865273048	0.365473088228925	9.79482098855266	9.51996133631202	10.0696806407933	0.98	0.64	1.54	6.67767151773194	6.87046877880277	7.06326603987359	9.28668123785289	9.55480564354453	9.82293004923616	9.27122792964676	9.53807224814362	9.80727991285707	6.12487067507763	1.23078692511889	0.121128450759987	0.0636626782031747	0.0648864839561862	0.070339741766113	0.0597791332932089	0.474116021938134	0.48166503439961	0.467045854819673	0.471823853798333	0.479365852133938	0.464768464108245	0.000604781418365284	0.000856575705190747	0.000855799720334139
214	8.47500280622663	0.28	6.1267148831076	5.91925739685343	6.33417236936177	0.367761214875961	10.0159513614424	9.73626777550104	10.2956349473838	1	0.64	1.55	6.74701859302268	6.9408331427065	7.13464769239032	9.33895587076274	9.60722629297275	9.87549671518275	9.31505448128783	9.58210671799983	9.84965201666618	6.1267148831076	1.24487194748077	-0.0186071058064189	0.00609530729530388	0.0648864839561862	0.070339741766113	0.0597791332932089	0.474116021938134	0.48166503439961	0.467045854819673	0.471823853798333	0.479365852133938	0.464768464108245	0.000604781418365284	0.000856575705190747	0.000855799720334139
214	8.47500280622663	0.28	6.13049364540799	5.91893779513027	6.34204949568572	0.35018808703213	9.63804759150363	9.35843972551816	9.91765545748909	0.99	0.65	1.54	6.53177577510112	6.72692966176789	6.92208354843467	9.06614939913594	9.3370243270671	9.60789925499826	9.06003467153256	9.33024450858271	9.60110278238877	6.13049364540799	1.2354423545411	0.0227431958958542	0.0264810484162131	0.0648864839561862	0.070339741766113	0.0597791332932089	0.474116021938134	0.48166503439961	0.467045854819673	0.471823853798333	0.479365852133938	0.464768464108245	0.000604781418365284	0.000856575705190747	0.000855799720334139
214	8.47500280622663	0.28	6.14438407003044	5.93552575244073	6.35324238762015	0.354809946764906	9.7188641700726	9.43975209929023	9.99797624085498	1.02	0.65	1.57	6.45208457805592	6.6428580929218	6.83363160778768	8.88371235012712	9.14638358600262	9.40905482187813	8.86322904914211	9.1257302258584	9.38800254785254	6.14438407003044	1.25475279400377	-0.0517237817940051	0.0856722593102037	0.0648864839561862	0.070339741766113	0.0597791332932089	0.474116021938134	0.48166503439961	0.467045854819673	0.471823853798333	0.479365852133938	0.464768464108245	0.000604781418365284	0.000856575705190747	0.000855799720334139
214	8.47500280622663	0.28	6.14887963438875	5.93839166113047	6.35936760764702	0.365437615964098	9.8646217094892	9.58778215546031	10.1414612635181	0.98	0.63	1.55	6.72169817714232	6.91578184482527	7.10986551250822	9.34598082712397	9.61583856087213	9.88569629462029	9.31786854618181	9.58714740062971	9.85563085920776	6.14887963438875	1.22891958458032	-0.126954498364616	-0.226953263752818	0.0648864839561862	0.070339741766113	0.0597791332932089	0.474116021938134	0.48166503439961	0.467045854819673	0.471823853798333	0.479365852133938	0.464768464108245	0.000604781418365284	0.000856575705190747	0.000855799720334139
214	8.47500280622663	0.28	6.16192568574245	5.95273092250197	6.37112044898294	0.359727420779565	9.88757258421903	9.60663972970856	10.1685054387295	1.02	0.65	1.57	6.57680355640794	6.76913305440529	6.96146255240265	9.06102434656577	9.32600143596337	9.59097852536098	9.04735275753954	9.31172541684288	9.57476509540532	6.16192568574245	1.25408623129723	0.0725657731099748	0.2070895706749	0.0648864839561862	0.070339741766113	0.0597791332932089	0.474116021938134	0.48166503439961	0.467045854819673	0.471823853798333	0.479365852133938	0.464768464108245	0.000604781418365284	0.000856575705190747	0.000855799720334139
214	8.47500280622663	0.28	6.16929518273342	5.96046249564726	6.37812786981959	0.368940100181213	9.90678828287353	9.63085288858235	10.1827236771647	1.01	0.65	1.56	6.65091840163366	6.84147512727204	7.03203185291043	9.19366930595308	9.45707887042981	9.72048843490653	9.17576978162543	9.43987623810581	9.70185345461437	6.16929518273342	1.24747258365003	-0.0460179704233162	0.0438909146311403	0.0648864839561862	0.070339741766113	0.0597791332932089	0.474116021938134	0.48166503439961	0.467045854819673	0.471823853798333	0.479365852133938	0.464768464108245	0.000604781418365284	0.000856575705190747	0.000855799720334139
214	8.47500280622663	0.28	6.17298131610048	5.96442427346987	6.38153835873109	0.36057536852153	9.86488733079212	9.58511423390095	10.1446604276833	1	0.64	1.53	6.65585885269567	6.85013199313496	7.04440513357424	9.22005721814338	9.48917492487977	9.75829263161617	9.2055338799411	9.47453759871548	9.74350655157563	6.17298131610048	1.23909699807771	-0.171242021266691	-0.178576932526084	0.0648864839561862	0.070339741766113	0.0597791332932089	0.474116021938134	0.48166503439961	0.467045854819673	0.471823853798333	0.479365852133938	0.464768464108245	0.000604781418365284	0.000856575705190747	0.000855799720334139
214	8.47500280622663	0.28	6.18213453161334	5.97273972653551	6.39152933669116	0.353950898236736	9.74219139167736	9.46188365851808	10.0224991248366	1.01	0.65	1.55	6.50544756971818	6.69817106191759	6.89089455411701	8.97735922737047	9.24331295345706	9.50926667954365	8.96994203325731	9.23608849964508	9.50116072135172	6.18213453161334	1.24854957826646	-0.0350627137303863	0.0652758411533776	0.0648864839561862	0.070339741766113	0.0597791332932089	0.474116021938134	0.48166503439961	0.467045854819673	0.471823853798333	0.479365852133938	0.464768464108245	0.000604781418365284	0.000856575705190747	0.000855799720334139
214	8.47500280622663	0.28	6.18729157884306	5.97764995869465	6.39693319899146	0.366490278732071	10.0463841614851	9.76508245872796	10.3276858642422	0.99	0.65	1.54	6.79784687710913	6.99367173672451	7.1894965963399	9.4259004141864	9.69743133548035	9.9689622567743	9.4163974981429	9.68787225022198	9.95973383677749	6.18729157884306	1.2338820462469	0.0345856650022493	0.0221315933092405	0.0648864839561862	0.070339741766113	0.0597791332932089	0.474116021938134	0.48166503439961	0.467045854819673	0.471823853798333	0.479365852133938	0.464768464108245	0.000604781418365284	0.000856575705190747	0.000855799720334139
214	8.47500280622663	0.28	6.18865107927273	5.97601974438085	6.40128241416462	0.355981000072068	9.7256579837456	9.44706377040745	10.0042521970837	0.98	0.64	1.52	6.62428224245354	6.81963253807101	7.01498283368848	9.21120494493639	9.48284367395286	9.75448240296933	9.20557012838371	9.47648322894966	9.74820515218606	6.18865107927273	1.22489901065604	-0.00668606043489279	-0.111008573416004	0.0648864839561862	0.070339741766113	0.0597791332932089	0.474116021938134	0.48166503439961	0.467045854819673	0.471823853798333	0.479365852133938	0.464768464108245	0.000604781418365284	0.000856575705190747	0.000855799720334139
214	8.47500280622663	0.28	6.19179905695668	5.98280214477899	6.40079596913438	0.373337938242225	10.2184728340857	9.93652497461764	10.5004206935537	1	0.64	1.54	6.87783919807759	7.07299716775177	7.26815513742596	9.51578728931677	9.78579676086033	10.0558062324039	9.50479177219108	9.77435991610646	10.0432622717857	6.19179905695668	1.23506370818547	0.177478646237792	0.166584833104641	0.0648864839561862	0.070339741766113	0.0597791332932089	0.474116021938134	0.48166503439961	0.467045854819673	0.471823853798333	0.479365852133938	0.464768464108245	0.000604781418365284	0.000856575705190747	0.000855799720334139
214	8.47500280622663	0.28	6.19659814255243	5.98694778733114	6.40624849777371	0.355096423847473	9.81003794074147	9.52848368366168	10.0915921978212	1	0.66	1.57	6.58506474187568	6.77964481072758	6.97422487957948	9.1052155536807	9.37426278993338	9.64331002618605	9.09875366924933	9.36661597120617	9.63553036615564	6.19659814255243	1.25448278887237	0.0707161433083538	0.215344622176417	0.0648864839561862	0.070339741766113	0.0597791332932089	0.474116021938134	0.48166503439961	0.467045854819673	0.471823853798333	0.479365852133938	0.464768464108245	0.000604781418365284	0.000856575705190747	0.000855799720334139
214	8.47500280622663	0.28	6.1972838378553	5.98552573707216	6.40904193863843	0.355245038722371	9.78295769410509	9.50227174100877	10.0636436472014	1	0.64	1.55	6.59719082466865	6.79206409759231	6.98693737051597	9.13817458272361	9.40810553315547	9.67803648358733	9.12087977748617	9.38975064244265	9.66114442465546	6.1972838378553	1.23283999423118	0.137256293009877	0.137625188351353	0.0648864839561862	0.070339741766113	0.0597791332932089	0.474116021938134	0.48166503439961	0.467045854819673	0.471823853798333	0.479365852133938	0.464768464108245	0.000604781418365284	0.000856575705190747	0.000855799720334139
214	8.47500280622663	0.28	6.19768708911192	5.98609592890667	6.40927824931718	0.364401451753893	9.9632195994051	9.6829872488554	10.2434519499548	0.98	0.64	1.53	6.78861407540514	6.98508126372561	7.18154845204607	9.4391147618144	9.71228927385605	9.9854637858977	9.4285798080098	9.70060269302551	9.97291024086029	6.19768708911192	1.23090640272787	0.141469652116512	0.0654744967180384	0.0648864839561862	0.070339741766113	0.0597791332932089	0.474116021938134	0.48166503439961	0.467045854819673	0.471823853798333	0.479365852133938	0.464768464108245	0.000604781418365284	0.000856575705190747	0.000855799720334139
214	8.47500280622663	0.28	6.19883383087949	5.98876192782016	6.40890573393883	0.364343691374574	9.88005525901197	9.60212739149217	10.1579831265318	1	0.64	1.55	6.6622532817679	6.85508824135396	7.04792320094002	9.22601229241356	9.49305373204431	9.76009517167507	9.20770208899979	9.47494017457152	9.74082137026613	6.19883383087949	1.23822512949264	0.0954608415749909	0.0916869419927105	0.0648864839561862	0.070339741766113	0.0597791332932089	0.474116021938134	0.48166503439961	0.467045854819673	0.471823853798333	0.479365852133938	0.464768464108245	0.000604781418365284	0.000856575705190747	0.000855799720334139
214	8.47500280622663	0.28	6.19888059254775	5.98886697066192	6.40889421443357	0.357760859191803	9.91695342481738	9.63397885139433	10.1999279982404	1	0.65	1.53	6.66147082605042	6.85713524409084	7.05279966213125	9.21272691344812	9.48332824116629	9.75392956888445	9.21383019925112	9.48438792074781	9.75497967886001	6.19888059254775	1.22903319361306	-0.0842141684024712	-0.103670086526315	0.0648864839561862	0.070339741766113	0.0597791332932089	0.474116021938134	0.48166503439961	0.467045854819673	0.471823853798333	0.479365852133938	0.464768464108245	0.000604781418365284	0.000856575705190747	0.000855799720334139
214	8.47500280622663	0.28	6.20650247006412	5.99441745979684	6.41858748033141	0.362089513320399	9.92569436591749	9.6451187252337	10.2062700066013	1.01	0.65	1.55	6.6452069271542	6.83851540206025	7.0318238769663	9.17752161704656	9.4444948996932	9.71146818233984	9.167973906381	9.43436195690775	9.70050379472259	6.20650247006412	1.23657577033843	0.175244708294666	0.191338686538798	0.0648864839561862	0.070339741766113	0.0597791332932089	0.474116021938134	0.48166503439961	0.467045854819673	0.471823853798333	0.479365852133938	0.464768464108245	0.000604781418365284	0.000856575705190747	0.000855799720334139
214	8.47500280622663	0.28	6.20944585528266	5.99925447495418	6.41963723561114	0.350392755848355	9.52290473938183	9.24676145998921	9.79904801877444	0.99	0.64	1.54	6.43578608544156	6.62798300571394	6.82017992598631	8.92320063017859	9.189681159103	9.45616168802741	8.90179636698472	9.16837442342798	9.43404486629632	6.20944585528266	1.23040932049693	-0.0868569234148768	-0.15247037101964	0.0648864839561862	0.070339741766113	0.0597791332932089	0.474116021938134	0.48166503439961	0.467045854819673	0.471823853798333	0.479365852133938	0.464768464108245	0.000604781418365284	0.000856575705190747	0.000855799720334139
214	8.47500280622663	0.28	6.21375964110237	6.00386357627839	6.42365570592635	0.361112403241599	9.61198697196572	9.33970344528892	9.88427049864252	0.99	0.63	1.53	6.51532848578888	6.70527205604894	6.89521562630901	9.04150077923302	9.30509070294332	9.56868062665363	9.02151231868101	9.28508023139849	9.54895345881959	6.21375964110237	1.21937304764522	-0.0126970972674879	-0.143305706260332	0.0648864839561862	0.070339741766113	0.0597791332932089	0.474116021938134	0.48166503439961	0.467045854819673	0.471823853798333	0.479365852133938	0.464768464108245	0.000604781418365284	0.000856575705190747	0.000855799720334139
214	8.47500280622663	0.28	6.21892480800195	6.00760980431753	6.43023981168638	0.358448643494789	9.88092344392367	9.59939845793978	10.1624484299076	1	0.65	1.55	6.63456535966375	6.82913962679855	7.02371389393335	9.17392233565407	9.44296923148599	9.7120161273179	9.15962949905403	9.42855002632458	9.69661777357213	6.21892480800195	1.23517230966685	0.145396917076883	0.144744717540284	0.0648864839561862	0.070339741766113	0.0597791332932089	0.474116021938134	0.48166503439961	0.467045854819673	0.471823853798333	0.479365852133938	0.464768464108245	0.000604781418365284	0.000856575705190747	0.000855799720334139
214	8.47500280622663	0.28	6.21950234042935	6.00898526255279	6.43001941830591	0.37032784604013	9.82990780568327	9.55692790472754	10.102887706639	1	0.64	1.54	6.63562603451479	6.82516314892424	7.01470026333368	9.19167559216672	9.45422258611503	9.71676958006334	9.17542726863953	9.43680001525847	9.6984070559542	6.21950234042935	1.23103214964632	-0.100087640145029	-0.158781412932341	0.0648864839561862	0.070339741766113	0.0597791332932089	0.474116021938134	0.48166503439961	0.467045854819673	0.471823853798333	0.479365852133938	0.464768464108245	0.000604781418365284	0.000856575705190747	0.000855799720334139
214	8.47500280622663	0.28	6.22996459436454	6.01946225196494	6.44046693676414	0.361519250938225	9.87753975932865	9.59798033095715	10.1570991877001	0.99	0.65	1.54	6.69274195340861	6.88768078951958	7.08261962563056	9.28621354426151	9.5566921721241	9.82717079998668	9.28291219389916	9.55205413362718	9.82364441893452	6.22996459436454	1.2364690301345	-0.0532116318891972	-0.0390533991166351	0.0648864839561862	0.070339741766113	0.0597791332932089	0.474116021938134	0.48166503439961	0.467045854819673	0.471823853798333	0.479365852133938	0.464768464108245	0.000604781418365284	0.000856575705190747	0.000855799720334139
214	8.47500280622663	0.28	6.23306458300196	6.02173827783868	6.44439088816524	0.347631834475024	9.65175655030285	9.37017114797555	9.93334195263015	1	0.65	1.55	6.48604180931245	6.68095550550268	6.87586920169291	8.97383609961725	9.2435111363508	9.51318617308436	8.96414441736247	9.23258346073364	9.50190463205327	6.23306458300196	1.239704920965	-0.136342313289978	-0.0684927211473534	0.0648864839561862	0.070339741766113	0.0597791332932089	0.474116021938134	0.48166503439961	0.467045854819673	0.471823853798333	0.479365852133938	0.464768464108245	0.000604781418365284	0.000856575705190747	0.000855799720334139
214	8.47500280622663	0.28	6.23830014578203	6.02686146720696	6.4497388243571	0.358064848226038	9.91295076528662	9.63027742420521	10.195624106368	1.01	0.66	1.55	6.61415596595753	6.80829840682133	7.00244084768513	9.12364407190696	9.39144642474067	9.65924877757439	9.12681959777992	9.39555760459991	9.66306744136812	6.23830014578203	1.24903205825569	-0.0712233838213896	0.0678796479446212	0.0648864839561862	0.070339741766113	0.0597791332932089	0.474116021938134	0.48166503439961	0.467045854819673	0.471823853798333	0.479365852133938	0.464768464108245	0.000604781418365284	0.000856575705190747	0.000855799720334139
214	8.47500280622663	0.28	6.2386199754653	6.02498223199928	6.45225771893132	0.364938312971051	10.0929565362116	9.80940382953136	10.3765092428918	1.01	0.66	1.58	6.73666003447465	6.93139135759634	7.12612268071804	9.29235257333295	9.56095928678714	9.82956600024133	9.27953401700817	9.548362206396	9.81704836536975	6.2386199754653	1.24820640783283	0.082047025884495	0.221165471628112	0.0648864839561862	0.070339741766113	0.0597791332932089	0.474116021938134	0.48166503439961	0.467045854819673	0.471823853798333	0.479365852133938	0.464768464108245	0.000604781418365284	0.000856575705190747	0.000855799720334139
214	8.47500280622663	0.28	6.24326218684866	6.03132325777384	6.45520111592347	0.352818095342784	9.78676969070709	9.50448047083959	10.0690589105746	1	0.65	1.54	6.60649873915858	6.80271602645319	6.99893331374779	9.15524106559241	9.42715764914836	9.69907423270432	9.14933061252352	9.4217331793334	9.69326770288018	6.24326218684866	1.23651089489109	-0.0309040255571524	-0.0337829195756453	0.0648864839561862	0.070339741766113	0.0597791332932089	0.474116021938134	0.48166503439961	0.467045854819673	0.471823853798333	0.479365852133938	0.464768464108245	0.000604781418365284	0.000856575705190747	0.000855799720334139
214	8.47500280622663	0.28	6.24799168655381	6.03703328241281	6.45895009069482	0.368120962510973	9.96776190712127	9.68963915185043	10.2458846623921	1.01	0.65	1.56	6.67094508492108	6.86242193954929	7.05389879417751	9.21045488051495	9.47482355808097	9.73919223564698	9.20365332072391	9.46770614444029	9.73064822534479	6.24799168655381	1.24348676620198	-0.0940107264958002	-0.0195843297309964	0.0648864839561862	0.070339741766113	0.0597791332932089	0.474116021938134	0.48166503439961	0.467045854819673	0.471823853798333	0.479365852133938	0.464768464108245	0.000604781418365284	0.000856575705190747	0.000855799720334139
214	8.47500280622663	0.28	6.25680383048342	6.04562142810011	6.46798623286673	0.364676770835234	9.8408611803054	9.5642348022683	10.1174875583425	1	0.64	1.54	6.61263705270641	6.80389436444977	6.99515167619313	9.14486608649854	9.40936306251824	9.67386003853795	9.12906561137016	9.39209807449871	9.65678454307025	6.25680383048342	1.23622884493771	-0.0107786957684746	0.00344836894033715	0.0648864839561862	0.070339741766113	0.0597791332932089	0.474116021938134	0.48166503439961	0.467045854819673	0.471823853798333	0.479365852133938	0.464768464108245	0.000604781418365284	0.000856575705190747	0.000855799720334139
214	8.47500280622663	0.28	6.25728144103797	6.0449671086155	6.46959577346045	0.36794013132609	9.86608830090925	9.59069542923446	10.141481172584	1	0.63	1.55	6.65690843476741	6.8480588204567	7.03920920614599	9.21999673319837	9.48474514439781	9.74949355559726	9.18501820543803	9.44806166898566	9.71237027504725	6.25728144103797	1.22624639590366	0.0574900770471152	-0.0605294934887157	0.0648864839561862	0.070339741766113	0.0597791332932089	0.474116021938134	0.48166503439961	0.467045854819673	0.471823853798333	0.479365852133938	0.464768464108245	0.000604781418365284	0.000856575705190747	0.000855799720334139
214	8.47500280622663	0.28	6.26006387735269	6.04541797130223	6.47470978340314	0.350467194646877	9.77285523085473	9.48951027059107	10.0562001911184	1	0.65	1.53	6.59941153408337	6.79646174484962	6.99351195561586	9.14720273511643	9.42032681861497	9.69345090211352	9.15407089105829	9.42570599723994	9.69928203127817	6.26006387735269	1.22698064513429	0.0382389445364034	0.0269166105465248	0.0648864839561862	0.070339741766113	0.0597791332932089	0.474116021938134	0.48166503439961	0.467045854819673	0.471823853798333	0.479365852133938	0.464768464108245	0.000604781418365284	0.000856575705190747	0.000855799720334139
214	8.47500280622663	0.28	6.26167905301254	6.04964549555802	6.47371261046707	0.352951623867837	9.65775438732548	9.37926791242495	9.936240862226	1	0.66	1.56	6.49660650689449	6.68950184390946	6.88239718092443	8.9907324736482	9.2576826681344	9.52463286262059	8.98648794104829	9.25288039099118	9.51960402842527	6.26167905301254	1.24101600567029	0.150632101506104	0.209396927276925	0.0648864839561862	0.070339741766113	0.0597791332932089	0.474116021938134	0.48166503439961	0.467045854819673	0.471823853798333	0.479365852133938	0.464768464108245	0.000604781418365284	0.000856575705190747	0.000855799720334139
214	8.47500280622663	0.28	6.27151473007671	6.05980889055652	6.4832205695969	0.370553620800598	9.92331633780932	9.64787580918431	10.1987568664343	1	0.64	1.54	6.69301806689577	6.88409934436076	7.07518062182575	9.26809288494168	9.53269086008808	9.79728883523447	9.25095493058586	9.51608521451272	9.77915435939393	6.27151473007671	1.2341770429884	-0.0956159322702287	-0.150370513437133	0.0648864839561862	0.070339741766113	0.0597791332932089	0.474116021938134	0.48166503439961	0.467045854819673	0.471823853798333	0.479365852133938	0.464768464108245	0.000604781418365284	0.000856575705190747	0.000855799720334139
214	8.47500280622663	0.28	6.27947665011963	6.0666519433994	6.49230135683986	0.364391588950071	9.82904362488885	9.55257931353426	10.1055079362434	0.99	0.64	1.53	6.67666056775087	6.86989197734475	7.06312338693863	9.27232932330012	9.54068282834636	9.80903633339259	9.25685065755557	9.52410269679951	9.7920500587039	6.27947665011963	1.21960193172566	-0.0388474568873749	-0.17493482107038	0.0648864839561862	0.070339741766113	0.0597791332932089	0.474116021938134	0.48166503439961	0.467045854819673	0.471823853798333	0.479365852133938	0.464768464108245	0.000604781418365284	0.000856575705190747	0.000855799720334139
214	8.47500280622663	0.28	6.28678478446899	6.07433584303623	6.49923372590175	0.364278946096233	9.84797327074787	9.57090914903343	10.1250373924623	0.99	0.64	1.54	6.66050868394922	6.85332087764518	7.04613307134113	9.23430152875698	9.50162134162656	9.76894115449615	9.22328944624295	9.49133193940056	9.75870162747555	6.28678478446899	1.23342060771828	-0.00228060540586969	-0.0429289137960846	0.0648864839561862	0.070339741766113	0.0597791332932089	0.474116021938134	0.48166503439961	0.467045854819673	0.471823853798333	0.479365852133938	0.464768464108245	0.000604781418365284	0.000856575705190747	0.000855799720334139
214	8.47500280622663	0.28	6.29307641005623	6.08000650306872	6.50614631704374	0.3476288069904	9.6809287574171	9.39849038461237	9.96336713022184	1	0.65	1.56	6.51793054609582	6.71380388555336	6.9096772250109	9.02452812355625	9.29572838383645	9.56692864411665	9.01269315965901	9.28365567254393	9.55389705999194	6.29307641005623	1.23736243615878	0.156362858373146	0.193299095793647	0.0648864839561862	0.070339741766113	0.0597791332932089	0.474116021938134	0.48166503439961	0.467045854819673	0.471823853798333	0.479365852133938	0.464768464108245	0.000604781418365284	0.000856575705190747	0.000855799720334139
214	8.47500280622663	0.28	6.29473781324524	6.0793953813178	6.51008024517268	0.362729846626016	9.89361462194878	9.61433303683211	10.1728962070655	0.99	0.64	1.53	6.71776342367129	6.91290411728096	7.10804481089062	9.32829720177165	9.59926988588501	9.87024256999838	9.31814042359125	9.58840616149842	9.85950768632589	6.29473781324524	1.21889297503408	0.176719797044789	0.0711901522923071	0.0648864839561862	0.070339741766113	0.0597791332932089	0.474116021938134	0.48166503439961	0.467045854819673	0.471823853798333	0.479365852133938	0.464768464108245	0.000604781418365284	0.000856575705190747	0.000855799720334139
214	8.47500280622663	0.28	6.31524868938935	6.10152245279165	6.52897492598705	0.350466490821316	9.66635914680326	9.38610140044464	9.94661689316187	1	0.65	1.57	6.51935055741429	6.71401055702352	6.90867055663274	9.03186241903051	9.30154301366575	9.57122360830099	9.01629883790581	9.28547132441215	9.55453692103269	6.31524868938935	1.24624681627464	-0.0698282595327163	0.0462106621745029	0.0648864839561862	0.070339741766113	0.0597791332932089	0.474116021938134	0.48166503439961	0.467045854819673	0.471823853798333	0.479365852133938	0.464768464108245	0.000604781418365284	0.000856575705190747	0.000855799720334139
214	8.47500280622663	0.28	6.32540649971479	6.11183370262153	6.53897929680805	0.358667360148549	9.78377233859893	9.50514787216105	10.0623968050368	1.01	0.65	1.56	6.53276294449155	6.72425787063627	6.91575279678099	9.01377019774846	9.27799090695984	9.54221161617121	9.00473203969523	9.26990321897832	9.53336616831524	6.32540649971479	1.24536627260816	-0.0336488088191982	0.0620990184797366	0.0648864839561862	0.070339741766113	0.0597791332932089	0.474116021938134	0.48166503439961	0.467045854819673	0.471823853798333	0.479365852133938	0.464768464108245	0.000604781418365284	0.000856575705190747	0.000855799720334139
214	8.47500280622663	0.28	6.32742028263987	6.11340132399317	6.54143924128656	0.36252242913423	10.0952138684273	9.8101135478296	10.380314189025	1	0.65	1.55	6.80278613195661	7.00048787085315	7.19818960974969	9.41860490038142	9.69232724453063	9.96604958867984	9.40585481035414	9.67972240827081	9.95336518045939	6.32742028263987	1.23877760814334	0.0243046276371555	0.0445039637389623	0.0648864839561862	0.070339741766113	0.0597791332932089	0.474116021938134	0.48166503439961	0.467045854819673	0.471823853798333	0.479365852133938	0.464768464108245	0.000604781418365284	0.000856575705190747	0.000855799720334139
214	8.47500280622663	0.28	6.32789299608336	6.11272797623295	6.54305801593377	0.354388207690976	9.78531105987868	9.50403167758217	10.0665904421752	1.01	0.65	1.55	6.55890787202011	6.75302397109975	6.94714007017939	9.06412789793477	9.33238797772822	9.60064805752167	9.0522150240752	9.32105806368226	9.58825460305591	6.32789299608336	1.23515377276151	0.00703219314127383	0.0347064633354074	0.0648864839561862	0.070339741766113	0.0597791332932089	0.474116021938134	0.48166503439961	0.467045854819673	0.471823853798333	0.479365852133938	0.464768464108245	0.000604781418365284	0.000856575705190747	0.000855799720334139
214	8.47500280622663	0.28	6.33115823865214	6.11675635620056	6.54556012110372	0.351255508163725	9.73508119930286	9.45331946211827	10.0168429364875	1	0.65	1.52	6.55607377541845	6.75148140376262	6.94688903210678	9.0774036619207	9.34796100795748	9.61851835399427	9.08318566780781	9.35314717379587	9.6252380615666	6.33115823865214	1.22208926317592	0.073225881431714	0.00293219437423551	0.0648864839561862	0.070339741766113	0.0597791332932089	0.474116021938134	0.48166503439961	0.467045854819673	0.471823853798333	0.479365852133938	0.464768464108245	0.000604781418365284	0.000856575705190747	0.000855799720334139
214	8.47500280622663	0.28	6.3332802712777	6.11547198825197	6.55108855430343	0.353770219686387	9.79554314956889	9.51358896908968	10.0774973300481	0.99	0.64	1.55	6.61934966043183	6.81552728749521	7.0117049145586	9.17655500863703	9.44852051560703	9.72048602257703	9.15497573472179	9.42665035188249	9.69735266515252	6.3332802712777	1.22549587662283	0.0268375522452675	-0.0414813011908117	0.0648864839561862	0.070339741766113	0.0597791332932089	0.474116021938134	0.48166503439961	0.467045854819673	0.471823853798333	0.479365852133938	0.464768464108245	0.000604781418365284	0.000856575705190747	0.000855799720334139
214	8.47500280622663	0.28	6.33776711712947	6.12230390683711	6.55323032742184	0.357778702291456	10.0479334171429	9.76123253708506	10.3346342972007	0.98	0.65	1.53	6.88347404242964	7.08565118126144	7.28782832009324	9.59292768479223	9.87468521890608	10.1564427530199	9.59980767127638	9.88327387362018	10.1656077920483	6.33776711712947	1.22605345618255	-0.0705280863209552	-0.133963073114182	0.0648864839561862	0.070339741766113	0.0597791332932089	0.474116021938134	0.48166503439961	0.467045854819673	0.471823853798333	0.479365852133938	0.464768464108245	0.000604781418365284	0.000856575705190747	0.000855799720334139
214	8.47500280622663	0.28	6.33903856175998	6.1240788827913	6.55399824072865	0.349907434891352	9.66610346657686	9.38550866441856	9.94669826873516	1	0.64	1.55	6.49278267032593	6.68689479935137	6.8810069283768	8.98109568273169	9.24959991157702	9.51810414042235	8.9649336872446	9.23191087106542	9.50046279789302	6.33903856175998	1.23407168783779	0.0460586772314281	0.0382459766797796	0.0648864839561862	0.070339741766113	0.0597791332932089	0.474116021938134	0.48166503439961	0.467045854819673	0.471823853798333	0.479365852133938	0.464768464108245	0.000604781418365284	0.000856575705190747	0.000855799720334139
214	8.47500280622663	0.28	6.34224673877779	6.12822435740843	6.55626912014715	0.369030937066265	9.98697439162714	9.70885981677516	10.2650889664791	0.99	0.64	1.52	6.79898790320178	6.99374791269905	7.18850792219632	9.44932146319898	9.72000144735497	9.99068143151095	9.43941099085381	9.70916429380795	9.97953429250179	6.34224673877779	1.22046119163594	0.035462823114791	-0.0835674052412795	0.0648864839561862	0.070339741766113	0.0597791332932089	0.474116021938134	0.48166503439961	0.467045854819673	0.471823853798333	0.479365852133938	0.464768464108245	0.000604781418365284	0.000856575705190747	0.000855799720334139
214	8.47500280622663	0.28	6.34940776759691	6.13375417236836	6.56506136282546	0.350635275549481	9.67873845452955	9.39822579520397	9.95925111385514	1	0.65	1.55	6.49622663802416	6.69012215080741	6.88401766359066	8.98300799175327	9.25112747679433	9.51924696183539	8.9711510997461	9.2388292846738	9.50640997569388	6.34940776759691	1.23581467185628	0.0346127511558371	0.0762357488567968	0.0648864839561862	0.070339741766113	0.0597791332932089	0.474116021938134	0.48166503439961	0.467045854819673	0.471823853798333	0.479365852133938	0.464768464108245	0.000604781418365284	0.000856575705190747	0.000855799720334139
214	8.47500280622663	0.28	6.35297242102686	6.13745000065918	6.56849484139455	0.358750894210588	9.92703123378623	9.64437833335444	10.209684134218	1	0.65	1.54	6.70301717654108	6.89946604873443	7.09591492092777	9.2886071537913	9.5608332799596	9.83305940612789	9.28164413913849	9.55304585991949	9.82432142597615	6.35297242102686	1.23565258757945	-0.0207250211460378	0.00805483565486078	0.0648864839561862	0.070339741766113	0.0597791332932089	0.474116021938134	0.48166503439961	0.467045854819673	0.471823853798333	0.479365852133938	0.464768464108245	0.000604781418365284	0.000856575705190747	0.000855799720334139
214	8.47500280622663	0.28	6.35327841524833	6.13737449455503	6.56918233594163	0.351782429197302	9.86666600063918	9.58142567563733	10.151906325641	1	0.66	1.54	6.63942761167068	6.83708426047136	7.03474090927203	9.18987831336523	9.46346222097691	9.7370461285886	9.19638993441472	9.46995261186163	9.74403787638786	6.35327841524833	1.23895887611618	-0.0767405906571367	-0.0168748931041255	0.0648864839561862	0.070339741766113	0.0597791332932089	0.474116021938134	0.48166503439961	0.467045854819673	0.471823853798333	0.479365852133938	0.464768464108245	0.000604781418365284	0.000856575705190747	0.000855799720334139
214	8.47500280622663	0.28	6.3577931427582	6.14181585100929	6.5737704345071	0.357707112197713	9.78690933612141	9.5076128306334	10.0662058416094	1	0.64	1.54	6.60879021274486	6.80293063945385	6.99707106616284	9.15847789415561	9.42751817976603	9.69655846537644	9.14985547411911	9.41902156592652	9.68782064734456	6.3577931427582	1.22751003413569	-0.176546319545419	-0.212602890943537	0.0648864839561862	0.070339741766113	0.0597791332932089	0.474116021938134	0.48166503439961	0.467045854819673	0.471823853798333	0.479365852133938	0.464768464108245	0.000604781418365284	0.000856575705190747	0.000855799720334139
214	8.47500280622663	0.28	6.35911256671051	6.14395961102296	6.57426552239807	0.357010711813977	9.85246171869118	9.57086786619301	10.1340555711894	1.01	0.65	1.56	6.57808206385875	6.771622241856	6.96516241985324	9.07638011727795	9.3434251626902	9.61047020810244	9.06887107788936	9.33753970488293	9.60398401948737	6.35911256671051	1.23407333537668	0.0525215161870391	0.0938268971921407	0.0648864839561862	0.070339741766113	0.0597791332932089	0.474116021938134	0.48166503439961	0.467045854819673	0.471823853798333	0.479365852133938	0.464768464108245	0.000604781418365284	0.000856575705190747	0.000855799720334139
214	8.47500280622663	0.28	6.36407897978597	6.14670732332821	6.58145063624373	0.360565403773031	10.0373511706073	9.75268076204701	10.3220215791676	1	0.65	1.56	6.75180898798847	6.94888713193955	7.14596527589062	9.34207163191974	9.61475679542956	9.88744195893938	9.33049829321229	9.60208979645429	9.8740228581065	6.36407897978597	1.23198544487036	-0.166078162286975	-0.168586581061081	0.0648864839561862	0.070339741766113	0.0597791332932089	0.474116021938134	0.48166503439961	0.467045854819673	0.471823853798333	0.479365852133938	0.464768464108245	0.000604781418365284	0.000856575705190747	0.000855799720334139
214	8.47500280622663	0.28	6.36877318553049	6.15004249662794	6.58750387443305	0.349346038179544	9.81801316331661	9.53265657370727	10.1033697529259	0.99	0.65	1.53	6.63202570075163	6.83055296558438	7.02908023041712	9.19381042053031	9.46902377441882	9.74423712830733	9.1949645162926	9.4704003899886	9.74577545573529	6.36877318553049	1.220377951113	0.034781398676799	-0.0393063907181233	0.0648864839561862	0.070339741766113	0.0597791332932089	0.474116021938134	0.48166503439961	0.467045854819673	0.471823853798333	0.479365852133938	0.464768464108245	0.000604781418365284	0.000856575705190747	0.000855799720334139
214	8.47500280622663	0.28	6.37120567883674	6.15526036573704	6.58715099193644	0.355559533858079	9.80356674247696	9.52248249005562	10.0846509948983	1	0.65	1.56	6.60642399376669	6.80143214961319	6.99644030545969	9.14839407104124	9.41843599666304	9.68847792228484	9.13186326563225	9.40029424336884	9.66960852226951	6.37120567883674	1.23329030109675	0.0231147292182579	-0.0012418389939383	0.0648864839561862	0.070339741766113	0.0597791332932089	0.474116021938134	0.48166503439961	0.467045854819673	0.471823853798333	0.479365852133938	0.464768464108245	0.000604781418365284	0.000856575705190747	0.000855799720334139
214	8.47500280622663	0.28	6.37195502783356	6.1565503174372	6.58735973822993	0.356448210863549	9.77068014351691	9.49108121962016	10.0502790674137	0.99	0.64	1.53	6.62150404138137	6.81656773978498	7.0116314381886	9.18915408837451	9.45985850393885	9.73056291950318	9.17706896346108	9.4472942699846	9.71757507667806	6.37195502783356	1.22179401422666	0.0775392952624676	-0.00230055087145235	0.0648864839561862	0.070339741766113	0.0597791332932089	0.474116021938134	0.48166503439961	0.467045854819673	0.471823853798333	0.479365852133938	0.464768464108245	0.000604781418365284	0.000856575705190747	0.000855799720334139
214	8.47500280622663	0.28	6.37504763758418	6.15935163489669	6.59074364027166	0.366002885242827	10.005291957026	9.72484655755037	10.2857373565016	0.99	0.65	1.53	6.79552883595725	6.99149848830807	7.18746814065889	9.43657841767667	9.70871073239929	9.98084304712191	9.438561479981	9.70978611567725	9.98362812933853	6.37504763758418	1.223028295449	0.203348697389753	0.11914897854474	0.0648864839561862	0.070339741766113	0.0597791332932089	0.474116021938134	0.48166503439961	0.467045854819673	0.471823853798333	0.479365852133938	0.464768464108245	0.000604781418365284	0.000856575705190747	0.000855799720334139
214	8.47500280622663	0.28	6.3871517473698	6.17000208784871	6.60430140689088	0.355702941565552	9.73483398229769	9.455807731733	10.0138602328624	0.99	0.63	1.53	6.60828508689167	6.80328535157239	6.9982856162531	9.17697209072392	9.44777033310126	9.71856857547861	9.15777726343034	9.42683802899887	9.69790739578128	6.3871517473698	1.21302202609713	0.178997889645135	0.0193715053599333	0.0648864839561862	0.070339741766113	0.0597791332932089	0.474116021938134	0.48166503439961	0.467045854819673	0.471823853798333	0.479365852133938	0.464768464108245	0.000604781418365284	0.000856575705190747	0.000855799720334139
214	8.47500280622663	0.28	6.38835688671091	6.17148180560466	6.60523196781716	0.359436599154834	9.82066739113868	9.54145924648468	10.0998755357927	1.01	0.65	1.57	6.57298786307417	6.76533074257223	6.95767362207029	9.07735748232803	9.34298479105816	9.6086120997883	9.06000082252449	9.3230369980075	9.58994665373752	6.38835688671091	1.24037344837297	-0.0511573967774848	0.00257245784296336	0.0648864839561862	0.070339741766113	0.0597791332932089	0.474116021938134	0.48166503439961	0.467045854819673	0.471823853798333	0.479365852133938	0.464768464108245	0.000604781418365284	0.000856575705190747	0.000855799720334139
214	8.47500280622663	0.28	6.39447449681081	6.17814093943561	6.61080805418602	0.361170643383379	9.90648679283442	9.6258962404522	10.1870773452166	1	0.65	1.54	6.68604387015298	6.88093904623997	7.07583422232695	9.26287209546341	9.53288065705474	9.80288921864607	9.25834625779954	9.52842656670741	9.79775873103998	6.39447449681081	1.22535645945476	0.212582887117035	0.169517617796681	0.0648864839561862	0.070339741766113	0.0597791332932089	0.474116021938134	0.48166503439961	0.467045854819673	0.471823853798333	0.479365852133938	0.464768464108245	0.000604781418365284	0.000856575705190747	0.000855799720334139
214	8.47500280622663	0.28	6.39457320775675	6.1774755375669	6.6116708779466	0.35609108129216	9.85599907718525	9.57373897522847	10.138259179142	0.99	0.64	1.53	6.6782552207012	6.87514851436274	7.07204180802427	9.26741772897083	9.5406466398304	9.81387555068996	9.25459017356361	9.52832009967768	9.80150960234434	6.39457320775675	1.22281707770241	-0.0315147337887215	-0.107169545282644	0.0648864839561862	0.070339741766113	0.0597791332932089	0.474116021938134	0.48166503439961	0.467045854819673	0.471823853798333	0.479365852133938	0.464768464108245	0.000604781418365284	0.000856575705190747	0.000855799720334139
214	8.47500280622663	0.28	6.39652455831317	6.17914527334476	6.61390384328157	0.357041279292235	9.97711437021694	9.69197679690312	10.2622519435308	0.98	0.65	1.5	6.81942539607735	7.02005262100564	7.22067984593394	9.49534617501543	9.77469888322493	10.0540515914344	9.50764002306499	9.78867891036302	10.0674658710117	6.39652455831317	1.21260038268256	0.0380344310980875	-0.10677214407794	0.0648864839561862	0.070339741766113	0.0597791332932089	0.474116021938134	0.48166503439961	0.467045854819673	0.471823853798333	0.479365852133938	0.464768464108245	0.000604781418365284	0.000856575705190747	0.000855799720334139
214	8.47500280622663	0.28	6.40276292842406	6.18555137255341	6.61997448429472	0.355416984721087	9.8306348292949	9.54868679461535	10.1125828639744	1.01	0.65	1.54	6.59106258282642	6.78567962092278	6.98029665901913	9.10927502200538	9.3782483630577	9.64722170411003	9.11176506183985	9.38112830914053	9.64974437217367	6.40276292842406	1.23597569090369	0.000220696979831605	0.0348177084373482	0.0648864839561862	0.070339741766113	0.0597791332932089	0.474116021938134	0.48166503439961	0.467045854819673	0.471823853798333	0.479365852133938	0.464768464108245	0.000604781418365284	0.000856575705190747	0.000855799720334139
214	8.47500280622663	0.28	6.40321539245249	6.18699600451526	6.61943478038972	0.356648710459131	9.97583789474997	9.69049286642805	10.2611829230719	1	0.66	1.54	6.69617595550589	6.89335070647155	7.0905254574372	9.25839621751664	9.53101778252035	9.80363934752406	9.26725591651988	9.53925418706603	9.81225071960261	6.40321539245249	1.23448170822373	-0.14309393054216	-0.0946134671240883	0.0648864839561862	0.070339741766113	0.0597791332932089	0.474116021938134	0.48166503439961	0.467045854819673	0.471823853798333	0.479365852133938	0.464768464108245	0.000604781418365284	0.000856575705190747	0.000855799720334139
214	8.47500280622663	0.28	6.40343028079138	6.18741845612153	6.61944210546122	0.357540387414014	9.9442068041154	9.66031838398271	10.2280952242481	1	0.64	1.54	6.68570203275616	6.88217520394108	7.078648375126	9.24944867783995	9.52126284253706	9.79307700723416	9.23666240968238	9.5082208732559	9.78088163807092	6.40343028079138	1.22592189842479	-0.0718702479492995	-0.0941687644426872	0.0648864839561862	0.070339741766113	0.0597791332932089	0.474116021938134	0.48166503439961	0.467045854819673	0.471823853798333	0.479365852133938	0.464768464108245	0.000604781418365284	0.000856575705190747	0.000855799720334139
214	8.47500280622663	0.28	6.40413050376518	6.18751014351399	6.62075086401636	0.367974599018518	10.2284582537469	9.94297167839088	10.513944829103	1.01	0.66	1.56	6.82140397977161	7.01726285620163	7.21312173263166	9.40556670623898	9.67562309532463	9.94567948441028	9.40820192017589	9.6791993684158	9.94872528151637	6.40413050376518	1.24682813255624	0.102692146042108	0.269185986398011	0.0648864839561862	0.070339741766113	0.0597791332932089	0.474116021938134	0.48166503439961	0.467045854819673	0.471823853798333	0.479365852133938	0.464768464108245	0.000604781418365284	0.000856575705190747	0.000855799720334139
214	8.47500280622663	0.28	6.40875780479958	6.19220410959568	6.62531150000348	0.36282804426641	9.9052820829005	9.62573052415205	10.1848336416489	1.01	0.65	1.57	6.63864976377654	6.83145018394124	7.02425060410594	9.17207442750578	9.43845085438917	9.70482728127256	9.15085750142198	9.41770092259787	9.68177513422534	6.40875780479958	1.2339758170071	-0.0442101147342957	-0.0315027364148807	0.0648864839561862	0.070339741766113	0.0597791332932089	0.474116021938134	0.48166503439961	0.467045854819673	0.471823853798333	0.479365852133938	0.464768464108245	0.000604781418365284	0.000856575705190747	0.000855799720334139
214	8.47500280622663	0.28	6.40925146120336	6.19075821619049	6.62774470621623	0.34881294134266	9.70842088279039	9.42591834766156	9.99092341791922	1	0.65	1.55	6.54298996857277	6.73908876608706	6.93518756360135	9.06245958392037	9.33406896059137	9.60567833726236	9.04790544084198	9.31914726032829	9.58932649638967	6.40925146120336	1.23383059462612	0.0548746010089134	0.0626098045862073	0.0648864839561862	0.070339741766113	0.0597791332932089	0.474116021938134	0.48166503439961	0.467045854819673	0.471823853798333	0.479365852133938	0.464768464108245	0.000604781418365284	0.000856575705190747	0.000855799720334139
214	8.47500280622663	0.28	6.41430877911213	6.19478294555646	6.63383461266781	0.351967024205498	9.69457090795744	9.41441916796013	9.97472264795475	0.99	0.64	1.54	6.58794250119681	6.78398471280703	6.98002692441725	9.15337549705102	9.42575917007407	9.69814284309712	9.1357991286448	9.40753127456704	9.67959177120457	6.41430877911213	1.2174264911716	-0.191130957035582	-0.284564995182664	0.0648864839561862	0.070339741766113	0.0597791332932089	0.474116021938134	0.48166503439961	0.467045854819673	0.471823853798333	0.479365852133938	0.464768464108245	0.000604781418365284	0.000856575705190747	0.000855799720334139
214	8.47500280622663	0.28	6.42008652572022	6.20074759366543	6.63942545777501	0.355028325991364	9.94659688090584	9.66108084622398	10.2321129155877	0.99	0.64	1.53	6.7458398828666	6.94520116392944	7.14456244499228	9.36480380866774	9.64156390327657	9.91832399788539	9.35536164919426	9.63177164112717	9.90865384870687	6.42008652572022	1.21823396359736	-0.000657910979338326	-0.0735729514860071	0.0648864839561862	0.070339741766113	0.0597791332932089	0.474116021938134	0.48166503439961	0.467045854819673	0.471823853798333	0.479365852133938	0.464768464108245	0.000604781418365284	0.000856575705190747	0.000855799720334139
214	8.47500280622663	0.28	6.42642067151254	6.20903906073579	6.6438022822893	0.35737550230803	9.86259297749432	9.58093339730639	10.1442525576823	0.99	0.65	1.54	6.66693211210344	6.86292609535819	7.05892007861294	9.24290992992476	9.51463232090907	9.78635471189338	9.24367042217672	9.51340026509956	9.78691661846811	6.42642067151254	1.22587090336497	-0.109280283672893	-0.132721567404868	0.0648864839561862	0.070339741766113	0.0597791332932089	0.474116021938134	0.48166503439961	0.467045854819673	0.471823853798333	0.479365852133938	0.464768464108245	0.000604781418365284	0.000856575705190747	0.000855799720334139
214	8.47500280622663	0.28	6.42889739090913	6.20678315710466	6.65101162471361	0.349790756089656	9.81773718988405	9.53266754426535	10.1028068355027	1	0.64	1.53	6.6259780650027	6.82412461843032	7.02227117185794	9.18217453687309	9.45676286475515	9.73135119263721	9.17432720287056	9.44884501413051	9.72260017318549	6.42889739090913	1.22656302303542	-0.00380734364905747	-0.032398294077578	0.0648864839561862	0.070339741766113	0.0597791332932089	0.474116021938134	0.48166503439961	0.467045854819673	0.471823853798333	0.479365852133938	0.464768464108245	0.000604781418365284	0.000856575705190747	0.000855799720334139
214	8.47500280622663	0.28	6.45268484980052	6.23497509338714	6.6703946062139	0.351512128439726	9.77000243440238	9.48738912436596	10.0526157444388	0.99	0.64	1.52	6.60733334193355	6.80415465091539	7.00097595989724	9.16324156337847	9.43619906464073	9.70915656590299	9.16256777084216	9.4355623661811	9.70899047328129	6.45268484980052	1.22399671381389	-0.0287179996954303	-0.0952215132537498	0.0648864839561862	0.070339741766113	0.0597791332932089	0.474116021938134	0.48166503439961	0.467045854819673	0.471823853798333	0.479365852133938	0.464768464108245	0.000604781418365284	0.000856575705190747	0.000855799720334139
214	8.47500280622663	0.28	6.46825450989946	6.24849562694243	6.68801339285648	0.347662030910545	9.79979615480279	9.51391080065492	10.0856815089507	1	0.65	1.53	6.61171137098164	6.81038797058634	7.00906457019105	9.1617440763092	9.43704710413321	9.71235013195721	9.17056996102264	9.44585130877188	9.72081796407303	6.46825450989946	1.22987114184929	0.0250888738621685	0.0416212896773439	0.0648864839561862	0.070339741766113	0.0597791332932089	0.474116021938134	0.48166503439961	0.467045854819673	0.471823853798333	0.479365852133938	0.464768464108245	0.000604781418365284	0.000856575705190747	0.000855799720334139
214	8.47500280622663	0.28	6.47284324966603	6.25186015076449	6.69382634856758	0.350292610486174	9.82632191555933	9.54131751163433	10.1113263194843	1.01	0.65	1.56	6.56670991024402	6.76286114841793	6.95901238659184	9.06541664764054	9.33620563090643	9.60699461417233	9.05653413514288	9.32766606481559	9.59853984340707	6.47284324966603	1.24007107602305	0.0367402874832556	0.127480122096293	0.0648864839561862	0.070339741766113	0.0597791332932089	0.474116021938134	0.48166503439961	0.467045854819673	0.471823853798333	0.479365852133938	0.464768464108245	0.000604781418365284	0.000856575705190747	0.000855799720334139
214	8.47500280622663	0.28	6.4836648515008	6.26418261646814	6.70314708653346	0.354382315679398	9.71787068956772	9.43852628811577	9.99721509101967	0.99	0.64	1.54	6.58971249064202	6.78474286246571	6.97977323428939	9.14766846543503	9.41840458399364	9.68914070255224	9.13297412735261	9.40252642120164	9.67434485433235	6.4836648515008	1.22148183299829	0.0895671775819924	-0.00344968966239347	0.0648864839561862	0.070339741766113	0.0597791332932089	0.474116021938134	0.48166503439961	0.467045854819673	0.471823853798333	0.479365852133938	0.464768464108245	0.000604781418365284	0.000856575705190747	0.000855799720334139
214	8.47500280622663	0.28	6.48444516402993	6.2649295120765	6.70396081598337	0.349550834913255	9.76377841567722	9.48012593175014	10.0474308996043	1	0.65	1.55	6.54951347825793	6.7454798377764	6.94144619729487	9.05492420044245	9.32585432940042	9.5967844583584	9.04189027285334	9.31161391672116	9.58281748491358	6.48444516402993	1.23292802401799	0.0590037551576645	0.092022585820506	0.0648864839561862	0.070339741766113	0.0597791332932089	0.474116021938134	0.48166503439961	0.467045854819673	0.471823853798333	0.479365852133938	0.464768464108245	0.000604781418365284	0.000856575705190747	0.000855799720334139
214	8.47500280622663	0.28	6.48605816120141	6.26421679609	6.70789952631283	0.34988276757646	9.86149450412383	9.57521222418244	10.1477767840652	1	0.65	1.53	6.65261601221584	6.85151772164655	7.05041943107726	9.21751435279218	9.49310208521292	9.76868981763366	9.22459591400911	9.50048863303066	9.77639835409683	6.48605816120141	1.21693936624564	-0.00537530073226571	-0.0413846855664888	0.0648864839561862	0.070339741766113	0.0597791332932089	0.474116021938134	0.48166503439961	0.467045854819673	0.471823853798333	0.479365852133938	0.464768464108245	0.000604781418365284	0.000856575705190747	0.000855799720334139
214	8.47500280622663	0.28	6.4999126471435	6.27984169035022	6.71998360393679	0.359746244097858	9.97692725808387	9.69346717710095	10.2603873390668	1	0.65	1.53	6.72535124322186	6.92201654091284	7.11868183860381	9.31324350548477	9.58558494018986	9.85792637489495	9.31798964509156	9.59068435110581	9.86224010319723	6.4999126471435	1.2252794225085	-0.0215806382118496	-0.0565820202544869	0.0648864839561862	0.070339741766113	0.0597791332932089	0.474116021938134	0.48166503439961	0.467045854819673	0.471823853798333	0.479365852133938	0.464768464108245	0.000604781418365284	0.000856575705190747	0.000855799720334139
214	8.47500280622663	0.28	6.50012298929591	6.28033732598756	6.71990865260427	0.351042945368492	9.68309361721365	9.40270579167641	9.96348144275089	0.99	0.64	1.52	6.56392060658423	6.75965611789933	6.95539162921443	9.1114416554902	9.38314401116253	9.65484636683486	9.11306075640922	9.3855937460552	9.6571610100195	6.50012298929591	1.21483349362722	0.00409220414073304	-0.1130969850713	0.0648864839561862	0.070339741766113	0.0597791332932089	0.474116021938134	0.48166503439961	0.467045854819673	0.471823853798333	0.479365852133938	0.464768464108245	0.000604781418365284	0.000856575705190747	0.000855799720334139
214	8.47500280622663	0.28	6.51371989331565	6.29024685815272	6.73719292847857	0.342197877560389	9.69493096267116	9.40866423860009	9.98119768674223	1.01	0.65	1.55	6.49589881885405	6.69354214288101	6.89118546690797	8.97854354209406	9.25172347301135	9.52490340392863	8.9683756486214	9.24154860959041	9.51424734288851	6.51371989331565	1.23116677824606	-0.109181305673102	-0.0650160352599456	0.0648864839561862	0.070339741766113	0.0597791332932089	0.474116021938134	0.48166503439961	0.467045854819673	0.471823853798333	0.479365852133938	0.464768464108245	0.000604781418365284	0.000856575705190747	0.000855799720334139
214	8.47500280622663	0.28	6.51470133774269	6.29479046085346	6.73461221463191	0.352109703355086	9.70520661179103	9.4248352220223	9.98557800155975	1	0.64	1.55	6.53307025060821	6.72741698903604	6.92176372746386	9.04381569835966	9.31285246308065	9.58188922780164	9.01915973515696	9.28627743392631	9.55452054598311	6.51470133774269	1.21782047392836	0.119954770469267	0.0305815783821689	0.0648864839561862	0.070339741766113	0.0597791332932089	0.474116021938134	0.48166503439961	0.467045854819673	0.471823853798333	0.479365852133938	0.464768464108245	0.000604781418365284	0.000856575705190747	0.000855799720334139
214	8.47500280622663	0.28	6.5221046890624	6.30140388029858	6.74280549782622	0.35061690763792	9.76092348530201	9.47801749901221	10.0438294715918	1	0.64	1.52	6.58552942853014	6.78209856320551	6.97866769788088	9.12479984399306	9.39716276164234	9.66952567929162	9.11513186102288	9.38750114142354	9.65797297200577	6.5221046890624	1.21339514606047	0.0419587732762089	-0.0664445736383403	0.0648864839561862	0.070339741766113	0.0597791332932089	0.474116021938134	0.48166503439961	0.467045854819673	0.471823853798333	0.479365852133938	0.464768464108245	0.000604781418365284	0.000856575705190747	0.000855799720334139
214	8.47500280622663	0.28	6.55513460804765	6.33252513221732	6.77774408387799	0.357486716614724	9.88094753454845	9.59883209029389	10.163062978803	0.98	0.63	1.52	6.76095901337383	6.95966766227013	7.15837631116644	9.41780984774918	9.69460493949678	9.97140003124437	9.40451694133484	9.68232118592439	9.95912228486786	6.55513460804765	1.20845667211385	-0.129304721574342	-0.314062368389755	0.0648864839561862	0.070339741766113	0.0597791332932089	0.474116021938134	0.48166503439961	0.467045854819673	0.471823853798333	0.479365852133938	0.464768464108245	0.000604781418365284	0.000856575705190747	0.000855799720334139
214	8.47500280622663	0.28	6.57044712627115	6.34658013092613	6.79431412161617	0.341558601504383	9.74947558015194	9.46118903425674	10.0377621260471	0.99	0.65	1.56	6.58970019085416	6.79049122247057	6.99128225408698	9.13911779970909	9.41759069497287	9.69606359023666	9.13334693607536	9.41018497680541	9.68814646452319	6.57044712627115	1.23195613227726	0.0231085122626302	0.0640512185928475	0.0648864839561862	0.070339741766113	0.0597791332932089	0.474116021938134	0.48166503439961	0.467045854819673	0.471823853798333	0.479365852133938	0.464768464108245	0.000604781418365284	0.000856575705190747	0.000855799720334139
214	8.47500280622663	0.28	6.59510608124212	6.36814519720592	6.82206696527832	0.343478550410644	9.63651477899602	9.35278049924906	9.92024905874298	1	0.64	1.55	6.49048707413101	6.68738827108878	6.88428946804656	8.98881060147526	9.26150316621536	9.53419573095545	8.9717371378035	9.24268750031585	9.51592073158939	6.59510608124212	1.22084025633729	-0.0922980299615983	-0.160998919122191	0.0648864839561862	0.070339741766113	0.0597791332932089	0.474116021938134	0.48166503439961	0.467045854819673	0.471823853798333	0.479365852133938	0.464768464108245	0.000604781418365284	0.000856575705190747	0.000855799720334139
214	8.47500280622663	0.28	6.60933753702705	6.38614487692653	6.83253019712757	0.34945455447453	9.90771245581343	9.61981751730755	10.1956073943193	0.99	0.65	1.52	6.7121967600605	6.91307452827182	7.11395229648315	9.31548988131041	9.59427712251399	9.87306436371757	9.32607644730728	9.60581771489634	9.88420974293914	6.60933753702705	1.21718111835391	-0.00213691862599748	-0.0475287621208211	0.0648864839561862	0.070339741766113	0.0597791332932089	0.474116021938134	0.48166503439961	0.467045854819673	0.471823853798333	0.479365852133938	0.464768464108245	0.000604781418365284	0.000856575705190747	0.000855799720334139
214	8.47500280622663	0.29	5.92137208142673	5.72218404040894	6.12056012244452	0.377735189024889	10.0797122591465	9.80418840723411	10.3552361110589	1.01	0.65	1.59	6.76744283597222	6.95762603526571	7.14780923455919	9.353053556403	9.61589931537489	9.87874507434679	9.32945027475333	9.5926131189907	9.85440684229887	5.92137208142673	1.25878691215918	0.0673314820186081	0.198277941767338	0.0648864839561862	0.070339741766113	0.0597791332932089	0.474116021938134	0.48166503439961	0.467045854819673	0.471823853798333	0.479365852133938	0.464768464108245	0.000604781418365284	0.000856575705190747	0.000855799720334139
214	8.47500280622663	0.29	5.95170405564468	5.75116891044062	6.15223920084875	0.375204250245518	9.97105804877484	9.69703091316545	10.2450851843842	0.98	0.64	1.53	6.80388702939162	6.99615718820309	7.18842734701455	9.46330552912963	9.73072784950432	9.99815016987902	9.44603535003288	9.71358674658052	9.98005616831026	5.95170405564468	1.2349990226181	0.012677176946814	-0.0607956415952507	0.0648864839561862	0.070339741766113	0.0597791332932089	0.474116021938134	0.48166503439961	0.467045854819673	0.471823853798333	0.479365852133938	0.464768464108245	0.000604781418365284	0.000856575705190747	0.000855799720334139
214	8.47500280622663	0.29	5.97252878876253	5.77123919178273	6.17381838574233	0.369997047325481	9.97329625682589	9.69613785326544	10.2504546603863	1	0.65	1.54	6.71901659385116	6.91107573542172	7.10313487699228	9.3000935289982	9.5659312382457	9.8317689474932	9.29131651472383	9.55717442316558	9.82075265173368	5.97252878876253	1.24557128698292	-0.0882941164236114	-0.0561859635042599	0.0648864839561862	0.070339741766113	0.0597791332932089	0.474116021938134	0.48166503439961	0.467045854819673	0.471823853798333	0.479365852133938	0.464768464108245	0.000604781418365284	0.000856575705190747	0.000855799720334139
214	8.47500280622663	0.29	5.97491183362925	5.77550374242502	6.17431992483349	0.374015835608669	9.9430829537255	9.66913068028909	10.2170352271619	1	0.65	1.57	6.68435869516373	6.87374441364797	7.0631301321322	9.24362518250251	9.50552174976091	9.76741831701931	9.22246465654458	9.48377555870209	9.7443161973462	5.97491183362925	1.25663036640215	-0.0896405169281626	-0.0048609186114538	0.0648864839561862	0.070339741766113	0.0597791332932089	0.474116021938134	0.48166503439961	0.467045854819673	0.471823853798333	0.479365852133938	0.464768464108245	0.000604781418365284	0.000856575705190747	0.000855799720334139
214	8.47500280622663	0.29	6.01558443221327	5.81616435449796	6.21500450992858	0.37898882724232	10.0486326295038	9.77468935650158	10.3225759025061	1.01	0.65	1.55	6.72064078516657	6.90899197119546	7.09734315722434	9.27438719057633	9.53430910619063	9.79423102180494	9.2700361922002	9.52939769563826	9.79079976509154	6.01558443221327	1.26085803697195	0.0236332281406735	0.154322556481656	0.0648864839561862	0.070339741766113	0.0597791332932089	0.474116021938134	0.48166503439961	0.467045854819673	0.471823853798333	0.479365852133938	0.464768464108245	0.000604781418365284	0.000856575705190747	0.000855799720334139
214	8.47500280622663	0.29	6.05165568319846	5.84761421867792	6.255697147719	0.355113340937361	9.74401083412456	9.46436192582447	10.0236597424247	1.01	0.65	1.58	6.51214995450608	6.7045681692507	6.89698638399532	8.98925173488994	9.25486229097375	9.52047284705756	8.96614185645981	9.23179381429822	9.4959833391618	6.05165568319846	1.25754683688528	-0.116252709754268	0.0337768799208646	0.0648864839561862	0.070339741766113	0.0597791332932089	0.474116021938134	0.48166503439961	0.467045854819673	0.471823853798333	0.479365852133938	0.464768464108245	0.000604781418365284	0.000856575705190747	0.000855799720334139
214	8.47500280622663	0.29	6.08123811709029	5.87626185689043	6.28621437729015	0.365604197480621	9.75347763933925	9.479855506186	10.0270997724925	1.01	0.65	1.55	6.53418215779215	6.72278174765514	6.91138133751812	9.02569241719211	9.28620579851587	9.54671917983964	9.01149515329883	9.27154409439561	9.5314816868834	6.08123811709029	1.24406278250763	-0.104713582792576	-0.0864139967277691	0.0648864839561862	0.070339741766113	0.0597791332932089	0.474116021938134	0.48166503439961	0.467045854819673	0.471823853798333	0.479365852133938	0.464768464108245	0.000604781418365284	0.000856575705190747	0.000855799720334139
214	8.47500280622663	0.29	6.08908231997632	5.88722248284536	6.29094215710727	0.371952465577547	10.0183526248603	9.74110615930483	10.2955990904158	1	0.64	1.56	6.77350955485908	6.96629377800372	7.15907800114837	9.38804482336763	9.65524263470337	9.9224404460391	9.35977711717342	9.6272319111604	9.89267248172099	6.08908231997632	1.24559234500073	0.0317795800484449	0.089710889171961	0.0648864839561862	0.070339741766113	0.0597791332932089	0.474116021938134	0.48166503439961	0.467045854819673	0.471823853798333	0.479365852133938	0.464768464108245	0.000604781418365284	0.000856575705190747	0.000855799720334139
214	8.47500280622663	0.29	6.08964398568477	5.88509436251617	6.29419360885337	0.369850092837556	9.92489350327116	9.64899325231134	10.200793754231	0.99	0.63	1.53	6.7287015546302	6.9210999115377	7.1134982684452	9.33631698224261	9.60327666716354	9.87023635208448	9.31753084318933	9.58368751398471	9.85000270695336	6.08964398568477	1.23202831375493	0.0540003215884952	-0.0405858574997079	0.0648864839561862	0.070339741766113	0.0597791332932089	0.474116021938134	0.48166503439961	0.467045854819673	0.471823853798333	0.479365852133938	0.464768464108245	0.000604781418365284	0.000856575705190747	0.000855799720334139
214	8.47500280622663	0.29	6.10794974435085	5.90669061987867	6.30920886882303	0.373976093295345	10.04384576098	9.76709377780812	10.3205977441519	1.01	0.66	1.57	6.69944111800142	6.88927072931968	7.07910034063794	9.23671530757458	9.49843894180175	9.76016257602892	9.22941903336489	9.49158873337285	9.75343513268922	6.10794974435085	1.26184319220757	0.0957911580760791	0.280207478652152	0.0648864839561862	0.070339741766113	0.0597791332932089	0.474116021938134	0.48166503439961	0.467045854819673	0.471823853798333	0.479365852133938	0.464768464108245	0.000604781418365284	0.000856575705190747	0.000855799720334139
214	8.47500280622663	0.29	6.10967814906974	5.9048105259312	6.31454577220828	0.374222303102871	9.98166204733642	9.70676806286606	10.2565560318068	0.98	0.64	1.56	6.81757473339721	7.01064726492885	7.20371979646049	9.48608123269836	9.75472540449451	10.0233695762907	9.46086333377938	9.72879558577959	9.99758278173174	6.10967814906974	1.23753995253377	0.14150223248556	0.0881640434933133	0.0648864839561862	0.070339741766113	0.0597791332932089	0.474116021938134	0.48166503439961	0.467045854819673	0.471823853798333	0.479365852133938	0.464768464108245	0.000604781418365284	0.000856575705190747	0.000855799720334139
214	8.47500280622663	0.29	6.11146875515936	5.90659944824135	6.31633806207738	0.369954696617149	9.91076356004747	9.6353179216003	10.1862091984946	1	0.64	1.55	6.68935111386514	6.88058015304664	7.07180919222813	9.2657187063878	9.53059858119	9.79547845599219	9.2504534519756	9.51572655416447	9.77919677923262	6.11146875515936	1.2359813502679	-0.0892844813120647	-0.113070582655319	0.0648864839561862	0.070339741766113	0.0597791332932089	0.474116021938134	0.48166503439961	0.467045854819673	0.471823853798333	0.479365852133938	0.464768464108245	0.000604781418365284	0.000856575705190747	0.000855799720334139
214	8.47500280622663	0.29	6.11335820357778	5.91083803122646	6.31587837592909	0.373219546867911	9.95737426869091	9.68256110579308	10.2321874315887	0.99	0.64	1.53	6.76542935930951	6.95744767143575	7.149465983562	9.39448260368631	9.66111944180169	9.92775627991707	9.3876717523345	9.6541360200325	9.92027406785869	6.11335820357778	1.24104504597765	0.00148372948497475	-0.0379577347661528	0.0648864839561862	0.070339741766113	0.0597791332932089	0.474116021938134	0.48166503439961	0.467045854819673	0.471823853798333	0.479365852133938	0.464768464108245	0.000604781418365284	0.000856575705190747	0.000855799720334139
214	8.47500280622663	0.29	6.12414883356333	5.91838081316604	6.32991685396061	0.36857310823918	9.8423717599804	9.56801437974314	10.1167291402177	0.99	0.64	1.55	6.66080905076583	6.85180396871848	7.04279888667112	9.23596372317021	9.50079973934721	9.76563575552421	9.21420977930487	9.47786842170796	9.74281298169948	6.12414883356333	1.23877224723317	0.00662954286084728	-0.0463473922641281	0.0648864839561862	0.070339741766113	0.0597791332932089	0.474116021938134	0.48166503439961	0.467045854819673	0.471823853798333	0.479365852133938	0.464768464108245	0.000604781418365284	0.000856575705190747	0.000855799720334139
214	8.47500280622663	0.29	6.12607838150542	5.92128480011712	6.33087196289372	0.36944312259445	10.0377693253123	9.75848747108295	10.3170511795417	1.02	0.66	1.58	6.6886462471034	6.88007115098433	7.07149605486527	9.2192590630474	9.48310853494338	9.74695800683937	9.20583946324933	9.46876838709387	9.73230333565609	6.12607838150542	1.26016458175313	-0.179510116282901	0.018326365597753	0.0648864839561862	0.070339741766113	0.0597791332932089	0.474116021938134	0.48166503439961	0.467045854819673	0.471823853798333	0.479365852133938	0.464768464108245	0.000604781418365284	0.000856575705190747	0.000855799720334139
214	8.47500280622663	0.29	6.1273404761475	5.92355732523802	6.33112362705699	0.376437204675187	10.1059964446094	9.82898983188112	10.3830030573377	1.01	0.65	1.53	6.77305782880751	6.96394029374661	7.15482275868572	9.35471283961657	9.61835308760452	9.88199333559246	9.35916965175842	9.62347954775062	9.88669985338491	6.1273404761475	1.24391927741851	0.0228740259273081	0.0610619418348255	0.0648864839561862	0.070339741766113	0.0597791332932089	0.474116021938134	0.48166503439961	0.467045854819673	0.471823853798333	0.479365852133938	0.464768464108245	0.000604781418365284	0.000856575705190747	0.000855799720334139
214	8.47500280622663	0.29	6.13875067775686	5.93661565067193	6.34088570484179	0.376574004744895	10.097591832826	9.82089622548329	10.3742874401686	0.99	0.65	1.54	6.83910618591034	7.03179233148647	7.2244784770626	9.48440561839129	9.75162088190823	10.0188361454252	9.47889112743927	9.74552344536052	10.012183979121	6.13875067775686	1.24034822009283	0.0394913527479176	0.0403523232953508	0.0648864839561862	0.070339741766113	0.0597791332932089	0.474116021938134	0.48166503439961	0.467045854819673	0.471823853798333	0.479365852133938	0.464768464108245	0.000604781418365284	0.000856575705190747	0.000855799720334139
214	8.47500280622663	0.29	6.14026936161384	5.93318750417756	6.34735121905011	0.369862789597371	10.0053069030797	9.72717883113473	10.2834349750248	0.99	0.64	1.54	6.76747362954421	6.96097520129482	7.15447677304543	9.38164063666865	9.64988877595502	9.91813691524139	9.35982838050321	9.62778969982122	9.89501715281374	6.14026936161384	1.23532741678905	-0.112594741196057	-0.162504852564164	0.0648864839561862	0.070339741766113	0.0597791332932089	0.474116021938134	0.48166503439961	0.467045854819673	0.471823853798333	0.479365852133938	0.464768464108245	0.000604781418365284	0.000856575705190747	0.000855799720334139
214	8.47500280622663	0.29	6.1440636306269	5.94164542579086	6.34648183546294	0.382348392548916	10.0689650853392	9.796416359245	10.3415138114335	1.01	0.64	1.57	6.75625956604678	6.94422727488658	7.13219498372639	9.3345086612808	9.59420652946572	9.85390439765063	9.30401871866163	9.56283559519248	9.82202160466142	6.1440636306269	1.24879363994234	-0.0149331649706896	0.0439825623352722	0.0648864839561862	0.070339741766113	0.0597791332932089	0.474116021938134	0.48166503439961	0.467045854819673	0.471823853798333	0.479365852133938	0.464768464108245	0.000604781418365284	0.000856575705190747	0.000855799720334139
214	8.47500280622663	0.29	6.15356520965873	5.9473924196559	6.35973799966156	0.3652570527779	9.80666497264651	9.53134473022826	10.0819852150648	0.99	0.64	1.54	6.65278816579828	6.84495908211777	7.03712999843725	9.23429500619857	9.5010347382749	9.76777447035124	9.21946872103361	9.48569750695942	9.75296354315793	6.15356520965873	1.24100529487806	0.0076465663471427	0.00596528097700195	0.0648864839561862	0.070339741766113	0.0597791332932089	0.474116021938134	0.48166503439961	0.467045854819673	0.471823853798333	0.479365852133938	0.464768464108245	0.000604781418365284	0.000856575705190747	0.000855799720334139
214	8.47500280622663	0.29	6.16225143820398	5.95617976482939	6.36832311157857	0.372190227519142	9.91385245172418	9.63963747440966	10.1880674290387	1.01	0.65	1.53	6.63583962540359	6.82460674628064	7.01337386715769	9.16162481838303	9.42224195760702	9.68285909683101	9.16767231752778	9.42829449591263	9.68871975249127	6.16225143820398	1.23978849278396	-0.160069179870814	-0.124269461834668	0.0648864839561862	0.070339741766113	0.0597791332932089	0.474116021938134	0.48166503439961	0.467045854819673	0.471823853798333	0.479365852133938	0.464768464108245	0.000604781418365284	0.000856575705190747	0.000855799720334139
214	8.47500280622663	0.29	6.16681184915851	5.96371406454224	6.36990963377477	0.370247538866231	9.89623695365944	9.62136774011901	10.1711061671999	1	0.65	1.53	6.64676628205983	6.83665523235103	7.02654418264222	9.18920570673736	9.45172864670773	9.71425158667809	9.19391564645789	9.4544274676727	9.71686100654574	6.16681184915851	1.24213671373166	-0.035197795774079	-0.0191142700207133	0.0648864839561862	0.070339741766113	0.0597791332932089	0.474116021938134	0.48166503439961	0.467045854819673	0.471823853798333	0.479365852133938	0.464768464108245	0.000604781418365284	0.000856575705190747	0.000855799720334139
214	8.47500280622663	0.29	6.16771937594467	5.96367511022485	6.37176364166449	0.379937444115798	10.1043264951815	9.82941921356772	10.3792337767952	1.01	0.66	1.58	6.74262040258773	6.93119669642107	7.1197729902544	9.29647375393568	9.556475720762	9.81647768758832	9.27918366636297	9.5387628444699	9.79805496363692	6.16771937594467	1.25721369333067	0.0447679546506485	0.19912616866482	0.0648864839561862	0.070339741766113	0.0597791332932089	0.474116021938134	0.48166503439961	0.467045854819673	0.471823853798333	0.479365852133938	0.464768464108245	0.000604781418365284	0.000856575705190747	0.000855799720334139
214	8.47500280622663	0.29	6.17059015316076	5.9659068342529	6.37527347206861	0.377051996045884	9.91763407895562	9.64614614932917	10.1891220085821	0.99	0.64	1.57	6.73978108339435	6.92947022806831	7.11915937274226	9.35875682207678	9.62215626410988	9.88555570614297	9.32365584656687	9.5849344695089	9.84829903163579	6.17059015316076	1.2417366238395	0.116226413331896	0.0872496727667343	0.0648864839561862	0.070339741766113	0.0597791332932089	0.474116021938134	0.48166503439961	0.467045854819673	0.471823853798333	0.479365852133938	0.464768464108245	0.000604781418365284	0.000856575705190747	0.000855799720334139
214	8.47500280622663	0.29	6.17244514532447	5.96577880010558	6.37911149054336	0.370445102742844	9.92209412268642	9.64662344033353	10.1975648050393	1	0.64	1.55	6.70128919621934	6.89265239381325	7.08401559140717	9.28444820453158	9.54957654689839	9.8147048892652	9.25844267016226	9.52377378824737	9.78736303935974	6.17244514532447	1.23821223137234	-0.0924406398949184	-0.117674255236802	0.0648864839561862	0.070339741766113	0.0597791332932089	0.474116021938134	0.48166503439961	0.467045854819673	0.471823853798333	0.479365852133938	0.464768464108245	0.000604781418365284	0.000856575705190747	0.000855799720334139
214	8.47500280622663	0.29	6.17850732010094	5.97301447098899	6.38400016921289	0.364710136751149	9.93778634594724	9.6584555176656	10.2171171742289	0.99	0.64	1.54	6.75011388924808	6.94533297994331	7.14055207063854	9.37404247391974	9.64514783272147	9.91625319152319	9.35225584657249	9.62326503495368	9.8920433911775	6.17850732010094	1.23731507936356	0.17453138444094	0.148521787726544	0.0648864839561862	0.070339741766113	0.0597791332932089	0.474116021938134	0.48166503439961	0.467045854819673	0.471823853798333	0.479365852133938	0.464768464108245	0.000604781418365284	0.000856575705190747	0.000855799720334139
214	8.47500280622663	0.29	6.1838496140142	5.97554410976506	6.39215511826334	0.365768902093906	9.90247566043682	9.62477217633613	10.1801791445375	1	0.66	1.56	6.65078358138619	6.84267859341479	7.0345736054434	9.19564607702771	9.46096798879471	9.72628990056172	9.19280622544833	9.4591136561254	9.7238722124197	6.1838496140142	1.25271363348452	0.0155696096195558	0.128961834252094	0.0648864839561862	0.070339741766113	0.0597791332932089	0.474116021938134	0.48166503439961	0.467045854819673	0.471823853798333	0.479365852133938	0.464768464108245	0.000604781418365284	0.000856575705190747	0.000855799720334139
214	8.47500280622663	0.29	6.18713721083153	5.98269086494492	6.39158355671814	0.366120840823105	9.9099070921943	9.63220588875385	10.1876082956348	0.99	0.65	1.55	6.71842142246982	6.91211679565721	7.1058121688446	9.32282283252376	9.59160437124447	9.86038590996519	9.31227602609763	9.58047598055857	9.84949976866708	6.18713721083153	1.24166977642167	0.0824016093781188	0.123093459037864	0.0648864839561862	0.070339741766113	0.0597791332932089	0.474116021938134	0.48166503439961	0.467045854819673	0.471823853798333	0.479365852133938	0.464768464108245	0.000604781418365284	0.000856575705190747	0.000855799720334139
214	8.47500280622663	0.29	6.19191701092392	5.98429491039138	6.39953911145645	0.359025426674761	9.77215124057685	9.4940741921253	10.0502282890284	1.02	0.65	1.59	6.50653399339151	6.69710736915391	6.8876807449163	8.96778366926186	9.2304459113548	9.49310815344773	8.94431706525122	9.20677855634822	9.46815611814801	6.19191701092392	1.25929302121027	-0.0582872578291557	0.149644474178662	0.0648864839561862	0.070339741766113	0.0597791332932089	0.474116021938134	0.48166503439961	0.467045854819673	0.471823853798333	0.479365852133938	0.464768464108245	0.000604781418365284	0.000856575705190747	0.000855799720334139
214	8.47500280622663	0.29	6.19193659167284	5.98394168025858	6.3999315030871	0.366926441265485	9.86592313710519	9.58993368862521	10.1419125855852	0.99	0.64	1.54	6.70126257340435	6.8941187308924	7.08697488838044	9.30568044209788	9.57348934425868	9.84129824641947	9.2836595004338	9.55241391578568	9.81890305666569	6.19193659167284	1.23558505006579	0.00107011391807403	-0.0368165689391557	0.0648864839561862	0.070339741766113	0.0597791332932089	0.474116021938134	0.48166503439961	0.467045854819673	0.471823853798333	0.479365852133938	0.464768464108245	0.000604781418365284	0.000856575705190747	0.000855799720334139
214	8.47500280622663	0.29	6.19587978483363	5.98841987443174	6.40333969523552	0.373126023669364	10.0536813599563	9.77615474718703	10.3312079727256	1.01	0.65	1.57	6.72502084103116	6.91593151123628	7.10684218144139	9.28221457936043	9.54571916146098	9.80922374356152	9.26011400286059	9.52324348093741	9.78502307615896	6.19587978483363	1.25268986715066	0.0827405847268709	0.171012420854373	0.0648864839561862	0.070339741766113	0.0597791332932089	0.474116021938134	0.48166503439961	0.467045854819673	0.471823853798333	0.479365852133938	0.464768464108245	0.000604781418365284	0.000856575705190747	0.000855799720334139
214	8.47500280622663	0.29	6.1978430760247	5.98978478395221	6.40590136809719	0.363305636036614	9.85813134335519	9.58019764712703	10.1360650395834	0.99	0.64	1.53	6.70966192871665	6.90431773948156	7.09897355024647	9.32559564019193	9.59614300897039	9.86669037774884	9.31854127251035	9.58841016545625	9.85902958838004	6.1978430760247	1.22971298554583	0.0943208856386023	0.0296114120040238	0.0648864839561862	0.070339741766113	0.0597791332932089	0.474116021938134	0.48166503439961	0.467045854819673	0.471823853798333	0.479365852133938	0.464768464108245	0.000604781418365284	0.000856575705190747	0.000855799720334139
214	8.47500280622663	0.29	6.19810576900945	5.99081477859441	6.40539675942448	0.36610406511564	9.85732151756955	9.58108391393498	10.1335591212041	1.01	0.65	1.57	6.61234242179203	6.80298657452202	6.99363072725201	9.13810994942122	9.401575922254	9.66504189508678	9.11676162079085	9.37924192190902	9.64254380104445	6.19810576900945	1.2498959969666	-0.0119469139747474	0.0848900721189172	0.0648864839561862	0.070339741766113	0.0597791332932089	0.474116021938134	0.48166503439961	0.467045854819673	0.471823853798333	0.479365852133938	0.464768464108245	0.000604781418365284	0.000856575705190747	0.000855799720334139
214	8.47500280622663	0.29	6.20070876490234	5.99339649943851	6.40802103036617	0.368869274859841	9.91067270814164	9.63458712894039	10.1867582873429	0.99	0.64	1.56	6.70976319969595	6.90203598051152	7.09430876132709	9.30524917274564	9.57189735113541	9.83854552952517	9.28665033718599	9.5523968314189	9.81835206876461	6.20070876490234	1.23620069059951	0.23584986683176	0.189316028664709	0.0648864839561862	0.070339741766113	0.0597791332932089	0.474116021938134	0.48166503439961	0.467045854819673	0.471823853798333	0.479365852133938	0.464768464108245	0.000604781418365284	0.000856575705190747	0.000855799720334139
214	8.47500280622663	0.29	6.20152708990763	5.99600269510822	6.40705148470704	0.373123088988052	9.95982961639728	9.68489200713563	10.2347672256589	1	0.65	1.54	6.70382015118194	6.89413020150857	7.08444025183521	9.27510748425934	9.53841200799469	9.80171653173003	9.27919117675099	9.54336830683905	9.80671122163927	6.20152708990763	1.2417399909831	-0.160567342022406	-0.117378453729541	0.0648864839561862	0.070339741766113	0.0597791332932089	0.474116021938134	0.48166503439961	0.467045854819673	0.471823853798333	0.479365852133938	0.464768464108245	0.000604781418365284	0.000856575705190747	0.000855799720334139
214	8.47500280622663	0.29	6.20169182328517	5.99420812981351	6.40917551675682	0.379536714235747	10.102154721037	9.82707262107239	10.3772368210016	1	0.64	1.54	6.80956087192418	7.00017595911391	7.19079104630365	9.4253194441946	9.6891555595385	9.9529916748824	9.41082065705594	9.67531452225361	9.93865030836379	6.20169182328517	1.23795429364649	0.00167348175356655	-0.0202187172829744	0.0648864839561862	0.070339741766113	0.0597791332932089	0.474116021938134	0.48166503439961	0.467045854819673	0.471823853798333	0.479365852133938	0.464768464108245	0.000604781418365284	0.000856575705190747	0.000855799720334139
214	8.47500280622663	0.29	6.20205756286871	5.99616989111016	6.40794523462726	0.364072896601222	9.80783528221658	9.5317776082372	10.083892956196	1	0.64	1.54	6.62602364936062	6.81792538600984	7.00982712265906	9.1825943837984	9.44853907437708	9.71448376495577	9.16967881705365	9.43475429015398	9.70034935186107	6.20205756286871	1.23733478793705	-0.00322926605237527	-0.0219857121800807	0.0648864839561862	0.070339741766113	0.0597791332932089	0.474116021938134	0.48166503439961	0.467045854819673	0.471823853798333	0.479365852133938	0.464768464108245	0.000604781418365284	0.000856575705190747	0.000855799720334139
214	8.47500280622663	0.29	6.20304018398844	5.99602294596116	6.41005742201573	0.371042241068384	9.87955125321427	9.60561251641653	10.153489990012	0.99	0.64	1.54	6.71990219508369	6.91154447875685	7.10318676243002	9.33572878426341	9.60197081160697	9.86821283895053	9.32385318920977	9.59140936864026	9.85769361501214	6.20304018398844	1.23249346547972	0.0130820507372165	-0.0544234777288748	0.0648864839561862	0.070339741766113	0.0597791332932089	0.474116021938134	0.48166503439961	0.467045854819673	0.471823853798333	0.479365852133938	0.464768464108245	0.000604781418365284	0.000856575705190747	0.000855799720334139
214	8.47500280622663	0.29	6.20504536717005	5.99614833582093	6.41394239851916	0.3608308451528	9.76774868605169	9.49088390038181	10.0446134717216	1	0.64	1.56	6.57741839223543	6.76929256881808	6.96116674540074	9.10444010308449	9.37003168383107	9.63562326457766	9.0777265786378	9.34159910737491	9.60587662145981	6.20504536717005	1.24255329006441	-0.00618133656679467	0.0186737373494349	0.0648864839561862	0.070339741766113	0.0597791332932089	0.474116021938134	0.48166503439961	0.467045854819673	0.471823853798333	0.479365852133938	0.464768464108245	0.000604781418365284	0.000856575705190747	0.000855799720334139
214	8.47500280622663	0.29	6.20635132611393	5.99826915239445	6.41443349983342	0.370098629396154	10.1034591549224	9.82274468722227	10.3841736226225	1.01	0.64	1.54	6.76724718601324	6.96064162434043	7.15403606266761	9.34588864906514	9.61297552150717	9.88006239394919	9.33140855230745	9.59812475647091	9.86475528310354	6.20635132611393	1.23839782003647	0.06063455077394	0.0918066404034236	0.0648864839561862	0.070339741766113	0.0597791332932089	0.474116021938134	0.48166503439961	0.467045854819673	0.471823853798333	0.479365852133938	0.464768464108245	0.000604781418365284	0.000856575705190747	0.000855799720334139
214	8.47500280622663	0.29	6.2065004520231	5.99776124340294	6.41523966064326	0.36843126078954	9.96070129700958	9.68296083018254	10.2384417638366	0.98	0.64	1.53	6.82066486194122	7.01630488115119	7.21194490036116	9.50122452599444	9.77375217343184	10.0462798208692	9.4842302730646	9.75639010799786	10.0277621674978	6.2065004520231	1.23017372359154	-0.0862505307139751	-0.159280134757715	0.0648864839561862	0.070339741766113	0.0597791332932089	0.474116021938134	0.48166503439961	0.467045854819673	0.471823853798333	0.479365852133938	0.464768464108245	0.000604781418365284	0.000856575705190747	0.000855799720334139
214	8.47500280622663	0.29	6.20780949454586	6.00128387678965	6.41433511230208	0.369439243807403	10.1032374751894	9.82213175386143	10.3843431965174	1.02	0.66	1.58	6.71427433446793	6.90643434385107	7.09859435323422	9.24515098723258	9.50974373574975	9.77433648426693	9.23860551340096	9.50269989025988	9.76779246205687	6.20780949454586	1.26128607848021	-0.018589622837947	0.176824191423843	0.0648864839561862	0.070339741766113	0.0597791332932089	0.474116021938134	0.48166503439961	0.467045854819673	0.471823853798333	0.479365852133938	0.464768464108245	0.000604781418365284	0.000856575705190747	0.000855799720334139
214	8.47500280622663	0.29	6.20798841336545	6.00303294005248	6.41294388667841	0.367915985371366	9.84673844178448	9.5718714151043	10.1216054684647	1.01	0.65	1.55	6.57745792818233	6.76633701205516	6.95521609592799	9.0748253059955	9.33541909600033	9.59601288600517	9.07010472284166	9.33132682310401	9.59207739208324	6.20798841336545	1.24801993368034	0.113996438563209	0.197073070587498	0.0648864839561862	0.070339741766113	0.0597791332932089	0.474116021938134	0.48166503439961	0.467045854819673	0.471823853798333	0.479365852133938	0.464768464108245	0.000604781418365284	0.000856575705190747	0.000855799720334139
214	8.47500280622663	0.29	6.20952996621487	6.00134582176906	6.41771411066068	0.374300519472431	10.0165088983001	9.740701296938	10.2923164996621	0.99	0.63	1.55	6.81603367388708	7.00902941835045	7.20202516281382	9.47016272350068	9.73831003503956	10.0064573465784	9.43983504859382	9.70785714963916	9.97528954744091	6.20952996621487	1.23502905916352	-0.0544361555525102	-0.110849498148073	0.0648864839561862	0.070339741766113	0.0597791332932089	0.474116021938134	0.48166503439961	0.467045854819673	0.471823853798333	0.479365852133938	0.464768464108245	0.000604781418365284	0.000856575705190747	0.000855799720334139
214	8.47500280622663	0.29	6.2106489276757	6.00459897352398	6.41669888182742	0.370155427707678	9.89648621704105	9.62155577735758	10.1714166567245	1	0.65	1.56	6.68536670304435	6.87639722343468	7.06742774382501	9.26318841854692	9.52787871642735	9.79256901430777	9.24532839378273	9.50909035884244	9.77447015601061	6.2106489276757	1.24500355168997	0.0531851361128649	0.112995522478233	0.0648864839561862	0.070339741766113	0.0597791332932089	0.474116021938134	0.48166503439961	0.467045854819673	0.471823853798333	0.479365852133938	0.464768464108245	0.000604781418365284	0.000856575705190747	0.000855799720334139
214	8.47500280622663	0.29	6.2108412756356	6.00239185275905	6.41929069851214	0.355412261165956	9.63466472933145	9.35833437660061	9.91099508206228	1	0.66	1.55	6.47810222853908	6.6693858696018	6.86066951066452	8.96298667606131	9.22764330939454	9.49229994272777	8.96346289471998	9.22746834634468	9.49209532155486	6.2108412756356	1.24495932443632	0.00420215277287949	0.0789233226959479	0.0648864839561862	0.070339741766113	0.0597791332932089	0.474116021938134	0.48166503439961	0.467045854819673	0.471823853798333	0.479365852133938	0.464768464108245	0.000604781418365284	0.000856575705190747	0.000855799720334139
214	8.47500280622663	0.29	6.21287073910502	6.0065283243149	6.41921315389515	0.367905571750614	9.95865736333281	9.68065994886977	10.2366547777958	0.99	0.64	1.55	6.74104244143064	6.93462349679269	7.12820455215474	9.34819340672221	9.61664345152237	9.88509349632253	9.33102573305855	9.60028508794629	9.86738904831846	6.21287073910502	1.2452755877845	-0.0860222945559658	-0.0398168659526835	0.0648864839561862	0.070339741766113	0.0597791332932089	0.474116021938134	0.48166503439961	0.467045854819673	0.471823853798333	0.479365852133938	0.464768464108245	0.000604781418365284	0.000856575705190747	0.000855799720334139
214	8.47500280622663	0.29	6.21366996792912	6.00581066733354	6.42152926852469	0.362508888334193	9.78187524588406	9.5056158709796	10.0581346207885	1	0.65	1.55	6.57121223394534	6.76218975804839	6.95316728215143	9.08710081050831	9.351196985199	9.61529315988969	9.07951386231866	9.34261873333651	9.60627721310503	6.21366996792912	1.23796240649076	-0.126750632041775	-0.0946284755172424	0.0648864839561862	0.070339741766113	0.0597791332932089	0.474116021938134	0.48166503439961	0.467045854819673	0.471823853798333	0.479365852133938	0.464768464108245	0.000604781418365284	0.000856575705190747	0.000855799720334139
214	8.47500280622663	0.29	6.21640658553589	6.00902730285208	6.42378586821971	0.366810116913127	9.84235396250636	9.56695488676314	10.1177530382496	1	0.65	1.56	6.61455656214271	6.80496644545738	6.99537632877205	9.14754135316939	9.41086698434502	9.67419261552065	9.12965121880397	9.39194413724257	9.65329814735629	6.21640658553589	1.24804170599274	0.00057070745311714	0.0604533987355883	0.0648864839561862	0.070339741766113	0.0597791332932089	0.474116021938134	0.48166503439961	0.467045854819673	0.471823853798333	0.479365852133938	0.464768464108245	0.000604781418365284	0.000856575705190747	0.000855799720334139
214	8.47500280622663	0.29	6.21652290996404	6.00892944728156	6.42411637264652	0.364133193787897	9.75610911302661	9.48154311178003	10.0306751142732	1.01	0.65	1.57	6.53835249312951	6.72768974315464	6.91702699317977	9.03304852053369	9.29462704020185	9.55620555987	9.00509325309943	9.26582646284371	9.52662317396156	6.21652290996404	1.2512254296654	0.0225578025717061	0.103667036407668	0.0648864839561862	0.070339741766113	0.0597791332932089	0.474116021938134	0.48166503439961	0.467045854819673	0.471823853798333	0.479365852133938	0.464768464108245	0.000604781418365284	0.000856575705190747	0.000855799720334139
214	8.47500280622663	0.29	6.21910547414033	6.01215820029294	6.42605274798773	0.364984222168227	9.81030970590666	9.53472500850263	10.0858944033107	0.99	0.65	1.56	6.63982323873123	6.83173581895041	7.02364839916958	9.20804297257103	9.47418549204762	9.74032801152422	9.19511165633529	9.4609771991084	9.7252136854224	6.21910547414033	1.23998605009878	-0.0880531161403976	-0.083911387872081	0.0648864839561862	0.070339741766113	0.0597791332932089	0.474116021938134	0.48166503439961	0.467045854819673	0.471823853798333	0.479365852133938	0.464768464108245	0.000604781418365284	0.000856575705190747	0.000855799720334139
214	8.47500280622663	0.29	6.22002612857364	6.01260790689722	6.42744435025006	0.360789493814181	9.74813490992229	9.47180130038353	10.024468519461	0.98	0.64	1.55	6.6442845998723	6.83812725852384	7.03196991717538	9.24046452774718	9.51004903821024	9.77963354867329	9.21786405802494	9.48811328634813	9.75672638495644	6.22002612857364	1.23387934688611	-0.0263636391203906	-0.086427307043955	0.0648864839561862	0.070339741766113	0.0597791332932089	0.474116021938134	0.48166503439961	0.467045854819673	0.471823853798333	0.479365852133938	0.464768464108245	0.000604781418365284	0.000856575705190747	0.000855799720334139
214	8.47500280622663	0.29	6.22007974217947	6.01301094754083	6.42714853681811	0.38059045772368	10.1856431083454	9.90890713273763	10.4623790839531	1.01	0.65	1.54	6.83798509335298	7.0289563529128	7.21992761247263	9.44962271974517	9.71353179946941	9.97744087919365	9.4433172929552	9.7065495160234	9.97061732690467	6.22007974217947	1.24396292741747	-0.141590666143338	-0.0974767207190783	0.0648864839561862	0.070339741766113	0.0597791332932089	0.474116021938134	0.48166503439961	0.467045854819673	0.471823853798333	0.479365852133938	0.464768464108245	0.000604781418365284	0.000856575705190747	0.000855799720334139
214	8.47500280622663	0.29	6.22235803565928	6.01334598802953	6.43137008328902	0.360800857169242	9.71578180774987	9.44037210748071	9.99119150801903	1	0.65	1.56	6.52190200859976	6.71216941087196	6.90243681314416	9.01667227585601	9.27972112399951	9.542769972143	9.00115158096168	9.2642260361993	9.5251286554104	6.22235803565928	1.24249619172542	0.0163723233142398	0.0602178589915957	0.0648864839561862	0.070339741766113	0.0597791332932089	0.474116021938134	0.48166503439961	0.467045854819673	0.471823853798333	0.479365852133938	0.464768464108245	0.000604781418365284	0.000856575705190747	0.000855799720334139
214	8.47500280622663	0.29	6.22265726388982	6.01406781140706	6.43124671637258	0.370731745336149	10.0846224550726	9.80481142171195	10.3644334884332	1.01	0.65	1.56	6.74487510366352	6.9373612608644	7.12984741806527	9.30969316494831	9.57537444658787	9.84105572822744	9.29101411252961	9.55585804872608	9.82108287133734	6.22265726388982	1.24581408464953	-0.0110929086459183	0.0877083851129451	0.0648864839561862	0.070339741766113	0.0597791332932089	0.474116021938134	0.48166503439961	0.467045854819673	0.471823853798333	0.479365852133938	0.464768464108245	0.000604781418365284	0.000856575705190747	0.000855799720334139
214	8.47500280622663	0.29	6.22509882653662	6.01602420900645	6.43417344406678	0.365945861363661	9.903531755243	9.62590455258397	10.181158957902	1	0.65	1.53	6.66488454362457	6.85711097198607	7.04933740034757	9.22224960303501	9.48823472116364	9.75421983929227	9.22669417175687	9.49305222793329	9.75859519260144	6.22509882653662	1.23871538424752	-0.0571560667731585	-0.0288243967835816	0.0648864839561862	0.070339741766113	0.0597791332932089	0.474116021938134	0.48166503439961	0.467045854819673	0.471823853798333	0.479365852133938	0.464768464108245	0.000604781418365284	0.000856575705190747	0.000855799720334139
214	8.47500280622663	0.29	6.22547448060624	6.02006802923014	6.43088093198234	0.373082255889162	9.97499546498622	9.699615171271	10.2503757587014	0.99	0.64	1.54	6.77166528985582	6.96391860542909	7.15617192100236	9.40007114570747	9.66694713071727	9.93382311572706	9.38748742261905	9.65090387448676	9.92063147253468	6.22547448060624	1.23719673878975	-0.139955891302417	-0.170986545216891	0.0648864839561862	0.070339741766113	0.0597791332932089	0.474116021938134	0.48166503439961	0.467045854819673	0.471823853798333	0.479365852133938	0.464768464108245	0.000604781418365284	0.000856575705190747	0.000855799720334139
214	8.47500280622663	0.29	6.22918246651407	6.01917242472015	6.43919250830799	0.364305213169597	9.89817220793253	9.61971157547437	10.1766328403907	1.01	0.65	1.57	6.60856000421499	6.79985719477766	6.99115438534033	9.11680125269524	9.38070420060621	9.64460714851717	9.09785668953338	9.36260798086147	9.62586421990757	6.22918246651407	1.24298141102038	-0.0225295401186266	0.058479815073252	0.0648864839561862	0.070339741766113	0.0597791332932089	0.474116021938134	0.48166503439961	0.467045854819673	0.471823853798333	0.479365852133938	0.464768464108245	0.000604781418365284	0.000856575705190747	0.000855799720334139
214	8.47500280622663	0.29	6.23347683801638	6.02416557717818	6.44278809885458	0.365084262449618	9.84567262921759	9.56915422051018	10.122191037925	1.01	0.64	1.55	6.60262755812814	6.7934226925349	6.98421782694166	9.12389724091317	9.38754912572235	9.65120101053153	9.10959102964717	9.37262194968592	9.63628568911214	6.23347683801638	1.2455509767094	-0.0619979189998395	-0.00655007319318692	0.0648864839561862	0.070339741766113	0.0597791332932089	0.474116021938134	0.48166503439961	0.467045854819673	0.471823853798333	0.479365852133938	0.464768464108245	0.000604781418365284	0.000856575705190747	0.000855799720334139
214	8.47500280622663	0.29	6.23362421424514	6.0275708787619	6.43967754972838	0.370424064891044	10.1281636205323	9.84695907301239	10.4093681680522	1	0.64	1.56	6.83982558552865	7.03515391426772	7.23048224300678	9.47604734686542	9.74665958224634	10.0172718176273	9.45825354541039	9.72780090261889	9.99817754473326	6.23362421424514	1.24494232744216	0.0920512003264797	0.152616402287834	0.0648864839561862	0.070339741766113	0.0597791332932089	0.474116021938134	0.48166503439961	0.467045854819673	0.471823853798333	0.479365852133938	0.464768464108245	0.000604781418365284	0.000856575705190747	0.000855799720334139
214	8.47500280622663	0.29	6.23398030164181	6.02566653655363	6.44229406672999	0.369466370438378	10.0438388844425	9.76440209969462	10.3232756691903	1	0.65	1.58	6.77168427170311	6.96547572568997	7.15926717967684	9.37586295263618	9.6441805588727	9.91249816510923	9.34550492433481	9.61332056734556	9.87991343189196	6.23398030164181	1.25264123280578	-0.0649008498712601	0.0647279907899787	0.0648864839561862	0.070339741766113	0.0597791332932089	0.474116021938134	0.48166503439961	0.467045854819673	0.471823853798333	0.479365852133938	0.464768464108245	0.000604781418365284	0.000856575705190747	0.000855799720334139
214	8.47500280622663	0.29	6.23489638980891	6.02655680337663	6.4432359762412	0.366273548691675	9.97760915831448	9.69810273365914	10.2571155829698	1	0.65	1.56	6.71631890244717	6.90988813292693	7.10345736340668	9.29419137356649	9.56205677695842	9.82992218035035	9.27474220035813	9.54268305640627	9.8089046731051	6.23489638980891	1.24632503282304	0.123890349950947	0.160779818680113	0.0648864839561862	0.070339741766113	0.0597791332932089	0.474116021938134	0.48166503439961	0.467045854819673	0.471823853798333	0.479365852133938	0.464768464108245	0.000604781418365284	0.000856575705190747	0.000855799720334139
214	8.47500280622663	0.29	6.23645219300144	6.02821132823574	6.44469305776714	0.364022164152571	9.84391616819924	9.56681257899353	10.1210197574049	1.01	0.65	1.56	6.60067345188367	6.79186255374901	6.98305165561435	9.12101722259507	9.38520830909528	9.64939939559549	9.10166560665997	9.36519126208341	9.62887789008508	6.23645219300144	1.24200871825689	-0.00703813728909831	0.0471080904846251	0.0648864839561862	0.070339741766113	0.0597791332932089	0.474116021938134	0.48166503439961	0.467045854819673	0.471823853798333	0.479365852133938	0.464768464108245	0.000604781418365284	0.000856575705190747	0.000855799720334139
214	8.47500280622663	0.29	6.23879919124804	6.03031829199518	6.44728009050089	0.363212433501064	9.82244341636082	9.54546008290852	10.0994267498131	0.99	0.65	1.55	6.64211019966563	6.8348462027793	7.02758220589298	9.20842325575915	9.47562669562128	9.74283013548342	9.1986314249757	9.46422017871533	9.73235602625819	6.23879919124804	1.23150527370339	-0.109270513251413	-0.146347375994868	0.0648864839561862	0.070339741766113	0.0597791332932089	0.474116021938134	0.48166503439961	0.467045854819673	0.471823853798333	0.479365852133938	0.464768464108245	0.000604781418365284	0.000856575705190747	0.000855799720334139
214	8.47500280622663	0.29	6.23953494712013	6.03225163236628	6.44681826187397	0.373352261181347	9.95745261145835	9.68271522560529	10.2321899973114	1	0.64	1.54	6.70095080577442	6.89108360057561	7.0812163953768	9.27041062239933	9.53344927641729	9.79648793043524	9.26081186589473	9.52386640023011	9.7868803773385	6.23953494712013	1.23460955470157	-0.0921306424785897	-0.117756977062817	0.0648864839561862	0.070339741766113	0.0597791332932089	0.474116021938134	0.48166503439961	0.467045854819673	0.471823853798333	0.479365852133938	0.464768464108245	0.000604781418365284	0.000856575705190747	0.000855799720334139
214	8.47500280622663	0.29	6.2397942003157	6.0307664316369	6.4488219689945	0.364658397857711	9.89639676373857	9.61819825118752	10.1745952762896	0.98	0.64	1.51	6.7446262046789	6.93970899761497	7.13479179055104	9.3787331763233	9.65000535757036	9.92127753881741	9.37580865450036	9.64557741622327	9.91736344021522	6.2397942003157	1.22330966370415	-0.0396296931571599	-0.146817456725395	0.0648864839561862	0.070339741766113	0.0597791332932089	0.474116021938134	0.48166503439961	0.467045854819673	0.471823853798333	0.479365852133938	0.464768464108245	0.000604781418365284	0.000856575705190747	0.000855799720334139
214	8.47500280622663	0.29	6.24222588831396	6.03463426743577	6.44981750919214	0.371367721841279	9.87905543555222	9.60532136728979	10.1527895038147	1	0.65	1.54	6.66626478494567	6.85624112305258	7.04621746115949	9.23252932008722	9.4956394977171	9.75874967534698	9.22427082324751	9.48829453935713	9.75088963870769	6.24222588831396	1.23866692071535	0.10961284499476	0.0681052738437104	0.0648864839561862	0.070339741766113	0.0597791332932089	0.474116021938134	0.48166503439961	0.467045854819673	0.471823853798333	0.479365852133938	0.464768464108245	0.000604781418365284	0.000856575705190747	0.000855799720334139
214	8.47500280622663	0.29	6.24495913441212	6.03869973693238	6.45121853189187	0.374415166786801	9.96956948923593	9.69512155777767	10.2440174206942	1.01	0.66	1.57	6.67247832826764	6.86136176453813	7.05024520080862	9.21138585519719	9.47214027470157	9.73289469420596	9.19699283789103	9.45717238731642	9.72007119952037	6.24495913441212	1.25403143215658	0.0903998972755993	0.226769490603538	0.0648864839561862	0.070339741766113	0.0597791332932089	0.474116021938134	0.48166503439961	0.467045854819673	0.471823853798333	0.479365852133938	0.464768464108245	0.000604781418365284	0.000856575705190747	0.000855799720334139
214	8.47500280622663	0.29	6.24511830224129	6.03565704052056	6.45457956396202	0.362578035998003	9.91159519335588	9.63171414612503	10.1914762405867	1.01	0.65	1.56	6.64886791821736	6.84207258434617	7.03527725047499	9.18942881928755	9.45645781561945	9.72348681195135	9.17914457821174	9.44527194382941	9.71323249371727	6.24511830224129	1.2470727156977	-0.0691454125150091	0.0207193364274826	0.0648864839561862	0.070339741766113	0.0597791332932089	0.474116021938134	0.48166503439961	0.467045854819673	0.471823853798333	0.479365852133938	0.464768464108245	0.000604781418365284	0.000856575705190747	0.000855799720334139
214	8.47500280622663	0.29	6.2456067001632	6.03512466623571	6.45608873409069	0.36152529718438	9.83019475931042	9.55197895836727	10.1084105602536	1.02	0.65	1.59	6.54497815640926	6.73561052148013	6.92624288655101	9.02011867061852	9.28284323811248	9.54556780560643	8.99202449910562	9.25360327997925	9.51538747346547	6.2456067001632	1.25589816519386	-0.0347661749757019	0.104662593883078	0.0648864839561862	0.070339741766113	0.0597791332932089	0.474116021938134	0.48166503439961	0.467045854819673	0.471823853798333	0.479365852133938	0.464768464108245	0.000604781418365284	0.000856575705190747	0.000855799720334139
214	8.47500280622663	0.29	6.24961199234292	6.04224144621234	6.45698253847349	0.380167209369848	10.0762650578754	9.80225487820439	10.3502752375465	1	0.64	1.55	6.778680458057	6.96817027170947	7.15766008536194	9.37528148872838	9.63735614370449	9.89943079868059	9.3538332133454	9.61457684907895	9.87659697024037	6.24961199234292	1.23744363817824	0.00694332114432182	-0.00316910475399624	0.0648864839561862	0.070339741766113	0.0597791332932089	0.474116021938134	0.48166503439961	0.467045854819673	0.471823853798333	0.479365852133938	0.464768464108245	0.000604781418365284	0.000856575705190747	0.000855799720334139
214	8.47500280622663	0.29	6.25066749591774	6.0404845154245	6.46085047641098	0.363464297018926	9.94083401878941	9.66066475040749	10.2210032871713	1	0.65	1.55	6.67830226095323	6.87197993291733	7.06565760488144	9.23514131886116	9.50296996767126	9.77079861648135	9.22487413553148	9.4923420653887	9.76037837844802	6.25066749591774	1.24162252899286	0.00891613293258991	0.0547915611913787	0.0648864839561862	0.070339741766113	0.0597791332932089	0.474116021938134	0.48166503439961	0.467045854819673	0.471823853798333	0.479365852133938	0.464768464108245	0.000604781418365284	0.000856575705190747	0.000855799720334139
214	8.47500280622663	0.29	6.25210502863975	6.04538086563558	6.45882919164392	0.370019873927168	9.94662851784085	9.6702247458771	10.2230322898046	1.02	0.66	1.58	6.62177541657899	6.81104544394	7.00031547130101	9.12373986419517	9.38452347358903	9.64530708298288	9.10838420826598	9.36881167641431	9.62869717133015	6.25210502863975	1.25044822732917	-0.156789713869521	-0.0223530356969182	0.0648864839561862	0.070339741766113	0.0597791332932089	0.474116021938134	0.48166503439961	0.467045854819673	0.471823853798333	0.479365852133938	0.464768464108245	0.000604781418365284	0.000856575705190747	0.000855799720334139
214	8.47500280622663	0.29	6.25292867952325	6.0437414515479	6.4621159074986	0.362249077294128	9.78525419800711	9.50874398051186	10.0617644155024	1.01	0.65	1.55	6.55049231193754	6.74097783322059	6.93146335450363	9.04631294466857	9.30937586496456	9.57243878526055	9.03363455658014	9.29569614373519	9.5592104985882	6.25292867952325	1.24687969705502	0.0621605898564105	0.106329820405843	0.0648864839561862	0.070339741766113	0.0597791332932089	0.474116021938134	0.48166503439961	0.467045854819673	0.471823853798333	0.479365852133938	0.464768464108245	0.000604781418365284	0.000856575705190747	0.000855799720334139
214	8.47500280622663	0.29	6.25388835110475	6.04316324774892	6.46461345446059	0.353605332280698	9.70541691247519	9.42595614738274	9.98487767756764	1	0.65	1.54	6.55379310442777	6.7480999743711	6.94240684431442	9.08320973063687	9.35250874933894	9.62180776804102	9.07628057234378	9.34453972238724	9.61550425315161	6.25388835110475	1.23645178988039	0.0348263040315418	0.0196424050945172	0.0648864839561862	0.070339741766113	0.0597791332932089	0.474116021938134	0.48166503439961	0.467045854819673	0.471823853798333	0.479365852133938	0.464768464108245	0.000604781418365284	0.000856575705190747	0.000855799720334139
214	8.47500280622663	0.29	6.25547832990737	6.04752581420764	6.46343084560711	0.36501645815769	9.75668023463309	9.48262111983107	10.0307393494351	0.99	0.63	1.53	6.63261013115526	6.8243005127914	7.01599089442753	9.21377958334289	9.4800688555475	9.7463581277521	9.19159558867	9.45711121310203	9.72267751518892	6.25547832990737	1.22909480925085	0.0286919092280798	-0.0890940670524695	0.0648864839561862	0.070339741766113	0.0597791332932089	0.474116021938134	0.48166503439961	0.467045854819673	0.471823853798333	0.479365852133938	0.464768464108245	0.000604781418365284	0.000856575705190747	0.000855799720334139
214	8.47500280622663	0.29	6.25582286945119	6.04567957030217	6.46596616860022	0.358181055803623	9.83995640824413	9.55943545753569	10.1204773589526	0.99	0.64	1.54	6.65107637716571	6.84625173839337	7.04142709962103	9.22044583438415	9.49101915881392	9.76159248324368	9.20980298075907	9.4804758157074	9.75005660186288	6.25582286945119	1.23278453370223	0.00290796816577658	0.0201895771150704	0.0648864839561862	0.070339741766113	0.0597791332932089	0.474116021938134	0.48166503439961	0.467045854819673	0.471823853798333	0.479365852133938	0.464768464108245	0.000604781418365284	0.000856575705190747	0.000855799720334139
214	8.47500280622663	0.29	6.25618226798334	6.04873006002644	6.46363447594023	0.360834316652878	9.71094927562769	9.43569652889303	9.98620202236235	1.02	0.64	1.58	6.46954394012976	6.65826977867156	6.84699561721336	8.91838889580703	9.17855103990544	9.43871318400385	8.8845882556958	9.14368913528588	9.40305911332684	6.25618226798334	1.25118281170588	-0.0500835145201555	0.0503660380655608	0.0648864839561862	0.070339741766113	0.0597791332932089	0.474116021938134	0.48166503439961	0.467045854819673	0.471823853798333	0.479365852133938	0.464768464108245	0.000604781418365284	0.000856575705190747	0.000855799720334139
214	8.47500280622663	0.29	6.25706973711632	6.04976458496213	6.46437488927051	0.378822089456641	10.1639103836725	9.88672626143458	10.4410945059104	1	0.65	1.53	6.86580921612277	7.05829894939752	7.25078868267226	9.5111666128296	9.77782154989602	10.0444764869624	9.51996412988518	9.78682920556636	10.0537962279157	6.25706973711632	1.24145144995306	-0.188990021562154	-0.139081729672819	0.0648864839561862	0.070339741766113	0.0597791332932089	0.474116021938134	0.48166503439961	0.467045854819673	0.471823853798333	0.479365852133938	0.464768464108245	0.000604781418365284	0.000856575705190747	0.000855799720334139
214	8.47500280622663	0.29	6.25990329007093	6.05312092509191	6.46668565504994	0.371590954394128	9.909737298461	9.63528431460353	10.1841902823185	1.01	0.63	1.55	6.65259156537304	6.84208505055587	7.03157853573871	9.19524466171951	9.45716348552458	9.71908230932966	9.16557968912755	9.42701709862408	9.68957607547436	6.25990329007093	1.23565631542358	0.0657327582614886	0.017468272306291	0.0648864839561862	0.070339741766113	0.0597791332932089	0.474116021938134	0.48166503439961	0.467045854819673	0.471823853798333	0.479365852133938	0.464768464108245	0.000604781418365284	0.000856575705190747	0.000855799720334139
214	8.47500280622663	0.29	6.26091686296302	6.05459185387263	6.46724187205342	0.377736418770848	9.88559739907708	9.61538028584635	10.1558145123078	0.99	0.64	1.57	6.69047324066683	6.87849288331181	7.0665125259568	9.27531625245647	9.53597668475681	9.79663711705715	9.2380449820323	9.49790982936248	9.75752981757565	6.26091686296302	1.23952364384764	-0.0893052620268927	-0.119207156078533	0.0648864839561862	0.070339741766113	0.0597791332932089	0.474116021938134	0.48166503439961	0.467045854819673	0.471823853798333	0.479365852133938	0.464768464108245	0.000604781418365284	0.000856575705190747	0.000855799720334139
214	8.47500280622663	0.29	6.26121654335485	6.05439824263726	6.46803484407243	0.375390307771807	9.99371459481355	9.71917376489236	10.2682554247347	0.99	0.65	1.54	6.77541697587804	6.96680449961373	7.15819202334942	9.39993636989448	9.66545959178799	9.93098281368151	9.39013881527207	9.65531457928465	9.91984666234891	6.26121654335485	1.23801984893346	0.0303016714995114	0.0316276551807777	0.0648864839561862	0.070339741766113	0.0597791332932089	0.474116021938134	0.48166503439961	0.467045854819673	0.471823853798333	0.479365852133938	0.464768464108245	0.000604781418365284	0.000856575705190747	0.000855799720334139
214	8.47500280622663	0.29	6.26283677570737	6.05334826356039	6.47232528785436	0.364592019508902	9.91125422686277	9.63259813787294	10.1899103158526	1	0.65	1.54	6.67527486374468	6.86838018796139	7.0614855121781	9.23970291658114	9.50699315762622	9.7742833986713	9.24242298081319	9.5082902746137	9.7760117192182	6.26283677570737	1.24238979564561	-0.120603930083669	-0.0826411866794837	0.0648864839561862	0.070339741766113	0.0597791332932089	0.474116021938134	0.48166503439961	0.467045854819673	0.471823853798333	0.479365852133938	0.464768464108245	0.000604781418365284	0.000856575705190747	0.000855799720334139
214	8.47500280622663	0.29	6.26343067999926	6.05404988619092	6.47281147380759	0.370203074508479	10.0796126542842	9.79962346151435	10.359601847054	1	0.65	1.56	6.80258946046422	6.99694912532889	7.19130879019356	9.42212466470944	9.69132817945765	9.96053169420586	9.40943466605082	9.678438097819	9.94668981845447	6.26343067999926	1.24520919532156	0.0846926638005565	0.151113080381781	0.0648864839561862	0.070339741766113	0.0597791332932089	0.474116021938134	0.48166503439961	0.467045854819673	0.471823853798333	0.479365852133938	0.464768464108245	0.000604781418365284	0.000856575705190747	0.000855799720334139
214	8.47500280622663	0.29	6.26352582792017	6.05339323164156	6.47365842419878	0.366536637049767	9.99337921611077	9.7135896007571	10.2731688314644	1.01	0.65	1.57	6.67622633836896	6.86852793602763	7.06082953368631	9.21182579766304	9.47716264043353	9.74249948320402	9.19636453824259	9.45956607644975	9.72461292792251	6.26352582792017	1.25290260651828	-0.0190063884078261	0.109286606071859	0.0648864839561862	0.070339741766113	0.0597791332932089	0.474116021938134	0.48166503439961	0.467045854819673	0.471823853798333	0.479365852133938	0.464768464108245	0.000604781418365284	0.000856575705190747	0.000855799720334139
214	8.47500280622663	0.29	6.26410842544805	6.05543968982127	6.47277716107484	0.359016943754225	9.75221544043106	9.47470057170069	10.0297303091614	1	0.64	1.55	6.56231445000852	6.7545252559733	6.94673606193807	9.08145600682602	9.34745270535415	9.61344940388227	9.0586696333482	9.32298806606917	9.58959446942927	6.26410842544805	1.22846674920551	-0.0406295231112002	-0.101837397721106	0.0648864839561862	0.070339741766113	0.0597791332932089	0.474116021938134	0.48166503439961	0.467045854819673	0.471823853798333	0.479365852133938	0.464768464108245	0.000604781418365284	0.000856575705190747	0.000855799720334139
214	8.47500280622663	0.29	6.26415375334116	6.05633912934785	6.47196837733448	0.371279443764295	9.85643808874366	9.58327907009589	10.1295971073914	1	0.64	1.55	6.63405471001831	6.82314988933944	7.01224506866056	9.17888753904479	9.44051989829305	9.70215225754131	9.15447659987341	9.41589810976258	9.67659902720814	6.26415375334116	1.23695650264979	0.0158776715536377	-0.0105918005647679	0.0648864839561862	0.070339741766113	0.0597791332932089	0.474116021938134	0.48166503439961	0.467045854819673	0.471823853798333	0.479365852133938	0.464768464108245	0.000604781418365284	0.000856575705190747	0.000855799720334139
214	8.47500280622663	0.29	6.26507619530082	6.05381400237417	6.47633838822748	0.369425946335907	10.0244644170335	9.74554246392759	10.3033863701393	1	0.65	1.55	6.75745264004296	6.95085407411989	7.14425550819683	9.3555417288275	9.6233016797001	9.8910616305727	9.35381949444858	9.62163497360855	9.8893380156221	6.26507619530082	1.23733020579807	-0.045187354846807	-0.00298379896292964	0.0648864839561862	0.070339741766113	0.0597791332932089	0.474116021938134	0.48166503439961	0.467045854819673	0.471823853798333	0.479365852133938	0.464768464108245	0.000604781418365284	0.000856575705190747	0.000855799720334139
214	8.47500280622663	0.29	6.26531418179319	6.0561240159911	6.47450434759528	0.364997106917889	9.80749437555742	9.53199642242127	10.0829923286936	1	0.64	1.55	6.59543334698682	6.7860574625044	6.97668157802197	9.12378632228904	9.38748600756481	9.65118569284058	9.10583308528529	9.36853896231926	9.63254569919147	6.26531418179319	1.23651192978206	0.024124572643574	0.0161494977301587	0.0648864839561862	0.070339741766113	0.0597791332932089	0.474116021938134	0.48166503439961	0.467045854819673	0.471823853798333	0.479365852133938	0.464768464108245	0.000604781418365284	0.000856575705190747	0.000855799720334139
214	8.47500280622663	0.29	6.26692319501032	6.05983621955323	6.4740101704674	0.379317924452596	10.1314925376382	9.85548336461484	10.4075017106615	0.98	0.63	1.52	6.90626004153751	7.09967431176934	7.29308858200118	9.60090592687133	9.86978549442913	10.1386650619869	9.58732582720614	9.85363481293307	10.1223780165003	6.26692319501032	1.22749331750164	-0.0725997391758031	-0.161097140197294	0.0648864839561862	0.070339741766113	0.0597791332932089	0.474116021938134	0.48166503439961	0.467045854819673	0.471823853798333	0.479365852133938	0.464768464108245	0.000604781418365284	0.000856575705190747	0.000855799720334139
214	8.47500280622663	0.29	6.2675820484902	6.06082654053194	6.47433755644846	0.385163486684921	10.0483188995585	9.77794308036087	10.3186947187562	0.98	0.63	1.54	6.86856216264651	7.05848893008349	7.24841569752047	9.55757002913892	9.82185217978447	10.08613433043	9.52552937103836	9.78792955122237	10.0516555319753	6.2675820484902	1.225821636787	0.0308792970979318	-0.103070949145498	0.0648864839561862	0.070339741766113	0.0597791332932089	0.474116021938134	0.48166503439961	0.467045854819673	0.471823853798333	0.479365852133938	0.464768464108245	0.000604781418365284	0.000856575705190747	0.000855799720334139
214	8.47500280622663	0.29	6.26789062024256	6.0582594745041	6.47752176598102	0.366673789068771	10.0069896847319	9.72690173928373	10.2870776301801	1	0.65	1.53	6.73607577318264	6.93004232843984	7.12400888369705	9.32143119885271	9.5898435446441	9.85825589043548	9.32586645729642	9.59395361978679	9.86321645865889	6.26789062024256	1.23965713838172	-0.0534012193311364	-0.00962008276324903	0.0648864839561862	0.070339741766113	0.0597791332932089	0.474116021938134	0.48166503439961	0.467045854819673	0.471823853798333	0.479365852133938	0.464768464108245	0.000604781418365284	0.000856575705190747	0.000855799720334139
214	8.47500280622663	0.29	6.26852924316502	6.05756314678528	6.47949533954476	0.359050428799088	9.8578668698195	9.57736592890387	10.1383678107351	1	0.66	1.53	6.65664567606923	6.8516048526675	7.04656402926577	9.22445770250816	9.49462270238366	9.76478770225917	9.23739390300353	9.50690494071094	9.77789508151413	6.26852924316502	1.240100535049	-0.0176199482724172	0.0248048429589204	0.0648864839561862	0.070339741766113	0.0597791332932089	0.474116021938134	0.48166503439961	0.467045854819673	0.471823853798333	0.479365852133938	0.464768464108245	0.000604781418365284	0.000856575705190747	0.000855799720334139
214	8.47500280622663	0.29	6.26862350503052	6.05847528789009	6.47877172217096	0.357088914778189	9.66308068916586	9.38694658574118	9.93921479259055	1	0.64	1.55	6.48752177438493	6.67836402455167	6.86920627471842	8.97048716760386	9.2343703599373	9.49825355227075	8.94822214743884	9.21340552775594	9.47682765590531	6.26862350503052	1.2431600916296	-0.0181571632637662	0.0255476118968493	0.0648864839561862	0.070339741766113	0.0597791332932089	0.474116021938134	0.48166503439961	0.467045854819673	0.471823853798333	0.479365852133938	0.464768464108245	0.000604781418365284	0.000856575705190747	0.000855799720334139
214	8.47500280622663	0.29	6.26881947300068	6.05999191376918	6.47764703223218	0.365325442863258	9.88673279587294	9.60920559890284	10.164259992843	1.01	0.65	1.56	6.6163084807935	6.80739665432303	6.99848482785257	9.13541026460329	9.39925359460725	9.66309692461122	9.1275516151387	9.38991924009191	9.65404937825508	6.26881947300068	1.24364468977298	-0.0151070731060139	0.0975999007803712	0.0648864839561862	0.070339741766113	0.0597791332932089	0.474116021938134	0.48166503439961	0.467045854819673	0.471823853798333	0.479365852133938	0.464768464108245	0.000604781418365284	0.000856575705190747	0.000855799720334139
214	8.47500280622663	0.29	6.26949678461169	6.05867689267852	6.48031667654486	0.361908770670246	9.83554706765177	9.55741086408384	10.1136832712197	1	0.64	1.56	6.62755315457365	6.82042573267794	7.01329831078223	9.17599251135427	9.44302882038925	9.71006512942424	9.15189535652978	9.41744221617779	9.68410492465687	6.26949678461169	1.23212762815139	-0.065238476662928	-0.0937008701576282	0.0648864839561862	0.070339741766113	0.0597791332932089	0.474116021938134	0.48166503439961	0.467045854819673	0.471823853798333	0.479365852133938	0.464768464108245	0.000604781418365284	0.000856575705190747	0.000855799720334139
214	8.47500280622663	0.29	6.270808705312	6.06190679836083	6.47971061226316	0.371561203039154	9.98274525347735	9.70625268009715	10.2592378268575	1	0.65	1.55	6.7452149747506	6.93735934888127	7.12950372301195	9.3466494635585	9.61289837009697	9.87914727663543	9.33520199817481	9.60151103707354	9.8669866996493	6.270808705312	1.23957207934752	0.0101263800940764	0.0170605587689086	0.0648864839561862	0.070339741766113	0.0597791332932089	0.474116021938134	0.48166503439961	0.467045854819673	0.471823853798333	0.479365852133938	0.464768464108245	0.000604781418365284	0.000856575705190747	0.000855799720334139
214	8.47500280622663	0.29	6.27239677738971	6.06371721037146	6.48107634440797	0.370648162190221	9.92423824462073	9.64882794591522	10.1996485433262	1	0.64	1.55	6.69541884556244	6.88652882436515	7.07763880316786	9.27234939494318	9.53701371799645	9.80167804104972	9.2472174901746	9.51185938401643	9.77473333768552	6.27239677738971	1.23142895660844	-0.0200922083717125	-0.0939928491740901	0.0648864839561862	0.070339741766113	0.0597791332932089	0.474116021938134	0.48166503439961	0.467045854819673	0.471823853798333	0.479365852133938	0.464768464108245	0.000604781418365284	0.000856575705190747	0.000855799720334139
214	8.47500280622663	0.29	6.27580949546715	6.06665222960101	6.48496676133328	0.367418377946978	9.99463367399239	9.71533948732987	10.2739278606549	0.99	0.64	1.52	6.7909109199069	6.98613435440927	7.18135778891164	9.43126240395224	9.70239001259092	9.97351762122959	9.43051557741443	9.70267545326325	9.97269825298805	6.27580949546715	1.22714141003347	-0.234742800746347	-0.320741282780967	0.0648864839561862	0.070339741766113	0.0597791332932089	0.474116021938134	0.48166503439961	0.467045854819673	0.471823853798333	0.479365852133938	0.464768464108245	0.000604781418365284	0.000856575705190747	0.000855799720334139
214	8.47500280622663	0.29	6.27695111502435	6.06911392302195	6.48478830702676	0.369031876751033	9.95357425918633	9.67639036153897	10.2307581568337	1	0.64	1.56	6.69749671562417	6.88934906704397	7.08120141846376	9.26612459289981	9.53155627091011	9.79698794892042	9.24461926860286	9.5102537676884	9.77497013768531	6.27695111502435	1.24161174890502	0.0455044214907341	0.0722160540972699	0.0648864839561862	0.070339741766113	0.0597791332932089	0.474116021938134	0.48166503439961	0.467045854819673	0.471823853798333	0.479365852133938	0.464768464108245	0.000604781418365284	0.000856575705190747	0.000855799720334139
214	8.47500280622663	0.29	6.27714330261231	6.06987484464714	6.48441176057749	0.374298827497603	10.0242066477328	9.74818608945834	10.3002272060073	1.01	0.65	1.56	6.71823029713507	6.90845744916256	7.09868460119005	9.27943947005311	9.54218743562262	9.80493540119213	9.26505206656972	9.52678484327671	9.78897841467242	6.27714330261231	1.24413918237691	-0.0313591803843461	0.0249066682285614	0.0648864839561862	0.070339741766113	0.0597791332932089	0.474116021938134	0.48166503439961	0.467045854819673	0.471823853798333	0.479365852133938	0.464768464108245	0.000604781418365284	0.000856575705190747	0.000855799720334139
214	8.47500280622663	0.29	6.2772910695412	6.06616614853851	6.4884159905439	0.371249016558221	9.99976978110974	9.72262043887145	10.276919123348	0.99	0.64	1.53	6.77290353565313	6.96596936309661	7.1590351905401	9.39380036405398	9.66157648556198	9.92935260706997	9.38276234810954	9.64997865953411	9.91643196507587	6.2772910695412	1.23025048385415	-0.0159682560436141	-0.100489132088698	0.0648864839561862	0.070339741766113	0.0597791332932089	0.474116021938134	0.48166503439961	0.467045854819673	0.471823853798333	0.479365852133938	0.464768464108245	0.000604781418365284	0.000856575705190747	0.000855799720334139
214	8.47500280622663	0.29	6.2793389723369	6.07003335215752	6.48864459251628	0.369868967834619	9.90666093587348	9.63127867998158	10.1820431917654	1	0.64	1.55	6.67559482066258	6.86646671028563	7.05733859990868	9.24080576490823	9.50502342720976	9.76924108951128	9.22192807095959	9.48477796346819	9.74791594647377	6.2793389723369	1.2336882720916	0.144639321077763	0.0853025641241559	0.0648864839561862	0.070339741766113	0.0597791332932089	0.474116021938134	0.48166503439961	0.467045854819673	0.471823853798333	0.479365852133938	0.464768464108245	0.000604781418365284	0.000856575705190747	0.000855799720334139
214	8.47500280622663	0.29	6.27987937449339	6.07257105918065	6.48718768980614	0.373831093238384	10.0425148221536	9.76571380094259	10.3193158433645	0.99	0.64	1.54	6.82963938347521	7.02321982156526	7.21680025965532	9.4869545420868	9.7558543643587	10.0247541866306	9.47231715703283	9.74078463330665	10.0080709828792	6.27987937449339	1.22907077727077	-0.115215264616738	-0.199694545081262	0.0648864839561862	0.070339741766113	0.0597791332932089	0.474116021938134	0.48166503439961	0.467045854819673	0.471823853798333	0.479365852133938	0.464768464108245	0.000604781418365284	0.000856575705190747	0.000855799720334139
214	8.47500280622663	0.29	6.28012842923875	6.07213141722098	6.48812544125652	0.367139425042279	9.87529000619919	9.59916512932715	10.1514148830712	1	0.64	1.55	6.65975040621062	6.85132152058755	7.04289263496449	9.22230659914514	9.48759094834183	9.75287529753853	9.19903138301615	9.46301282087395	9.72775250056059	6.28012842923875	1.23830672990173	-0.0732714297970426	-0.0494010434095998	0.0648864839561862	0.070339741766113	0.0597791332932089	0.474116021938134	0.48166503439961	0.467045854819673	0.471823853798333	0.479365852133938	0.464768464108245	0.000604781418365284	0.000856575705190747	0.000855799720334139
214	8.47500280622663	0.29	6.28154773201216	6.07133679593651	6.49175866808781	0.36615830931021	9.90735604891274	9.62974874242149	10.184963355404	1.01	0.64	1.56	6.61346516245572	6.8041187609484	6.99477235944108	9.12251831904603	9.38550313897297	9.64848795889992	9.09761264006885	9.36003716029292	9.62246006183	6.28154773201216	1.24649117606713	0.00362885241057796	0.0680160812037576	0.0648864839561862	0.070339741766113	0.0597791332932089	0.474116021938134	0.48166503439961	0.467045854819673	0.471823853798333	0.479365852133938	0.464768464108245	0.000604781418365284	0.000856575705190747	0.000855799720334139
214	8.47500280622663	0.29	6.28199203648507	6.07178351544843	6.49220055752171	0.371375298871674	9.94358775515541	9.66807006256384	10.219105447747	1	0.65	1.56	6.72278344058367	6.91436725921098	7.1059510778383	9.31777083819246	9.58330581102808	9.84884078386371	9.30336841428877	9.56774436164692	9.83349799291039	6.28199203648507	1.23534132685291	-0.0460265449890947	-0.063983134020392	0.0648864839561862	0.070339741766113	0.0597791332932089	0.474116021938134	0.48166503439961	0.467045854819673	0.471823853798333	0.479365852133938	0.464768464108245	0.000604781418365284	0.000856575705190747	0.000855799720334139
214	8.47500280622663	0.29	6.28389414116372	6.07285223980848	6.49493604251895	0.361016408910601	9.90851973406769	9.62777777351847	10.1892616946169	1	0.65	1.56	6.65609683508006	6.85018582623081	7.04427481738156	9.20471612868929	9.47312178917047	9.74152744965165	9.18569909842794	9.4521714723596	9.72142629886516	6.28389414116372	1.23765161397323	-0.0330734505810865	-0.0223676445982519	0.0648864839561862	0.070339741766113	0.0597791332932089	0.474116021938134	0.48166503439961	0.467045854819673	0.471823853798333	0.479365852133938	0.464768464108245	0.000604781418365284	0.000856575705190747	0.000855799720334139
214	8.47500280622663	0.29	6.28401491215642	6.07236530719502	6.49566451711781	0.348600076813542	9.67519201063874	9.3935244239515	9.95685959732597	1	0.65	1.54	6.48828777809526	6.68284099132038	6.87739420454549	8.9695352001861	9.23848934556531	9.50744349094452	8.96355334631838	9.2326398800515	9.50139022130085	6.28401491215642	1.23757431673896	-0.101886106365708	-0.0711200676492451	0.0648864839561862	0.070339741766113	0.0597791332932089	0.474116021938134	0.48166503439961	0.467045854819673	0.471823853798333	0.479365852133938	0.464768464108245	0.000604781418365284	0.000856575705190747	0.000855799720334139
214	8.47500280622663	0.29	6.28417236389187	6.07434025678825	6.49400447099549	0.365543650861477	9.95870296566216	9.67928701255916	10.2381189187651	1	0.65	1.54	6.73027022314488	6.92455569753991	7.11884117193494	9.32797933464726	9.5972539447434	9.86652855483953	9.32351795631563	9.59178754439209	9.86114092957973	6.28417236389187	1.22898303472779	-0.0545951902650968	-0.0890988192349058	0.0648864839561862	0.070339741766113	0.0597791332932089	0.474116021938134	0.48166503439961	0.467045854819673	0.471823853798333	0.479365852133938	0.464768464108245	0.000604781418365284	0.000856575705190747	0.000855799720334139
214	8.47500280622663	0.29	6.28417582353866	6.07430703631378	6.49404461076354	0.359216423845908	9.77503192122567	9.49698829390664	10.0530755485447	1	0.64	1.54	6.58312827793095	6.77586273319786	6.96859718846478	9.11313481506761	9.37994035191916	9.64674588877072	9.09668409339711	9.36274955503387	9.63018309309198	6.28417582353866	1.2355785621475	0.0558974378958648	0.0274624146044462	0.0648864839561862	0.070339741766113	0.0597791332932089	0.474116021938134	0.48166503439961	0.467045854819673	0.471823853798333	0.479365852133938	0.464768464108245	0.000604781418365284	0.000856575705190747	0.000855799720334139
214	8.47500280622663	0.29	6.28499385056399	6.0732462536553	6.49674144747269	0.362363466045912	9.82958137535994	9.55188731931516	10.1072754314047	1	0.65	1.55	6.63590270039151	6.82882276684413	7.02174283329675	9.19408482545447	9.46137678791695	9.72866875037942	9.18166324859733	9.44896038628232	9.71679939924213	6.28499385056399	1.23849905228003	0.00631129500261992	0.0308526504634703	0.0648864839561862	0.070339741766113	0.0597791332932089	0.474116021938134	0.48166503439961	0.467045854819673	0.471823853798333	0.479365852133938	0.464768464108245	0.000604781418365284	0.000856575705190747	0.000855799720334139
214	8.47500280622663	0.29	6.28535456129168	6.07536900197238	6.49534012061098	0.368089572510351	9.97820447353329	9.69977156070497	10.2566373863616	1.01	0.65	1.56	6.67619205280881	6.86783281344232	7.05947357407584	9.21678437042639	9.48135308764903	9.74592180487167	9.20150888554815	9.46564047387469	9.73022895134962	6.28535456129168	1.24103236975231	0.0614175994998979	0.092882496859628	0.0648864839561862	0.070339741766113	0.0597791332932089	0.474116021938134	0.48166503439961	0.467045854819673	0.471823853798333	0.479365852133938	0.464768464108245	0.000604781418365284	0.000856575705190747	0.000855799720334139
214	8.47500280622663	0.29	6.28561984216269	6.07680379436546	6.49443588995992	0.370886923970284	9.85561023720369	9.58224437266848	10.1289761017389	0.98	0.63	1.55	6.71880124105005	6.91047772502062	7.10215420899119	9.34248892356121	9.60901495464267	9.87554098572413	9.30680740685112	9.57299871119032	9.83885896604248	6.28561984216269	1.23102494230566	-0.226462225697565	-0.350180993121548	0.0648864839561862	0.070339741766113	0.0597791332932089	0.474116021938134	0.48166503439961	0.467045854819673	0.471823853798333	0.479365852133938	0.464768464108245	0.000604781418365284	0.000856575705190747	0.000855799720334139
214	8.47500280622663	0.29	6.28775052983138	6.07891130448235	6.49658975518042	0.371114675086299	10.0166303883299	9.73893383928124	10.2943269373785	1	0.65	1.56	6.72794099738807	6.91978191426971	7.11162283115136	9.30140700669349	9.56662788915161	9.83184877160973	9.28396531178069	9.54876094971051	9.81201340444798	6.28775052983138	1.24490374294218	-0.0276263009054516	0.038066607075153	0.0648864839561862	0.070339741766113	0.0597791332932089	0.474116021938134	0.48166503439961	0.467045854819673	0.471823853798333	0.479365852133938	0.464768464108245	0.000604781418365284	0.000856575705190747	0.000855799720334139
214	8.47500280622663	0.29	6.28916694895176	6.07778701660635	6.50054688129717	0.364790474500315	9.9383148445198	9.65901758446664	10.217612104573	0.99	0.64	1.52	6.76055629602763	6.95604251741646	7.15152873880529	9.39399449649146	9.66562842829462	9.93726236009777	9.38722825128245	9.65840562002018	9.9291965410238	6.28916694895176	1.23001549215707	0.166468273681036	0.109741347552461	0.0648864839561862	0.070339741766113	0.0597791332932089	0.474116021938134	0.48166503439961	0.467045854819673	0.471823853798333	0.479365852133938	0.464768464108245	0.000604781418365284	0.000856575705190747	0.000855799720334139
214	8.47500280622663	0.29	6.28995070824036	6.08245624936654	6.49744516711419	0.370861123963785	9.95148592225812	9.67544548490837	10.2275263596079	1	0.65	1.57	6.72561517440143	6.91749695980178	7.10937874520212	9.32046208544916	9.58637484723178	9.85228760901441	9.29815414510476	9.56263330161589	9.82775068803059	6.28995070824036	1.24441363406914	-0.0213008150574421	0.0119784674933551	0.0648864839561862	0.070339741766113	0.0597791332932089	0.474116021938134	0.48166503439961	0.467045854819673	0.471823853798333	0.479365852133938	0.464768464108245	0.000604781418365284	0.000856575705190747	0.000855799720334139
214	8.47500280622663	0.29	6.29021958359963	6.07821568360068	6.50222348359859	0.360790678559188	9.81934255798004	9.54099111662791	10.0976939993322	0.99	0.64	1.55	6.65714557349179	6.85136292921734	7.04558028494288	9.23906018395817	9.50860301106152	9.77814583816486	9.2192972320132	9.48796718868748	9.75672638495644	6.29021958359963	1.233382682412	0.0281719806689956	0.003104793739532	0.0648864839561862	0.070339741766113	0.0597791332932089	0.474116021938134	0.48166503439961	0.467045854819673	0.471823853798333	0.479365852133938	0.464768464108245	0.000604781418365284	0.000856575705190747	0.000855799720334139
214	8.47500280622663	0.29	6.29052474801032	6.08032499026457	6.50072450575608	0.37141153430267	10.0323691972196	9.7544131132673	10.310325281172	0.99	0.65	1.54	6.8282629465253	7.02283715686211	7.21741136719892	9.48858349563669	9.75896465338309	10.0293458111295	9.4840389412295	9.75491342223117	10.0237014230056	6.29052474801032	1.22930798242219	0.0152991745371782	-0.0283357999415683	0.0648864839561862	0.070339741766113	0.0597791332932089	0.474116021938134	0.48166503439961	0.467045854819673	0.471823853798333	0.479365852133938	0.464768464108245	0.000604781418365284	0.000856575705190747	0.000855799720334139
214	8.47500280622663	0.29	6.29164160072864	6.08010122858368	6.5031819728736	0.363575807465511	9.94320915350334	9.66304046694697	10.2233778400597	1	0.64	1.55	6.69354897780925	6.88762069177218	7.08169240573511	9.26348959334679	9.53207376425802	9.80065793516925	9.24473846078569	9.51311063502108	9.78141715731071	6.29164160072864	1.22842207432849	-0.00701288902373242	-0.0531485426550017	0.0648864839561862	0.070339741766113	0.0597791332932089	0.474116021938134	0.48166503439961	0.467045854819673	0.471823853798333	0.479365852133938	0.464768464108245	0.000604781418365284	0.000856575705190747	0.000855799720334139
214	8.47500280622663	0.29	6.29221709854307	6.08074349091599	6.50369070617015	0.367167387658547	9.93678102601882	9.65895350517787	10.2146085468598	1	0.66	1.56	6.68548892590782	6.87778851746283	7.07008810901784	9.24954417183512	9.51559555357044	9.78164693530576	9.2467703277712	9.51363749549897	9.7789091620459	6.29221709854307	1.24563388734611	0.016286140733235	0.115771353590575	0.0648864839561862	0.070339741766113	0.0597791332932089	0.474116021938134	0.48166503439961	0.467045854819673	0.471823853798333	0.479365852133938	0.464768464108245	0.000604781418365284	0.000856575705190747	0.000855799720334139
214	8.47500280622663	0.29	6.29390537919229	6.08222442572905	6.50558633265553	0.370798991759592	10.0843901570463	9.80462589192332	10.3641544221693	1	0.65	1.53	6.80973673882459	7.00404512095141	7.19835350307824	9.43399489237447	9.7031836077148	9.97237232305512	9.43099878112527	9.69933318409347	9.96799039177664	6.29390537919229	1.22538404001251	-0.0903267753249646	-0.14397558060677	0.0648864839561862	0.070339741766113	0.0597791332932089	0.474116021938134	0.48166503439961	0.467045854819673	0.471823853798333	0.479365852133938	0.464768464108245	0.000604781418365284	0.000856575705190747	0.000855799720334139
214	8.47500280622663	0.29	6.29425992176132	6.08554609087349	6.50297375264915	0.371877450646227	10.0510978013319	9.7729004847665	10.3292951178973	1	0.65	1.56	6.77227323811485	6.96505410647915	7.15783497484346	9.37384231853129	9.64067996647291	9.90751761441452	9.35698645785592	9.62382061453526	9.89030704868757	6.29425992176132	1.2428952190629	-0.0167654742123213	0.0211015943941234	0.0648864839561862	0.070339741766113	0.0597791332932089	0.474116021938134	0.48166503439961	0.467045854819673	0.471823853798333	0.479365852133938	0.464768464108245	0.000604781418365284	0.000856575705190747	0.000855799720334139
214	8.47500280622663	0.29	6.29481173493133	6.08305561238534	6.50656785747733	0.35680542264716	9.74451518562564	9.46588198175126	10.0231483895	1.01	0.65	1.57	6.53521780001178	6.72758536566964	6.91995293132751	9.03279130585841	9.29867625839977	9.56456121094112	9.01473882157498	9.28070010813344	9.54647707311853	6.29481173493133	1.24171581413436	0.0823533369291627	0.139341096124908	0.0648864839561862	0.070339741766113	0.0597791332932089	0.474116021938134	0.48166503439961	0.467045854819673	0.471823853798333	0.479365852133938	0.464768464108245	0.000604781418365284	0.000856575705190747	0.000855799720334139
214	8.47500280622663	0.29	6.29537971960814	6.08341206982403	6.50734736939225	0.360673585777119	9.91347352535272	9.63238237412954	10.1945646765759	1	0.65	1.54	6.68929247501142	6.88449869187835	7.07970490874528	9.266698846256	9.53711865991793	9.80753847357987	9.26683304173049	9.53721255145141	9.80857944214161	6.29537971960814	1.23230255453919	0.00643116755767874	-0.00777342666396811	0.0648864839561862	0.070339741766113	0.0597791332932089	0.474116021938134	0.48166503439961	0.467045854819673	0.471823853798333	0.479365852133938	0.464768464108245	0.000604781418365284	0.000856575705190747	0.000855799720334139
214	8.47500280622663	0.29	6.29545945879415	6.08526861634306	6.50565030124524	0.370104610958717	9.93181634585143	9.65587434133991	10.2077583503629	1	0.64	1.57	6.67893295883038	6.86980103390124	7.0606691089721	9.23811471870766	9.50211814328348	9.7661215678593	9.21106888735825	9.47394447560486	9.73716361899993	6.29545945879415	1.24135507404417	0.136586341964252	0.15381413316647	0.0648864839561862	0.070339741766113	0.0597791332932089	0.474116021938134	0.48166503439961	0.467045854819673	0.471823853798333	0.479365852133938	0.464768464108245	0.000604781418365284	0.000856575705190747	0.000855799720334139
214	8.47500280622663	0.29	6.2973489003087	6.08527976474957	6.50941803586783	0.358771944996391	9.8021015299307	9.52301852873552	10.0811845311259	1	0.65	1.54	6.62456284027938	6.81870326681457	7.01284369334976	9.18305758977	9.45217764498862	9.72129770020724	9.17950813077983	9.44732048238872	9.7169757492041	6.2973489003087	1.23481786278387	0.033191567255536	0.0194816735926903	0.0648864839561862	0.070339741766113	0.0597791332932089	0.474116021938134	0.48166503439961	0.467045854819673	0.471823853798333	0.479365852133938	0.464768464108245	0.000604781418365284	0.000856575705190747	0.000855799720334139
214	8.47500280622663	0.29	6.2982721142207	6.09028685221011	6.50625737623129	0.375943975385848	9.92658516533069	9.65421015094596	10.1989601797154	1	0.64	1.56	6.69607531162182	6.88499222774525	7.07390914386868	9.27161066577622	9.53319136983961	9.794772073903	9.24706195823681	9.50772198230726	9.77004738262658	6.2982721142207	1.24475787086565	-0.00974999901133736	-0.00235922328916569	0.0648864839561862	0.070339741766113	0.0597791332932089	0.474116021938134	0.48166503439961	0.467045854819673	0.471823853798333	0.479365852133938	0.464768464108245	0.000604781418365284	0.000856575705190747	0.000855799720334139
214	8.47500280622663	0.29	6.29856230048049	6.08982476721868	6.5072998337423	0.354639674558252	9.7974231244564	9.51595027871643	10.0788959701964	1	0.65	1.54	6.5920321304495	6.78701823153464	6.98200433261978	9.12319478174445	9.39305028983818	9.66290579793191	9.1266104818856	9.39665961183912	9.66771987586247	6.29856230048049	1.24003911712202	0.0617998608797219	0.0995252754532	0.0648864839561862	0.070339741766113	0.0597791332932089	0.474116021938134	0.48166503439961	0.467045854819673	0.471823853798333	0.479365852133938	0.464768464108245	0.000604781418365284	0.000856575705190747	0.000855799720334139
214	8.47500280622663	0.29	6.30016587165008	6.08943020369264	6.51090153960752	0.368851424023592	9.94276919333436	9.66577887015232	10.2197595165164	1	0.64	1.54	6.72182778993074	6.91445388627735	7.10707998262396	9.31678889523036	9.58377828137054	9.85076766751073	9.30429283457523	9.56990720366441	9.8368785905957	6.30016587165008	1.23422103121805	0.0244974520207142	-0.00672595000188314	0.0648864839561862	0.070339741766113	0.0597791332932089	0.474116021938134	0.48166503439961	0.467045854819673	0.471823853798333	0.479365852133938	0.464768464108245	0.000604781418365284	0.000856575705190747	0.000855799720334139
214	8.47500280622663	0.29	6.30128455645961	6.09211668585544	6.51045242706377	0.368523702433044	9.93846293891065	9.66139759620878	10.2155282816125	1	0.64	1.54	6.71635992489028	6.90896876287341	7.10157760085655	9.30790978336091	9.57483795687661	9.84176613039231	9.29706284905834	9.56276070296063	9.83068490926314	6.30128455645961	1.23291244038802	0.0657857278252137	0.0476138998713414	0.0648864839561862	0.070339741766113	0.0597791332932089	0.474116021938134	0.48166503439961	0.467045854819673	0.471823853798333	0.479365852133938	0.464768464108245	0.000604781418365284	0.000856575705190747	0.000855799720334139
214	8.47500280622663	0.29	6.30208242344083	6.0928556917254	6.51130915515625	0.360741439274183	9.68875594334095	9.41407695217284	9.96343493450907	1.01	0.65	1.58	6.46497359028466	6.65360519301423	6.84223679574381	8.91749409091591	9.17768404826218	9.43787400560846	8.89734250937484	9.1571507029836	9.41813135624504	6.30208242344083	1.25331773044975	-0.0418258783456502	0.0848105908891995	0.0648864839561862	0.070339741766113	0.0597791332932089	0.474116021938134	0.48166503439961	0.467045854819673	0.471823853798333	0.479365852133938	0.464768464108245	0.000604781418365284	0.000856575705190747	0.000855799720334139
214	8.47500280622663	0.29	6.30441277343872	6.09323721489296	6.51558833198448	0.372841144421509	10.0995791381991	9.82061568669939	10.3785425896987	1.01	0.65	1.57	6.76494904251854	6.95711352530919	7.14927800809983	9.34227429401755	9.60765002656406	9.87302575911058	9.32789266942377	9.59243367619332	9.8581652902416	6.30441277343872	1.25100579549626	-0.111181366867146	0.0191183074007506	0.0648864839561862	0.070339741766113	0.0597791332932089	0.474116021938134	0.48166503439961	0.467045854819673	0.471823853798333	0.479365852133938	0.464768464108245	0.000604781418365284	0.000856575705190747	0.000855799720334139
214	8.47500280622663	0.29	6.30549314446375	6.0945909988221	6.51639529010541	0.363685980387739	9.8161974818103	9.53967342427205	10.0927215393486	1	0.65	1.55	6.61494867550195	6.8066944897248	6.99844030394765	9.15837840203526	9.42384995892923	9.6893215158232	9.14765323571274	9.41234094231776	9.67741197719751	6.30549314446375	1.23277962806128	-0.00331833877659446	-0.0202598448292581	0.0648864839561862	0.070339741766113	0.0597791332932089	0.474116021938134	0.48166503439961	0.467045854819673	0.471823853798333	0.479365852133938	0.464768464108245	0.000604781418365284	0.000856575705190747	0.000855799720334139
214	8.47500280622663	0.29	6.30573515949036	6.09378750939386	6.51768280958685	0.359327977298667	9.82352057408806	9.54416541886755	10.1028757293086	1	0.65	1.54	6.59309965936452	6.78607791339656	6.9790561674286	9.11483419811498	9.38162294395858	9.64841168980218	9.11006096627618	9.37612569239914	9.64138774899842	6.30573515949036	1.23588269817661	-0.028034399856572	-0.0378034592036129	0.0648864839561862	0.070339741766113	0.0597791332932089	0.474116021938134	0.48166503439961	0.467045854819673	0.471823853798333	0.479365852133938	0.464768464108245	0.000604781418365284	0.000856575705190747	0.000855799720334139
214	8.47500280622663	0.29	6.30659796475135	6.09744719560624	6.51574873389646	0.372281340188644	10.06898540293	9.79053377311621	10.3474370327438	1	0.65	1.55	6.79601452006339	6.98929931568363	7.18258411130388	9.41287575235941	9.68058644671158	9.94829714106375	9.40266026315873	9.67067574197873	9.93736054303979	6.30659796475135	1.23654213690848	0.0714325111082772	0.077479525949034	0.0648864839561862	0.070339741766113	0.0597791332932089	0.474116021938134	0.48166503439961	0.467045854819673	0.471823853798333	0.479365852133938	0.464768464108245	0.000604781418365284	0.000856575705190747	0.000855799720334139
214	8.47500280622663	0.29	6.30840444409701	6.09796521068312	6.5188436775109	0.365696590180265	9.87942427252083	9.60232405157538	10.1565244934663	1.01	0.64	1.55	6.61738531163301	6.80834730396797	6.99930929630292	9.1399793417012	9.40373739458703	9.66749544747286	9.120463208624	9.38450320758358	9.64802611870905	6.30840444409701	1.24202022643737	0.0262426431877894	0.0820985990958887	0.0648864839561862	0.070339741766113	0.0597791332932089	0.474116021938134	0.48166503439961	0.467045854819673	0.471823853798333	0.479365852133938	0.464768464108245	0.000604781418365284	0.000856575705190747	0.000855799720334139
214	8.47500280622663	0.29	6.31028793220453	6.10237009466674	6.51820576974232	0.373141490221842	10.0354647929337	9.75845019766617	10.3124793882011	1.01	0.65	1.57	6.70589768948392	6.8962590170236	7.08662034456327	9.25215287197426	9.51479512881498	9.7774373856557	9.24173484718495	9.50362745764265	9.76601127332434	6.31028793220453	1.25418498871167	-0.148985249086702	-0.0113328470565532	0.0648864839561862	0.070339741766113	0.0597791332932089	0.474116021938134	0.48166503439961	0.467045854819673	0.471823853798333	0.479365852133938	0.464768464108245	0.000604781418365284	0.000856575705190747	0.000855799720334139
214	8.47500280622663	0.29	6.31075518859639	6.10013902807847	6.52137134911432	0.370316555332251	9.91616319364725	9.64078128418544	10.191545103109	1	0.64	1.56	6.67975875657993	6.87056120991934	7.06136366325874	9.24527503217644	9.50935959304462	9.7734441539128	9.22460372599573	9.48761327330325	9.7505782299412	6.31075518859639	1.23879683732018	0.0174641271983314	0.0294834560702304	0.0648864839561862	0.070339741766113	0.0597791332932089	0.474116021938134	0.48166503439961	0.467045854819673	0.471823853798333	0.479365852133938	0.464768464108245	0.000604781418365284	0.000856575705190747	0.000855799720334139
214	8.47500280622663	0.29	6.31154203727135	6.10332844100401	6.51975563353869	0.367548815670937	9.88054692169206	9.60451828271772	10.1565755606664	1.01	0.65	1.55	6.62965327745489	6.8201859119068	7.0107185463587	9.1626377776207	9.42596701087568	9.68929624413067	9.16021650971352	9.42252363393257	9.68615081137476	6.31154203727135	1.24827116418009	0.0525162421465153	0.131528979672358	0.0648864839561862	0.070339741766113	0.0597791332932089	0.474116021938134	0.48166503439961	0.467045854819673	0.471823853798333	0.479365852133938	0.464768464108245	0.000604781418365284	0.000856575705190747	0.000855799720334139
214	8.47500280622663	0.29	6.31262363257742	6.10457714932332	6.52067011583152	0.370775720121349	9.89729653575015	9.62270898518044	10.1718840863199	1	0.65	1.55	6.65116410070669	6.84095752183819	7.03075094296969	9.19713394612348	9.45957755596525	9.72202116580701	9.18961856163487	9.4513808351589	9.71396056754847	6.31262363257742	1.24439728550264	0.133018049670611	0.181466203269005	0.0648864839561862	0.070339741766113	0.0597791332932089	0.474116021938134	0.48166503439961	0.467045854819673	0.471823853798333	0.479365852133938	0.464768464108245	0.000604781418365284	0.000856575705190747	0.000855799720334139
214	8.47500280622663	0.29	6.31396507743819	6.1015677066533	6.52636244822308	0.367013039138205	9.90657785128407	9.62950277618143	10.1836529263867	1	0.64	1.55	6.65809629087756	6.84967342343716	7.04125055599676	9.20791104999911	9.47285543030788	9.73779981061665	9.18775890036146	9.4523097733154	9.71629510267301	6.31396507743819	1.23881975098122	-0.130790663642082	-0.121497936907212	0.0648864839561862	0.070339741766113	0.0597791332932089	0.474116021938134	0.48166503439961	0.467045854819673	0.471823853798333	0.479365852133938	0.464768464108245	0.000604781418365284	0.000856575705190747	0.000855799720334139
214	8.47500280622663	0.29	6.31593661941735	6.10476143400446	6.52711180483024	0.377261491621419	10.1923929346649	9.91350806811932	10.4712778012105	0.98	0.64	1.53	6.9480914144173	7.14355376069691	7.33901610697652	9.65969508238949	9.931439731752	10.2031843811145	9.64331221419102	9.9158236591201	10.1870625890195	6.31593661941735	1.21849935795685	0.0796651581738588	-0.0831765497710943	0.0648864839561862	0.070339741766113	0.0597791332932089	0.474116021938134	0.48166503439961	0.467045854819673	0.471823853798333	0.479365852133938	0.464768464108245	0.000604781418365284	0.000856575705190747	0.000855799720334139
214	8.47500280622663	0.29	6.31645206681638	6.10840037514741	6.52450375848536	0.361568824395814	9.66609021514346	9.39254472032879	9.93963570995812	1.01	0.65	1.56	6.47221709403469	6.66071189286208	6.84920669168947	8.93915390252704	9.19949498689779	9.45983607126854	8.92367701495597	9.18375288222061	9.44373609666622	6.31645206681638	1.24344293981551	-0.170103789185882	-0.126065569969729	0.0648864839561862	0.070339741766113	0.0597791332932089	0.474116021938134	0.48166503439961	0.467045854819673	0.471823853798333	0.479365852133938	0.464768464108245	0.000604781418365284	0.000856575705190747	0.000855799720334139
214	8.47500280622663	0.29	6.3177560962942	6.10771831526662	6.52779387732178	0.363595530646202	9.82194651262968	9.54520642442906	10.0986866008303	1	0.64	1.56	6.61988879622995	6.81181640134265	7.00374400645534	9.16580851398083	9.43154888079964	9.69728924761846	9.14654863565618	9.41220875750598	9.67765558865052	6.3177560962942	1.23955004516	-0.128442573025553	-0.131640583865085	0.0648864839561862	0.070339741766113	0.0597791332932089	0.474116021938134	0.48166503439961	0.467045854819673	0.471823853798333	0.479365852133938	0.464768464108245	0.000604781418365284	0.000856575705190747	0.000855799720334139
214	8.47500280622663	0.29	6.3184004660021	6.10954093381581	6.52725999818838	0.379324405098021	10.0049286258874	9.73237114630314	10.2774861054717	1.01	0.65	1.56	6.69144551270695	6.87884111202208	7.06623671133721	9.2340457478513	9.49264750045258	9.75124925305385	9.21702034380388	9.47540055504498	9.73372485443386	6.3184004660021	1.24000291512979	-0.0916980825500833	-0.0884928375632583	0.0648864839561862	0.070339741766113	0.0597791332932089	0.474116021938134	0.48166503439961	0.467045854819673	0.471823853798333	0.479365852133938	0.464768464108245	0.000604781418365284	0.000856575705190747	0.000855799720334139
214	8.47500280622663	0.29	6.31947488252267	6.11122551738091	6.52772424766442	0.367481449083879	9.9638349496734	9.68543918991347	10.2422307094333	1.01	0.65	1.57	6.65220551830696	6.84341479369809	7.03462406908922	9.1762165737036	9.4399753702503	9.70373416679701	9.16299746000709	9.42601668661477	9.68860315522412	6.31947488252267	1.25644484037231	0.0545743486034885	0.188449819161372	0.0648864839561862	0.070339741766113	0.0597791332932089	0.474116021938134	0.48166503439961	0.467045854819673	0.471823853798333	0.479365852133938	0.464768464108245	0.000604781418365284	0.000856575705190747	0.000855799720334139
214	8.47500280622663	0.29	6.31964542041913	6.11128938469036	6.52800145614789	0.376804902246614	10.0578060815872	9.78233617110507	10.3332759920693	1	0.65	1.54	6.78182717969288	6.97280296435394	7.16377874901501	9.38867910440014	9.65306365909104	9.91744821378193	9.38687308064573	9.65144856618505	9.91606063538857	6.31964542041913	1.24135124502938	-0.0945361937764314	-0.078773767150469	0.0648864839561862	0.070339741766113	0.0597791332932089	0.474116021938134	0.48166503439961	0.467045854819673	0.471823853798333	0.479365852133938	0.464768464108245	0.000604781418365284	0.000856575705190747	0.000855799720334139
214	8.47500280622663	0.29	6.32011313836666	6.10895182469792	6.5312744520354	0.363248774742026	9.80490681867371	9.52843972048053	10.0813739168669	1	0.65	1.55	6.61863004571689	6.81066919340867	7.00270834110045	9.16962606661303	9.43568220849154	9.70173835037006	9.15950370242392	9.42451616387439	9.68999202819768	6.32011313836666	1.23629958371304	-0.144606921195381	-0.121885539408487	0.0648864839561862	0.070339741766113	0.0597791332932089	0.474116021938134	0.48166503439961	0.467045854819673	0.471823853798333	0.479365852133938	0.464768464108245	0.000604781418365284	0.000856575705190747	0.000855799720334139
214	8.47500280622663	0.29	6.32029322208679	6.10972028703481	6.53086615713877	0.360233092674514	9.84818065199307	9.56867392987587	10.1276873741103	1.01	0.65	1.56	6.58925461432971	6.7817307057865	6.97420679724329	9.09850798186495	9.36428087378345	9.63005376570196	9.08454613989009	9.34900420752939	9.61452578110421	6.32029322208679	1.24574115053745	-0.0837873482850449	0.0096321808815412	0.0648864839561862	0.070339741766113	0.0597791332932089	0.474116021938134	0.48166503439961	0.467045854819673	0.471823853798333	0.479365852133938	0.464768464108245	0.000604781418365284	0.000856575705190747	0.000855799720334139
214	8.47500280622663	0.29	6.32217376685235	6.11208174613888	6.53226578756582	0.365177541485376	9.98181473087824	9.70152913227485	10.2621003294816	1.01	0.65	1.54	6.69543687423241	6.88887385788916	7.08231084154592	9.25292854464351	9.52025368283661	9.78757882102971	9.25331804579541	9.52097056054026	9.7888321165394	6.32217376685235	1.23994155122818	-0.0594802012727835	-0.0041651060527109	0.0648864839561862	0.070339741766113	0.0597791332932089	0.474116021938134	0.48166503439961	0.467045854819673	0.471823853798333	0.479365852133938	0.464768464108245	0.000604781418365284	0.000856575705190747	0.000855799720334139
214	8.47500280622663	0.29	6.32268334262931	6.11322021538678	6.53214646987184	0.369862742342504	9.95200081567127	9.67535452123214	10.2286471101104	1	0.65	1.54	6.70939520436827	6.90123616659275	7.09307712881724	9.28933374867041	9.55494259574042	9.82055144281043	9.28137696825694	9.54807749376398	9.81221652209013	6.32268334262931	1.2347623694245	-0.0570780760106458	-0.0595172325798795	0.0648864839561862	0.070339741766113	0.0597791332932089	0.474116021938134	0.48166503439961	0.467045854819673	0.471823853798333	0.479365852133938	0.464768464108245	0.000604781418365284	0.000856575705190747	0.000855799720334139
214	8.47500280622663	0.29	6.32290776293476	6.11112163107806	6.53469389479146	0.361885694920328	9.79780407109686	9.5207213457422	10.0748867964515	1.01	0.65	1.56	6.56283906176712	6.75383817488702	6.94483728800692	9.06553581628694	9.32937122114315	9.59320662599936	9.05177405627375	9.31514518810368	9.5786798787158	6.32290776293476	1.24499002074886	0.0690174162973683	0.139025056534595	0.0648864839561862	0.070339741766113	0.0597791332932089	0.474116021938134	0.48166503439961	0.467045854819673	0.471823853798333	0.479365852133938	0.464768464108245	0.000604781418365284	0.000856575705190747	0.000855799720334139
214	8.47500280622663	0.29	6.32306601523129	6.11098962476302	6.53514240569956	0.36243592642506	9.98341757151208	9.70142173095588	10.2654134120683	1.01	0.65	1.56	6.69065468426404	6.8851351268099	7.07961556935576	9.24382045634775	9.51251498296757	9.78120950958739	9.23342862293148	9.50187421829809	9.7703240002078	6.32306601523129	1.24246838213188	0.175756210335142	0.261556172241557	0.0648864839561862	0.070339741766113	0.0597791332932089	0.474116021938134	0.48166503439961	0.467045854819673	0.471823853798333	0.479365852133938	0.464768464108245	0.000604781418365284	0.000856575705190747	0.000855799720334139
214	8.47500280622663	0.29	6.32363352758932	6.11533149937699	6.53193555580165	0.381581435252749	10.0944344230005	9.82075206715984	10.3681167788411	0.99	0.64	1.52	6.83256930273645	7.02297770022267	7.21338609770889	9.47187856967046	9.73583860281827	9.99979863596608	9.46457674024156	9.72841903469856	9.99210304001618	6.32363352758932	1.23378248323906	-0.172146609559808	-0.232704724606388	0.0648864839561862	0.070339741766113	0.0597791332932089	0.474116021938134	0.48166503439961	0.467045854819673	0.471823853798333	0.479365852133938	0.464768464108245	0.000604781418365284	0.000856575705190747	0.000855799720334139
214	8.47500280622663	0.29	6.32491071926874	6.11520813333044	6.53461330520703	0.365731606192979	10.0139520974391	9.73309980952946	10.2948043853488	0.99	0.65	1.52	6.7767638790402	6.97230997199083	7.16785606494145	9.39730262799501	9.66846536082426	9.93962809365351	9.40805517464608	9.68018789566221	9.9506509249124	6.32491071926874	1.23265588656453	-0.00649668854473842	-0.0315226426572789	0.0648864839561862	0.070339741766113	0.0597791332932089	0.474116021938134	0.48166503439961	0.467045854819673	0.471823853798333	0.479365852133938	0.464768464108245	0.000604781418365284	0.000856575705190747	0.000855799720334139
214	8.47500280622663	0.29	6.32521565500581	6.11333752344018	6.53709378657144	0.370047117403458	9.94850717306499	9.67206735000403	10.224946996126	1.01	0.65	1.56	6.65860844604597	6.84891983181774	7.03923121758952	9.19329531943779	9.45605123701849	9.71880715459918	9.17295772799115	9.43498064773878	9.6974886803064	6.32521565500581	1.24381111799095	-0.0354599563673542	0.0234258194419792	0.0648864839561862	0.070339741766113	0.0597791332932089	0.474116021938134	0.48166503439961	0.467045854819673	0.471823853798333	0.479365852133938	0.464768464108245	0.000604781418365284	0.000856575705190747	0.000855799720334139
214	8.47500280622663	0.29	6.32639107823065	6.11337602073214	6.53940613572916	0.367080534444734	9.8596257944814	9.58390396664983	10.135347622313	0.99	0.63	1.54	6.69505620667006	6.88766802135037	7.08027983603067	9.29598377126335	9.56342234805048	9.83086092483761	9.27011919163044	9.53773319700701	9.80536735177872	6.32639107823065	1.22872576875536	-0.132118730966612	-0.214417644120412	0.0648864839561862	0.070339741766113	0.0597791332932089	0.474116021938134	0.48166503439961	0.467045854819673	0.471823853798333	0.479365852133938	0.464768464108245	0.000604781418365284	0.000856575705190747	0.000855799720334139
214	8.47500280622663	0.29	6.32793548305375	6.11744451731059	6.53842644879691	0.369231172485337	9.88175680453196	9.60669058358164	10.1568230254823	1	0.65	1.55	6.63642517990091	6.82644445646372	7.01646373302652	9.17480177349408	9.43750181882669	9.70020186415931	9.159521675667	9.42242498287423	9.6846982909479	6.32793548305375	1.23851866731406	0.103061242264604	0.11830559422341	0.0648864839561862	0.070339741766113	0.0597791332932089	0.474116021938134	0.48166503439961	0.467045854819673	0.471823853798333	0.479365852133938	0.464768464108245	0.000604781418365284	0.000856575705190747	0.000855799720334139
214	8.47500280622663	0.29	6.32834882290214	6.11870518944572	6.53799245635857	0.366355849035757	9.88458484935097	9.60773343153364	10.1614362671683	0.99	0.64	1.53	6.68703842007482	6.87972861915137	7.07241881822792	9.27156901843304	9.53873369847294	9.80589837851285	9.26217638732424	9.52761074616286	9.79606241829364	6.32834882290214	1.23145140351573	0.0480309447344415	-0.0135860078314655	0.0648864839561862	0.070339741766113	0.0597791332932089	0.474116021938134	0.48166503439961	0.467045854819673	0.471823853798333	0.479365852133938	0.464768464108245	0.000604781418365284	0.000856575705190747	0.000855799720334139
214	8.47500280622663	0.29	6.32837470893743	6.1164133727947	6.54033604508017	0.365533007499158	9.9858562264247	9.70567199259057	10.2660404602588	1	0.65	1.55	6.74862132453154	6.94344114707386	7.13826096961619	9.35341612173252	9.62343140061276	9.89344667949299	9.34716335053958	9.61715932802038	9.88710594872699	6.32837470893743	1.23890663164018	0.0658024813475211	0.111512151978575	0.0648864839561862	0.070339741766113	0.0597791332932089	0.474116021938134	0.48166503439961	0.467045854819673	0.471823853798333	0.479365852133938	0.464768464108245	0.000604781418365284	0.000856575705190747	0.000855799720334139
214	8.47500280622663	0.29	6.32925280879474	6.11758149740336	6.54092412018611	0.368262651428297	10.0699571255867	9.78906845142516	10.3508457997482	0.98	0.63	1.52	6.88899933355566	7.08667308552749	7.28434683749931	9.5929091814937	9.86816923863934	10.143429295785	9.57795911201968	9.85199904685915	10.1268700434949	6.32925280879474	1.21887394480703	-0.188409082744037	-0.340566877401026	0.0648864839561862	0.070339741766113	0.0597791332932089	0.474116021938134	0.48166503439961	0.467045854819673	0.471823853798333	0.479365852133938	0.464768464108245	0.000604781418365284	0.000856575705190747	0.000855799720334139
214	8.47500280622663	0.29	6.33067634794264	6.12209701361471	6.53925568227056	0.378256871733443	10.1233064330351	9.84689777989601	10.3997150861742	1	0.64	1.55	6.80965871265645	7.00081014279977	7.19196157294309	9.41818245561415	9.68255679825122	9.9469311408883	9.39647220919222	9.65889836110093	9.92365761169149	6.33067634794264	1.24341359363825	-0.075416367006231	-0.0733541724418656	0.0648864839561862	0.070339741766113	0.0597791332932089	0.474116021938134	0.48166503439961	0.467045854819673	0.471823853798333	0.479365852133938	0.464768464108245	0.000604781418365284	0.000856575705190747	0.000855799720334139
214	8.47500280622663	0.29	6.33077054257295	6.11887985173138	6.54266123341451	0.367959593056475	9.82583548043863	9.55157766450235	10.1000932963749	1	0.64	1.53	6.64070472191346	6.83138161711145	7.02205851230944	9.20343255027921	9.46769395284699	9.73195535541477	9.18986821993302	9.45302234832037	9.71726065137092	6.33077054257295	1.2276241868378	0.0412637007733967	-0.0365378072383002	0.0648864839561862	0.070339741766113	0.0597791332932089	0.474116021938134	0.48166503439961	0.467045854819673	0.471823853798333	0.479365852133938	0.464768464108245	0.000604781418365284	0.000856575705190747	0.000855799720334139
214	8.47500280622663	0.29	6.33142014186073	6.12189481878645	6.540945464935	0.371188691581607	10.0594594209409	9.78061971618136	10.3382991257004	1.01	0.65	1.57	6.73603470040601	6.92807508042442	7.12011546044282	9.30162210503326	9.56680587015409	9.83198963527492	9.28558261793853	9.55112664236698	9.81565641270868	6.33142014186073	1.24837284594617	-0.0524860079827933	0.0318581257251941	0.0648864839561862	0.070339741766113	0.0597791332932089	0.474116021938134	0.48166503439961	0.467045854819673	0.471823853798333	0.479365852133938	0.464768464108245	0.000604781418365284	0.000856575705190747	0.000855799720334139
214	8.47500280622663	0.29	6.33192399373115	6.12026592221835	6.54358206524395	0.367374302403699	9.9437337830779	9.66583561493965	10.2216319512161	1	0.64	1.54	6.68490559595169	6.8771003624777	7.06929512900371	9.2458868658908	9.51171127313328	9.77753568037575	9.22833727651349	9.4932321564139	9.75856423839487	6.33192399373115	1.23580127167123	0.042806955579503	0.0355884134115005	0.0648864839561862	0.070339741766113	0.0597791332932089	0.474116021938134	0.48166503439961	0.467045854819673	0.471823853798333	0.479365852133938	0.464768464108245	0.000604781418365284	0.000856575705190747	0.000855799720334139
214	8.47500280622663	0.29	6.33207441918721	6.12204139789533	6.54210744047909	0.355671148122567	9.76828406180879	9.48827962100441	10.0482885026132	1	0.65	1.55	6.58426144680461	6.77856668633835	6.97287192587209	9.11854298893724	9.38763629484234	9.65672960074744	9.10978363424426	9.37846784660816	9.64747027794326	6.33207441918721	1.24278956568396	-0.00206307614393955	0.060091267107805	0.0648864839561862	0.070339741766113	0.0597791332932089	0.474116021938134	0.48166503439961	0.467045854819673	0.471823853798333	0.479365852133938	0.464768464108245	0.000604781418365284	0.000856575705190747	0.000855799720334139
214	8.47500280622663	0.29	6.33279674226209	6.12029771608126	6.54529576844293	0.366007403264096	9.92762051680021	9.64935493400398	10.2058860995964	1	0.65	1.56	6.70977865544361	6.90327350362368	7.09676835180375	9.29975103122563	9.56793482778643	9.83611862434722	9.28773098735004	9.55590028221943	9.82272204778562	6.33279674226209	1.23664498918591	0.0375608727697817	0.0756277006381733	0.0648864839561862	0.070339741766113	0.0597791332932089	0.474116021938134	0.48166503439961	0.467045854819673	0.471823853798333	0.479365852133938	0.464768464108245	0.000604781418365284	0.000856575705190747	0.000855799720334139
214	8.47500280622663	0.29	6.33339969825657	6.12345807674519	6.54334131976795	0.357338019317951	9.77877834333056	9.49948958123929	10.0580671054218	1	0.65	1.56	6.56910115314453	6.76223533297852	6.9553695128125	9.08531322403707	9.35242503692479	9.61953684981251	9.0760899764351	9.34313828387686	9.60876077329303	6.33339969825657	1.25020380034159	-0.130857304698814	-0.0355547563880296	0.0648864839561862	0.070339741766113	0.0597791332932089	0.474116021938134	0.48166503439961	0.467045854819673	0.471823853798333	0.479365852133938	0.464768464108245	0.000604781418365284	0.000856575705190747	0.000855799720334139
214	8.47500280622663	0.29	6.33441622841135	6.12547978237927	6.54335267444344	0.37935833418149	10.0851416658257	9.81041879248213	10.3598645391694	0.99	0.64	1.53	6.86846691960812	7.06080580009162	7.25314468057512	9.54499332561117	9.81228344318158	10.079573560752	9.53267135933629	9.79951672335246	10.0671808132072	6.33441622841135	1.23134130873126	0.0616227506457315	-0.0303807978936266	0.0648864839561862	0.070339741766113	0.0597791332932089	0.474116021938134	0.48166503439961	0.467045854819673	0.471823853798333	0.479365852133938	0.464768464108245	0.000604781418365284	0.000856575705190747	0.000855799720334139
214	8.47500280622663	0.29	6.33450226604245	6.12515188405914	6.54385264802575	0.371688062839337	9.88930323348991	9.61547311753088	10.1631333494489	1	0.63	1.57	6.6641753506667	6.85395820240358	7.04374105414046	9.2247498832508	9.48745295561634	9.75015602798187	9.18222356410863	9.44517217620938	9.70608935775658	6.33450226604245	1.24198482237834	-0.0480734166472996	-0.0838839406072428	0.0648864839561862	0.070339741766113	0.0597791332932089	0.474116021938134	0.48166503439961	0.467045854819673	0.471823853798333	0.479365852133938	0.464768464108245	0.000604781418365284	0.000856575705190747	0.000855799720334139
214	8.47500280622663	0.29	6.33598483945536	6.12318984657189	6.54877983233882	0.361765161065196	9.90361394807423	9.62346580135641	10.1837620947921	0.99	0.65	1.56	6.70207622765557	6.8971799743821	7.09228372110863	9.2946200469484	9.56519518425827	9.83577032156815	9.27915836203063	9.5491413492919	9.81941191298078	6.33598483945536	1.2346383132307	-0.0243356873212642	-0.0273922147015835	0.0648864839561862	0.070339741766113	0.0597791332932089	0.474116021938134	0.48166503439961	0.467045854819673	0.471823853798333	0.479365852133938	0.464768464108245	0.000604781418365284	0.000856575705190747	0.000855799720334139
214	8.47500280622663	0.29	6.33607875345882	6.12649138545643	6.54566612146122	0.365967680243356	9.8749878291597	9.59817381793191	10.1518018403875	1	0.64	1.55	6.65945733641033	6.85151794427806	7.04357855214578	9.22211212162373	9.488080408592	9.75404869556027	9.19907727837726	9.46561239504468	9.73053402971251	6.33607875345882	1.24130269700106	0.024938686275793	0.0231755866469182	0.0648864839561862	0.070339741766113	0.0597791332932089	0.474116021938134	0.48166503439961	0.467045854819673	0.471823853798333	0.479365852133938	0.464768464108245	0.000604781418365284	0.000856575705190747	0.000855799720334139
214	8.47500280622663	0.29	6.33615435993669	6.12692676072967	6.5453819591437	0.372121048184735	9.95248697071093	9.677162615974	10.2278113254479	1.01	0.64	1.55	6.65849789030164	6.84793840173196	7.03737891316228	9.19122859717304	9.45272767321203	9.71422674925103	9.16801198326153	9.42875281026692	9.68865745869212	6.33615435993669	1.23927185982072	0.0449275458104087	0.0379997421502175	0.0648864839561862	0.070339741766113	0.0597791332932089	0.474116021938134	0.48166503439961	0.467045854819673	0.471823853798333	0.479365852133938	0.464768464108245	0.000604781418365284	0.000856575705190747	0.000855799720334139
214	8.47500280622663	0.29	6.33688415859003	6.12586071296288	6.54790760421719	0.360171236106698	9.75994767048138	9.48290796049971	10.036987380463	1.01	0.64	1.56	6.53986712222977	6.73092696362105	6.92198680501232	9.03544539610431	9.29941264987485	9.56337990364539	9.0053832401708	9.26737081169831	9.53122486044479	6.33688415859003	1.23744086465929	0.0192017520558662	0.0261953941878375	0.0648864839561862	0.070339741766113	0.0597791332932089	0.474116021938134	0.48166503439961	0.467045854819673	0.471823853798333	0.479365852133938	0.464768464108245	0.000604781418365284	0.000856575705190747	0.000855799720334139
214	8.47500280622663	0.29	6.33751906151501	6.12511740098086	6.54992072204916	0.366618699234239	9.98103193141817	9.70163738447282	10.2604264783635	1	0.65	1.56	6.74125005338048	6.9353892929612	7.12952853254193	9.34074877050474	9.60975019443369	9.87875161836263	9.32527423938661	9.59483710946883	9.86315517970248	6.33751906151501	1.23632702312368	-0.0404181823979182	-0.0221966734300135	0.0648864839561862	0.070339741766113	0.0597791332932089	0.474116021938134	0.48166503439961	0.467045854819673	0.471823853798333	0.479365852133938	0.464768464108245	0.000604781418365284	0.000856575705190747	0.000855799720334139
214	8.47500280622663	0.29	6.33767316150374	6.12879627270267	6.54655005030481	0.365558790731925	9.82962830077386	9.55384285720114	10.1054137443466	1.02	0.66	1.58	6.55125152836662	6.74036284574037	6.92947416311412	9.031393291363	9.29209747523608	9.55280165910916	9.01545934102267	9.27666625939854	9.53682514326364	6.33767316150374	1.25422575765298	0.00172599933809007	0.116333594014645	0.0648864839561862	0.070339741766113	0.0597791332932089	0.474116021938134	0.48166503439961	0.467045854819673	0.471823853798333	0.479365852133938	0.464768464108245	0.000604781418365284	0.000856575705190747	0.000855799720334139
214	8.47500280622663	0.29	6.34032507603873	6.12690346922307	6.5537466828544	0.363107876157386	9.91672946763541	9.63702414038538	10.1964347948854	1	0.65	1.52	6.70364830941276	6.89821523347968	7.0927821575466	9.29256809819592	9.56227592117489	9.83198374415386	9.29982379264234	9.57000118663637	9.84058230587856	6.34032507603873	1.22726429291317	-0.0497098302786603	-0.110741983929603	0.0648864839561862	0.070339741766113	0.0597791332932089	0.474116021938134	0.48166503439961	0.467045854819673	0.471823853798333	0.479365852133938	0.464768464108245	0.000604781418365284	0.000856575705190747	0.000855799720334139
214	8.47500280622663	0.29	6.34109500587131	6.12825812768262	6.55393188406	0.364163162097964	9.92432140872128	9.64503948593091	10.2036033315116	0.98	0.64	1.55	6.76010488132648	6.95585059001698	7.15159629870748	9.39843912839096	9.67058048715201	9.94272184591306	9.38317942467545	9.65382724024166	9.92567927620966	6.34109500587131	1.22985156419482	-0.0390379541184231	-0.102550411381711	0.0648864839561862	0.070339741766113	0.0597791332932089	0.474116021938134	0.48166503439961	0.467045854819673	0.471823853798333	0.479365852133938	0.464768464108245	0.000604781418365284	0.000856575705190747	0.000855799720334139
214	8.47500280622663	0.29	6.34135073304719	6.13044493812518	6.5522565279692	0.363444451287384	9.81626310725118	9.53959283919221	10.0929333753102	1	0.64	1.55	6.63451117650288	6.82692735364852	7.01934353079416	9.19599820849958	9.46270343715071	9.72940866580183	9.18046064585426	9.44694629626169	9.71191960750217	6.34135073304719	1.23772992464406	-0.0320721105115829	-0.0330904731902827	0.0648864839561862	0.070339741766113	0.0597791332932089	0.474116021938134	0.48166503439961	0.467045854819673	0.471823853798333	0.479365852133938	0.464768464108245	0.000604781418365284	0.000856575705190747	0.000855799720334139
214	8.47500280622663	0.29	6.34190289513488	6.12831970527943	6.55548608499033	0.354139972864727	9.74195331630349	9.461768278103	10.022138354504	1.02	0.67	1.56	6.44409759674476	6.63492236419231	6.82574713163986	8.86070417146206	9.12309029885326	9.38547642624446	8.86811165135352	9.13008761113077	9.39272576030276	6.34190289513488	1.2437907673483	-0.151894870678979	-0.0110207369743158	0.0648864839561862	0.070339741766113	0.0597791332932089	0.474116021938134	0.48166503439961	0.467045854819673	0.471823853798333	0.479365852133938	0.464768464108245	0.000604781418365284	0.000856575705190747	0.000855799720334139
214	8.47500280622663	0.29	6.34304383772502	6.13287571184467	6.55321196360538	0.36358258595368	9.82955528010572	9.55259306275964	10.1065174974518	1.01	0.65	1.56	6.58093150459807	6.77173512930408	6.9625387540101	9.08847275725331	9.35197854574453	9.61548433423575	9.07033118098851	9.33419163189284	9.59708955928146	6.34304383772502	1.23956517262951	0.103404745035747	0.154447687214194	0.0648864839561862	0.070339741766113	0.0597791332932089	0.474116021938134	0.48166503439961	0.467045854819673	0.471823853798333	0.479365852133938	0.464768464108245	0.000604781418365284	0.000856575705190747	0.000855799720334139
214	8.47500280622663	0.29	6.34340024793169	6.13323587629527	6.55356461956812	0.373496367408652	10.0201082197318	9.74372721867604	10.2964892207875	1	0.65	1.55	6.76757040302698	6.95953266148578	7.15149491994459	9.37564893391513	9.64158938768067	9.90752984144621	9.36977218156451	9.63624072664184	9.90190753397094	6.34340024793169	1.2375811749654	-0.107432763715079	-0.0876542762898719	0.0648864839561862	0.070339741766113	0.0597791332932089	0.474116021938134	0.48166503439961	0.467045854819673	0.471823853798333	0.479365852133938	0.464768464108245	0.000604781418365284	0.000856575705190747	0.000855799720334139
214	8.47500280622663	0.29	6.34402543237634	6.13302432545741	6.55502653929527	0.354771126157966	9.70894076997139	9.43009004167933	9.98779149826344	1	0.65	1.55	6.54466434001416	6.73819212284274	6.93171990567131	9.06412430390486	9.33215331023484	9.60018231656483	9.05691722520237	9.32467994846508	9.59180197019952	6.34402543237634	1.23865689736947	0.151900348296007	0.182514214067326	0.0648864839561862	0.070339741766113	0.0597791332932089	0.474116021938134	0.48166503439961	0.467045854819673	0.471823853798333	0.479365852133938	0.464768464108245	0.000604781418365284	0.000856575705190747	0.000855799720334139
214	8.47500280622663	0.29	6.34489376897382	6.13496157149095	6.5548259664567	0.364292658289022	9.8581809525293	9.58083785761787	10.1355240474407	0.99	0.64	1.54	6.70122955971238	6.89521465511036	7.08919975050834	9.30906081603422	9.5785365942288	9.84801237242337	9.2923592216171	9.56062310759016	9.82966771159355	6.34489376897382	1.23510958886851	0.0207322130971627	-0.0317203403254031	0.0648864839561862	0.070339741766113	0.0597791332932089	0.474116021938134	0.48166503439961	0.467045854819673	0.471823853798333	0.479365852133938	0.464768464108245	0.000604781418365284	0.000856575705190747	0.000855799720334139
214	8.47500280622663	0.29	6.34583213499751	6.13266255162633	6.55900171836869	0.355716157718065	9.66908013897068	9.39194655941016	9.9462137185312	1.01	0.65	1.54	6.45661440732801	6.647133449491	6.837652491654	8.90957528787948	9.17247526034791	9.43537523281635	8.90607946228351	9.16913971597311	9.43164412021309	6.34583213499751	1.2366087288506	0.151637414978727	0.168466263132861	0.0648864839561862	0.070339741766113	0.0597791332932089	0.474116021938134	0.48166503439961	0.467045854819673	0.471823853798333	0.479365852133938	0.464768464108245	0.000604781418365284	0.000856575705190747	0.000855799720334139
214	8.47500280622663	0.29	6.34639750339882	6.13390045345796	6.55889455333969	0.36708148064001	9.92439706559672	9.64686449143687	10.2019296397566	1	0.64	1.53	6.67473189876593	6.86675859586898	7.05878529297204	9.23338703559606	9.49902419412335	9.76466135265065	9.22444632730017	9.4887949425684	9.75488087498618	6.34639750339882	1.22748765706265	0.117347749924248	0.0503001791239034	0.0648864839561862	0.070339741766113	0.0597791332932089	0.474116021938134	0.48166503439961	0.467045854819673	0.471823853798333	0.479365852133938	0.464768464108245	0.000604781418365284	0.000856575705190747	0.000855799720334139
214	8.47500280622663	0.29	6.34741413912412	6.13677934575468	6.55804893249355	0.365683711139913	9.84755609733112	9.5713420538941	10.1237701407681	1	0.66	1.57	6.63797245705263	6.82953401678606	7.02109557651948	9.19082432853738	9.45605722231656	9.72129011609574	9.18134892743866	9.4470437406127	9.71241564757857	6.34741413912412	1.24437802255115	0.0549136931650586	0.132083949320719	0.0648864839561862	0.070339741766113	0.0597791332932089	0.474116021938134	0.48166503439961	0.467045854819673	0.471823853798333	0.479365852133938	0.464768464108245	0.000604781418365284	0.000856575705190747	0.000855799720334139
214	8.47500280622663	0.29	6.34817039405897	6.13906922793622	6.55727156018171	0.376408252444722	10.1165076298027	9.83919580242364	10.3938194571818	0.99	0.63	1.56	6.88512451121133	7.07917761252944	7.27323071384754	9.56624913077609	9.8358681200603	10.1054871093445	9.52771014676232	9.7955142344688	10.065231729455	6.34817039405897	1.23269615107839	0.065508571962287	-0.00408612206542232	0.0648864839561862	0.070339741766113	0.0597791332932089	0.474116021938134	0.48166503439961	0.467045854819673	0.471823853798333	0.479365852133938	0.464768464108245	0.000604781418365284	0.000856575705190747	0.000855799720334139
214	8.47500280622663	0.29	6.3489889360456	6.13987517220501	6.55810269988619	0.369111334630436	9.98466916778447	9.70666678455919	10.2626715510097	1	0.65	1.56	6.70957687850772	6.90174154265644	7.09390620680516	9.27810951461652	9.54383786546415	9.80956621631179	9.26152665141693	9.52636475465549	9.79100821997827	6.3489889360456	1.24773034015311	-0.100001253149748	-0.0436480248164956	0.0648864839561862	0.070339741766113	0.0597791332932089	0.474116021938134	0.48166503439961	0.467045854819673	0.471823853798333	0.479365852133938	0.464768464108245	0.000604781418365284	0.000856575705190747	0.000855799720334139
214	8.47500280622663	0.29	6.34947412119269	6.13752857700798	6.56141966537739	0.372520698210428	10.0797803554288	9.80117289941019	10.3583878114474	0.99	0.64	1.55	6.83966664783517	7.03409053407061	7.22851442030604	9.49290053550985	9.76274506285161	10.0325895901934	9.4757043126973	9.74420812542406	10.013964962478	6.34947412119269	1.23509914119039	-0.0143328255668388	-0.0592112393623952	0.0648864839561862	0.070339741766113	0.0597791332932089	0.474116021938134	0.48166503439961	0.467045854819673	0.471823853798333	0.479365852133938	0.464768464108245	0.000604781418365284	0.000856575705190747	0.000855799720334139
214	8.47500280622663	0.29	6.34979763286182	6.13951950557362	6.56007576015002	0.366941843512632	9.9360246083225	9.65808335508907	10.2139658615559	0.99	0.65	1.57	6.72210905794898	6.91555856001335	7.10900806207771	9.32020882482766	9.58842669227906	9.85664455973046	9.30118751085035	9.56944844378021	9.83738369483237	6.34979763286182	1.24291657679512	-0.0283020543699936	0.0274180877308449	0.0648864839561862	0.070339741766113	0.0597791332932089	0.474116021938134	0.48166503439961	0.467045854819673	0.471823853798333	0.479365852133938	0.464768464108245	0.000604781418365284	0.000856575705190747	0.000855799720334139
214	8.47500280622663	0.29	6.35027527239662	6.13657755755265	6.56397298724059	0.366155818901747	10.0632773142823	9.78129953084876	10.3452550977159	1	0.64	1.53	6.76026933366302	6.95515609243246	7.1500428512019	9.3477306393245	9.61720938879921	9.88668813827393	9.33944472491063	9.60914452905235	9.87828321478722	6.35027527239662	1.22723733545285	0.113581304701653	0.0821408478300986	0.0648864839561862	0.070339741766113	0.0597791332932089	0.474116021938134	0.48166503439961	0.467045854819673	0.471823853798333	0.479365852133938	0.464768464108245	0.000604781418365284	0.000856575705190747	0.000855799720334139
214	8.47500280622663	0.29	6.35054388821244	6.14146168419506	6.55962609222981	0.368428160952748	10.0441320914949	9.76406340611985	10.32420077687	0.99	0.65	1.55	6.81073876640096	7.00609540977789	7.20145205315481	9.45111453594364	9.72220671481581	9.99329889368799	9.44091229502185	9.71281488462265	9.98275693880007	6.35054388821244	1.24186368342842	0.0187380655728314	0.0696648153553314	0.0648864839561862	0.070339741766113	0.0597791332932089	0.474116021938134	0.48166503439961	0.467045854819673	0.471823853798333	0.479365852133938	0.464768464108245	0.000604781418365284	0.000856575705190747	0.000855799720334139
214	8.47500280622663	0.29	6.35076999172099	6.1407061297257	6.56083385371629	0.366649841775012	9.96120871524512	9.6823877678846	10.2400296626056	0.99	0.64	1.54	6.75030572704559	6.94469234767142	7.13907896829725	9.36538550752685	9.63507783159038	9.90477015565391	9.35450377134633	9.62336967988119	9.89191746443326	6.35076999172099	1.23569228848406	-0.194180875612972	-0.198655135385266	0.0648864839561862	0.070339741766113	0.0597791332932089	0.474116021938134	0.48166503439961	0.467045854819673	0.471823853798333	0.479365852133938	0.464768464108245	0.000604781418365284	0.000856575705190747	0.000855799720334139
214	8.47500280622663	0.29	6.35089579421496	6.13697528976461	6.56481629866531	0.364620916678781	9.88237037342894	9.60454368529592	10.160197061562	1.01	0.65	1.56	6.59351882063743	6.78424682991131	6.97497483918518	9.09361485151158	9.35666211123934	9.61970937096711	9.08193542398823	9.34479743143354	9.60824151788074	6.35089579421496	1.24848016386093	-0.0107261768142751	0.0883121752421487	0.0648864839561862	0.070339741766113	0.0597791332932089	0.474116021938134	0.48166503439961	0.467045854819673	0.471823853798333	0.479365852133938	0.464768464108245	0.000604781418365284	0.000856575705190747	0.000855799720334139
214	8.47500280622663	0.29	6.35131228449515	6.14041774848537	6.56220682050493	0.363463881343144	9.88818770303467	9.60950195112738	10.166873454942	1.01	0.65	1.56	6.62409069940746	6.81619635760443	7.00830201580141	9.15017361519672	9.41553835803172	9.68090310086672	9.14140826779011	9.40678897745896	9.67218125114782	6.35131228449515	1.23881225032005	-0.00130698644502491	0.0758102281521385	0.0648864839561862	0.070339741766113	0.0597791332932089	0.474116021938134	0.48166503439961	0.467045854819673	0.471823853798333	0.479365852133938	0.464768464108245	0.000604781418365284	0.000856575705190747	0.000855799720334139
214	8.47500280622663	0.29	6.35303207691173	6.14022175915855	6.56584239466491	0.358623600564121	9.67119552448702	9.39575084632603	9.946640202648	1	0.64	1.55	6.52571539473604	6.71702246599327	6.9083295372505	9.04049924192616	9.30552940767186	9.57055957341754	9.02294376651123	9.28853229208005	9.55187245925767	6.35303207691173	1.23157263290625	0.175877211873874	0.154714982308615	0.0648864839561862	0.070339741766113	0.0597791332932089	0.474116021938134	0.48166503439961	0.467045854819673	0.471823853798333	0.479365852133938	0.464768464108245	0.000604781418365284	0.000856575705190747	0.000855799720334139
214	8.47500280622663	0.29	6.35340946970454	6.14069709888442	6.56612184052467	0.364247554471547	9.89275325525197	9.61441042282301	10.1710960876809	1.01	0.65	1.56	6.61163032525723	6.80304090903434	6.99445149281145	9.12458330735531	9.38874535690483	9.65290740645436	9.10899800216056	9.37275333118944	9.63567715122306	6.35340946970454	1.24047463659718	-0.0180272284011996	0.0362599016085145	0.0648864839561862	0.070339741766113	0.0597791332932089	0.474116021938134	0.48166503439961	0.467045854819673	0.471823853798333	0.479365852133938	0.464768464108245	0.000604781418365284	0.000856575705190747	0.000855799720334139
214	8.47500280622663	0.29	6.35486444045697	6.14540423758608	6.56432464332786	0.368136051186741	9.8838042092977	9.60803300512061	10.1595754134748	1.01	0.64	1.57	6.62488638157502	6.81503486399693	7.00518334641885	9.15223210491646	9.41492084330192	9.67760958168739	9.12237301696181	9.38324437440228	9.64534088547975	6.35486444045697	1.24776299145936	-0.00830065940137356	0.0515237167592194	0.0648864839561862	0.070339741766113	0.0597791332932089	0.474116021938134	0.48166503439961	0.467045854819673	0.471823853798333	0.479365852133938	0.464768464108245	0.000604781418365284	0.000856575705190747	0.000855799720334139
214	8.47500280622663	0.29	6.35507806862533	6.14193877187913	6.56821736537154	0.36657655608559	10.0244772080918	9.74384105155415	10.3051133646295	0.99	0.64	1.51	6.79377392414883	6.98944404975651	7.18511417536419	9.42603028243353	9.69751304737947	9.9689958123254	9.43044505308253	9.70276910441697	9.97407694835726	6.35507806862533	1.22558638821477	-0.036965717670338	-0.106241297185309	0.0648864839561862	0.070339741766113	0.0597791332932089	0.474116021938134	0.48166503439961	0.467045854819673	0.471823853798333	0.479365852133938	0.464768464108245	0.000604781418365284	0.000856575705190747	0.000855799720334139
214	8.47500280622663	0.29	6.35697285263564	6.14753779043193	6.56640791483935	0.372838280694548	9.92861545624682	9.65437256365984	10.2028583488338	0.98	0.64	1.54	6.78760847111678	6.98041782963208	7.17322718814738	9.44811734254366	9.71650133253733	9.98488532253099	9.43947403159349	9.70793251017786	9.97607404002905	6.35697285263564	1.22718819812844	0.0316426504509919	-0.0531090412321018	0.0648864839561862	0.070339741766113	0.0597791332932089	0.474116021938134	0.48166503439961	0.467045854819673	0.471823853798333	0.479365852133938	0.464768464108245	0.000604781418365284	0.000856575705190747	0.000855799720334139
214	8.47500280622663	0.29	6.35708586986925	6.14453210072683	6.56963963901168	0.358721569212711	9.76289522726733	9.48489806195807	10.0408923925766	1.01	0.64	1.57	6.51984855921894	6.71094174818827	6.9020349371576	8.99648094808298	9.26016287539403	9.52384480270508	8.96896571058966	9.23198741848652	9.4947225631536	6.35708586986925	1.24316255348573	-0.097826513356461	-0.0382640673691845	0.0648864839561862	0.070339741766113	0.0597791332932089	0.474116021938134	0.48166503439961	0.467045854819673	0.471823853798333	0.479365852133938	0.464768464108245	0.000604781418365284	0.000856575705190747	0.000855799720334139
214	8.47500280622663	0.29	6.35746122351778	6.14661409845888	6.56830834857667	0.368084196343042	9.9785943153223	9.70014730638685	10.2570413242577	1	0.66	1.54	6.71926437312912	6.91214382205382	7.10502327097852	9.29908444949085	9.56601877213706	9.83295309478327	9.30811234205501	9.57604716594669	9.8422187235195	6.35746122351778	1.24280356128552	-0.000787608176685074	0.076785459835461	0.0648864839561862	0.070339741766113	0.0597791332932089	0.474116021938134	0.48166503439961	0.467045854819673	0.471823853798333	0.479365852133938	0.464768464108245	0.000604781418365284	0.000856575705190747	0.000855799720334139
214	8.47500280622663	0.29	6.35825291213003	6.14717170485879	6.56933411940127	0.372892516424952	10.1038955946513	9.82484357137911	10.3829476179235	0.99	0.66	1.54	6.84419939170127	7.03859309110798	7.23298679051468	9.49273170907029	9.76235086082075	10.0319700125712	9.49684949850008	9.76805657271931	10.0372300098207	6.35825291213003	1.22843740655765	-0.119698090447014	-0.123171652696151	0.0648864839561862	0.070339741766113	0.0597791332932089	0.474116021938134	0.48166503439961	0.467045854819673	0.471823853798333	0.479365852133938	0.464768464108245	0.000604781418365284	0.000856575705190747	0.000855799720334139
214	8.47500280622663	0.29	6.35842340278238	6.14742184144557	6.56942496411919	0.364529445704969	9.91443221944115	9.6356491316154	10.1932153072669	0.99	0.64	1.55	6.72630011749615	6.92090856481348	7.11551701213082	9.33671493070872	9.60684911502551	9.87698329934231	9.31398408952577	9.58363783271927	9.85419622715816	6.35842340278238	1.23384201704095	-0.0596194962716033	-0.0846886668955874	0.0648864839561862	0.070339741766113	0.0597791332932089	0.474116021938134	0.48166503439961	0.467045854819673	0.471823853798333	0.479365852133938	0.464768464108245	0.000604781418365284	0.000856575705190747	0.000855799720334139
214	8.47500280622663	0.29	6.36066108337858	6.14894242866905	6.57237973808811	0.371740609619328	9.93109555709029	9.65613916564278	10.2060519485378	1	0.65	1.57	6.67173374839011	6.86170986665931	7.0516859849285	9.2242269710123	9.48688475983815	9.74954254866399	9.205050354041	9.46755300751037	9.72868341637767	6.36066108337858	1.24445158965369	-0.056679468270999	-0.0102906163301555	0.0648864839561862	0.070339741766113	0.0597791332932089	0.474116021938134	0.48166503439961	0.467045854819673	0.471823853798333	0.479365852133938	0.464768464108245	0.000604781418365284	0.000856575705190747	0.000855799720334139
214	8.47500280622663	0.29	6.36124531059479	6.15168619651615	6.57080442467343	0.365471026835683	9.81529037583235	9.53985509293147	10.0907256587332	0.98	0.63	1.53	6.7227779443673	6.91687840259738	7.11097886082747	9.36646589840794	9.63689507782189	9.90732425723584	9.34846762501276	9.61799167540358	9.88766806312525	6.36124531059479	1.22442920013967	0.0793938328079593	-0.0941712018025481	0.0648864839561862	0.070339741766113	0.0597791332932089	0.474116021938134	0.48166503439961	0.467045854819673	0.471823853798333	0.479365852133938	0.464768464108245	0.000604781418365284	0.000856575705190747	0.000855799720334139
214	8.47500280622663	0.29	6.36234981557889	6.15079943720423	6.57390019395355	0.369675107077634	10.0733632884118	9.7932305992798	10.3534959775437	1.01	0.65	1.56	6.75434345338314	6.94754960489112	7.1407557563991	9.33201049302066	9.59895010686062	9.86588972070059	9.32189612720772	9.58867608189869	9.8549163353097	6.36234981557889	1.24661483254802	-0.0894821167655701	-0.0132299313154109	0.0648864839561862	0.070339741766113	0.0597791332932089	0.474116021938134	0.48166503439961	0.467045854819673	0.471823853798333	0.479365852133938	0.464768464108245	0.000604781418365284	0.000856575705190747	0.000855799720334139
214	8.47500280622663	0.29	6.36246846176797	6.15021110672716	6.57472581680878	0.358201441736579	9.7079801105873	9.43123385751633	9.98472636365827	1.01	0.65	1.56	6.47233850793689	6.66226015103675	6.8521817941366	8.92532514343561	9.18722621896852	9.44912729450142	8.90329741980789	9.16598293470408	9.42415672689275	6.36246846176797	1.24922168373769	-0.184873890169041	-0.0837549897496307	0.0648864839561862	0.070339741766113	0.0597791332932089	0.474116021938134	0.48166503439961	0.467045854819673	0.471823853798333	0.479365852133938	0.464768464108245	0.000604781418365284	0.000856575705190747	0.000855799720334139
214	8.47500280622663	0.29	6.36251841261607	6.15164529432812	6.57339153090402	0.359675750765258	9.83047353572494	9.55113168809645	10.1098153833534	1	0.64	1.54	6.63187885992448	6.8258413509127	7.01980384190091	9.18663366505364	9.45531504285105	9.72399642064845	9.17206891593785	9.43865942120677	9.70793521320951	6.36251841261607	1.22924952287431	-0.249557429223595	-0.283913396440623	0.0648864839561862	0.070339741766113	0.0597791332932089	0.474116021938134	0.48166503439961	0.467045854819673	0.471823853798333	0.479365852133938	0.464768464108245	0.000604781418365284	0.000856575705190747	0.000855799720334139
214	8.47500280622663	0.29	6.36337340696021	6.15045582479194	6.57629098912849	0.36027692599999	9.95943828208412	9.67680077363353	10.2420757905347	1	0.65	1.57	6.7068360997332	6.90272764376292	7.09861918779264	9.28388584920259	9.55504719958482	9.82620854996705	9.26899177370371	9.53869163170103	9.81098863263222	6.36337340696021	1.24391080240215	-0.116562008497432	-0.0661516549448197	0.0648864839561862	0.070339741766113	0.0597791332932089	0.474116021938134	0.48166503439961	0.467045854819673	0.471823853798333	0.479365852133938	0.464768464108245	0.000604781418365284	0.000856575705190747	0.000855799720334139
214	8.47500280622663	0.29	6.36368905814937	6.15301163259501	6.57436648370374	0.367090814311678	9.99704871860352	9.7174900798023	10.2766073574047	1	0.65	1.57	6.74330562410223	6.93730112353813	7.13129662297403	9.33879614248877	9.60746028479262	9.87612442709648	9.32144192288792	9.58891758567079	9.85812041000595	6.36368905814937	1.24127001512517	-0.150542588269269	-0.124231135734791	0.0648864839561862	0.070339741766113	0.0597791332932089	0.474116021938134	0.48166503439961	0.467045854819673	0.471823853798333	0.479365852133938	0.464768464108245	0.000604781418365284	0.000856575705190747	0.000855799720334139
214	8.47500280622663	0.29	6.36375833410951	6.15361197576878	6.57390469245024	0.374037043763054	10.0280777075362	9.75179616820765	10.3043592468647	0.99	0.64	1.54	6.81969771383927	7.01290894894255	7.20612018404583	9.4730317906453	9.74141555914123	10.0097993276372	9.46170030558828	9.72955798802544	9.99880896152733	6.36375833410951	1.22893983364255	-0.105588989907952	-0.179867806337744	0.0648864839561862	0.070339741766113	0.0597791332932089	0.474116021938134	0.48166503439961	0.467045854819673	0.471823853798333	0.479365852133938	0.464768464108245	0.000604781418365284	0.000856575705190747	0.000855799720334139
214	8.47500280622663	0.29	6.3650093551824	6.15227005156003	6.57774865880478	0.361809096782119	9.95088407329515	9.66942555410026	10.23234259249	1	0.65	1.55	6.68062614562903	6.87508641958462	7.0695466935402	9.23636840073491	9.50522145289031	9.77407450504572	9.23289415708198	9.50073462086178	9.76908089107333	6.3650093551824	1.23819580656539	-0.112973386744075	-0.0470073714740238	0.0648864839561862	0.070339741766113	0.0597791332932089	0.474116021938134	0.48166503439961	0.467045854819673	0.471823853798333	0.479365852133938	0.464768464108245	0.000604781418365284	0.000856575705190747	0.000855799720334139
214	8.47500280622663	0.29	6.36521344703889	6.15142705539327	6.57899983868451	0.355769082792824	9.82610171136514	9.54450012134833	10.1077033013819	1.02	0.65	1.56	6.53913192653917	6.73206292600811	6.92499392547704	9.01168219808415	9.27756349133601	9.54344478458787	8.99775363732642	9.26300377917755	9.52928465426699	6.36521344703889	1.23920512791678	-0.163550037096295	-0.0992322610424048	0.0648864839561862	0.070339741766113	0.0597791332932089	0.474116021938134	0.48166503439961	0.467045854819673	0.471823853798333	0.479365852133938	0.464768464108245	0.000604781418365284	0.000856575705190747	0.000855799720334139
214	8.47500280622663	0.29	6.36578914143533	6.1518525148356	6.57972576803506	0.363857162296098	9.80757862388506	9.53139951555612	10.083757732214	1.01	0.65	1.57	6.5624751508329	6.7526275552757	6.94277995971849	9.06094226225763	9.32348953566969	9.58603680908176	9.03716170845702	9.29888640171766	9.56113674288366	6.36578914143533	1.24207945294222	-0.0429567776335954	-0.01505947144485	0.0648864839561862	0.070339741766113	0.0597791332932089	0.474116021938134	0.48166503439961	0.467045854819673	0.471823853798333	0.479365852133938	0.464768464108245	0.000604781418365284	0.000856575705190747	0.000855799720334139
214	8.47500280622663	0.29	6.36698598653439	6.1545578149606	6.57941415810818	0.361754325508021	9.91794666632042	9.63738650010648	10.1985068325344	1.01	0.66	1.55	6.65228938540378	6.84594846669636	7.03960754798894	9.19389499592236	9.46154439528816	9.72919379465395	9.20713326660922	9.47371808923026	9.74383245455021	6.36698598653439	1.23990304745203	-0.0167599261111567	0.0809096586705952	0.0648864839561862	0.070339741766113	0.0597791332932089	0.474116021938134	0.48166503439961	0.467045854819673	0.471823853798333	0.479365852133938	0.464768464108245	0.000604781418365284	0.000856575705190747	0.000855799720334139
214	8.47500280622663	0.29	6.36708108986506	6.15462255545537	6.57953962427475	0.363751421644647	9.86692418229385	9.58901044036303	10.1448379242247	0.99	0.65	1.56	6.69468267348802	6.88871148640879	7.08274029932956	9.29333476497644	9.56267907903401	9.83202339309157	9.27850112775046	9.54729093474955	9.81680356257354	6.36708108986506	1.23204778441265	0.0407517703966056	0.00714191343721844	0.0648864839561862	0.070339741766113	0.0597791332932089	0.474116021938134	0.48166503439961	0.467045854819673	0.471823853798333	0.479365852133938	0.464768464108245	0.000604781418365284	0.000856575705190747	0.000855799720334139
214	8.47500280622663	0.29	6.36759534034023	6.15753653688606	6.5776541437944	0.36721932473239	9.73711086723094	9.46489645008832	10.0093252843736	1	0.64	1.54	6.5649362239648	6.75374656089863	6.94255689783247	9.09012059665996	9.35155630206093	9.61299200746189	9.08019273146865	9.34218372527937	9.60310355417417	6.36759534034023	1.23049195384855	0.138711174504456	0.0940886888464714	0.0648864839561862	0.070339741766113	0.0597791332932089	0.474116021938134	0.48166503439961	0.467045854819673	0.471823853798333	0.479365852133938	0.464768464108245	0.000604781418365284	0.000856575705190747	0.000855799720334139
214	8.47500280622663	0.29	6.3677291345312	6.15615847419667	6.57929979486573	0.366513984766991	9.91362818911501	9.63605786321926	10.1911985150108	1	0.64	1.54	6.68201953861876	6.87449766269227	7.06697578676577	9.25136436749762	9.51785345036919	9.78434253324077	9.23413794161781	9.50160730340958	9.76819400349709	6.3677291345312	1.22787016172689	-0.115315307249694	-0.178432915407856	0.0648864839561862	0.070339741766113	0.0597791332932089	0.474116021938134	0.48166503439961	0.467045854819673	0.471823853798333	0.479365852133938	0.464768464108245	0.000604781418365284	0.000856575705190747	0.000855799720334139
214	8.47500280622663	0.29	6.36779986608714	6.15681338270698	6.5787863494673	0.37016906078372	10.0625062429704	9.78297183849036	10.3420406474504	1	0.65	1.54	6.75889763800788	6.9520234547202	7.14514927143252	9.34448880318	9.61149418312908	9.87849956307816	9.34155250017274	9.60851379914235	9.87538037575083	6.36779986608714	1.24051327299027	-0.0626273134954192	0.00949503634479575	0.0648864839561862	0.070339741766113	0.0597791332932089	0.474116021938134	0.48166503439961	0.467045854819673	0.471823853798333	0.479365852133938	0.464768464108245	0.000604781418365284	0.000856575705190747	0.000855799720334139
214	8.47500280622663	0.29	6.3689038269561	6.15716899208004	6.58063866183216	0.35940996332462	9.82342849475865	9.54412569453624	10.1027312949811	0.99	0.65	1.54	6.64315924201284	6.83756709434024	7.03197494666765	9.21094162066055	9.48049399975468	9.75004637884881	9.20700864905058	9.47658868546266	9.74696456284344	6.3689038269561	1.23545970393902	0.0255514610605913	0.024507129349424	0.0648864839561862	0.070339741766113	0.0597791332932089	0.474116021938134	0.48166503439961	0.467045854819673	0.471823853798333	0.479365852133938	0.464768464108245	0.000604781418365284	0.000856575705190747	0.000855799720334139
214	8.47500280622663	0.29	6.36942141598662	6.1569527223551	6.58189010961814	0.3608382817377	9.93412814477991	9.6525519079277	10.2157043816321	1.01	0.65	1.55	6.65777263809743	6.85198765845007	7.04620267880271	9.19882657233475	9.46716711009108	9.7355076478474	9.18777096407086	9.45489646721978	9.72351881665503	6.36942141598662	1.24267832276647	0.0287499307127924	0.073007202406912	0.0648864839561862	0.070339741766113	0.0597791332932089	0.474116021938134	0.48166503439961	0.467045854819673	0.471823853798333	0.479365852133938	0.464768464108245	0.000604781418365284	0.000856575705190747	0.000855799720334139
214	8.47500280622663	0.29	6.36951128426281	6.15716205065594	6.58186051786969	0.365360734329638	9.93976853236887	9.6607738198769	10.2187632448608	1	0.65	1.55	6.70521385316846	6.89885457450622	7.09249529584398	9.28672098038613	9.55491337348255	9.82310576657896	9.27599337554534	9.5444548185958	9.81174031089326	6.36951128426281	1.23575422812854	-0.0816600709824108	-0.0604129792341634	0.0648864839561862	0.070339741766113	0.0597791332932089	0.474116021938134	0.48166503439961	0.467045854819673	0.471823853798333	0.479365852133938	0.464768464108245	0.000604781418365284	0.000856575705190747	0.000855799720334139
214	8.47500280622663	0.29	6.37027902070372	6.15548346412507	6.58507457728238	0.363926291696039	9.99912067217992	9.71758982724779	10.280651517112	0.99	0.64	1.54	6.80233100904455	6.99940312574519	7.19647524244583	9.45246426413129	9.7263140868013	10.0001639094713	9.43768134657408	9.71187025085983	9.98445836712065	6.37027902070372	1.22444579660758	-0.0219629605631723	-0.0979267289494327	0.0648864839561862	0.070339741766113	0.0597791332932089	0.474116021938134	0.48166503439961	0.467045854819673	0.471823853798333	0.479365852133938	0.464768464108245	0.000604781418365284	0.000856575705190747	0.000855799720334139
214	8.47500280622663	0.29	6.3709288662806	6.16009400425273	6.58176372830846	0.364585537727263	9.80737601701451	9.53163661875911	10.0831154152699	1.01	0.65	1.53	6.57022757010187	6.76029677532266	6.95036598054346	9.0756699561537	9.33821875785154	9.60076755954938	9.07312711165771	9.33570941198376	9.59708087573914	6.3709288662806	1.23484009406871	-0.0305217575703643	-0.0490730322412041	0.0648864839561862	0.070339741766113	0.0597791332932089	0.474116021938134	0.48166503439961	0.467045854819673	0.471823853798333	0.479365852133938	0.464768464108245	0.000604781418365284	0.000856575705190747	0.000855799720334139
214	8.47500280622663	0.29	6.37165337421717	6.16187178594684	6.5814349624875	0.370337784599407	10.0128129556203	9.73475964158015	10.2908662696604	1	0.65	1.56	6.76578270738073	6.95903332405001	7.15228394071928	9.37555612109179	9.64334952806035	9.9111429350289	9.3638619634863	9.63119610615317	9.89891256871854	6.37165337421717	1.24148740515769	-0.0698730415804746	-0.0435597753419902	0.0648864839561862	0.070339741766113	0.0597791332932089	0.474116021938134	0.48166503439961	0.467045854819673	0.471823853798333	0.479365852133938	0.464768464108245	0.000604781418365284	0.000856575705190747	0.000855799720334139
214	8.47500280622663	0.29	6.3720060815083	6.16042648121336	6.58358568180324	0.368448356994953	10.0048037195848	9.72584376529375	10.2837636738759	0.99	0.64	1.55	6.76734929695621	6.96145270804404	7.15555611913186	9.38190093405875	9.65099580324304	9.92009067242733	9.35740275525386	9.62636681695858	9.8947521231476	6.3720060815083	1.23155905575821	-0.0187852164889921	-0.0688396583417327	0.0648864839561862	0.070339741766113	0.0597791332932089	0.474116021938134	0.48166503439961	0.467045854819673	0.471823853798333	0.479365852133938	0.464768464108245	0.000604781418365284	0.000856575705190747	0.000855799720334139
214	8.47500280622663	0.29	6.37205419920456	6.16060426176775	6.58350413664138	0.37736481075703	10.087583784491	9.81162739523684	10.3635401737451	1	0.65	1.53	6.81724082616815	7.00897875987512	7.20071669358208	9.4458081239371	9.71147568329985	9.97714324266259	9.44303923316219	9.70752398233957	9.974569599556	6.37205419920456	1.23470742104996	-0.0342924972328553	-0.0805912091338043	0.0648864839561862	0.070339741766113	0.0597791332932089	0.474116021938134	0.48166503439961	0.467045854819673	0.471823853798333	0.479365852133938	0.464768464108245	0.000604781418365284	0.000856575705190747	0.000855799720334139
214	8.47500280622663	0.29	6.37296199557752	6.15962855960536	6.58629543154968	0.365538425929268	9.89868593807914	9.62095078206264	10.1764210940956	1	0.65	1.57	6.65265494549223	6.84470209354074	7.03674924158925	9.20063721015038	9.46623886105754	9.73184051196469	9.17639033750862	9.44182298484766	9.70628996323406	6.37296199557752	1.2443792822374	0.00676855562504148	0.0634439659830226	0.0648864839561862	0.070339741766113	0.0597791332932089	0.474116021938134	0.48166503439961	0.467045854819673	0.471823853798333	0.479365852133938	0.464768464108245	0.000604781418365284	0.000856575705190747	0.000855799720334139
214	8.47500280622663	0.29	6.3734699066783	6.16105875551298	6.58588105784363	0.372029118165835	10.0495422511332	9.77147827078696	10.3276062314794	0.99	0.64	1.55	6.81622211813205	7.01018927443818	7.20415643074431	9.45889168409824	9.72806048317415	9.99722928225005	9.44256491153792	9.71036753319926	9.98036185582397	6.3734699066783	1.23020363192149	-0.0148605564104779	-0.0626240742880031	0.0648864839561862	0.070339741766113	0.0597791332932089	0.474116021938134	0.48166503439961	0.467045854819673	0.471823853798333	0.479365852133938	0.464768464108245	0.000604781418365284	0.000856575705190747	0.000855799720334139
214	8.47500280622663	0.29	6.37415154762074	6.16255956592447	6.585743529317	0.366158543211585	9.91157256241341	9.63384724780485	10.189297877022	1.01	0.65	1.54	6.64871650799635	6.84038623623988	7.03205596448341	9.18835671821745	9.45323939641064	9.71812207460384	9.18637421424672	9.45050364218165	9.71526964781212	6.37415154762074	1.23529989245908	-0.0538557383684499	-0.0378036840274986	0.0648864839561862	0.070339741766113	0.0597791332932089	0.474116021938134	0.48166503439961	0.467045854819673	0.471823853798333	0.479365852133938	0.464768464108245	0.000604781418365284	0.000856575705190747	0.000855799720334139
214	8.47500280622663	0.29	6.37484080987783	6.16222205928188	6.58745956047377	0.366624279393054	9.901339342695	9.62417892480733	10.1784997605827	1	0.65	1.53	6.68758080480921	6.88017205908658	7.07276331336395	9.266466360365	9.53332524867606	9.80018413698712	9.27172393312214	9.53885916665001	9.80500443652321	6.37484080987783	1.228561116211	0.18992005211104	0.132144247149305	0.0648864839561862	0.070339741766113	0.0597791332932089	0.474116021938134	0.48166503439961	0.467045854819673	0.471823853798333	0.479365852133938	0.464768464108245	0.000604781418365284	0.000856575705190747	0.000855799720334139
214	8.47500280622663	0.29	6.37494807548392	6.16061904354106	6.58927710742678	0.358898189031439	9.74308582046613	9.4657591968712	10.0204124440611	1	0.64	1.53	6.57166661479866	6.76420247756137	6.95673834032408	9.10272591674003	9.36941643690813	9.63610695707624	9.09688814046457	9.36288247498904	9.63073355361269	6.37494807548392	1.22233165642485	-0.0690236493040765	-0.16581442881935	0.0648864839561862	0.070339741766113	0.0597791332932089	0.474116021938134	0.48166503439961	0.467045854819673	0.471823853798333	0.479365852133938	0.464768464108245	0.000604781418365284	0.000856575705190747	0.000855799720334139
214	8.47500280622663	0.29	6.37499263517369	6.1616781092513	6.58830716109607	0.360069954100273	9.9242939229866	9.64252726877103	10.2060605772022	1.01	0.64	1.56	6.65414455950596	6.84858694965309	7.04302933980022	9.19555938022197	9.46426507614436	9.73297077206675	9.16938135365301	9.43657361001167	9.70446227645077	6.37499263517369	1.22939949977399	-0.0901035078726444	-0.0935499533843868	0.0648864839561862	0.070339741766113	0.0597791332932089	0.474116021938134	0.48166503439961	0.467045854819673	0.471823853798333	0.479365852133938	0.464768464108245	0.000604781418365284	0.000856575705190747	0.000855799720334139
214	8.47500280622663	0.29	6.37633270574786	6.16489330439233	6.58777210710339	0.362820236190034	9.83154150466791	9.5540664016691	10.1090166076667	1	0.65	1.54	6.62973091823725	6.82227566222928	7.01482040622131	9.18141597618992	9.4480683351502	9.71472069411047	9.1724750048484	9.43895083001512	9.7051060054843	6.37633270574786	1.23415301222598	0.0406225465474157	0.0240265176063888	0.0648864839561862	0.070339741766113	0.0597791332932089	0.474116021938134	0.48166503439961	0.467045854819673	0.471823853798333	0.479365852133938	0.464768464108245	0.000604781418365284	0.000856575705190747	0.000855799720334139
214	8.47500280622663	0.29	6.37661065475935	6.1662663226185	6.5869549869002	0.372966942600161	10.0205023282786	9.74379751756646	10.2972071389908	0.99	0.64	1.56	6.79585835498477	6.98884745357313	7.1818365521615	9.4300635903198	9.69785897051513	9.96565435071046	9.4011624642859	9.66815947752466	9.93525840835204	6.37661065475935	1.23459013221333	-0.0449212467808773	-0.105498016137771	0.0648864839561862	0.070339741766113	0.0597791332932089	0.474116021938134	0.48166503439961	0.467045854819673	0.471823853798333	0.479365852133938	0.464768464108245	0.000604781418365284	0.000856575705190747	0.000855799720334139
214	8.47500280622663	0.29	6.37797699434282	6.16504269633614	6.59091129234951	0.357462702954509	9.92868973279978	9.64519636005908	10.2121831055405	1	0.65	1.55	6.69167039490465	6.88835319312909	7.08503599135353	9.2665004065591	9.53886307868021	9.81122575080133	9.26050729432808	9.53263197003086	9.80571971605761	6.37797699434282	1.23974036041926	-0.121228879653429	-0.0559167620982237	0.0648864839561862	0.070339741766113	0.0597791332932089	0.474116021938134	0.48166503439961	0.467045854819673	0.471823853798333	0.479365852133938	0.464768464108245	0.000604781418365284	0.000856575705190747	0.000855799720334139
214	8.47500280622663	0.29	6.3787335051513	6.16476699953036	6.59270001077223	0.359297093578956	9.84028635744795	9.56043565609521	10.1201370588007	1	0.64	1.53	6.65006836086065	6.84472751257452	7.03938666428839	9.21813242903016	9.48796331521806	9.75779420140595	9.207805493794	9.47640779084896	9.74596953225897	6.3787335051513	1.21976813962707	-0.125685122117732	-0.221489405362731	0.0648864839561862	0.070339741766113	0.0597791332932089	0.474116021938134	0.48166503439961	0.467045854819673	0.471823853798333	0.479365852133938	0.464768464108245	0.000604781418365284	0.000856575705190747	0.000855799720334139
214	8.47500280622663	0.29	6.37899436769749	6.16776790110488	6.5902208342901	0.372379382976935	9.95186620733865	9.67671116024027	10.227021254437	1.01	0.65	1.55	6.67694262119617	6.86679994265442	7.05665726411268	9.22664420080198	9.48900169784735	9.75135919489272	9.21466676944076	9.4769601387267	9.73779020798306	6.37899436769749	1.235109793948	-0.0188669324004088	-0.0104384987032495	0.0648864839561862	0.070339741766113	0.0597791332932089	0.474116021938134	0.48166503439961	0.467045854819673	0.471823853798333	0.479365852133938	0.464768464108245	0.000604781418365284	0.000856575705190747	0.000855799720334139
214	8.47500280622663	0.29	6.38070466416238	6.16819724642747	6.59321208189728	0.366661651043784	10.1496196518589	9.86553217894065	10.4337071247772	1	0.65	1.54	6.81385788775451	7.01006946894913	7.20628105014376	9.41936778048914	9.69060752110436	9.96184726171958	9.41761275059371	9.68869891021542	9.95953705114527	6.38070466416238	1.23490215049227	-0.0126499413242661	0.00664295856803777	0.0648864839561862	0.070339741766113	0.0597791332932089	0.474116021938134	0.48166503439961	0.467045854819673	0.471823853798333	0.479365852133938	0.464768464108245	0.000604781418365284	0.000856575705190747	0.000855799720334139
214	8.47500280622663	0.29	6.38112143650116	6.17012463454454	6.59211823845778	0.365204295728856	9.89529956417561	9.61745931159506	10.1731398167562	0.99	0.64	1.54	6.71343810258335	6.90738364242638	7.10132918226941	9.31877247126052	9.58798391404087	9.85719535682121	9.29652877891951	9.56481504227112	9.83416333514615	6.38112143650116	1.23211255116329	0.0160852082538301	-0.03052631227523	0.0648864839561862	0.070339741766113	0.0597791332932089	0.474116021938134	0.48166503439961	0.467045854819673	0.471823853798333	0.479365852133938	0.464768464108245	0.000604781418365284	0.000856575705190747	0.000855799720334139
214	8.47500280622663	0.29	6.38237813005463	6.16755600016344	6.59720025994582	0.351013546431866	9.65302323614935	9.37348810484445	9.93255836745425	0.99	0.64	1.55	6.5355367513949	6.73043880957376	6.92534086775261	9.06773171436412	9.33814861222121	9.60856551007831	9.05327682092784	9.32221847574104	9.59334429150571	6.38237813005463	1.23095116400584	-0.0392510120937989	-0.0416568613230485	0.0648864839561862	0.070339741766113	0.0597791332932089	0.474116021938134	0.48166503439961	0.467045854819673	0.471823853798333	0.479365852133938	0.464768464108245	0.000604781418365284	0.000856575705190747	0.000855799720334139
214	8.47500280622663	0.29	6.38304517583946	6.16873690363555	6.59735344804336	0.356472242427571	9.86650797112752	9.58418161557053	10.1488343266845	0.99	0.64	1.53	6.69443701225221	6.89163861797976	7.08884022370731	9.2946841880177	9.56848266326707	9.84228113851643	9.28041154464035	9.55442864403754	9.8266496787902	6.38304517583946	1.22525225972618	-0.00118744215847672	-0.0572757007743255	0.0648864839561862	0.070339741766113	0.0597791332932089	0.474116021938134	0.48166503439961	0.467045854819673	0.471823853798333	0.479365852133938	0.464768464108245	0.000604781418365284	0.000856575705190747	0.000855799720334139
214	8.47500280622663	0.29	6.38435382959257	6.17412174876866	6.59458591041648	0.378010009391718	10.0775547164344	9.8022508056283	10.3528586272406	0.99	0.64	1.54	6.81955709524723	7.01108971112453	7.20262232700182	9.45376448531117	9.71928088417254	9.98479728303391	9.44182207893965	9.70679694399457	9.97152897455887	6.38435382959257	1.23519484627917	0.0989916618149651	0.0752214717288252	0.0648864839561862	0.070339741766113	0.0597791332932089	0.474116021938134	0.48166503439961	0.467045854819673	0.471823853798333	0.479365852133938	0.464768464108245	0.000604781418365284	0.000856575705190747	0.000855799720334139
214	8.47500280622663	0.29	6.38457740764749	6.17078598637655	6.59836882891843	0.367896239041791	9.85212345258307	9.57709442953433	10.1271524756318	0.98	0.64	1.52	6.72583496357378	6.91898329606952	7.11213162856525	9.35807145538272	9.62681071329973	9.89554997121674	9.34705794381666	9.617972066158	9.88552753068455	6.38457740764749	1.21283930491603	0.00754069451826828	-0.163484665756086	0.0648864839561862	0.070339741766113	0.0597791332932089	0.474116021938134	0.48166503439961	0.467045854819673	0.471823853798333	0.479365852133938	0.464768464108245	0.000604781418365284	0.000856575705190747	0.000855799720334139
214	8.47500280622663	0.29	6.38498685131616	6.17449853245723	6.59547517017508	0.36980883707197	9.99917787649246	9.72118800424098	10.2771677487439	1	0.65	1.55	6.75319102889342	6.94630721084494	7.13942339279646	9.35641228362807	9.6239709250537	9.89152956647934	9.34292578499285	9.61111493175462	9.87750537047216	6.38498685131616	1.23751604272922	0.104228517423233	0.100030048512416	0.0648864839561862	0.070339741766113	0.0597791332932089	0.474116021938134	0.48166503439961	0.467045854819673	0.471823853798333	0.479365852133938	0.464768464108245	0.000604781418365284	0.000856575705190747	0.000855799720334139
214	8.47500280622663	0.29	6.38515355699226	6.16993225020797	6.60037486377654	0.363483626045593	9.89355754292516	9.61473234700181	10.1723827388485	1	0.64	1.54	6.6633352190471	6.85657052512747	7.04980583120784	9.22341227301235	9.49088926990519	9.75836626679803	9.21182460968856	9.47839682675958	9.74477253346162	6.38515355699226	1.22933227176411	0.104954221904128	0.0774252617280891	0.0648864839561862	0.070339741766113	0.0597791332932089	0.474116021938134	0.48166503439961	0.467045854819673	0.471823853798333	0.479365852133938	0.464768464108245	0.000604781418365284	0.000856575705190747	0.000855799720334139
214	8.47500280622663	0.29	6.38598460007602	6.17368890077024	6.59828029938179	0.36587842117691	10.0042371054729	9.7237460530268	10.284728157919	1	0.65	1.55	6.75329898615889	6.94810456106604	7.14291013597319	9.35566664342081	9.62554008199455	9.89541352056829	9.34121584833698	9.60979074179772	9.87996379750656	6.38598460007602	1.23902289668432	-0.166868015626365	-0.143678715405241	0.0648864839561862	0.070339741766113	0.0597791332932089	0.474116021938134	0.48166503439961	0.467045854819673	0.471823853798333	0.479365852133938	0.464768464108245	0.000604781418365284	0.000856575705190747	0.000855799720334139
214	8.47500280622663	0.29	6.3870078287146	6.17538651580316	6.59862914162604	0.367910427194819	9.73560562084837	9.46383756637853	10.0073736753182	1.01	0.65	1.56	6.49454389930593	6.68104430654598	6.86754471378603	8.95585700619892	9.21303764963383	9.47021829306874	8.93687006709714	9.1934336715829	9.44961477234268	6.3870078287146	1.24021322217901	-0.188707893632329	-0.188993458354577	0.0648864839561862	0.070339741766113	0.0597791332932089	0.474116021938134	0.48166503439961	0.467045854819673	0.471823853798333	0.479365852133938	0.464768464108245	0.000604781418365284	0.000856575705190747	0.000855799720334139
214	8.47500280622663	0.29	6.38744901100986	6.17694184473691	6.59795617728281	0.367982665260806	9.90030958475981	9.6239867612718	10.1766324082478	1.01	0.64	1.56	6.62726241932421	6.81754363116802	7.00782484301183	9.15094603316525	9.41368696456865	9.67642789597205	9.12318320431646	9.38469518443283	9.64693775960278	6.38744901100986	1.24190303411372	-0.151109760978735	-0.111362688159196	0.0648864839561862	0.070339741766113	0.0597791332932089	0.474116021938134	0.48166503439961	0.467045854819673	0.471823853798333	0.479365852133938	0.464768464108245	0.000604781418365284	0.000856575705190747	0.000855799720334139
214	8.47500280622663	0.29	6.38834411991906	6.17709631184131	6.59959192799681	0.368388637717921	9.94536932229716	9.66803096625421	10.2227076783401	1	0.65	1.55	6.69853870649449	6.89069383293478	7.08284895937507	9.27121420386852	9.53716942420219	9.80312464453586	9.2597781335251	9.52631901775252	9.79245014974406	6.38834411991906	1.24180131633358	-0.0553215363286906	0.0180793715026881	0.0648864839561862	0.070339741766113	0.0597791332932089	0.474116021938134	0.48166503439961	0.467045854819673	0.471823853798333	0.479365852133938	0.464768464108245	0.000604781418365284	0.000856575705190747	0.000855799720334139
214	8.47500280622663	0.29	6.38891433586205	6.17382886581642	6.60399980590768	0.362898188259197	9.91571949134103	9.63591581248473	10.1955231701973	1	0.64	1.57	6.6693557552045	6.86301770827904	7.05667966135359	9.22712345787682	9.49505679592344	9.76299013397006	9.19445461718995	9.46166907109687	9.72949462634395	6.38891433586205	1.24083227399089	0.100502678639704	0.12653596184904	0.0648864839561862	0.070339741766113	0.0597791332932089	0.474116021938134	0.48166503439961	0.467045854819673	0.471823853798333	0.479365852133938	0.464768464108245	0.000604781418365284	0.000856575705190747	0.000855799720334139
214	8.47500280622663	0.29	6.38897372943779	6.17751469649169	6.6004327623839	0.369777954170912	9.93553800227076	9.65929909677125	10.2117769077703	0.99	0.64	1.52	6.7360913827174	6.92873170705818	7.12137203139895	9.34668021365766	9.61397877087262	9.88127732808758	9.33892244411109	9.60664328401072	9.87301406303525	6.38897372943779	1.22356205719471	0.080542393056472	-0.023820299404297	0.0648864839561862	0.070339741766113	0.0597791332932089	0.474116021938134	0.48166503439961	0.467045854819673	0.471823853798333	0.479365852133938	0.464768464108245	0.000604781418365284	0.000856575705190747	0.000855799720334139
214	8.47500280622663	0.29	6.38940339650921	6.17506991965693	6.6037368733615	0.36182097110648	9.91647615954472	9.63599807236512	10.1969542467243	1	0.66	1.55	6.68471134650882	6.87928538416804	7.07385942182725	9.2565544779689	9.52598797871857	9.79542147946824	9.25855994860622	9.5271339345655	9.79823963120452	6.38940339650921	1.23254354257614	0.121777319171265	0.153477356341908	0.0648864839561862	0.070339741766113	0.0597791332932089	0.474116021938134	0.48166503439961	0.467045854819673	0.471823853798333	0.479365852133938	0.464768464108245	0.000604781418365284	0.000856575705190747	0.000855799720334139
214	8.47500280622663	0.29	6.3901088899934	6.17664413155161	6.60357364843518	0.368684236491911	10.1067468618239	9.82508724230113	10.3884064813466	0.99	0.64	1.55	6.8411857021551	7.03730464893222	7.23342359570933	9.48683774856046	9.75880063752383	10.0307635264872	9.45887778514928	9.73051170919005	10.0012299820386	6.3901088899934	1.22815599943932	-0.0070815839423196	-0.0857167725587739	0.0648864839561862	0.070339741766113	0.0597791332932089	0.474116021938134	0.48166503439961	0.467045854819673	0.471823853798333	0.479365852133938	0.464768464108245	0.000604781418365284	0.000856575705190747	0.000855799720334139
214	8.47500280622663	0.29	6.3904842938214	6.180044820944	6.6009237666988	0.372742520024127	10.1713007533078	9.89029700054149	10.4523045060741	1	0.65	1.55	6.86163398700621	7.0565871719664	7.25154035692659	9.50181838052916	9.77178465382576	10.0417509271224	9.49292450766036	9.76108124138233	10.0298415285437	6.3904842938214	1.24115993420223	0.0248711593470915	0.0588156854733508	0.0648864839561862	0.070339741766113	0.0597791332932089	0.474116021938134	0.48166503439961	0.467045854819673	0.471823853798333	0.479365852133938	0.464768464108245	0.000604781418365284	0.000856575705190747	0.000855799720334139
214	8.47500280622663	0.29	6.39056416386203	6.17780477172342	6.60332355600065	0.364830416216085	9.84753155995839	9.57080943985793	10.1242536800589	1	0.65	1.56	6.63107252754618	6.82279763291927	7.01452273829236	9.17778007130745	9.44313847961212	9.70849688791679	9.16123237546499	9.4267788816642	9.69084585226646	6.39056416386203	1.24322191106179	0.117250543330384	0.141020208441644	0.0648864839561862	0.070339741766113	0.0597791332932089	0.474116021938134	0.48166503439961	0.467045854819673	0.471823853798333	0.479365852133938	0.464768464108245	0.000604781418365284	0.000856575705190747	0.000855799720334139
214	8.47500280622663	0.29	6.39135101716014	6.17581141122169	6.60689062309858	0.36636314866058	10.0170167143744	9.73646050281944	10.2975729259294	0.99	0.64	1.53	6.80124109433462	6.99721892783438	7.19319676133415	9.44321053378664	9.71531674440683	9.98742295502702	9.43497631081444	9.70547843520074	9.97789375679412	6.39135101716014	1.22437360137873	-0.147399165298126	-0.219111751036581	0.0648864839561862	0.070339741766113	0.0597791332932089	0.474116021938134	0.48166503439961	0.467045854819673	0.471823853798333	0.479365852133938	0.464768464108245	0.000604781418365284	0.000856575705190747	0.000855799720334139
214	8.47500280622663	0.29	6.39177981070119	6.17774050995856	6.60581911144382	0.374343917741025	10.1372673541554	9.85816049268289	10.416374215628	1	0.64	1.54	6.83737508989502	7.0309566717193	7.22453825354357	9.46717430788884	9.73521146452162	10.0032486211544	9.45452216969053	9.72100355316261	9.98896327986659	6.39177981070119	1.23328418494452	-0.138524636681348	-0.193119322649546	0.0648864839561862	0.070339741766113	0.0597791332932089	0.474116021938134	0.48166503439961	0.467045854819673	0.471823853798333	0.479365852133938	0.464768464108245	0.000604781418365284	0.000856575705190747	0.000855799720334139
214	8.47500280622663	0.29	6.39201049339305	6.17823780193978	6.60578318484633	0.361465636334059	9.79555368494047	9.51828246956636	10.0728249003146	1.01	0.65	1.54	6.57349306306407	6.764981434698	6.95646980633193	9.08681006763797	9.35151232662046	9.61621458560295	9.08068624597222	9.34533806506504	9.6089333793337	6.39201049339305	1.23229112721523	-0.20444470515271	-0.175552393002025	0.0648864839561862	0.070339741766113	0.0597791332932089	0.474116021938134	0.48166503439961	0.467045854819673	0.471823853798333	0.479365852133938	0.464768464108245	0.000604781418365284	0.000856575705190747	0.000855799720334139
214	8.47500280622663	0.29	6.3941101032131	6.18157588220786	6.60664432421834	0.36229610001068	9.81669975756568	9.53932918487443	10.0940703302569	1	0.64	1.55	6.62369935551785	6.81629353567129	7.00888771582472	9.17531160201128	9.44209780724108	9.70888401247088	9.1590273602755	9.42601376422431	9.69169114091769	6.3941101032131	1.23611980851113	-0.14022106893928	-0.14766048638722	0.0648864839561862	0.070339741766113	0.0597791332932089	0.474116021938134	0.48166503439961	0.467045854819673	0.471823853798333	0.479365852133938	0.464768464108245	0.000604781418365284	0.000856575705190747	0.000855799720334139
214	8.47500280622663	0.29	6.3946344366156	6.1796968695801	6.60957200365111	0.365754210465659	10.0337287310899	9.75233549595463	10.3151219662252	1.01	0.65	1.54	6.71864607086471	6.91250543454163	7.10636479821854	9.27871857991951	9.54644610428498	9.81417362865044	9.27691724527055	9.54522599188113	9.81246723870485	6.3946344366156	1.23616755411646	0.0740054402360651	0.115116305535398	0.0648864839561862	0.070339741766113	0.0597791332932089	0.474116021938134	0.48166503439961	0.467045854819673	0.471823853798333	0.479365852133938	0.464768464108245	0.000604781418365284	0.000856575705190747	0.000855799720334139
214	8.47500280622663	0.29	6.39507954901815	6.18227430764218	6.60788479039411	0.368023564276605	9.92780177145733	9.65073598895324	10.2048675539614	1	0.65	1.54	6.66840194707089	6.8598470353659	7.05129212366091	9.21983413501797	9.48452903104462	9.74922392707127	9.21208894637037	9.47682628429692	9.74066956262493	6.39507954901815	1.23426783548356	0.124176348117179	0.132676625439251	0.0648864839561862	0.070339741766113	0.0597791332932089	0.474116021938134	0.48166503439961	0.467045854819673	0.471823853798333	0.479365852133938	0.464768464108245	0.000604781418365284	0.000856575705190747	0.000855799720334139
214	8.47500280622663	0.29	6.39586223894601	6.18367748763046	6.60804699026157	0.35557984036221	9.5886599984401	9.31374965460113	9.86357034227908	1.02	0.64	1.59	6.37853830582826	6.56681115230519	6.75508399878213	8.78905133362663	9.04847436020026	9.30789738677388	8.7519229490116	9.01013861818907	9.26836387465607	6.39586223894601	1.24694573468591	-0.0164509515167132	0.0831472914559571	0.0648864839561862	0.070339741766113	0.0597791332932089	0.474116021938134	0.48166503439961	0.467045854819673	0.471823853798333	0.479365852133938	0.464768464108245	0.000604781418365284	0.000856575705190747	0.000855799720334139
214	8.47500280622663	0.29	6.39589800513439	6.1843677955666	6.60742821470217	0.367215936629633	9.92225049986606	9.6448582256519	10.1996427740802	0.99	0.64	1.56	6.74418693782339	6.93815405570519	7.13212117358699	9.36774868047855	9.63717110742864	9.90659353437872	9.34459990757496	9.61398803285486	9.88339987205777	6.39589800513439	1.2368697943246	0.198481944171632	0.199277385666678	0.0648864839561862	0.070339741766113	0.0597791332932089	0.474116021938134	0.48166503439961	0.467045854819673	0.471823853798333	0.479365852133938	0.464768464108245	0.000604781418365284	0.000856575705190747	0.000855799720334139
214	8.47500280622663	0.29	6.39633634322955	6.18182994120441	6.61084274525468	0.365962732872908	10.0645250912131	9.78239499535026	10.3466551870759	1.01	0.65	1.54	6.75503250280562	6.94985166196642	7.14467082112721	9.337301497554	9.60659483194266	9.87588816633132	9.34044528098916	9.60990699785894	9.87969011332412	6.39633634322955	1.24096466283535	0.195000127849624	0.256659722246752	0.0648864839561862	0.070339741766113	0.0597791332932089	0.474116021938134	0.48166503439961	0.467045854819673	0.471823853798333	0.479365852133938	0.464768464108245	0.000604781418365284	0.000856575705190747	0.000855799720334139
214	8.47500280622663	0.29	6.39782349368863	6.18527444880879	6.61037253856847	0.359848989109483	9.93180105978012	9.64968601051186	10.2139161090484	1	0.65	1.54	6.67357185741096	6.86867821126515	7.06378456511934	9.23012343171525	9.49997228730017	9.7698211428851	9.23136667448948	9.50047781563637	9.76872668465692	6.39782349368863	1.24230274584874	-0.0429347371095066	0.0474614560350855	0.0648864839561862	0.070339741766113	0.0597791332932089	0.474116021938134	0.48166503439961	0.467045854819673	0.471823853798333	0.479365852133938	0.464768464108245	0.000604781418365284	0.000856575705190747	0.000855799720334139
214	8.47500280622663	0.29	6.39835177056581	6.18668752245805	6.61001601867357	0.363758112474275	9.89672267566994	9.61797365280294	10.1754716985369	0.99	0.64	1.56	6.71139042565245	6.90590057828573	7.10041073091901	9.31463017144316	9.58458766481814	9.85454515819312	9.28748091320992	9.55665524147042	9.82646445852702	6.39835177056581	1.23324855224029	-0.0546739127892277	-0.0744698493978535	0.0648864839561862	0.070339741766113	0.0597791332932089	0.474116021938134	0.48166503439961	0.467045854819673	0.471823853798333	0.479365852133938	0.464768464108245	0.000604781418365284	0.000856575705190747	0.000855799720334139
214	8.47500280622663	0.29	6.39934569192854	6.18806499515163	6.61062638870544	0.369716781234477	9.88989026776102	9.61488441847091	10.1648961170511	0.99	0.64	1.55	6.70468137652548	6.89644931838746	7.08821726024943	9.30286160817417	9.56894295102105	9.83502429386792	9.28185200362233	9.54705233974281	9.81119667919369	6.39934569192854	1.22359655860787	0.0674296631861688	-0.0248585972536312	0.0648864839561862	0.070339741766113	0.0597791332932089	0.474116021938134	0.48166503439961	0.467045854819673	0.471823853798333	0.479365852133938	0.464768464108245	0.000604781418365284	0.000856575705190747	0.000855799720334139
214	8.47500280622663	0.29	6.40089527246651	6.1882609299025	6.61352961503052	0.370544977474966	10.0344727726061	9.75594172485794	10.3130038203543	1	0.65	1.55	6.74319862809982	6.93571619657535	7.12823376505087	9.32436856205942	9.59057824416145	9.85678792626349	9.31700432491801	9.58470160216289	9.84995283688105	6.40089527246651	1.23902330824975	0.0460037432600668	0.0907606460114355	0.0648864839561862	0.070339741766113	0.0597791332932089	0.474116021938134	0.48166503439961	0.467045854819673	0.471823853798333	0.479365852133938	0.464768464108245	0.000604781418365284	0.000856575705190747	0.000855799720334139
214	8.47500280622663	0.29	6.40096050750548	6.18916283819513	6.61275817681582	0.360083005959519	9.8626063935551	9.58259907784054	10.1426137092697	1	0.65	1.54	6.62234446269963	6.81585197372821	7.00935948475678	9.15669911898517	9.42426147031445	9.69182382164373	9.14748835636708	9.41661585277991	9.6821849348252	6.40096050750548	1.23470120430922	-0.122890922182644	-0.0836301167830082	0.0648864839561862	0.070339741766113	0.0597791332932089	0.474116021938134	0.48166503439961	0.467045854819673	0.471823853798333	0.479365852133938	0.464768464108245	0.000604781418365284	0.000856575705190747	0.000855799720334139
214	8.47500280622663	0.29	6.40160200372375	6.18709004260899	6.61611396483851	0.355986309953025	9.81868144554926	9.53742580604034	10.0999370850582	0.99	0.64	1.54	6.67479078228871	6.87162822965023	7.06846567701175	9.27446229367291	9.54796322322733	9.82146415278175	9.26431512098417	9.53650189803967	9.81117975504086	6.40160200372375	1.22738017137837	0.0198762485605528	-0.0217679449501043	0.0648864839561862	0.070339741766113	0.0597791332932089	0.474116021938134	0.48166503439961	0.467045854819673	0.471823853798333	0.479365852133938	0.464768464108245	0.000604781418365284	0.000856575705190747	0.000855799720334139
214	8.47500280622663	0.29	6.40187889166618	6.1869069175575	6.61685086577486	0.357134492971436	9.74509623093827	9.46664607636027	10.0235463855163	0.98	0.65	1.54	6.64463178116293	6.84007573582803	7.03551969049313	9.24310650645824	9.51498150999632	9.7868565135344	9.24152032483807	9.51222606660626	9.7862456226616	6.40187889166618	1.22647336040534	-0.0188965850801655	-0.0656574016004471	0.0648864839561862	0.070339741766113	0.0597791332932089	0.474116021938134	0.48166503439961	0.467045854819673	0.471823853798333	0.479365852133938	0.464768464108245	0.000604781418365284	0.000856575705190747	0.000855799720334139
214	8.47500280622663	0.29	6.4018946087096	6.1886047023813	6.61518451503791	0.362097383198866	9.88637337195704	9.60691400255945	10.1658327413546	0.99	0.65	1.53	6.68721820722604	6.88174537617099	7.07627254511594	9.2722219334355	9.54194531117596	9.81166868891641	9.27034242710099	9.54067583980761	9.81023343696046	6.4018946087096	1.22956819824961	0.0782964398105188	0.0340634145096096	0.0648864839561862	0.070339741766113	0.0597791332932089	0.474116021938134	0.48166503439961	0.467045854819673	0.471823853798333	0.479365852133938	0.464768464108245	0.000604781418365284	0.000856575705190747	0.000855799720334139
214	8.47500280622663	0.29	6.40222774012319	6.19055159910993	6.61390388113646	0.367209949513614	9.92206471975861	9.64467406576197	10.1994553737552	1	0.65	1.55	6.68069436263041	6.87283794008735	7.06498151754429	9.24562887236082	9.51154257997056	9.77745628758031	9.23235010974542	9.49774519523161	9.76322311198311	6.40222774012319	1.23356338648773	-0.00679523088320221	-0.0163080077230769	0.0648864839561862	0.070339741766113	0.0597791332932089	0.474116021938134	0.48166503439961	0.467045854819673	0.471823853798333	0.479365852133938	0.464768464108245	0.000604781418365284	0.000856575705190747	0.000855799720334139
214	8.47500280622663	0.29	6.40349584198104	6.19243376162272	6.61455792233936	0.364834949428347	9.89981003625519	9.62162157759553	10.1779984949149	1.02	0.65	1.55	6.58715622268427	6.77760965319602	6.96806308370776	9.0753378393693	9.33773168067653	9.60012552198376	9.07068460864608	9.33175247529578	9.59483736124512	6.40349584198104	1.24554055671219	-0.0796286645246601	0.0142209288878428	0.0648864839561862	0.070339741766113	0.0597791332932089	0.474116021938134	0.48166503439961	0.467045854819673	0.471823853798333	0.479365852133938	0.464768464108245	0.000604781418365284	0.000856575705190747	0.000855799720334139
214	8.47500280622663	0.29	6.40391240778552	6.19263280029032	6.61519201528072	0.359815880799503	9.80568554021188	9.52713281345267	10.0842382669711	1.01	0.65	1.55	6.57266350431959	6.76483394815068	6.95700439198177	9.08197623089261	9.34751354343067	9.61305085596874	9.07092771496605	9.33623661330686	9.60183881972335	6.40391240778552	1.23660988424401	0.0346492040306322	0.0784980229051237	0.0648864839561862	0.070339741766113	0.0597791332932089	0.474116021938134	0.48166503439961	0.467045854819673	0.471823853798333	0.479365852133938	0.464768464108245	0.000604781418365284	0.000856575705190747	0.000855799720334139
214	8.47500280622663	0.29	6.40471000598665	6.19302968193821	6.61639033003508	0.367534063140605	9.92739002479379	9.65004394934187	10.2047361002457	1.01	0.64	1.57	6.65616322737747	6.84746398811716	7.03876474885685	9.19666683547508	9.46098267356324	9.7252985116514	9.17080496677827	9.43487941380765	9.69845818954697	6.40471000598665	1.24869601657746	-0.132893086794116	-0.0608094495122795	0.0648864839561862	0.070339741766113	0.0597791332932089	0.474116021938134	0.48166503439961	0.467045854819673	0.471823853798333	0.479365852133938	0.464768464108245	0.000604781418365284	0.000856575705190747	0.000855799720334139
214	8.47500280622663	0.29	6.40607747290542	6.19251891237058	6.61963603344025	0.361904591119846	9.83521826769755	9.55708884526834	10.1133476901268	1.01	0.66	1.58	6.5569911399332	6.74781202568084	6.93863291142849	9.04115615885602	9.30427096099578	9.56738576313554	9.02404313994747	9.2877925654766	9.55022139236105	6.40607747290542	1.24464486876483	0.055977019941906	0.175063676951358	0.0648864839561862	0.070339741766113	0.0597791332932089	0.474116021938134	0.48166503439961	0.467045854819673	0.471823853798333	0.479365852133938	0.464768464108245	0.000604781418365284	0.000856575705190747	0.000855799720334139
214	8.47500280622663	0.29	6.40622858650499	6.19268586817965	6.61977130483033	0.358074712991656	9.90359175421327	9.62119135055342	10.1859921578731	0.98	0.64	1.53	6.75173218341958	6.94990846165057	7.14808473988157	9.39134113378911	9.66699499311463	9.94264885244016	9.38355848621939	9.66002629619607	9.93374670815547	6.40622858650499	1.21641604256886	-0.074563623408703	-0.207419556492022	0.0648864839561862	0.070339741766113	0.0597791332932089	0.474116021938134	0.48166503439961	0.467045854819673	0.471823853798333	0.479365852133938	0.464768464108245	0.000604781418365284	0.000856575705190747	0.000855799720334139
214	8.47500280622663	0.29	6.4063842362231	6.19244460481571	6.6203238676305	0.368915559770654	9.96057871514592	9.68313046531061	10.2380269649812	1	0.64	1.54	6.7296311577833	6.92245355065026	7.11527594351722	9.32531558493545	9.59251145691829	9.85970732890113	9.30768145939981	9.57435621504965	9.84132281462826	6.4063842362231	1.23024787599059	-0.0177719632119033	-0.056277113065426	0.0648864839561862	0.070339741766113	0.0597791332932089	0.474116021938134	0.48166503439961	0.467045854819673	0.471823853798333	0.479365852133938	0.464768464108245	0.000604781418365284	0.000856575705190747	0.000855799720334139
214	8.47500280622663	0.29	6.40676280147082	6.1940721015793	6.61945350136235	0.377733077757771	10.0627743296866	9.78771223221144	10.3378364271618	1	0.64	1.53	6.79212164475972	6.98299926575941	7.17387688675911	9.40644768302356	9.67079517997672	9.93514267692989	9.39517804607499	9.65750411422804	9.92271046811706	6.40676280147082	1.2260878196835	0.0192772760385841	-0.0576571276071011	0.0648864839561862	0.070339741766113	0.0597791332932089	0.474116021938134	0.48166503439961	0.467045854819673	0.471823853798333	0.479365852133938	0.464768464108245	0.000604781418365284	0.000856575705190747	0.000855799720334139
214	8.47500280622663	0.29	6.40757486358099	6.19575139828038	6.6193983288816	0.366087711261369	9.90588024335897	9.62827206827837	10.1834884184396	1	0.63	1.55	6.66271084788501	6.85481416470599	7.04691748152697	9.21720765489158	9.48296377169718	9.74871988850277	9.18720660180108	9.45182000374803	9.71725099325249	6.40757486358099	1.23542047333982	0.0627650930586751	0.051416629339345	0.0648864839561862	0.070339741766113	0.0597791332932089	0.474116021938134	0.48166503439961	0.467045854819673	0.471823853798333	0.479365852133938	0.464768464108245	0.000604781418365284	0.000856575705190747	0.000855799720334139
214	8.47500280622663	0.29	6.41040857104939	6.1987487751534	6.62206836694539	0.369417396545963	10.013231878313	9.73461734791191	10.2918464087141	1	0.64	1.56	6.76172284580667	6.95525014822199	7.14877745063731	9.36780520196323	9.63592120015331	9.9040371983434	9.3427248296175	9.60898696836703	9.8777724542227	6.41040857104939	1.23287795172084	0.00422809686147937	-0.040704430210439	0.0648864839561862	0.070339741766113	0.0597791332932089	0.474116021938134	0.48166503439961	0.467045854819673	0.471823853798333	0.479365852133938	0.464768464108245	0.000604781418365284	0.000856575705190747	0.000855799720334139
214	8.47500280622663	0.29	6.41046549065173	6.19873082462436	6.62220015667909	0.365714010746785	9.9082594965994	9.63036093436213	10.1861580588367	1	0.64	1.54	6.66191571803629	6.85415532488035	7.04639493172441	9.2149129779309	9.48082316397298	9.74673335001505	9.20136276013935	9.46721812157767	9.7329928396925	6.41046549065173	1.23500241423446	0.0495573783908542	0.0142478235114363	0.0648864839561862	0.070339741766113	0.0597791332932089	0.474116021938134	0.48166503439961	0.467045854819673	0.471823853798333	0.479365852133938	0.464768464108245	0.000604781418365284	0.000856575705190747	0.000855799720334139
214	8.47500280622663	0.29	6.41047580745331	6.19916701913364	6.62178459577298	0.358753611450226	9.89191396184936	9.61026262078861	10.1735653029101	1	0.65	1.55	6.66286688290614	6.8581378621633	7.05340884142045	9.22417036970288	9.49450636959322	9.76484236948357	9.21250503962104	9.482363868018	9.75170466218059	6.41047580745331	1.24328814444438	0.06079565619522	0.0954135850524277	0.0648864839561862	0.070339741766113	0.0597791332932089	0.474116021938134	0.48166503439961	0.467045854819673	0.471823853798333	0.479365852133938	0.464768464108245	0.000604781418365284	0.000856575705190747	0.000855799720334139
214	8.47500280622663	0.29	6.41089080738544	6.19505582859877	6.62672578617212	0.360867169435808	9.99117774730473	9.70800221211491	10.2743532824945	1	0.65	1.55	6.72687243679267	6.92309053201161	7.11930862723054	9.31077171334777	9.58236031678537	9.85394892022297	9.30587556762019	9.5781459774033	9.84960080044105	6.41089080738544	1.23376808805357	0.036717721802492	0.0430232604583514	0.0648864839561862	0.070339741766113	0.0597791332932089	0.474116021938134	0.48166503439961	0.467045854819673	0.471823853798333	0.479365852133938	0.464768464108245	0.000604781418365284	0.000856575705190747	0.000855799720334139
214	8.47500280622663	0.29	6.41108584317138	6.19862750099851	6.62354418534424	0.367055032611122	10.0283298624492	9.74787487818094	10.3087848467174	1	0.65	1.54	6.76823298076438	6.96296103153089	7.1576890822974	9.37537757697664	9.64511548433787	9.91485339169911	9.36895740710896	9.63826783275295	9.9091709600745	6.41108584317138	1.23639053561236	0.12079640082393	0.143172637990638	0.0648864839561862	0.070339741766113	0.0597791332932089	0.474116021938134	0.48166503439961	0.467045854819673	0.471823853798333	0.479365852133938	0.464768464108245	0.000604781418365284	0.000856575705190747	0.000855799720334139
214	8.47500280622663	0.29	6.41219998001968	6.19828071452561	6.62611924551374	0.368203947668981	10.0065843736451	9.72742818305539	10.2857405642349	0.99	0.64	1.55	6.76743701735228	6.96164785111725	7.15585868488222	9.38147691674476	9.65070505278447	9.91993318882417	9.36598320889174	9.63528571847708	9.90325985463541	6.41219998001968	1.23285944142373	0.0815016193157083	0.0564748303036825	0.0648864839561862	0.070339741766113	0.0597791332932089	0.474116021938134	0.48166503439961	0.467045854819673	0.471823853798333	0.479365852133938	0.464768464108245	0.000604781418365284	0.000856575705190747	0.000855799720334139
214	8.47500280622663	0.29	6.41237475105569	6.19759062114554	6.62715888096584	0.358922292736847	9.90393675786271	9.6220464478604	10.185827067865	0.99	0.65	1.52	6.72515257226163	6.9221746250734	7.11919667788517	9.33964030207458	9.61325715835647	9.88687401463836	9.3463961327334	9.62116103327936	9.89564450103709	6.41237475105569	1.22310624239927	-0.0511962771014742	-0.119995783628648	0.0648864839561862	0.070339741766113	0.0597791332932089	0.474116021938134	0.48166503439961	0.467045854819673	0.471823853798333	0.479365852133938	0.464768464108245	0.000604781418365284	0.000856575705190747	0.000855799720334139
214	8.47500280622663	0.29	6.413368951842	6.20099428082915	6.62574362285484	0.366021774157852	10.0875210717496	9.80478232216464	10.3702598213347	1.01	0.65	1.58	6.74579101692226	6.94031818279057	7.13484534865888	9.31145233154815	9.57996501265998	9.84847769377181	9.29097505066	9.55851553947189	9.82847248633468	6.413368951842	1.2469596420727	0.0785408545671681	0.20143807723354	0.0648864839561862	0.070339741766113	0.0597791332932089	0.474116021938134	0.48166503439961	0.467045854819673	0.471823853798333	0.479365852133938	0.464768464108245	0.000604781418365284	0.000856575705190747	0.000855799720334139
214	8.47500280622663	0.29	6.41338634812682	6.19917997548713	6.62759272076651	0.364405424569383	9.85616358869214	9.57894474650086	10.1333824308834	1.01	0.65	1.54	6.61445697795792	6.80588225012304	6.99730752228815	9.14294136783341	9.40754208192976	9.6721427960261	9.13416716983362	9.39916816373941	9.66296971677259	6.41338634812682	1.23448818143976	-0.0849023786271139	-0.0651553573778148	0.0648864839561862	0.070339741766113	0.0597791332932089	0.474116021938134	0.48166503439961	0.467045854819673	0.471823853798333	0.479365852133938	0.464768464108245	0.000604781418365284	0.000856575705190747	0.000855799720334139
214	8.47500280622663	0.29	6.4145624317021	6.20149212277474	6.62763274062946	0.361900328549732	10.0068090506536	9.72382461324563	10.2897934880615	1.01	0.65	1.55	6.70366309134868	6.89875426215132	7.09384543295397	9.26049744947685	9.52999805907116	9.79949866866547	9.2553670784053	9.52520837307262	9.79511149450933	6.4145624317021	1.23339039588241	0.0118268931072636	0.0564913246820711	0.0648864839561862	0.070339741766113	0.0597791332932089	0.474116021938134	0.48166503439961	0.467045854819673	0.471823853798333	0.479365852133938	0.464768464108245	0.000604781418365284	0.000856575705190747	0.000855799720334139
214	8.47500280622663	0.29	6.41521391809079	6.20060386462284	6.62982397155873	0.365036303216328	9.83471950793191	9.55848014418291	10.1109588716809	1.02	0.65	1.55	6.54267463733559	6.73175744671238	6.92084025608916	9.01339608341759	9.27388255843698	9.53436903345638	9.0089957202842	9.27032676108815	9.53003586891082	6.41521391809079	1.24175707338282	-0.0260213744695782	0.0473121261305538	0.0648864839561862	0.070339741766113	0.0597791332932089	0.474116021938134	0.48166503439961	0.467045854819673	0.471823853798333	0.479365852133938	0.464768464108245	0.000604781418365284	0.000856575705190747	0.000855799720334139
214	8.47500280622663	0.29	6.41593670653174	6.20366141331564	6.62821199974785	0.365357253123369	9.9886837644234	9.70831396851101	10.2690535603358	1	0.65	1.57	6.73178240272481	6.92619190209827	7.12060140147172	9.32007868879293	9.58923650222375	9.85839431565456	9.29324783344305	9.56108196323326	9.8307115449565	6.41593670653174	1.24095453488119	0.0280550972264167	0.0585772018070998	0.0648864839561862	0.070339741766113	0.0597791332932089	0.474116021938134	0.48166503439961	0.467045854819673	0.471823853798333	0.479365852133938	0.464768464108245	0.000604781418365284	0.000856575705190747	0.000855799720334139
214	8.47500280622663	0.29	6.41603243893963	6.20366571255354	6.62839916532573	0.363742536080366	9.81207619116408	9.53570200320959	10.0884503791186	1	0.65	1.55	6.62107831581875	6.81297767910649	7.00487704239422	9.17162593084436	9.43744806622635	9.70327020160833	9.16016291267925	9.42539189854006	9.69217209652449	6.41603243893963	1.23229811055252	0.202462727279474	0.187624646589528	0.0648864839561862	0.070339741766113	0.0597791332932089	0.474116021938134	0.48166503439961	0.467045854819673	0.471823853798333	0.479365852133938	0.464768464108245	0.000604781418365284	0.000856575705190747	0.000855799720334139
214	8.47500280622663	0.29	6.41643652818288	6.20187419884633	6.63099885751943	0.358449206718186	9.79389717711156	9.51485206511568	10.0729422891074	1.01	0.65	1.55	6.54877215085323	6.74083008783053	6.93288802480783	9.04079984095904	9.30594227164402	9.57108470232899	9.02717648091233	9.29257432355738	9.55667494776136	6.41643652818288	1.23932145120025	-0.126810160826131	-0.0942013436388139	0.0648864839561862	0.070339741766113	0.0597791332932089	0.474116021938134	0.48166503439961	0.467045854819673	0.471823853798333	0.479365852133938	0.464768464108245	0.000604781418365284	0.000856575705190747	0.000855799720334139
214	8.47500280622663	0.29	6.41697140857927	6.20561717798559	6.62832563917295	0.369188372701133	9.95977894789312	9.68251544550142	10.2370424502848	1	0.64	1.55	6.69863920608152	6.89045797239183	7.08227673870213	9.26605366087374	9.53139157908558	9.79672949729742	9.24860504181108	9.51335515737295	9.77893921681311	6.41697140857927	1.24212873343015	0.00462646010308424	0.0515924569839451	0.0648864839561862	0.070339741766113	0.0597791332932089	0.474116021938134	0.48166503439961	0.467045854819673	0.471823853798333	0.479365852133938	0.464768464108245	0.000604781418365284	0.000856575705190747	0.000855799720334139
214	8.47500280622663	0.29	6.41758876467495	6.20449374352173	6.63068378582817	0.363107659666165	9.88565796830775	9.60682889463253	10.164487041983	1.01	0.65	1.56	6.62976818553144	6.82219090296799	7.01461362040455	9.16201026129163	9.42792889710559	9.69384753291956	9.14787053818289	9.41313994833377	9.67811568431959	6.41758876467495	1.23998878524394	0.0157785219992473	0.0656616346831327	0.0648864839561862	0.070339741766113	0.0597791332932089	0.474116021938134	0.48166503439961	0.467045854819673	0.471823853798333	0.479365852133938	0.464768464108245	0.000604781418365284	0.000856575705190747	0.000855799720334139
214	8.47500280622663	0.29	6.4179425708273	6.20584611330516	6.63003902834944	0.373582304832384	10.1237842820929	9.84459489163548	10.4029736725503	1.02	0.66	1.57	6.72742082956758	6.91820821507527	7.10899560058297	9.26209623997924	9.52476616515766	9.78743609033609	9.25350584169349	9.51564580057122	9.78054678119854	6.4179425708273	1.24593331538789	-0.0768251774306262	0.0575892756710081	0.0648864839561862	0.070339741766113	0.0597791332932089	0.474116021938134	0.48166503439961	0.467045854819673	0.471823853798333	0.479365852133938	0.464768464108245	0.000604781418365284	0.000856575705190747	0.000855799720334139
214	8.47500280622663	0.29	6.41864894722834	6.20613251977779	6.63116537467888	0.361700046955235	9.8343084635857	9.55608156298053	10.1125353641909	1	0.64	1.56	6.63281924006003	6.82593487299741	7.0190505059348	9.18659842749193	9.45406776528903	9.72153710308613	9.15775639396251	9.4243581590611	9.69044502387818	6.41864894722834	1.2366530900418	0.16493678728477	0.148016464873447	0.0648864839561862	0.070339741766113	0.0597791332932089	0.474116021938134	0.48166503439961	0.467045854819673	0.471823853798333	0.479365852133938	0.464768464108245	0.000604781418365284	0.000856575705190747	0.000855799720334139
214	8.47500280622663	0.29	6.41933159502532	6.20482564660968	6.63383754344096	0.361788983260599	9.92964051150142	9.64877062878942	10.2105103942134	1.01	0.65	1.56	6.66083486329405	6.8547277413396	7.04862061938516	9.20607080019091	9.47405395839481	9.74203711659871	9.19675955992063	9.46426435791932	9.73141883662555	6.41933159502532	1.23530747839569	-0.0411729703527663	0.0128875249535667	0.0648864839561862	0.070339741766113	0.0597791332932089	0.474116021938134	0.48166503439961	0.467045854819673	0.471823853798333	0.479365852133938	0.464768464108245	0.000604781418365284	0.000856575705190747	0.000855799720334139
214	8.47500280622663	0.29	6.41955979886788	6.2041248590178	6.63499473871796	0.360715013139876	9.95031807420138	9.66820755825811	10.2324285901447	1	0.65	1.56	6.70125956484488	6.89679692602756	7.09233428721023	9.27636938138263	9.54704637466118	9.81772336793973	9.26467821516612	9.53473395355072	9.80476602449271	6.41955979886788	1.23061727072259	0.0182803126256523	0.0372738912404709	0.0648864839561862	0.070339741766113	0.0597791332932089	0.474116021938134	0.48166503439961	0.467045854819673	0.471823853798333	0.479365852133938	0.464768464108245	0.000604781418365284	0.000856575705190747	0.000855799720334139
214	8.47500280622663	0.29	6.41962835436995	6.20775166516183	6.63150504357807	0.373069185616195	10.0479718910681	9.77056918200079	10.3253746001355	1	0.64	1.52	6.79690308094121	6.98987846372593	7.18285384651066	9.42203044876391	9.68953756352002	9.95704467827614	9.41259368852231	9.6789325598462	9.94877766134496	6.41962835436995	1.22726744207	0.0659980622463998	-0.0183159657527758	0.0648864839561862	0.070339741766113	0.0597791332932089	0.474116021938134	0.48166503439961	0.467045854819673	0.471823853798333	0.479365852133938	0.464768464108245	0.000604781418365284	0.000856575705190747	0.000855799720334139
214	8.47500280622663	0.29	6.42047517613267	6.20894210720791	6.63200824505742	0.371755907885969	10.075177077447	9.79624072153572	10.3541134333583	1.02	0.66	1.56	6.71156193088921	6.90266571046045	7.0937694900317	9.24928834181391	9.51265087629784	9.77601341078178	9.24197163892771	9.50663562515192	9.76869752461088	6.42047517613267	1.24718160193627	0.0351454527080636	0.152138920289671	0.0648864839561862	0.070339741766113	0.0597791332932089	0.474116021938134	0.48166503439961	0.467045854819673	0.471823853798333	0.479365852133938	0.464768464108245	0.000604781418365284	0.000856575705190747	0.000855799720334139
214	8.47500280622663	0.29	6.42051358181829	6.20545221519225	6.63557494844432	0.365855868722422	9.90915860989492	9.63131979129575	10.1869974284941	1.01	0.65	1.56	6.61772028020622	6.80862449939059	6.99952871857496	9.13006405929831	9.39344293851097	9.65682181772364	9.11631417811931	9.38004795653769	9.64231336350605	6.42051358181829	1.2357271452824	-0.0227731080972616	-0.010730774252504	0.0648864839561862	0.070339741766113	0.0597791332932089	0.474116021938134	0.48166503439961	0.467045854819673	0.471823853798333	0.479365852133938	0.464768464108245	0.000604781418365284	0.000856575705190747	0.000855799720334139
214	8.47500280622663	0.29	6.4210079297441	6.20611012496085	6.63590573452734	0.36491007398795	9.92882248496396	9.64986398475768	10.2077809851702	1	0.64	1.55	6.67611715299355	6.86911050825142	7.06210386350929	9.23493529925248	9.50189903103675	9.76886276282101	9.20738874501706	9.47362515960924	9.73948646216696	6.4210079297441	1.23454643310676	0.0587276293621419	0.041848427522814	0.0648864839561862	0.070339741766113	0.0597791332932089	0.474116021938134	0.48166503439961	0.467045854819673	0.471823853798333	0.479365852133938	0.464768464108245	0.000604781418365284	0.000856575705190747	0.000855799720334139
214	8.47500280622663	0.29	6.42151786228106	6.20947139207946	6.63356433248265	0.368737240880583	9.91593010177201	9.6396197165405	10.1922404870035	1	0.64	1.54	6.67358774205584	6.86487968656271	7.05617163106957	9.2338689546698	9.49854888635467	9.76322881803955	9.2131159064889	9.47630589395642	9.74127770302754	6.42151786228106	1.22734135394364	-0.0133127862803913	-0.0993840145804561	0.0648864839561862	0.070339741766113	0.0597791332932089	0.474116021938134	0.48166503439961	0.467045854819673	0.471823853798333	0.479365852133938	0.464768464108245	0.000604781418365284	0.000856575705190747	0.000855799720334139
214	8.47500280622663	0.29	6.42182834680049	6.20706922492911	6.63658746867186	0.356717133267149	9.80194388483748	9.52161465270213	10.0822731169728	1.01	0.65	1.54	6.57368976877289	6.76722809944385	6.96076643011481	9.08596312767129	9.35346618883198	9.62096924999266	9.08343682173097	9.35005463510336	9.61810084655418	6.42182834680049	1.22591225104632	-0.112225449582948	-0.145972429745076	0.0648864839561862	0.070339741766113	0.0597791332932089	0.474116021938134	0.48166503439961	0.467045854819673	0.471823853798333	0.479365852133938	0.464768464108245	0.000604781418365284	0.000856575705190747	0.000855799720334139
214	8.47500280622663	0.29	6.42194909284891	6.20535804386126	6.63854014183657	0.353622004141506	9.80005886419475	9.51788324064676	10.0822344877427	1	0.65	1.55	6.5753763226548	6.77031577158438	6.96525522051397	9.09056208387222	9.36006896471562	9.62957584555902	9.08317570639264	9.35200303112423	9.62115413556512	6.42194909284891	1.2301079341612	0.0612024283833024	0.0569233017524824	0.0648864839561862	0.070339741766113	0.0597791332932089	0.474116021938134	0.48166503439961	0.467045854819673	0.471823853798333	0.479365852133938	0.464768464108245	0.000604781418365284	0.000856575705190747	0.000855799720334139
214	8.47500280622663	0.29	6.423451799818	6.20927806645084	6.63762553318517	0.374945576346362	10.1033403982097	9.82552459096861	10.3811562054507	0.98	0.63	1.51	6.88904587769969	7.08383301846905	7.2786201592384	9.57903086687586	9.84987708666082	10.1207233064458	9.57075824531679	9.84070242852635	10.1118093317318	6.423451799818	1.21216478650128	-0.0757654372618756	-0.272102537818573	0.0648864839561862	0.070339741766113	0.0597791332932089	0.474116021938134	0.48166503439961	0.467045854819673	0.471823853798333	0.479365852133938	0.464768464108245	0.000604781418365284	0.000856575705190747	0.000855799720334139
214	8.47500280622663	0.29	6.42460732218489	6.21196239836858	6.6372522460012	0.37319617774305	10.047961237102	9.77063411596101	10.325288358243	1	0.64	1.53	6.7909210498912	6.98367277534838	7.17642450080555	9.41050123843982	9.67760644225532	9.94471164607082	9.39130771170127	9.65742608533207	9.9243507659808	6.42460732218489	1.22323224997921	-0.0991589936357302	-0.203437685592302	0.0648864839561862	0.070339741766113	0.0597791332932089	0.474116021938134	0.48166503439961	0.467045854819673	0.471823853798333	0.479365852133938	0.464768464108245	0.000604781418365284	0.000856575705190747	0.000855799720334139
214	8.47500280622663	0.29	6.42494302368779	6.21241696654463	6.63746908083094	0.360788344559159	9.8667851864637	9.58708746131976	10.1464829116076	1	0.65	1.56	6.62243003984838	6.81563560144817	7.00884116304795	9.1552125764805	9.42231060194259	9.68940862740467	9.14168188947181	9.40883382718946	9.67597652107958	6.42494302368779	1.2496329888403	0.000263056457416942	0.100150540085186	0.0648864839561862	0.070339741766113	0.0597791332932089	0.474116021938134	0.48166503439961	0.467045854819673	0.471823853798333	0.479365852133938	0.464768464108245	0.000604781418365284	0.000856575705190747	0.000855799720334139
214	8.47500280622663	0.29	6.42736431282991	6.21136851357364	6.64336011208619	0.361221317863949	9.8171210968216	9.53909226388659	10.0951499297566	0.99	0.64	1.52	6.67842673278705	6.87307787348189	7.06772901417672	9.28085470160777	9.55135687623252	9.82185905085726	9.27222014570233	9.54316636137742	9.81321752146597	6.42736431282991	1.2206164262806	0.217972942327021	0.0877324501434394	0.0648864839561862	0.070339741766113	0.0597791332932089	0.474116021938134	0.48166503439961	0.467045854819673	0.471823853798333	0.479365852133938	0.464768464108245	0.000604781418365284	0.000856575705190747	0.000855799720334139
214	8.47500280622663	0.29	6.42802928384215	6.21605312301062	6.64000544467369	0.368202222823355	10.0799520644613	9.79874807452484	10.3611560543977	1	0.65	1.57	6.77260632316365	6.96696624606989	7.16132616897613	9.36493734876902	9.6336918598504	9.90244637093178	9.34976064909465	9.61822912010369	9.88615160408023	6.42802928384215	1.24825764467135	-0.119013757797019	-0.00570447450669468	0.0648864839561862	0.070339741766113	0.0597791332932089	0.474116021938134	0.48166503439961	0.467045854819673	0.471823853798333	0.479365852133938	0.464768464108245	0.000604781418365284	0.000856575705190747	0.000855799720334139
214	8.47500280622663	0.29	6.42807741654946	6.21420107469269	6.64195375840623	0.366326635103253	9.93012467650895	9.65198025943624	10.2082690935817	1.01	0.65	1.55	6.63995150418853	6.83129725820807	7.02264301222762	9.16498282305979	9.42909326840691	9.69320371375403	9.16101571825522	9.42568876902606	9.68832485236711	6.42807741654946	1.23905360908867	0.0744961126003169	0.12954871735614	0.0648864839561862	0.070339741766113	0.0597791332932089	0.474116021938134	0.48166503439961	0.467045854819673	0.471823853798333	0.479365852133938	0.464768464108245	0.000604781418365284	0.000856575705190747	0.000855799720334139
214	8.47500280622663	0.29	6.42836376040009	6.2158508105583	6.64087671024188	0.367328099327994	9.9845032409966	9.70543794782054	10.2635685341727	1	0.64	1.55	6.73311310812075	6.9267136641809	7.12031422024104	9.32370110466298	9.59179012818232	9.85987915170166	9.30192710809509	9.5688636469749	9.83747362507333	6.42836376040009	1.2294559709567	-0.0335489690333494	-0.0866914402945763	0.0648864839561862	0.070339741766113	0.0597791332932089	0.474116021938134	0.48166503439961	0.467045854819673	0.471823853798333	0.479365852133938	0.464768464108245	0.000604781418365284	0.000856575705190747	0.000855799720334139
214	8.47500280622663	0.29	6.42856217922613	6.21198823035246	6.64513612809981	0.365438805936834	10.0485292214152	9.76652923270036	10.33052921013	1.01	0.65	1.54	6.74313555711079	6.93783769803521	7.13253983895963	9.32035629209781	9.5894734274246	9.85859056275138	9.31653112907652	9.58719466702508	9.85502779667222	6.42856217922613	1.22964071787002	0.14064141064542	0.141612022679136	0.0648864839561862	0.070339741766113	0.0597791332932089	0.474116021938134	0.48166503439961	0.467045854819673	0.471823853798333	0.479365852133938	0.464768464108245	0.000604781418365284	0.000856575705190747	0.000855799720334139
214	8.47500280622663	0.29	6.42859785475148	6.21498782152399	6.64220788797897	0.364373426808311	9.91054613003288	9.63177844455154	10.1893138155142	0.99	0.64	1.55	6.73543262174321	6.9303728369369	7.12531305213059	9.35580109525488	9.62658130808497	9.89736152091505	9.32982313717594	9.60081538926953	9.87140861177786	6.42859785475148	1.22521937296473	0.0914619895168787	0.00841111456845041	0.0648864839561862	0.070339741766113	0.0597791332932089	0.474116021938134	0.48166503439961	0.467045854819673	0.471823853798333	0.479365852133938	0.464768464108245	0.000604781418365284	0.000856575705190747	0.000855799720334139
214	8.47500280622663	0.29	6.42946756711184	6.2141457334833	6.64478940074038	0.371905362305734	10.1458079096517	9.86500595528001	10.4266098640234	0.99	0.65	1.53	6.87072581200153	7.06629723331725	7.26186865463298	9.52874137267383	9.79997174113776	10.0712021096017	9.53030969228081	9.80316742103827	10.0730855402571	6.42946756711184	1.22754925591919	-0.119259998745467	-0.153327211546714	0.0648864839561862	0.070339741766113	0.0597791332932089	0.474116021938134	0.48166503439961	0.467045854819673	0.471823853798333	0.479365852133938	0.464768464108245	0.000604781418365284	0.000856575705190747	0.000855799720334139
214	8.47500280622663	0.29	6.42983045716881	6.21548528941221	6.64417562492541	0.356204343578054	9.79202361432229	9.5116649155351	10.0723823131095	1.01	0.64	1.56	6.55798987248066	6.75128826173588	6.94458665099109	9.05957673182981	9.32661001849975	9.5936433051697	9.0311364439495	9.2965547952458	9.56403815474238	6.42983045716881	1.23849885083686	-0.156097769505629	-0.150718843917311	0.0648864839561862	0.070339741766113	0.0597791332932089	0.474116021938134	0.48166503439961	0.467045854819673	0.471823853798333	0.479365852133938	0.464768464108245	0.000604781418365284	0.000856575705190747	0.000855799720334139
214	8.47500280622663	0.29	6.43007883696265	6.21819067563439	6.64196699829091	0.367377186156016	9.99094602750134	9.71173014798913	10.2701619070136	1	0.65	1.54	6.755463782995	6.94968589717436	7.14390801135372	9.36431327417021	9.63354078842694	9.90276830268368	9.35395478717328	9.62269217580533	9.8907859597584	6.43007883696265	1.2398019358305	-4.65044087094437e-05	0.0157080230150266	0.0648864839561862	0.070339741766113	0.0597791332932089	0.474116021938134	0.48166503439961	0.467045854819673	0.471823853798333	0.479365852133938	0.464768464108245	0.000604781418365284	0.000856575705190747	0.000855799720334139
214	8.47500280622663	0.29	6.43119871230848	6.21941762616664	6.64297979845033	0.367701437541186	10.056417938682	9.7755682703857	10.3372676069782	1	0.65	1.55	6.78983002576573	6.98490016980035	7.17997031383496	9.40656429490923	9.67681256989045	9.94706084487166	9.39844148347976	9.66774320208302	9.93826435508388	6.43119871230848	1.23662896945579	0.27138198152747	0.274458979649877	0.0648864839561862	0.070339741766113	0.0597791332932089	0.474116021938134	0.48166503439961	0.467045854819673	0.471823853798333	0.479365852133938	0.464768464108245	0.000604781418365284	0.000856575705190747	0.000855799720334139
214	8.47500280622663	0.29	6.4320262404772	6.21844163863116	6.64561084232323	0.371049953904082	10.0368301331664	9.75853498965579	10.315125276677	0.99	0.64	1.54	6.80762501285132	7.00176572986737	7.19590644688342	9.44719448891521	9.71661078437886	9.98602707984251	9.43672107986217	9.70578591381913	9.97624924525078	6.4320262404772	1.23109886486036	0.0911403168355936	0.0378042857723406	0.0648864839561862	0.070339741766113	0.0597791332932089	0.474116021938134	0.48166503439961	0.467045854819673	0.471823853798333	0.479365852133938	0.464768464108245	0.000604781418365284	0.000856575705190747	0.000855799720334139
214	8.47500280622663	0.29	6.43283963602192	6.21986734945781	6.64581192258603	0.372562101728889	10.0136096069051	9.73685563663457	10.2903635771757	0.99	0.64	1.55	6.78734617503434	6.98026523141572	7.17318428779711	9.41627227372667	9.68391419368051	9.95155611363436	9.395740892735	9.66229370459846	9.92830689797534	6.43283963602192	1.22960553290486	0.064173154388901	-0.00704696444563567	0.0648864839561862	0.070339741766113	0.0597791332932089	0.474116021938134	0.48166503439961	0.467045854819673	0.471823853798333	0.479365852133938	0.464768464108245	0.000604781418365284	0.000856575705190747	0.000855799720334139
214	8.47500280622663	0.29	6.43303398471762	6.22015504312037	6.64591292631488	0.373039459771327	9.95415897563087	9.67932877330285	10.2289891779589	1	0.64	1.55	6.69874324922923	6.88894414080417	7.07914503237911	9.26742916644703	9.53056408959379	9.79369901274055	9.24521524778396	9.50778139035227	9.76992841500464	6.43303398471762	1.23224515680718	-0.0734915929481461	-0.100101512341809	0.0648864839561862	0.070339741766113	0.0597791332932089	0.474116021938134	0.48166503439961	0.467045854819673	0.471823853798333	0.479365852133938	0.464768464108245	0.000604781418365284	0.000856575705190747	0.000855799720334139
214	8.47500280622663	0.29	6.4335996878847	6.21737125819489	6.64982811757451	0.361564160419661	9.97142248014916	9.68923338493885	10.2536115753595	0.99	0.64	1.54	6.74923494549266	6.94579956799323	7.14236419049379	9.36075152893365	9.63337392324446	9.90599631755528	9.34750372812636	9.61882026948306	9.88868246607422	6.4335996878847	1.22783563557757	0.0882484530719642	0.0419312654992496	0.0648864839561862	0.070339741766113	0.0597791332932089	0.474116021938134	0.48166503439961	0.467045854819673	0.471823853798333	0.479365852133938	0.464768464108245	0.000604781418365284	0.000856575705190747	0.000855799720334139
214	8.47500280622663	0.29	6.43431447254307	6.2192691561734	6.64935978891274	0.355615904333104	9.89690029540584	9.61317491860608	10.1806256722056	1.02	0.65	1.55	6.58468279079715	6.77902457920151	6.97336636760587	9.07366861780185	9.34147088597438	9.60927315414691	9.0666973785405	9.33399947728272	9.60194386399841	6.43431447254307	1.24053390841156	0.037877868584967	0.126254118396707	0.0648864839561862	0.070339741766113	0.0597791332932089	0.474116021938134	0.48166503439961	0.467045854819673	0.471823853798333	0.479365852133938	0.464768464108245	0.000604781418365284	0.000856575705190747	0.000855799720334139
214	8.47500280622663	0.29	6.43506355540393	6.21845381812056	6.6516732926873	0.347825511729909	9.76365483952763	9.47892644941684	10.0483832296384	1.01	0.65	1.52	6.52166710181945	6.71756521165802	6.91346332149659	9.00212232638193	9.27252845425401	9.5429345821261	9.01378512541757	9.28422996694844	9.55513742523296	6.43506355540393	1.23008614586165	0.156625352971722	0.151540644986911	0.0648864839561862	0.070339741766113	0.0597791332932089	0.474116021938134	0.48166503439961	0.467045854819673	0.471823853798333	0.479365852133938	0.464768464108245	0.000604781418365284	0.000856575705190747	0.000855799720334139
214	8.47500280622663	0.29	6.43517243904772	6.22197931375759	6.64836556433784	0.369534229871192	10.0607455546308	9.78087916008647	10.3406119491751	0.99	0.64	1.56	6.81582846306413	7.01085401307548	7.20587956308683	9.45459764781086	9.72512794598262	9.99565824415438	9.43291382572668	9.70334398421941	9.97177548386919	6.43517243904772	1.23832764494079	0.0854977179268641	0.0851158052476537	0.0648864839561862	0.070339741766113	0.0597791332932089	0.474116021938134	0.48166503439961	0.467045854819673	0.471823853798333	0.479365852133938	0.464768464108245	0.000604781418365284	0.000856575705190747	0.000855799720334139
214	8.47500280622663	0.29	6.436837707012	6.2246384577801	6.6490369562439	0.365713066195263	10.0321188051983	9.75074576796646	10.3134918424301	1	0.65	1.56	6.77199718571512	6.96741376836563	7.16283035101614	9.38154143582742	9.65226050394085	9.92297957205428	9.37141167723723	9.63910005721029	9.91086907902976	6.436837707012	1.24135594417949	0.0523479116215421	0.094019741501018	0.0648864839561862	0.070339741766113	0.0597791332932089	0.474116021938134	0.48166503439961	0.467045854819673	0.471823853798333	0.479365852133938	0.464768464108245	0.000604781418365284	0.000856575705190747	0.000855799720334139
214	8.47500280622663	0.29	6.43695397770189	6.22398477369855	6.64992318170523	0.364865488839545	10.0002837285423	9.71929043672452	10.2812770203602	1.01	0.64	1.56	6.67702207762499	6.87006069760931	7.06309931759363	9.21127583032905	9.4775819700886	9.74388810984816	9.18673500613519	9.45172737549234	9.71619392548313	6.43695397770189	1.23910876956568	-0.0248679920202564	0.0334074739159452	0.0648864839561862	0.070339741766113	0.0597791332932089	0.474116021938134	0.48166503439961	0.467045854819673	0.471823853798333	0.479365852133938	0.464768464108245	0.000604781418365284	0.000856575705190747	0.000855799720334139
214	8.47500280622663	0.29	6.43714043411202	6.22335691656589	6.65092395165815	0.374604917936633	10.1212360163528	9.84272574675623	10.3997462859495	0.99	0.64	1.51	6.8471767957131	7.04092485945228	7.23467292319145	9.49176298974513	9.76034239927428	10.0289218088034	9.48752368187398	9.75553895219657	10.0236515955272	6.43714043411202	1.22336617552032	-0.0967025883803691	-0.178103312948323	0.0648864839561862	0.070339741766113	0.0597791332932089	0.474116021938134	0.48166503439961	0.467045854819673	0.471823853798333	0.479365852133938	0.464768464108245	0.000604781418365284	0.000856575705190747	0.000855799720334139
214	8.47500280622663	0.29	6.43735913331475	6.22216871046797	6.65254955616154	0.365260323404988	10.0401063424064	9.75823426639278	10.3219784184199	1.01	0.65	1.57	6.72811106074925	6.92245632655975	7.11680159237026	9.29465511514772	9.56313644707882	9.83161777900992	9.28515968997068	9.55307468467934	9.8196559175365	6.43735913331475	1.24177799017066	0.117311662686955	0.21447416416122	0.0648864839561862	0.070339741766113	0.0597791332932089	0.474116021938134	0.48166503439961	0.467045854819673	0.471823853798333	0.479365852133938	0.464768464108245	0.000604781418365284	0.000856575705190747	0.000855799720334139
214	8.47500280622663	0.29	6.43826205665076	6.22542688795208	6.65109722534944	0.368781200973523	10.0277364011453	9.7483368834035	10.3071359188871	1.01	0.66	1.56	6.70046228027486	6.89250590290993	7.084549525545	9.24545331145182	9.51043955755927	9.77542580366672	9.23747909782224	9.503021248126	9.76756032973141	6.43826205665076	1.24540195643127	-0.034687032185663	0.0674823831433658	0.0648864839561862	0.070339741766113	0.0597791332932089	0.474116021938134	0.48166503439961	0.467045854819673	0.471823853798333	0.479365852133938	0.464768464108245	0.000604781418365284	0.000856575705190747	0.000855799720334139
214	8.47500280622663	0.29	6.43917137044685	6.22371589016184	6.65462685073185	0.360030555558417	9.87125800738392	9.59097316609585	10.151542848672	1.01	0.65	1.56	6.61867141028144	6.81209425003314	7.00551708978483	9.14659294906734	9.41389130437068	9.68118965967403	9.1365852051723	9.40272064277984	9.67076074631357	6.43917137044685	1.23490859556306	0.0225554590294142	0.0543244041378039	0.0648864839561862	0.070339741766113	0.0597791332932089	0.474116021938134	0.48166503439961	0.467045854819673	0.471823853798333	0.479365852133938	0.464768464108245	0.000604781418365284	0.000856575705190747	0.000855799720334139
214	8.47500280622663	0.29	6.43978312074642	6.22279109777177	6.65677514372107	0.358731200377868	9.88443368169686	9.60298161662871	10.165885746765	1	0.65	1.55	6.65940294091953	6.85458218676929	7.04976143261904	9.22022243151732	9.49045627631033	9.76069012110334	9.20987761354918	9.48034347160863	9.75115884646543	6.43978312074642	1.23405375351027	0.0463244907222671	0.0633132012633604	0.0648864839561862	0.070339741766113	0.0597791332932089	0.474116021938134	0.48166503439961	0.467045854819673	0.471823853798333	0.479365852133938	0.464768464108245	0.000604781418365284	0.000856575705190747	0.000855799720334139
214	8.47500280622663	0.29	6.44057083429999	6.22620883704032	6.65493283155967	0.363047128827534	10.0076693739843	9.72536197320906	10.2899767747595	1	0.65	1.56	6.75318364299503	6.94921477545708	7.14524590791913	9.354843245684	9.62639524432669	9.89794724296937	9.33808591945454	9.60956611005106	9.88191747264045	6.44057083429999	1.23487223778753	0.0771696866262734	0.0677869433764188	0.0648864839561862	0.070339741766113	0.0597791332932089	0.474116021938134	0.48166503439961	0.467045854819673	0.471823853798333	0.479365852133938	0.464768464108245	0.000604781418365284	0.000856575705190747	0.000855799720334139
214	8.47500280622663	0.29	6.44082187855869	6.22813601518342	6.65350774193396	0.362415296012778	9.85577410801625	9.57737131104767	10.1341769049848	1	0.65	1.54	6.61718839971445	6.80954219896868	7.00189599822292	9.14874849072242	9.4146917319165	9.68063497311059	9.14647199779149	9.41303183652335	9.678142971508	6.44082187855869	1.24166908838672	0.0993361469805637	0.174202027512275	0.0648864839561862	0.070339741766113	0.0597791332932089	0.474116021938134	0.48166503439961	0.467045854819673	0.471823853798333	0.479365852133938	0.464768464108245	0.000604781418365284	0.000856575705190747	0.000855799720334139
214	8.47500280622663	0.29	6.44085090853861	6.22368083352072	6.65802098355649	0.359007165535942	9.94950277237923	9.66636776213304	10.2326377826254	0.99	0.65	1.53	6.73346186303039	6.93068990571358	7.12791794839678	9.33895848059614	9.61250343255324	9.88604838451034	9.34981971747136	9.62316014633422	9.8976682346248	6.44085090853861	1.22447723014454	-0.137707995725093	-0.174421386657124	0.0648864839561862	0.070339741766113	0.0597791332932089	0.474116021938134	0.48166503439961	0.467045854819673	0.471823853798333	0.479365852133938	0.464768464108245	0.000604781418365284	0.000856575705190747	0.000855799720334139
214	8.47500280622663	0.29	6.44121767782827	6.22516048421838	6.65727487143816	0.357536906442891	9.74302104453104	9.46487399230002	10.0211680967621	0.99	0.64	1.53	6.60144589483418	6.79544453840877	6.98944318198337	9.16036010004117	9.42955831242877	9.69875652481637	9.14945719686504	9.41893609067873	9.68743942745712	6.44121767782827	1.2226663866925	-0.000940042106091314	-0.1072521730516	0.0648864839561862	0.070339741766113	0.0597791332932089	0.474116021938134	0.48166503439961	0.467045854819673	0.471823853798333	0.479365852133938	0.464768464108245	0.000604781418365284	0.000856575705190747	0.000855799720334139
214	8.47500280622663	0.29	6.44143968797633	6.22837221676624	6.65450715918643	0.374662033244087	10.1090460737721	9.83090514560318	10.3871870019411	1	0.65	1.55	6.80544346236232	6.99798650221348	7.19052954206464	9.41600462601495	9.68240697936229	9.94880933270962	9.40395105227488	9.66976951177706	9.93552389928043	6.44143968797633	1.23711944597853	0.0355751501337567	0.0423513291231241	0.0648864839561862	0.070339741766113	0.0597791332932089	0.474116021938134	0.48166503439961	0.467045854819673	0.471823853798333	0.479365852133938	0.464768464108245	0.000604781418365284	0.000856575705190747	0.000855799720334139
214	8.47500280622663	0.29	6.44211580845959	6.23001424957712	6.65421736734205	0.372535122723521	10.1091939018862	9.8297820698871	10.3886057338853	1.01	0.65	1.56	6.76741740071374	6.95978143080029	7.15214546088685	9.3436468160287	9.60924023975443	9.87483366348017	9.32759113972752	9.59197098087217	9.85768781714776	6.44211580845959	1.23975384531316	-0.115155205583643	-0.0505151867029568	0.0648864839561862	0.070339741766113	0.0597791332932089	0.474116021938134	0.48166503439961	0.467045854819673	0.471823853798333	0.479365852133938	0.464768464108245	0.000604781418365284	0.000856575705190747	0.000855799720334139
214	8.47500280622663	0.29	6.44244516409314	6.23000486226176	6.65488546592451	0.360153492371955	9.79997820066191	9.52179149969315	10.0781649016307	1	0.65	1.57	6.59479015020536	6.78746218209411	6.98013421398286	9.12632361998206	9.39295641276038	9.6595892055387	9.10260974997906	9.36953916219448	9.6356666468594	6.44244516409314	1.24489141027017	0.0449338023475175	0.103537338857641	0.0648864839561862	0.070339741766113	0.0597791332932089	0.474116021938134	0.48166503439961	0.467045854819673	0.471823853798333	0.479365852133938	0.464768464108245	0.000604781418365284	0.000856575705190747	0.000855799720334139
214	8.47500280622663	0.29	6.44266689660548	6.22718162934506	6.65815216386589	0.360579577295302	9.79133799404503	9.51365332732235	10.0690226607677	1.01	0.64	1.53	6.56350654477487	6.75508227963833	6.94665801450179	9.06939893778066	9.33411670021793	9.5988344626552	9.06734920697054	9.3312640117516	9.59680233974025	6.44266689660548	1.22179171421299	0.0351191749985052	-0.0309953288933785	0.0648864839561862	0.070339741766113	0.0597791332932089	0.474116021938134	0.48166503439961	0.467045854819673	0.471823853798333	0.479365852133938	0.464768464108245	0.000604781418365284	0.000856575705190747	0.000855799720334139
214	8.47500280622663	0.29	6.44480892014484	6.23040453694242	6.65921330334726	0.372312901209967	10.1902592428987	9.90847288807241	10.472045597725	1.02	0.65	1.57	6.78795597514033	6.98099817170917	7.174040368278	9.35430622032992	9.6203326687576	9.88635911718528	9.33361712971623	9.59895292536232	9.86439412558306	6.44480892014484	1.24257921305405	-0.14312952384732	-0.0680417063669978	0.0648864839561862	0.070339741766113	0.0597791332932089	0.474116021938134	0.48166503439961	0.467045854819673	0.471823853798333	0.479365852133938	0.464768464108245	0.000604781418365284	0.000856575705190747	0.000855799720334139
214	8.47500280622663	0.29	6.44542642962809	6.23188112432182	6.65897173493435	0.365343546789563	9.86488604677486	9.5879829130968	10.1417891804529	1.01	0.65	1.57	6.59257269689018	6.78296770023084	6.97336270357151	9.09781514673627	9.36056212350798	9.6233091002797	9.07884109269605	9.34065369291522	9.60345753302369	6.44542642962809	1.2401088069621	0.0503098873729589	0.128051377406255	0.0648864839561862	0.070339741766113	0.0597791332932089	0.474116021938134	0.48166503439961	0.467045854819673	0.471823853798333	0.479365852133938	0.464768464108245	0.000604781418365284	0.000856575705190747	0.000855799720334139
214	8.47500280622663	0.29	6.44630108243238	6.23068480163152	6.66191736323324	0.357827382564125	9.88074709519602	9.59884645838757	10.1626477320045	0.99	0.66	1.55	6.67817996354748	6.8743059452065	7.07043192686552	9.25784930525672	9.52973547678185	9.80162164830698	9.25602387864729	9.52715463594263	9.79958459976823	6.44630108243238	1.23006585177137	0.0136970156921293	0.0413128809691501	0.0648864839561862	0.070339741766113	0.0597791332932089	0.474116021938134	0.48166503439961	0.467045854819673	0.471823853798333	0.479365852133938	0.464768464108245	0.000604781418365284	0.000856575705190747	0.000855799720334139
214	8.47500280622663	0.29	6.44809420574704	6.23250480631328	6.6636836051808	0.368994920096562	10.0927969282036	9.81171369715006	10.3738801592572	0.99	0.64	1.54	6.83252848406207	7.02826484998595	7.22400121590983	9.47518511236622	9.74662756660213	10.018070020838	9.46097600387581	9.73181372701431	10.0026564847234	6.44809420574704	1.22632232561094	-0.083186879528116	-0.163325634057305	0.0648864839561862	0.070339741766113	0.0597791332932089	0.474116021938134	0.48166503439961	0.467045854819673	0.471823853798333	0.479365852133938	0.464768464108245	0.000604781418365284	0.000856575705190747	0.000855799720334139
214	8.47500280622663	0.29	6.44827164138523	6.23510960884393	6.66143367392653	0.359302527434146	9.78261580232054	9.50440849378332	10.0608231108578	0.99	0.64	1.55	6.61241165833995	6.80596618112905	6.99952070391815	9.16664072781701	9.43496110218662	9.70328147655623	9.1476668923341	9.4142651788005	9.68222155802993	6.44827164138523	1.23062323553065	-0.064913648561263	-0.104146858876554	0.0648864839561862	0.070339741766113	0.0597791332932089	0.474116021938134	0.48166503439961	0.467045854819673	0.471823853798333	0.479365852133938	0.464768464108245	0.000604781418365284	0.000856575705190747	0.000855799720334139
214	8.47500280622663	0.29	6.44850005599446	6.23571453244734	6.66128557954157	0.37349722197303	10.0023708005313	9.72647954804123	10.2782620530213	1	0.65	1.55	6.71973327078614	6.91033827019208	7.10094326959802	9.29027054539106	9.55378874476419	9.81730694413731	9.28744165100697	9.55138596853267	9.81419512882173	6.44850005599446	1.23928918739603	-0.130364501045513	-0.0873321859349941	0.0648864839561862	0.070339741766113	0.0597791332932089	0.474116021938134	0.48166503439961	0.467045854819673	0.471823853798333	0.479365852133938	0.464768464108245	0.000604781418365284	0.000856575705190747	0.000855799720334139
214	8.47500280622663	0.29	6.44896962360575	6.23406342381318	6.66387582339832	0.366052234554753	10.1377817104129	9.85365287580219	10.4219105450236	0.99	0.64	1.53	6.87654948004612	7.07483391471565	7.27311834938519	9.54423141313794	9.81943811900121	10.0946448248645	9.53476815515677	9.81033530478965	10.0846239148598	6.44896962360575	1.22573060422911	0.118187510682574	0.0401273456155887	0.0648864839561862	0.070339741766113	0.0597791332932089	0.474116021938134	0.48166503439961	0.467045854819673	0.471823853798333	0.479365852133938	0.464768464108245	0.000604781418365284	0.000856575705190747	0.000855799720334139
214	8.47500280622663	0.29	6.44906352623383	6.2340303099853	6.66409674248235	0.361622394249629	9.75071836669251	9.47480995332006	10.026626780065	0.98	0.64	1.53	6.64681903082029	6.84037576724062	7.03393250366095	9.24422004015456	9.51341362785825	9.78260721556195	9.23496276650548	9.50461469978056	9.77319081271858	6.44906352623383	1.217501010555	0.0623900683293847	-0.061426938425264	0.0648864839561862	0.070339741766113	0.0597791332932089	0.474116021938134	0.48166503439961	0.467045854819673	0.471823853798333	0.479365852133938	0.464768464108245	0.000604781418365284	0.000856575705190747	0.000855799720334139
214	8.47500280622663	0.29	6.44943816681393	6.23433073770226	6.66454559592561	0.356317262446688	9.83248501961058	9.55103715309825	10.1139328861229	1	0.64	1.55	6.62823998403543	6.82355950508172	7.01887902612801	9.17967857046238	9.45018332376945	9.72068807707653	9.16052051361369	9.43007143944624	9.70036256815626	6.44943816681393	1.23588663344859	0.0474922108691818	0.0586954567528413	0.0648864839561862	0.070339741766113	0.0597791332932089	0.474116021938134	0.48166503439961	0.467045854819673	0.471823853798333	0.479365852133938	0.464768464108245	0.000604781418365284	0.000856575705190747	0.000855799720334139
214	8.47500280622663	0.29	6.44947442961646	6.23506790205102	6.6638809571819	0.365094627268653	9.90905373124801	9.63076146889557	10.1873459936005	1.01	0.66	1.57	6.64904425642336	6.84117626743595	7.03330827844855	9.1901158614498	9.45567514693559	9.72123443242137	9.18196645438353	9.44668059750222	9.71154352414459	6.44947442961646	1.24083608935388	0.00341740842488686	0.0848839301270959	0.0648864839561862	0.070339741766113	0.0597791332932089	0.474116021938134	0.48166503439961	0.467045854819673	0.471823853798333	0.479365852133938	0.464768464108245	0.000604781418365284	0.000856575705190747	0.000855799720334139
214	8.47500280622663	0.29	6.44998367884193	6.23472276160862	6.66524459607523	0.357827900857962	9.79308663791239	9.51368729497378	10.072485980851	1	0.65	1.56	6.58538369479552	6.77878419454671	6.9721846942979	9.11128161086981	9.37886304554137	9.64644448021292	9.09905303909732	9.36547005686185	9.63426166231268	6.44998367884193	1.23009849801332	0.0571505525586003	0.0723496694201485	0.0648864839561862	0.070339741766113	0.0597791332932089	0.474116021938134	0.48166503439961	0.467045854819673	0.471823853798333	0.479365852133938	0.464768464108245	0.000604781418365284	0.000856575705190747	0.000855799720334139
214	8.47500280622663	0.29	6.45054279374819	6.23657626911799	6.66450931837838	0.365629646586811	9.8744671514449	9.59746599945209	10.1514683034377	0.99	0.65	1.54	6.69670579735278	6.88998548394188	7.08326517053098	9.2940473864281	9.56229129923418	9.83053521204026	9.28634913940441	9.554689919353	9.82215048247275	6.45054279374819	1.22976262214796	-0.00511431814219238	-0.053331828903171	0.0648864839561862	0.070339741766113	0.0597791332932089	0.474116021938134	0.48166503439961	0.467045854819673	0.471823853798333	0.479365852133938	0.464768464108245	0.000604781418365284	0.000856575705190747	0.000855799720334139
214	8.47500280622663	0.29	6.45071470315756	6.23684773795439	6.66458166836074	0.370644795979169	9.90596249189356	9.63105738516379	10.1808675986233	0.99	0.64	1.53	6.74817770170432	6.94079502679431	7.1334123518843	9.38070092755343	9.64845995821414	9.91621898887484	9.36572458938548	9.63281538268926	9.90123593758349	6.45071470315756	1.22338594033599	-0.0766465340201259	-0.205460993747882	0.0648864839561862	0.070339741766113	0.0597791332932089	0.474116021938134	0.48166503439961	0.467045854819673	0.471823853798333	0.479365852133938	0.464768464108245	0.000604781418365284	0.000856575705190747	0.000855799720334139
214	8.47500280622663	0.29	6.45108457347606	6.23737799253811	6.66479115441402	0.36610779497006	9.90146469371861	9.62399226928431	10.1789371181529	1.02	0.65	1.57	6.58525269858675	6.77511424259704	6.96497578660733	9.07086505495886	9.3323900903175	9.59391512567613	9.04712409004432	9.30738111280312	9.56854219338302	6.45108457347606	1.24301700712626	-0.0188216239950866	0.0347366277621267	0.0648864839561862	0.070339741766113	0.0597791332932089	0.474116021938134	0.48166503439961	0.467045854819673	0.471823853798333	0.479365852133938	0.464768464108245	0.000604781418365284	0.000856575705190747	0.000855799720334139
214	8.47500280622663	0.29	6.45109144709251	6.23638673381544	6.66579616036958	0.360525809713695	9.85373666664191	9.57424977111509	10.1332235621687	0.98	0.64	1.53	6.72320756406142	6.91946820640761	7.11572884875381	9.35407249611444	9.62713208250199	9.90019166888955	9.3403603546312	9.61557899013309	9.88796014722892	6.45109144709251	1.22081522217768	-0.0257810682875465	-0.127431362749518	0.0648864839561862	0.070339741766113	0.0597791332932089	0.474116021938134	0.48166503439961	0.467045854819673	0.471823853798333	0.479365852133938	0.464768464108245	0.000604781418365284	0.000856575705190747	0.000855799720334139
214	8.47500280622663	0.29	6.45134288594688	6.23876608125757	6.6639196906362	0.366139851591778	9.97821040041026	9.69860661390242	10.2578141869181	1.01	0.65	1.54	6.69432296183092	6.88731543206383	7.08030790229675	9.25186901327032	9.51859367912869	9.78531834498706	9.24765947561831	9.51373705880328	9.78024953754942	6.45134288594688	1.23904718524151	-0.0348091551041917	0.00123096748618925	0.0648864839561862	0.070339741766113	0.0597791332932089	0.474116021938134	0.48166503439961	0.467045854819673	0.471823853798333	0.479365852133938	0.464768464108245	0.000604781418365284	0.000856575705190747	0.000855799720334139
214	8.47500280622663	0.29	6.45141545651329	6.23890396152727	6.66392695149931	0.378085910978708	10.0851185530599	9.80965247460771	10.3605846315121	1.01	0.64	1.55	6.74240300603202	6.93173726840508	7.12107153077813	9.30321626934694	9.56446104935756	9.82570582936819	9.27492942540699	9.53549003277809	9.79617383874889	6.45141545651329	1.23995098166946	-0.00969955394541668	0.00639510948383282	0.0648864839561862	0.070339741766113	0.0597791332932089	0.474116021938134	0.48166503439961	0.467045854819673	0.471823853798333	0.479365852133938	0.464768464108245	0.000604781418365284	0.000856575705190747	0.000855799720334139
214	8.47500280622663	0.29	6.45264648193135	6.23800886681883	6.66728409704386	0.364363461429926	10.0763328337999	9.79289573786251	10.3597699297372	0.99	0.65	1.55	6.81996234515317	7.01735343081934	7.21474451648551	9.45804841593059	9.73179398087942	10.0055395458283	9.44699463089532	9.72071534558139	9.99310083610352	6.45264648193135	1.23518642847956	0.064281496162259	0.0472185465217418	0.0648864839561862	0.070339741766113	0.0597791332932089	0.474116021938134	0.48166503439961	0.467045854819673	0.471823853798333	0.479365852133938	0.464768464108245	0.000604781418365284	0.000856575705190747	0.000855799720334139
214	8.47500280622663	0.29	6.45319653470939	6.23746871957102	6.66892434984775	0.360596033640309	9.84861657672896	9.56931744338054	10.1279157100774	1	0.65	1.54	6.61372014008613	6.80675442014472	6.99978870020331	9.14506944341147	9.41198607409789	9.67890270478431	9.14140306306584	9.40778219592341	9.67499807649192	6.45319653470939	1.23038324562652	0.00124510689007575	-0.029815776942062	0.0648864839561862	0.070339741766113	0.0597791332932089	0.474116021938134	0.48166503439961	0.467045854819673	0.471823853798333	0.479365852133938	0.464768464108245	0.000604781418365284	0.000856575705190747	0.000855799720334139
214	8.47500280622663	0.29	6.45380165757225	6.23790757471353	6.66969574043098	0.356259738785446	9.84644491789224	9.56456211125757	10.1283277245269	0.98	0.65	1.53	6.70858247517046	6.90629503478837	7.10400759440629	9.32946588026574	9.60442002831152	9.87937417635729	9.33421061856787	9.60778556611401	9.88161895448475	6.45380165757225	1.22206839023559	0.065035864396691	-0.023136032035336	0.0648864839561862	0.070339741766113	0.0597791332932089	0.474116021938134	0.48166503439961	0.467045854819673	0.471823853798333	0.479365852133938	0.464768464108245	0.000604781418365284	0.000856575705190747	0.000855799720334139
214	8.47500280622663	0.29	6.45409208475091	6.24011601620435	6.66806815329748	0.364945598961953	9.94379614196113	9.66443835614496	10.2231539277773	0.99	0.64	1.54	6.74418803662161	6.93913381283846	7.13407958905531	9.36035182887716	9.63091976723158	9.901487705586	9.34824615476025	9.61788941397299	9.8881940223806	6.45409208475091	1.22839871364884	-0.0521488323008646	-0.116546343479762	0.0648864839561862	0.070339741766113	0.0597791332932089	0.474116021938134	0.48166503439961	0.467045854819673	0.471823853798333	0.479365852133938	0.464768464108245	0.000604781418365284	0.000856575705190747	0.000855799720334139
214	8.47500280622663	0.29	6.45414558491488	6.24122498358953	6.66706618624024	0.377984854091002	10.2113656631788	9.93239131142387	10.4903400149338	0.98	0.64	1.51	6.98469120659265	7.18087253296937	7.37705385934609	9.72333410824999	9.99643660136522	10.2695390944804	9.7249082974215	9.99845807111229	10.2722358993034	6.45414558491488	1.21674492693311	-0.190837453135644	-0.320567331639398	0.0648864839561862	0.070339741766113	0.0597791332932089	0.474116021938134	0.48166503439961	0.467045854819673	0.471823853798333	0.479365852133938	0.464768464108245	0.000604781418365284	0.000856575705190747	0.000855799720334139
214	8.47500280622663	0.29	6.45418476983146	6.24115238369139	6.66721715597152	0.356384525813189	9.74841302005161	9.46941256724462	10.0274134728586	1.01	0.65	1.56	6.49772340732345	6.68916799377315	6.88061258022285	8.95990100746736	9.22388955168141	9.48787809589546	8.95208659226234	9.21665851084672	9.48072735446405	6.45418476983146	1.23934225659025	0.0995724519789802	0.168686515688017	0.0648864839561862	0.070339741766113	0.0597791332932089	0.474116021938134	0.48166503439961	0.467045854819673	0.471823853798333	0.479365852133938	0.464768464108245	0.000604781418365284	0.000856575705190747	0.000855799720334139
214	8.47500280622663	0.29	6.45422762120076	6.24127469760907	6.66718054479246	0.372411307315318	9.97392167474489	9.69817565838209	10.2496676911077	0.99	0.65	1.53	6.74929406509668	6.94119520375084	7.13309634240499	9.35751374907121	9.62357380307078	9.88963385707036	9.36375953261093	9.62959249210627	9.89516497404918	6.45422762120076	1.23075305232369	0.0512261436977292	0.00533722432549995	0.0648864839561862	0.070339741766113	0.0597791332932089	0.474116021938134	0.48166503439961	0.467045854819673	0.471823853798333	0.479365852133938	0.464768464108245	0.000604781418365284	0.000856575705190747	0.000855799720334139
214	8.47500280622663	0.29	6.45425607549715	6.24120718280038	6.66730496819393	0.367792446786734	9.97728291841957	9.69869781351541	10.2558680233237	0.98	0.64	1.53	6.81237477270951	7.00805322121804	7.20373166972657	9.47910128795358	9.75137870884835	10.0236561297431	9.46358346830426	9.7356680396111	10.0060132466819	6.45425607549715	1.22046818924016	-0.0969950507366872	-0.247402183021766	0.0648864839561862	0.070339741766113	0.0597791332932089	0.474116021938134	0.48166503439961	0.467045854819673	0.471823853798333	0.479365852133938	0.464768464108245	0.000604781418365284	0.000856575705190747	0.000855799720334139
214	8.47500280622663	0.29	6.45452415047934	6.2416860186061	6.66736228235257	0.369034382144172	9.918313310246	9.642112833967	10.194513786525	1	0.65	1.55	6.67262338061637	6.86376216808878	7.0549009555612	9.23109927332032	9.49552617432982	9.75995307533932	9.21746286140966	9.48241448159542	9.74584773761947	6.45452415047934	1.23481749569616	0.0558871478400181	0.0433860737923254	0.0648864839561862	0.070339741766113	0.0597791332932089	0.474116021938134	0.48166503439961	0.467045854819673	0.471823853798333	0.479365852133938	0.464768464108245	0.000604781418365284	0.000856575705190747	0.000855799720334139
214	8.47500280622663	0.29	6.45568603796626	6.2431069581901	6.66826511774241	0.369909934956598	9.90418538105792	9.62889613483329	10.1794746272826	1	0.64	1.54	6.6844611894564	6.87556931405298	7.06667743864956	9.25871414072865	9.52341991812197	9.78812569551529	9.23710439447348	9.50166992595888	9.7654355429507	6.45568603796626	1.23002207820643	0.0646445175207484	-0.0146886916140356	0.0648864839561862	0.070339741766113	0.0597791332932089	0.474116021938134	0.48166503439961	0.467045854819673	0.471823853798333	0.479365852133938	0.464768464108245	0.000604781418365284	0.000856575705190747	0.000855799720334139
214	8.47500280622663	0.29	6.45621826767066	6.24129130616477	6.67114522917654	0.363401475925025	9.99431259085798	9.7125978535024	10.2760273282136	1	0.65	1.55	6.71410197130597	6.90884507731679	7.10358818332761	9.28459341620007	9.55389384798465	9.82319427976923	9.28387774003696	9.55334863555418	9.82275197866105	6.45621826767066	1.23746543413841	-0.0677873090312678	-0.0225376868659596	0.0648864839561862	0.070339741766113	0.0597791332932089	0.474116021938134	0.48166503439961	0.467045854819673	0.471823853798333	0.479365852133938	0.464768464108245	0.000604781418365284	0.000856575705190747	0.000855799720334139
214	8.47500280622663	0.29	6.45800962548093	6.24209055226766	6.6739286986942	0.364580749044077	9.86401306434857	9.58667842013548	10.1413477085617	0.99	0.64	1.55	6.69104644830324	6.88461286461861	7.07817928093397	9.28720207568891	9.55587311799554	9.82454416030217	9.26369012685341	9.5314375028573	9.79907435859585	6.45800962548093	1.22785346665247	0.0133362231099926	-0.0251928019461709	0.0648864839561862	0.070339741766113	0.0597791332932089	0.474116021938134	0.48166503439961	0.467045854819673	0.471823853798333	0.479365852133938	0.464768464108245	0.000604781418365284	0.000856575705190747	0.000855799720334139
214	8.47500280622663	0.29	6.45854058308295	6.24361275115461	6.67346841501128	0.366866779265595	9.81842153118545	9.54372561763209	10.0931174447388	0.99	0.64	1.54	6.66924991225015	6.86121013520298	7.0531703581558	9.26137593596397	9.5279450123832	9.79451408880243	9.24705472915435	9.51406089426123	9.7794644962469	6.45854058308295	1.22320753357485	0.0767957183106703	-0.0164655484576261	0.0648864839561862	0.070339741766113	0.0597791332932089	0.474116021938134	0.48166503439961	0.467045854819673	0.471823853798333	0.479365852133938	0.464768464108245	0.000604781418365284	0.000856575705190747	0.000855799720334139
214	8.47500280622663	0.29	6.46019050522491	6.24486181115565	6.67551919929417	0.371441617101533	10.1140630254944	9.83386159109711	10.3942644598917	1	0.65	1.54	6.79383161895141	6.98741186685802	7.18099211476463	9.39266695745897	9.66029719914132	9.92792744082367	9.39628536172421	9.66460713684436	9.93304086050213	6.46019050522491	1.23420862194182	0.0326235119330004	0.0570238759214195	0.0648864839561862	0.070339741766113	0.0597791332932089	0.474116021938134	0.48166503439961	0.467045854819673	0.471823853798333	0.479365852133938	0.464768464108245	0.000604781418365284	0.000856575705190747	0.000855799720334139
214	8.47500280622663	0.29	6.46067410954009	6.2475842739531	6.67376394512707	0.375370171538122	10.0791033462578	9.80220488233293	10.3560018101826	1.01	0.65	1.58	6.75691182743729	6.94778505732306	7.13865828720882	9.33363824765248	9.5973003649648	9.86096248227711	9.30970097540223	9.57241546609774	9.8344280343744	6.46067410954009	1.24018605801002	-0.0422577124161019	0.0171564021751958	0.0648864839561862	0.070339741766113	0.0597791332932089	0.474116021938134	0.48166503439961	0.467045854819673	0.471823853798333	0.479365852133938	0.464768464108245	0.000604781418365284	0.000856575705190747	0.000855799720334139
214	8.47500280622663	0.29	6.46264684032835	6.24651862637479	6.6787750542819	0.359655431745589	9.84474778488608	9.56498798069908	10.1245075890731	1.01	0.65	1.56	6.59718370028867	6.79014022296309	6.98309674563752	9.11501068917753	9.3816094147287	9.64820814027988	9.10213198123241	9.36907382169308	9.635278862287	6.46264684032835	1.23498612898629	0.0639564351149193	0.0777495593584716	0.0648864839561862	0.070339741766113	0.0597791332932089	0.474116021938134	0.48166503439961	0.467045854819673	0.471823853798333	0.479365852133938	0.464768464108245	0.000604781418365284	0.000856575705190747	0.000855799720334139
214	8.47500280622663	0.29	6.46304777998013	6.24898181124826	6.67711374871199	0.365882079169865	9.92952944620088	9.65113518389674	10.207923708505	1	0.64	1.55	6.71036754011775	6.90393314515017	7.09749875018259	9.30021855159027	9.56849035937276	9.83676216715526	9.28081952669696	9.54945434657161	9.81822978518565	6.46304777998013	1.22992537554966	-0.0354130203322044	-0.0780910784409575	0.0648864839561862	0.070339741766113	0.0597791332932089	0.474116021938134	0.48166503439961	0.467045854819673	0.471823853798333	0.479365852133938	0.464768464108245	0.000604781418365284	0.000856575705190747	0.000855799720334139
214	8.47500280622663	0.29	6.46329052515806	6.24986476826637	6.67671628204975	0.358493854849652	9.76272722689056	9.48459720131125	10.0408572524699	0.98	0.63	1.54	6.65064184021891	6.84566785406831	7.04069386791771	9.24788091249629	9.51906937734658	9.79025784219688	9.22418384543145	9.49485851184355	9.76481733788999	6.46329052515806	1.22451815668081	0.158335161295152	0.08207931104611	0.0648864839561862	0.070339741766113	0.0597791332932089	0.474116021938134	0.48166503439961	0.467045854819673	0.471823853798333	0.479365852133938	0.464768464108245	0.000604781418365284	0.000856575705190747	0.000855799720334139
214	8.47500280622663	0.29	6.46469073366009	6.24795420986804	6.68142725745214	0.361834254530975	10.0215089168468	9.7380682309608	10.3049496027328	1	0.64	1.54	6.76983331744403	6.9668791948522	7.16392507226037	9.38210962249932	9.65518961366267	9.92826960482603	9.36876727516508	9.64220635087764	9.91395133676669	6.46469073366009	1.22755781618728	0.0536861436466144	0.0108439146381928	0.0648864839561862	0.070339741766113	0.0597791332932089	0.474116021938134	0.48166503439961	0.467045854819673	0.471823853798333	0.479365852133938	0.464768464108245	0.000604781418365284	0.000856575705190747	0.000855799720334139
214	8.47500280622663	0.29	6.46622136126716	6.25330453166026	6.67913819087406	0.377833770776989	10.006782319226	9.73330932152277	10.2802553169292	1	0.65	1.55	6.72885305079881	6.91791101188069	7.10696897296256	9.30522295072748	9.56666817254994	9.8281133943724	9.29163842746927	9.55225236387523	9.81387975450542	6.46622136126716	1.234604503957	-0.141140691179077	-0.17316204668541	0.0648864839561862	0.070339741766113	0.0597791332932089	0.474116021938134	0.48166503439961	0.467045854819673	0.471823853798333	0.479365852133938	0.464768464108245	0.000604781418365284	0.000856575705190747	0.000855799720334139
214	8.47500280622663	0.29	6.46656813280589	6.25357177257193	6.67956449303984	0.368670249829819	9.85118178935612	9.57663612972908	10.1257274489832	1.01	0.65	1.58	6.59290771251684	6.78191501865999	6.97092232480313	9.10258349033412	9.36353887746698	9.62449426459985	9.07562973095953	9.33621982541787	9.59612798688371	6.46656813280589	1.24514116321709	-0.00873984582380505	0.0556974075737098	0.0648864839561862	0.070339741766113	0.0597791332932089	0.474116021938134	0.48166503439961	0.467045854819673	0.471823853798333	0.479365852133938	0.464768464108245	0.000604781418365284	0.000856575705190747	0.000855799720334139
214	8.47500280622663	0.29	6.46672152414453	6.25340653543611	6.68003651285294	0.363576767892948	9.92374657481778	9.64412686346428	10.2033662861713	1.01	0.64	1.56	6.66034514533463	6.85345374017369	7.04656233501274	9.20683828784822	9.47377934959218	9.74072041133613	9.18298854938033	9.4487826323472	9.71417637585012	6.46672152414453	1.23664982836276	-0.0228065563308035	0.0102969115097221	0.0648864839561862	0.070339741766113	0.0597791332932089	0.474116021938134	0.48166503439961	0.467045854819673	0.471823853798333	0.479365852133938	0.464768464108245	0.000604781418365284	0.000856575705190747	0.000855799720334139
214	8.47500280622663	0.29	6.46745494950442	6.25373945931019	6.68117043969866	0.368511453879749	9.9441584840907	9.6669270646945	10.2213899034869	0.98	0.63	1.52	6.80505384247211	7.00021148907381	7.19536913567551	9.47711563030182	9.74890357288039	10.020691515459	9.46032126635308	9.73016254660585	10.0023369679	6.46745494950442	1.21871638857815	0.0418503251252625	-0.119938425125415	0.0648864839561862	0.070339741766113	0.0597791332932089	0.474116021938134	0.48166503439961	0.467045854819673	0.471823853798333	0.479365852133938	0.464768464108245	0.000604781418365284	0.000856575705190747	0.000855799720334139
214	8.47500280622663	0.29	6.46961589686504	6.25451561521452	6.68471617851557	0.366833666559502	9.94908278269923	9.67071143865716	10.2274541267413	0.99	0.64	1.54	6.73011184747493	6.92383805804576	7.1175642686166	9.3308816152349	9.59947096078682	9.86806030633874	9.31825081437926	9.58655720307357	9.85377507827372	6.46961589686504	1.22822968454569	-0.0884057204101798	-0.157229227868299	0.0648864839561862	0.070339741766113	0.0597791332932089	0.474116021938134	0.48166503439961	0.467045854819673	0.471823853798333	0.479365852133938	0.464768464108245	0.000604781418365284	0.000856575705190747	0.000855799720334139
214	8.47500280622663	0.29	6.47012918001133	6.25586292664984	6.68439543337282	0.365325732364865	9.88504346145862	9.60756385846373	10.1625230644535	1	0.65	1.55	6.66235562243137	6.85477357773796	7.04719153304454	9.22419015890253	9.49059740437578	9.75700464984903	9.2187472341259	9.48501038548675	9.75201902803731	6.47012918001133	1.22855951097079	-0.118253948090384	-0.123802160926123	0.0648864839561862	0.070339741766113	0.0597791332932089	0.474116021938134	0.48166503439961	0.467045854819673	0.471823853798333	0.479365852133938	0.464768464108245	0.000604781418365284	0.000856575705190747	0.000855799720334139
214	8.47500280622663	0.29	6.47028685179112	6.25549321565547	6.68508048792677	0.360947709054908	9.86415697532679	9.58463034062385	10.1436836100297	1	0.65	1.55	6.65384561443954	6.84789869800543	7.04195178157131	9.21636936325037	9.48515601654147	9.75394266983257	9.20976546897287	9.47789305310764	9.74654532616326	6.47028685179112	1.23419471535688	-0.028378165290177	-0.0150563609074399	0.0648864839561862	0.070339741766113	0.0597791332932089	0.474116021938134	0.48166503439961	0.467045854819673	0.471823853798333	0.479365852133938	0.464768464108245	0.000604781418365284	0.000856575705190747	0.000855799720334139
214	8.47500280622663	0.29	6.47155934902442	6.25546472718944	6.6876539708594	0.364729345034646	9.91490966261135	9.6362334026825	10.1935859225402	1.01	0.65	1.55	6.64678010462158	6.83900249512633	7.03122488563108	9.18377818271593	9.4493696071892	9.71496103166247	9.17258078510206	9.43723470275638	9.70204519971725	6.47155934902442	1.23659087440381	0.0125682247146625	0.0371177509978491	0.0648864839561862	0.070339741766113	0.0597791332932089	0.474116021938134	0.48166503439961	0.467045854819673	0.471823853798333	0.479365852133938	0.464768464108245	0.000604781418365284	0.000856575705190747	0.000855799720334139
214	8.47500280622663	0.29	6.47180625602013	6.25766046534008	6.68595204670018	0.36895974672917	10.0145534954937	9.73562826763362	10.2934787233537	0.98	0.64	1.52	6.83799933388651	7.03390764816058	7.22981596243464	9.51458463760955	9.78717697732137	10.0597693170332	9.50671704751435	9.78067574840587	10.0533520098624	6.47180625602013	1.22227670101289	-0.0162312766896939	-0.137561100842032	0.0648864839561862	0.070339741766113	0.0597791332932089	0.474116021938134	0.48166503439961	0.467045854819673	0.471823853798333	0.479365852133938	0.464768464108245	0.000604781418365284	0.000856575705190747	0.000855799720334139
214	8.47500280622663	0.29	6.47216024756167	6.25585175454493	6.68846874057842	0.366227891533042	9.96426421104414	9.68510416871009	10.2434242533782	1	0.64	1.55	6.71020957541726	6.90362230041362	7.09703502540998	9.28728281222192	9.55497619144279	9.82266957066366	9.26535560637005	9.53188250101484	9.79853885971315	6.47216024756167	1.2345668049335	-0.137972998625259	-0.133671724047699	0.0648864839561862	0.070339741766113	0.0597791332932089	0.474116021938134	0.48166503439961	0.467045854819673	0.471823853798333	0.479365852133938	0.464768464108245	0.000604781418365284	0.000856575705190747	0.000855799720334139
214	8.47500280622663	0.29	6.47236141982275	6.25830726830987	6.68641557133563	0.373649228292082	10.0675324667281	9.78993405926732	10.3451308741889	1	0.65	1.56	6.78327008983353	6.97561305791837	7.1679560260032	9.38863240708926	9.65485170832916	9.92107100956906	9.36732306573969	9.63319970210057	9.89915973243782	6.47236141982275	1.23259186147435	-0.00271261150266625	-0.019673934494966	0.0648864839561862	0.070339741766113	0.0597791332932089	0.474116021938134	0.48166503439961	0.467045854819673	0.471823853798333	0.479365852133938	0.464768464108245	0.000604781418365284	0.000856575705190747	0.000855799720334139
214	8.47500280622663	0.29	6.47276000386678	6.25721038973819	6.68830961799537	0.362232510019894	9.87958532210831	9.60039949970061	10.158771144516	1.02	0.65	1.55	6.57905209567448	6.77037518280761	6.96169826994073	9.06754975869232	9.33123996623861	9.59493017378489	9.05729245642449	9.32169135023581	9.58430830805349	6.47276000386678	1.23768571042103	0.147205155170665	0.217777523057249	0.0648864839561862	0.070339741766113	0.0597791332932089	0.474116021938134	0.48166503439961	0.467045854819673	0.471823853798333	0.479365852133938	0.464768464108245	0.000604781418365284	0.000856575705190747	0.000855799720334139
214	8.47500280622663	0.29	6.47389903094395	6.259199898731	6.6885981631569	0.359585892506646	9.74554833331019	9.46856568057862	10.0225309860418	0.99	0.64	1.55	6.58975562081822	6.78252483785505	6.97529405489189	9.13645994059776	9.40372754968381	9.67099515876986	9.11334806975891	9.37907439106128	9.64483154628795	6.47389903094395	1.23093656235857	0.139208942050272	0.123616901826522	0.0648864839561862	0.070339741766113	0.0597791332932089	0.474116021938134	0.48166503439961	0.467045854819673	0.471823853798333	0.479365852133938	0.464768464108245	0.000604781418365284	0.000856575705190747	0.000855799720334139
214	8.47500280622663	0.29	6.47419176186509	6.25934026829512	6.68904325543506	0.360379920262336	9.82784952730875	9.54900866411985	10.1066903904977	1.01	0.65	1.55	6.58450564752333	6.77677997703844	6.96905430655355	9.09661486352635	9.36224536297008	9.62787586241381	9.08531161914352	9.35031630342007	9.61649491951957	6.47419176186509	1.23195693089038	-0.109039059154168	-0.0941047537341668	0.0648864839561862	0.070339741766113	0.0597791332932089	0.474116021938134	0.48166503439961	0.467045854819673	0.471823853798333	0.479365852133938	0.464768464108245	0.000604781418365284	0.000856575705190747	0.000855799720334139
214	8.47500280622663	0.29	6.47424880664291	6.26045761470146	6.68803999858437	0.367698550628879	9.992253604677	9.71319414726185	10.2713130620921	0.99	0.65	1.53	6.78381034039963	6.97870878514377	7.17360722988791	9.41837140506647	9.68896062362679	9.9595498421871	9.42813183486323	9.70030831454628	9.97122062338988	6.47424880664291	1.22634844830465	0.0564242999935653	0.0189618275661694	0.0648864839561862	0.070339741766113	0.0597791332932089	0.474116021938134	0.48166503439961	0.467045854819673	0.471823853798333	0.479365852133938	0.464768464108245	0.000604781418365284	0.000856575705190747	0.000855799720334139
214	8.47500280622663	0.29	6.47557783661943	6.26231409599053	6.68884157724833	0.370364969979389	9.97246171937048	9.69554509098768	10.2493783477533	0.98	0.64	1.52	6.82794779496563	7.0229623366352	7.21797687830477	9.51050374001035	9.7821353610477	10.053766982085	9.50255364559859	9.77326636868752	10.0443808428973	6.47557783661943	1.22143990801564	0.0806119778734478	-0.044776262226069	0.0648864839561862	0.070339741766113	0.0597791332932089	0.474116021938134	0.48166503439961	0.467045854819673	0.471823853798333	0.479365852133938	0.464768464108245	0.000604781418365284	0.000856575705190747	0.000855799720334139
214	8.47500280622663	0.29	6.47600446371439	6.25964276420769	6.6923661632211	0.36078911091358	9.86884144004755	9.58908589027316	10.1485969898219	1	0.64	1.53	6.65197804837856	6.8460453241654	7.04011259995223	9.21112620977622	9.47985502359058	9.74858383740495	9.20009378030582	9.46951743337486	9.73751883920066	6.47600446371439	1.22266698819396	0.170122338230243	0.0913127294034336	0.0648864839561862	0.070339741766113	0.0597791332932089	0.474116021938134	0.48166503439961	0.467045854819673	0.471823853798333	0.479365852133938	0.464768464108245	0.000604781418365284	0.000856575705190747	0.000855799720334139
214	8.47500280622663	0.29	6.47693751109358	6.26313717437037	6.69073784781679	0.368370909054872	10.0215957881379	9.74212112014398	10.3010704561319	1.01	0.66	1.55	6.70652051788051	6.89891215128503	7.09130378468956	9.25927873360788	9.52490198115586	9.79052522870385	9.2630928529131	9.52936049167488	9.7954453023848	6.47693751109358	1.23378172587186	-0.00581947450046564	0.0381120084156734	0.0648864839561862	0.070339741766113	0.0597791332932089	0.474116021938134	0.48166503439961	0.467045854819673	0.471823853798333	0.479365852133938	0.464768464108245	0.000604781418365284	0.000856575705190747	0.000855799720334139
214	8.47500280622663	0.29	6.47741599783198	6.26281024251203	6.69202175315193	0.358418211951967	9.80867611897268	9.52919109489379	10.0881611430516	0.99	0.64	1.53	6.66529685865587	6.86078571332188	7.05627456798789	9.25924825697336	9.53081603185398	9.8023838067346	9.24398188978246	9.514741598751	9.78654652479023	6.47741599783198	1.2249633740536	-0.0159071922100965	-0.114892292172317	0.0648864839561862	0.070339741766113	0.0597791332932089	0.474116021938134	0.48166503439961	0.467045854819673	0.471823853798333	0.479365852133938	0.464768464108245	0.000604781418365284	0.000856575705190747	0.000855799720334139
214	8.47500280622663	0.29	6.47769324696035	6.26203230319966	6.69335419072104	0.366440158061898	9.99021693749782	9.71045773781986	10.2699761371758	0.99	0.64	1.53	6.76088877958229	6.95567062047543	7.15045246136857	9.37522931408788	9.645330551385	9.91543178868212	9.35731273974359	9.6266086451305	9.8955896635606	6.47769324696035	1.22598720827136	0.105298946194551	0.0260887763060989	0.0648864839561862	0.070339741766113	0.0597791332932089	0.474116021938134	0.48166503439961	0.467045854819673	0.471823853798333	0.479365852133938	0.464768464108245	0.000604781418365284	0.000856575705190747	0.000855799720334139
214	8.47500280622663	0.29	6.47794941814993	6.26211057641844	6.69378825988142	0.369189784029854	10.0072081894724	9.72862518085144	10.2857911980933	0.99	0.64	1.55	6.81412025184013	7.00924526545448	7.20437027906883	9.47105369778687	9.74226104567949	10.0134683935721	9.44332775561258	9.71527777249533	9.98374980122174	6.47794941814993	1.22610978299095	0.164651592286363	0.10326280068633	0.0648864839561862	0.070339741766113	0.0597791332932089	0.474116021938134	0.48166503439961	0.467045854819673	0.471823853798333	0.479365852133938	0.464768464108245	0.000604781418365284	0.000856575705190747	0.000855799720334139
214	8.47500280622663	0.29	6.47832442486258	6.26243982313311	6.69420902659204	0.361332193869181	9.85621520750715	9.57714625069464	10.1352841643197	1.01	0.65	1.56	6.58427636064946	6.77613592791862	6.96799549518778	9.08591960830358	9.35067468673707	9.61542976517056	9.06746477364913	9.33184136265198	9.59658053376812	6.47832442486258	1.23763188595564	0.00335013384400759	0.0660216580103065	0.0648864839561862	0.070339741766113	0.0597791332932089	0.474116021938134	0.48166503439961	0.467045854819673	0.471823853798333	0.479365852133938	0.464768464108245	0.000604781418365284	0.000856575705190747	0.000855799720334139
214	8.47500280622663	0.29	6.47974423539699	6.26425166065478	6.69523681013921	0.369841990288077	10.1362719887512	9.85449076881008	10.4180532086924	0.99	0.65	1.53	6.85663831331657	7.05269835882767	7.24875840433876	9.50556558611002	9.77736957171649	10.049173557323	9.50859814943194	9.78126549960572	10.0561477810693	6.47974423539699	1.22908899196399	0.0917279616523832	0.0912130079257392	0.0648864839561862	0.070339741766113	0.0597791332932089	0.474116021938134	0.48166503439961	0.467045854819673	0.471823853798333	0.479365852133938	0.464768464108245	0.000604781418365284	0.000856575705190747	0.000855799720334139
214	8.47500280622663	0.29	6.47980984579048	6.26403746793562	6.69558222364534	0.371628870483502	10.1147343685738	9.83462667426912	10.3948420628784	0.99	0.64	1.55	6.85050221086918	7.04561672234687	7.24073123382456	9.50119758811705	9.77180862783282	10.0424196675486	9.48461461415692	9.75484948049206	10.0232559882829	6.47980984579048	1.22899861821469	-0.0408359239165954	-0.0844711663034052	0.0648864839561862	0.070339741766113	0.0597791332932089	0.474116021938134	0.48166503439961	0.467045854819673	0.471823853798333	0.479365852133938	0.464768464108245	0.000604781418365284	0.000856575705190747	0.000855799720334139
214	8.47500280622663	0.29	6.48029002842668	6.2657412705369	6.69483878631647	0.364680545559047	9.88250215095401	9.60470750916489	10.1602967927431	1	0.64	1.54	6.65934978569478	6.85195655550015	7.04456332530551	9.21948008809796	9.4861328899778	9.75278569185764	9.20376695771579	9.47048567840994	9.7371298439131	6.48029002842668	1.23329877482135	0.0638704447909018	0.045248819635068	0.0648864839561862	0.070339741766113	0.0597791332932089	0.474116021938134	0.48166503439961	0.467045854819673	0.471823853798333	0.479365852133938	0.464768464108245	0.000604781418365284	0.000856575705190747	0.000855799720334139
214	8.47500280622663	0.29	6.48045648186288	6.26669978539253	6.69421317833322	0.371255635527759	9.95212348488112	9.67629859768178	10.2279483720805	0.99	0.64	1.55	6.7347854483006	6.92676189650925	7.1187383447179	9.33778380129249	9.60395925440433	9.87013470751617	9.32239588482731	9.58834622384839	9.85469727557558	6.48045648186288	1.23200976639177	0.175927738713727	0.151174609744801	0.0648864839561862	0.070339741766113	0.0597791332932089	0.474116021938134	0.48166503439961	0.467045854819673	0.471823853798333	0.479365852133938	0.464768464108245	0.000604781418365284	0.000856575705190747	0.000855799720334139
214	8.47500280622663	0.29	6.48066836963686	6.26486501536616	6.69647172390757	0.364633569571671	9.96249967747273	9.68242793311249	10.242571421833	0.98	0.63	1.52	6.81778443911538	7.01499414661086	7.21220385410633	9.49584058539299	9.7705151458741	10.0451897063552	9.48279496424096	9.75758929230825	10.0307665172816	6.48066836963686	1.21731531674449	-0.10734961692549	-0.256341211417628	0.0648864839561862	0.070339741766113	0.0597791332932089	0.474116021938134	0.48166503439961	0.467045854819673	0.471823853798333	0.479365852133938	0.464768464108245	0.000604781418365284	0.000856575705190747	0.000855799720334139
214	8.47500280622663	0.29	6.48087118054497	6.26583201158895	6.69591034950099	0.371524421975753	10.1722856535724	9.890521179552	10.4540501275929	1.02	0.66	1.57	6.75466773953177	6.94709697235589	7.13952620518002	9.297444309928	9.56231301180563	9.82718171368325	9.28879016443137	9.55241592029454	9.81714571186593	6.48087118054497	1.24659539785994	-0.0831725897104376	0.0328659140517371	0.0648864839561862	0.070339741766113	0.0597791332932089	0.474116021938134	0.48166503439961	0.467045854819673	0.471823853798333	0.479365852133938	0.464768464108245	0.000604781418365284	0.000856575705190747	0.000855799720334139
214	8.47500280622663	0.29	6.48180964176242	6.26584249452313	6.69777678900171	0.363781218460857	9.95931294648283	9.67881502125876	10.2398108717069	1.01	0.64	1.56	6.67749295552781	6.87101074831649	7.06452854110516	9.22692603568082	9.49432794423261	9.76172985278441	9.20419434643839	9.46995148735262	9.7376830203779	6.48180964176242	1.23994387768483	-0.201436225362036	-0.153017533263448	0.0648864839561862	0.070339741766113	0.0597791332932089	0.474116021938134	0.48166503439961	0.467045854819673	0.471823853798333	0.479365852133938	0.464768464108245	0.000604781418365284	0.000856575705190747	0.000855799720334139
214	8.47500280622663	0.29	6.48233564325789	6.26529314028994	6.69937814622584	0.352373595673494	9.85751608736581	9.57290929748707	10.1421228772445	1.02	0.66	1.58	6.54905581557451	6.74376211587306	6.93846841617161	9.02035360741537	9.28853267440511	9.55671174139486	9.005780208775	9.27329593183015	9.54127796157606	6.48233564325789	1.25112588783776	-0.037386142154402	0.123172870289994	0.0648864839561862	0.070339741766113	0.0597791332932089	0.474116021938134	0.48166503439961	0.467045854819673	0.471823853798333	0.479365852133938	0.464768464108245	0.000604781418365284	0.000856575705190747	0.000855799720334139
214	8.47500280622663	0.29	6.48246868869453	6.26866857931791	6.69626879807114	0.363271071063201	9.87337313047303	9.59498891838629	10.1517573425598	1.01	0.65	1.57	6.61248801071635	6.80433943237551	6.99619085403466	9.13329874439343	9.39828770856394	9.66327667273446	9.11902100622578	9.38362778694533	9.64772961040482	6.48246868869453	1.24458581287917	-0.128547486945766	-0.0443720653248878	0.0648864839561862	0.070339741766113	0.0597791332932089	0.474116021938134	0.48166503439961	0.467045854819673	0.471823853798333	0.479365852133938	0.464768464108245	0.000604781418365284	0.000856575705190747	0.000855799720334139
214	8.47500280622663	0.29	6.48294989855392	6.26641037744418	6.69948941966366	0.360864424604386	10.0230254534203	9.73894558238085	10.3071053244597	1	0.65	1.54	6.7725210002793	6.97007184149684	7.16762268271438	9.38695077747366	9.66076314697109	9.93457551646852	9.38529686249842	9.65942808934724	9.93329764796114	6.48294989855392	1.22954964875185	-0.11893072669625	-0.122079692112451	0.0648864839561862	0.070339741766113	0.0597791332932089	0.474116021938134	0.48166503439961	0.467045854819673	0.471823853798333	0.479365852133938	0.464768464108245	0.000604781418365284	0.000856575705190747	0.000855799720334139
214	8.47500280622663	0.29	6.48342248651036	6.26986691330124	6.69697805971948	0.36549024776002	9.8944699995304	9.61682429556882	10.172115703492	1	0.65	1.56	6.67671430717567	6.8694765940795	7.06223888098333	9.24832342381174	9.51533020157431	9.78233697933688	9.23903277081048	9.50522584489454	9.7716383076296	6.48342248651036	1.23567686347372	0.155987696276572	0.179630091369745	0.0648864839561862	0.070339741766113	0.0597791332932089	0.474116021938134	0.48166503439961	0.467045854819673	0.471823853798333	0.479365852133938	0.464768464108245	0.000604781418365284	0.000856575705190747	0.000855799720334139
214	8.47500280622663	0.29	6.48493025447757	6.26750301597376	6.70235749298137	0.361523080009773	9.87407637699789	9.59461728907668	10.1535354649191	1.01	0.64	1.54	6.61633183713106	6.80904343832163	7.0017550395122	9.14078329255886	9.40702371516875	9.67326413777864	9.12402391434013	9.3892817567582	9.65555078156071	6.48493025447757	1.23326967881689	-0.25697614456574	-0.254803284367997	0.0648864839561862	0.070339741766113	0.0597791332932089	0.474116021938134	0.48166503439961	0.467045854819673	0.471823853798333	0.479365852133938	0.464768464108245	0.000604781418365284	0.000856575705190747	0.000855799720334139
214	8.47500280622663	0.29	6.48607170765962	6.27108241518555	6.70106100013368	0.368234802209264	9.99176616715064	9.71304184818108	10.2704904861202	1	0.64	1.54	6.73729235443256	6.93062491209467	7.12395746975679	9.32890165174364	9.59660272832277	9.8643038049019	9.30976687405477	9.57632893414654	9.84388396039762	6.48607170765962	1.22945930191625	-0.0199736060477307	-0.0724128844005844	0.0648864839561862	0.070339741766113	0.0597791332932089	0.474116021938134	0.48166503439961	0.467045854819673	0.471823853798333	0.479365852133938	0.464768464108245	0.000604781418365284	0.000856575705190747	0.000855799720334139
214	8.47500280622663	0.29	6.4872603317115	6.2724513476464	6.7020693157766	0.365432551429929	10.0858407033408	9.80278979524324	10.3688916114383	1	0.65	1.53	6.80883169432832	7.00543348161728	7.20203526890625	9.43293964357149	9.70531130387554	9.97768296417959	9.43409844463396	9.70687157537793	9.97807130906878	6.4872603317115	1.22635978547701	-0.0661610530055355	-0.0858773056066758	0.0648864839561862	0.070339741766113	0.0597791332932089	0.474116021938134	0.48166503439961	0.467045854819673	0.471823853798333	0.479365852133938	0.464768464108245	0.000604781418365284	0.000856575705190747	0.000855799720334139
214	8.47500280622663	0.29	6.48788917201407	6.27165399273109	6.70412435129704	0.36586713840903	9.91543140126868	9.63742345462668	10.1934393479107	1	0.65	1.54	6.70403195357879	6.89742121020028	7.09081046682177	9.29315682166672	9.56123380904588	9.82931079642504	9.28751525807858	9.55463569741626	9.8238406024839	6.48788917201407	1.22695640627811	0.00687470405373962	-0.0202840687209968	0.0648864839561862	0.070339741766113	0.0597791332932089	0.474116021938134	0.48166503439961	0.467045854819673	0.471823853798333	0.479365852133938	0.464768464108245	0.000604781418365284	0.000856575705190747	0.000855799720334139
214	8.47500280622663	0.29	6.48937285107247	6.27199212292372	6.70675357922123	0.365688621111293	10.0924907665934	9.80940954810312	10.3755719850837	1.01	0.66	1.56	6.7498715422446	6.94466021443344	7.13944888662227	9.31755926760883	9.58644660663731	9.8553339456658	9.32539406871138	9.5939203466635	9.86182717381234	6.48937285107247	1.24120166807431	0.00378850483614305	0.125389940536926	0.0648864839561862	0.070339741766113	0.0597791332932089	0.474116021938134	0.48166503439961	0.467045854819673	0.471823853798333	0.479365852133938	0.464768464108245	0.000604781418365284	0.000856575705190747	0.000855799720334139
214	8.47500280622663	0.29	6.48948896443551	6.27522443841167	6.70375349045935	0.367591129444549	9.96816435290529	9.68971332657561	10.246615379235	1	0.64	1.55	6.69817815891676	6.8906621385794	7.08314611824204	9.26251765557495	9.528692459789	9.79486726400306	9.23896481096358	9.50398832876674	9.77011835653183	6.48948896443551	1.24251114200082	0.022566715122175	0.0599524291614338	0.0648864839561862	0.070339741766113	0.0597791332932089	0.474116021938134	0.48166503439961	0.467045854819673	0.471823853798333	0.479365852133938	0.464768464108245	0.000604781418365284	0.000856575705190747	0.000855799720334139
214	8.47500280622663	0.29	6.48988497588305	6.27537552877703	6.70439442298907	0.374514040353549	10.0552661147582	9.77851749251714	10.3320147369992	1	0.65	1.55	6.78066180520741	6.97256602933029	7.16447025345317	9.38785869964108	9.65355101577256	9.91924333190404	9.37418159811668	9.63805885563446	9.90457453866473	6.48988497588305	1.23528622648785	-0.0338588351036793	-0.0347650650229692	0.0648864839561862	0.070339741766113	0.0597791332932089	0.474116021938134	0.48166503439961	0.467045854819673	0.471823853798333	0.479365852133938	0.464768464108245	0.000604781418365284	0.000856575705190747	0.000855799720334139
214	8.47500280622663	0.29	6.49000945750604	6.27113309260518	6.7088858224069	0.360303897287513	9.94485158107879	9.6626445392254	10.2270586229322	0.99	0.64	1.54	6.73579181836671	6.93251724647129	7.12924267457587	9.34484470736714	9.61777009241466	9.89069547746217	9.33622494871305	9.60766330727937	9.88120334868835	6.49000945750604	1.22274709158916	0.0601291530638976	-0.000670219735951067	0.0648864839561862	0.070339741766113	0.0597791332932089	0.474116021938134	0.48166503439961	0.467045854819673	0.471823853798333	0.479365852133938	0.464768464108245	0.000604781418365284	0.000856575705190747	0.000855799720334139
214	8.47500280622663	0.29	6.49006296437358	6.27275668191441	6.70736924683276	0.358635954205687	9.85421722391362	9.57356745355798	10.1348669942693	0.99	0.64	1.52	6.69026634308098	6.88639194849528	7.08251755390959	9.29064883223677	9.56300482428163	9.83536081632649	9.28559540473046	9.55914689360225	9.83002937182847	6.49006296437358	1.21972096941066	-0.0241055137438883	-0.131823727616744	0.0648864839561862	0.070339741766113	0.0597791332932089	0.474116021938134	0.48166503439961	0.467045854819673	0.471823853798333	0.479365852133938	0.464768464108245	0.000604781418365284	0.000856575705190747	0.000855799720334139
214	8.47500280622663	0.29	6.49062749866102	6.27376914044535	6.70748585687668	0.363541458692196	9.99025582723951	9.70874061724312	10.2717710372359	1	0.64	1.53	6.74327971985948	6.93880825247153	7.13433678508359	9.34200222681121	9.61288346901853	9.88376471122585	9.33721684393509	9.60719596014821	9.87746572178431	6.49062749866102	1.22581125310998	0.00853468003963729	-0.0581019367635284	0.0648864839561862	0.070339741766113	0.0597791332932089	0.474116021938134	0.48166503439961	0.467045854819673	0.471823853798333	0.479365852133938	0.464768464108245	0.000604781418365284	0.000856575705190747	0.000855799720334139
214	8.47500280622663	0.29	6.4909265985905	6.27359566447347	6.70825753270753	0.357627904955776	9.83868064921903	9.55785830128686	10.1195029971512	1	0.65	1.54	6.61942050008015	6.81390771135556	7.00839492263098	9.16022212516422	9.42936140340844	9.69850068165265	9.15006253913591	9.41877814177828	9.68856730063812	6.4909265985905	1.22413189404123	-0.0886367090129938	-0.134510648684638	0.0648864839561862	0.070339741766113	0.0597791332932089	0.474116021938134	0.48166503439961	0.467045854819673	0.471823853798333	0.479365852133938	0.464768464108245	0.000604781418365284	0.000856575705190747	0.000855799720334139
214	8.47500280622663	0.29	6.49110364788896	6.27736425614785	6.70484303963007	0.366810627648806	10.0110613759691	9.73094200317232	10.2911807487658	0.98	0.64	1.53	6.83081326882801	7.02744820180079	7.22408313477357	9.50246320960924	9.77600548675282	10.0495477638964	9.4952701440098	9.76802432632734	10.0405075220808	6.49110364788896	1.22087491381555	0.0572087045350102	-0.043600832706645	0.0648864839561862	0.070339741766113	0.0597791332932089	0.474116021938134	0.48166503439961	0.467045854819673	0.471823853798333	0.479365852133938	0.464768464108245	0.000604781418365284	0.000856575705190747	0.000855799720334139
214	8.47500280622663	0.29	6.49141768798773	6.27585170134657	6.7069836746289	0.369013133652685	9.99399370174123	9.71567301497286	10.2723143885096	1	0.65	1.55	6.7471379439105	6.94042028918664	7.13370263446279	9.3468342693715	9.61458899196792	9.88234371456435	9.33366627819602	9.60110491287671	9.86769703240295	6.49141768798773	1.22569967493788	-0.0506771174388891	-0.115497503261588	0.0648864839561862	0.070339741766113	0.0597791332932089	0.474116021938134	0.48166503439961	0.467045854819673	0.471823853798333	0.479365852133938	0.464768464108245	0.000604781418365284	0.000856575705190747	0.000855799720334139
214	8.47500280622663	0.29	6.49181386453191	6.27492475307935	6.70870297598448	0.366745657543984	9.96807307254301	9.68911754013167	10.2470286049544	0.99	0.64	1.54	6.77237316754003	6.96735387190393	7.16233457626782	9.40540393444305	9.67619118118757	9.94697842793209	9.38949355461974	9.65962238269474	9.93003288663018	6.49181386453191	1.22356561522999	-0.163108907088714	-0.237045242296307	0.0648864839561862	0.070339741766113	0.0597791332932089	0.474116021938134	0.48166503439961	0.467045854819673	0.471823853798333	0.479365852133938	0.464768464108245	0.000604781418365284	0.000856575705190747	0.000855799720334139
214	8.47500280622663	0.29	6.49318046020085	6.27802543143865	6.70833548896305	0.36400969054945	9.95877960660573	9.67843509020147	10.23912412301	1	0.65	1.55	6.71244393975709	6.90687587349885	7.10130780724061	9.29404316293337	9.56325342385569	9.83246368477802	9.28395841978285	9.55270745490953	9.82033391005534	6.49318046020085	1.2268122417312	0.142263959182961	0.113333625614729	0.0648864839561862	0.070339741766113	0.0597791332932089	0.474116021938134	0.48166503439961	0.467045854819673	0.471823853798333	0.479365852133938	0.464768464108245	0.000604781418365284	0.000856575705190747	0.000855799720334139
214	8.47500280622663	0.29	6.49323232339514	6.27790931497437	6.70855533181591	0.365613450839693	9.94496653682082	9.66597797727177	10.2239550963699	1	0.65	1.53	6.69656730350082	6.88984993566902	7.08313256783722	9.26819230405286	9.53569959887717	9.80320689370147	9.27068783667083	9.53907085249389	9.80447519487488	6.49323232339514	1.22667435002856	0.12447731012332	0.112181154287385	0.0648864839561862	0.070339741766113	0.0597791332932089	0.474116021938134	0.48166503439961	0.467045854819673	0.471823853798333	0.479365852133938	0.464768464108245	0.000604781418365284	0.000856575705190747	0.000855799720334139
214	8.47500280622663	0.29	6.49392989666636	6.27909058575874	6.70876920757399	0.370094855374242	9.89085398118946	9.61604431035023	10.1656636520287	0.98	0.63	1.54	6.75386803741617	6.94688173331358	7.13989542921099	9.39744602407156	9.66600853951514	9.93457105495872	9.37097770686026	9.63874449925576	9.9063546434171	6.49392989666636	1.22175861989909	0.0830434812283167	-0.0432058491757313	0.0648864839561862	0.070339741766113	0.0597791332932089	0.474116021938134	0.48166503439961	0.467045854819673	0.471823853798333	0.479365852133938	0.464768464108245	0.000604781418365284	0.000856575705190747	0.000855799720334139
214	8.47500280622663	0.29	6.49410422490726	6.27691347613796	6.71129497367656	0.3563875182128	9.90990051591132	9.62628012656999	10.1935209052526	1	0.64	1.53	6.64864836109388	6.84453838423608	7.04042840737827	9.19100363065616	9.4617994099073	9.73259518915843	9.18233699742696	9.45305452427408	9.72348049423563	6.49410422490726	1.2322406423446	-0.0417240862773842	-0.0170545015140095	0.0648864839561862	0.070339741766113	0.0597791332932089	0.474116021938134	0.48166503439961	0.467045854819673	0.471823853798333	0.479365852133938	0.464768464108245	0.000604781418365284	0.000856575705190747	0.000855799720334139
214	8.47500280622663	0.29	6.49589294383213	6.28101761031864	6.71076827734561	0.357696384302481	9.95244331968186	9.66841621345823	10.2364704259055	1.01	0.66	1.56	6.67508155491866	6.87117407472673	7.06726659453481	9.2261254386788	9.49715945833101	9.76819347798322	9.2172845690894	9.48791278773926	9.75913570189901	6.49589294383213	1.23915705752393	-0.112068318388177	-0.00972319703627428	0.0648864839561862	0.070339741766113	0.0597791332932089	0.474116021938134	0.48166503439961	0.467045854819673	0.471823853798333	0.479365852133938	0.464768464108245	0.000604781418365284	0.000856575705190747	0.000855799720334139
214	8.47500280622663	0.29	6.49705628142468	6.2800563356444	6.71405622720495	0.364824538671143	9.92543014701458	9.64651548816727	10.2043448058619	0.99	0.65	1.54	6.71476685970513	6.90891436407717	7.10306186844921	9.31041045103875	9.57960713225128	9.84880381346381	9.30971297925775	9.57946623850544	9.84778536581582	6.49705628142468	1.22758096223611	0.000488805029973645	-0.0677686159581318	0.0648864839561862	0.070339741766113	0.0597791332932089	0.474116021938134	0.48166503439961	0.467045854819673	0.471823853798333	0.479365852133938	0.464768464108245	0.000604781418365284	0.000856575705190747	0.000855799720334139
214	8.47500280622663	0.29	6.49778674484069	6.28254593500491	6.71302755467647	0.370429933342012	10.0959178691621	9.81561213925215	10.3762235990721	0.99	0.64	1.52	6.85113867537013	7.0467875457482	7.24243641612627	9.50957686251731	9.78114310268313	10.052709342849	9.51310279311118	9.78433905733681	10.0564482332518	6.49778674484069	1.21978140536605	-0.13783162499169	-0.244613186147025	0.0648864839561862	0.070339741766113	0.0597791332932089	0.474116021938134	0.48166503439961	0.467045854819673	0.471823853798333	0.479365852133938	0.464768464108245	0.000604781418365284	0.000856575705190747	0.000855799720334139
214	8.47500280622663	0.29	6.49779769621183	6.28095356579446	6.7146418266292	0.354582218466125	9.84048310013534	9.55773768302469	10.123228517246	0.99	0.64	1.55	6.6660846526038	6.86328664203933	7.06048863147485	9.24998420588889	9.52362538848863	9.79726657108837	9.23570125141317	9.50690892421077	9.78106047433228	6.49779769621183	1.23045454464936	0.0502770137283902	0.0423311164579188	0.0648864839561862	0.070339741766113	0.0597791332932089	0.474116021938134	0.48166503439961	0.467045854819673	0.471823853798333	0.479365852133938	0.464768464108245	0.000604781418365284	0.000856575705190747	0.000855799720334139
214	8.47500280622663	0.29	6.49790952174737	6.28353776360457	6.71228127989016	0.360718123328441	9.86284586865032	9.58321724248193	10.1424744948187	1.02	0.65	1.57	6.55407423277621	6.74531551711156	6.9365568014469	9.02619968802335	9.28957510302437	9.55295051802538	9.00993736966692	9.27296684737596	9.53468758223967	6.49790952174737	1.24618126839563	-0.0783475530601454	0.0369388346761616	0.0648864839561862	0.070339741766113	0.0597791332932089	0.474116021938134	0.48166503439961	0.467045854819673	0.471823853798333	0.479365852133938	0.464768464108245	0.000604781418365284	0.000856575705190747	0.000855799720334139
214	8.47500280622663	0.29	6.49846842897782	6.28391108257647	6.71302577537917	0.376752354055146	10.1403276258235	9.86256648265109	10.418088768996	0.99	0.64	1.54	6.8684158763181	7.06185224492924	7.25528861354037	9.52520883448639	9.7934689166341	10.0617289987818	9.5091033569636	9.7770204083335	10.0448884977477	6.49846842897782	1.23049157008702	-0.0140752080885808	-0.0553958211367746	0.0648864839561862	0.070339741766113	0.0597791332932089	0.474116021938134	0.48166503439961	0.467045854819673	0.471823853798333	0.479365852133938	0.464768464108245	0.000604781418365284	0.000856575705190747	0.000855799720334139
214	8.47500280622663	0.29	6.49851940803484	6.28041076053071	6.71662805553897	0.364596830431586	10.0452821850357	9.76286081658765	10.3277035534837	1.01	0.65	1.52	6.73625968482186	6.9311271231834	7.12599456154493	9.30854538730463	9.57782425708801	9.84710312687138	9.31368050914644	9.58187426061475	9.85202121235061	6.49851940803484	1.22809137944564	0.00160365226004935	-0.0326191978268904	0.0648864839561862	0.070339741766113	0.0597791332932089	0.474116021938134	0.48166503439961	0.467045854819673	0.471823853798333	0.479365852133938	0.464768464108245	0.000604781418365284	0.000856575705190747	0.000855799720334139
214	8.47500280622663	0.29	6.49876499055091	6.28171454585286	6.71581543524896	0.365102422606703	10.0263982733097	9.74481516584838	10.307981380771	0.99	0.65	1.53	6.7841244035805	6.98015632398666	7.17618824439282	9.40708076897823	9.67890480976164	9.95072885054506	9.40273706453798	9.67555621824298	9.94733864384564	6.49876499055091	1.23019861703069	0.0898700071537354	0.0785113521412845	0.0648864839561862	0.070339741766113	0.0597791332932089	0.474116021938134	0.48166503439961	0.467045854819673	0.471823853798333	0.479365852133938	0.464768464108245	0.000604781418365284	0.000856575705190747	0.000855799720334139
214	8.47500280622663	0.29	6.49979015277729	6.28447217361754	6.71510813193705	0.364487812370813	9.91725648053907	9.63836891626599	10.1961440448122	1	0.64	1.53	6.68745451962416	6.88095695954608	7.07445939946799	9.26094128928198	9.52890793192472	9.79687457456745	9.25748214558627	9.52607555806852	9.79406501537411	6.49979015277729	1.22760330012359	0.026448712452889	-0.025972841584846	0.0648864839561862	0.070339741766113	0.0597791332932089	0.474116021938134	0.48166503439961	0.467045854819673	0.471823853798333	0.479365852133938	0.464768464108245	0.000604781418365284	0.000856575705190747	0.000855799720334139
214	8.47500280622663	0.29	6.50117330791138	6.28662007084812	6.71572654497463	0.360744647747618	9.8458672928253	9.56673609194264	10.124998493708	1	0.65	1.56	6.62822760759389	6.82162116565279	7.0150147237117	9.17383039545363	9.44149768243289	9.70916496941216	9.15800040280129	9.42596413359819	9.69253631091416	6.50117330791138	1.23871453749784	0.10508078474037	0.131280757328063	0.0648864839561862	0.070339741766113	0.0597791332932089	0.474116021938134	0.48166503439961	0.467045854819673	0.471823853798333	0.479365852133938	0.464768464108245	0.000604781418365284	0.000856575705190747	0.000855799720334139
214	8.47500280622663	0.29	6.50185023842909	6.2872729421655	6.71642753469267	0.370708680013399	10.1213307135586	9.84048727826817	10.4021741488491	1.01	0.65	1.55	6.79533085419788	6.98926678511897	7.18320271604006	9.39310263450274	9.66117789717141	9.92925315984009	9.37979423320537	9.6478728086516	9.91542987285453	6.50185023842909	1.23600968712345	0.0486898120912062	0.0749189861549341	0.0648864839561862	0.070339741766113	0.0597791332932089	0.474116021938134	0.48166503439961	0.467045854819673	0.471823853798333	0.479365852133938	0.464768464108245	0.000604781418365284	0.000856575705190747	0.000855799720334139
214	8.47500280622663	0.29	6.50206226882404	6.2853609369837	6.71876360066438	0.364993579319552	9.93517918460622	9.65609237056662	10.2142659986458	1	0.65	1.57	6.67562717114058	6.86857059456813	7.06151401799569	9.23170078613853	9.49852155189919	9.76534231765986	9.2183848262907	9.48534839223646	9.75191866956581	6.50206226882404	1.23771521153739	-0.0807985136667821	-0.048432222364781	0.0648864839561862	0.070339741766113	0.0597791332932089	0.474116021938134	0.48166503439961	0.467045854819673	0.471823853798333	0.479365852133938	0.464768464108245	0.000604781418365284	0.000856575705190747	0.000855799720334139
214	8.47500280622663	0.29	6.50269389718292	6.28845240933886	6.71693538502697	0.36376487811794	9.87835890060706	9.60013117472765	10.1565866264865	1	0.64	1.55	6.64802612789049	6.84069695264121	7.03336777739193	9.19944942905701	9.46606473330693	9.73268003755685	9.18439805121229	9.45111161022986	9.71734573179345	6.50269389718292	1.22669834437951	0.14214205740432	0.115057487569707	0.0648864839561862	0.070339741766113	0.0597791332932089	0.474116021938134	0.48166503439961	0.467045854819673	0.471823853798333	0.479365852133938	0.464768464108245	0.000604781418365284	0.000856575705190747	0.000855799720334139
214	8.47500280622663	0.29	6.50414151125145	6.28727540177491	6.72100762072798	0.357279813095246	9.84651844388031	9.56525933420183	10.1277775535588	1	0.64	1.56	6.64114758908727	6.83642543706691	7.03170328504655	9.19918297392158	9.46967788917842	9.74017280443527	9.18077666026597	9.44987401419909	9.71875460936744	6.50414151125145	1.23190916045382	-0.027082149567061	-0.049398112490555	0.0648864839561862	0.070339741766113	0.0597791332932089	0.474116021938134	0.48166503439961	0.467045854819673	0.471823853798333	0.479365852133938	0.464768464108245	0.000604781418365284	0.000856575705190747	0.000855799720334139
214	8.47500280622663	0.29	6.50421507947635	6.28886938267618	6.71956077627651	0.372405935136824	10.2144747978208	9.93207503599722	10.4968745596444	1	0.65	1.55	6.90451468072322	7.10083149209214	7.29714830346106	9.56865805666951	9.84072474428326	10.112791431897	9.5588796863183	9.83082978049619	10.1009530826334	6.50421507947635	1.23355959956776	-0.141363403507206	-0.0959416615773456	0.0648864839561862	0.070339741766113	0.0597791332932089	0.474116021938134	0.48166503439961	0.467045854819673	0.471823853798333	0.479365852133938	0.464768464108245	0.000604781418365284	0.000856575705190747	0.000855799720334139
214	8.47500280622663	0.29	6.50431802660351	6.28956691790004	6.71906913530697	0.369394791679613	9.93484634259426	9.65839944838266	10.2112932368058	0.99	0.64	1.53	6.72767306415988	6.92023543785312	7.11279781154635	9.33080141925827	9.59787166072473	9.86494190219119	9.31584589800011	9.58101944239867	9.84755355184067	6.50431802660351	1.22354661864628	0.0939763635286464	0.00487801931349551	0.0648864839561862	0.070339741766113	0.0597791332932089	0.474116021938134	0.48166503439961	0.467045854819673	0.471823853798333	0.479365852133938	0.464768464108245	0.000604781418365284	0.000856575705190747	0.000855799720334139
214	8.47500280622663	0.29	6.5043278231755	6.28742241073134	6.72123323561966	0.358969512632338	9.7801052190631	9.50176801854684	10.0584424195794	0.99	0.65	1.53	6.61361117940917	6.8073450210886	7.00107886276802	9.16993729024737	9.43855410653831	9.70717092282925	9.17622580571049	9.4451908403961	9.71376832187767	6.5043278231755	1.22256835924545	0.00928735836894559	-0.0394611743315915	0.0648864839561862	0.070339741766113	0.0597791332932089	0.474116021938134	0.48166503439961	0.467045854819673	0.471823853798333	0.479365852133938	0.464768464108245	0.000604781418365284	0.000856575705190747	0.000855799720334139
214	8.47500280622663	0.29	6.50667152289108	6.29235876868855	6.7209842770936	0.368903770903863	9.9586018502615	9.68120164212165	10.2360020584013	0.99	0.64	1.52	6.76036031718374	6.95406822952882	7.1477761418739	9.38521627962492	9.65413547433295	9.92305466904098	9.38424060399827	9.65213420040149	9.92113356332788	6.50667152289108	1.22485583218372	-0.202774395283758	-0.292352399832434	0.0648864839561862	0.070339741766113	0.0597791332932089	0.474116021938134	0.48166503439961	0.467045854819673	0.471823853798333	0.479365852133938	0.464768464108245	0.000604781418365284	0.000856575705190747	0.000855799720334139
214	8.47500280622663	0.29	6.50668916278561	6.2876467995777	6.72573152599353	0.36383150355679	9.94356295314356	9.66353903744038	10.2235868688467	1	0.64	1.55	6.68062835123157	6.87421536971636	7.06780238820116	9.23853860690342	9.50624712922189	9.77395565154037	9.22462571662869	9.49306348250347	9.75932795546733	6.50668916278561	1.22834241360918	0.00693711499729161	-0.000837257405558884	0.0648864839561862	0.070339741766113	0.0597791332932089	0.474116021938134	0.48166503439961	0.467045854819673	0.471823853798333	0.479365852133938	0.464768464108245	0.000604781418365284	0.000856575705190747	0.000855799720334139
214	8.47500280622663	0.29	6.50716821061607	6.29144668995623	6.72288973127591	0.360154557395813	9.75411327833517	9.47722916003392	10.0309973966364	1	0.65	1.54	6.56052686727754	6.75219741428701	6.94386796129648	9.07709322148906	9.34228707835695	9.60748093522484	9.07343190847357	9.33951716207579	9.60401604453438	6.50716821061607	1.22510696819081	0.0161624355559303	-0.0202631494569889	0.0648864839561862	0.070339741766113	0.0597791332932089	0.474116021938134	0.48166503439961	0.467045854819673	0.471823853798333	0.479365852133938	0.464768464108245	0.000604781418365284	0.000856575705190747	0.000855799720334139
214	8.47500280622663	0.29	6.5079226801883	6.2917439339024	6.7241014264742	0.366393802662197	10.0146960918442	9.73422339454183	10.2951687891466	1.02	0.65	1.55	6.66440634191912	6.85642823692567	7.04845013193223	9.18185216511269	9.4464093607514	9.71096655639011	9.16854542562949	9.43265650355909	9.69825763616248	6.5079226801883	1.24138467416798	-0.0117131185994464	0.0614002185865808	0.0648864839561862	0.070339741766113	0.0597791332932089	0.474116021938134	0.48166503439961	0.467045854819673	0.471823853798333	0.479365852133938	0.464768464108245	0.000604781418365284	0.000856575705190747	0.000855799720334139
214	8.47500280622663	0.29	6.50809500510658	6.29121784075359	6.72497216945958	0.361634972707055	9.89177093460812	9.61187889290337	10.1716629763129	0.99	0.63	1.54	6.69131252655523	6.88615945977293	7.08100639299062	9.27824249204545	9.54841924556735	9.81859599908926	9.25546909248914	9.52472453062746	9.79384148204944	6.50809500510658	1.22556204826081	0.0685976879280597	-0.0190266103712011	0.0648864839561862	0.070339741766113	0.0597791332932089	0.474116021938134	0.48166503439961	0.467045854819673	0.471823853798333	0.479365852133938	0.464768464108245	0.000604781418365284	0.000856575705190747	0.000855799720334139
214	8.47500280622663	0.29	6.50912503921277	6.29356344639954	6.72468663202601	0.370424635262259	10.0536432088159	9.77450803306491	10.3327783845669	1.01	0.65	1.57	6.73492075346034	6.9272530203966	7.11958528733286	9.30172427295173	9.56735794279315	9.83299161263458	9.28205915396262	9.54768212196229	9.81441311728627	6.50912503921277	1.24727023964931	-0.18448910075402	-0.0908300409985632	0.0648864839561862	0.070339741766113	0.0597791332932089	0.474116021938134	0.48166503439961	0.467045854819673	0.471823853798333	0.479365852133938	0.464768464108245	0.000604781418365284	0.000856575705190747	0.000855799720334139
214	8.47500280622663	0.29	6.51070732827219	6.29633481031313	6.72507984623124	0.368628492232869	9.95592147482857	9.67843190086281	10.2334110487943	1.01	0.65	1.55	6.64643362192976	6.8369930072757	7.02755239262164	9.16774882024531	9.43059663902556	9.6934444578058	9.16316799243198	9.42595642861207	9.68789026417039	6.51070732827219	1.23505498410439	-0.0331962700314025	0.00689123178920989	0.0648864839561862	0.070339741766113	0.0597791332932089	0.474116021938134	0.48166503439961	0.467045854819673	0.471823853798333	0.479365852133938	0.464768464108245	0.000604781418365284	0.000856575705190747	0.000855799720334139
214	8.47500280622663	0.29	6.51079261167875	6.29380220954619	6.7277830138113	0.358771417729556	9.81717642028424	9.53766389024344	10.096688950325	1	0.66	1.56	6.60221678459823	6.79570256251798	6.98918834043773	9.13469741968214	9.40240054031154	9.67010366094093	9.1419676392623	9.41082773185159	9.67789093793202	6.51079261167875	1.23718219305659	0.000790266928984428	0.0861548100659355	0.0648864839561862	0.070339741766113	0.0597791332932089	0.474116021938134	0.48166503439961	0.467045854819673	0.471823853798333	0.479365852133938	0.464768464108245	0.000604781418365284	0.000856575705190747	0.000855799720334139
214	8.47500280622663	0.29	6.5114208114527	6.2956231722901	6.72721845061529	0.359833378843393	9.91771340512357	9.63598897335931	10.1994378368878	0.99	0.64	1.54	6.73148036049252	6.9282865715348	7.12509278257708	9.34657924110766	9.61984228996757	9.89310533882748	9.33470365604757	9.60627745988862	9.87989953921764	6.5114208114527	1.22753143882937	0.123226266112501	0.0956693922717162	0.0648864839561862	0.070339741766113	0.0597791332932089	0.474116021938134	0.48166503439961	0.467045854819673	0.471823853798333	0.479365852133938	0.464768464108245	0.000604781418365284	0.000856575705190747	0.000855799720334139
214	8.47500280622663	0.29	6.51249441710008	6.29629813750453	6.72869069669562	0.355596106489537	9.91070334191326	9.62656998409523	10.1948366997313	1	0.65	1.54	6.69384613349704	6.89141857952611	7.08899102555517	9.27762086596543	9.55145480407262	9.82528874217981	9.2699159732826	9.54328444058296	9.81718687438021	6.51249441710008	1.2295332830354	-0.00160328264258959	-0.0224897396659583	0.0648864839561862	0.070339741766113	0.0597791332932089	0.474116021938134	0.48166503439961	0.467045854819673	0.471823853798333	0.479365852133938	0.464768464108245	0.000604781418365284	0.000856575705190747	0.000855799720334139
214	8.47500280622663	0.29	6.51250086285943	6.29727818008063	6.72772354563824	0.371575175812015	10.1685831120016	9.88695180497845	10.4502144190248	1	0.65	1.53	6.86926861802452	7.06494076626069	7.26061291449687	9.51773103165855	9.78884502950282	10.0599590273471	9.51647061311138	9.78657326583782	10.0576938528834	6.51250086285943	1.21981748677652	0.115753941035001	0.0473056098775284	0.0648864839561862	0.070339741766113	0.0597791332932089	0.474116021938134	0.48166503439961	0.467045854819673	0.471823853798333	0.479365852133938	0.464768464108245	0.000604781418365284	0.000856575705190747	0.000855799720334139
214	8.47500280622663	0.29	6.51330244923534	6.29646894243341	6.73013595603727	0.371816901227245	10.087506951594	9.80826570050023	10.3667482026878	1	0.64	1.55	6.8069806289127	7.00077531647828	7.19457000404386	9.42734527929951	9.69574172885228	9.96413817840506	9.40798996105548	9.67654302794004	9.94571579928064	6.51330244923534	1.23086918496182	0.0342028113762071	0.00658945177507323	0.0648864839561862	0.070339741766113	0.0597791332932089	0.474116021938134	0.48166503439961	0.467045854819673	0.471823853798333	0.479365852133938	0.464768464108245	0.000604781418365284	0.000856575705190747	0.000855799720334139
214	8.47500280622663	0.29	6.51442754135016	6.29892855817449	6.72992652452582	0.366100227398253	9.97507773257377	9.69553786491278	10.2546176002348	1	0.65	1.54	6.71176013871789	6.90527230556109	7.09878447240429	9.28639764070733	9.55414125676035	9.82188487281337	9.28234668163342	9.55130387048602	9.81905816251363	6.51442754135016	1.22987852151792	-0.0438203667530091	-0.0581375189351063	0.0648864839561862	0.070339741766113	0.0597791332932089	0.474116021938134	0.48166503439961	0.467045854819673	0.471823853798333	0.479365852133938	0.464768464108245	0.000604781418365284	0.000856575705190747	0.000855799720334139
214	8.47500280622663	0.29	6.51473899000661	6.29869080634163	6.73078717367159	0.365021006150364	9.88025587214571	9.6027283169371	10.1577834273543	1	0.64	1.56	6.66643864450109	6.85910476582552	7.05177088714995	9.23382777925502	9.50069377444037	9.76755976962573	9.20215244518863	9.4683422380461	9.73624772661389	6.51473899000661	1.23253732161905	-0.0634818505327688	-0.102951681747971	0.0648864839561862	0.070339741766113	0.0597791332932089	0.474116021938134	0.48166503439961	0.467045854819673	0.471823853798333	0.479365852133938	0.464768464108245	0.000604781418365284	0.000856575705190747	0.000855799720334139
214	8.47500280622663	0.29	6.51498367030486	6.30025498959094	6.72971235101879	0.361932258009367	9.96232661009245	9.6806195754913	10.2440336446936	0.99	0.65	1.54	6.74995648996513	6.94638092454254	7.14280535911996	9.36537759148877	9.63791105162988	9.91044451177099	9.36489410915576	9.63737617575206	9.90942605382456	6.51498367030486	1.23166102751762	0.0104189921930812	0.0125344196749799	0.0648864839561862	0.070339741766113	0.0597791332932089	0.474116021938134	0.48166503439961	0.467045854819673	0.471823853798333	0.479365852133938	0.464768464108245	0.000604781418365284	0.000856575705190747	0.000855799720334139
214	8.47500280622663	0.29	6.51510873032906	6.30002571750767	6.73019174315044	0.367997465106415	9.96219649725784	9.68415522438529	10.2402377701304	1	0.64	1.55	6.69847620998957	6.8907958092296	7.08311540846962	9.2651365222482	9.53114737113434	9.79715822002047	9.24818120030343	9.5137072957501	9.7800202982341	6.51510873032906	1.23349936682956	0.0326536740648213	0.0218553354457661	0.0648864839561862	0.070339741766113	0.0597791332932089	0.474116021938134	0.48166503439961	0.467045854819673	0.471823853798333	0.479365852133938	0.464768464108245	0.000604781418365284	0.000856575705190747	0.000855799720334139
214	8.47500280622663	0.29	6.51511741786942	6.29946398255035	6.73077085318848	0.360828213778773	9.93363001393936	9.65206175059735	10.2151982772814	1	0.65	1.55	6.70888773604847	6.90459823993939	7.10030874383031	9.29702701571325	9.56823826764045	9.83944951956765	9.28101459486658	9.55123336115529	9.82121383865653	6.51511741786942	1.22619861754638	0.0988707327388512	0.0613738931976673	0.0648864839561862	0.070339741766113	0.0597791332932089	0.474116021938134	0.48166503439961	0.467045854819673	0.471823853798333	0.479365852133938	0.464768464108245	0.000604781418365284	0.000856575705190747	0.000855799720334139
214	8.47500280622663	0.29	6.51662569526644	6.29805688214175	6.73519450839113	0.361195919641645	10.0376182131013	9.75332907692817	10.3219073492744	1	0.65	1.53	6.75751019842712	6.95447748229908	7.15144476617104	9.3527663571051	9.62537992807342	9.89799349904174	9.35779596112381	9.62848703688368	9.90282384149763	6.51662569526644	1.22322413906239	0.151359913350588	0.106003967052049	0.0648864839561862	0.070339741766113	0.0597791332932089	0.474116021938134	0.48166503439961	0.467045854819673	0.471823853798333	0.479365852133938	0.464768464108245	0.000604781418365284	0.000856575705190747	0.000855799720334139
214	8.47500280622663	0.29	6.51785640720243	6.30322447878451	6.73248833562035	0.374011161847826	10.1247646335249	9.84580387383075	10.403725393219	1.01	0.66	1.56	6.77960128587494	6.97168745266907	7.16377361946319	9.36107965099563	9.62630673904882	9.891533827102	9.36220333442375	9.62689531213634	9.89304438815354	6.51785640720243	1.24240093390481	-0.115077907010174	-0.029974082480175	0.0648864839561862	0.070339741766113	0.0597791332932089	0.474116021938134	0.48166503439961	0.467045854819673	0.471823853798333	0.479365852133938	0.464768464108245	0.000604781418365284	0.000856575705190747	0.000855799720334139
214	8.47500280622663	0.29	6.51788465116803	6.30324316783585	6.73252613450021	0.370635036887264	10.0910727767751	9.81102472783418	10.371120825716	1	0.65	1.55	6.78773011704395	6.98148057927882	7.17523104151369	9.38938920996584	9.6574020018955	9.92541479382517	9.3855881434397	9.65271643294991	9.92066444391303	6.51788465116803	1.23512780922282	-0.0205913618731451	0.000682558159694513	0.0648864839561862	0.070339741766113	0.0597791332932089	0.474116021938134	0.48166503439961	0.467045854819673	0.471823853798333	0.479365852133938	0.464768464108245	0.000604781418365284	0.000856575705190747	0.000855799720334139
214	8.47500280622663	0.29	6.51951396678375	6.30458833865393	6.73443959491358	0.367236599444518	9.9157287060511	9.63853108364594	10.1929263284563	1.01	0.65	1.56	6.6200931956093	6.81048258980207	7.00087198399484	9.13197562062367	9.39460505118015	9.65723448173662	9.11177571602264	9.3722404518835	9.63479617811678	6.51951396678375	1.23732918202868	-0.0259655263127743	-0.00680551110663445	0.0648864839561862	0.070339741766113	0.0597791332932089	0.474116021938134	0.48166503439961	0.467045854819673	0.471823853798333	0.479365852133938	0.464768464108245	0.000604781418365284	0.000856575705190747	0.000855799720334139
214	8.47500280622663	0.29	6.52207098300326	6.30722465622298	6.73691730978353	0.365387659196467	9.92935028671131	9.65066417972982	10.2080363936928	0.99	0.65	1.55	6.71795432271427	6.9119513888446	7.10594845497493	9.31499129863051	9.58398404495715	9.8529767912838	9.30842402567095	9.57691493120712	9.84444474741014	6.52207098300326	1.23014585849284	0.00865544077358471	-0.00024825271207315	0.0648864839561862	0.070339741766113	0.0597791332932089	0.474116021938134	0.48166503439961	0.467045854819673	0.471823853798333	0.479365852133938	0.464768464108245	0.000604781418365284	0.000856575705190747	0.000855799720334139
214	8.47500280622663	0.29	6.52539221352233	6.30824175447702	6.74254267256763	0.355526570524091	9.78912836389594	9.50843789377347	10.0698188340184	1	0.65	1.54	6.57598641275841	6.77011048848329	6.96423456420816	9.0952074274165	9.36369927404618	9.63219112067587	9.08618364661372	9.35447085107398	9.62264487699577	6.52539221352233	1.23121376829006	0.077551169784385	0.095744882174434	0.0648864839561862	0.070339741766113	0.0597791332932089	0.474116021938134	0.48166503439961	0.467045854819673	0.471823853798333	0.479365852133938	0.464768464108245	0.000604781418365284	0.000856575705190747	0.000855799720334139
214	8.47500280622663	0.29	6.52623204380679	6.309759165313	6.74270492230057	0.363932953666701	9.89183607227601	9.61332989299912	10.1703422515529	1.01	0.65	1.57	6.6385225954954	6.83084612799594	7.02316966049649	9.1763776750176	9.4422249843596	9.70807229370161	9.15921435121824	9.42359908255741	9.68914253173118	6.52623204380679	1.23787481028408	-0.0784469934078793	-0.0333665161314868	0.0648864839561862	0.070339741766113	0.0597791332932089	0.474116021938134	0.48166503439961	0.467045854819673	0.471823853798333	0.479365852133938	0.464768464108245	0.000604781418365284	0.000856575705190747	0.000855799720334139
214	8.47500280622663	0.29	6.52629186614758	6.30899767195325	6.74358606034191	0.35619549133423	9.88497300646215	9.60194757997716	10.1679984329471	1.02	0.66	1.56	6.54840872950825	6.7414285474181	6.93444836532795	9.00874611503714	9.27428643277646	9.53982675051577	9.00868540444229	9.27547871663032	9.53989463832145	6.52629186614758	1.24854916323642	-0.0611305589856011	0.106947417933065	0.0648864839561862	0.070339741766113	0.0597791332932089	0.474116021938134	0.48166503439961	0.467045854819673	0.471823853798333	0.479365852133938	0.464768464108245	0.000604781418365284	0.000856575705190747	0.000855799720334139
214	8.47500280622663	0.29	6.52728582223254	6.30822567378149	6.74634597068359	0.355032339680362	9.76912178344914	9.48870261072515	10.0495409561731	0.98	0.63	1.52	6.66110272561257	6.8579579746784	7.05481322374422	9.26655784859025	9.54041198782353	9.81426612705681	9.24753660916485	9.52074764239636	9.79496472926543	6.52728582223254	1.2121405820436	0.0460839911998291	-0.13779378752195	0.0648864839561862	0.070339741766113	0.0597791332932089	0.474116021938134	0.48166503439961	0.467045854819673	0.471823853798333	0.479365852133938	0.464768464108245	0.000604781418365284	0.000856575705190747	0.000855799720334139
214	8.47500280622663	0.29	6.52785859429572	6.31246943541511	6.74324775317633	0.370809316615937	10.0365385339239	9.7581079442196	10.3149691236281	1	0.64	1.54	6.776344986396	6.96969617100955	7.1630473556231	9.38715424742318	9.65500032042169	9.92284639342021	9.37303461566861	9.6409713162316	9.90729360804646	6.52785859429572	1.23169846737185	-0.02874156259624	-0.0593838127236595	0.0648864839561862	0.070339741766113	0.0597791332932089	0.474116021938134	0.48166503439961	0.467045854819673	0.471823853798333	0.479365852133938	0.464768464108245	0.000604781418365284	0.000856575705190747	0.000855799720334139
214	8.47500280622663	0.29	6.52878572541489	6.30929914486966	6.74827230596013	0.361802254672201	9.8812567169586	9.60176345093755	10.1607499829796	0.98	0.64	1.52	6.74604716541298	6.94241471441869	7.13878226342441	9.3877693303685	9.66103354107354	9.93429775177857	9.37720408231982	9.64927531624983	9.92243224172787	6.52878572541489	1.21483721270195	0.00234754909007155	-0.141409478161573	0.0648864839561862	0.070339741766113	0.0597791332932089	0.474116021938134	0.48166503439961	0.467045854819673	0.471823853798333	0.479365852133938	0.464768464108245	0.000604781418365284	0.000856575705190747	0.000855799720334139
214	8.47500280622663	0.29	6.53007992293863	6.31264572073009	6.74751412514716	0.366305803515882	10.061931154855	9.78008217025577	10.3437801394543	0.98	0.64	1.55	6.86571910870126	7.06358001882903	7.26144092895679	9.55124530881091	9.82649951885568	10.1017537289005	9.53076890735605	9.80547076494398	10.0804899716008	6.53007992293863	1.22637087752944	0.0207943816126431	-0.0321162746931769	0.0648864839561862	0.070339741766113	0.0597791332932089	0.474116021938134	0.48166503439961	0.467045854819673	0.471823853798333	0.479365852133938	0.464768464108245	0.000604781418365284	0.000856575705190747	0.000855799720334139
214	8.47500280622663	0.29	6.53015087731654	6.31266169771526	6.74764005691782	0.370456061007802	10.2155725995557	9.9319606314408	10.4991845676705	0.99	0.65	1.55	6.94223864256424	7.14047764467103	7.33871664677781	9.64137972066779	9.91669400949665	10.1920082983255	9.63087111701012	9.90541966248499	10.1807736395321	6.53015087731654	1.23035083594416	-0.0696194329209043	-0.0930427624768036	0.0648864839561862	0.070339741766113	0.0597791332932089	0.474116021938134	0.48166503439961	0.467045854819673	0.471823853798333	0.479365852133938	0.464768464108245	0.000604781418365284	0.000856575705190747	0.000855799720334139
214	8.47500280622663	0.29	6.53139978032751	6.31209097176452	6.75070858889051	0.357404542566356	9.90211999444135	9.61934946546773	10.184890523415	1.01	0.65	1.54	6.61109073747735	6.80543045157549	6.99977016567364	9.12176000045573	9.38990338268329	9.65804676491084	9.12255953393582	9.39097516112786	9.65916149621319	6.53139978032751	1.23693903068953	0.10012256519359	0.176031746244122	0.0648864839561862	0.070339741766113	0.0597791332932089	0.474116021938134	0.48166503439961	0.467045854819673	0.471823853798333	0.479365852133938	0.464768464108245	0.000604781418365284	0.000856575705190747	0.000855799720334139
214	8.47500280622663	0.29	6.53165497111538	6.31530270067447	6.7480072415563	0.362219176348655	9.89662528260849	9.61694985944569	10.1763007057713	1	0.65	1.56	6.65128543187311	6.84471485543495	7.03814427899679	9.19948773914522	9.46702273349682	9.73455772784842	9.18350967814719	9.45109091699141	9.71858094300404	6.53165497111538	1.23437760334759	0.00172810964217727	0.00243246965416432	0.0648864839561862	0.070339741766113	0.0597791332932089	0.474116021938134	0.48166503439961	0.467045854819673	0.471823853798333	0.479365852133938	0.464768464108245	0.000604781418365284	0.000856575705190747	0.000855799720334139
214	8.47500280622663	0.29	6.53225119451499	6.31547511793029	6.7490272710997	0.362271580817013	9.96585741486282	9.68425745438559	10.2474573753401	1	0.65	1.55	6.68866078170437	6.88315443500151	7.07764808829866	9.24629969000802	9.51516466386182	9.78402963771563	9.23468104392518	9.50392474300187	9.77270934295338	6.53225119451499	1.23479973369619	-0.0888403749845457	-0.0528581960903109	0.0648864839561862	0.070339741766113	0.0597791332932089	0.474116021938134	0.48166503439961	0.467045854819673	0.471823853798333	0.479365852133938	0.464768464108245	0.000604781418365284	0.000856575705190747	0.000855799720334139
214	8.47500280622663	0.29	6.53319605406988	6.317726478044	6.74866563009576	0.369636352168227	10.0841832476244	9.80372634132736	10.3646401539214	1.01	0.65	1.55	6.72670214102975	6.91913408031205	7.11156601959436	9.27542485515973	9.54076854886347	9.80611224256721	9.26407096118635	9.5312770414975	9.79492033053896	6.53319605406988	1.24390963453614	0.162282381859416	0.254264339700035	0.0648864839561862	0.070339741766113	0.0597791332932089	0.474116021938134	0.48166503439961	0.467045854819673	0.471823853798333	0.479365852133938	0.464768464108245	0.000604781418365284	0.000856575705190747	0.000855799720334139
214	8.47500280622663	0.29	6.53403672931871	6.31809509277751	6.7499783658599	0.363682978510495	10.0558595560524	9.7725823372767	10.3391367748281	0.98	0.64	1.51	6.87539342315812	7.0746900122973	7.27398660143647	9.57286729416985	9.85035538577256	10.1278434773753	9.57185379441151	9.84938552088939	10.1275759287422	6.53403672931871	1.21482552952091	0.0192460836090199	-0.0944144526706415	0.0648864839561862	0.070339741766113	0.0597791332932089	0.474116021938134	0.48166503439961	0.467045854819673	0.471823853798333	0.479365852133938	0.464768464108245	0.000604781418365284	0.000856575705190747	0.000855799720334139
214	8.47500280622663	0.29	6.53501735197374	6.31707996377496	6.75295474017253	0.357266383638276	9.85721778890315	9.57564482616955	10.1387907516368	1.01	0.65	1.55	6.60603361022599	6.80028480576591	6.99453600130583	9.12803445290906	9.39644537995345	9.66485630699784	9.12409328517712	9.39298245261941	9.66203436288853	6.53501735197374	1.23658474034602	0.0280772744551833	0.0758204217487754	0.0648864839561862	0.070339741766113	0.0597791332932089	0.474116021938134	0.48166503439961	0.467045854819673	0.471823853798333	0.479365852133938	0.464768464108245	0.000604781418365284	0.000856575705190747	0.000855799720334139
214	8.47500280622663	0.29	6.53546452225893	6.31756045257668	6.75336859194117	0.365865454174133	9.87581588673485	9.59891767116508	10.1527141023046	1	0.64	1.54	6.66524943758525	6.85752066428186	7.04979189097848	9.23296130629822	9.49930284580518	9.76564438531215	9.21804907020269	9.48508355310186	9.74982797752027	6.53546452225893	1.22737554549695	0.0319822946839583	0.0124231506015275	0.0648864839561862	0.070339741766113	0.0597791332932089	0.474116021938134	0.48166503439961	0.467045854819673	0.471823853798333	0.479365852133938	0.464768464108245	0.000604781418365284	0.000856575705190747	0.000855799720334139
214	8.47500280622663	0.29	6.53606270683783	6.32027493381768	6.75185047985799	0.365954746486292	9.9626332496811	9.68335459313806	10.2419119062241	1	0.65	1.54	6.69234201117426	6.88535655670497	7.07837110223569	9.2536801657128	9.52056653653625	9.7874529073597	9.24668834840899	9.51256100950663	9.77859775239292	6.53606270683783	1.23302833670409	-0.120214450616826	-0.097250920956396	0.0648864839561862	0.070339741766113	0.0597791332932089	0.474116021938134	0.48166503439961	0.467045854819673	0.471823853798333	0.479365852133938	0.464768464108245	0.000604781418365284	0.000856575705190747	0.000855799720334139
214	8.47500280622663	0.29	6.53738802332149	6.32140715084658	6.7533688957964	0.363769719531951	9.84234659931876	9.56513607300971	10.1195571256278	0.99	0.64	1.54	6.67075743712845	6.8640849722426	7.05741250735674	9.25620530278402	9.52446259928498	9.79271989578593	9.24823480358525	9.51491162621359	9.78314690001806	6.53738802332149	1.22042874332431	-0.0885939703726579	-0.18762825340972	0.0648864839561862	0.070339741766113	0.0597791332932089	0.474116021938134	0.48166503439961	0.467045854819673	0.471823853798333	0.479365852133938	0.464768464108245	0.000604781418365284	0.000856575705190747	0.000855799720334139
214	8.47500280622663	0.29	6.53750113416737	6.31943011236988	6.75557215596485	0.355379512300421	9.81930827544361	9.53766205901774	10.1009544918695	0.98	0.64	1.54	6.69412626820316	6.89180315422093	7.0894800402387	9.31176495272472	9.58674044996435	9.86171594720397	9.2950195241878	9.56943463831119	9.84395094467241	6.53750113416737	1.21838402560201	-0.0173837180690879	-0.137546773406239	0.0648864839561862	0.070339741766113	0.0597791332932089	0.474116021938134	0.48166503439961	0.467045854819673	0.471823853798333	0.479365852133938	0.464768464108245	0.000604781418365284	0.000856575705190747	0.000855799720334139
214	8.47500280622663	0.29	6.53752398361365	6.32131842324518	6.75372954398212	0.369330311682262	10.0630184572189	9.78296628866774	10.3430706257701	0.98	0.64	1.53	6.88313642067457	7.08017658458441	7.27721674849426	9.58388736863131	9.85824060276691	10.1325938369025	9.56850257523987	9.84207546964724	10.1167647649718	6.53752398361365	1.22380495139817	0.0297480359420291	-0.0491196705364052	0.0648864839561862	0.070339741766113	0.0597791332932089	0.474116021938134	0.48166503439961	0.467045854819673	0.471823853798333	0.479365852133938	0.464768464108245	0.000604781418365284	0.000856575705190747	0.000855799720334139
214	8.47500280622663	0.29	6.53778524129183	6.32001251454077	6.7555579680429	0.361479620346047	10.0098553618529	9.72652674409372	10.2931839796121	1	0.65	1.56	6.71780117442674	6.91348719588216	7.10917321733759	9.28655424778963	9.55706669771117	9.82757914763271	9.27666441358017	9.54579050137484	9.81725948748237	6.53778524129183	1.23804671490007	0.165003790799239	0.216362468262823	0.0648864839561862	0.070339741766113	0.0597791332932089	0.474116021938134	0.48166503439961	0.467045854819673	0.471823853798333	0.479365852133938	0.464768464108245	0.000604781418365284	0.000856575705190747	0.000855799720334139
214	8.47500280622663	0.29	6.53919865610249	6.32114827758707	6.7572490346179	0.365135244542698	10.164358462633	9.87892106578087	10.4497958594851	1	0.64	1.54	6.8628263431331	7.06111796560767	7.25940958808223	9.50834206958437	9.78307211253637	10.0578021554884	9.49479763206409	9.76888301896564	10.0437591860888	6.53919865610249	1.2304793700878	0.0438805052912773	0.0307542045135226	0.0648864839561862	0.070339741766113	0.0597791332932089	0.474116021938134	0.48166503439961	0.467045854819673	0.471823853798333	0.479365852133938	0.464768464108245	0.000604781418365284	0.000856575705190747	0.000855799720334139
214	8.47500280622663	0.29	6.53943912524388	6.32289139306108	6.75598685742668	0.371120562521346	9.97959990759325	9.70293346450239	10.2562663506841	1.01	0.64	1.56	6.69455596074339	6.88544245836884	7.07632895599428	9.25072851836448	9.51450092951605	9.77827334066762	9.23076048182927	9.49422768743716	9.75708622297371	6.53943912524388	1.23246700513782	-0.0456476144775907	-0.0512969307635078	0.0648864839561862	0.070339741766113	0.0597791332932089	0.474116021938134	0.48166503439961	0.467045854819673	0.471823853798333	0.479365852133938	0.464768464108245	0.000604781418365284	0.000856575705190747	0.000855799720334139
214	8.47500280622663	0.29	6.5395955206105	6.32353624227357	6.75565479894742	0.366752309472062	9.90601939883497	9.62880440232246	10.1832343953475	1	0.65	1.56	6.68357972575023	6.87600117839891	7.0684226310476	9.25705498266592	9.52356724706677	9.79007951146762	9.2389928780556	9.50365591107081	9.77024584452778	6.5395955206105	1.23249427279118	0.0468944436134861	0.0210951743862153	0.0648864839561862	0.070339741766113	0.0597791332932089	0.474116021938134	0.48166503439961	0.467045854819673	0.471823853798333	0.479365852133938	0.464768464108245	0.000604781418365284	0.000856575705190747	0.000855799720334139
214	8.47500280622663	0.29	6.5397358436867	6.3208138766791	6.7586578106943	0.36061380229772	9.95325483456214	9.67099911745735	10.2355105516669	0.99	0.64	1.53	6.74313586974013	6.9399395947051	7.13674331967007	9.35585341902452	9.62891136100564	9.90196930298675	9.3516795327456	9.6242361287891	9.89812891997365	6.5397358436867	1.21905333218911	0.0531339951182875	-0.0299437747611813	0.0648864839561862	0.070339741766113	0.0597791332932089	0.474116021938134	0.48166503439961	0.467045854819673	0.471823853798333	0.479365852133938	0.464768464108245	0.000604781418365284	0.000856575705190747	0.000855799720334139
214	8.47500280622663	0.29	6.53987624795332	6.31974157159223	6.76001092431441	0.355159420223288	9.92232306015615	9.63758531490517	10.2070608054071	1	0.65	1.54	6.6804899797621	6.87786178938617	7.07523359901025	9.24786214844143	9.52108571331786	9.79430927819429	9.24318364435995	9.51627972494355	9.79100625397431	6.53987624795332	1.22660753592714	0.0833087387563155	0.0859110354966054	0.0648864839561862	0.070339741766113	0.0597791332932089	0.474116021938134	0.48166503439961	0.467045854819673	0.471823853798333	0.479365852133938	0.464768464108245	0.000604781418365284	0.000856575705190747	0.000855799720334139
214	8.47500280622663	0.29	6.54049532158323	6.32482676790552	6.75616387526093	0.367247788455105	9.9717884932099	9.69303041134663	10.2505465750732	1	0.64	1.54	6.7373185801077	6.93107449797774	7.12483041584777	9.33640148561009	9.60490341526333	9.87340534491657	9.32049125585806	9.58868343281637	9.85697275023391	6.54049532158323	1.22659529280487	-0.1442231682896	-0.212585880339388	0.0648864839561862	0.070339741766113	0.0597791332932089	0.474116021938134	0.48166503439961	0.467045854819673	0.471823853798333	0.479365852133938	0.464768464108245	0.000604781418365284	0.000856575705190747	0.000855799720334139
214	8.47500280622663	0.29	6.54079759503206	6.32540821691931	6.75618697314481	0.361127431013585	9.92779569628781	9.64657525809255	10.2090161344831	1.01	0.65	1.57	6.65809294876846	6.85219207374306	7.04629119871767	9.20162945212131	9.46987866983878	9.73812788755625	9.190327502726	9.45766271064517	9.72535314616857	6.54079759503206	1.24266027815187	-0.00896651195575953	0.049291556740964	0.0648864839561862	0.070339741766113	0.0597791332932089	0.474116021938134	0.48166503439961	0.467045854819673	0.471823853798333	0.479365852133938	0.464768464108245	0.000604781418365284	0.000856575705190747	0.000855799720334139
214	8.47500280622663	0.29	6.54193199666124	6.32365345095171	6.76021054237076	0.36030525542835	9.87634852826898	9.59608623697097	10.156610819567	1.03	0.65	1.55	6.50729423963866	6.69734559481772	6.88739694999678	8.93294434691274	9.1938389855059	9.45473362409906	8.92908993778424	9.18893068149191	9.45072825741808	6.54193199666124	1.23921657594123	-0.0767945496781856	0.0344639076837541	0.0648864839561862	0.070339741766113	0.0597791332932089	0.474116021938134	0.48166503439961	0.467045854819673	0.471823853798333	0.479365852133938	0.464768464108245	0.000604781418365284	0.000856575705190747	0.000855799720334139
214	8.47500280622663	0.29	6.54366107241464	6.32789082589433	6.75943131893494	0.370903420365984	10.0100470189768	9.73240734346976	10.2876866944838	0.99	0.63	1.53	6.77368989912322	6.96692524154233	7.16016058396144	9.39164537373696	9.65956401729751	9.92748266085806	9.37287050144272	9.64067609824578	9.90729660440186	6.54366107241464	1.22025191804289	0.166239748980009	0.0530276295452818	0.0648864839561862	0.070339741766113	0.0597791332932089	0.474116021938134	0.48166503439961	0.467045854819673	0.471823853798333	0.479365852133938	0.464768464108245	0.000604781418365284	0.000856575705190747	0.000855799720334139
214	8.47500280622663	0.29	6.54524145119241	6.32833025186498	6.76215265051984	0.37405245463654	10.029211665851	9.75290797842332	10.3055153532786	0.99	0.64	1.53	6.79826299927179	6.99086044189684	7.1834578845219	9.4312703226134	9.69846188978805	9.9656534569627	9.42300760552784	9.69185474750366	9.95626593572928	6.54524145119241	1.22041632969252	0.108196718327577	-0.00032729232231543	0.0648864839561862	0.070339741766113	0.0597791332932089	0.474116021938134	0.48166503439961	0.467045854819673	0.471823853798333	0.479365852133938	0.464768464108245	0.000604781418365284	0.000856575705190747	0.000855799720334139
214	8.47500280622663	0.29	6.54682408426455	6.32841367733422	6.76523449119488	0.362145939001612	9.87886310644712	9.59964537908801	10.1580808338062	1	0.65	1.54	6.64084383248198	6.8340011054258	7.02715837836961	9.18585968584861	9.45304193727944	9.72022418871027	9.18014785980114	9.44703408708385	9.71419432151876	6.54682408426455	1.22951379726096	-0.0267725356569721	-0.0151178859646879	0.0648864839561862	0.070339741766113	0.0597791332932089	0.474116021938134	0.48166503439961	0.467045854819673	0.471823853798333	0.479365852133938	0.464768464108245	0.000604781418365284	0.000856575705190747	0.000855799720334139
214	8.47500280622663	0.29	6.54772425458	6.32967988678932	6.76576862237068	0.357841709041414	9.7268487028264	9.4493474833795	10.0043499222733	1.01	0.65	1.55	6.51921491112218	6.71066623523265	6.90211755934311	9.00823600747893	9.27278300202409	9.53732999656925	9.00358081778025	9.26707876649026	9.53170026672164	6.54772425458	1.23343306869773	0.00748969135433162	0.0498551925493945	0.0648864839561862	0.070339741766113	0.0597791332932089	0.474116021938134	0.48166503439961	0.467045854819673	0.471823853798333	0.479365852133938	0.464768464108245	0.000604781418365284	0.000856575705190747	0.000855799720334139
214	8.47500280622663	0.29	6.55006383443458	6.33370074446949	6.76642692439967	0.35685920551741	9.84025477519981	9.55891697485501	10.1215925755446	1	0.64	1.54	6.63794569664439	6.8333135449074	7.0286813931704	9.1953920595374	9.46603060385612	9.73666914817485	9.18508160577159	9.4556092530851	9.72583328855271	6.55006383443458	1.22985517049209	-0.0640727280479893	-0.0760349038339128	0.0648864839561862	0.070339741766113	0.0597791332932089	0.474116021938134	0.48166503439961	0.467045854819673	0.471823853798333	0.479365852133938	0.464768464108245	0.000604781418365284	0.000856575705190747	0.000855799720334139
214	8.47500280622663	0.29	6.55065799885137	6.33492409603846	6.76639190166428	0.371046102103491	10.0230692805895	9.74515339616509	10.3009851650139	1	0.64	1.54	6.76433059857198	6.95723827733475	7.15014595609752	9.36889333178776	9.63607889270531	9.90326445362286	9.35772453271533	9.62355426038291	9.89072675966118	6.55065799885137	1.22186788589386	-0.0459939699530623	-0.125207983503754	0.0648864839561862	0.070339741766113	0.0597791332932089	0.474116021938134	0.48166503439961	0.467045854819673	0.471823853798333	0.479365852133938	0.464768464108245	0.000604781418365284	0.000856575705190747	0.000855799720334139
214	8.47500280622663	0.29	6.55089468111209	6.33251234215283	6.76927702007136	0.364604304974237	9.94562209777829	9.66600716622685	10.2252370293297	0.99	0.65	1.54	6.74020379288403	6.93518209051814	7.13016038815226	9.35208123974554	9.6226150300423	9.89314882033906	9.34762365049034	9.61697949371196	9.88729929055367	6.55089468111209	1.2238875774867	0.0190821435692196	-0.0614026004137258	0.0648864839561862	0.070339741766113	0.0597791332932089	0.474116021938134	0.48166503439961	0.467045854819673	0.471823853798333	0.479365852133938	0.464768464108245	0.000604781418365284	0.000856575705190747	0.000855799720334139
214	8.47500280622663	0.29	6.55348616956727	6.33699834454058	6.76997399459395	0.364740296321524	10.0175578031651	9.73600308756896	10.2991125187611	1	0.65	1.56	6.76624053103754	6.96191291437967	7.15758529772182	9.37597237384274	9.64711538924757	9.9182584046524	9.36419595286372	9.63551479085449	9.9066671663551	6.55348616956727	1.23177674611071	-0.060706576764212	-0.0681266719751718	0.0648864839561862	0.070339741766113	0.0597791332932089	0.474116021938134	0.48166503439961	0.467045854819673	0.471823853798333	0.479365852133938	0.464768464108245	0.000604781418365284	0.000856575705190747	0.000855799720334139
214	8.47500280622663	0.29	6.55446742195098	6.33855734015439	6.77037750374757	0.364832192990892	9.92164999951745	9.6428461713283	10.2004538277066	1.01	0.65	1.57	6.65954214177264	6.85208963347004	7.04463712516745	9.20577158942046	9.47193827039446	9.73810495136846	9.19230317570054	9.45764010288643	9.72319402601326	6.55446742195098	1.24053046294409	0.0132047092538139	0.113397032256142	0.0648864839561862	0.070339741766113	0.0597791332932089	0.474116021938134	0.48166503439961	0.467045854819673	0.471823853798333	0.479365852133938	0.464768464108245	0.000604781418365284	0.000856575705190747	0.000855799720334139
214	8.47500280622663	0.29	6.55465284717499	6.33742598202979	6.77187971232018	0.360698174272252	9.9316239009563	9.65003311942984	10.2132146824828	1.01	0.65	1.54	6.62725910760895	6.82064446166877	7.01402981572859	9.14147330889178	9.40822416678999	9.67497502468821	9.14442346362778	9.41043183185332	9.67738261546551	6.55465284717499	1.23456054557491	-0.0853716355795288	-0.0574896984162934	0.0648864839561862	0.070339741766113	0.0597791332932089	0.474116021938134	0.48166503439961	0.467045854819673	0.471823853798333	0.479365852133938	0.464768464108245	0.000604781418365284	0.000856575705190747	0.000855799720334139
214	8.47500280622663	0.29	6.5557963262762	6.33923978232891	6.77235287022348	0.36570404186026	9.96893329837032	9.68932700010078	10.2485395966399	0.98	0.64	1.54	6.79034303876954	6.98629294127887	7.18224284378819	9.44004241264137	9.71245506983404	9.98486772702671	9.4294604214715	9.70115652196837	9.97400744308318	6.5557963262762	1.22716113168288	0.0917389613996706	0.0294387195728395	0.0648864839561862	0.070339741766113	0.0597791332932089	0.474116021938134	0.48166503439961	0.467045854819673	0.471823853798333	0.479365852133938	0.464768464108245	0.000604781418365284	0.000856575705190747	0.000855799720334139
214	8.47500280622663	0.29	6.55601224448199	6.33705715377745	6.77496733518653	0.359337451980647	9.91432969269959	9.63239796604393	10.1962614193553	1.01	0.66	1.54	6.64869850587196	6.84330000140623	7.03790149694049	9.18885378285806	9.45780336551858	9.7267529481791	9.19813716649924	9.46894375224781	9.73668075702085	6.55601224448199	1.23756150359945	0.0110755922594315	0.0830729125228881	0.0648864839561862	0.070339741766113	0.0597791332932089	0.474116021938134	0.48166503439961	0.467045854819673	0.471823853798333	0.479365852133938	0.464768464108245	0.000604781418365284	0.000856575705190747	0.000855799720334139
214	8.47500280622663	0.29	6.55903632509376	6.3414694659339	6.77660318425362	0.354359338083421	9.75586555062406	9.47541488795972	10.0363162132884	1.01	0.64	1.54	6.54113686213837	6.73473958975042	6.92834231736247	9.04062036599369	9.30820210278512	9.57578383957656	9.02782895429902	9.29378833890071	9.56208680449798	6.55903632509376	1.22768345155794	0.010298600124993	-0.0216165133386453	0.0648864839561862	0.070339741766113	0.0597791332932089	0.474116021938134	0.48166503439961	0.467045854819673	0.471823853798333	0.479365852133938	0.464768464108245	0.000604781418365284	0.000856575705190747	0.000855799720334139
214	8.47500280622663	0.29	6.55910979129319	6.34022031068827	6.7779992718981	0.364941589268017	9.99337859290064	9.7126254251227	10.2741317606786	0.99	0.64	1.52	6.76407887095775	6.9596013468075	7.15512382265725	9.38055806185658	9.65171248984255	9.92286691782851	9.36853952561571	9.63934517198023	9.91000222783504	6.55910979129319	1.21556490583775	-0.0289699940194469	-0.152410668662064	0.0648864839561862	0.070339741766113	0.0597791332932089	0.474116021938134	0.48166503439961	0.467045854819673	0.471823853798333	0.479365852133938	0.464768464108245	0.000604781418365284	0.000856575705190747	0.000855799720334139
214	8.47500280622663	0.29	6.55919620500966	6.33817886512031	6.78021354489901	0.359135729924732	9.92634885166841	9.64395162709907	10.2087460762377	1	0.65	1.54	6.70858706129708	6.90503001747788	7.10147297365868	9.29947862929941	9.57178888721035	9.84409914512129	9.29079283448824	9.56370716862701	9.8346419055459	6.55919620500966	1.21745382007334	-0.0554280248355703	-0.156657561601592	0.0648864839561862	0.070339741766113	0.0597791332932089	0.474116021938134	0.48166503439961	0.467045854819673	0.471823853798333	0.479365852133938	0.464768464108245	0.000604781418365284	0.000856575705190747	0.000855799720334139
214	8.47500280622663	0.29	6.55919747602544	6.33992510497234	6.77846984707854	0.369529750029752	9.97002171861181	9.69267638238218	10.2473670548414	1.01	0.64	1.55	6.69367714531245	6.88520939762758	7.07674164994271	9.25280963607763	9.51756866633384	9.78232769659005	9.23148768711116	9.49615252277093	9.75899909692094	6.55919747602544	1.23234525750431	-0.109472126767879	-0.135088490028867	0.0648864839561862	0.070339741766113	0.0597791332932089	0.474116021938134	0.48166503439961	0.467045854819673	0.471823853798333	0.479365852133938	0.464768464108245	0.000604781418365284	0.000856575705190747	0.000855799720334139
214	8.47500280622663	0.29	6.55980546325141	6.34364231077306	6.77596861572977	0.363693218533721	9.97552765510319	9.69451963238319	10.2565356778232	1	0.65	1.54	6.70182350264744	6.89608440906787	7.0903453154883	9.26773057261361	9.53636756981073	9.80500456700784	9.26633626437642	9.53531947670654	9.8037020854441	6.55980546325141	1.23112789403016	-0.0114768842613064	0.00918365759471008	0.0648864839561862	0.070339741766113	0.0597791332932089	0.474116021938134	0.48166503439961	0.467045854819673	0.471823853798333	0.479365852133938	0.464768464108245	0.000604781418365284	0.000856575705190747	0.000855799720334139
214	8.47500280622663	0.29	6.56099043763824	6.34425885976359	6.7777220155129	0.360282360762387	9.94765762296639	9.66535776458364	10.2299574813491	1.02	0.65	1.56	6.62252309615209	6.81594970049681	7.00937630484152	9.12691456889265	9.39348790772041	9.66006124654817	9.10768573743053	9.37271796314885	9.63975543939002	6.56099043763824	1.23825623262717	-0.0243493331974358	0.0386175845485986	0.0648864839561862	0.070339741766113	0.0597791332932089	0.474116021938134	0.48166503439961	0.467045854819673	0.471823853798333	0.479365852133938	0.464768464108245	0.000604781418365284	0.000856575705190747	0.000855799720334139
214	8.47500280622663	0.29	6.56147894987361	6.34284312143477	6.78011477831245	0.367464570970886	10.0672195964981	9.78592499250305	10.3485142004931	0.99	0.63	1.56	6.8229516726175	7.01907615653663	7.21520064045576	9.46642410734228	9.73853471748527	10.0106453276283	9.42680105857334	9.69823290987699	9.96776777427165	6.56147894987361	1.22261440671968	-0.00472985064384767	-0.133981444742578	0.0648864839561862	0.070339741766113	0.0597791332932089	0.474116021938134	0.48166503439961	0.467045854819673	0.471823853798333	0.479365852133938	0.464768464108245	0.000604781418365284	0.000856575705190747	0.000855799720334139
214	8.47500280622663	0.29	6.56266099257244	6.34486695340117	6.78045503174371	0.369094620461807	10.0116536783682	9.73288996338865	10.2904173933478	0.99	0.64	1.53	6.80703918882822	7.00200240524463	7.19696562166104	9.45575337854217	9.72657951031273	9.99740564208328	9.4416612875078	9.71254543350105	9.98270190379063	6.56266099257244	1.21481363503475	0.00739688175946345	-0.16837435855421	0.0648864839561862	0.070339741766113	0.0597791332932089	0.474116021938134	0.48166503439961	0.467045854819673	0.471823853798333	0.479365852133938	0.464768464108245	0.000604781418365284	0.000856575705190747	0.000855799720334139
214	8.47500280622663	0.29	6.56344156965192	6.34398065544965	6.78290248385419	0.355781244147739	9.76294028592664	9.48315623205145	10.0427243398018	1.01	0.64	1.55	6.53441748226343	6.72720412082175	6.91999075938007	9.02493619205475	9.29120125950601	9.55746632695727	9.01071853088563	9.2764713099462	9.54227575253925	6.56344156965192	1.23249874675414	-0.0592679009265484	-0.047524424511173	0.0648864839561862	0.070339741766113	0.0597791332932089	0.474116021938134	0.48166503439961	0.467045854819673	0.471823853798333	0.479365852133938	0.464768464108245	0.000604781418365284	0.000856575705190747	0.000855799720334139
214	8.47500280622663	0.29	6.56362907878072	6.34616223632838	6.78109592123307	0.356776509379928	9.84364893755697	9.56216338664277	10.1251344884712	0.99	0.66	1.53	6.66279968424863	6.8589354083434	7.05507113243817	9.24199121448352	9.51405171830079	9.78611222211806	9.25671386387739	9.52758002666272	9.80152538331665	6.56362907878072	1.22590102636551	-0.127046184338917	-0.127223104234201	0.0648864839561862	0.070339741766113	0.0597791332932089	0.474116021938134	0.48166503439961	0.467045854819673	0.471823853798333	0.479365852133938	0.464768464108245	0.000604781418365284	0.000856575705190747	0.000855799720334139
214	8.47500280622663	0.29	6.56546679412696	6.3478361896146	6.78309739863932	0.362958397797273	9.83283552745376	9.55540680905729	10.1102642458502	1.01	0.65	1.56	6.59922934433119	6.79082932285506	6.98242930137893	9.12243827665371	9.38729632093332	9.65215436521292	9.10569459909288	9.36987895814416	9.63445067107803	6.56546679412696	1.23477212147457	0.10484673185898	0.132087405466306	0.0648864839561862	0.070339741766113	0.0597791332932089	0.474116021938134	0.48166503439961	0.467045854819673	0.471823853798333	0.479365852133938	0.464768464108245	0.000604781418365284	0.000856575705190747	0.000855799720334139
214	8.47500280622663	0.29	6.56554229911575	6.34812967866003	6.78295491957146	0.358586844726195	9.80009725180591	9.52095902946097	10.0792354741509	1.01	0.65	1.56	6.57010868705744	6.7627330281394	6.95535736922136	9.07935138802036	9.345542430189	9.61173347235764	9.06526952021824	9.33133705378473	9.59673804078921	6.56554229911575	1.23339775677138	0.054640897059453	0.0711496120395986	0.0648864839561862	0.070339741766113	0.0597791332932089	0.474116021938134	0.48166503439961	0.467045854819673	0.471823853798333	0.479365852133938	0.464768464108245	0.000604781418365284	0.000856575705190747	0.000855799720334139
214	8.47500280622663	0.29	6.56558646488469	6.34582525642721	6.78534767334218	0.357800936548777	9.79224919915209	9.51285735618642	10.0716410421178	1.01	0.65	1.55	6.56935351858316	6.76229489444184	6.95523627030052	9.08087887654454	9.34758354687326	9.61428821720198	9.06860704659339	9.33358591116461	9.60084115001384	6.56558646488469	1.22438778202759	0.000808561672667488	-0.0488442791237905	0.0648864839561862	0.070339741766113	0.0597791332932089	0.474116021938134	0.48166503439961	0.467045854819673	0.471823853798333	0.479365852133938	0.464768464108245	0.000604781418365284	0.000856575705190747	0.000855799720334139
214	8.47500280622663	0.29	6.56731142482232	6.35052238581009	6.78410046383454	0.375426474466984	10.1145402226211	9.83670157792701	10.3923788673152	0.99	0.65	1.53	6.87286695679975	7.0669917887175	7.26111662063525	9.5435277545563	9.81308567454815	10.08264359454	9.54147557137404	9.81317215226242	10.0814212500578	6.56731142482232	1.21665875444872	0.12954755773849	-0.00207904249699787	0.0648864839561862	0.070339741766113	0.0597791332932089	0.474116021938134	0.48166503439961	0.467045854819673	0.471823853798333	0.479365852133938	0.464768464108245	0.000604781418365284	0.000856575705190747	0.000855799720334139
214	8.47500280622663	0.29	6.56772095492544	6.34986884686441	6.78557306298648	0.363062496662914	10.0686682346048	9.78464954815933	10.3526869210502	1	0.65	1.55	6.79432849535344	6.99154723528185	7.18876597521025	9.41182637392776	9.68502313489692	9.95821989586607	9.39730946615058	9.66979779724687	9.94355827465213	6.56772095492544	1.23423813394413	0.0679263490547289	0.0822813883411006	0.0648864839561862	0.070339741766113	0.0597791332932089	0.474116021938134	0.48166503439961	0.467045854819673	0.471823853798333	0.479365852133938	0.464768464108245	0.000604781418365284	0.000856575705190747	0.000855799720334139
214	8.47500280622663	0.29	6.56849844993598	6.34962492902564	6.78737197084633	0.367354734950591	10.0442215244259	9.76350320169563	10.3249398471562	0.99	0.64	1.53	6.8226575108166	7.01882121696122	7.21498492310585	9.47431340442143	9.7467169990091	10.0191205935968	9.46962290395997	9.74207392325727	10.0149779561166	6.56849844993598	1.22081096839689	-0.111008912923969	-0.200625067877079	0.0648864839561862	0.070339741766113	0.0597791332932089	0.474116021938134	0.48166503439961	0.467045854819673	0.471823853798333	0.479365852133938	0.464768464108245	0.000604781418365284	0.000856575705190747	0.000855799720334139
214	8.47500280622663	0.29	6.56904248683558	6.3506745160006	6.78741045767057	0.361191381810622	9.93791767183873	9.65644952346774	10.2193858202097	1	0.65	1.54	6.68016009900503	6.87487475984586	7.0695894206867	9.24025421071317	9.50959101373232	9.77892781675148	9.23918247994211	9.50623388676975	9.7754619954251	6.56904248683558	1.22598867165282	0.0754058376745969	0.0470919476007714	0.0648864839561862	0.070339741766113	0.0597791332932089	0.474116021938134	0.48166503439961	0.467045854819673	0.471823853798333	0.479365852133938	0.464768464108245	0.000604781418365284	0.000856575705190747	0.000855799720334139
214	8.47500280622663	0.29	6.57061363789869	6.35412583553736	6.78710144026002	0.375987687907353	10.2063450985889	9.92631985480861	10.4863703423692	1	0.64	1.53	6.8870193926792	7.08130481895633	7.27559024523347	9.53718226617714	9.80622979115385	10.0752773161306	9.52687940673856	9.79449576307915	10.0628489672664	6.57061363789869	1.23040300802857	0.0587156490965185	0.01644672247673	0.0648864839561862	0.070339741766113	0.0597791332932089	0.474116021938134	0.48166503439961	0.467045854819673	0.471823853798333	0.479365852133938	0.464768464108245	0.000604781418365284	0.000856575705190747	0.000855799720334139
[truncated: 1,351 more rows]
