# Supplementary material for: Re-expressing coefficients from regression models for inclusion in a meta-analysis
Source: BMC Med Res Methodol. 2024 Jan 8;24:6. doi: 10.1186/s12874-023-02132-y (PMC10773134; doi:10.1186/s12874-023-02132-y)
Supplement: Supplementary file 2 — Additional file 2. [file 12874_2023_2132_MOESM2_ESM.zip › Supp_Files_R1/simdata/simdata_scenario_215.csv]

ex_no	errsd	rsquare	beta	b_low_ci	b_hi_ci	lrsquare	lbeta	lb_low_ci	lb_hi_ci	x_median	x_25	x_75	rbl	rb	rbu	altl	alt	altu	dzl	dz	dzu	observed_beta	xlog	error	ylog	RelBias_rb	RelBias_rbl	RelBias_rbu	RelBias_alt	RelBias_altl	RelBias_altu	RelBias_dz	RelBias_dzl	RelBias_dzu	MC_SE_RelBias_rb	MC_SE_RelBias_alt	MC_SE_RelBias_dz
215	9.10992249055047	0.1	2.35022084473845	1.22902267408585	3.47141901539105	0.111913620107675	6.07550642268229	3.403397984297	8.74761486106758	2.27	1.44	3.21	1.24431569707807	2.22126476078399	3.19821382448991	1.44142067041003	2.57312267953054	3.70482468865105	1.44955551630135	2.58674436984028	3.72629774050852	2.35022084473845	2.51501588946009	-0.41085636941046	7.1420411766531	0.231532804100026	0.294391690606475	0.195754230349522	0.457972528410758	0.532372081146921	0.41562383293986	0.45619209390186	0.530344664012212	0.413745491435418	0.0042777813268274	0.00515569466063407	0.00516484698404874
215	9.10992249055047	0.11	1.73781041084577	0.968478874353091	2.50714194733845	0.171214140208734	7.18654624619994	4.71791036007902	9.65518213232086	2.08	1.32	2.96	1.85365874702196	2.82358147854323	3.7935042100645	2.17865878053472	3.31863704183224	4.45861530312976	2.18861083569623	3.33339004210635	4.48013046475358	1.73781041084577	2.4127029357662	-0.759043249500039	6.26286146935066	0.231532804100026	0.294391690606475	0.195754230349522	0.457972528410758	0.532372081146921	0.41562383293986	0.45619209390186	0.530344664012212	0.413745491435418	0.0042777813268274	0.00515569466063407	0.00516484698404874
215	9.10992249055047	0.11	2.0026452664368	1.12419657379366	2.88109395907994	0.228891542512165	8.1905437763803	5.84339262729247	10.5376949254681	1.97	1.4	3.31	2.40311022484202	3.36838216280457	4.33365410076712	2.85223351672491	3.99790754605154	5.14358157537817	2.85361150196396	3.99830468659359	5.14474610900109	2.0026452664368	2.52055008459909	-0.493698661605981	6.75488515111419	0.231532804100026	0.294391690606475	0.195754230349522	0.457972528410758	0.532372081146921	0.41562383293986	0.45619209390186	0.530344664012212	0.413745491435418	0.0042777813268274	0.00515569466063407	0.00516484698404874
215	9.10992249055047	0.11	2.71881628824777	1.50417742702459	3.93345514947095	0.125525742229768	6.54704492792274	3.8490700683701	9.24501978747538	1.97	1.34	2.94	1.58043087388778	2.68822124643758	3.79601161898739	1.87514853359641	3.18951889103508	4.50388924847376	1.88805757281486	3.21246273874747	4.53578847468907	2.71881628824777	2.2819132092134	0.163826229852619	6.70550333021132	0.231532804100026	0.294391690606475	0.195754230349522	0.457972528410758	0.532372081146921	0.41562383293986	0.45619209390186	0.530344664012212	0.413745491435418	0.0042777813268274	0.00515569466063407	0.00516484698404874
215	9.10992249055047	0.12	1.9986426400052	1.1638779765563	2.8334073034541	0.204575982587125	7.49220823004287	5.18563457215359	9.79878188793214	1.96	1.3	2.74	2.14204621763729	3.09482977977164	4.04761334190599	2.54485259041947	3.67680469128551	4.80875679215155	2.5702651426159	3.71428474322091	4.85636804276423	1.9986426400052	2.51169673516622	-0.0990229465785586	6.89168693761413	0.231532804100026	0.294391690606475	0.195754230349522	0.457972528410758	0.532372081146921	0.41562383293986	0.45619209390186	0.530344664012212	0.413745491435418	0.0042777813268274	0.00515569466063407	0.00516484698404874
215	9.10992249055047	0.12	2.08612538253732	1.2186896080374	2.95356115703725	0.198807018961898	7.71846110936479	5.29927715604442	10.1376450626852	2.11	1.29	3.05	2.05856099901403	2.99831892997366	3.93807686093328	2.41377613478278	3.51569406061041	4.61761198643804	2.4132021598336	3.51587270176476	4.61701651742582	2.08612538253732	2.55876446606674	-0.599344558020362	6.79999277118221	0.231532804100026	0.294391690606475	0.195754230349522	0.457972528410758	0.532372081146921	0.41562383293986	0.45619209390186	0.530344664012212	0.413745491435418	0.0042777813268274	0.00515569466063407	0.00516484698404874
215	9.10992249055047	0.12	2.20080839770749	1.25980225402674	3.14181454138824	0.168493950350284	7.01393778973323	4.58124133889008	9.44663424057638	1.97	1.34	2.88	1.88348422580864	2.88363790739876	3.88379158898887	2.23534655699923	3.42234353737092	4.60934051774261	2.25370179136395	3.45073451601636	4.64821546155696	2.20080839770749	2.31989503261279	-0.698137428035058	5.89577388809892	0.231532804100026	0.294391690606475	0.195754230349522	0.457972528410758	0.532372081146921	0.41562383293986	0.45619209390186	0.530344664012212	0.413745491435418	0.0042777813268274	0.00515569466063407	0.00516484698404874
215	9.10992249055047	0.12	2.3352074133319	1.32829985602773	3.34211497063607	0.143861387961129	6.38848622775226	3.95525521265418	8.82171724285034	1.97	1.3	2.87	1.62594072728055	2.62620220059147	3.62646367390239	1.92964273766872	3.11673846345971	4.30383418925069	1.94201472604716	3.13613693023826	4.33113947527943	2.3352074133319	2.31224557554906	1.72588552555786	8.20981237045548	0.231532804100026	0.294391690606475	0.195754230349522	0.457972528410758	0.532372081146921	0.41562383293986	0.45619209390186	0.530344664012212	0.413745491435418	0.0042777813268274	0.00515569466063407	0.00516484698404874
215	9.10992249055047	0.13	1.89836352150589	1.13941225339255	2.65731478961923	0.230498857002506	8.5335186983291	6.09916402789566	10.9678733687625	2.26	1.55	3.31	2.23304483191077	3.12431830660116	4.01559178129156	2.58747312902889	3.62020929868488	4.65294546834086	2.60915659164167	3.65422387167261	4.69750451163836	1.89836352150589	2.74396903658701	0.358658527070761	8.44885027506199	0.231532804100026	0.294391690606475	0.195754230349522	0.457972528410758	0.532372081146921	0.41562383293986	0.45619209390186	0.530344664012212	0.413745491435418	0.0042777813268274	0.00515569466063407	0.00516484698404874
215	9.10992249055047	0.13	2.03189661882482	1.22197360961348	2.84181962803616	0.215655859718489	7.33129173060964	5.14836750963752	9.51421595158176	1.99	1.24	3.14	2.10024400471322	2.99075415171761	3.88126429872201	2.48836286947277	3.54343665124369	4.5985104330146	2.47027466258547	3.51777902878241	4.56586323426776	2.03189661882482	2.47291112662828	0.383091887489578	7.35382325325327	0.231532804100026	0.294391690606475	0.195754230349522	0.457972528410758	0.532372081146921	0.41562383293986	0.45619209390186	0.530344664012212	0.413745491435418	0.0042777813268274	0.00515569466063407	0.00516484698404874
215	9.10992249055047	0.13	2.04463825156117	1.22531397853829	2.86396252458404	0.211010168006032	7.04628592192824	4.91898104891359	9.17359079494289	1.89	1.18	2.77	2.08473127446801	2.98631210086321	3.88789292725841	2.49102641726836	3.56831713735226	4.64560785743616	2.491541942805	3.56804892745041	4.64605341929615	2.04463825156117	2.32946995201248	-0.123424700924573	6.25547879666413	0.231532804100026	0.294391690606475	0.195754230349522	0.457972528410758	0.532372081146921	0.41562383293986	0.45619209390186	0.530344664012212	0.413745491435418	0.0042777813268274	0.00515569466063407	0.00516484698404874
215	9.10992249055047	0.13	2.23100041656775	1.34576612032249	3.11623471281301	0.188971547014357	7.55521967125221	5.11149432237949	9.99894502012493	2.07	1.43	2.92	2.01343289450453	2.97602361499356	3.93861433548259	2.36771287208464	3.49967929901241	4.63164572594018	2.39801039444337	3.54439316593488	4.69093597489456	2.23100041656775	2.46517845192785	0.243210582786527	7.27747634545051	0.231532804100026	0.294391690606475	0.195754230349522	0.457972528410758	0.532372081146921	0.41562383293986	0.45619209390186	0.530344664012212	0.413745491435418	0.0042777813268274	0.00515569466063407	0.00516484698404874
215	9.10992249055047	0.13	2.34775730328457	1.40476732186834	3.2907472847008	0.228253463394877	9.4782959538509	6.7571966998536	12.1993952078482	1.99	1.35	2.92	2.74924827077508	3.85636084288971	4.96347341500435	3.25542120789495	4.56636783468796	5.87731446148097	3.28106746756968	4.6014852965643	5.92617562535698	2.34775730328457	2.38719111139292	-0.448729074535725	6.26933208406822	0.231532804100026	0.294391690606475	0.195754230349522	0.457972528410758	0.532372081146921	0.41562383293986	0.45619209390186	0.530344664012212	0.413745491435418	0.0042777813268274	0.00515569466063407	0.00516484698404874
215	9.10992249055047	0.14	1.98539895173318	1.20546455554955	2.7653333479168	0.221392289150705	7.48275348176193	5.29184112890581	9.67366583461804	2.19	1.43	3.08	1.99230887082781	2.81715867441668	3.64200847800555	2.32126378308051	3.28230652278199	4.24334926248347	2.34088677123022	3.31135019700952	4.27927043656057	1.98539895173318	2.61403500736838	0.933574075323125	8.53250295740035	0.231532804100026	0.294391690606475	0.195754230349522	0.457972528410758	0.532372081146921	0.41562383293986	0.45619209390186	0.530344664012212	0.413745491435418	0.0042777813268274	0.00515569466063407	0.00516484698404874
215	9.10992249055047	0.14	2.02705713532758	1.25773134030683	2.79638293034834	0.194028272508635	7.20965902449253	4.91547853336936	9.50383951561569	2.2	1.42	3.64	1.83918348858731	2.69757781387401	3.55597213916071	2.14021030041044	3.13910159548378	4.13799289055711	2.12349422803381	3.11399042773991	4.10468831070714	2.02705713532758	2.74422183494288	0.54007918401324	8.41506613465907	0.231532804100026	0.294391690606475	0.195754230349522	0.457972528410758	0.532372081146921	0.41562383293986	0.45619209390186	0.530344664012212	0.413745491435418	0.0042777813268274	0.00515569466063407	0.00516484698404874
215	9.10992249055047	0.14	2.1085517697936	1.29899677105707	2.91810676853014	0.191873835824402	6.94916023674076	4.72252287240516	9.17579760107636	1.96	1.3	3.11	1.9486606907855	2.86744093214095	3.78622117349639	2.31455494078232	3.40585182852588	4.49714871626943	2.31272270155823	3.40361072104013	4.49282431323654	2.1085517697936	2.4871519058609	0.373084522228276	7.50595681788098	0.231532804100026	0.294391690606475	0.195754230349522	0.457972528410758	0.532372081146921	0.41562383293986	0.45619209390186	0.530344664012212	0.413745491435418	0.0042777813268274	0.00515569466063407	0.00516484698404874
215	9.10992249055047	0.14	2.19289461331496	1.33643048921337	3.04935873741655	0.228254884272158	7.19912941378394	5.13235847022951	9.26590035733836	2.05	1.28	3.26	2.04172554595417	2.86391656350836	3.68610758106256	2.40599353714935	3.37487315882894	4.34375278050854	2.38778631952017	3.34856291864744	4.31194711040479	2.19289461331496	2.42946415690434	-0.517533080951339	6.35011334691883	0.231532804100026	0.294391690606475	0.195754230349522	0.457972528410758	0.532372081146921	0.41562383293986	0.45619209390186	0.530344664012212	0.413745491435418	0.0042777813268274	0.00515569466063407	0.00516484698404874
215	9.10992249055047	0.14	2.21344973703035	1.34039052208064	3.08650895198006	0.182247800775858	7.37349791587412	4.93490821311752	9.81208761863072	2.02	1.41	3.07	1.98189876739412	2.96125597473317	3.94061318207221	2.34022220662999	3.49664529066645	4.65306837470291	2.35756642101332	3.52280743516448	4.68779198384319	2.21344973703035	2.48791365791251	0.296522005170226	7.59331342698331	0.231532804100026	0.294391690606475	0.195754230349522	0.457972528410758	0.532372081146921	0.41562383293986	0.45619209390186	0.530344664012212	0.413745491435418	0.0042777813268274	0.00515569466063407	0.00516484698404874
215	9.10992249055047	0.14	2.32580174597124	1.41142788816337	3.24017560377911	0.217935322789198	8.58965801420492	6.04916001447966	11.1301560139302	2.16	1.32	3.14	2.29897073638518	3.26448174010027	4.22999274381536	2.68363329687635	3.81069308805248	4.93775287922861	2.68247066364651	3.80964870610129	4.93625476871941	2.32580174597124	2.52065454779986	-0.99384223492913	6.5174302475674	0.231532804100026	0.294391690606475	0.195754230349522	0.457972528410758	0.532372081146921	0.41562383293986	0.45619209390186	0.530344664012212	0.413745491435418	0.0042777813268274	0.00515569466063407	0.00516484698404874
215	9.10992249055047	0.14	2.51801435483602	1.53524197196067	3.50078673771137	0.223980372832321	8.84301284126974	6.27310772849767	11.4129179540418	1.82	1.38	2.92	2.75280626243522	3.8805488733528	5.00829148427039	3.31587033961347	4.67428350703769	6.03269667446192	3.35007353975087	4.72120115212909	6.09356643796652	2.51801435483602	2.3230388278174	-0.871429247550546	5.90686268273763	0.231532804100026	0.294391690606475	0.195754230349522	0.457972528410758	0.532372081146921	0.41562383293986	0.45619209390186	0.530344664012212	0.413745491435418	0.0042777813268274	0.00515569466063407	0.00516484698404874
215	9.10992249055047	0.14	2.53821997230491	1.56898898076044	3.50745096384938	0.218576277507043	8.64279402723974	6.09137724576456	11.1942108087149	2.28	1.63	3.44	2.21874283181076	3.14807908311516	4.07741533441955	2.56833914784543	3.6441063082013	4.71987346855717	2.59478818115445	3.68147284686805	4.76814929491367	2.53821997230491	2.67394109569276	-1.02829327123225	7.08371697548422	0.231532804100026	0.294391690606475	0.195754230349522	0.457972528410758	0.532372081146921	0.41562383293986	0.45619209390186	0.530344664012212	0.413745491435418	0.0042777813268274	0.00515569466063407	0.00516484698404874
215	9.10992249055047	0.14	2.60208874030742	1.6108903963824	3.59328708423243	0.203961275024803	8.47599147524088	5.86160847210046	11.0903744783813	2.12	1.42	3.07	2.26676913510478	3.27778901592218	4.28880889673958	2.65544264391149	3.83981791344715	5.0241931829828	2.67812950302711	3.87155138096752	5.06760747998344	2.60208874030742	2.48141100084835	-1.0583304257164	6.27926017238	0.231532804100026	0.294391690606475	0.195754230349522	0.457972528410758	0.532372081146921	0.41562383293986	0.45619209390186	0.530344664012212	0.413745491435418	0.0042777813268274	0.00515569466063407	0.00516484698404874
215	9.10992249055047	0.14	2.64742080874878	1.64062591316107	3.65421570433648	0.197382724223333	7.58983894024156	5.20028023785391	9.9793976426292	2.2	1.58	3.13	1.948973894289	2.84453861711374	3.74010333993848	2.26871854056776	3.31120776882503	4.3536969970823	2.30434940601577	3.36155513104364	4.42082383280778	2.64742080874878	2.48578511461273	0.619888454265337	8.1414162239324	0.231532804100026	0.294391690606475	0.195754230349522	0.457972528410758	0.532372081146921	0.41562383293986	0.45619209390186	0.530344664012212	0.413745491435418	0.0042777813268274	0.00515569466063407	0.00516484698404874
215	9.10992249055047	0.14	2.66182829841714	1.65013776545942	3.67351883137486	0.2014571166036	8.09033799447106	5.57550041040086	10.6051755785413	1.92	1.29	2.96	2.33578368508258	3.38934231966644	4.4429009542503	2.78373432203589	4.03934174411816	5.29494916620043	2.79265722451498	4.05196518501602	5.31188015976084	2.66182829841714	2.34439825636525	-1.97570697353594	4.66602973885664	0.231532804100026	0.294391690606475	0.195754230349522	0.457972528410758	0.532372081146921	0.41562383293986	0.45619209390186	0.530344664012212	0.413745491435418	0.0042777813268274	0.00515569466063407	0.00516484698404874
215	9.10992249055047	0.15	1.63651541882209	1.03872939168125	2.23430144596292	0.232111427889848	7.21091913941646	5.16316917212811	9.25866910670482	1.93	1.25	2.75	2.15266110583046	3.00642195737163	3.86018280891281	2.56273604699872	3.57913556470953	4.59553508242033	2.57848594308732	3.60015635048233	4.6235620183755	1.63651541882209	2.48284437058507	0.536022800059452	7.02876387919514	0.231532804100026	0.294391690606475	0.195754230349522	0.457972528410758	0.532372081146921	0.41562383293986	0.45619209390186	0.530344664012212	0.413745491435418	0.0042777813268274	0.00515569466063407	0.00516484698404874
215	9.10992249055047	0.15	1.86358042044553	1.17479905054755	2.55236179034351	0.289662504358164	8.89206404414003	6.71799029163956	11.0661377966405	2.03	1.37	3.34	2.69235576258797	3.5636550264646	4.43495429034123	3.17770449369517	4.20607215024613	5.23443980679709	3.16709862918012	4.19105119447452	5.21792532959106	1.86358042044553	2.64182718348502	-1.25602852413617	6.16730842995125	0.231532804100026	0.294391690606475	0.195754230349522	0.457972528410758	0.532372081146921	0.41562383293986	0.45619209390186	0.530344664012212	0.413745491435418	0.0042777813268274	0.00515569466063407	0.00516484698404874
215	9.10992249055047	0.15	2.26474911865878	1.41033795032464	3.11916028699293	0.239549433845938	7.4401262211023	5.3704439271653	9.5098085150393	1.83	1.21	2.92	2.33932128108779	3.24085789537156	4.14239450965533	2.81292609266567	3.89698234706483	4.98103860146399	2.80913098874324	3.89064595886305	4.97299344648644	2.26474911865878	2.29514345351929	-0.0354287104598686	5.98877470340138	0.231532804100026	0.294391690606475	0.195754230349522	0.457972528410758	0.532372081146921	0.41562383293986	0.45619209390186	0.530344664012212	0.413745491435418	0.0042777813268274	0.00515569466063407	0.00516484698404874
215	9.10992249055047	0.15	2.31258312363132	1.46836646185962	3.15679978540303	0.267713164990006	9.15330971491753	6.78973482152778	11.5168846083073	2.1	1.42	2.98	2.6410293699189	3.56039822238915	4.47976707485939	3.09759837905969	4.17590348978901	5.25420860051834	3.13059833346098	4.22004551261554	5.309839958416	2.31258312363132	2.47402464222893	0.758138627289074	7.97682835356503	0.231532804100026	0.294391690606475	0.195754230349522	0.457972528410758	0.532372081146921	0.41562383293986	0.45619209390186	0.530344664012212	0.413745491435418	0.0042777813268274	0.00515569466063407	0.00516484698404874
215	9.10992249055047	0.15	2.60493957967237	1.64504523455779	3.56483392478696	0.232459365590196	8.32919588694614	5.96618511282151	10.6922066610708	2.01	1.24	3.1	2.40523431315277	3.35786895133388	4.31050358951499	2.84242463610057	3.96821606106132	5.09400748602206	2.82614750570657	3.94535223645551	5.064909299755	2.60493957967237	2.39692319540107	0.427301212841436	7.09539172294069	0.231532804100026	0.294391690606475	0.195754230349522	0.457972528410758	0.532372081146921	0.41562383293986	0.45619209390186	0.530344664012212	0.413745491435418	0.0042777813268274	0.00515569466063407	0.00516484698404874
215	9.10992249055047	0.15	2.61712132313639	1.62491720675146	3.60932543952131	0.204599853500259	8.33345752149136	5.76808250073158	10.8988325422511	2.27	1.51	3.47	2.10326290322515	3.03869649200273	3.9741300807803	2.43517357027981	3.51822559798882	4.60127762569784	2.44063289519058	3.52765600290727	4.61355569718939	2.61712132313639	2.65110625760756	0.454509375616116	8.43248674553412	0.231532804100026	0.294391690606475	0.195754230349522	0.457972528410758	0.532372081146921	0.41562383293986	0.45619209390186	0.530344664012212	0.413745491435418	0.0042777813268274	0.00515569466063407	0.00516484698404874
215	9.10992249055047	0.15	2.64872705088411	1.67719466764462	3.6202594341236	0.250581683019012	7.90273980507883	5.76895491386071	10.0365246962969	1.95	1.35	3.14	2.39039280005998	3.27453630906707	4.15867981807417	2.84184549072147	3.89296949183101	4.94409349294055	2.84674404608981	3.89949825089972	4.9515583135649	2.64872705088411	2.35447108861594	-0.3866108301923	6.20816135477291	0.231532804100026	0.294391690606475	0.195754230349522	0.457972528410758	0.532372081146921	0.41562383293986	0.45619209390186	0.530344664012212	0.413745491435418	0.0042777813268274	0.00515569466063407	0.00516484698404874
215	9.10992249055047	0.15	2.7700904065513	1.72568483489289	3.8144959782097	0.217011856813894	7.88783574459258	5.54857204689328	10.2270994422919	1.9	1.32	2.7	2.34362330129476	3.33168885464208	4.31975440798939	2.79823117447845	3.97795823738881	5.15768530029916	2.83366408646217	4.02807197345905	5.22262923448736	2.7700904065513	2.24929014420801	-0.546861925273294	5.60593368005454	0.231532804100026	0.294391690606475	0.195754230349522	0.457972528410758	0.532372081146921	0.41562383293986	0.45619209390186	0.530344664012212	0.413745491435418	0.0042777813268274	0.00515569466063407	0.00516484698404874
215	9.10992249055047	0.15	2.83189768925542	1.79854211551546	3.86525326299537	0.198198144854226	7.19401722979066	4.93489010033864	9.45314435924269	2.07	1.39	3.11	1.94157594071358	2.83040361313863	3.71923128556367	2.28264724848898	3.32761283458716	4.37257842068535	2.29471284700557	3.34546509092617	4.39458231670535	2.83189768925542	2.39852604760687	-0.883406969293011	5.94702819859477	0.231532804100026	0.294391690606475	0.195754230349522	0.457972528410758	0.532372081146921	0.41562383293986	0.45619209390186	0.530344664012212	0.413745491435418	0.0042777813268274	0.00515569466063407	0.00516484698404874
215	9.10992249055047	0.15	3.1296721651165	1.98595743032171	4.27338689991129	0.238142391040538	8.60590115266873	6.20264332905733	11.0091589762801	1.9	1.27	2.85	2.62813179316321	3.64641995811582	4.66470812306843	3.14015921135841	4.35683600409436	5.57351279683031	3.15489258766637	4.37899705235503	5.59831144788112	3.1296721651165	2.24208160135073	-0.929902870868343	5.35855568724772	0.231532804100026	0.294391690606475	0.195754230349522	0.457972528410758	0.532372081146921	0.41562383293986	0.45619209390186	0.530344664012212	0.413745491435418	0.0042777813268274	0.00515569466063407	0.00516484698404874
215	9.10992249055047	0.16	2.07947342773694	1.3401580528895	2.81878880258437	0.251841514209326	8.05568210314499	5.88787356116966	10.2234906451203	1.72	1.2	2.75	2.70400556162267	3.69957149780252	4.69513743398236	3.29302591296728	4.50545848797293	5.71789106297857	3.30365287645849	4.51974980303949	5.73571924421477	2.07947342773694	2.3259815901957	-0.447729678898606	5.66327684929709	0.231532804100026	0.294391690606475	0.195754230349522	0.457972528410758	0.532372081146921	0.41562383293986	0.45619209390186	0.530344664012212	0.413745491435418	0.0042777813268274	0.00515569466063407	0.00516484698404874
215	9.10992249055047	0.16	2.09320130808409	1.35100881363722	2.83539380253096	0.215892221738158	7.70235885685707	5.41054894442256	9.99416876929158	2.08	1.35	3.33	2.12673844064207	3.02758607911384	3.92843371758562	2.49984936822748	3.55873999476969	4.6176306213119	2.48854536761349	3.54260240996783	4.59698086165902	2.09320130808409	2.69745321411549	-0.229036050641126	7.40361507626701	0.231532804100026	0.294391690606475	0.195754230349522	0.457972528410758	0.532372081146921	0.41562383293986	0.45619209390186	0.530344664012212	0.413745491435418	0.0042777813268274	0.00515569466063407	0.00516484698404874
215	9.10992249055047	0.16	2.18322657205855	1.41209607628013	2.95435706783696	0.246876598269401	8.62976453455174	6.27646333283374	10.9830657362697	1.95	1.33	2.78	2.59287279152664	3.56504618482625	4.53721957812586	3.08051746905836	4.23552867161331	5.39053987416826	3.11503480736852	4.28269567866743	5.45025808268522	2.18322657205855	2.34739446936162	0.205331542911601	6.85556349448027	0.231532804100026	0.294391690606475	0.195754230349522	0.457972528410758	0.532372081146921	0.41562383293986	0.45619209390186	0.530344664012212	0.413745491435418	0.0042777813268274	0.00515569466063407	0.00516484698404874
215	9.10992249055047	0.16	2.22739728316349	1.4420505228941	3.01274404343287	0.212830673419588	6.98177693973945	4.88540468726402	9.07814919221488	1.98	1.29	3.23	2.00104926598272	2.85971797933997	3.71838669269723	2.37293174719123	3.3911786663867	4.40942558558218	2.35905626440526	3.37191201770176	4.38501873836525	2.22739728316349	2.46167901828908	-1.63404701032949	5.14794514229144	0.231532804100026	0.294391690606475	0.195754230349522	0.457972528410758	0.532372081146921	0.41562383293986	0.45619209390186	0.530344664012212	0.413745491435418	0.0042777813268274	0.00515569466063407	0.00516484698404874
215	9.10992249055047	0.16	2.27598020931333	1.46712039453407	3.08484002409259	0.229046672804494	8.41056528127813	6.00142162591725	10.819708936639	2.03	1.33	3.31	2.40675882936136	3.37290120781048	4.3390435862596	2.84102233456067	3.98149060336012	5.12195887215956	2.82649653049664	3.96086369086896	5.09451064527586	2.27598020931333	2.58686896187557	0.0978564939494571	7.36698666260415	0.231532804100026	0.294391690606475	0.195754230349522	0.457972528410758	0.532372081146921	0.41562383293986	0.45619209390186	0.530344664012212	0.413745491435418	0.0042777813268274	0.00515569466063407	0.00516484698404874
215	9.10992249055047	0.16	2.30901808850809	1.47407477758711	3.14396139942907	0.222330526933001	7.71200783547006	5.46009850321016	9.96391716772996	1.97	1.35	3.19	2.24223469747428	3.16699992604857	4.09176515462286	2.66044690449564	3.75769546305065	4.85494402160566	2.66054493525399	3.75748863095608	4.85374639346187	2.30901808850809	2.50670719921294	-0.179052764565658	6.70440366583592	0.231532804100026	0.294391690606475	0.195754230349522	0.457972528410758	0.532372081146921	0.41562383293986	0.45619209390186	0.530344664012212	0.413745491435418	0.0042777813268274	0.00515569466063407	0.00516484698404874
215	9.10992249055047	0.16	2.35221699316072	1.49508857996337	3.20934540635807	0.216211542762461	7.71013253341651	5.41817113540647	10.0020939314265	2.17	1.4	2.81	2.05554114767019	2.92506350950454	3.79458587133888	2.39862033269045	3.41326993928618	4.42791954588191	2.43258932592084	3.46299727012543	4.49224853219604	2.35221699316072	2.41725440388337	-1.20764328473306	5.93691984462897	0.231532804100026	0.294391690606475	0.195754230349522	0.457972528410758	0.532372081146921	0.41562383293986	0.45619209390186	0.530344664012212	0.413745491435418	0.0042777813268274	0.00515569466063407	0.00516484698404874
215	9.10992249055047	0.16	2.35822838122796	1.49964301792071	3.21681374453521	0.216832844710665	8.37410118727623	5.88931877202616	10.8588836025263	1.86	1.22	2.72	2.53918814037569	3.61050560245397	4.68182306453225	3.04599853178299	4.33114608137776	5.61629363097253	3.06176042593171	4.35356903990552	5.64461376981908	2.35822838122796	2.32497715345244	0.576916374089026	6.90533983040333	0.231532804100026	0.294391690606475	0.195754230349522	0.457972528410758	0.532372081146921	0.41562383293986	0.45619209390186	0.530344664012212	0.413745491435418	0.0042777813268274	0.00515569466063407	0.00516484698404874
215	9.10992249055047	0.16	2.45024074385678	1.58452659607559	3.31595489163798	0.208400088084216	7.95099964274899	5.53158048621749	10.3704187992805	2.12	1.42	3.11	2.13858923399619	3.07397176590987	4.00935429782355	2.50515092256845	3.60086129814128	4.6965716737141	2.52322583399569	3.62539528060584	4.72888807417095	2.45024074385678	2.52104736507996	0.448105341386826	7.75095730805434	0.231532804100026	0.294391690606475	0.195754230349522	0.457972528410758	0.532372081146921	0.41562383293986	0.45619209390186	0.530344664012212	0.413745491435418	0.0042777813268274	0.00515569466063407	0.00516484698404874
215	9.10992249055047	0.16	2.47145697862072	1.59444043197536	3.34847352526608	0.204564537380256	7.52561446985589	5.20867478594394	9.84255415376784	1.91	1.27	2.81	2.1934680471081	3.16917364835857	4.14487924960904	2.61717750791971	3.78135893162939	4.94554035533908	2.63362635580282	3.80555711193309	4.9779273818272	2.47145697862072	2.30685727405509	-1.10658947871085	5.13467809547449	0.231532804100026	0.294391690606475	0.195754230349522	0.457972528410758	0.532372081146921	0.41562383293986	0.45619209390186	0.530344664012212	0.413745491435418	0.0042777813268274	0.00515569466063407	0.00516484698404874
215	9.10992249055047	0.16	2.5740531809337	1.6672486825594	3.48085767930799	0.206515662165349	7.18817934653398	4.98830918957701	9.38804950349096	2.04	1.17	3.26	1.99074601330749	2.8686753032374	3.74660459316732	2.34750504906486	3.38276691926612	4.41802878946738	2.30808042616699	3.3260125671373	4.3448162953355	2.5740531809337	2.44902474899991	-0.439306075581847	6.5220427185091	0.231532804100026	0.294391690606475	0.195754230349522	0.457972528410758	0.532372081146921	0.41562383293986	0.45619209390186	0.530344664012212	0.413745491435418	0.0042777813268274	0.00515569466063407	0.00516484698404874
215	9.10992249055047	0.16	2.77868021808305	1.78167330755161	3.7756871286145	0.242564056778749	8.67114221558951	6.27880992567445	11.0634745055046	1.87	1.23	2.73	2.69135133276766	3.71680150136699	4.74225166996632	3.22419266271036	4.45266434878082	5.68113603485128	3.2420403502747	4.47832404521967	5.71302806379473	2.77868021808305	2.24893610514699	0.908876260124006	7.08650972052687	0.231532804100026	0.294391690606475	0.195754230349522	0.457972528410758	0.532372081146921	0.41562383293986	0.45619209390186	0.530344664012212	0.413745491435418	0.0042777813268274	0.00515569466063407	0.00516484698404874
215	9.10992249055047	0.16	2.93250253755941	1.8873086327306	3.97769644238823	0.170961775762584	7.25314585259637	4.75941464857291	9.74687705661984	1.97	1.27	3.21	1.95633860336463	2.98137697070018	4.00641533803573	2.32170749700008	3.538183652029	4.75465980705793	2.30746773358345	3.51560322059119	4.7252312810008	2.93250253755941	2.3686281092448	-0.30152072466689	6.63908983966016	0.231532804100026	0.294391690606475	0.195754230349522	0.457972528410758	0.532372081146921	0.41562383293986	0.45619209390186	0.530344664012212	0.413745491435418	0.0042777813268274	0.00515569466063407	0.00516484698404874
215	9.10992249055047	0.16	3.03268532708655	1.95649576067482	4.10887489349828	0.232874329679793	8.59167435428171	6.15702894248024	11.0263197660832	1.94	1.25	2.66	2.55985719301354	3.57208965579076	4.58432211856798	3.04560498272775	4.24991444214875	5.45422390156974	3.07364936829108	4.29204619286809	5.50838728624404	3.03268532708655	2.2270529581573	-0.27221944274167	5.94910061274449	0.231532804100026	0.294391690606475	0.195754230349522	0.457972528410758	0.532372081146921	0.41562383293986	0.45619209390186	0.530344664012212	0.413745491435418	0.0042777813268274	0.00515569466063407	0.00516484698404874
215	9.10992249055047	0.17	1.8339715482326	1.19583329611406	2.47210980035114	0.300598868486212	8.04096917474097	6.12599309573839	9.95594525374356	1.98	1.27	2.98	2.50540324534984	3.2885884706871	4.07177369602437	2.97003590756272	3.89846459298157	4.82689327840042	2.97357997841547	3.90265170684973	4.83053409975615	1.8339715482326	2.57655473515221	0.1030113153558	7.00251276499708	0.231532804100026	0.294391690606475	0.195754230349522	0.457972528410758	0.532372081146921	0.41562383293986	0.45619209390186	0.530344664012212	0.413745491435418	0.0042777813268274	0.00515569466063407	0.00516484698404874
215	9.10992249055047	0.17	2.1039636264203	1.38893878948119	2.81898846335942	0.257730363004897	8.07130813867812	5.93271856859811	10.2098977087581	1.74	1.35	3.02	2.68785321560967	3.65675386146774	4.62565450732581	3.26246752637987	4.43850157282368	5.61453561926749	3.27816110694453	4.46648100018501	5.64135172498404	2.1039636264203	2.48649386176964	-0.632960502243517	6.27820664167421	0.231532804100026	0.294391690606475	0.195754230349522	0.457972528410758	0.532372081146921	0.41562383293986	0.45619209390186	0.530344664012212	0.413745491435418	0.0042777813268274	0.00515569466063407	0.00516484698404874
215	9.10992249055047	0.17	2.16372994746791	1.42551067465941	2.90194922027641	0.258892571024767	7.69839041033493	5.66478737011845	9.73199345055142	2.1	1.38	3.4	2.2060704818683	2.99802812224226	3.78998576261622	2.58808204054947	3.51717807930883	4.44627411806819	2.57783615595347	3.50351932264345	4.42791746280933	2.16372994746791	2.65936013809172	0.695362573680649	8.10070988711988	0.231532804100026	0.294391690606475	0.195754230349522	0.457972528410758	0.532372081146921	0.41562383293986	0.45619209390186	0.530344664012212	0.413745491435418	0.0042777813268274	0.00515569466063407	0.00516484698404874
215	9.10992249055047	0.17	2.281705156362	1.48691146940499	3.07649884331902	0.292204539922985	9.89525143814807	7.49076294884613	12.29973992745	2	1.27	2.74	3.0401608278705	4.01603361494986	4.99190640202923	3.5979589682768	4.75288150197343	5.90780403567007	3.62660728557966	4.79077838424381	5.95637216134605	2.281705156362	2.34945257952013	-0.0230658641397157	6.48131634795933	0.231532804100026	0.294391690606475	0.195754230349522	0.457972528410758	0.532372081146921	0.41562383293986	0.45619209390186	0.530344664012212	0.413745491435418	0.0042777813268274	0.00515569466063407	0.00516484698404874
215	9.10992249055047	0.17	2.29336735136785	1.49836404269285	3.08837066004286	0.216917907054863	7.45081938841557	5.24054881731314	9.66108995951801	2.11	1.32	3.11	2.03237927970115	2.88956204201057	3.74674480431998	2.38226155735129	3.38701178417616	4.39176201100104	2.38334359784503	3.38961341601634	4.39432294364532	2.29336735136785	2.57944665985893	0.0611628028788326	7.22537415765736	0.231532804100026	0.294391690606475	0.195754230349522	0.457972528410758	0.532372081146921	0.41562383293986	0.45619209390186	0.530344664012212	0.413745491435418	0.0042777813268274	0.00515569466063407	0.00516484698404874
215	9.10992249055047	0.17	2.48698942640512	1.62839139445638	3.34558745835386	0.208592800577307	6.74101039110097	4.69097764170942	8.79104314049252	1.9	1.2	3.1	1.98364935450664	2.85053605716126	3.71742275981588	2.36904126725467	3.40435044019763	4.4396596131406	2.34786938458914	3.3741960681361	4.3997602019772	2.48698942640512	2.41747311154433	1.00574245773363	7.62065234171612	0.231532804100026	0.294391690606475	0.195754230349522	0.457972528410758	0.532372081146921	0.41562383293986	0.45619209390186	0.530344664012212	0.413745491435418	0.0042777813268274	0.00515569466063407	0.00516484698404874
215	9.10992249055047	0.17	2.49703208373498	1.62594459856361	3.36811956890635	0.310938879581772	10.3819848665898	7.96898548083318	12.7949842523465	2.22	1.34	3.21	2.95905778180892	3.8550569810918	4.75105618037468	3.43819057632092	4.47927061953733	5.52035066275375	3.4347698265338	4.47474225679787	5.51367841525437	2.49703208373498	2.65685446565675	0.790335392778554	8.42160430248978	0.231532804100026	0.294391690606475	0.195754230349522	0.457972528410758	0.532372081146921	0.41562383293986	0.45619209390186	0.530344664012212	0.413745491435418	0.0042777813268274	0.00515569466063407	0.00516484698404874
215	9.10992249055047	0.17	2.55694455757479	1.66423028401784	3.44965883113174	0.214369781724729	8.19312675894807	5.74427530100213	10.641978216894	2.03	1.4	2.95	2.29776834110149	3.27733374444259	4.25689914778368	2.71088924503541	3.86657290087913	5.02225655672285	2.73824087386796	3.90524067532399	5.07359393927271	2.55694455757479	2.55485462738842	1.08270858367255	8.43330050043028	0.231532804100026	0.294391690606475	0.195754230349522	0.457972528410758	0.532372081146921	0.41562383293986	0.45619209390186	0.530344664012212	0.413745491435418	0.0042777813268274	0.00515569466063407	0.00516484698404874
215	9.10992249055047	0.17	2.61866471562629	1.73060250777275	3.50672692347982	0.24237101787484	7.49342879322179	5.4249360921786	9.56192149426498	1.92	1.11	3.03	2.27837630028899	3.14710630324189	4.01583630619478	2.71683570977252	3.75274742193079	4.78865913408906	2.67621403177813	3.69564618352451	4.71638408496171	2.61866471562629	2.34481995243917	-0.165608326909335	6.07446751980235	0.231532804100026	0.294391690606475	0.195754230349522	0.457972528410758	0.532372081146921	0.41562383293986	0.45619209390186	0.530344664012212	0.413745491435418	0.0042777813268274	0.00515569466063407	0.00516484698404874
215	9.10992249055047	0.17	2.62186996577625	1.71157557360473	3.53216435794777	0.187910563809902	7.74706513356999	5.23258040908589	10.2615498580541	1.9	1.3	2.89	2.2097915626178	3.27169347220871	4.33359538179963	2.63834149898693	3.90618047679904	5.17401945461115	2.65425888510618	3.92874165514532	5.20563097447726	2.62186996577625	2.32068686578969	0.0972845260053505	6.69443434266945	0.231532804100026	0.294391690606475	0.195754230349522	0.457972528410758	0.532372081146921	0.41562383293986	0.45619209390186	0.530344664012212	0.413745491435418	0.0042777813268274	0.00515569466063407	0.00516484698404874
215	9.10992249055047	0.17	2.62816161656946	1.72967418677132	3.52664904636761	0.235861201200882	8.09533920688983	5.82035500430675	10.3703234094729	1.84	1.21	3.13	2.52516001990496	3.51216152583155	4.49916303175815	3.03355429241054	4.21927029904682	5.4049863056831	3.0058266946569	4.18059916115587	5.35587377002736	2.62816161656946	2.33572514694474	-0.0531127463679798	6.36515014906134	0.231532804100026	0.294391690606475	0.195754230349522	0.457972528410758	0.532372081146921	0.41562383293986	0.45619209390186	0.530344664012212	0.413745491435418	0.0042777813268274	0.00515569466063407	0.00516484698404874
215	9.10992249055047	0.17	2.69666198485545	1.76475502883193	3.62856894087898	0.240742093485004	7.76056528411524	5.60878728193387	9.91234328629661	1.87	1.06	3.02	2.40375479012445	3.32594107033661	4.24812735054878	2.87954755653294	3.98426891195691	5.08899026738087	2.82483676749811	3.90796878760386	4.99139733050004	2.69666198485545	2.35904637380537	0.313843515032965	6.49830463537666	0.231532804100026	0.294391690606475	0.195754230349522	0.457972528410758	0.532372081146921	0.41562383293986	0.45619209390186	0.530344664012212	0.413745491435418	0.0042777813268274	0.00515569466063407	0.00516484698404874
215	9.10992249055047	0.17	2.73718885056506	1.80266415736022	3.67171354376989	0.226775906212915	8.57024570992864	6.09947201775046	11.0410194021068	1.87	1.3	2.88	2.61772921102582	3.67811877409399	4.73850833716216	3.13688959470539	4.4075806091588	5.67827162361221	3.15604234363919	4.43453668153814	5.71229896515152	2.73718885056506	2.34084049686258	0.448050300007926	7.18962292973021	0.231532804100026	0.294391690606475	0.195754230349522	0.457972528410758	0.532372081146921	0.41562383293986	0.45619209390186	0.530344664012212	0.413745491435418	0.0042777813268274	0.00515569466063407	0.00516484698404874
215	9.10992249055047	0.17	2.73938992961401	1.7885796335754	3.69020022565261	0.20997955643481	7.43815693785113	5.18557054290888	9.69074333279338	1.98	1.38	3.15	2.12056642235582	3.04173006925715	3.96289371615849	2.51377234015458	3.60574270803582	4.69771307591707	2.52274766742757	3.61943141779283	4.7142516770939	2.73938992961401	2.38427679868645	-0.582457750596706	6.39913087114863	0.231532804100026	0.294391690606475	0.195754230349522	0.457972528410758	0.532372081146921	0.41562383293986	0.45619209390186	0.530344664012212	0.413745491435418	0.0042777813268274	0.00515569466063407	0.00516484698404874
215	9.10992249055047	0.17	2.78009475776499	1.83029790920233	3.72989160632765	0.249913562675643	8.78173872734242	6.40639361435328	11.1570838403316	2.02	1.3	3.11	2.57116412735323	3.5244933344313	4.47782254150938	3.03559719094236	4.1611276198491	5.28665804875584	3.03229164858926	4.1579578381141	5.2816958425337	2.78009475776499	2.44987830379707	0.982813313569398	8.16818356270207	0.231532804100026	0.294391690606475	0.195754230349522	0.457972528410758	0.532372081146921	0.41562383293986	0.45619209390186	0.530344664012212	0.413745491435418	0.0042777813268274	0.00515569466063407	0.00516484698404874
215	9.10992249055047	0.17	2.88052659982532	1.88250833004865	3.87854486960198	0.234944304360714	8.86745259236557	6.36913064816399	11.3657745365672	2.09	1.4	3.14	2.48587871324252	3.46097652218881	4.4360743311351	2.91768692088414	4.06216356352548	5.20664020616682	2.93180663578432	4.08200685567146	5.23593177323527	2.88052659982532	2.49342980417314	-0.561642559644186	6.93581022523241	0.231532804100026	0.294391690606475	0.195754230349522	0.457972528410758	0.532372081146921	0.41562383293986	0.45619209390186	0.530344664012212	0.413745491435418	0.0042777813268274	0.00515569466063407	0.00516484698404874
215	9.10992249055047	0.17	2.886054914474	1.89628504079671	3.87582478815129	0.227586524810846	8.25179594538973	5.87831587053749	10.625276020242	1.95	1.24	3.02	2.43193892620264	3.41387979357419	4.39582066094573	2.89024781613534	4.0572394773635	5.22423113859166	2.881089070047	4.045096344919	5.20789488728714	2.886054914474	2.31429801466624	-0.845733906625451	5.80140880539186	0.231532804100026	0.294391690606475	0.195754230349522	0.457972528410758	0.532372081146921	0.41562383293986	0.45619209390186	0.530344664012212	0.413745491435418	0.0042777813268274	0.00515569466063407	0.00516484698404874
215	9.10992249055047	0.17	2.88728340722362	1.90357219685559	3.87099461759164	0.276535217530748	8.40162986252944	6.27993717430506	10.5233225507538	2.05	1.26	3.09	2.49056238013713	3.33200519155959	4.17344800298205	2.93299410466162	3.92391359537363	4.91483308608564	2.92238256176572	3.91000029324009	4.89673553510544	2.88728340722362	2.36661432598652	-1.12484417789163	5.44704634961536	0.231532804100026	0.294391690606475	0.195754230349522	0.457972528410758	0.532372081146921	0.41562383293986	0.45619209390186	0.530344664012212	0.413745491435418	0.0042777813268274	0.00515569466063407	0.00516484698404874
215	9.10992249055047	0.17	2.89833945250889	1.90088630481489	3.89579260020288	0.273754822834831	9.0342161565674	6.73681582099952	11.3316164921353	2	1.28	3.08	2.73671419968481	3.66999310885594	4.60327201802707	3.23949047194126	4.34422699659255	5.44896352124383	3.23518701033601	4.33815378877857	5.44249565586999	2.89833945250889	2.3688182800469	0.28993428608178	7.03487446751714	0.231532804100026	0.294391690606475	0.195754230349522	0.457972528410758	0.532372081146921	0.41562383293986	0.45619209390186	0.530344664012212	0.413745491435418	0.0042777813268274	0.00515569466063407	0.00516484698404874
215	9.10992249055047	0.17	2.90705737361847	1.91500696166633	3.8991077855706	0.244129306557615	9.02851648207718	6.54815115572855	11.5088818084258	1.9	1.33	3.16	2.77247433038284	3.82265613494568	4.87283793950852	3.31206754335048	4.56664113178458	5.82121472021867	3.30970404983851	4.56235800949628	5.81467012068684	2.90705737361847	2.45976085182099	-0.080283739622249	6.98648373300637	0.231532804100026	0.294391690606475	0.195754230349522	0.457972528410758	0.532372081146921	0.41562383293986	0.45619209390186	0.530344664012212	0.413745491435418	0.0042777813268274	0.00515569466063407	0.00516484698404874
215	9.10992249055047	0.17	2.97859954569036	1.94339353507963	4.01380555630109	0.227738766896792	8.33225196888673	5.9366674887578	10.7278364490157	1.86	1.22	3.03	2.55586738309553	3.58721977866191	4.61857217422829	3.06497347071732	4.30176210547942	5.53855074024152	3.05052601597773	4.28011203942265	5.5116115847426	2.97859954569036	2.2822050566054	0.0513195778635119	6.39412171126511	0.231532804100026	0.294391690606475	0.195754230349522	0.457972528410758	0.532372081146921	0.41562383293986	0.45619209390186	0.530344664012212	0.413745491435418	0.0042777813268274	0.00515569466063407	0.00516484698404874
215	9.10992249055047	0.17	2.98037137001478	1.96053191042475	4.00021082960482	0.330395102475146	9.54630915328173	7.42446507778511	11.6681532287783	1.74	1.21	2.83	3.36391251774556	4.32528788573324	5.28666325372093	4.08311954482964	5.25003768976969	6.41695583470975	4.08640326291964	5.2540544542454	6.4220479244022	2.98037137001478	2.10537605853133	-0.600201357479439	4.81076578028486	0.231532804100026	0.294391690606475	0.195754230349522	0.457972528410758	0.532372081146921	0.41562383293986	0.45619209390186	0.530344664012212	0.413745491435418	0.0042777813268274	0.00515569466063407	0.00516484698404874
215	9.10992249055047	0.17	2.98521678580895	1.94323409987648	4.02719947174142	0.233345928984447	9.47164996591227	6.79118145120383	12.1521184806207	2.13	1.51	3.04	2.61290797381736	3.64421859421119	4.67552921460501	3.05773491007925	4.26461801454106	5.47150111900286	3.1014343185784	4.32500667509156	5.54894978753304	2.98521678580895	2.50051176218535	1.69815365291196	9.15387726017731	0.231532804100026	0.294391690606475	0.195754230349522	0.457972528410758	0.532372081146921	0.41562383293986	0.45619209390186	0.530344664012212	0.413745491435418	0.0042777813268274	0.00515569466063407	0.00516484698404874
215	9.10992249055047	0.17	3.00764105907001	1.97681610346669	4.03846601467333	0.282087303982281	9.90914988985486	7.44103196503885	12.3772678146709	2.07	1.42	2.91	2.93535281471894	3.90898079155146	4.88260876838399	3.4529170295153	4.59821602211339	5.74351501471148	3.4957090314976	4.6552352703115	5.81339540775343	3.00764105907001	2.42994558516255	-1.61900461416221	5.41784294588309	0.231532804100026	0.294391690606475	0.195754230349522	0.457972528410758	0.532372081146921	0.41562383293986	0.45619209390186	0.530344664012212	0.413745491435418	0.0042777813268274	0.00515569466063407	0.00516484698404874
215	9.10992249055047	0.17	3.20138512825119	2.11547873564276	4.28729152085961	0.185947826210332	7.75729701434465	5.2231812588914	10.2914127697979	1.95	1.34	3.07	2.16536569775394	3.21592991504112	4.2664941323283	2.57461364086209	3.82373149990768	5.07284935895328	2.58260287387917	3.83473133926036	5.0880587383321	3.20138512825119	2.34231076506489	-0.213895908115063	6.57593882402873	0.231532804100026	0.294391690606475	0.195754230349522	0.457972528410758	0.532372081146921	0.41562383293986	0.45619209390186	0.530344664012212	0.413745491435418	0.0042777813268274	0.00515569466063407	0.00516484698404874
215	9.10992249055047	0.17	3.21526065694468	2.10938470930558	4.32113660458378	0.213389281509053	8.6256899277775	6.04002090064832	11.2113589549067	2.01	1.27	2.94	2.43848262123885	3.48237122537485	4.52625982951086	2.88260279160792	4.11661454063625	5.35062628966458	2.88762150247192	4.12299683814711	5.35837445027547	3.21526065694468	2.29936023356512	0.378686078674534	7.13081946820278	0.231532804100026	0.294391690606475	0.195754230349522	0.457972528410758	0.532372081146921	0.41562383293986	0.45619209390186	0.530344664012212	0.413745491435418	0.0042777813268274	0.00515569466063407	0.00516484698404874
215	9.10992249055047	0.17	3.23856032104343	2.12235671940222	4.35476392268463	0.188752289952377	8.34598981458624	5.64455844144284	11.0474211877296	2.13	1.43	2.98	2.17509078856832	3.21606831703761	4.25704584550691	2.54618570238586	3.7647656869198	4.98334567145374	2.57421354345809	3.80762815939813	5.03793839797375	3.23856032104343	2.38355580889136	-0.278961017023085	6.82217636731377	0.231532804100026	0.294391690606475	0.195754230349522	0.457972528410758	0.532372081146921	0.41562383293986	0.45619209390186	0.530344664012212	0.413745491435418	0.0042777813268274	0.00515569466063407	0.00516484698404874
215	9.10992249055047	0.17	3.58724297623328	2.34355823217726	4.8309277202893	0.240231652677004	9.5002096219086	6.86239583790808	12.1380234059091	1.92	1.33	2.88	2.88135310411383	3.98890695471204	5.09646080531024	3.43565600344307	4.75627652388931	6.07689704433554	3.46342056281897	4.7938779031007	6.12668032628043	3.58724297623328	2.21230582665846	0.944125646309518	7.37392056858648	0.231532804100026	0.294391690606475	0.195754230349522	0.457972528410758	0.532372081146921	0.41562383293986	0.45619209390186	0.530344664012212	0.413745491435418	0.0042777813268274	0.00515569466063407	0.00516484698404874
215	9.10992249055047	0.18	1.73806932507027	1.15763057757921	2.31850807256132	0.344777257441403	9.49995328953853	7.45524146881744	11.5446651102596	2.12	1.27	3.28	2.88258763854766	3.673180544687	4.46377345082634	3.37674151149642	4.3028635308777	5.22898555025899	3.34749831865357	4.26304025633234	5.18235793734007	1.73806932507027	2.68257350081654	0.157433248236744	7.39217782282671	0.231532804100026	0.294391690606475	0.195754230349522	0.457972528410758	0.532372081146921	0.41562383293986	0.45619209390186	0.530344664012212	0.413745491435418	0.0042777813268274	0.00515569466063407	0.00516484698404874
215	9.10992249055047	0.18	1.92606081385921	1.27906136654373	2.57306026117468	0.241540670787896	7.32793691042304	5.30054271867917	9.35533110216691	2.09	1.25	2.83	2.07045706314054	2.86238212569568	3.65430718825082	2.4305073493176	3.36014733988543	4.28978733045327	2.43973342605272	3.3729543175546	4.30697452822285	1.92606081385921	2.57640306197257	-0.455387834379199	6.68017499222602	0.231532804100026	0.294391690606475	0.195754230349522	0.457972528410758	0.532372081146921	0.41562383293986	0.45619209390186	0.530344664012212	0.413745491435418	0.0042777813268274	0.00515569466063407	0.00516484698404874
215	9.10992249055047	0.18	2.04574964422892	1.36152102209981	2.72997826635803	0.239788602852263	7.71544743683319	5.57058473086017	9.8603101428062	2.1	1.31	3.06	2.16771358753864	3.00235631460916	3.83699904167969	2.54267704013975	3.52169332302959	4.50070960591943	2.54529611452453	3.52527469601617	4.5065413927821	2.04574964422892	2.62127009012171	-0.457858851168581	6.8530566473849	0.231532804100026	0.294391690606475	0.195754230349522	0.457972528410758	0.532372081146921	0.41562383293986	0.45619209390186	0.530344664012212	0.413745491435418	0.0042777813268274	0.00515569466063407	0.00516484698404874
215	9.10992249055047	0.18	2.08495095986216	1.39744883617271	2.77245308355162	0.252960039329609	8.67932964144574	6.35060788020303	11.0080514026885	2.03	1.28	2.75	2.53963991877501	3.47090742200227	4.40217492522953	2.99607950023209	4.09472008113669	5.1933606620413	3.02229864646785	4.13126263935007	5.23991552909501	2.08495095986216	2.48403603142427	-0.649930380737167	6.25470185319867	0.231532804100026	0.294391690606475	0.195754230349522	0.457972528410758	0.532372081146921	0.41562383293986	0.45619209390186	0.530344664012212	0.413745491435418	0.0042777813268274	0.00515569466063407	0.00516484698404874
215	9.10992249055047	0.18	2.17449597191356	1.4584783613661	2.89051358246102	0.254670470158055	8.34899967541419	6.11900012855561	10.5789992222728	2.1	1.4	3.21	2.38034685880264	3.24783702140688	4.11532718401113	2.79190267746182	3.80937964670692	4.82685661595201	2.79893284049695	3.82057809315938	4.8420412826467	2.17449597191356	2.67811940220302	1.03670096669595	8.74453478922325	0.231532804100026	0.294391690606475	0.195754230349522	0.457972528410758	0.532372081146921	0.41562383293986	0.45619209390186	0.530344664012212	0.413745491435418	0.0042777813268274	0.00515569466063407	0.00516484698404874
215	9.10992249055047	0.18	2.21755778338919	1.48936713669291	2.94574843008548	0.250507268071481	8.12142169591409	5.92815688718195	10.3146865046462	2.03	1.36	3.23	2.37434250900431	3.25278786191592	4.13123321482754	2.80199186669225	3.83865642745275	4.87532098821325	2.80168658062881	3.83966868514378	4.87415398389064	2.21755778338919	2.57872157930425	-0.209605066418857	6.90779056926367	0.231532804100026	0.294391690606475	0.195754230349522	0.457972528410758	0.532372081146921	0.41562383293986	0.45619209390186	0.530344664012212	0.413745491435418	0.0042777813268274	0.00515569466063407	0.00516484698404874
215	9.10992249055047	0.18	2.25673481784178	1.49360194076444	3.01986769491912	0.257103253622898	8.30391415924519	6.10008079103716	10.5077475274532	2.04	1.38	2.99	2.43600156871545	3.31607868999394	4.19615581127242	2.87294778548831	3.91088456233909	4.94882133918987	2.89723646100557	3.94319483421036	4.99011645589921	2.25673481784178	2.51244058187838	-0.24681706432223	6.97682543339923	0.231532804100026	0.294391690606475	0.195754230349522	0.457972528410758	0.532372081146921	0.41562383293986	0.45619209390186	0.530344664012212	0.413745491435418	0.0042777813268274	0.00515569466063407	0.00516484698404874
215	9.10992249055047	0.18	2.37907975743836	1.59613773513726	3.16202177973945	0.271613013841797	8.68005979747886	6.46077018590383	10.8993494090539	2.14	1.37	3.34	2.47554294213802	3.32589771044127	4.17625247874452	2.89454343148686	3.88882584409567	4.88310825670448	2.88619028783719	3.87608309158253	4.86701689643547	2.37907975743836	2.73067926090728	-0.37835956145923	7.22654234024353	0.231532804100026	0.294391690606475	0.195754230349522	0.457972528410758	0.532372081146921	0.41562383293986	0.45619209390186	0.530344664012212	0.413745491435418	0.0042777813268274	0.00515569466063407	0.00516484698404874
215	9.10992249055047	0.18	2.41500684105735	1.60854113591672	3.22147254619799	0.23739038382094	7.78942734721499	5.60965785576829	9.96919683866169	1.93	1.3	2.98	2.33833999498558	3.24695907884967	4.15557816271376	2.78366040634703	3.86531960630413	4.94697880626123	2.79223044850904	3.87654951556681	4.96221233065878	2.41500684105735	2.46795686003303	-1.85805390423655	4.9998172390851	0.231532804100026	0.294391690606475	0.195754230349522	0.457972528410758	0.532372081146921	0.41562383293986	0.45619209390186	0.530344664012212	0.413745491435418	0.0042777813268274	0.00515569466063407	0.00516484698404874
215	9.10992249055047	0.18	2.43150457882816	1.61536357966436	3.24764557799195	0.192220923874325	6.55332388902921	4.45586689910472	8.65078087895369	1.68	1.11	2.67	2.07982363389187	3.05883416483775	4.03784469578362	2.54314094833778	3.74024330333092	4.93734565832407	2.53875322277945	3.7337687674697	4.92801933889961	2.43150457882816	2.22563114481015	0.354742060491092	5.98585639992462	0.231532804100026	0.294391690606475	0.195754230349522	0.457972528410758	0.532372081146921	0.41562383293986	0.45619209390186	0.530344664012212	0.413745491435418	0.0042777813268274	0.00515569466063407	0.00516484698404874
215	9.10992249055047	0.18	2.48161711466632	1.66634159231404	3.29689263701861	0.292032698319996	8.3708232932369	6.33591662509741	10.4057299613764	1.98	1.26	3.03	2.58899714415036	3.42050549000783	4.25201383586531	3.0685478587857	4.05407353231083	5.03959920583595	3.06456978357311	4.04932055019161	5.03262632078894	2.48161711466632	2.48168821961673	0.827880987902145	7.64234022150922	0.231532804100026	0.294391690606475	0.195754230349522	0.457972528410758	0.532372081146921	0.41562383293986	0.45619209390186	0.530344664012212	0.413745491435418	0.0042777813268274	0.00515569466063407	0.00516484698404874
215	9.10992249055047	0.18	2.48549789387339	1.64733378045218	3.32366200729459	0.236354975379391	8.5926847095321	6.18123767766913	11.0041317413951	1.92	1.37	2.96	2.59493669405946	3.60728288022353	4.6196290663876	3.09402895495234	4.3010828378458	5.50813672073926	3.11967821464375	4.33814757724059	5.55476407782974	2.48549789387339	2.42179702196784	1.21325777435392	8.12988397749087	0.231532804100026	0.294391690606475	0.195754230349522	0.457972528410758	0.532372081146921	0.41562383293986	0.45619209390186	0.530344664012212	0.413745491435418	0.0042777813268274	0.00515569466063407	0.00516484698404874
215	9.10992249055047	0.18	2.49470397197051	1.66886942205363	3.32053852188739	0.287771451642142	9.50578640077818	7.17093445019265	11.8406383513637	1.95	1.31	2.9	2.96782671140458	3.93414930635406	4.90047190130355	3.52741866945856	4.67594406989586	5.82446947033316	3.54767889583031	4.70337118785113	5.85942110753308	2.49470397197051	2.31629020776048	-0.0881692780059875	6.31366802318386	0.231532804100026	0.294391690606475	0.195754230349522	0.457972528410758	0.532372081146921	0.41562383293986	0.45619209390186	0.530344664012212	0.413745491435418	0.0042777813268274	0.00515569466063407	0.00516484698404874
215	9.10992249055047	0.18	2.50506957339523	1.68036025675624	3.32977889003422	0.298661072061937	9.24916887807411	7.03626355508044	11.4620742010678	1.73	1.17	2.58	3.21680141534956	4.2284856593118	5.24016990327404	3.91315349616338	5.14384051258402	6.37452752900466	3.93854789779366	5.17758487369775	6.41595857047856	2.50506957339523	2.17373029070112	0.00823895977399422	5.47168178963191	0.231532804100026	0.294391690606475	0.195754230349522	0.457972528410758	0.532372081146921	0.41562383293986	0.45619209390186	0.530344664012212	0.413745491435418	0.0042777813268274	0.00515569466063407	0.00516484698404874
215	9.10992249055047	0.18	2.5201858038222	1.67836884022626	3.36200276741814	0.224418341279779	8.48688278935031	6.02357740107554	10.9501881776251	2.2	1.37	3.07	2.25800717581104	3.18140549421653	4.10480381262201	2.62856149966699	3.70349575790117	4.77843001613535	2.64127582211121	3.72115994107373	4.79958166474982	2.5201858038222	2.55088348037168	0.734573704237345	8.24058434416376	0.231532804100026	0.294391690606475	0.195754230349522	0.457972528410758	0.532372081146921	0.41562383293986	0.45619209390186	0.530344664012212	0.413745491435418	0.0042777813268274	0.00515569466063407	0.00516484698404874
215	9.10992249055047	0.18	2.54216585588143	1.6821602329677	3.40217147879515	0.211802679984989	7.10453038789235	4.96473331476397	9.24432746102072	1.92	1.24	3.12	2.08383338805423	2.98196432519553	3.88009526233683	2.48451533021302	3.55533994347528	4.62616455673754	2.47067904311553	3.53435030372269	4.59964416716574	2.54216585588143	2.42961737535996	0.212770216970478	7.09382926657217	0.231532804100026	0.294391690606475	0.195754230349522	0.457972528410758	0.532372081146921	0.41562383293986	0.45619209390186	0.530344664012212	0.413745491435418	0.0042777813268274	0.00515569466063407	0.00516484698404874
215	9.10992249055047	0.18	2.56623207207879	1.71381642892325	3.41864771523432	0.299596623492622	9.5953961520136	7.30477097756193	11.8860213264653	1.93	1.24	3.1	3.04741544957039	4.00302193843101	4.95862842729163	3.62843323068124	4.76623488490771	5.90403653913418	3.60930305593272	4.73927132893541	5.87313892008691	2.56623207207879	2.49815250274547	-1.12557603026138	5.75359284120438	0.231532804100026	0.294391690606475	0.195754230349522	0.457972528410758	0.532372081146921	0.41562383293986	0.45619209390186	0.530344664012212	0.413745491435418	0.0042777813268274	0.00515569466063407	0.00516484698404874
215	9.10992249055047	0.18	2.58280696070343	1.72144224951384	3.44417167189303	0.272729843106105	8.5253102701952	6.35172237234723	10.6988981680432	2.08	1.29	3.24	2.49269934780975	3.3457122500992	4.19872515238866	2.92903390540905	3.9313624512694	4.93369099712976	2.91266287867686	3.90871287290258	4.90665183222119	2.58280696070343	2.4939826515461	-0.583903255226577	6.36918534297463	0.231532804100026	0.294391690606475	0.195754230349522	0.457972528410758	0.532372081146921	0.41562383293986	0.45619209390186	0.530344664012212	0.413745491435418	0.0042777813268274	0.00515569466063407	0.00516484698404874
215	9.10992249055047	0.18	2.59930038811814	1.71896213881681	3.47963863741948	0.2726839720575	8.95129709712234	6.66883693210136	11.2337572621433	2.05	1.37	3.04	2.65273045652143	3.5606476326639	4.46856480880638	3.12595193678585	4.19583276400165	5.26571359121745	3.14436273983762	4.22046153629533	5.29523505601065	2.59930038811814	2.43228120293533	-0.0855062558236749	6.86237319100661	0.231532804100026	0.294391690606475	0.195754230349522	0.457972528410758	0.532372081146921	0.41562383293986	0.45619209390186	0.530344664012212	0.413745491435418	0.0042777813268274	0.00515569466063407	0.00516484698404874
215	9.10992249055047	0.18	2.59970240918095	1.72572021925789	3.47368459910402	0.271412423792445	9.30338919307399	6.9235222865582	11.6832560995898	1.98	1.33	2.89	2.82863206347662	3.80093598046508	4.77323989745355	3.35244697595671	4.5048051664428	5.65716335692889	3.37909204452054	4.54122630886934	5.70277866204252	2.59970240918095	2.39677400873437	0.107308944049478	7.04233345318417	0.231532804100026	0.294391690606475	0.195754230349522	0.457972528410758	0.532372081146921	0.41562383293986	0.45619209390186	0.530344664012212	0.413745491435418	0.0042777813268274	0.00515569466063407	0.00516484698404874
215	9.10992249055047	0.18	2.72686145407545	1.81839430791599	3.63532860023491	0.274771217392092	8.74468144337652	6.52658026840636	10.9627826183467	2.12	1.36	2.92	2.5268206432065	3.38557723657385	4.2443338299412	2.96078346896665	3.96702517921389	4.97326688946114	2.98535230680015	4.00105266337881	5.01357087439487	2.72686145407545	2.44864937546793	0.952536729396195	8.0592285595604	0.231532804100026	0.294391690606475	0.195754230349522	0.457972528410758	0.532372081146921	0.41562383293986	0.45619209390186	0.530344664012212	0.413745491435418	0.0042777813268274	0.00515569466063407	0.00516484698404874
215	9.10992249055047	0.18	2.74728029840236	1.83150132921015	3.66305926759456	0.266876602807516	8.90165617364513	6.59814901186044	11.2051633354298	1.97	1.22	3	2.70615674384136	3.65091434618487	4.59567194852839	3.21000692643947	4.33066575532318	5.4513245842069	3.19796850700499	4.31523822511104	5.4317950156367	2.74728029840236	2.37518382100762	-0.0451445110648434	6.48503913355004	0.231532804100026	0.294391690606475	0.195754230349522	0.457972528410758	0.532372081146921	0.41562383293986	0.45619209390186	0.530344664012212	0.413745491435418	0.0042777813268274	0.00515569466063407	0.00516484698404874
215	9.10992249055047	0.18	2.84675916611285	1.89826600140881	3.79525233081689	0.199153876732102	7.33124136411225	5.03592191940552	9.62656080881898	2.1	1.26	3.22	1.95959892874132	2.85276319874998	3.74592746875863	2.29854928738269	3.34620351204729	4.3938577367119	2.28129947440466	3.32197518671347	4.36179757200999	2.84675916611285	2.46497904479173	2.1381933689536	9.18333303184933	0.231532804100026	0.294391690606475	0.195754230349522	0.457972528410758	0.532372081146921	0.41562383293986	0.45619209390186	0.530344664012212	0.413745491435418	0.0042777813268274	0.00515569466063407	0.00516484698404874
215	9.10992249055047	0.18	2.87208784146876	1.91839962942322	3.8257760535143	0.234653335107549	8.41668824562602	6.04344401288234	10.7899324783697	2.11	1.48	2.91	2.3440820887017	3.26459682934142	4.18511156998115	2.747704045764	3.82672004491873	4.90573604407346	2.79262095767505	3.88870315638213	4.98439379608706	2.87208784146876	2.47563111864432	0.63652875976791	7.89878672832069	0.231532804100026	0.294391690606475	0.195754230349522	0.457972528410758	0.532372081146921	0.41562383293986	0.45619209390186	0.530344664012212	0.413745491435418	0.0042777813268274	0.00515569466063407	0.00516484698404874
215	9.10992249055047	0.18	2.89898734011788	1.92209421521259	3.87588046502316	0.253713280174889	9.46951615933639	6.9338357947032	12.0051965239696	1.95	1.38	3.08	2.87467726076008	3.9259370397031	4.97719681864612	3.41801687193831	4.66797411418794	5.91793135643757	3.43802050198427	4.69521766472244	5.95076956554951	2.89898734011788	2.4404143499874	-0.914213483940735	6.18328913496236	0.231532804100026	0.294391690606475	0.195754230349522	0.457972528410758	0.532372081146921	0.41562383293986	0.45619209390186	0.530344664012212	0.413745491435418	0.0042777813268274	0.00515569466063407	0.00516484698404874
215	9.10992249055047	0.18	2.9637726752295	1.97890078135899	3.9486445691	0.232472214316832	8.17782279554766	5.85784042726781	10.4978051638275	2.13	1.38	3.15	2.2541167822868	3.14685383374456	4.03959088520231	2.63793707134055	3.68268514362566	4.72743321591077	2.64589639805821	3.69338880848516	4.74060660713471	2.9637726752295	2.45505989956064	-1.44085644617257	5.72860906004968	0.231532804100026	0.294391690606475	0.195754230349522	0.457972528410758	0.532372081146921	0.41562383293986	0.45619209390186	0.530344664012212	0.413745491435418	0.0042777813268274	0.00515569466063407	0.00516484698404874
215	9.10992249055047	0.18	2.96838830599427	1.97476537424408	3.96201123774446	0.237320288936268	8.54846907202986	6.15582846699433	10.9411096770654	1.99	1.29	3.07	2.51045659722245	3.48621809283582	4.46197958844919	2.97418168053122	4.13018332900899	5.28618497748675	2.97340235322537	4.12932368335501	5.2852133837095	2.96838830599427	2.36513532063379	-0.624640495551228	6.15729193961054	0.231532804100026	0.294391690606475	0.195754230349522	0.457972528410758	0.532372081146921	0.41562383293986	0.45619209390186	0.530344664012212	0.413745491435418	0.0042777813268274	0.00515569466063407	0.00516484698404874
215	9.10992249055047	0.18	2.97966439486125	1.98940247570381	3.96992631401869	0.225242812385686	8.74813431407601	6.21499987011113	11.2812687580409	2.04	1.36	3.22	2.48286272385911	3.49483781909455	4.50681291432999	2.92845799252083	4.12205058521482	5.3156431779088	2.92782089979791	4.12118384642769	5.31268139944376	2.97966439486125	2.51014454099012	-0.42280828107073	6.86744000392302	0.231532804100026	0.294391690606475	0.195754230349522	0.457972528410758	0.532372081146921	0.41562383293986	0.45619209390186	0.530344664012212	0.413745491435418	0.0042777813268274	0.00515569466063407	0.00516484698404874
215	9.10992249055047	0.18	3.04789139242003	2.02840613145814	4.06737665338192	0.22869044835345	8.37210530346961	5.97155679901868	10.7726538079205	2.14	1.37	3.21	2.29070293303393	3.21155886476343	4.13241479649293	2.6790407560743	3.75600736575539	4.83297397543649	2.68137164973514	3.75982533502683	4.83840584078082	3.04789139242003	2.46143149369532	0.919502049390056	8.12965568020096	0.231532804100026	0.294391690606475	0.195754230349522	0.457972528410758	0.532372081146921	0.41562383293986	0.45619209390186	0.530344664012212	0.413745491435418	0.0042777813268274	0.00515569466063407	0.00516484698404874
215	9.10992249055047	0.18	3.2415840003545	2.16738923292891	4.3157787677801	0.267995296078571	9.59647550516048	7.12024784223193	12.072703168089	2.05	1.43	2.93	2.82409841639383	3.80624268671393	4.78838695703402	3.32584952813809	4.4824891264771	5.63912872481611	3.36818317172821	4.53974300068801	5.71277486873837	3.2415840003545	2.35498906846296	1.11787090412727	7.99553011260609	0.231532804100026	0.294391690606475	0.195754230349522	0.457972528410758	0.532372081146921	0.41562383293986	0.45619209390186	0.530344664012212	0.413745491435418	0.0042777813268274	0.00515569466063407	0.00516484698404874
215	9.10992249055047	0.18	3.25791065735081	2.16089036872354	4.35493094597807	0.256651100712894	8.92982213601267	6.55706626864453	11.3025780033808	1.9	1.16	2.98	2.76867799008201	3.77055850747658	4.77243902487116	3.30548932140566	4.5016216861788	5.69775405095195	3.2767526336392	4.46332288403814	5.6485311528201	3.25791065735081	2.26454813395594	-0.599195146006815	5.55823413425742	0.231532804100026	0.294391690606475	0.195754230349522	0.457972528410758	0.532372081146921	0.41562383293986	0.45619209390186	0.530344664012212	0.413745491435418	0.0042777813268274	0.00515569466063407	0.00516484698404874
215	9.10992249055047	0.18	3.29866077693799	2.21023243176982	4.38708912210615	0.254325941953751	9.88437159497947	7.24187940851551	12.5268637814434	2.04	1.31	3	2.89426537058081	3.95035498432387	5.00644459806693	3.41398827373706	4.65971977921087	5.90545128468467	3.4226232651218	4.67056040382846	5.9228518185808	3.29866077693799	2.38529515027442	-1.11059888279423	5.96306383487404	0.231532804100026	0.294391690606475	0.195754230349522	0.457972528410758	0.532372081146921	0.41562383293986	0.45619209390186	0.530344664012212	0.413745491435418	0.0042777813268274	0.00515569466063407	0.00516484698404874
215	9.10992249055047	0.18	3.47099518625878	2.3315437555732	4.61044661694437	0.218187253009647	8.49472224802746	5.9841580508656	11.0052864451893	1.88	1.33	2.86	2.55641373565876	3.62891896418449	4.70142419271021	3.06017316120429	4.34402313814863	5.62787311509298	3.08623236695254	4.38181458117506	5.67670003258704	3.47099518625878	2.21245197958219	-0.342414601519065	5.96490359981064	0.231532804100026	0.294391690606475	0.195754230349522	0.457972528410758	0.532372081146921	0.41562383293986	0.45619209390186	0.530344664012212	0.413745491435418	0.0042777813268274	0.00515569466063407	0.00516484698404874
215	9.10992249055047	0.19	2.07345388081103	1.39424669037547	2.75266107124659	0.304075880261726	9.25353203926577	7.06787028621649	11.4391937923151	2.07	1.39	2.98	2.79105320053383	3.65415594352406	4.51725868651429	3.28389366486683	4.29940194299378	5.31491022112072	3.31234000077434	4.33735461601612	5.3657812246298	2.07345388081103	2.50912134419696	0.543149130844322	7.47654351073803	0.231532804100026	0.294391690606475	0.195754230349522	0.457972528410758	0.532372081146921	0.41562383293986	0.45619209390186	0.530344664012212	0.413745491435418	0.0042777813268274	0.00515569466063407	0.00516484698404874
215	9.10992249055047	0.19	2.10701874773649	1.43521044394068	2.77882705153231	0.26916950701133	8.39099782622481	6.2322869963909	10.5497086560587	1.94	1.33	2.96	2.59054953748442	3.48785214004866	4.38515474261291	3.08196354274563	4.14947986231356	5.2169961818815	3.09986629358959	4.17300452939295	5.24741233124215	2.10701874773649	2.47958471804803	0.14893012277525	7.06726575865903	0.231532804100026	0.294391690606475	0.195754230349522	0.457972528410758	0.532372081146921	0.41562383293986	0.45619209390186	0.530344664012212	0.413745491435418	0.0042777813268274	0.00515569466063407	0.00516484698404874
215	9.10992249055047	0.19	2.10994298547516	1.43072995243178	2.78915601851855	0.321213827687024	8.87124581546508	6.85780229359391	10.8846893373362	1.99	1.24	3.29	2.79484471436775	3.61540817535236	4.43597163633698	3.31061426535006	4.28260712262593	5.2545999799018	3.27227816188786	4.23320571320796	5.19497264940437	2.10994298547516	2.6534590372513	0.643091001147741	7.90758919789245	0.231532804100026	0.294391690606475	0.195754230349522	0.457972528410758	0.532372081146921	0.41562383293986	0.45619209390186	0.530344664012212	0.413745491435418	0.0042777813268274	0.00515569466063407	0.00516484698404874
215	9.10992249055047	0.19	2.18697237006446	1.47910078461476	2.89484395551416	0.240595908436567	8.00717363325731	5.78613017995789	10.2282170865567	1.92	1.34	2.96	2.42920356284457	3.36166904533167	4.29413452781876	2.89645637341906	4.00827986612807	5.12010335883708	2.91371200054164	4.03230713930075	5.15059994876385	2.18697237006446	2.48462685870888	0.808289758477033	7.85404658043593	0.231532804100026	0.294391690606475	0.195754230349522	0.457972528410758	0.532372081146921	0.41562383293986	0.45619209390186	0.530344664012212	0.413745491435418	0.0042777813268274	0.00515569466063407	0.00516484698404874
215	9.10992249055047	0.19	2.2612173831685	1.52198479416589	3.0004499721711	0.311456018932268	8.50984828314687	6.53435863618508	10.4853379301087	2.02	1.09	3.09	2.63272501855084	3.42865944869423	4.22459387883761	3.11086787901164	4.05135609372668	4.99184430844171	3.05305819191136	3.97524581909189	4.90001037185218	2.2612173831685	2.5167675845099	0.27635990971912	6.68075843906894	0.231532804100026	0.294391690606475	0.195754230349522	0.457972528410758	0.532372081146921	0.41562383293986	0.45619209390186	0.530344664012212	0.413745491435418	0.0042777813268274	0.00515569466063407	0.00516484698404874
215	9.10992249055047	0.19	2.30083204736014	1.5495667033291	3.05209739139118	0.249194591425503	8.28466852292543	6.03946875665217	10.5298682891987	2.08	1.26	3	2.37556051297282	3.25868585452208	4.14181119607134	2.79272108569926	3.83092775279593	4.86913441989261	2.79135471518714	3.82983882933786	4.86702583211264	2.30083204736014	2.53619949722823	-0.093266952344345	6.86654445934938	0.231532804100026	0.294391690606475	0.195754230349522	0.457972528410758	0.532372081146921	0.41562383293986	0.45619209390186	0.530344664012212	0.413745491435418	0.0042777813268274	0.00515569466063407	0.00516484698404874
215	9.10992249055047	0.19	2.36798105303704	1.61137555011858	3.12458655595549	0.28349160192033	8.6055199747098	6.46951075914998	10.7415291902696	2.03	1.36	3.19	2.58612598792722	3.4399755522082	4.29382511648917	3.05065283774297	4.05787313885718	5.0650934399714	3.0546493983828	4.06169051508064	5.0698080938604	2.36798105303704	2.58859933024422	-0.528125980142987	6.90599785120668	0.231532804100026	0.294391690606475	0.195754230349522	0.457972528410758	0.532372081146921	0.41562383293986	0.45619209390186	0.530344664012212	0.413745491435418	0.0042777813268274	0.00515569466063407	0.00516484698404874
215	9.10992249055047	0.19	2.37360783602896	1.60801219027609	3.13920348178183	0.274466808347783	9.0790607214556	6.7743835032284	11.3837379396828	2	1.24	2.91	2.74955574639708	3.68496757921509	4.62037941203311	3.25407078292307	4.36112101064158	5.46817123836009	3.25618558787453	4.36415460637494	5.47034069250124	2.37360783602896	2.38065071703216	0.127022271378507	6.76408713418454	0.231532804100026	0.294391690606475	0.195754230349522	0.457972528410758	0.532372081146921	0.41562383293986	0.45619209390186	0.530344664012212	0.413745491435418	0.0042777813268274	0.00515569466063407	0.00516484698404874
215	9.10992249055047	0.19	2.38067514450443	1.61944460257263	3.14190568643624	0.306655102692563	9.92856126671786	7.59767359083685	12.2594489425989	1.78	1.3	2.47	3.38803521395974	4.4274493755781	5.46686353719646	4.09662113840084	5.35342213282214	6.61022312724343	4.17225366654905	5.45349191705413	6.73437468924029	2.38067514450443	2.27278300119614	-0.201369814313303	5.85510059060758	0.231532804100026	0.294391690606475	0.195754230349522	0.457972528410758	0.532372081146921	0.41562383293986	0.45619209390186	0.530344664012212	0.413745491435418	0.0042777813268274	0.00515569466063407	0.00516484698404874
215	9.10992249055047	0.19	2.40004650604845	1.62045712303262	3.17963588906428	0.302595022656137	9.36192522477133	7.14289988909089	11.5809505604518	2.08	1.42	2.88	2.80118940759509	3.67141163694293	4.54163386629078	3.29103196899983	4.31342951525388	5.33582706150794	3.33578573477786	4.37281673022271	5.4069476642056	2.40004650604845	2.48123924041288	0.822482594810859	7.90605191242098	0.231532804100026	0.294391690606475	0.195754230349522	0.457972528410758	0.532372081146921	0.41562383293986	0.45619209390186	0.530344664012212	0.413745491435418	0.0042777813268274	0.00515569466063407	0.00516484698404874
215	9.10992249055047	0.19	2.40126756738274	1.62124410871667	3.1812910260488	0.261693197398103	7.70208079286324	5.68224646135664	9.72191512436983	1.94	1.2	3.37	2.35737340933747	3.1953349051547	4.03329640097193	2.8033568459687	3.79984941971739	4.79634199346607	2.75253622437166	3.73157883770001	4.71018129940402	2.40126756738274	2.52284215808489	0.648324736118896	7.5865167840663	0.231532804100026	0.294391690606475	0.195754230349522	0.457972528410758	0.532372081146921	0.41562383293986	0.45619209390186	0.530344664012212	0.413745491435418	0.0042777813268274	0.00515569466063407	0.00516484698404874
215	9.10992249055047	0.19	2.40186495513617	1.61595127327972	3.18777863699263	0.285377562981536	8.83209114116663	6.64997724531965	11.0142050370136	1.98	1.35	2.96	2.71746332171523	3.60916779783848	4.50087227396174	3.22084402016681	4.27772710915906	5.33461019815132	3.24342314658161	4.30478526328648	5.36833391625574	2.40186495513617	2.50745248211397	-0.964276134064643	6.10497421887876	0.231532804100026	0.294391690606475	0.195754230349522	0.457972528410758	0.532372081146921	0.41562383293986	0.45619209390186	0.530344664012212	0.413745491435418	0.0042777813268274	0.00515569466063407	0.00516484698404874
215	9.10992249055047	0.19	2.51435510150438	1.70909130279749	3.31961890021126	0.170708751900222	6.62347792106202	4.3442004282678	8.90275541385625	2.12	1.46	3.3	1.67951814316859	2.56071319060568	3.44190823804278	1.96739036757908	2.99962372292433	4.03185707826958	1.97553971778889	3.01129740035041	4.04750605110104	2.51435510150438	2.66492543340134	-0.273697401528526	7.66527223288141	0.231532804100026	0.294391690606475	0.195754230349522	0.457972528410758	0.532372081146921	0.41562383293986	0.45619209390186	0.530344664012212	0.413745491435418	0.0042777813268274	0.00515569466063407	0.00516484698404874
215	9.10992249055047	0.19	2.55123796762585	1.72617858428383	3.37629735096788	0.285865891889792	9.0038510163722	6.7819613988749	11.2257406338695	2.03	1.28	3.19	2.71288810162547	3.6016778708261	4.49046764002673	3.20065307349145	4.24924321061332	5.29783334773519	3.18276919696613	4.22525186033875	5.26952264729232	2.55123796762585	2.5367169127962	0.00151553247937904	7.2617490133458	0.231532804100026	0.294391690606475	0.195754230349522	0.457972528410758	0.532372081146921	0.41562383293986	0.45619209390186	0.530344664012212	0.413745491435418	0.0042777813268274	0.00515569466063407	0.00516484698404874
215	9.10992249055047	0.19	2.55426543929003	1.72756984917785	3.38096102940222	0.270374611337368	8.34851109624714	6.20729004220965	10.4897321502846	2.27	1.4	3.31	2.26353624194027	3.04434903220166	3.82516182246304	2.62076645221949	3.52480674468984	4.42884703716019	2.62177214871418	3.52772051161151	4.42922537577745	2.55426543929003	2.61259779188115	-0.394274320984558	7.16655652583341	0.231532804100026	0.294391690606475	0.195754230349522	0.457972528410758	0.532372081146921	0.41562383293986	0.45619209390186	0.530344664012212	0.413745491435418	0.0042777813268274	0.00515569466063407	0.00516484698404874
215	9.10992249055047	0.19	2.56320270907558	1.72976650303441	3.39663891511675	0.248653584120348	8.35119559535316	6.08468963861012	10.6177015520962	1.98	1.31	2.98	2.48473084234486	3.41027636554499	4.33582188874511	2.94455281185458	4.04137892532868	5.13820503880278	2.95472334537172	4.0557888451687	5.15383637256381	2.56320270907558	2.3727944243476	-1.17698775623384	5.56589753706091	0.231532804100026	0.294391690606475	0.195754230349522	0.457972528410758	0.532372081146921	0.41562383293986	0.45619209390186	0.530344664012212	0.413745491435418	0.0042777813268274	0.00515569466063407	0.00516484698404874
215	9.10992249055047	0.19	2.56817636283254	1.74670977753463	3.38964294813044	0.274342873728499	8.04907964864687	6.00522231829785	10.0929369789959	2.08	1.39	3.36	2.35811120768281	3.16068647003659	3.96326173239038	2.77122938466877	3.71440803680222	4.65758668893567	2.76595989944949	3.70731404624415	4.64887286363917	2.56817636283254	2.55893845810116	1.14248136267405	8.32218320171827	0.231532804100026	0.294391690606475	0.195754230349522	0.457972528410758	0.532372081146921	0.41562383293986	0.45619209390186	0.530344664012212	0.413745491435418	0.0042777813268274	0.00515569466063407	0.00516484698404874
215	9.10992249055047	0.19	2.61350846785955	1.76309373696934	3.46392319874975	0.25560187133264	8.05497725981264	5.90877621462688	10.2011783049984	2.05	1.27	3.33	2.34378592986472	3.1951019434777	4.04641795709068	2.76024896446031	3.76283376329445	4.76541856212859	2.73086918333491	3.72247012335534	4.71438913532652	2.61350846785955	2.50983042792567	-0.814994741313587	6.04682229422424	0.231532804100026	0.294391690606475	0.195754230349522	0.457972528410758	0.532372081146921	0.41562383293986	0.45619209390186	0.530344664012212	0.413745491435418	0.0042777813268274	0.00515569466063407	0.00516484698404874
215	9.10992249055047	0.19	2.61909235774483	1.77128360539862	3.46690111009105	0.219669880960232	7.72407877795706	5.45114865823257	9.99700889768155	2.11	1.44	2.89	2.11432435120193	2.99592047011459	3.87751658902725	2.47837929689536	3.51177304657921	4.54516679626307	2.51278026155544	3.56027320402729	4.60855751375081	2.61909235774483	2.4398773251316	0.584687489070425	7.67446101802691	0.231532804100026	0.294391690606475	0.195754230349522	0.457972528410758	0.532372081146921	0.41562383293986	0.45619209390186	0.530344664012212	0.413745491435418	0.0042777813268274	0.00515569466063407	0.00516484698404874
215	9.10992249055047	0.19	2.66885513050396	1.81371286584725	3.52399739516066	0.307977474413287	10.4855658257967	8.03154653986233	12.9395851117311	2.26	1.52	3.22	2.94128866010973	3.83999217400769	4.73869568790565	3.40829894698435	4.44969630509177	5.49109366319919	3.44016770932325	4.49313486998977	5.54339666211776	2.66885513050396	2.67209561115647	0.406491378188081	8.29229785979705	0.231532804100026	0.294391690606475	0.195754230349522	0.457972528410758	0.532372081146921	0.41562383293986	0.45619209390186	0.530344664012212	0.413745491435418	0.0042777813268274	0.00515569466063407	0.00516484698404874
215	9.10992249055047	0.19	2.71038402451151	1.84987658761627	3.57089146140674	0.282072931275456	9.21188401526248	6.91735591321499	11.50641211731	1.86	1.25	2.64	2.97485397865241	3.96163073831942	4.94840749798644	3.56652847808459	4.74956718859592	5.93260589910724	3.60214190949193	4.7956186096683	5.98984023472101	2.71038402451151	2.30445969577091	1.11320814517262	7.36115079282502	0.231532804100026	0.294391690606475	0.195754230349522	0.457972528410758	0.532372081146921	0.41562383293986	0.45619209390186	0.530344664012212	0.413745491435418	0.0042777813268274	0.00515569466063407	0.00516484698404874
215	9.10992249055047	0.19	2.78362232082514	1.87921631380106	3.68802832784922	0.244168697217153	8.26127773406182	5.99193480604689	10.5306206620767	1.8	1.22	2.59	2.64966015914766	3.6531736716339	4.65668718412014	3.19741674482717	4.40838370502632	5.61935066522546	3.22919670951511	4.45130948668399	5.67485076586903	2.78362232082514	2.17128158499973	0.169451100747037	5.99104687685764	0.231532804100026	0.294391690606475	0.195754230349522	0.457972528410758	0.532372081146921	0.41562383293986	0.45619209390186	0.530344664012212	0.413745491435418	0.0042777813268274	0.00515569466063407	0.00516484698404874
215	9.10992249055047	0.19	2.79725120093536	1.89188867393984	3.70261372793087	0.275156972524916	8.27448388808376	6.17767862611482	10.3712891500527	1.93	1.25	2.79	2.58077923800929	3.4567379619485	4.33269668588772	3.07377705837943	4.11706731353839	5.16035756869736	3.09140116238759	4.14064776701755	5.18965808429471	2.79725120093536	2.33804553842636	-0.459566619551228	5.81233105531971	0.231532804100026	0.294391690606475	0.195754230349522	0.457972528410758	0.532372081146921	0.41562383293986	0.45619209390186	0.530344664012212	0.413745491435418	0.0042777813268274	0.00515569466063407	0.00516484698404874
215	9.10992249055047	0.19	2.80988957353783	1.89987508428795	3.71990406278771	0.255349406854463	8.83346594333597	6.47827868164453	11.1886532050274	2.28	1.32	3.35	2.35269301031517	3.20801783977406	4.06334266923296	2.72184062152467	3.71136958055703	4.70089853958939	2.70220623827373	3.68479644950117	4.66822581275135	2.80988957353783	2.5980434624636	0.300243252266959	8.03711744274064	0.231532804100026	0.294391690606475	0.195754230349522	0.457972528410758	0.532372081146921	0.41562383293986	0.45619209390186	0.530344664012212	0.413745491435418	0.0042777813268274	0.00515569466063407	0.00516484698404874
215	9.10992249055047	0.19	2.84466568334941	1.92231433179078	3.76701703490804	0.204079353124152	7.76352584816546	5.36977020167332	10.1572814946576	2.14	1.36	3.23	2.05870150223883	2.97643692858731	3.89417235493579	2.40743326872708	3.48062760742945	4.55382194613182	2.40641686786271	3.47767593487659	4.55103495452296	2.84466568334941	2.52000685730233	-0.119143347026492	7.37908483743896	0.231532804100026	0.294391690606475	0.195754230349522	0.457972528410758	0.532372081146921	0.41562383293986	0.45619209390186	0.530344664012212	0.413745491435418	0.0042777813268274	0.00515569466063407	0.00516484698404874
215	9.10992249055047	0.19	2.88438749592698	1.96518945843078	3.80358553342318	0.250056625500338	8.64806875698645	6.30977188524194	10.986365628731	2.22	1.37	3.26	2.34834710522515	3.21860561690948	4.08886412859381	2.72983126081076	3.74146147718575	4.75309169356075	2.72806176353593	3.73895461762252	4.75055830681551	2.88438749592698	2.55911520672096	0.331507765888038	7.96623752255749	0.231532804100026	0.294391690606475	0.195754230349522	0.457972528410758	0.532372081146921	0.41562383293986	0.45619209390186	0.530344664012212	0.413745491435418	0.0042777813268274	0.00515569466063407	0.00516484698404874
215	9.10992249055047	0.19	2.88889356258122	1.94465487719752	3.83313224796493	0.244690796075212	8.9439402379034	6.49054271923308	11.3973377565737	2.05	1.47	3.17	2.58197014814033	3.5579438731044	4.53391759806848	3.04260904881958	4.19270231737446	5.34279558592933	3.06832577544387	4.22946543903396	5.38954494284148	2.88889356258122	2.4617190513753	1.08634719619657	8.4907860163484	0.231532804100026	0.294391690606475	0.195754230349522	0.457972528410758	0.532372081146921	0.41562383293986	0.45619209390186	0.530344664012212	0.413745491435418	0.0042777813268274	0.00515569466063407	0.00516484698404874
215	9.10992249055047	0.19	2.89322423618197	1.95679041046958	3.82965806189437	0.226653736350034	8.80834652834257	6.26804419093491	11.3486488657502	2.14	1.43	3.29	2.40579652277722	3.38081366432463	4.35583080587204	2.813970725971	3.95441201751758	5.09485330906416	2.82102637277317	3.96505671212774	5.10871085811696	2.89322423618197	2.56059050026645	1.4214732232672	9.03640205893431	0.231532804100026	0.294391690606475	0.195754230349522	0.457972528410758	0.532372081146921	0.41562383293986	0.45619209390186	0.530344664012212	0.413745491435418	0.0042777813268274	0.00515569466063407	0.00516484698404874
215	9.10992249055047	0.19	2.92006804113377	1.97045651815658	3.86967956411097	0.2532616424561	8.57643386722464	6.2771545895238	10.8757131449255	1.89	1.28	2.95	2.66424651177861	3.6401419924225	4.61603747306638	3.18454347154169	4.35102021010625	5.51749694867082	3.19349021271504	4.36255483325001	5.53184313919666	2.92006804113377	2.39828972320803	0.0771286477739822	6.88022517355563	0.231532804100026	0.294391690606475	0.195754230349522	0.457972528410758	0.532372081146921	0.41562383293986	0.45619209390186	0.530344664012212	0.413745491435418	0.0042777813268274	0.00515569466063407	0.00516484698404874
215	9.10992249055047	0.19	2.94338345960721	1.98977979185911	3.89698712735531	0.243450919107173	9.35567625743028	6.7806984439771	11.9306540708835	2.1	1.42	2.96	2.64234733712008	3.6457816919637	4.64921604680732	3.10032034222229	4.27767045766814	5.45502057311399	3.13558341830148	4.32707020729731	5.51444797227354	2.94338345960721	2.49090025954091	-0.874430749682154	6.42736757420673	0.231532804100026	0.294391690606475	0.195754230349522	0.457972528410758	0.532372081146921	0.41562383293986	0.45619209390186	0.530344664012212	0.413745491435418	0.0042777813268274	0.00515569466063407	0.00516484698404874
215	9.10992249055047	0.19	2.94799521370948	2.01243322840703	3.88355719901194	0.280303846208956	9.47641582794057	7.10564467963905	11.8471869762421	1.97	1.4	2.93	2.91537593131571	3.88807995129311	4.86078397127052	3.45845950410333	4.61236127932042	5.76626305453751	3.49566756055046	4.66099057364863	5.82804063155094	2.94799521370948	2.38832695374141	-0.515981918567499	6.26928713329678	0.231532804100026	0.294391690606475	0.195754230349522	0.457972528410758	0.532372081146921	0.41562383293986	0.45619209390186	0.530344664012212	0.413745491435418	0.0042777813268274	0.00515569466063407	0.00516484698404874
215	9.10992249055047	0.19	2.9688926876494	2.0113088340863	3.9264765412125	0.272321671357666	8.99336532862902	6.69808192811215	11.2886487291459	2.17	1.33	3.05	2.53671987341972	3.40599723964366	4.27527460586761	2.95907833517486	3.97308853338548	4.98709873159609	2.96765309717388	3.98394832221473	5.00081316154243	2.9688926876494	2.45399539154783	-0.150084906417234	6.80371828320554	0.231532804100026	0.294391690606475	0.195754230349522	0.457972528410758	0.532372081146921	0.41562383293986	0.45619209390186	0.530344664012212	0.413745491435418	0.0042777813268274	0.00515569466063407	0.00516484698404874
215	9.10992249055047	0.19	2.9935234902253	2.0315521238059	3.9554948566447	0.298580750085895	10.0004681300012	7.60735224452575	12.3935840154766	2.31	1.43	3.18	2.73935639011423	3.60110132875283	4.46284626739142	3.16401488558783	4.159348615537	5.15468234548617	3.18281184296648	4.18427358776156	5.18361603712182	2.9935234902253	2.63422238414253	0.594173026812053	8.34672502242938	0.231532804100026	0.294391690606475	0.195754230349522	0.457972528410758	0.532372081146921	0.41562383293986	0.45619209390186	0.530344664012212	0.413745491435418	0.0042777813268274	0.00515569466063407	0.00516484698404874
215	9.10992249055047	0.19	3.0135531071952	2.04000913384659	3.98709708054381	0.263409240953657	9.60129272064373	7.09453245778635	12.1080529835011	2.07	1.27	2.78	2.79060619018671	3.7766303924111	4.7626545946355	3.28066264165286	4.43984188212702	5.59902112260119	3.304148662262	4.47259648205316	5.63896056058932	3.0135531071952	2.38291289867817	-0.408829027090725	6.23264203138986	0.231532804100026	0.294391690606475	0.195754230349522	0.457972528410758	0.532372081146921	0.41562383293986	0.45619209390186	0.530344664012212	0.413745491435418	0.0042777813268274	0.00515569466063407	0.00516484698404874
215	9.10992249055047	0.19	3.01906791642057	2.04737472590889	3.99076110693226	0.2817857754697	8.47334497417587	6.36127735777321	10.5854125905785	1.88	1.26	2.97	2.71823429944235	3.62074087394845	4.52324744845456	3.25407784155898	4.33449487792855	5.41491191429812	3.25660272946898	4.33726597285852	5.41729949090276	3.01906791642057	2.2648748033644	0.550283664788123	6.78737741599175	0.231532804100026	0.294391690606475	0.195754230349522	0.457972528410758	0.532372081146921	0.41562383293986	0.45619209390186	0.530344664012212	0.413745491435418	0.0042777813268274	0.00515569466063407	0.00516484698404874
215	9.10992249055047	0.19	3.05042828900456	2.06476131705256	4.03609526095657	0.240498423239444	8.19710442149132	5.92277090112064	10.471437941862	2.18	1.45	3.32	2.23570976723408	3.09421835220713	3.95272693718018	2.60622390284019	3.60700925867747	4.60779461451476	2.61401021066817	3.61814702504662	4.62145056432127	3.05042828900456	2.50965225128557	0.0450420318794884	7.65022681933429	0.231532804100026	0.294391690606475	0.195754230349522	0.457972528410758	0.532372081146921	0.41562383293986	0.45619209390186	0.530344664012212	0.413745491435418	0.0042777813268274	0.00515569466063407	0.00516484698404874
215	9.10992249055047	0.19	3.14251400193914	2.13679566176338	4.14823234211491	0.182577489426214	7.23092740486409	4.84213095913832	9.61972385058986	1.8	1.28	2.63	2.1349993005164	3.1882708422692	4.241542384022	2.5745881596646	3.84472461341076	5.11486106715692	2.6066733428667	3.89158099077288	5.17650674468386	3.14251400193914	2.20538489760204	-1.73877514741266	4.3695442031679	0.231532804100026	0.294391690606475	0.195754230349522	0.457972528410758	0.532372081146921	0.41562383293986	0.45619209390186	0.530344664012212	0.413745491435418	0.0042777813268274	0.00515569466063407	0.00516484698404874
215	9.10992249055047	0.19	3.2486013930298	2.19167947839988	4.30552330765972	0.244119480684783	8.27639673933398	6.0025974827455	10.5501959959225	1.96	1.29	2.89	2.47877283449772	3.41773831478089	4.35670379506406	2.94470613434259	4.06016833856109	5.17563054277959	2.95814480009205	4.07934926255052	5.19933552428646	3.2486013930298	2.28264618586687	0.411353820227601	6.86834332013761	0.231532804100026	0.294391690606475	0.195754230349522	0.457972528410758	0.532372081146921	0.41562383293986	0.45619209390186	0.530344664012212	0.413745491435418	0.0042777813268274	0.00515569466063407	0.00516484698404874
215	9.10992249055047	0.19	3.25765533895875	2.19219918065035	4.32311149726715	0.18966072537283	8.14299596327213	5.51506215825177	10.7709297682925	2.18	1.37	3.24	2.07924330114457	3.07000525507186	4.06076720899914	2.42322783685497	3.57789883910459	4.73256984135421	2.4244305224137	3.58018195139592	4.7341485869945	3.25765533895875	2.45349263726761	-0.437801868681961	6.99778020689464	0.231532804100026	0.294391690606475	0.195754230349522	0.457972528410758	0.532372081146921	0.41562383293986	0.45619209390186	0.530344664012212	0.413745491435418	0.0042777813268274	0.00515569466063407	0.00516484698404874
215	9.10992249055047	0.19	3.42433051300091	2.31234952175591	4.53631150424592	0.229954052957947	8.82261869979729	6.30192104635467	11.3433163532399	1.88	1.22	2.73	2.68360519965399	3.75701714496028	4.83042909026657	3.2100942003674	4.4940958339449	5.77809746752241	3.22733409525092	4.51775267044536	5.80706387524161	3.42433051300091	2.22511673397834	-0.0810505013267773	6.17657834624832	0.231532804100026	0.294391690606475	0.195754230349522	0.457972528410758	0.532372081146921	0.41562383293986	0.45619209390186	0.530344664012212	0.413745491435418	0.0042777813268274	0.00515569466063407	0.00516484698404874
215	9.10992249055047	0.2	2.07153500493194	1.43363134752143	2.70943866234245	0.364686743275615	10.5565035655953	8.38110152896473	12.7319056022259	2.28	1.42	3.27	3.04307790499073	3.83294041283223	4.62280292067373	3.52040368063958	4.43416105610608	5.34791843157258	3.53020087819022	4.44463239510526	5.36211235796658	2.07153500493194	2.70075635418328	-1.86676188282317	5.98184143621648	0.231532804100026	0.294391690606475	0.195754230349522	0.457972528410758	0.532372081146921	0.41562383293986	0.45619209390186	0.530344664012212	0.413745491435418	0.0042777813268274	0.00515569466063407	0.00516484698404874
215	9.10992249055047	0.2	2.1356804146275	1.47732617045225	2.79403465880276	0.254202234443414	8.15912998661222	5.97715297496632	10.3411069982581	2.07	1.38	3.11	2.35739559299041	3.2179696845025	4.07854377601459	2.7729343577651	3.78520207933544	4.79746980090578	2.78596032068232	3.80281975753954	4.81976095939615	2.1356804146275	2.5479717894253	-0.103986105280168	7.24786471748927	0.231532804100026	0.294391690606475	0.195754230349522	0.457972528410758	0.532372081146921	0.41562383293986	0.45619209390186	0.530344664012212	0.413745491435418	0.0042777813268274	0.00515569466063407	0.00516484698404874
215	9.10992249055047	0.2	2.14445118967603	1.47789957358006	2.811002805772	0.29087306341654	8.52053370461054	6.44340934421756	10.5976580650035	2.02	1.34	3.21	2.59066708724445	3.42580535475385	4.26094362226326	3.05979979684982	4.04616964492813	5.03253949300645	3.05659088121115	4.0417512214517	5.02685556570256	2.14445118967603	2.67518641218285	0.56888055467409	8.07124746405028	0.231532804100026	0.294391690606475	0.195754230349522	0.457972528410758	0.532372081146921	0.41562383293986	0.45619209390186	0.530344664012212	0.413745491435418	0.0042777813268274	0.00515569466063407	0.00516484698404874
215	9.10992249055047	0.2	2.42954694417847	1.67515729238714	3.18393659596979	0.301520222736253	9.71083430384325	7.403233396341	12.0184352113455	2.17	1.25	3.2	2.8096680101438	3.68544648461312	4.56122495908245	3.27885820389722	4.30088408931966	5.32290997474211	3.25316907629095	4.26492614834975	5.27964945906072	2.42954694417847	2.60821212562678	-1.26767081041758	5.9286072082933	0.231532804100026	0.294391690606475	0.195754230349522	0.457972528410758	0.532372081146921	0.41562383293986	0.45619209390186	0.530344664012212	0.413745491435418	0.0042777813268274	0.00515569466063407	0.00516484698404874
215	9.10992249055047	0.2	2.49558667882795	1.7177341161833	3.27343924147261	0.295725533622901	8.67123667892955	6.58197392779683	10.7604994300623	2.08	1.32	3.03	2.58308634492344	3.40301455226816	4.22294275961288	3.03524908294724	3.99870365128432	4.9621582196214	3.04318999695366	4.00821986972298	4.97561776139727	2.49558667882795	2.50450117981532	1.652286454865	8.6473037831818	0.231532804100026	0.294391690606475	0.195754230349522	0.457972528410758	0.532372081146921	0.41562383293986	0.45619209390186	0.530344664012212	0.413745491435418	0.0042777813268274	0.00515569466063407	0.00516484698404874
215	9.10992249055047	0.2	2.51193463760655	1.73944204372498	3.28442723148812	0.302000588581986	8.93608257529815	6.81500638772893	11.0571587628674	1.96	1.27	3.08	2.81019625873428	3.68483085592704	4.55946545311981	3.3373643229317	4.37607266623708	5.41478100954246	3.32906706483274	4.36621671533898	5.40127475795669	2.51193463760655	2.52663184699393	1.30112313398284	8.28563511228398	0.231532804100026	0.294391690606475	0.195754230349522	0.457972528410758	0.532372081146921	0.41562383293986	0.45619209390186	0.530344664012212	0.413745491435418	0.0042777813268274	0.00515569466063407	0.00516484698404874
215	9.10992249055047	0.2	2.53418751718389	1.74771009608366	3.32066493828412	0.259779293677014	9.17492479223828	6.75686896511324	11.5929806193633	1.99	1.36	2.99	2.74838795600558	3.73194343806874	4.7154989201319	3.25421559508367	4.4187897525879	5.58336391009213	3.27432954151805	4.44752402374528	5.6185978722219	2.53418751718389	2.55072458619646	-0.649527485202944	6.47411057334701	0.231532804100026	0.294391690606475	0.195754230349522	0.457972528410758	0.532372081146921	0.41562383293986	0.45619209390186	0.530344664012212	0.413745491435418	0.0042777813268274	0.00515569466063407	0.00516484698404874
215	9.10992249055047	0.2	2.62243790836245	1.81262562521386	3.43225019151103	0.340771452887437	9.23942940736548	7.23303174532227	11.2458270694087	2.06	1.18	3.03	2.86594680337484	3.66094247991812	4.4559381564614	3.37441562933256	4.31045737058905	5.24649911184554	3.34684481148794	4.27311650862875	5.20264666147906	2.62243790836245	2.43875282975923	0.136876143287539	6.79590670725678	0.231532804100026	0.294391690606475	0.195754230349522	0.457972528410758	0.532372081146921	0.41562383293986	0.45619209390186	0.530344664012212	0.413745491435418	0.0042777813268274	0.00515569466063407	0.00516484698404874
215	9.10992249055047	0.2	2.65402133619342	1.82762156336673	3.48042110902011	0.274983590218247	8.51808413043669	6.35861044661969	10.6775578142537	2.05	1.45	3.07	2.52182186618202	3.37826809779373	4.23471432940545	2.96982117274891	3.97841428000604	4.98700738726317	2.99842161457498	4.01635060943025	5.03574620109011	2.65402133619342	2.38767243845938	0.385048205211192	7.39354317153775	0.231532804100026	0.294391690606475	0.195754230349522	0.457972528410758	0.532372081146921	0.41562383293986	0.45619209390186	0.530344664012212	0.413745491435418	0.0042777813268274	0.00515569466063407	0.00516484698404874
215	9.10992249055047	0.2	2.66106419596897	1.81921604639083	3.50291234554712	0.281799408495246	8.88058188776624	6.66708087288046	11.094082902652	1.99	1.37	2.97	2.71746780150174	3.61967940673532	4.52189101196889	3.21904822345039	4.28778679816266	5.35652537287493	3.24575776727565	4.32369505731303	5.39998334955475	2.66106419596897	2.51883979246522	-0.068772269167782	7.1015049234759	0.231532804100026	0.294391690606475	0.195754230349522	0.457972528410758	0.532372081146921	0.41562383293986	0.45619209390186	0.530344664012212	0.413745491435418	0.0042777813268274	0.00515569466063407	0.00516484698404874
215	9.10992249055047	0.2	2.66114320630953	1.84084934825302	3.48143706436604	0.283766244885523	8.63135552258951	6.49038103177206	10.772330013407	1.79	1.3	2.81	2.88160617477934	3.8321582737368	4.78271037269426	3.48063015718644	4.62878160500236	5.77693305281828	3.50802057600605	4.66634504599939	5.82318143185186	2.66114320630953	2.32036958949383	-0.886245491068028	5.36960407131861	0.231532804100026	0.294391690606475	0.195754230349522	0.457972528410758	0.532372081146921	0.41562383293986	0.45619209390186	0.530344664012212	0.413745491435418	0.0042777813268274	0.00515569466063407	0.00516484698404874
215	9.10992249055047	0.2	2.666063859455	1.84095732618201	3.49117039272799	0.259125953270428	8.56579326629149	6.30443285727636	10.8271536753066	2.04	1.28	3.42	2.51085895141369	3.41148826318356	4.31211757495344	2.95954288634808	4.02111230321412	5.08268172008016	2.92315298141807	3.97119217256744	5.01894985476197	2.666063859455	2.59213540276534	1.81351988413542	9.08424262986737	0.231532804100026	0.294391690606475	0.195754230349522	0.457972528410758	0.532372081146921	0.41562383293986	0.45619209390186	0.530344664012212	0.413745491435418	0.0042777813268274	0.00515569466063407	0.00516484698404874
215	9.10992249055047	0.2	2.67550737102169	1.85187987595198	3.49913486609139	0.296023301690648	9.09352295265697	6.9040790522183	11.2829668530956	2.3	1.53	3.88	2.48925666868124	3.27865780222117	4.0680589357611	2.87583839725031	3.78783358008124	4.69982876291217	2.855939075911	3.76153240033889	4.66696035138671	2.67550737102169	2.77905556311214	-1.09600166320479	7.1409283341155	0.231532804100026	0.294391690606475	0.195754230349522	0.457972528410758	0.532372081146921	0.41562383293986	0.45619209390186	0.530344664012212	0.413745491435418	0.0042777813268274	0.00515569466063407	0.00516484698404874
215	9.10992249055047	0.2	2.71589281626439	1.87812650737115	3.55365912515763	0.297281407928162	9.53453152836677	7.2458167802728	11.8232462764607	2.06	1.34	3.4	2.86882432463665	3.77499139186953	4.68115845910241	3.37726007090661	4.44402523580523	5.51079040070384	3.3528143211316	4.41054137799783	5.46883207892544	2.71589281626439	2.58945201782503	-0.641230961141924	6.85207382545504	0.231532804100026	0.294391690606475	0.195754230349522	0.457972528410758	0.532372081146921	0.41562383293986	0.45619209390186	0.530344664012212	0.413745491435418	0.0042777813268274	0.00515569466063407	0.00516484698404874
215	9.10992249055047	0.2	2.72301834142148	1.87427146587399	3.57176521696898	0.252441321314782	8.07180682081859	5.9031109996172	10.24050264202	1.88	1.21	3.11	2.51480828427142	3.43870319622137	4.36259810817132	3.00846307602426	4.11371779707483	5.21897251812541	2.98421861503304	4.08033222154094	5.17615502648044	2.72301834142148	2.41847738841231	0.919859043282136	7.65611267391802	0.231532804100026	0.294391690606475	0.195754230349522	0.457972528410758	0.532372081146921	0.41562383293986	0.45619209390186	0.530344664012212	0.413745491435418	0.0042777813268274	0.00515569466063407	0.00516484698404874
215	9.10992249055047	0.2	2.75870811798176	1.90654279265462	3.6108734433089	0.253558926838924	8.85083877943621	6.47985707184776	11.2218204870246	1.93	1.16	2.88	2.70625862177476	3.69647948885351	4.68670035593226	3.22302467486901	4.40233040067286	5.58163612647671	3.20768940953277	4.38282988369598	5.55601854096506	2.75870811798176	2.3137921505351	-0.0606761182376499	6.36272576068494	0.231532804100026	0.294391690606475	0.195754230349522	0.457972528410758	0.532372081146921	0.41562383293986	0.45619209390186	0.530344664012212	0.413745491435418	0.0042777813268274	0.00515569466063407	0.00516484698404874
215	9.10992249055047	0.2	2.76743592800932	1.9100441511292	3.62482770488945	0.270591400896206	9.32469561662353	6.93441676145334	11.7149744717937	2.02	1.22	3	2.78957742162973	3.75113888457016	4.71270034751059	3.29510851358282	4.43092547937154	5.56674244516025	3.28167212936463	4.41269589706437	5.54420895491568	2.76743592800932	2.48953113873668	0.232900077496983	7.17835070666934	0.231532804100026	0.294391690606475	0.195754230349522	0.457972528410758	0.532372081146921	0.41562383293986	0.45619209390186	0.530344664012212	0.413745491435418	0.0042777813268274	0.00515569466063407	0.00516484698404874
215	9.10992249055047	0.2	2.77555380023844	1.90379976752585	3.64730783295102	0.259563193895767	8.6017393723054	6.33347231336906	10.8700064312417	1.9	1.24	2.82	2.67649884604065	3.63505899525612	4.59361914447159	3.19604043639992	4.34066898804162	5.48529753968332	3.20710100432404	4.35730011198664	5.50566214409896	2.77555380023844	2.35357756989271	0.187869844311663	6.55250073283264	0.231532804100026	0.294391690606475	0.195754230349522	0.457972528410758	0.532372081146921	0.41562383293986	0.45619209390186	0.530344664012212	0.413745491435418	0.0042777813268274	0.00515569466063407	0.00516484698404874
215	9.10992249055047	0.2	2.78253081287183	1.91480150396407	3.65026012177958	0.214129889949114	7.47222750845839	5.23725447906058	9.70720053785621	2.12	1.29	3.09	2.02238705871808	2.88543095878246	3.74847485884684	2.36845091732742	3.37917589600533	4.38990087468324	2.36564240761223	3.37546738844175	4.38411129076148	2.78253081287183	2.41458020801332	-0.0109848463866339	6.8110216733374	0.231532804100026	0.294391690606475	0.195754230349522	0.457972528410758	0.532372081146921	0.41562383293986	0.45619209390186	0.530344664012212	0.413745491435418	0.0042777813268274	0.00515569466063407	0.00516484698404874
215	9.10992249055047	0.2	2.78632290644156	1.92854584295019	3.64409996993293	0.29760562541592	9.04678021660459	6.87683162293273	11.2167288102764	1.92	1.27	3.04	2.88235783516806	3.79187091820246	4.70138400123686	3.43550264751009	4.51955771055105	5.60361277359202	3.42997719731919	4.51248349699722	5.59534781017772	2.78632290644156	2.51052465452111	-0.642796753872553	6.2207166307035	0.231532804100026	0.294391690606475	0.195754230349522	0.457972528410758	0.532372081146921	0.41562383293986	0.45619209390186	0.530344664012212	0.413745491435418	0.0042777813268274	0.00515569466063407	0.00516484698404874
215	9.10992249055047	0.2	2.8027898113677	1.91767243413015	3.68790718860524	0.259972368537631	8.89328365333709	6.55063057794409	11.2359367287301	2.14	1.4	2.84	2.51355741466616	3.41246217468587	4.31136693470557	2.93984723829744	3.9912028432329	5.04255844816836	2.9789966489412	4.04417493221533	5.11132000126669	2.8027898113677	2.44552261924627	1.11352843609936	8.17266265067838	0.231532804100026	0.294391690606475	0.195754230349522	0.457972528410758	0.532372081146921	0.41562383293986	0.45619209390186	0.530344664012212	0.413745491435418	0.0042777813268274	0.00515569466063407	0.00516484698404874
215	9.10992249055047	0.2	2.81191493474199	1.94594706898467	3.67788280049931	0.329182479877045	9.59621796615156	7.45742174809894	11.7350141842042	2.24	1.49	3.45	2.74955381117648	3.53812866872367	4.32670352627085	3.19032156608782	4.10530906852588	5.02029657096395	3.1959502366389	4.11152769603983	5.02762391093336	2.81191493474199	2.72720796253766	-1.33925092550876	6.60999498558733	0.231532804100026	0.294391690606475	0.195754230349522	0.457972528410758	0.532372081146921	0.41562383293986	0.45619209390186	0.530344664012212	0.413745491435418	0.0042777813268274	0.00515569466063407	0.00516484698404874
215	9.10992249055047	0.2	2.83317949596964	1.94350453410031	3.72285445783898	0.246946832329419	8.09192083723054	5.88570408989412	10.298137584567	2.06	1.26	2.98	2.3273445375174	3.19973404556438	4.07212355361135	2.73907766369459	3.76580257571897	4.79252748774336	2.73943540494186	3.76627159258053	4.79223490385925	2.83317949596964	2.43262967103501	-0.237676270904966	6.46702677372134	0.231532804100026	0.294391690606475	0.195754230349522	0.457972528410758	0.532372081146921	0.41562383293986	0.45619209390186	0.530344664012212	0.413745491435418	0.0042777813268274	0.00515569466063407	0.00516484698404874
215	9.10992249055047	0.2	2.87341393523067	1.98129788722571	3.76552998323563	0.273314310479771	8.12327419617631	6.05523534912546	10.1913130432272	1.72	1.11	2.73	2.77301025147528	3.72007384069636	4.66713742991744	3.37470529056046	4.52726522189906	5.67982515323765	3.35961465572468	4.50763738628539	5.65455126691926	2.87341393523067	2.17357612486895	-1.0025053912486	4.58737446324321	0.231532804100026	0.294391690606475	0.195754230349522	0.457972528410758	0.532372081146921	0.41562383293986	0.45619209390186	0.530344664012212	0.413745491435418	0.0042777813268274	0.00515569466063407	0.00516484698404874
215	9.10992249055047	0.2	2.90202510613552	2.00296754487353	3.80108266739751	0.2376541946171	9.09122083281225	6.54901369194158	11.6334279736829	2.12	1.44	3.36	2.53097247152568	3.51344961894361	4.49592676636153	2.96455607022631	4.11534242764595	5.2661287850656	2.96932220911804	4.12122879181696	5.27387638427571	2.90202510613552	2.57055041601775	-0.552734229695561	6.87521799636339	0.231532804100026	0.294391690606475	0.195754230349522	0.457972528410758	0.532372081146921	0.41562383293986	0.45619209390186	0.530344664012212	0.413745491435418	0.0042777813268274	0.00515569466063407	0.00516484698404874
215	9.10992249055047	0.2	2.92558855680978	1.9978154155072	3.85336169811236	0.315470714929948	9.15118993180445	7.04654168461364	11.2558381789953	1.98	1.34	2.97	2.87895074915393	3.73883051984853	4.59871029054313	3.41209899181136	4.43121850940932	5.45033802700727	3.43373949734303	4.45866896045003	5.48657667245308	2.92558855680978	2.38443468912756	0.513899645883271	7.14995943007342	0.231532804100026	0.294391690606475	0.195754230349522	0.457972528410758	0.532372081146921	0.41562383293986	0.45619209390186	0.530344664012212	0.413745491435418	0.0042777813268274	0.00515569466063407	0.00516484698404874
215	9.10992249055047	0.2	2.93013421340066	2.02012881484309	3.84013961195824	0.228343501832059	7.62836387530465	5.43891634053357	9.81781141007573	1.93	1.28	3.07	2.26811472511784	3.18114921260916	4.09418370010048	2.7003125700199	3.78732923462288	4.87434589922585	2.69642122990398	3.7817889558617	4.86819255481938	2.93013421340066	2.38127328929451	0.705203466875942	7.21302195160533	0.231532804100026	0.294391690606475	0.195754230349522	0.457972528410758	0.532372081146921	0.41562383293986	0.45619209390186	0.530344664012212	0.413745491435418	0.0042777813268274	0.00515569466063407	0.00516484698404874
215	9.10992249055047	0.2	2.95572639465281	2.0454494257901	3.86600336351553	0.264824653728449	8.16097370820659	6.03800447095418	10.283942945459	2.03	1.36	3.14	2.42062158292213	3.27171488374588	4.12280818456963	2.8571824626923	3.86177106521684	4.86635966774139	2.86416543195692	3.86844348820005	4.87746131277162	2.95572639465281	2.41496780131518	1.4056761752312	8.49261028388267	0.231532804100026	0.294391690606475	0.195754230349522	0.457972528410758	0.532372081146921	0.41562383293986	0.45619209390186	0.530344664012212	0.413745491435418	0.0042777813268274	0.00515569466063407	0.00516484698404874
215	9.10992249055047	0.2	2.97964248836536	2.05546678258426	3.90381819414645	0.299893521641185	9.00625636882734	6.857791419261	11.1547213183937	2	1.33	3.11	2.78038820842586	3.65145095250596	4.52251369658607	3.28978718673427	4.3204386064289	5.35109002612353	3.2934342745641	4.32473965637316	5.35603113408043	2.97964248836536	2.3985427526668	0.211902226063773	7.16426706678349	0.231532804100026	0.294391690606475	0.195754230349522	0.457972528410758	0.532372081146921	0.41562383293986	0.45619209390186	0.530344664012212	0.413745491435418	0.0042777813268274	0.00515569466063407	0.00516484698404874
215	9.10992249055047	0.2	3.03308712012761	2.08512363534729	3.98105060490792	0.299062598920098	9.56464756378678	7.27845399438742	11.8508411331861	1.81	1.14	2.86	3.20243165111838	4.20832914705275	5.21422664298712	3.85986710804751	5.07226789645106	6.28466868485462	3.83810947450195	5.04427799341287	6.25090177575738	3.03308712012761	2.23760258397127	1.06627763920808	7.02302017119761	0.231532804100026	0.294391690606475	0.195754230349522	0.457972528410758	0.532372081146921	0.41562383293986	0.45619209390186	0.530344664012212	0.413745491435418	0.0042777813268274	0.00515569466063407	0.00516484698404874
215	9.10992249055047	0.2	3.10035026206675	2.14155978201072	4.05914074212278	0.281867403253939	9.49740267424746	7.13055555753504	11.8642497909599	2.03	1.3	3.16	2.85659805137093	3.80478936787346	4.75298068437599	3.37127706419627	4.49030591610666	5.60933476801705	3.36107737717709	4.47772855881825	5.59353105605909	3.10035026206675	2.48778646100946	0.942796837826366	7.90377544072769	0.231532804100026	0.294391690606475	0.195754230349522	0.457972528410758	0.532372081146921	0.41562383293986	0.45619209390186	0.530344664012212	0.413745491435418	0.0042777813268274	0.00515569466063407	0.00516484698404874
215	9.10992249055047	0.2	3.14779929970331	2.16596172822723	4.12963687117939	0.266204269054729	10.4794687098217	7.76299935968752	13.1959380599559	1.88	1.33	2.89	3.31606730314155	4.47644292274341	5.63681854234526	3.96945012609264	5.35846088144726	6.74747163680188	4.00003279951853	5.39646209022995	6.79867818021376	3.14779929970331	2.34490501371105	-0.562976661660788	6.25591580285065	0.231532804100026	0.294391690606475	0.195754230349522	0.457972528410758	0.532372081146921	0.41562383293986	0.45619209390186	0.530344664012212	0.413745491435418	0.0042777813268274	0.00515569466063407	0.00516484698404874
215	9.10992249055047	0.2	3.14819336695067	2.17109906211819	4.12528767178315	0.267937350380523	9.43723563943396	7.00173775760821	11.8727335212597	2.01	1.37	2.93	2.82350747130275	3.80564172193286	4.78777597256296	3.33692807583223	4.49765153361429	5.65837499139636	3.36795600417402	4.53944646899836	5.71075626613406	3.14819336695067	2.30720133143501	-1.01427679796561	5.49065219726756	0.231532804100026	0.294391690606475	0.195754230349522	0.457972528410758	0.532372081146921	0.41562383293986	0.45619209390186	0.530344664012212	0.413745491435418	0.0042777813268274	0.00515569466063407	0.00516484698404874
215	9.10992249055047	0.2	3.35134297600236	2.31761898299272	4.38506696901199	0.28014811678099	9.57934828271862	7.18190057150359	11.9767959939336	1.82	1.29	2.91	3.14199856522211	4.19085425374574	5.23970994226937	3.78195326522691	5.04443735413462	6.30692144304233	3.79714434911802	5.06615465473535	6.33343272550475	3.35134297600236	2.26964571148284	-0.17088227967288	6.17587341148371	0.231532804100026	0.294391690606475	0.195754230349522	0.457972528410758	0.532372081146921	0.41562383293986	0.45619209390186	0.530344664012212	0.413745491435418	0.0042777813268274	0.00515569466063407	0.00516484698404874
215	9.10992249055047	0.2	3.46336400125296	2.38787656878042	4.53885143372551	0.241562568660822	9.38735194870903	6.790341948113	11.9843619493051	2.05	1.28	3.04	2.69473398953407	3.72535235503639	4.75597072053871	3.17387136008763	4.38773889809041	5.60160643609319	3.17329182596641	4.38625136106408	5.6012873556225	3.46336400125296	2.38609824844675	0.980381166702286	7.90933387426173	0.231532804100026	0.294391690606475	0.195754230349522	0.457972528410758	0.532372081146921	0.41562383293986	0.45619209390186	0.530344664012212	0.413745491435418	0.0042777813268274	0.00515569466063407	0.00516484698404874
215	9.10992249055047	0.2	3.49319857167888	2.41240948431338	4.57398765904438	0.272894852505407	10.3820765623141	7.73619361993712	13.0279595046912	1.78	1.25	2.87	3.44952723003285	4.62931223873371	5.80909724743456	4.17089323619573	5.5973951840898	7.02389713198387	4.18350613290735	5.61357977236207	7.04381846070631	3.49319857167888	2.26333398847517	-0.361736883139516	6.0037088638993	0.231532804100026	0.294391690606475	0.195754230349522	0.457972528410758	0.532372081146921	0.41562383293986	0.45619209390186	0.530344664012212	0.413745491435418	0.0042777813268274	0.00515569466063407	0.00516484698404874
215	9.10992249055047	0.2	3.50148961565411	2.41281211624205	4.59016711506616	0.247079735142519	8.69987783140487	6.32875230913431	11.0710033536754	1.87	1.24	2.89	2.71400659310619	3.73083423719594	4.7476618812857	3.2516766877894	4.46994740024272	5.68821811269604	3.25600349689855	4.47550558653059	5.69508944957194	3.50148961565411	2.24934589172964	-0.775950361116422	5.52880578699667	0.231532804100026	0.294391690606475	0.195754230349522	0.457972528410758	0.532372081146921	0.41562383293986	0.45619209390186	0.530344664012212	0.413745491435418	0.0042777813268274	0.00515569466063407	0.00516484698404874
215	9.10992249055047	0.2	3.5149224628029	2.43255494016473	4.59728998544108	0.275673735460585	9.62046291554054	7.1857326607846	12.0551931702965	2.15	1.38	3.08	2.74106797779505	3.66981963763646	4.59857129747787	3.2021046538277	4.28706863002965	5.3720326062316	3.21849467719982	4.30875720957705	5.40051395882424	3.5149224628029	2.34130113734142	-0.493001369176768	6.24185223871545	0.231532804100026	0.294391690606475	0.195754230349522	0.457972528410758	0.532372081146921	0.41562383293986	0.45619209390186	0.530344664012212	0.413745491435418	0.0042777813268274	0.00515569466063407	0.00516484698404874
215	9.10992249055047	0.2	3.78209140541378	2.61522853000935	4.94895428081821	0.309505719885816	10.7656793551366	8.25510779327078	13.2762509170024	1.98	1.27	2.97	3.3770427047961	4.40408046010907	5.43111821542205	4.00354972152252	5.22112292941733	6.43869613731215	4.00875612275384	5.22670423546139	6.44656743651321	3.78209140541378	2.30562483124571	0.480206215909978	7.11829754868196	0.231532804100026	0.294391690606475	0.195754230349522	0.457972528410758	0.532372081146921	0.41562383293986	0.45619209390186	0.530344664012212	0.413745491435418	0.0042777813268274	0.00515569466063407	0.00516484698404874
215	9.10992249055047	0.21	1.88146704378404	1.31763266815697	2.44530141941112	0.415181062123404	10.1166631067902	8.24203685074489	11.9912893628354	2.12	1.28	3.22	3.17877795956957	3.90178135461124	4.62478474965291	3.72177793565318	4.56828502652052	5.41479211738786	3.70048312639667	4.54100173409006	5.3837416952533	1.88146704378404	2.87168842218763	-1.28215822444313	6.39057295941919	0.231532804100026	0.294391690606475	0.195754230349522	0.457972528410758	0.532372081146921	0.41562383293986	0.45619209390186	0.530344664012212	0.413745491435418	0.0042777813268274	0.00515569466063407	0.00516484698404874
215	9.10992249055047	0.21	2.01014855494082	1.40363910584895	2.61665800403269	0.390370184526527	11.089732409502	8.92601117083631	13.2534536481677	2.12	1.31	3.05	3.44794518402172	4.28374877889039	5.11955237375906	4.03821756378816	5.01710689541585	5.99599622704355	4.04324395930744	5.02249452196049	6.00516425288224	2.01014855494082	2.62583864090647	-0.183925667317808	6.88325851010738	0.231532804100026	0.294391690606475	0.195754230349522	0.457972528410758	0.532372081146921	0.41562383293986	0.45619209390186	0.530344664012212	0.413745491435418	0.0042777813268274	0.00515569466063407	0.00516484698404874
215	9.10992249055047	0.21	2.12566039547464	1.481776582918	2.76954420803128	0.265211060953353	8.39927198157647	6.21647876841034	10.5820651947426	2.05	1.35	3.16	2.47206069877922	3.34007577883553	4.20809085889184	2.91286992506557	3.93566642130371	4.95846291754184	2.91529048760396	3.93845145833665	4.96292902265593	2.12566039547464	2.59062641089635	-0.00676058910101956	7.45169194398698	0.231532804100026	0.294391690606475	0.195754230349522	0.457972528410758	0.532372081146921	0.41562383293986	0.45619209390186	0.530344664012212	0.413745491435418	0.0042777813268274	0.00515569466063407	0.00516484698404874
215	9.10992249055047	0.21	2.14492589553771	1.49122010924401	2.79863168183141	0.333517125643537	9.30855343224236	7.25406791017452	11.3630389543102	1.94	1.31	2.91	3.01105387086483	3.86383973673486	4.71662560260488	3.58112293885256	4.59536285523082	5.60960277160908	3.60076784652063	4.62047523057032	5.64081275475693	2.14492589553771	2.51629798234401	-0.600120995374302	6.11023014865603	0.231532804100026	0.294391690606475	0.195754230349522	0.457972528410758	0.532372081146921	0.41562383293986	0.45619209390186	0.530344664012212	0.413745491435418	0.0042777813268274	0.00515569466063407	0.00516484698404874
215	9.10992249055047	0.21	2.27595100692356	1.59513789856348	2.95676411528363	0.342843631428966	9.58524782427875	7.5133176047394	11.6571780438181	1.99	1.33	3.1	3.05454504876199	3.89688987250298	4.73923469624396	3.61632582142694	4.61359162959516	5.61085743776337	3.62166512281401	4.62266570607332	5.62142884224375	2.27595100692356	2.68890170309173	-0.0960523367145057	7.13387151519341	0.231532804100026	0.294391690606475	0.195754230349522	0.457972528410758	0.532372081146921	0.41562383293986	0.45619209390186	0.530344664012212	0.413745491435418	0.0042777813268274	0.00515569466063407	0.00516484698404874
215	9.10992249055047	0.21	2.34919127874734	1.63772230536992	3.06066025212476	0.37267335891231	10.1022481186233	8.05586858207858	12.148627655168	1.79	1.17	2.82	3.57966618389491	4.4889853406994	5.3983044975039	4.32467022423717	5.42323787824173	6.52180553224629	4.31598068629527	5.414515741001	6.50799233775728	2.34919127874734	2.43286595720155	1.03113747458066	7.2728676672433	0.231532804100026	0.294391690606475	0.195754230349522	0.457972528410758	0.532372081146921	0.41562383293986	0.45619209390186	0.530344664012212	0.413745491435418	0.0042777813268274	0.00515569466063407	0.00516484698404874
215	9.10992249055047	0.21	2.34979730343691	1.64843738276659	3.05115722410723	0.294837116662186	9.79434542564332	7.42943594199605	12.1592549092906	2.16	1.35	3.19	2.83149243645696	3.73280222203585	4.63411200761474	3.3071372695203	4.35985248955497	5.41256770958964	3.30770868960607	4.36225474563958	5.41459636239034	2.34979730343691	2.64717097912318	-0.923100501397183	6.83957736687204	0.231532804100026	0.294391690606475	0.195754230349522	0.457972528410758	0.532372081146921	0.41562383293986	0.45619209390186	0.530344664012212	0.413745491435418	0.0042777813268274	0.00515569466063407	0.00516484698404874
215	9.10992249055047	0.21	2.4004820086388	1.68306419541758	3.11789982186002	0.336467437248816	10.4305304949615	8.14360793438323	12.7174530555397	2.01	1.25	3.06	3.29028818164741	4.21428088046626	5.13827357928511	3.89019571491061	4.98265699462564	6.07511827434067	3.87534346618388	4.96347929250143	6.05160246052268	2.4004820086388	2.61264136059897	-0.506494030107396	6.51441047353222	0.231532804100026	0.294391690606475	0.195754230349522	0.457972528410758	0.532372081146921	0.41562383293986	0.45619209390186	0.530344664012212	0.413745491435418	0.0042777813268274	0.00515569466063407	0.00516484698404874
215	9.10992249055047	0.21	2.40139825114144	1.66721503261548	3.13558146966739	0.287165399066957	9.09834324943576	6.86026065435538	11.3364258445161	2.18	1.37	3.4	2.58661090217431	3.43046350954225	4.27431611691019	3.01458248380553	3.99805598843919	4.98152949307286	3.0007105992113	3.97961310724491	4.95872031529289	2.40139825114144	2.74620287215813	-0.0796459172208491	7.9072550514379	0.231532804100026	0.294391690606475	0.195754230349522	0.457972528410758	0.532372081146921	0.41562383293986	0.45619209390186	0.530344664012212	0.413745491435418	0.0042777813268274	0.00515569466063407	0.00516484698404874
215	9.10992249055047	0.21	2.42733835140117	1.68899558252011	3.16568112028223	0.300034323578167	8.8195870690167	6.71635780608	10.9228163319534	2.21	1.39	3.16	2.511604229134	3.2981137725726	4.08462331601119	2.92236558662163	3.83750516021876	4.75264473381589	2.93351328243114	3.85382855927681	4.77207286222178	2.42733835140117	2.61405572742642	0.298365791578434	7.79570651886766	0.231532804100026	0.294391690606475	0.195754230349522	0.457972528410758	0.532372081146921	0.41562383293986	0.45619209390186	0.530344664012212	0.413745491435418	0.0042777813268274	0.00515569466063407	0.00516484698404874
215	9.10992249055047	0.21	2.44294793558801	1.71350171164555	3.17239415953046	0.310765323478355	9.29795314609589	7.13603076070027	11.4598755314915	2	1.25	3.1	2.89438744326783	3.77126721235036	4.64814698143289	3.4249775251826	4.46260415957824	5.50023079397387	3.40929079631353	4.44234820182231	5.47602372670283	2.44294793558801	2.4404223168274	-0.687615572446235	5.99770320505202	0.231532804100026	0.294391690606475	0.195754230349522	0.457972528410758	0.532372081146921	0.41562383293986	0.45619209390186	0.530344664012212	0.413745491435418	0.0042777813268274	0.00515569466063407	0.00516484698404874
215	9.10992249055047	0.21	2.48245176353615	1.7287589497514	3.23614457732091	0.267202551132342	8.25640360847396	6.12164855284832	10.3911586640996	2.11	1.33	3.22	2.37624189199587	3.20489031056073	4.03353872912559	2.78584373709049	3.75732943258502	4.72881512807955	2.7794176358679	3.74886120371183	4.71721712088079	2.48245176353615	2.60370263438808	-0.476764282954415	6.98324517740348	0.231532804100026	0.294391690606475	0.195754230349522	0.457972528410758	0.532372081146921	0.41562383293986	0.45619209390186	0.530344664012212	0.413745491435418	0.0042777813268274	0.00515569466063407	0.00516484698404874
215	9.10992249055047	0.21	2.48583260530528	1.72642686354524	3.24523834706532	0.344325648577187	10.0339620178651	7.87215299655733	12.195771039173	2.08	1.42	3.13	3.09579050666465	3.94594012244492	4.7960897382252	3.63927033319102	4.63866750455073	5.63806467591044	3.66084708555877	4.66687236202455	5.67147461116465	2.48583260530528	2.53695908282412	0.672052579595373	8.06145869094429	0.231532804100026	0.294391690606475	0.195754230349522	0.457972528410758	0.532372081146921	0.41562383293986	0.45619209390186	0.530344664012212	0.413745491435418	0.0042777813268274	0.00515569466063407	0.00516484698404874
215	9.10992249055047	0.21	2.49193770448765	1.74141219125188	3.24246321772342	0.290444281417996	8.7060613804055	6.58150126805934	10.8306214927516	1.98	1.33	3.14	2.69373157985611	3.56328921341666	4.43284684697722	3.1938174524036	4.22480671900485	5.2557959856061	3.19513784081065	4.22469911260698	5.2569396204385	2.49193770448765	2.52621460150202	-0.809735227893738	6.37381480398101	0.231532804100026	0.294391690606475	0.195754230349522	0.457972528410758	0.532372081146921	0.41562383293986	0.45619209390186	0.530344664012212	0.413745491435418	0.0042777813268274	0.00515569466063407	0.00516484698404874
215	9.10992249055047	0.21	2.50050871322545	1.74231673947857	3.25870068697233	0.243607322471956	8.19251531723437	5.93863312460009	10.4463975098686	2.09	1.33	3.3	2.32360088630683	3.20547429901893	4.08734771173102	2.72862612593277	3.76421827425405	4.79981042257533	2.71642477762843	3.74676211096737	4.77841776600718	2.50050871322545	2.69059233182851	1.25928017756807	8.90619141563811	0.231532804100026	0.294391690606475	0.195754230349522	0.457972528410758	0.532372081146921	0.41562383293986	0.45619209390186	0.530344664012212	0.413745491435418	0.0042777813268274	0.00515569466063407	0.00516484698404874
215	9.10992249055047	0.21	2.55030414641868	1.77848233258613	3.32212596025123	0.296054672308274	9.44363043587957	7.17006242362951	11.7171984481296	1.97	1.28	3.05	2.94682253957725	3.88123580795836	4.81564907633948	3.49707070534921	4.60596315600015	5.71485560665108	3.49437716308333	4.60200252761046	5.70937238649567	2.55030414641868	2.46883495009474	1.36400286238206	8.22682465163417	0.231532804100026	0.294391690606475	0.195754230349522	0.457972528410758	0.532372081146921	0.41562383293986	0.45619209390186	0.530344664012212	0.413745491435418	0.0042777813268274	0.00515569466063407	0.00516484698404874
215	9.10992249055047	0.21	2.59252221841181	1.81784837160274	3.36719606522088	0.312353825103789	9.65231901357661	7.41629620093827	11.8883418262149	2.08	1.34	3.21	2.90934211194618	3.78651248861723	4.66368286528827	3.41832716467907	4.44895718729288	5.47958720990669	3.41375893259537	4.44215118416838	5.4715199296173	2.59252221841181	2.58040585986304	-0.205238013114664	7.11322065831004	0.231532804100026	0.294391690606475	0.195754230349522	0.457972528410758	0.532372081146921	0.41562383293986	0.45619209390186	0.530344664012212	0.413745491435418	0.0042777813268274	0.00515569466063407	0.00516484698404874
215	9.10992249055047	0.21	2.6114401906192	1.8260481332209	3.39683224801751	0.290444378243701	9.21706696037859	6.96780551354842	11.4663284072088	2.3	1.52	3.27	2.51440011869036	3.32606790101847	4.13773568334658	2.90536546640238	3.84323988322184	4.7811143000413	2.92979574187195	3.87636486839824	4.82330907719609	2.6114401906192	2.67147426433264	0.130321502454955	8.05279859327235	0.231532804100026	0.294391690606475	0.195754230349522	0.457972528410758	0.532372081146921	0.41562383293986	0.45619209390186	0.530344664012212	0.413745491435418	0.0042777813268274	0.00515569466063407	0.00516484698404874
215	9.10992249055047	0.21	2.61428728190335	1.81910298374968	3.40947158005702	0.314998120073046	8.98838074802744	6.9189122343194	11.0578492617355	1.88	1.22	2.87	2.94675966786652	3.82814479656723	4.70952992526794	3.52498951594512	4.57932501946766	5.63366052299019	3.52572242516097	4.57997285566406	5.63469945919489	2.61428728190335	2.37687153727046	-0.800889404141348	5.68569070215653	0.231532804100026	0.294391690606475	0.195754230349522	0.457972528410758	0.532372081146921	0.41562383293986	0.45619209390186	0.530344664012212	0.413745491435418	0.0042777813268274	0.00515569466063407	0.00516484698404874
215	9.10992249055047	0.21	2.63030493142682	1.82492461146459	3.43568525138906	0.305851707369061	9.83511215419613	7.52179353396596	12.1484307744263	2.08	1.52	3.45	2.956197651501	3.86537270947314	4.77454776744529	3.47472565289339	4.54337337856308	5.61202110423277	3.48829457962019	4.55992469372632	5.63225819814604	2.63030493142682	2.66669023948865	-0.256029282425426	7.48303071247324	0.231532804100026	0.294391690606475	0.195754230349522	0.457972528410758	0.532372081146921	0.41562383293986	0.45619209390186	0.530344664012212	0.413745491435418	0.0042777813268274	0.00515569466063407	0.00516484698404874
215	9.10992249055047	0.21	2.64239721901348	1.84061418642879	3.44418025159817	0.276589397846731	9.43091247426142	7.04961393190178	11.8122110166211	2.08	1.28	3.11	2.77268539807357	3.70927451637629	4.64586363467901	3.25953265681312	4.36057456342272	5.46161647003232	3.25051389117306	4.34781169408891	5.44633045237481	2.64239721901348	2.58921606434766	0.539848470102867	7.86243640165813	0.231532804100026	0.294391690606475	0.195754230349522	0.457972528410758	0.532372081146921	0.41562383293986	0.45619209390186	0.530344664012212	0.413745491435418	0.0042777813268274	0.00515569466063407	0.00516484698404874
215	9.10992249055047	0.21	2.68306363870748	1.87732865204982	3.48879862536513	0.351181948311323	9.76973547842633	7.69642836890588	11.8430425879468	1.91	1.3	3.14	3.24236120675932	4.11580668294493	4.98925215913054	3.86902147058057	4.911280208965	5.95353894734943	3.86049022799261	4.90013866321754	5.93922975105168	2.68306363870748	2.47145509965347	-1.3430447038369	5.37178281805905	0.231532804100026	0.294391690606475	0.195754230349522	0.457972528410758	0.532372081146921	0.41562383293986	0.45619209390186	0.530344664012212	0.413745491435418	0.0042777813268274	0.00515569466063407	0.00516484698404874
215	9.10992249055047	0.21	2.69949253235026	1.87928048109051	3.51970458361002	0.287277959361302	8.66445590157687	6.53369019561802	10.7952216075357	1.78	1.2	2.99	2.91324138518926	3.86330706796444	4.81337275073962	3.52243135978371	4.67116595207505	5.81990054436638	3.50471599810483	4.64700084873924	5.79397299392153	2.69949253235026	2.37733315404045	0.0569921025444025	6.51267020110281	0.231532804100026	0.294391690606475	0.195754230349522	0.457972528410758	0.532372081146921	0.41562383293986	0.45619209390186	0.530344664012212	0.413745491435418	0.0042777813268274	0.00515569466063407	0.00516484698404874
215	9.10992249055047	0.21	2.70950310174982	1.87949968044861	3.53950652305102	0.286748842912702	8.9882994361301	6.77503452411206	11.2015643481481	2.09	1.33	3.41	2.64872713026385	3.51401199310246	4.37929685594108	3.10990386737846	4.12584571755228	5.1417875677261	3.08434228394301	4.09196152824393	5.0997479907955	2.70950310174982	2.67659765287836	0.225514643112869	7.71631777629043	0.231532804100026	0.294391690606475	0.195754230349522	0.457972528410758	0.532372081146921	0.41562383293986	0.45619209390186	0.530344664012212	0.413745491435418	0.0042777813268274	0.00515569466063407	0.00516484698404874
215	9.10992249055047	0.21	2.73255330213799	1.91021885377874	3.55488775049724	0.257584535692602	8.78238267994264	6.45449817176071	11.1102671881246	1.91	1.26	3.15	2.72149466265961	3.70303111920754	4.68456757575547	3.2481143049276	4.41958182572208	5.59104934651657	3.22982797924187	4.39510302451426	5.55969946899535	2.73255330213799	2.45667536986205	0.0203035642500146	6.7257361232989	0.231532804100026	0.294391690606475	0.195754230349522	0.457972528410758	0.532372081146921	0.41562383293986	0.45619209390186	0.530344664012212	0.413745491435418	0.0042777813268274	0.00515569466063407	0.00516484698404874
215	9.10992249055047	0.21	2.73369580575415	1.91041606739601	3.55697554411229	0.290213128632147	9.22392796686425	6.97172867403418	11.4761272596943	1.86	1.2	2.63	3.00405759810895	3.97451079765477	4.94496399720058	3.60315169999652	4.76714073200167	5.93112976400683	3.628252194146	4.80080293073383	5.97294110225246	2.73369580575415	2.37812153106251	-0.945575873529187	5.4937325038966	0.231532804100026	0.294391690606475	0.195754230349522	0.457972528410758	0.532372081146921	0.41562383293986	0.45619209390186	0.530344664012212	0.413745491435418	0.0042777813268274	0.00515569466063407	0.00516484698404874
215	9.10992249055047	0.21	2.7338135883212	1.90900207330931	3.55862510333308	0.306579498800403	9.72103677829115	7.43846295938783	12.0036105971945	2.05	1.29	3.19	2.95581311417301	3.86283673784616	4.7698603615193	3.48233810608899	4.5509316895922	5.6195252730954	3.46731879934668	4.52997887094378	5.59584741602434	2.7338135883212	2.57909071004304	-0.106738241908742	7.17492631285917	0.231532804100026	0.294391690606475	0.195754230349522	0.457972528410758	0.532372081146921	0.41562383293986	0.45619209390186	0.530344664012212	0.413745491435418	0.0042777813268274	0.00515569466063407	0.00516484698404874
215	9.10992249055047	0.21	2.73821350602118	1.89780176730958	3.57862524473278	0.228936861350393	8.10695140692075	5.78405340694596	10.4298494068955	1.95	1.38	3.12	2.39681792320292	3.3593891804852	4.32196043776747	2.84952856486064	3.99391014962211	5.13829173438359	2.86071153234756	4.0087752558352	5.15937169404106	2.73821350602118	2.46247220700071	0.586104252894649	7.72832537968307	0.231532804100026	0.294391690606475	0.195754230349522	0.457972528410758	0.532372081146921	0.41562383293986	0.45619209390186	0.530344664012212	0.413745491435418	0.0042777813268274	0.00515569466063407	0.00516484698404874
215	9.10992249055047	0.21	2.79542229960772	1.95899757045272	3.63184702876271	0.267667527911106	8.86830714859958	6.57805927002166	11.1585550271775	2.05	1.27	3.04	2.60990845422296	3.51858638721261	4.42726432020226	3.07381856981141	4.14401361817874	5.21420866654607	3.06943349730008	4.13755244510804	5.2062719604728	2.79542229960772	2.4721047515478	-0.577520152275527	6.30581357659849	0.231532804100026	0.294391690606475	0.195754230349522	0.457972528410758	0.532372081146921	0.41562383293986	0.45619209390186	0.530344664012212	0.413745491435418	0.0042777813268274	0.00515569466063407	0.00516484698404874
215	9.10992249055047	0.21	2.79939235948288	1.94813901712781	3.65064570183795	0.280922017334329	9.51701772819696	7.1397316542229	11.894303802171	1.84	1.31	2.64	3.09768941920949	4.12911388646211	5.16053835371473	3.72138488569763	4.96047857900667	6.1995722723157	3.77288106599611	5.02937245438983	6.28504546940857	2.79939235948288	2.21132172882679	0.279833477002436	6.51807425383913	0.231532804100026	0.294391690606475	0.195754230349522	0.457972528410758	0.532372081146921	0.41562383293986	0.45619209390186	0.530344664012212	0.413745491435418	0.0042777813268274	0.00515569466063407	0.00516484698404874
215	9.10992249055047	0.21	2.83596612984948	1.97201531725599	3.69991694244297	0.264173318559399	8.95697702296097	6.62303420522085	11.2909198407011	2.04	1.31	3.1	2.64092272844093	3.57157814154336	4.50223355464579	3.11364432796933	4.21088580235773	5.30812727674612	3.11252701018721	4.20864083159389	5.30500456768945	2.83596612984948	2.47962208085459	-0.10830638081354	7.03762658372881	0.231532804100026	0.294391690606475	0.195754230349522	0.457972528410758	0.532372081146921	0.41562383293986	0.45619209390186	0.530344664012212	0.413745491435418	0.0042777813268274	0.00515569466063407	0.00516484698404874
215	9.10992249055047	0.21	2.83872596423339	1.97430087594597	3.70315105252081	0.322440835271135	9.5872766183274	7.41742861477648	11.7571246218783	1.81	1.21	3.15	3.25700281243172	4.20978596912243	5.16256912581313	3.92377454041176	5.07161091270058	6.21944728498941	3.88571379804832	5.02333028224528	6.16023090503527	2.83872596423339	2.42229075183341	-0.0559126241113949	6.74362585431568	0.231532804100026	0.294391690606475	0.195754230349522	0.457972528410758	0.532372081146921	0.41562383293986	0.45619209390186	0.530344664012212	0.413745491435418	0.0042777813268274	0.00515569466063407	0.00516484698404874
215	9.10992249055047	0.21	2.84236103413761	1.97470981591801	3.71001225235721	0.265639602432203	8.34675612287351	6.1799931808415	10.5135190649055	2.04	1.32	3.03	2.46694937914901	3.33188471778009	4.19682005641118	2.90920465852709	3.92919880098423	4.94919294344136	2.91820737738396	3.94162072049961	4.96355700917918	2.84236103413761	2.38733205866357	-1.62776668119311	5.25018691643885	0.231532804100026	0.294391690606475	0.195754230349522	0.457972528410758	0.532372081146921	0.41562383293986	0.45619209390186	0.530344664012212	0.413745491435418	0.0042777813268274	0.00515569466063407	0.00516484698404874
215	9.10992249055047	0.21	2.85164230688088	1.99971703100258	3.70356758275919	0.296450876182093	8.45663299127471	6.42261968944375	10.4906462931057	1.99	1.29	3.07	2.61167304000627	3.43877754879996	4.26588205759365	3.09214428286879	4.0714117635314	5.05067924419401	3.08916978039146	4.0684911863971	5.04656652318605	2.85164230688088	2.3812103351345	0.106358167633781	6.89143872357532	0.231532804100026	0.294391690606475	0.195754230349522	0.457972528410758	0.532372081146921	0.41562383293986	0.45619209390186	0.530344664012212	0.413745491435418	0.0042777813268274	0.00515569466063407	0.00516484698404874
215	9.10992249055047	0.21	2.86392786563194	2.00093198003126	3.72692375123262	0.287657583478211	8.67062703532126	6.54031875300736	10.8009353176352	2.25	1.32	3.3	2.40230519942279	3.18478245416254	3.9672597089023	2.78534732152888	3.69258880199119	4.5998302824535	2.7697827279127	3.67127502679266	4.57326639280534	2.86392786563194	2.5740955891679	-0.238769644679261	7.30317174978198	0.231532804100026	0.294391690606475	0.195754230349522	0.457972528410758	0.532372081146921	0.41562383293986	0.45619209390186	0.530344664012212	0.413745491435418	0.0042777813268274	0.00515569466063407	0.00516484698404874
215	9.10992249055047	0.21	2.86429928696165	1.98899054340026	3.73960803052305	0.375801103190355	10.5617212452663	8.43650740480182	12.6869350857308	1.86	1.26	2.79	3.63497868120514	4.55065463956365	5.46633059792215	4.35983001324299	5.45810097320714	6.5563719331713	4.38554140581996	5.49124158006189	6.59297530354383	2.86429928696165	2.4175382435535	-0.00646651935104393	6.22013601232944	0.231532804100026	0.294391690606475	0.195754230349522	0.457972528410758	0.532372081146921	0.41562383293986	0.45619209390186	0.530344664012212	0.413745491435418	0.0042777813268274	0.00515569466063407	0.00516484698404874
215	9.10992249055047	0.21	2.88782016785292	2.02226715247073	3.75337318323511	0.322259744482851	10.2129218996769	7.90051591792479	12.525327881429	2.07	1.4	3.29	3.11410894688029	4.02557906242753	4.93704917797477	3.66257360010189	4.73457411114036	5.80657462217883	3.66502706776699	4.73642462498648	5.81027187034342	2.88782016785292	2.62132250276385	-0.834456764532753	6.60333132481664	0.231532804100026	0.294391690606475	0.195754230349522	0.457972528410758	0.532372081146921	0.41562383293986	0.45619209390186	0.530344664012212	0.413745491435418	0.0042777813268274	0.00515569466063407	0.00516484698404874
215	9.10992249055047	0.21	2.89953938108104	2.01338045279778	3.7856983093643	0.258535182254009	8.10546156867334	5.96233085120013	10.2485922861466	1.92	1.31	3.3	2.49839976549958	3.39643736448526	4.29447496347095	2.97768566213073	4.04800023687584	5.11831481162095	2.95870672412895	4.02190610843574	5.08584440613683	2.89953938108104	2.46211853681291	-0.0538404245787595	6.68634425447991	0.231532804100026	0.294391690606475	0.195754230349522	0.457972528410758	0.532372081146921	0.41562383293986	0.45619209390186	0.530344664012212	0.413745491435418	0.0042777813268274	0.00515569466063407	0.00516484698404874
215	9.10992249055047	0.21	2.94403491023709	2.04504375372841	3.84302606674576	0.296035775233907	9.46683801256526	7.18757940731934	11.7460966178112	1.89	1.38	2.92	3.05194401643179	4.01974823367596	4.98755245092012	3.64830190200312	4.80521760803453	5.96213331406594	3.68323669870725	4.85030788605778	6.01915848632506	2.94403491023709	2.39242240520829	-0.292683620264919	6.4416719049846	0.231532804100026	0.294391690606475	0.195754230349522	0.457972528410758	0.532372081146921	0.41562383293986	0.45619209390186	0.530344664012212	0.413745491435418	0.0042777813268274	0.00515569466063407	0.00516484698404874
215	9.10992249055047	0.21	2.96399054717177	2.06445434910718	3.86352674523635	0.226969892699364	8.12569089215201	5.78437594803273	10.4670058362713	2.13	1.33	3.05	2.23000111694647	3.13262829530011	4.03525547365375	2.61071230530794	3.66743818034247	4.724164055377	2.61725605095349	3.67648057851471	4.73571884560803	2.96399054717177	2.44201958367369	0.257444215176365	7.5243065716163	0.231532804100026	0.294391690606475	0.195754230349522	0.457972528410758	0.532372081146921	0.41562383293986	0.45619209390186	0.530344664012212	0.413745491435418	0.0042777813268274	0.00515569466063407	0.00516484698404874
215	9.10992249055047	0.21	2.9654901261611	2.0744052782869	3.85657497403529	0.272692972288983	9.55501480270042	7.11867003777217	11.9913595676287	2.13	1.51	3.33	2.74209531280303	3.68056970827771	4.61904410375239	3.2096795228279	4.30818329685399	5.40668707088008	3.23068583901811	4.33519488456821	5.44163373221441	2.9654901261611	2.58875590876644	-0.424291482243921	7.35322035840915	0.231532804100026	0.294391690606475	0.195754230349522	0.457972528410758	0.532372081146921	0.41562383293986	0.45619209390186	0.530344664012212	0.413745491435418	0.0042777813268274	0.00515569466063407	0.00516484698404874
215	9.10992249055047	0.21	2.99337195409401	2.080919613568	3.90582429462003	0.236472185015693	8.05474321110568	5.79499755470578	10.3144888675056	2.06	1.36	3.05	2.2888207601522	3.18134102822925	4.0738612963063	2.69308074835742	3.74324124730242	4.79340174624742	2.70616907889791	3.76217463963161	4.81756557715227	2.99337195409401	2.42661292933665	0.137606965592385	7.10158712050783	0.231532804100026	0.294391690606475	0.195754230349522	0.457972528410758	0.532372081146921	0.41562383293986	0.45619209390186	0.530344664012212	0.413745491435418	0.0042777813268274	0.00515569466063407	0.00516484698404874
215	9.10992249055047	0.21	3.00499456195271	2.08570575385965	3.92428337004578	0.245463449489611	7.93532469650508	5.76313930809588	10.1075100849143	2.25	1.38	3.37	2.11538325506232	2.91269256026634	3.71000186547035	2.45234705138978	3.37666141333035	4.30097577527093	2.44507814962656	3.36532121776293	4.28683360151852	3.00499456195271	2.54572696109476	0.55327555508281	7.94817680539383	0.231532804100026	0.294391690606475	0.195754230349522	0.457972528410758	0.532372081146921	0.41562383293986	0.45619209390186	0.530344664012212	0.413745491435418	0.0042777813268274	0.00515569466063407	0.00516484698404874
215	9.10992249055047	0.21	3.005798706166	2.09230191064129	3.91929550169072	0.234187199782767	8.28988881845509	5.94936049402771	10.6304171428825	2.05	1.38	3.04	2.35939540669579	3.28760135142529	4.21580729615479	2.77851040187461	3.87159970144418	4.96468900101375	2.79521118421526	3.89461930029573	4.99419063668127	3.005798706166	2.46245665937136	0.18504116999313	7.32034660075726	0.231532804100026	0.294391690606475	0.195754230349522	0.457972528410758	0.532372081146921	0.41562383293986	0.45619209390186	0.530344664012212	0.413745491435418	0.0042777813268274	0.00515569466063407	0.00516484698404874
215	9.10992249055047	0.21	3.03605199234112	2.1074104545396	3.96469353014265	0.298494834505481	10.603576461217	8.06561594974843	13.1415369726855	2.09	1.34	2.87	3.15220273321563	4.14408805367823	5.13597337414082	3.70077643880656	4.86527826011596	6.02978008142536	3.73359712386514	4.90674046299915	6.08393388282628	3.03605199234112	2.46436600257909	-0.966201816733183	6.35486630523657	0.231532804100026	0.294391690606475	0.195754230349522	0.457972528410758	0.532372081146921	0.41562383293986	0.45619209390186	0.530344664012212	0.413745491435418	0.0042777813268274	0.00515569466063407	0.00516484698404874
215	9.10992249055047	0.21	3.06509544469408	2.14371399775347	3.98647689163469	0.259170720063704	8.57442802246121	6.31105194019111	10.8378041047313	2.14	1.26	3.35	2.421628354637	3.29011363252342	4.15859891040985	2.83232740682549	3.84810451823567	4.86388162964585	2.79949523968653	3.80251406835216	4.80698310125029	3.06509544469408	2.55243259011502	0.749518868445724	8.15237714599776	0.231532804100026	0.294391690606475	0.195754230349522	0.457972528410758	0.532372081146921	0.41562383293986	0.45619209390186	0.530344664012212	0.413745491435418	0.0042777813268274	0.00515569466063407	0.00516484698404874
215	9.10992249055047	0.21	3.06704084293092	2.12627998002675	4.00780170583509	0.284583644109586	9.3187931952636	7.01194190076138	11.6256444897658	1.68	1.07	2.9	3.27345446929113	4.3503847671817	5.42731506507228	4.00284488065331	5.3197365527911	6.63662822492889	3.94613501234375	5.24436342802898	6.5405091051109	3.06704084293092	2.25619741859373	0.509452229987023	6.22007723430318	0.231532804100026	0.294391690606475	0.195754230349522	0.457972528410758	0.532372081146921	0.41562383293986	0.45619209390186	0.530344664012212	0.413745491435418	0.0042777813268274	0.00515569466063407	0.00516484698404874
215	9.10992249055047	0.21	3.10056987957005	2.16720126298977	4.03393849615033	0.282777465843203	9.15808110948098	6.8809160519345	11.4352461670275	1.87	1.32	2.75	2.95344880554557	3.93086087807768	4.90827295060979	3.53928569231495	4.71057417285788	5.88186265340081	3.58121467130222	4.76411476145275	5.94980154413359	3.10056987957005	2.34190306102553	0.455555249824359	7.05874951447564	0.231532804100026	0.294391690606475	0.195754230349522	0.457972528410758	0.532372081146921	0.41562383293986	0.45619209390186	0.530344664012212	0.413745491435418	0.0042777813268274	0.00515569466063407	0.00516484698404874
215	9.10992249055047	0.21	3.10296438671175	2.16361288551092	4.04231588791259	0.274170330324076	8.86694270654017	6.61443391549331	11.119451497587	2.03	1.24	3.17	2.64418474793787	3.54464720110879	4.44510965427972	3.11917222493916	4.18138902946531	5.24360583399146	3.09649683226356	4.15034226027695	5.20426531148838	3.10296438671175	2.4978516588029	0.753144275893133	7.79460936374614	0.231532804100026	0.294391690606475	0.195754230349522	0.457972528410758	0.532372081146921	0.41562383293986	0.45619209390186	0.530344664012212	0.413745491435418	0.0042777813268274	0.00515569466063407	0.00516484698404874
215	9.10992249055047	0.21	3.1107440723454	2.17969010116759	4.04179804352321	0.266202012870085	9.75942157018952	7.22958695659528	12.2892561837838	2.01	1.4	2.72	2.92175384953281	3.94415721300675	4.96656057648069	3.45466162199578	4.66354431502538	5.87242700805498	3.51401210519291	4.74432441181973	5.97074807280594	3.1107440723454	2.37726050634447	0.605456859463647	7.48143330113777	0.231532804100026	0.294391690606475	0.195754230349522	0.457972528410758	0.532372081146921	0.41562383293986	0.45619209390186	0.530344664012212	0.413745491435418	0.0042777813268274	0.00515569466063407	0.00516484698404874
215	9.10992249055047	0.21	3.16753677723575	2.21703353740399	4.11804001706752	0.303572169728764	10.151879979919	7.7511737592394	12.5525862005986	2.21	1.4	3.16	2.89263841886353	3.78855112344776	4.68446382803199	3.36434701603468	4.40635807923549	5.44836914243631	3.37820983233106	4.42446788797366	5.47081646921421	3.16753677723575	2.52248515351463	0.486130570269207	7.91751203908438	0.231532804100026	0.294391690606475	0.195754230349522	0.457972528410758	0.532372081146921	0.41562383293986	0.45619209390186	0.530344664012212	0.413745491435418	0.0042777813268274	0.00515569466063407	0.00516484698404874
215	9.10992249055047	0.21	3.20634533306292	2.23646622704099	4.17622443908484	0.253718888093609	8.9393153808821	6.54564389533688	11.3329868664273	1.88	1.28	2.68	2.79219966988593	3.81327702127013	4.83435437265433	3.34130724093497	4.56318731796904	5.78506739500312	3.37780081781943	4.61383696750381	5.84838451610278	3.20634533306292	2.23959139688442	-0.430555558041612	5.79346778926115	0.231532804100026	0.294391690606475	0.195754230349522	0.457972528410758	0.532372081146921	0.41562383293986	0.45619209390186	0.530344664012212	0.413745491435418	0.0042777813268274	0.00515569466063407	0.00516484698404874
215	9.10992249055047	0.21	3.24718757995702	2.25898052161088	4.23539463830315	0.315357129161283	9.55008665084063	7.35311986081572	11.7470534408655	1.81	1.22	2.9	3.23244160275221	4.19823122489413	5.16402084703605	3.89523000284818	5.05904769081618	6.22286537878417	3.89137798008945	5.05380099227741	6.21586304056507	3.24718757995702	2.35165393200761	-0.0725541589798469	6.2231124363841	0.231532804100026	0.294391690606475	0.195754230349522	0.457972528410758	0.532372081146921	0.41562383293986	0.45619209390186	0.530344664012212	0.413745491435418	0.0042777813268274	0.00515569466063407	0.00516484698404874
215	9.10992249055047	0.21	3.27110828406863	2.27755864486586	4.26465792327139	0.28609283067102	9.24804109818679	6.96716025886382	11.5289219375098	1.91	1.24	3.33	2.92975347277182	3.88888435417843	4.84801523558504	3.49455106165016	4.63858310087491	5.78261514009966	3.45073424437734	4.5807145856102	5.70676659850732	3.27110828406863	2.43395361813903	0.405915338977343	7.1674660728715	0.231532804100026	0.294391690606475	0.195754230349522	0.457972528410758	0.532372081146921	0.41562383293986	0.45619209390186	0.530344664012212	0.413745491435418	0.0042777813268274	0.00515569466063407	0.00516484698404874
215	9.10992249055047	0.21	3.2936628682007	2.2876419419922	4.2996837944092	0.283511598066781	10.3484582699367	7.77995406164436	12.9169624782291	1.98	1.27	3.01	3.18393966805608	4.23509785890823	5.28625604976038	3.77495275439071	5.02123029779666	6.26750784120261	3.77511151532118	5.02470384296866	6.26818188638178	3.2936628682007	2.38907580144408	-0.322383083757841	6.53386859682344	0.231532804100026	0.294391690606475	0.195754230349522	0.457972528410758	0.532372081146921	0.41562383293986	0.45619209390186	0.530344664012212	0.413745491435418	0.0042777813268274	0.00515569466063407	0.00516484698404874
215	9.10992249055047	0.21	3.32132262982618	2.33001249179582	4.31263276785653	0.243571294636594	9.12582249070567	6.61492821341968	11.6367167679917	1.94	1.28	2.8	2.74554825849005	3.78770339424341	4.82985852999678	3.26529538034787	4.50473611494737	5.74417684954687	3.28989453567777	4.53858082364783	5.78606039394544	3.32132262982618	2.3314389568184	-0.536399101424497	6.06060987869001	0.231532804100026	0.294391690606475	0.195754230349522	0.457972528410758	0.532372081146921	0.41562383293986	0.45619209390186	0.530344664012212	0.413745491435418	0.0042777813268274	0.00515569466063407	0.00516484698404874
215	9.10992249055047	0.21	3.32148139215095	2.30092388188178	4.34203890242012	0.250145622430528	8.99803120913093	6.56568736220085	11.430375056061	1.92	1.21	2.93	2.75079205060993	3.76985856251927	4.78892507442861	3.27838063245529	4.49289916179544	5.70741769113559	3.27073573852599	4.48246457123673	5.695078756126	3.32148139215095	2.30870394147958	0.28399749010398	6.67805126971044	0.231532804100026	0.294391690606475	0.195754230349522	0.457972528410758	0.532372081146921	0.41562383293986	0.45619209390186	0.530344664012212	0.413745491435418	0.0042777813268274	0.00515569466063407	0.00516484698404874
215	9.10992249055047	0.21	3.35921391552057	2.3543304063182	4.36409742472293	0.363389964457508	11.0752090902768	8.78651540600569	13.3639027745478	1.85	1.2	2.8	3.79442761851857	4.78279241669457	5.77115721487058	4.55347422494128	5.73955394125192	6.92563365756255	4.55754090397411	5.74561851539564	6.93288484318594	3.35921391552057	2.22404512104766	-0.528321551071774	5.23760242285536	0.231532804100026	0.294391690606475	0.195754230349522	0.457972528410758	0.532372081146921	0.41562383293986	0.45619209390186	0.530344664012212	0.413745491435418	0.0042777813268274	0.00515569466063407	0.00516484698404874
215	9.10992249055047	0.21	3.36149209419435	2.33762902383086	4.38535516455784	0.212469545874294	8.3116994511848	5.81330718912326	10.8100917132463	1.94	1.22	3.21	2.41841129721498	3.45777492877207	4.49713856032915	2.87770534362283	4.1144603488378	5.35121535405277	2.84642527232522	4.07007117082074	5.2924536704595	3.36149209419435	2.40345593008142	-0.83638733236677	5.98214725017531	0.231532804100026	0.294391690606475	0.195754230349522	0.457972528410758	0.532372081146921	0.41562383293986	0.45619209390186	0.530344664012212	0.413745491435418	0.0042777813268274	0.00515569466063407	0.00516484698404874
215	9.10992249055047	0.21	3.36503539640793	2.35285747252903	4.37721332028683	0.252006269146085	9.12027586011516	6.66705447028597	11.5734972499443	1.93	1.2	2.92	2.78431349210504	3.80883450738468	4.83335552266433	3.31595063389925	4.53609381091312	5.756236987927	3.30753138491688	4.5245306795092	5.74255265758146	3.36503539640793	2.3286740418224	-0.920463288341735	5.65407697319321	0.231532804100026	0.294391690606475	0.195754230349522	0.457972528410758	0.532372081146921	0.41562383293986	0.45619209390186	0.530344664012212	0.413745491435418	0.0042777813268274	0.00515569466063407	0.00516484698404874
215	9.10992249055047	0.21	3.4460967545308	2.41237991747548	4.47981359158611	0.215497070818973	7.99763177987124	5.61518358734306	10.3800799723994	1.69	1.2	2.74	2.61003734041331	3.71744169280441	4.82484604519551	3.18813065059527	4.5408123551036	5.89349405961192	3.1981608654934	4.55600754140542	5.91246990515912	3.4460967545308	2.16264927920706	0.785160127293	6.58297101771044	0.231532804100026	0.294391690606475	0.195754230349522	0.457972528410758	0.532372081146921	0.41562383293986	0.45619209390186	0.530344664012212	0.413745491435418	0.0042777813268274	0.00515569466063407	0.00516484698404874
215	9.10992249055047	0.21	3.47317457472049	2.42140847811523	4.52494067132576	0.266519689884032	9.7407711950017	7.21782270371455	12.2637196862889	1.96	1.25	2.99	2.97484863940014	4.01468990381908	5.05453116823801	3.53252472314219	4.76729846122522	6.00207219930825	3.5284102774425	4.76232572707769	5.9939708476953	3.47317457472049	2.28942923985681	0.911127615363248	7.5873447139173	0.231532804100026	0.294391690606475	0.195754230349522	0.457972528410758	0.532372081146921	0.41562383293986	0.45619209390186	0.530344664012212	0.413745491435418	0.0042777813268274	0.00515569466063407	0.00516484698404874
215	9.10992249055047	0.21	3.49118722391201	2.44149098767262	4.5408834601514	0.242288279769751	8.54595195921382	6.18638825048798	10.9055156679397	1.97	1.33	3.1	2.53756004380955	3.50541630268782	4.47327256156609	3.01009315015686	4.15817928206656	5.30626541397626	3.01397951179914	4.16234197590792	5.31501547499444	3.49118722391201	2.3233491238857	1.03983941089378	7.68234669116804	0.231532804100026	0.294391690606475	0.195754230349522	0.457972528410758	0.532372081146921	0.41562383293986	0.45619209390186	0.530344664012212	0.413745491435418	0.0042777813268274	0.00515569466063407	0.00516484698404874
215	9.10992249055047	0.21	3.51538199521236	2.4624369892023	4.56832700122242	0.252599116663664	8.76030489118505	6.40761019905223	11.1129995833179	1.75	1.29	2.77	2.89757807204588	3.96148744517709	5.02539681830829	3.51542657314406	4.80619258141998	6.09695858969589	3.54686839792868	4.84814850456326	6.15086488264423	3.51538199521236	2.20498136631222	0.0384394905065382	6.19385225302961	0.231532804100026	0.294391690606475	0.195754230349522	0.457972528410758	0.532372081146921	0.41562383293986	0.45619209390186	0.530344664012212	0.413745491435418	0.0042777813268274	0.00515569466063407	0.00516484698404874
215	9.10992249055047	0.21	3.51624593977933	2.4639308721133	4.56856100744536	0.231507432492525	8.59157173140744	6.14760410691719	11.0355393558977	1.89	1.32	2.73	2.61373303444365	3.65281733527776	4.69190163611186	3.12538214350347	4.3678715166054	5.61036088970734	3.15987303141629	4.41730737432756	5.67747695110636	3.51624593977933	2.30553647454923	0.0457034490087364	6.67137714575935	0.231532804100026	0.294391690606475	0.195754230349522	0.457972528410758	0.532372081146921	0.41562383293986	0.45619209390186	0.530344664012212	0.413745491435418	0.0042777813268274	0.00515569466063407	0.00516484698404874
215	9.10992249055047	0.21	3.52228219109381	2.45055070972927	4.59401367245836	0.218246377715731	8.94457132270323	6.30151497573311	11.5876276696734	2.07	1.48	3.09	2.47981131481734	3.51992326569845	4.56003521657956	2.9155691188496	4.13845178980747	5.36133446076534	2.9469640673799	4.18161467281712	5.41920956730583	3.52228219109381	2.45904795950932	-0.886352715281968	6.68997908210077	0.231532804100026	0.294391690606475	0.195754230349522	0.457972528410758	0.532372081146921	0.41562383293986	0.45619209390186	0.530344664012212	0.413745491435418	0.0042777813268274	0.00515569466063407	0.00516484698404874
215	9.10992249055047	0.21	3.57675455479821	2.49460541507282	4.6589036945236	0.306781851375581	9.55683965736629	7.31388811419121	11.7997912005414	1.87	1.2	2.87	3.13336225916728	4.09427109517878	5.05517993119028	3.75325640115213	4.90426829871749	6.05528019628284	3.74787634395261	4.89580603625919	6.04533563628609	3.57675455479821	2.23623715837695	-0.989255940748224	4.97681228100962	0.231532804100026	0.294391690606475	0.195754230349522	0.457972528410758	0.532372081146921	0.41562383293986	0.45619209390186	0.530344664012212	0.413745491435418	0.0042777813268274	0.00515569466063407	0.00516484698404874
215	9.10992249055047	0.21	3.57767718220715	2.49386830932011	4.66148605509419	0.250700021210884	9.19789728260766	6.71519472503729	11.680599840178	1.87	1.23	2.79	2.87845744289449	3.94266391015995	5.00687037742542	3.44835741353288	4.7232639680777	5.99817052262252	3.46136128116993	4.74121501271941	6.02182550422518	3.57767718220715	2.21733280850719	0.558054531473013	6.88940907090432	0.231532804100026	0.294391690606475	0.195754230349522	0.457972528410758	0.532372081146921	0.41562383293986	0.45619209390186	0.530344664012212	0.413745491435418	0.0042777813268274	0.00515569466063407	0.00516484698404874
215	9.10992249055047	0.21	3.61542991399651	2.53504155919744	4.69581826879558	0.249320543833394	9.35296628718005	6.81910367720783	11.8868288971523	1.83	1.25	3.14	2.97432010735853	4.07952672495468	5.18473334255082	3.57760086982517	4.90697632832618	6.23635178682719	3.55763399606898	4.87972409428968	6.20295004438406	3.61542991399651	2.29881025912232	-0.876395048151181	5.58520342474394	0.231532804100026	0.294391690606475	0.195754230349522	0.457972528410758	0.532372081146921	0.41562383293986	0.45619209390186	0.530344664012212	0.413745491435418	0.0042777813268274	0.00515569466063407	0.00516484698404874
215	9.10992249055047	0.21	3.69086056435937	2.58441497800645	4.79730615071229	0.294286165567165	9.74422757370153	7.38829817170973	12.1001569756933	2.06	1.34	3.25	2.91797307150769	3.848436135344	4.77889919918031	3.43332023072897	4.52811363105485	5.62290703138074	3.42441870272159	4.51691338278871	5.60434254140523	3.69086056435937	2.43293228828084	0.303716387213987	7.34672047313907	0.231532804100026	0.294391690606475	0.195754230349522	0.457972528410758	0.532372081146921	0.41562383293986	0.45619209390186	0.530344664012212	0.413745491435418	0.0042777813268274	0.00515569466063407	0.00516484698404874
215	9.10992249055047	0.21	3.70486981255065	2.58502932785485	4.82471029724645	0.23528971251486	9.97310007142527	7.16596936290902	12.7802307799415	2.03	1.37	2.86	2.86576806636248	3.988377602514	5.11098713866553	3.38083673552825	4.70521451893096	6.02959230233367	3.41702187689004	4.75729389599956	6.09581154441237	3.70486981255065	2.35446509930297	-0.667431174401849	6.24305230633831	0.231532804100026	0.294391690606475	0.195754230349522	0.457972528410758	0.532372081146921	0.41562383293986	0.45619209390186	0.530344664012212	0.413745491435418	0.0042777813268274	0.00515569466063407	0.00516484698404874
215	9.10992249055047	0.21	3.81445214693748	2.65981173045094	4.96909256342402	0.2243865964097	8.53033169458836	6.05418951885041	11.0064738703263	1.95	1.35	3.03	2.50520180533022	3.52982051434132	4.55443922335242	2.97744919954984	4.19521542840131	5.41298165725278	2.99256215858292	4.21667973182137	5.44066770360279	3.81445214693748	2.2834175847703	-0.807830135922971	5.7470085425307	0.231532804100026	0.294391690606475	0.195754230349522	0.457972528410758	0.532372081146921	0.41562383293986	0.45619209390186	0.530344664012212	0.413745491435418	0.0042777813268274	0.00515569466063407	0.00516484698404874
215	9.10992249055047	0.21	3.92007312702283	2.72300703764206	5.11713921640359	0.220704499813212	9.47952402448852	6.69841839950574	12.2606296494713	2.07	1.29	2.94	2.63969042523585	3.73565927220699	4.83162811917814	3.10445277221042	4.39338555489907	5.68231833758772	3.11565179975362	4.4104381817592	5.70322483837114	3.92007312702283	2.30908005071029	0.629029605187951	7.4238004811803	0.231532804100026	0.294391690606475	0.195754230349522	0.457972528410758	0.532372081146921	0.41562383293986	0.45619209390186	0.530344664012212	0.413745491435418	0.0042777813268274	0.00515569466063407	0.00516484698404874
215	9.10992249055047	0.22	2.15644093071154	1.5276236146228	2.78525824680029	0.353573571221563	9.48385430962576	7.48173483628929	11.4859737829622	1.92	1.3	2.76	3.13632193605805	3.97560471742277	4.81488749878748	3.73831775346554	4.73869519740138	5.73907264133721	3.77377906348886	4.78408862312791	5.79421870553366	2.15644093071154	2.4871388083631	0.297594755640877	6.72863975540227	0.231532804100026	0.294391690606475	0.195754230349522	0.457972528410758	0.532372081146921	0.41562383293986	0.45619209390186	0.530344664012212	0.413745491435418	0.0042777813268274	0.00515569466063407	0.00516484698404874
215	9.10992249055047	0.22	2.2251013514539	1.57461094772609	2.87559175518171	0.290655738259118	7.92847810144057	5.99466556310727	9.86229063977387	2.02	1.18	2.93	2.40792524543455	3.18469518897364	3.96146513251274	2.84337954961469	3.76062221584864	4.67786488208259	2.82915494743939	3.74234025698178	4.65916981947122	2.2251013514539	2.50341316740052	-0.377177208093546	6.24690347250315	0.231532804100026	0.294391690606475	0.195754230349522	0.457972528410758	0.532372081146921	0.41562383293986	0.45619209390186	0.530344664012212	0.413745491435418	0.0042777813268274	0.00515569466063407	0.00516484698404874
215	9.10992249055047	0.22	2.31671221280058	1.63815456637886	2.99526985922229	0.245171988487652	8.05242324556357	5.84644799896299	10.2583984921641	1.8	1.25	2.99	2.58168019252501	3.55579688703069	4.52991358153638	3.11434119101482	4.28944094013871	5.4645406892626	3.110336099187	4.28699817885644	5.45797525962411	2.31671221280058	2.42261273908997	-0.154657782394866	6.41759409540774	0.231532804100026	0.294391690606475	0.195754230349522	0.457972528410758	0.532372081146921	0.41562383293986	0.45619209390186	0.530344664012212	0.413745491435418	0.0042777813268274	0.00515569466063407	0.00516484698404874
215	9.10992249055047	0.22	2.32615772174754	1.64003191893781	3.01228352455727	0.312037977842713	9.48208348524151	7.28388076442294	11.6802862060601	1.96	1.37	2.9	2.99795478472572	3.90270770117426	4.80746061762281	3.55888688791624	4.63292353034923	5.70696017278222	3.59180561255482	4.67630249227914	5.76038684872602	2.32615772174754	2.46081055130445	0.42660097961884	7.24761167191547	0.231532804100026	0.294391690606475	0.195754230349522	0.457972528410758	0.532372081146921	0.41562383293986	0.45619209390186	0.530344664012212	0.413745491435418	0.0042777813268274	0.00515569466063407	0.00516484698404874
215	9.10992249055047	0.22	2.32765881274475	1.64634824087467	3.00896938461483	0.308390754583475	8.75079076369852	6.70475848195973	10.7968230454373	2.23	1.44	3.37	2.48407527744089	3.24211872100245	4.000162164564	2.88503113325333	3.76543075515476	4.6458303770562	2.88705326868551	3.76798718755819	4.65053571232864	2.32765881274475	2.73431606786868	-0.088598514692841	7.86540516122716	0.231532804100026	0.294391690606475	0.195754230349522	0.457972528410758	0.532372081146921	0.41562383293986	0.45619209390186	0.530344664012212	0.413745491435418	0.0042777813268274	0.00515569466063407	0.00516484698404874
215	9.10992249055047	0.22	2.33710401472614	1.64711489206448	3.02709313738779	0.325248789260932	10.5026902493213	8.14085276604421	12.8645277325983	1.97	1.36	3.06	3.34219714652125	4.31184083422931	5.28148452193738	3.96533258507302	5.11576134262888	6.26619010018473	3.98382243959951	5.13780471350062	6.29381940944151	2.33710401472614	2.50530967731117	-0.482715280095194	6.48449067781773	0.231532804100026	0.294391690606475	0.195754230349522	0.457972528410758	0.532372081146921	0.41562383293986	0.45619209390186	0.530344664012212	0.413745491435418	0.0042777813268274	0.00515569466063407	0.00516484698404874
215	9.10992249055047	0.22	2.33980927881976	1.64944831416839	3.03017024347113	0.303865474299466	8.6988803005832	6.64320402178481	10.7545565793816	1.8	1.19	3.26	2.94096999533029	3.85102517897856	4.76108036262683	3.54989910763787	4.64838161152733	5.74686411541679	3.49735848073307	4.57955817456821	5.66377004702556	2.33980927881976	2.42391844170651	-0.0128967490601038	6.38269324228784	0.231532804100026	0.294391690606475	0.195754230349522	0.457972528410758	0.532372081146921	0.41562383293986	0.45619209390186	0.530344664012212	0.413745491435418	0.0042777813268274	0.00515569466063407	0.00516484698404874
215	9.10992249055047	0.22	2.34124612812476	1.64651007061989	3.03598218562964	0.372302626335235	10.8013311022471	8.61160474230411	12.9910574621902	1.96	1.21	3.11	3.54685468912458	4.44873551622645	5.35061634332832	4.21112216847747	5.28191042376708	6.35269867905669	4.17348109356825	5.23471969103249	6.29697484351968	2.34124612812476	2.48861416484399	-0.114009113761512	6.56901702252056	0.231532804100026	0.294391690606475	0.195754230349522	0.457972528410758	0.532372081146921	0.41562383293986	0.45619209390186	0.530344664012212	0.413745491435418	0.0042777813268274	0.00515569466063407	0.00516484698404874
215	9.10992249055047	0.22	2.36508221055908	1.67856078696509	3.05160363415308	0.354945435359205	9.3158894210603	7.35511688590202	11.2766619562186	2.12	1.38	3.25	2.84669814867009	3.60558854190056	4.36447893513102	3.33538099200579	4.22454747907405	5.1137139661423	3.33622566036647	4.22592709634011	5.11521983119438	2.36508221055908	2.65158088887301	0.539297563983073	8.10275784444329	0.231532804100026	0.294391690606475	0.195754230349522	0.457972528410758	0.532372081146921	0.41562383293986	0.45619209390186	0.530344664012212	0.413745491435418	0.0042777813268274	0.00515569466063407	0.00516484698404874
215	9.10992249055047	0.22	2.43498370149939	1.7178018594687	3.15216554353009	0.343389077234975	10.4771748270593	8.21518594759005	12.7391637065286	2.19	1.25	3.38	3.09118252042377	3.94231608334204	4.79344964626031	3.60117278474753	4.59272828259186	5.58428378043619	3.55345248989467	4.53273874194657	5.51191050514769	2.43498370149939	2.68275139195243	-0.570323438841915	7.01965953548652	0.231532804100026	0.294391690606475	0.195754230349522	0.457972528410758	0.532372081146921	0.41562383293986	0.45619209390186	0.530344664012212	0.413745491435418	0.0042777813268274	0.00515569466063407	0.00516484698404874
215	9.10992249055047	0.22	2.43791194486755	1.71347916893383	3.16234472080127	0.27276299420201	7.50488490573961	5.59162152950068	9.41814828197854	1.98	1.29	3.16	2.28394196206195	3.06542949415153	3.8469170262411	2.7067506997671	3.63290905207173	4.55906740437637	2.69776091889308	3.62033111164346	4.54298822720539	2.43791194486755	2.53547335603061	0.873107306261234	7.95945016890074	0.231532804100026	0.294391690606475	0.195754230349522	0.457972528410758	0.532372081146921	0.41562383293986	0.45619209390186	0.530344664012212	0.413745491435418	0.0042777813268274	0.00515569466063407	0.00516484698404874
215	9.10992249055047	0.22	2.4806377555965	1.74193786266466	3.21933764852834	0.275248039920054	8.7408211439999	6.52634871738052	10.9552935706193	1.94	1.42	2.79	2.7103797163307	3.63004573593803	4.54971175554537	3.22389078955155	4.31779759242915	5.41170439530675	3.27524215713747	4.38572355512302	5.49563163194488	2.4806377555965	2.51947152340151	-0.277918750566611	6.99624838008816	0.231532804100026	0.294391690606475	0.195754230349522	0.457972528410758	0.532372081146921	0.41562383293986	0.45619209390186	0.530344664012212	0.413745491435418	0.0042777813268274	0.00515569466063407	0.00516484698404874
215	9.10992249055047	0.22	2.5284635283493	1.79184140347718	3.26508565322143	0.344332377876164	10.8953769095831	8.54801172841865	13.2427420907476	1.8	1.23	2.81	3.78388231266878	4.82297232243716	5.86206233220553	4.56723559801053	5.82144185761379	7.07564811721704	4.58236080706427	5.84041231306722	7.1000701144764	2.5284635283493	2.39606078593116	-0.0186247197738307	6.37994009024151	0.231532804100026	0.294391690606475	0.195754230349522	0.457972528410758	0.532372081146921	0.41562383293986	0.45619209390186	0.530344664012212	0.413745491435418	0.0042777813268274	0.00515569466063407	0.00516484698404874
215	9.10992249055047	0.22	2.54513645191658	1.78782897433309	3.30244392950007	0.291574367123777	8.26517506413183	6.25372163950478	10.2766284887589	1.96	1.4	3.11	2.57763913502213	3.40671362289837	4.23578811077462	3.06089151586737	4.04539979380391	5.02990807174045	3.07906935417778	4.06947081146237	5.05872658318545	2.54513645191658	2.52758858901271	-0.186735185398751	6.85339960007301	0.231532804100026	0.294391690606475	0.195754230349522	0.457972528410758	0.532372081146921	0.41562383293986	0.45619209390186	0.530344664012212	0.413745491435418	0.0042777813268274	0.00515569466063407	0.00516484698404874
215	9.10992249055047	0.22	2.5635128519643	1.80174980742713	3.32527589650146	0.290724054310583	9.29802233557661	7.03054382866313	11.5655008424901	2.05	1.38	3.05	2.79504307194874	3.69649539853872	4.59794772512869	3.29326040989455	4.35539690731042	5.41753340472628	3.31202071844718	4.38132825548615	5.44973183044099	2.5635128519643	2.49690666696044	-0.179842216326195	6.93935697791678	0.231532804100026	0.294391690606475	0.195754230349522	0.457972528410758	0.532372081146921	0.41562383293986	0.45619209390186	0.530344664012212	0.413745491435418	0.0042777813268274	0.00515569466063407	0.00516484698404874
215	9.10992249055047	0.22	2.57756984042435	1.82264922008524	3.33249046076346	0.269064909079778	8.59012868929145	6.37960075789715	10.8006566206857	1.93	1.23	3.07	2.65826379366375	3.57935064343784	4.50043749321193	3.16424079525299	4.26064838014857	5.35705596504414	3.14712596969683	4.23772667459562	5.32719443912366	2.57756984042435	2.45426926422327	-0.26749522504362	6.17629148045667	0.231532804100026	0.294391690606475	0.195754230349522	0.457972528410758	0.532372081146921	0.41562383293986	0.45619209390186	0.530344664012212	0.413745491435418	0.0042777813268274	0.00515569466063407	0.00516484698404874
215	9.10992249055047	0.22	2.63209914136238	1.85061263916281	3.41358564356195	0.296270767162334	8.95967753132411	6.80373968845437	11.1156153741939	1.88	1.22	2.78	2.89577643856266	3.81337680163682	4.73097716471098	3.4634756766842	4.56096597189546	5.65845626710672	3.47415529582711	4.57467568090641	5.67563071309456	2.63209914136238	2.34501982921751	0.13873293261485	6.32522729047042	0.231532804100026	0.294391690606475	0.195754230349522	0.457972528410758	0.532372081146921	0.41562383293986	0.45619209390186	0.530344664012212	0.413745491435418	0.0042777813268274	0.00515569466063407	0.00516484698404874
215	9.10992249055047	0.22	2.66794196103294	1.88434143909654	3.45154248296934	0.277642678987607	9.26732687077949	6.93347725067463	11.6011764908844	1.93	1.41	2.87	2.89837233611436	3.87398167771922	4.84959101932408	3.45253191528922	4.61467466236662	5.77681740944403	3.49747033738666	4.67423178921892	5.85211858339895	2.66794196103294	2.6274761839462	-0.624795964680253	6.86532909693561	0.231532804100026	0.294391690606475	0.195754230349522	0.457972528410758	0.532372081146921	0.41562383293986	0.45619209390186	0.530344664012212	0.413745491435418	0.0042777813268274	0.00515569466063407	0.00516484698404874
215	9.10992249055047	0.22	2.68577456515731	1.89213078995471	3.4794183403599	0.30630813088893	9.62444609784972	7.36310932272084	11.8857828729786	1.99	1.27	3.12	3.00078478521106	3.9223771032968	4.84396942138254	3.55456073700476	4.64622711892503	5.73789350084531	3.54240810274444	4.63008308986047	5.71792838080027	2.68577456515731	2.55490145907452	-0.286620481597656	6.6839316363543	0.231532804100026	0.294391690606475	0.195754230349522	0.457972528410758	0.532372081146921	0.41562383293986	0.45619209390186	0.530344664012212	0.413745491435418	0.0042777813268274	0.00515569466063407	0.00516484698404874
215	9.10992249055047	0.22	2.69249571838196	1.90891673287156	3.47607470389236	0.26221531534309	7.96514394364609	5.87914117294007	10.0511467143521	2.05	1.46	3.23	2.34019786317869	3.17053329534349	4.00086872750828	2.75806480674794	3.73666536411232	4.71526592147669	2.77507749497898	3.76024644887395	4.74526047260602	2.69249571838196	2.64745123756626	-0.0251675332259111	7.53879480452657	0.231532804100026	0.294391690606475	0.195754230349522	0.457972528410758	0.532372081146921	0.41562383293986	0.45619209390186	0.530344664012212	0.413745491435418	0.0042777813268274	0.00515569466063407	0.00516484698404874
215	9.10992249055047	0.22	2.69283052296628	1.90685740494347	3.4788036409891	0.270817979574931	8.7722112658691	6.5248454378995	11.0195770938387	2.24	1.33	3.34	2.41216920357605	3.24299756433836	4.07382592510067	2.80032264094898	3.76484348216362	4.72936432337826	2.78453006347848	3.74351395706209	4.70112839528175	2.69283052296628	2.67298964528583	0.0085077143277783	7.71414717363902	0.231532804100026	0.294391690606475	0.195754230349522	0.457972528410758	0.532372081146921	0.41562383293986	0.45619209390186	0.530344664012212	0.413745491435418	0.0042777813268274	0.00515569466063407	0.00516484698404874
215	9.10992249055047	0.22	2.70276806418508	1.90334605046787	3.50219007790229	0.253816439763098	8.64093512968911	6.32775650470876	10.9541137546695	1.91	1.28	3.1	2.66736714560877	3.64245154741937	4.61753594922997	3.18332778205798	4.34702707678954	5.5107263715211	3.17600190447813	4.33713528892338	5.49832136497569	2.70276806418508	2.52511198336629	-0.402640445503463	6.67015777959308	0.231532804100026	0.294391690606475	0.195754230349522	0.457972528410758	0.532372081146921	0.41562383293986	0.45619209390186	0.530344664012212	0.413745491435418	0.0042777813268274	0.00515569466063407	0.00516484698404874
215	9.10992249055047	0.22	2.70730570447609	1.90320989689795	3.51140151205423	0.296614389322414	9.05678292782209	6.87927345871002	11.2342923969342	2	1.26	3.2	2.78433757438879	3.66566922515487	4.54700087592094	3.29324377873954	4.33566047511615	5.37807717149275	3.27027647714805	4.30561248992342	5.34082739668784	2.70730570447609	2.54408168390472	-1.12891439100387	5.9099689262991	0.231532804100026	0.294391690606475	0.195754230349522	0.457972528410758	0.532372081146921	0.41562383293986	0.45619209390186	0.530344664012212	0.413745491435418	0.0042777813268274	0.00515569466063407	0.00516484698404874
215	9.10992249055047	0.22	2.71100270772584	1.92035433697867	3.50165107847302	0.260815380629891	9.05220740832744	6.67290404136876	11.4315107752861	2.09	1.4	3.15	2.61064456322751	3.54150095809116	4.47235735295482	3.06564216466232	4.15873337038801	5.2518245761137	3.07874164023779	4.17626425223556	5.27446852813889	2.71100270772584	2.54327815902053	-1.32285832586789	6.05348872894421	0.231532804100026	0.294391690606475	0.195754230349522	0.457972528410758	0.532372081146921	0.41562383293986	0.45619209390186	0.530344664012212	0.413745491435418	0.0042777813268274	0.00515569466063407	0.00516484698404874
215	9.10992249055047	0.22	2.72037064897483	1.91929732450734	3.52144397344233	0.251099465600538	8.74656414577134	6.38819316075939	11.1049351307833	1.95	1.28	3.26	2.64163256328679	3.61686130693012	4.59209005057345	3.13913095971802	4.29802443511062	5.45691791050322	3.11526098285705	4.26494095543343	5.41580531354522	2.72037064897483	2.53429583857147	-0.758183975640927	6.35753774169078	0.231532804100026	0.294391690606475	0.195754230349522	0.457972528410758	0.532372081146921	0.41562383293986	0.45619209390186	0.530344664012212	0.413745491435418	0.0042777813268274	0.00515569466063407	0.00516484698404874
215	9.10992249055047	0.22	2.73557625197154	1.93840863214217	3.5327438718009	0.310052408349437	8.63778478455585	6.62601473781858	10.6495548312931	1.99	1.22	3.01	2.69582501164224	3.51432304164398	4.33282107164572	3.19214909272219	4.16133950106895	5.13052990941571	3.17934713662784	4.14477122278164	5.1107718615159	2.73557625197154	2.42775009698327	-0.256127618564909	6.52092542108262	0.231532804100026	0.294391690606475	0.195754230349522	0.457972528410758	0.532372081146921	0.41562383293986	0.45619209390186	0.530344664012212	0.413745491435418	0.0042777813268274	0.00515569466063407	0.00516484698404874
215	9.10992249055047	0.22	2.74115636479068	1.93217510993442	3.55013761964695	0.265246427677186	8.81000198259058	6.52067646531329	11.0993274998679	1.8	1.2	3.11	2.88523225190883	3.89820013226646	4.9111680126241	3.48219246530483	4.7047453874287	5.92729830955257	3.45160060261473	4.66199328699118	5.87323674220088	2.74115636479068	2.35505740890587	0.275618560035661	6.66666557186733	0.231532804100026	0.294391690606475	0.195754230349522	0.457972528410758	0.532372081146921	0.41562383293986	0.45619209390186	0.530344664012212	0.413745491435418	0.0042777813268274	0.00515569466063407	0.00516484698404874
215	9.10992249055047	0.22	2.78350412440118	1.96638389634341	3.60062435245895	0.315145231391163	9.07564825669479	6.98679953242194	11.1644969809676	2.13	1.31	3.37	2.68584283665887	3.48883129466712	4.29181975267537	3.14252899532574	4.08205325853315	5.02157752174056	3.11512112588333	4.04754843286413	4.97785194932634	2.78350412440118	2.58635531508385	-1.35585363132255	5.95506052373962	0.231532804100026	0.294391690606475	0.195754230349522	0.457972528410758	0.532372081146921	0.41562383293986	0.45619209390186	0.530344664012212	0.413745491435418	0.0042777813268274	0.00515569466063407	0.00516484698404874
215	9.10992249055047	0.22	2.79602804419704	1.96814113086559	3.62391495752849	0.260438986264268	9.05281980347486	6.67103048215074	11.434609124799	1.92	1.35	2.88	2.7971287386716	3.79580073964092	4.79447274061024	3.33419293047536	4.52461548037807	5.71503803028077	3.36538425371333	4.56670096413126	5.76773695170736	2.79602804419704	2.44533253653948	0.165695110774999	7.15117234767012	0.231532804100026	0.294391690606475	0.195754230349522	0.457972528410758	0.532372081146921	0.41562383293986	0.45619209390186	0.530344664012212	0.413745491435418	0.0042777813268274	0.00515569466063407	0.00516484698404874
215	9.10992249055047	0.22	2.81246583520358	1.97851969559729	3.64641197480986	0.334572384072414	10.1372242424696	7.90514360662556	12.3693048783136	1.93	1.29	3.28	3.29567925076169	4.2262406932398	5.15680213571792	3.92344683073042	5.03126347928531	6.1390801278402	3.89292229809007	4.99420954013915	6.09310658598674	2.81246583520358	2.51880715685949	0.727017390892628	7.73534362291737	0.231532804100026	0.294391690606475	0.195754230349522	0.457972528410758	0.532372081146921	0.41562383293986	0.45619209390186	0.530344664012212	0.413745491435418	0.0042777813268274	0.00515569466063407	0.00516484698404874
215	9.10992249055047	0.22	2.86541233578628	2.02411147388935	3.70671319768321	0.275813614909774	8.48050738508241	6.3350266169761	10.6259881531887	2.07	1.4	3.05	2.50075797537774	3.34768861454567	4.1946192537136	2.94211570185071	3.93852077439598	4.93492584694125	2.96366163002811	3.96655436141304	4.96988213426367	2.86541233578628	2.53446666230945	0.848706265518326	8.0804588764492	0.231532804100026	0.294391690606475	0.195754230349522	0.457972528410758	0.532372081146921	0.41562383293986	0.45619209390186	0.530344664012212	0.413745491435418	0.0042777813268274	0.00515569466063407	0.00516484698404874
215	9.10992249055047	0.22	2.87972012141304	2.04104305955415	3.71839718327193	0.239791041719706	8.51734825400984	6.1495762529257	10.885120255094	1.78	1.25	2.9	2.74207339417444	3.79785420582875	4.85363501748307	3.31549946799821	4.59206658206573	5.86863369613326	3.32221819780602	4.60094585902137	5.8806865131197	2.87972012141304	2.35878145491441	0.100389112411227	6.5042257628429	0.231532804100026	0.294391690606475	0.195754230349522	0.457972528410758	0.532372081146921	0.41562383293986	0.45619209390186	0.530344664012212	0.413745491435418	0.0042777813268274	0.00515569466063407	0.00516484698404874
215	9.10992249055047	0.22	2.8997254083186	2.04462651554207	3.75482430109513	0.267755641602422	8.54716744625422	6.34035016670749	10.7539847258009	2.15	1.3	3.25	2.42014404144394	3.26249746818283	4.10485089492172	2.82757141998306	3.81173369883263	4.7958959776822	2.812734733331	3.79178384664093	4.77145765406023	2.8997254083186	2.57166298685996	0.438275367228438	7.86210558698797	0.231532804100026	0.294391690606475	0.195754230349522	0.457972528410758	0.532372081146921	0.41562383293986	0.45619209390186	0.530344664012212	0.413745491435418	0.0042777813268274	0.00515569466063407	0.00516484698404874
215	9.10992249055047	0.22	2.90943224287011	2.04353503031197	3.77532945542824	0.327594560424861	9.13398543657928	7.09086934420012	11.1771015289584	1.9	1.28	3.13	2.99295125438217	3.8553203906202	4.71768952685823	3.57294390754392	4.60242828249464	5.63191265744536	3.56043218532647	4.58564296806904	5.61205847183034	2.90943224287011	2.40747120041013	-0.835453195914093	5.8425605957794	0.231532804100026	0.294391690606475	0.195754230349522	0.457972528410758	0.532372081146921	0.41562383293986	0.45619209390186	0.530344664012212	0.413745491435418	0.0042777813268274	0.00515569466063407	0.00516484698404874
215	9.10992249055047	0.22	2.93172699992435	2.08061702747546	3.78283697237324	0.209826912846579	7.85204467163147	5.47302110242473	10.2310682408382	1.98	1.4	2.94	2.23748680404408	3.21008196547177	4.18267712689947	2.65221003970309	3.80507791228356	4.95794578486403	2.67978053220799	3.84561842871466	5.01171656444671	2.93172699992435	2.4243233577909	0.906605912274117	8.00734172669926	0.231532804100026	0.294391690606475	0.195754230349522	0.457972528410758	0.532372081146921	0.41562383293986	0.45619209390186	0.530344664012212	0.413745491435418	0.0042777813268274	0.00515569466063407	0.00516484698404874
215	9.10992249055047	0.22	2.94965112619902	2.08181859643556	3.81748365596249	0.311860326634518	9.66363074188822	7.42241315342139	11.904848330355	2.2	1.3	3.23	2.77708434573138	3.61563242324443	4.45418050075748	3.23159865385656	4.20738854754504	5.18317844123352	3.21484353814048	4.18597650267799	5.15698435805447	2.94965112619902	2.55038018056201	-0.0873136871785549	7.11456130079489	0.231532804100026	0.294391690606475	0.195754230349522	0.457972528410758	0.532372081146921	0.41562383293986	0.45619209390186	0.530344664012212	0.413745491435418	0.0042777813268274	0.00515569466063407	0.00516484698404874
215	9.10992249055047	0.22	2.96086792242733	2.08497573374782	3.83676011110684	0.229144946188874	7.76882717436788	5.54412365349142	9.99353069524434	2.09	1.41	2.96	2.1682250425938	3.03827379831973	3.90832255404567	2.54591820520455	3.56752478344441	4.58913136168427	2.57259887407277	3.60410680658287	4.63607753048232	2.96086792242733	2.44502086839114	0.980607141791279	8.19706562546147	0.231532804100026	0.294391690606475	0.195754230349522	0.457972528410758	0.532372081146921	0.41562383293986	0.45619209390186	0.530344664012212	0.413745491435418	0.0042777813268274	0.00515569466063407	0.00516484698404874
215	9.10992249055047	0.22	2.99861754325676	2.11262614888402	3.8846089376295	0.276482895969068	9.40126691168627	7.02682193124158	11.775711892131	2.02	1.37	2.84	2.82336486731022	3.77741274311346	4.73146061891669	3.33416203617411	4.46081422520775	5.58746641424138	3.37321691304297	4.50981284359643	5.65390828282357	2.99861754325676	2.36774573555402	-0.102729278028679	6.58060059363933	0.231532804100026	0.294391690606475	0.195754230349522	0.457972528410758	0.532372081146921	0.41562383293986	0.45619209390186	0.530344664012212	0.413745491435418	0.0042777813268274	0.00515569466063407	0.00516484698404874
215	9.10992249055047	0.22	3.01396444144936	2.13495979218666	3.89296909071206	0.295974916407743	9.4980462801655	7.21093994927259	11.7851526110584	2.16	1.24	3.42	2.74626537841354	3.61730313180867	4.48834088520381	3.20713129255278	4.22434268729504	5.2415540820373	3.1552940483205	4.15717501941367	5.15858809619955	3.01396444144936	2.58857286428305	0.387772242272332	7.79758135920813	0.231532804100026	0.294391690606475	0.195754230349522	0.457972528410758	0.532372081146921	0.41562383293986	0.45619209390186	0.530344664012212	0.413745491435418	0.0042777813268274	0.00515569466063407	0.00516484698404874
215	9.10992249055047	0.22	3.01755552337785	2.14222613919369	3.89288490756202	0.23913119141222	7.85603498143129	5.66814415802774	10.0439258048348	2.13	1.21	3.05	2.18141739214171	3.02343957104487	3.86546174994803	2.55292978755977	3.53835491071668	4.52378003387359	2.53480498505856	3.51390238730061	4.49284968268094	3.01755552337785	2.40462052214244	-1.49729590834017	5.39678889504648	0.231532804100026	0.294391690606475	0.195754230349522	0.457972528410758	0.532372081146921	0.41562383293986	0.45619209390186	0.530344664012212	0.413745491435418	0.0042777813268274	0.00515569466063407	0.00516484698404874
215	9.10992249055047	0.22	3.02625479048235	2.13135334909958	3.92115623186512	0.271290823436012	8.88510316069962	6.61153748774438	11.1586688336549	2.03	1.24	3.45	2.64637807642344	3.55641063138826	4.46644318635307	3.12260343792812	4.19639966155771	5.27019588518731	3.07172947220075	4.12891768087056	5.18332980332568	3.02625479048235	2.50647080343244	0.552015686228033	7.56814245921113	0.231532804100026	0.294391690606475	0.195754230349522	0.457972528410758	0.532372081146921	0.41562383293986	0.45619209390186	0.530344664012212	0.413745491435418	0.0042777813268274	0.00515569466063407	0.00516484698404874
215	9.10992249055047	0.22	3.02991517170854	2.13970555010911	3.92012479330797	0.262474628416627	8.79778340631296	6.49526269650258	11.1003041161233	2	1.37	2.9	2.62822237064892	3.55990700315263	4.49159163565633	3.10841857929436	4.21032907745457	5.31223957561478	3.13919437967015	4.25302757878227	5.36621483263501	3.02991517170854	2.4376558261367	0.431903027031077	7.36886557277221	0.231532804100026	0.294391690606475	0.195754230349522	0.457972528410758	0.532372081146921	0.41562383293986	0.45619209390186	0.530344664012212	0.413745491435418	0.0042777813268274	0.00515569466063407	0.00516484698404874
215	9.10992249055047	0.22	3.04479671317346	2.15563258606869	3.93396084027823	0.280061946857876	9.34080933307001	7.00256181690358	11.6790568492364	2.14	1.54	3.33	2.68832972574365	3.58599838875819	4.48366705177273	3.14458528056839	4.19460367582389	5.24462207107939	3.16950525889795	4.22700373771443	5.28412791877633	3.04479671317346	2.58948176436636	0.813211557937157	8.54935387700125	0.231532804100026	0.294391690606475	0.195754230349522	0.457972528410758	0.532372081146921	0.41562383293986	0.45619209390186	0.530344664012212	0.413745491435418	0.0042777813268274	0.00515569466063407	0.00516484698404874
215	9.10992249055047	0.22	3.11129337862725	2.18591570224536	4.03667105500914	0.265511446863414	10.2130339264253	7.56092640416944	12.8651414486811	2.2	1.56	3.04	2.83143538636189	3.82460350962398	4.81777163288606	3.29542992228724	4.45135103813693	5.60727215398662	3.34769754913978	4.52341166053398	5.70023689717132	3.11129337862725	2.66102450383104	-0.266779703718785	7.80527535357238	0.231532804100026	0.294391690606475	0.195754230349522	0.457972528410758	0.532372081146921	0.41562383293986	0.45619209390186	0.530344664012212	0.413745491435418	0.0042777813268274	0.00515569466063407	0.00516484698404874
215	9.10992249055047	0.22	3.11798707433361	2.20098116830624	4.03499298036099	0.227298910603783	8.48187008425347	6.04021585082959	10.9235243176773	2	1.34	3.28	2.44635307741185	3.43524958300475	4.42414608859764	2.89389799225069	4.06370689616682	5.23351580008294	2.88436117629008	4.05227233661236	5.21762718474393	3.11798707433361	2.47533218162652	0.464971135229048	7.77206420489591	0.231532804100026	0.294391690606475	0.195754230349522	0.457972528410758	0.532372081146921	0.41562383293986	0.45619209390186	0.530344664012212	0.413745491435418	0.0042777813268274	0.00515569466063407	0.00516484698404874
215	9.10992249055047	0.22	3.14890251666296	2.23003124679703	4.06777378652888	0.29602912917432	8.93464393035002	6.78348334624856	11.0858045144515	1.82	1.15	2.69	2.97114858082394	3.91335148607793	4.85555439133192	3.57728150733629	4.71169970872725	5.84611791011822	3.58181725540794	4.71763521754184	5.85306461986359	3.14890251666296	2.25263279354912	0.337658703334159	6.27619870737638	0.231532804100026	0.294391690606475	0.195754230349522	0.457972528410758	0.532372081146921	0.41562383293986	0.45619209390186	0.530344664012212	0.413745491435418	0.0042777813268274	0.00515569466063407	0.00516484698404874
215	9.10992249055047	0.22	3.15951100389507	2.22387447411243	4.09514753367771	0.293889189458269	9.58689920726979	7.26679096095974	11.9070074535798	1.95	1.31	3.03	3.004308903703	3.9635111016734	4.9227132996438	3.56994218536161	4.70973722661235	5.84953226786308	3.57607002956785	4.71731052229427	5.85991818061424	3.15951100389507	2.43154007877604	-0.316953919656363	6.44489915476951	0.231532804100026	0.294391690606475	0.195754230349522	0.457972528410758	0.532372081146921	0.41562383293986	0.45619209390186	0.530344664012212	0.413745491435418	0.0042777813268274	0.00515569466063407	0.00516484698404874
215	9.10992249055047	0.22	3.1632154295351	2.22505702801011	4.10137383106009	0.261231792528327	9.33479142372629	6.88385997976876	11.7857228676838	2.07	1.37	3.49	2.7169508787642	3.68429483404826	4.65163878933233	3.19635069344076	4.33438029362048	5.4724098938002	3.17283403499595	4.301590852491	5.43033802096588	3.1632154295351	2.58525465506152	0.824976094280726	8.46102727124786	0.231532804100026	0.294391690606475	0.195754230349522	0.457972528410758	0.532372081146921	0.41562383293986	0.45619209390186	0.530344664012212	0.413745491435418	0.0042777813268274	0.00515569466063407	0.00516484698404874
215	9.10992249055047	0.22	3.20905644658948	2.26319663229321	4.15491626088575	0.283016257392226	9.48386392994183	7.12708016287456	11.8406476970091	1.87	1.23	2.82	3.05250194392521	4.06190367169848	5.07130539947176	3.65617105025608	4.86519415424057	6.07421725822505	3.66470343200761	4.87821612546185	6.0889894119942	3.20905644658948	2.30582329702445	-0.235792194922606	6.02939974764899	0.231532804100026	0.294391690606475	0.195754230349522	0.457972528410758	0.532372081146921	0.41562383293986	0.45619209390186	0.530344664012212	0.413745491435418	0.0042777813268274	0.00515569466063407	0.00516484698404874
215	9.10992249055047	0.22	3.21188591110394	2.27578091991321	4.14799090229468	0.27443015880235	9.20502274701873	6.86815561397948	11.541889880058	1.95	1.24	3.03	2.84360093677759	3.8111267096517	4.77865248252581	3.38005510986052	4.53010763313434	5.68016015640817	3.36922820945349	4.51686954093369	5.66057374463121	3.21188591110394	2.41948541743629	0.30878453803268	7.21399704664232	0.231532804100026	0.294391690606475	0.195754230349522	0.457972528410758	0.532372081146921	0.41562383293986	0.45619209390186	0.530344664012212	0.413745491435418	0.0042777813268274	0.00515569466063407	0.00516484698404874
215	9.10992249055047	0.22	3.22908831042638	2.27552722170293	4.18264939914983	0.313631198370431	9.39940501741399	7.22842931025996	11.570380724568	2.21	1.36	3.45	2.69518476613393	3.50465254985607	4.31412033357822	3.13414797295221	4.07545331327662	5.01675865360104	3.11216971497792	4.04700359489503	4.97968213340725	3.22908831042638	2.52802776878619	-0.876833628964054	6.47402372777127	0.231532804100026	0.294391690606475	0.195754230349522	0.457972528410758	0.532372081146921	0.41562383293986	0.45619209390186	0.530344664012212	0.413745491435418	0.0042777813268274	0.00515569466063407	0.00516484698404874
215	9.10992249055047	0.22	3.24933682479348	2.28397986058249	4.21469378900447	0.254162959040892	8.40828815058693	6.15944641254842	10.6571298886254	1.88	1.29	3.01	2.62577428957767	3.58445635636873	4.54313842315979	3.14169317765391	4.28873956345009	5.43578594924628	3.14512693947846	4.29376951587656	5.44270956154802	3.24933682479348	2.31117632329929	0.254053408036937	6.77281042642934	0.231532804100026	0.294391690606475	0.195754230349522	0.457972528410758	0.532372081146921	0.41562383293986	0.45619209390186	0.530344664012212	0.413745491435418	0.0042777813268274	0.00515569466063407	0.00516484698404874
215	9.10992249055047	0.22	3.2665660941548	2.29931690858206	4.23381527972754	0.218439650642005	8.09200353855604	5.70222834857342	10.4817787285387	1.95	1.3	2.89	2.36351296083347	3.35404934235444	4.34458572387541	2.81009151639091	3.9877867220085	5.16548192762609	2.82644208352649	4.0100242041648	5.19552573118568	3.2665660941548	2.34723673010477	0.550055905647342	7.36846631933065	0.231532804100026	0.294391690606475	0.195754230349522	0.457972528410758	0.532372081146921	0.41562383293986	0.45619209390186	0.530344664012212	0.413745491435418	0.0042777813268274	0.00515569466063407	0.00516484698404874
215	9.10992249055047	0.22	3.29450919759478	2.32381047413164	4.26520792105791	0.262820520430453	9.40215213752094	6.94365493124109	11.8606493438008	1.84	1.31	3.13	3.01626348712245	4.08421335357254	5.15216322002263	3.62458434611419	4.90791863865724	6.1912529312003	3.61998019244326	4.90281672020089	6.18380025774556	3.29450919759478	2.39923586447142	0.666775246709895	7.46994404030891	0.231532804100026	0.294391690606475	0.195754230349522	0.457972528410758	0.532372081146921	0.41562383293986	0.45619209390186	0.530344664012212	0.413745491435418	0.0042777813268274	0.00515569466063407	0.00516484698404874
215	9.10992249055047	0.22	3.31211331900749	2.33289284126778	4.2913337967472	0.255485557329978	8.94999445589956	6.56459226325812	11.335396648541	2.01	1.4	3.01	2.65132150931304	3.61474282903623	4.57816414875941	3.13447561736267	4.2734625811512	5.41244954493973	3.16230382512468	4.3098200315982	5.46046704246268	3.31211331900749	2.3762099964015	0.0812456670323968	7.12406032959122	0.231532804100026	0.294391690606475	0.195754230349522	0.457972528410758	0.532372081146921	0.41562383293986	0.45619209390186	0.530344664012212	0.413745491435418	0.0042777813268274	0.00515569466063407	0.00516484698404874
215	9.10992249055047	0.22	3.33099968333021	2.36328136750515	4.29871799915527	0.2973643751158	9.86399226156197	7.49666228068317	12.2313222424408	2.09	1.27	3.48	2.93549929781919	3.86248456624757	4.78946983467595	3.447745044797	4.53648959608956	5.62523414738212	3.39628208976938	4.46792934037193	5.53988526771268	3.33099968333021	2.53037527147882	-0.900530845555947	6.50601804605111	0.231532804100026	0.294391690606475	0.195754230349522	0.457972528410758	0.532372081146921	0.41562383293986	0.45619209390186	0.530344664012212	0.413745491435418	0.0042777813268274	0.00515569466063407	0.00516484698404874
215	9.10992249055047	0.22	3.3310158176223	2.3581333313892	4.30389830385541	0.335613931418776	9.99737060730655	7.80122302312048	12.1935181914926	1.96	1.28	2.85	3.21503002453222	4.12010354961109	5.02517707468997	3.81766108837602	4.89238323791976	5.9671053874635	3.8395552650065	4.92047573862419	6.0010605223175	3.3310158176223	2.28577174392269	-0.851379394391593	5.46813977960397	0.231532804100026	0.294391690606475	0.195754230349522	0.457972528410758	0.532372081146921	0.41562383293986	0.45619209390186	0.530344664012212	0.413745491435418	0.0042777813268274	0.00515569466063407	0.00516484698404874
215	9.10992249055047	0.22	3.35497722397576	2.36050754481041	4.34944690314112	0.290143421419301	9.72112589461057	7.34712449405784	12.0951272951633	2.13	1.35	3.29	2.82979653567193	3.74415982765067	4.65852311962942	3.31226393294718	4.38252199406709	5.45278005518699	3.30311725118881	4.37111052948064	5.43820118542504	3.35497722397576	2.55811353223121	0.396842941951336	7.81313288276602	0.231532804100026	0.294391690606475	0.195754230349522	0.457972528410758	0.532372081146921	0.41562383293986	0.45619209390186	0.530344664012212	0.413745491435418	0.0042777813268274	0.00515569466063407	0.00516484698404874
215	9.10992249055047	0.22	3.3659404546418	2.36819596179459	4.36368494748901	0.23521172545292	8.15790482773336	5.86119979272256	10.4546098627442	2.15	1.37	3.08	2.23443420169415	3.10999491672098	3.9855556317478	2.60993088051543	3.63262957810165	4.65532827568786	2.62068737397838	3.64868160784244	4.67560817378813	3.3659404546418	2.4195046700578	-1.168936480667	6.01660060116636	0.231532804100026	0.294391690606475	0.195754230349522	0.457972528410758	0.532372081146921	0.41562383293986	0.45619209390186	0.530344664012212	0.413745491435418	0.0042777813268274	0.00515569466063407	0.00516484698404874
215	9.10992249055047	0.22	3.42247153972485	2.42012792251495	4.42481515693476	0.322591603170846	9.43728208520451	7.30211848799246	11.5724456824165	2.08	1.25	3.3	2.86654505421803	3.70473230899883	4.54291956377964	3.36853266226211	4.35350275392919	5.33847284559627	3.32976529245806	4.30398183320316	5.27503066903362	3.42247153972485	2.36452817752743	-0.234215217518526	6.49909421355782	0.231532804100026	0.294391690606475	0.195754230349522	0.457972528410758	0.532372081146921	0.41562383293986	0.45619209390186	0.530344664012212	0.413745491435418	0.0042777813268274	0.00515569466063407	0.00516484698404874
215	9.10992249055047	0.22	3.42802579946992	2.43176996820902	4.42428163073082	0.234810999087919	9.20716672561582	6.61217121875412	11.8021622324775	1.86	1.16	2.91	2.84269524123901	3.9583320168672	5.07396879249539	3.40783259555988	4.74526170636881	6.08269081717774	3.38850334369163	4.7184208178775	6.04738383617049	3.42802579946992	2.28238916835525	-0.261030396132962	6.29377748582197	0.231532804100026	0.294391690606475	0.195754230349522	0.457972528410758	0.532372081146921	0.41562383293986	0.45619209390186	0.530344664012212	0.413745491435418	0.0042777813268274	0.00515569466063407	0.00516484698404874
215	9.10992249055047	0.22	3.43804561984052	2.42173515579306	4.45435608388799	0.210073832344404	8.1118059328066	5.65590816236945	10.5677037032437	2.17	1.29	2.95	2.14447447867989	3.07564414051947	4.00681380235906	2.50210094767978	3.58855850010247	4.67501605252516	2.51045303050984	3.60102647893269	4.69016077425658	3.43804561984052	2.40046321854529	-0.11475158601156	6.94069622831056	0.231532804100026	0.294391690606475	0.195754230349522	0.457972528410758	0.532372081146921	0.41562383293986	0.45619209390186	0.530344664012212	0.413745491435418	0.0042777813268274	0.00515569466063407	0.00516484698404874
215	9.10992249055047	0.22	3.43955879865202	2.42346490845666	4.45565268884739	0.288400358233147	9.05995255043179	6.83801756424046	11.2818875366231	2.04	1.22	2.96	2.72454022421354	3.6098481645037	4.49515610479387	3.21170167233477	4.25530710971894	5.29891254710312	3.20354914732073	4.24466608619352	5.28533070666598	3.43955879865202	2.28988191145106	0.546926979701444	6.93513657246691	0.231532804100026	0.294391690606475	0.195754230349522	0.457972528410758	0.532372081146921	0.41562383293986	0.45619209390186	0.530344664012212	0.413745491435418	0.0042777813268274	0.00515569466063407	0.00516484698404874
215	9.10992249055047	0.22	3.45120408354044	2.43871572420477	4.46369244287612	0.250650054496005	8.64784974924108	6.31330590158341	10.9823935968988	1.93	1.38	2.98	2.63038770874524	3.60305647185165	4.57572523495806	3.13099186978677	4.2887748000965	5.44655773040622	3.15662884565989	4.32483096807263	5.49098600993001	3.45120408354044	2.34149787191095	-1.15213519928547	5.65766418233147	0.231532804100026	0.294391690606475	0.195754230349522	0.457972528410758	0.532372081146921	0.41562383293986	0.45619209390186	0.530344664012212	0.413745491435418	0.0042777813268274	0.00515569466063407	0.00516484698404874
215	9.10992249055047	0.22	3.50090230523155	2.47885096076044	4.52295364970265	0.270183670984532	9.35839011264198	6.95699376538746	11.7597864598965	2.14	1.41	3.06	2.67214188307587	3.59450461240438	4.51686734173288	3.12596221891471	4.20497342796663	5.28398463701855	3.1485847416671	4.23596032161898	5.32450572941312	3.50090230523155	2.41615359798256	-0.0654519077441981	7.01809833064005	0.231532804100026	0.294391690606475	0.195754230349522	0.457972528410758	0.532372081146921	0.41562383293986	0.45619209390186	0.530344664012212	0.413745491435418	0.0042777813268274	0.00515569466063407	0.00516484698404874
215	9.10992249055047	0.22	3.51621146564792	2.48480747820504	4.5476154530908	0.29960845644336	9.76171950777038	7.43145511314267	12.0919839023981	2.11	1.24	3.24	2.88097048054882	3.78434980944009	4.68772913833136	3.37667953810567	4.43549722319132	5.49431490827697	3.34347570911273	4.39187800198317	5.4418191590579	3.51621146564792	2.41842259675111	-0.0101103964645996	6.7955866319136	0.231532804100026	0.294391690606475	0.195754230349522	0.457972528410758	0.532372081146921	0.41562383293986	0.45619209390186	0.530344664012212	0.413745491435418	0.0042777813268274	0.00515569466063407	0.00516484698404874
215	9.10992249055047	0.22	3.54953242599753	2.50157528554518	4.59748956644989	0.31508674522849	10.1420577880353	7.80744822173487	12.4766673543357	2	1.38	3.11	3.15985255550591	4.10472235094641	5.04959214638691	3.73735319875867	4.85490918922628	5.97246517969388	3.75420563672748	4.87622786206274	5.99757724168081	3.54953242599753	2.34884254288694	0.381346639824654	7.19634347617442	0.231532804100026	0.294391690606475	0.195754230349522	0.457972528410758	0.532372081146921	0.41562383293986	0.45619209390186	0.530344664012212	0.413745491435418	0.0042777813268274	0.00515569466063407	0.00516484698404874
215	9.10992249055047	0.22	3.57801175981168	2.51672397959744	4.63929954002592	0.24478801435128	9.60054469826273	6.96772755179643	12.233361844729	1.96	1.31	2.88	2.87496567085134	3.96129673897238	5.04762780709341	3.41475366651536	4.70504837699702	5.99534308747868	3.43855550268199	4.73819269079956	6.03642384224509	3.57801175981168	2.35144152824046	0.0854796144094356	6.78430718011744	0.231532804100026	0.294391690606475	0.195754230349522	0.457972528410758	0.532372081146921	0.41562383293986	0.45619209390186	0.530344664012212	0.413745491435418	0.0042777813268274	0.00515569466063407	0.00516484698404874
215	9.10992249055047	0.22	3.63091766365763	2.56898856055291	4.69284676676235	0.31268069152969	9.96962198967887	7.66185002201433	12.2773939573434	1.96	1.21	2.99	3.15322475805073	4.10298541421954	5.05274607038834	3.74313100224705	4.87057317006055	5.99801533787406	3.72671842590353	4.84810483141997	5.9708935005433	3.63091766365763	2.28494386310157	-0.0205919390602242	6.22605500879696	0.231532804100026	0.294391690606475	0.195754230349522	0.457972528410758	0.532372081146921	0.41562383293986	0.45619209390186	0.530344664012212	0.413745491435418	0.0042777813268274	0.00515569466063407	0.00516484698404874
215	9.10992249055047	0.22	3.64466820474544	2.58774037643528	4.70159603305561	0.257713400381079	10.6964858797395	7.86219843276093	13.530773326718	2.14	1.54	2.93	3.01932827167606	4.10778263872181	5.19623700576756	3.53199372556331	4.80526170077208	6.07852967598085	3.5972788123364	4.8930994281523	6.19082332367412	3.64466820474544	2.47251939704244	0.397717568605052	8.1687201891941	0.231532804100026	0.294391690606475	0.195754230349522	0.457972528410758	0.532372081146921	0.41562383293986	0.45619209390186	0.530344664012212	0.413745491435418	0.0042777813268274	0.00515569466063407	0.00516484698404874
215	9.10992249055047	0.22	3.75534422656206	2.64774749102631	4.86294096209781	0.252281256869782	9.55145047507838	6.98412204357857	12.1187789065782	1.93	1.3	2.94	2.91001028575223	3.97971555378053	5.04942082180882	3.46386614693154	4.73716606729925	6.01046598766697	3.47873452545245	4.75655054385943	6.03581590167839	3.75534422656206	2.25112895204392	0.194467544376406	6.7365990210125	0.231532804100026	0.294391690606475	0.195754230349522	0.457972528410758	0.532372081146921	0.41562383293986	0.45619209390186	0.530344664012212	0.413745491435418	0.0042777813268274	0.00515569466063407	0.00516484698404874
215	9.10992249055047	0.22	3.8901469986212	2.75938955268364	5.02090444455876	0.26279443412967	9.33419929491494	6.89330623742094	11.7750923524089	1.7	1.22	2.91	3.19285067354825	4.32342673882905	5.45400280410985	3.89659487358941	5.27636403619803	6.65613319880666	3.89283090220309	5.27010279785394	6.64879800615007	3.8901469986212	2.16969304581533	0.0335721780789174	5.98739057755981	0.231532804100026	0.294391690606475	0.195754230349522	0.457972528410758	0.532372081146921	0.41562383293986	0.45619209390186	0.530344664012212	0.413745491435418	0.0042777813268274	0.00515569466063407	0.00516484698404874
215	9.10992249055047	0.22	3.96585917914944	2.79504707138498	5.13667128691389	0.248460740907337	9.94205917980014	7.24240115737426	12.641717202226	1.83	1.33	2.69	3.155721524884	4.33203981298665	5.5083581010893	3.79488821070599	5.20946055758716	6.62403290446833	3.84689719671077	5.2822061479386	6.71574593861709	3.96585917914944	2.1763658508685	0.609989535303024	6.97590359316592	0.231532804100026	0.294391690606475	0.195754230349522	0.457972528410758	0.532372081146921	0.41562383293986	0.45619209390186	0.530344664012212	0.413745491435418	0.0042777813268274	0.00515569466063407	0.00516484698404874
215	9.10992249055047	0.22	3.99487125710891	2.80835010170992	5.18139241250791	0.264359089934981	9.887323547236	7.31218843843262	12.4624586560394	1.7	1.22	2.43	3.38756841016625	4.58056916772909	5.77356992529193	4.13444374334127	5.59047176128616	7.04649977923105	4.19599147578811	5.67439544546686	7.15230277064581	3.99487125710891	2.01900329563205	-0.361793789444498	5.05849459869682	0.231532804100026	0.294391690606475	0.195754230349522	0.457972528410758	0.532372081146921	0.41562383293986	0.45619209390186	0.530344664012212	0.413745491435418	0.0042777813268274	0.00515569466063407	0.00516484698404874
215	9.10992249055047	0.23	2.0798671278969	1.47983704936122	2.67989720643257	0.32627396360939	8.77803221774032	6.8086360513716	10.747428384109	2.06	1.28	3.25	2.69291214582016	3.47183626752845	4.25076038923673	3.16947174084634	4.08624059862356	5.00300945640079	3.14855260882747	4.05956093594313	4.9704026908861	2.0798671278969	2.73538392794792	-0.687759257966324	6.6877830452987	0.231532804100026	0.294391690606475	0.195754230349522	0.457972528410758	0.532372081146921	0.41562383293986	0.45619209390186	0.530344664012212	0.413745491435418	0.0042777813268274	0.00515569466063407	0.00516484698404874
215	9.10992249055047	0.23	2.11601991435489	1.51792290047981	2.71411692822997	0.294560056794039	8.55602449408866	6.48873843214365	10.6233105560337	2.22	1.45	3.5	2.40952884034693	3.17719507309691	3.94486130584689	2.79970876784731	3.691684761918	4.58366075598868	2.79418740173541	3.6846451764446	4.57686291216838	2.11601991435489	2.9156386934838	0.184297924853598	8.33151808652377	0.231532804100026	0.294391690606475	0.195754230349522	0.457972528410758	0.532372081146921	0.41562383293986	0.45619209390186	0.530344664012212	0.413745491435418	0.0042777813268274	0.00515569466063407	0.00516484698404874
215	9.10992249055047	0.23	2.13762268241771	1.52824246638355	2.74700289845187	0.347105277967407	9.82437089889933	7.72068361536897	11.9280581824297	2.06	1.37	2.9	3.04954891500137	3.88047239180616	4.71139586861095	3.58820859643716	4.56590295240754	5.54359730837791	3.62217041651717	4.6099747771614	5.59541724541625	2.13762268241771	2.58230607344329	0.4587893258921	7.62068303734412	0.231532804100026	0.294391690606475	0.195754230349522	0.457972528410758	0.532372081146921	0.41562383293986	0.45619209390186	0.530344664012212	0.413745491435418	0.0042777813268274	0.00515569466063407	0.00516484698404874
215	9.10992249055047	0.23	2.16378744102804	1.54888211289487	2.7786927691612	0.310899518672644	9.16464852819335	7.03438894648723	11.2949081098995	2.05	1.36	3.22	2.79391293907857	3.64000772488039	4.48610251068222	3.29126567825153	4.28797630946237	5.28468694067321	3.29057950824763	4.28675284405438	5.28242662441819	2.16378744102804	2.60834038484761	0.173853968468009	7.59879167568314	0.231532804100026	0.294391690606475	0.195754230349522	0.457972528410758	0.532372081146921	0.41562383293986	0.45619209390186	0.530344664012212	0.413745491435418	0.0042777813268274	0.00515569466063407	0.00516484698404874
215	9.10992249055047	0.23	2.181890269605	1.56587531537122	2.79790522383878	0.361435478650126	8.9552786039382	7.09682567635551	10.8137315315209	1.9	1.24	2.9	2.99628637368382	3.78092692102054	4.56556746835725	3.57714675747156	4.51389780181029	5.45064884614903	3.58183773474197	4.51994645143995	5.45688236764371	2.181890269605	2.50577993509092	1.09416756484058	7.90274312692351	0.231532804100026	0.294391690606475	0.195754230349522	0.457972528410758	0.532372081146921	0.41562383293986	0.45619209390186	0.530344664012212	0.413745491435418	0.0042777813268274	0.00515569466063407	0.00516484698404874
215	9.10992249055047	0.23	2.24689142936921	1.60159248768913	2.89219037104928	0.317940356579542	8.43892256018392	6.5091291836491	10.3687159367187	2.18	1.28	3.47	2.45370035172932	3.18116090031746	3.9086214489056	2.85955986611998	3.70734757070345	4.55513527528692	2.82027641878562	3.65771880591694	4.49170647041594	2.24689142936921	2.79832365149848	-0.757295093479469	6.99557130379221	0.231532804100026	0.294391690606475	0.195754230349522	0.457972528410758	0.532372081146921	0.41562383293986	0.45619209390186	0.530344664012212	0.413745491435418	0.0042777813268274	0.00515569466063407	0.00516484698404874
215	9.10992249055047	0.23	2.37193537121641	1.69263788621688	3.05123285621594	0.367119971454938	10.4910419510976	8.34043633644223	12.641647565753	2.11	1.33	3.41	3.23149130280682	4.0647406748044	4.89799004680199	3.78706110094101	4.76356575108031	5.74007040121961	3.75771396421114	4.7276619082461	5.69689845143911	2.37193537121641	2.75593331357236	-0.522858737089219	7.08638796557421	0.231532804100026	0.294391690606475	0.195754230349522	0.457972528410758	0.532372081146921	0.41562383293986	0.45619209390186	0.530344664012212	0.413745491435418	0.0042777813268274	0.00515569466063407	0.00516484698404874
215	9.10992249055047	0.23	2.37862148411273	1.70064450887489	3.05659845935056	0.24307409097812	8.02522343962626	5.81416640784064	10.2362804714119	1.88	1.33	3.19	2.48397325168186	3.42859817976993	4.373223107858	2.97350690278228	4.10429554646363	5.23508419014499	2.97027818903494	4.09977207816139	5.2294743872429	2.37862148411273	2.56371952790961	-1.20054255584558	5.8023994863834	0.231532804100026	0.294391690606475	0.195754230349522	0.457972528410758	0.532372081146921	0.41562383293986	0.45619209390186	0.530344664012212	0.413745491435418	0.0042777813268274	0.00515569466063407	0.00516484698404874
215	9.10992249055047	0.23	2.39091185094729	1.71017618508754	3.07164751680703	0.293542305303119	8.43086911386311	6.38882303265859	10.4729151950676	2	1.3	3.11	2.5900228231345	3.41786637572249	4.24570992831048	3.06448600268882	4.04398122437643	5.02347644606404	3.06137396326281	4.03964178447144	5.01801364657804	2.39091185094729	2.62855610849333	-1.01488303099467	6.34977387920155	0.231532804100026	0.294391690606475	0.195754230349522	0.457972528410758	0.532372081146921	0.41562383293986	0.45619209390186	0.530344664012212	0.413745491435418	0.0042777813268274	0.00515569466063407	0.00516484698404874
215	9.10992249055047	0.23	2.44382084443981	1.74340551178555	3.14423617709407	0.299174442902997	9.54192005072209	7.26176723221884	11.8220728692253	2.04	1.38	3.39	2.89395061393822	3.80263433209759	4.71131805025696	3.41154663223418	4.48275249992312	5.55395836761205	3.39800179661871	4.46627683730025	5.53306300749451	2.44382084443981	2.72699690660996	-0.605975589225671	7.16372529682125	0.231532804100026	0.294391690606475	0.195754230349522	0.457972528410758	0.532372081146921	0.41562383293986	0.45619209390186	0.530344664012212	0.413745491435418	0.0042777813268274	0.00515569466063407	0.00516484698404874
215	9.10992249055047	0.23	2.46239620376052	1.76174156208948	3.16305084543155	0.305946679215441	8.37337561502935	6.40431275233595	10.3424384777228	2.05	1.26	3.05	2.54508162356774	3.32758958363929	4.11009754371085	2.99849397456833	3.92040759085431	4.84232120714028	2.99079543717011	3.911187005625	4.82946768736047	2.46239620376052	2.52080558700406	0.507983351884026	7.40342105312396	0.231532804100026	0.294391690606475	0.195754230349522	0.457972528410758	0.532372081146921	0.41562383293986	0.45619209390186	0.530344664012212	0.413745491435418	0.0042777813268274	0.00515569466063407	0.00516484698404874
215	9.10992249055047	0.23	2.57298407429246	1.82824681480689	3.31772133377803	0.302082639362385	8.62234987808723	6.57613979499567	10.6685599611788	2.21	1.32	3.66	2.45739190986392	3.22202591413154	3.98665991839916	2.85887671415264	3.74843541289965	4.63799411164667	2.81154532439769	3.6859628398789	4.56055590522194	2.57298407429246	2.75841176551066	-0.635309925324617	7.21697069658559	0.231532804100026	0.294391690606475	0.195754230349522	0.457972528410758	0.532372081146921	0.41562383293986	0.45619209390186	0.530344664012212	0.413745491435418	0.0042777813268274	0.00515569466063407	0.00516484698404874
215	9.10992249055047	0.23	2.58667895690948	1.84537469449448	3.32798321932448	0.26226585345232	7.58473035655858	5.59861405853447	9.57084665458269	2.02	1.22	3.62	2.2501924582407	3.04845143238629	3.84671040653188	2.65746441037664	3.60020368864896	4.54294296692128	2.59386122603225	3.51316774163407	4.43295290760786	2.58667895690948	2.59547689058783	0.469924172892316	7.62114478544589	0.231532804100026	0.294391690606475	0.195754230349522	0.457972528410758	0.532372081146921	0.41562383293986	0.45619209390186	0.530344664012212	0.413745491435418	0.0042777813268274	0.00515569466063407	0.00516484698404874
215	9.10992249055047	0.23	2.67005455595554	1.90080033624358	3.4393087756675	0.304200368013195	9.10722308375436	6.95675170787552	11.2576944596332	1.86	1.11	2.86	2.98723140899753	3.91064450578853	4.83405760257953	3.58010896255615	4.68679239324242	5.7934758239287	3.54988645268383	4.64818870339415	5.74676354766704	2.67005455595554	2.35200988098362	0.0550390321239929	6.1712733381453	0.231532804100026	0.294391690606475	0.195754230349522	0.457972528410758	0.532372081146921	0.41562383293986	0.45619209390186	0.530344664012212	0.413745491435418	0.0042777813268274	0.00515569466063407	0.00516484698404874
215	9.10992249055047	0.23	2.67801725750507	1.90482027731965	3.45121423769049	0.282626897669853	8.32310432185813	6.25278851288619	10.3934201308301	2.06	1.39	3.29	2.47411775270925	3.29330507787399	4.11249240303874	2.9122185974043	3.87646234064986	4.84070608389542	2.91116158523828	3.87463138516598	4.8401374290166	2.67801725750507	2.58784485013893	-0.301525451184537	7.2299365565706	0.231532804100026	0.294391690606475	0.195754230349522	0.457972528410758	0.532372081146921	0.41562383293986	0.45619209390186	0.530344664012212	0.413745491435418	0.0042777813268274	0.00515569466063407	0.00516484698404874
215	9.10992249055047	0.23	2.68616125391487	1.91137501802277	3.46094748980697	0.297677745216275	8.95446198252876	6.8070271668179	11.1018967982396	2.16	1.4	2.89	2.59306856849852	3.41111227348969	4.22915597848086	3.02837521227161	3.98374650821252	4.93911780415343	3.06333497131709	4.03018488672692	4.99631777859233	2.68616125391487	2.55484860879591	-0.364378406699703	7.06888327019827	0.231532804100026	0.294391690606475	0.195754230349522	0.457972528410758	0.532372081146921	0.41562383293986	0.45619209390186	0.530344664012212	0.413745491435418	0.0042777813268274	0.00515569466063407	0.00516484698404874
215	9.10992249055047	0.23	2.70618072406761	1.93472383488423	3.47763761325099	0.313804391841251	9.13351275558266	7.02479837621918	11.2422271349461	2.05	1.34	3.54	2.79553765125367	3.63470628322562	4.47387491519756	3.29453774982129	4.2834969703339	5.27245619084651	3.25699104564683	4.23342182851372	5.21185444894346	2.70618072406761	2.66985672082218	0.489349312695001	7.8029810194813	0.231532804100026	0.294391690606475	0.195754230349522	0.457972528410758	0.532372081146921	0.41562383293986	0.45619209390186	0.530344664012212	0.413745491435418	0.0042777813268274	0.00515569466063407	0.00516484698404874
215	9.10992249055047	0.23	2.72787098603696	1.95455074488917	3.50119122718475	0.375439380145068	9.2925750589125	7.42129441296178	11.1638557048632	1.95	1.18	3.08	3.07544257369429	3.85091594069014	4.626389307686	3.65637875516133	4.5783352789247	5.50029180268807	3.61900851435586	4.53168673278105	5.44284437842003	2.72787098603696	2.38422528672933	-0.72028903652169	5.67270036927742	0.231532804100026	0.294391690606475	0.195754230349522	0.457972528410758	0.532372081146921	0.41562383293986	0.45619209390186	0.530344664012212	0.413745491435418	0.0042777813268274	0.00515569466063407	0.00516484698404874
215	9.10992249055047	0.23	2.7418896274255	1.96619306953349	3.51758618531751	0.31346830073082	9.54639047635471	7.34063107757339	11.752149875136	1.93	1.32	2.81	3.06737256921024	3.98907613973433	4.91077971025842	3.65352492159178	4.75135926979974	5.8491936180077	3.68677055608628	4.79641297251597	5.9024897313365	2.7418896274255	2.43800102590529	-0.973373813093616	5.91834337134218	0.231532804100026	0.294391690606475	0.195754230349522	0.457972528410758	0.532372081146921	0.41562383293986	0.45619209390186	0.530344664012212	0.413745491435418	0.0042777813268274	0.00515569466063407	0.00516484698404874
215	9.10992249055047	0.23	2.74372633378893	1.97064873105948	3.51680393651838	0.372248999020659	10.267544963457	8.1857928580243	12.3492970688897	2.16	1.28	3	3.11910216974871	3.91232985356055	4.70555753737239	3.64290660326796	4.56934447224162	5.49578234121527	3.64435599971942	4.57157199280302	5.49743110966274	2.74372633378893	2.45846116515978	0.0863691747604881	7.11054783796804	0.231532804100026	0.294391690606475	0.195754230349522	0.457972528410758	0.532372081146921	0.41562383293986	0.45619209390186	0.530344664012212	0.413745491435418	0.0042777813268274	0.00515569466063407	0.00516484698404874
215	9.10992249055047	0.23	2.80052960803381	2.00587916512009	3.59518005094753	0.272898800497819	8.99531555528286	6.70287289501858	11.2877582155471	2.14	1.4	3.56	2.56852123911382	3.44697854459478	4.32543585007573	3.00330960687156	4.03046843452747	5.05762726218339	2.98175211248404	4.00229970171649	5.02260730381381	2.80052960803381	2.76842842896323	-0.178240055499302	7.70658310444521	0.231532804100026	0.294391690606475	0.195754230349522	0.457972528410758	0.532372081146921	0.41562383293986	0.45619209390186	0.530344664012212	0.413745491435418	0.0042777813268274	0.00515569466063407	0.00516484698404874
215	9.10992249055047	0.23	2.80356909994008	2.01175772168509	3.59538047819506	0.276222146694174	8.75192170064708	6.54003803162624	10.9638053696679	2.04	1.33	3.17	2.60783966615635	3.48982811042869	4.37181655470103	3.07464232703569	4.11450648659616	5.15437064615662	3.07260111954368	4.11288516437154	5.15139319909153	2.80356909994008	2.57434985871926	0.438718475653675	7.81987933512104	0.231532804100026	0.294391690606475	0.195754230349522	0.457972528410758	0.532372081146921	0.41562383293986	0.45619209390186	0.530344664012212	0.413745491435418	0.0042777813268274	0.00515569466063407	0.00516484698404874
215	9.10992249055047	0.23	2.82070736586495	2.01216406025256	3.62925067147734	0.351920269936582	10.1317796275707	7.98511957427466	12.2784396808668	2.03	1.28	3.06	3.19443813807773	4.0532070869898	4.91197603590186	3.76885117245394	4.78204104186925	5.79523091128456	3.76373076761489	4.7743422084576	5.78588516073633	2.82070736586495	2.49641207235637	0.660733207638095	7.49909999540489	0.231532804100026	0.294391690606475	0.195754230349522	0.457972528410758	0.532372081146921	0.41562383293986	0.45619209390186	0.530344664012212	0.413745491435418	0.0042777813268274	0.00515569466063407	0.00516484698404874
215	9.10992249055047	0.23	2.83266817786213	2.0267837940989	3.63855256162537	0.300436101954597	8.70927104322697	6.63433409921226	10.7842079872417	1.95	1.33	2.94	2.7479460830491	3.60738649750698	4.46682691196487	3.2666581937146	4.28832964833905	5.3100011029635	3.28687095519222	4.31384799288697	5.34012477354934	2.83266817786213	2.39481258261748	-0.217606718743468	6.35319281827695	0.231532804100026	0.294391690606475	0.195754230349522	0.457972528410758	0.532372081146921	0.41562383293986	0.45619209390186	0.530344664012212	0.413745491435418	0.0042777813268274	0.00515569466063407	0.00516484698404874
215	9.10992249055047	0.23	2.8334984455524	2.02271275290457	3.64428413820024	0.322431822072471	10.1903824519804	7.88398846553703	12.4967764384238	2.01	1.23	3.35	3.17792037583507	4.1075940399026	5.03726770397012	3.75544057080211	4.8540628717866	5.95268517277109	3.69977158256288	4.78356172151497	5.86571627745654	2.8334984455524	2.62171635272143	0.89485394754612	8.22213230326601	0.231532804100026	0.294391690606475	0.195754230349522	0.457972528410758	0.532372081146921	0.41562383293986	0.45619209390186	0.530344664012212	0.413745491435418	0.0042777813268274	0.00515569466063407	0.00516484698404874
215	9.10992249055047	0.23	2.84548479299675	2.02482726868971	3.66614231730379	0.341212388269472	9.31009779541023	7.29033661380247	11.329858977018	1.87	1.04	3.01	3.12759028395236	3.99407777035195	4.86056525675153	3.74753113999277	4.7857709805364	5.82401082108003	3.66977801813049	4.68558046755518	5.70324246119243	2.84548479299675	2.30546507719863	-0.722400329861507	5.17881129215825	0.231532804100026	0.294391690606475	0.195754230349522	0.457972528410758	0.532372081146921	0.41562383293986	0.45619209390186	0.530344664012212	0.413745491435418	0.0042777813268274	0.00515569466063407	0.00516484698404874
215	9.10992249055047	0.23	2.85368994318927	2.04650930078231	3.66087058559623	0.349821331738069	9.89357324789929	7.78770183592822	11.9994446598704	1.78	1.24	2.81	3.46946967435989	4.40764850501671	5.34582733567353	4.19413113923168	5.32826557969244	6.4624000201532	4.20962477398593	5.34975712730303	6.48447009638477	2.85368994318927	2.34483960115676	1.07584655367139	7.48128957325479	0.231532804100026	0.294391690606475	0.195754230349522	0.457972528410758	0.532372081146921	0.41562383293986	0.45619209390186	0.530344664012212	0.413745491435418	0.0042777813268274	0.00515569466063407	0.00516484698404874
215	9.10992249055047	0.23	2.8538822516481	2.04653715298051	3.66122735031568	0.419819902866757	11.9499196538169	9.7566079902383	14.1432313173955	2.03	1.26	2.83	3.9069164939509	4.78520180821008	5.66348712246926	4.61040152514112	5.64683216261162	6.68326280008213	4.63020904189363	5.67309480193903	6.7137107927643	2.8538822516481	2.34528546016942	0.541473257323677	7.0343109339904	0.231532804100026	0.294391690606475	0.195754230349522	0.457972528410758	0.532372081146921	0.41562383293986	0.45619209390186	0.530344664012212	0.413745491435418	0.0042777813268274	0.00515569466063407	0.00516484698404874
215	9.10992249055047	0.23	2.85670926474014	2.04763141400146	3.66578711547882	0.287965476505079	8.81330179407283	6.64956506654881	10.9770385215968	1.95	1.41	3.27	2.74801427418524	3.64220499994061	4.53639572569598	3.26510138196264	4.32754978400658	5.38999818605052	3.26993626542522	4.33570877449552	5.39711816664436	2.85670926474014	2.59660327357391	0.29943928608906	7.75652450262115	0.231532804100026	0.294391690606475	0.195754230349522	0.457972528410758	0.532372081146921	0.41562383293986	0.45619209390186	0.530344664012212	0.413745491435418	0.0042777813268274	0.00515569466063407	0.00516484698404874
215	9.10992249055047	0.23	2.87103311605537	2.04856936747097	3.69349686463978	0.325139398274145	10.0547071594027	7.79304815189606	12.3163661669092	1.79	1.28	2.62	3.45566670781056	4.45855281659957	5.46143892538857	4.1727895718115	5.38379545007248	6.59480132833346	4.22486678009431	5.45179116807381	6.6762835227549	2.87103311605537	2.27849387087325	-0.988717135212712	5.35550082629793	0.231532804100026	0.294391690606475	0.195754230349522	0.457972528410758	0.532372081146921	0.41562383293986	0.45619209390186	0.530344664012212	0.413745491435418	0.0042777813268274	0.00515569466063407	0.00516484698404874
215	9.10992249055047	0.23	2.87459966636783	2.05024481102134	3.69895452171432	0.297992101342362	8.48659436782198	6.45289136778969	10.5202973678543	1.9	1.2	3.06	2.73322704505292	3.59463501312127	4.45604298118961	3.26547572768771	4.29462799531776	5.3237802629478	3.2412121047544	4.26207696534692	5.28530822743637	2.87459966636783	2.38814986628296	0.296783994672679	6.91774420311221	0.231532804100026	0.294391690606475	0.195754230349522	0.457972528410758	0.532372081146921	0.41562383293986	0.45619209390186	0.530344664012212	0.413745491435418	0.0042777813268274	0.00515569466063407	0.00516484698404874
215	9.10992249055047	0.23	2.88425017999068	2.06466505172284	3.70383530825852	0.24511206385405	8.35722578879504	6.06737862428167	10.6470729533084	2.12	1.4	3.08	2.34018540896898	3.22337850684452	4.10657160472007	2.73996717075844	3.77403912264091	4.80811107452338	2.75909462019191	3.79889813593472	4.84118128380806	2.88425017999068	2.58225224515148	-1.29827721712385	6.30989492711364	0.231532804100026	0.294391690606475	0.195754230349522	0.457972528410758	0.532372081146921	0.41562383293986	0.45619209390186	0.530344664012212	0.413745491435418	0.0042777813268274	0.00515569466063407	0.00516484698404874
215	9.10992249055047	0.23	2.88596115769697	2.05350249245981	3.71841982293414	0.280527444959585	9.65005657969757	7.2371819383084	12.0629312210867	2.05	1.3	3.13	2.87332288897605	3.83128801883346	4.78925314869088	3.38452865067157	4.51292965314372	5.64133065561586	3.37910889658462	4.50506062013828	5.63143252679854	2.88596115769697	2.57032941117179	-0.561966127839133	6.55438245475645	0.231532804100026	0.294391690606475	0.195754230349522	0.457972528410758	0.532372081146921	0.41562383293986	0.45619209390186	0.530344664012212	0.413745491435418	0.0042777813268274	0.00515569466063407	0.00516484698404874
215	9.10992249055047	0.23	2.90599509676779	2.07952549172836	3.73246470180722	0.337034680991943	10.2984325296936	8.04333827462816	12.5535267847591	1.96	1.19	3.13	3.32072797049908	4.25175366073139	5.1827793509637	3.94472154770237	5.05069503735617	6.15666852700998	3.90339173513542	4.99784462552112	6.09314331209326	2.90599509676779	2.54134229811057	1.05681675994685	8.17716006254692	0.231532804100026	0.294391690606475	0.195754230349522	0.457972528410758	0.532372081146921	0.41562383293986	0.45619209390186	0.530344664012212	0.413745491435418	0.0042777813268274	0.00515569466063407	0.00516484698404874
215	9.10992249055047	0.23	2.91720023275172	2.07881897199669	3.75558149350676	0.282207439743589	9.21063065041157	6.91717642904497	11.5040848717782	2.11	1.39	3.15	2.6781600813578	3.56612898125379	4.45409788114978	3.13814254927835	4.17862291734758	5.21910328541682	3.14930132406647	4.19387631518183	5.23803177501683	2.91720023275172	2.56201878853958	0.337825673072353	7.7790380855253	0.231532804100026	0.294391690606475	0.195754230349522	0.457972528410758	0.532372081146921	0.41562383293986	0.45619209390186	0.530344664012212	0.413745491435418	0.0042777813268274	0.00515569466063407	0.00516484698404874
215	9.10992249055047	0.23	2.92435170610368	2.08790884987209	3.76079456233527	0.227963270142637	8.05382576694153	5.73976780067789	10.3678837332052	2.02	1.33	2.96	2.31070539532082	3.24229468837533	4.17388398142984	2.72988880202853	3.83047703986665	4.93106527770476	2.74478602436541	3.85188086122413	4.95861929713237	2.92435170610368	2.39301539517063	0.908570869840221	7.82223426258711	0.231532804100026	0.294391690606475	0.195754230349522	0.457972528410758	0.532372081146921	0.41562383293986	0.45619209390186	0.530344664012212	0.413745491435418	0.0042777813268274	0.00515569466063407	0.00516484698404874
215	9.10992249055047	0.23	2.98212185163515	2.11950226100957	3.84474144226074	0.291470767313761	9.56665234661154	7.23788105866483	11.8954236345583	1.87	1.3	3.21	3.09650072093373	4.09279257949972	5.08908443806572	3.70792255840636	4.9009379619421	6.09395336547783	3.69299019933633	4.88250612141011	6.07003332705199	2.98212185163515	2.53144896526571	-0.7019262016439	6.38366963255944	0.231532804100026	0.294391690606475	0.195754230349522	0.457972528410758	0.532372081146921	0.41562383293986	0.45619209390186	0.530344664012212	0.413745491435418	0.0042777813268274	0.00515569466063407	0.00516484698404874
215	9.10992249055047	0.23	2.98845585950554	2.14227525860876	3.83463646040232	0.307398181981705	10.0034050718319	7.65904409863762	12.3477660450261	2.12	1.27	3.09	2.96278191448767	3.86966144187492	4.77654096926217	3.4710193099193	4.53346549805731	5.59591168619531	3.46171935110061	4.52143460968661	5.58152626198126	2.98845585950554	2.56080429126665	-0.00923181538244864	7.26058007461761	0.231532804100026	0.294391690606475	0.195754230349522	0.457972528410758	0.532372081146921	0.41562383293986	0.45619209390186	0.530344664012212	0.413745491435418	0.0042777813268274	0.00515569466063407	0.00516484698404874
215	9.10992249055047	0.23	2.99960738231782	2.15232703349374	3.8468877311419	0.338743002648758	9.21650623811761	7.20601698087006	11.2269954953652	1.92	1.18	2.98	3.01560762384913	3.85696655318799	4.69832548252685	3.59306379030751	4.5955338330781	5.59800387584869	3.57012282452327	4.56662120960202	5.56209097003575	2.99960738231782	2.35061708791243	-0.28349058527044	6.01588120615865	0.231532804100026	0.294391690606475	0.195754230349522	0.457972528410758	0.532372081146921	0.41562383293986	0.45619209390186	0.530344664012212	0.413745491435418	0.0042777813268274	0.00515569466063407	0.00516484698404874
215	9.10992249055047	0.23	3.02086344866031	2.14847125349741	3.89325564382321	0.294140587882323	9.56369755602613	7.25060547384946	11.8767896382028	2.24	1.57	3.21	2.67796955131588	3.53229684685004	4.38662414238419	3.10832399893988	4.09994320325584	5.0915624075718	3.14850019686856	4.1520508192305	5.1558673206529	3.02086344866031	2.7239354700458	1.42186158434245	9.63777935962068	0.231532804100026	0.294391690606475	0.195754230349522	0.457972528410758	0.532372081146921	0.41562383293986	0.45619209390186	0.530344664012212	0.413745491435418	0.0042777813268274	0.00515569466063407	0.00516484698404874
215	9.10992249055047	0.23	3.02188831820133	2.16163350812151	3.88214312828115	0.284036392610671	9.07367039170027	6.82447626738409	11.3228645160165	1.91	1.22	3.2	2.87218374455976	3.81879100775661	4.76539827095345	3.42653572373	4.55584495049168	5.68515417725337	3.39147288849393	4.50936118997987	5.62695686516368	3.02188831820133	2.47403760009797	0.516393963862193	7.61392183353373	0.231532804100026	0.294391690606475	0.195754230349522	0.457972528410758	0.532372081146921	0.41562383293986	0.45619209390186	0.530344664012212	0.413745491435418	0.0042777813268274	0.00515569466063407	0.00516484698404874
215	9.10992249055047	0.23	3.03248742450766	2.15450935184796	3.91046549716735	0.277893011248307	8.38069111006869	6.27144499794078	10.4899372221966	2.39	1.37	3.46	2.19460899735522	2.93271169885899	3.67081440036277	2.52122409638992	3.3691757446719	4.21712739295388	2.50446707359561	3.34767882969754	4.18892246690745	3.03248742450766	2.69202049357747	0.141548175761377	7.83734203380402	0.231532804100026	0.294391690606475	0.195754230349522	0.457972528410758	0.532372081146921	0.41562383293986	0.45619209390186	0.530344664012212	0.413745491435418	0.0042777813268274	0.00515569466063407	0.00516484698404874
215	9.10992249055047	0.23	3.03373931399262	2.16905633035632	3.89842229762893	0.284233771941828	9.0641475875176	6.81840387582291	11.3098912992123	2.07	1.43	3.19	2.68369390545838	3.5676087955204	4.45152368558243	3.15539506802558	4.19467181973834	5.23394857145109	3.17218921384331	4.21676983880818	5.26167474776577	3.03373931399262	2.59090395008278	-0.162548030241283	7.33597538071098	0.231532804100026	0.294391690606475	0.195754230349522	0.457972528410758	0.532372081146921	0.41562383293986	0.45619209390186	0.530344664012212	0.413745491435418	0.0042777813268274	0.00515569466063407	0.00516484698404874
215	9.10992249055047	0.23	3.04530747772271	2.18292846556151	3.90768648988392	0.265726330045628	8.6122815756427	6.37708684513081	10.8474763061546	1.94	1.26	2.85	2.65107839705474	3.58029209716221	4.50950579726968	3.15406443578978	4.25957677673512	5.36508911768045	3.16783558327197	4.27797180706538	5.3882742784272	3.04530747772271	2.27006733548326	0.00210040667030333	6.33627555807416	0.231532804100026	0.294391690606475	0.195754230349522	0.457972528410758	0.532372081146921	0.41562383293986	0.45619209390186	0.530344664012212	0.413745491435418	0.0042777813268274	0.00515569466063407	0.00516484698404874
215	9.10992249055047	0.23	3.04603834018051	2.16808329805357	3.92399338230744	0.245604821878646	8.07627810676003	5.86635209139387	10.2862041221262	1.97	1.36	3.23	2.4058019349955	3.31209671599994	4.21839149700439	2.85367381801582	3.92868737184838	5.00370092568095	2.85130240498693	3.92628967774629	4.99948887271864	3.04603834018051	2.5078167196467	0.056049505035317	7.34425863596877	0.231532804100026	0.294391690606475	0.195754230349522	0.457972528410758	0.532372081146921	0.41562383293986	0.45619209390186	0.530344664012212	0.413745491435418	0.0042777813268274	0.00515569466063407	0.00516484698404874
215	9.10992249055047	0.23	3.05455592038901	2.17598598364405	3.93312585713396	0.297454970449072	9.75896171517047	7.41734643520526	12.1005769951357	1.87	1.31	2.81	3.1781011214121	4.18141008266695	5.1847190439218	3.80696061011922	5.008797036765	6.21063346341077	3.83968475593894	5.05294016437365	6.26325925832576	3.05455592038901	2.2971498975231	-0.32647032061645	6.1407654854348	0.231532804100026	0.294391690606475	0.195754230349522	0.457972528410758	0.532372081146921	0.41562383293986	0.45619209390186	0.530344664012212	0.413745491435418	0.0042777813268274	0.00515569466063407	0.00516484698404874
215	9.10992249055047	0.23	3.08197369043177	2.20986817655852	3.95407920430503	0.283067043772251	9.29750794866404	6.98732359843092	11.6076922988972	1.87	1.37	3.05	2.99507580570016	3.98532295206735	4.97557009843454	3.58805676745983	4.77435828551106	5.96065980356228	3.60786768334758	4.80117827518473	5.99296910692461	3.08197369043177	2.45014468125917	-0.455231501415113	6.51716236167906	0.231532804100026	0.294391690606475	0.195754230349522	0.457972528410758	0.532372081146921	0.41562383293986	0.45619209390186	0.530344664012212	0.413745491435418	0.0042777813268274	0.00515569466063407	0.00516484698404874
215	9.10992249055047	0.23	3.08236746451025	2.19968134165064	3.96505358736986	0.31217831064521	9.4163637664371	7.23410996220248	11.5986175706717	2.05	1.29	2.93	2.87340318916233	3.74019883830398	4.60699448744563	3.38494742962525	4.40605637654883	5.4271653234724	3.39702767618421	4.42157888995606	5.44843404687152	3.08236746451025	2.37815409383262	-0.484201392322591	6.21921812437041	0.231532804100026	0.294391690606475	0.195754230349522	0.457972528410758	0.532372081146921	0.41562383293986	0.45619209390186	0.530344664012212	0.413745491435418	0.0042777813268274	0.00515569466063407	0.00516484698404874
215	9.10992249055047	0.23	3.09434535049877	2.21711299649549	3.97157770450205	0.296771742925461	9.22225602735439	7.00579796005652	11.4387140946523	1.89	1.27	3.11	2.97043858005005	3.91021055059539	4.84998252114072	3.54969869300181	4.67273397741031	5.79576926181881	3.53590002290035	4.65502601689628	5.77300116176122	3.09434535049877	2.38981227305407	0.0717536782344424	6.85188018282369	0.231532804100026	0.294391690606475	0.195754230349522	0.457972528410758	0.532372081146921	0.41562383293986	0.45619209390186	0.530344664012212	0.413745491435418	0.0042777813268274	0.00515569466063407	0.00516484698404874
215	9.10992249055047	0.23	3.09562756673751	2.21399528724948	3.97725984622555	0.260514648473022	8.75946017670926	6.45530609432221	11.0636142590963	1.97	1.27	3.02	2.64715334663676	3.59202708325513	4.53690081987351	3.13990930153495	4.26066712924202	5.3814249569491	3.13866032184263	4.25889551389843	5.37879430406237	3.09562756673751	2.36176840586214	0.0100184003251761	6.48059545723089	0.231532804100026	0.294391690606475	0.195754230349522	0.457972528410758	0.532372081146921	0.41562383293986	0.45619209390186	0.530344664012212	0.413745491435418	0.0042777813268274	0.00515569466063407	0.00516484698404874
215	9.10992249055047	0.23	3.11020636781497	2.21677551904033	4.00363721658961	0.305920548608178	10.812523635685	8.2697201377528	13.3553271336172	2.17	1.35	3.28	3.13701143160318	4.10159106772874	5.0661707038543	3.66051106976132	4.78605827055666	5.911605471352	3.64983455860801	4.77221734935226	5.89386269184388	3.11020636781497	2.65755564073348	-0.658045011948327	7.1877380476983	0.231532804100026	0.294391690606475	0.195754230349522	0.457972528410758	0.532372081146921	0.41562383293986	0.45619209390186	0.530344664012212	0.413745491435418	0.0042777813268274	0.00515569466063407	0.00516484698404874
215	9.10992249055047	0.23	3.1149180811775	2.23723006302908	3.99260609932591	0.278617830855164	9.16538085832172	6.86280351931317	11.4679581973303	1.92	1.27	2.88	2.87992768084237	3.84618821813293	4.81244875542349	3.43352907928164	4.58553149761286	5.73753391594408	3.44744941800192	4.60394553514186	5.76116449125807	3.1149180811775	2.41713856186023	0.535193094964588	7.16528927731544	0.231532804100026	0.294391690606475	0.195754230349522	0.457972528410758	0.532372081146921	0.41562383293986	0.45619209390186	0.530344664012212	0.413745491435418	0.0042777813268274	0.00515569466063407	0.00516484698404874
215	9.10992249055047	0.23	3.12977583946034	2.23955876170031	4.01999291722037	0.296025434423994	9.20909663995232	6.99183745474539	11.4263558251593	1.95	1.36	2.9	2.89638792784884	3.81489365377738	4.73339937970593	3.44321616652949	4.53513266506149	5.62704916359349	3.47604640202284	4.57821061563096	5.68175648716075	3.12977583946034	2.41620114303629	-0.451191555058406	6.18383500326066	0.231532804100026	0.294391690606475	0.195754230349522	0.457972528410758	0.532372081146921	0.41562383293986	0.45619209390186	0.530344664012212	0.413745491435418	0.0042777813268274	0.00515569466063407	0.00516484698404874
215	9.10992249055047	0.23	3.13786697345667	2.24831792092778	4.02741602598556	0.338722599335144	10.2514286159003	8.01507947409912	12.4877777577015	1.88	1.3	3.15	3.41542720698767	4.36839189410199	5.32135658121631	4.08611584665593	5.22621454393008	6.36631324120423	4.07642602499429	5.21446550017259	6.35411888856007	3.13786697345667	2.52456286643807	0.345070160165477	7.32145303018071	0.231532804100026	0.294391690606475	0.195754230349522	0.457972528410758	0.532372081146921	0.41562383293986	0.45619209390186	0.530344664012212	0.413745491435418	0.0042777813268274	0.00515569466063407	0.00516484698404874
215	9.10992249055047	0.23	3.13833157895402	2.23729701131582	4.03936614659222	0.253854674550693	8.19832407194612	6.00385395198256	10.3927941919097	2.18	1.27	3.12	2.26817446815544	3.09721547032501	3.92625647249457	2.64450361782006	3.61109677912194	4.57768994042383	2.63581748978902	3.59869060372001	4.56120546316151	3.13833157895402	2.49109258481683	0.256655381020844	7.28848516281127	0.231532804100026	0.294391690606475	0.195754230349522	0.457972528410758	0.532372081146921	0.41562383293986	0.45619209390186	0.530344664012212	0.413745491435418	0.0042777813268274	0.00515569466063407	0.00516484698404874
215	9.10992249055047	0.23	3.14826071823578	2.25750218261864	4.03901925385293	0.293101790490602	9.69335198864279	7.34302303907528	12.0436809382103	1.88	1.29	3.06	3.13429671515179	4.13751136761233	5.14072602007287	3.75121532230542	4.9518911095335	6.15256689676159	3.74974229310523	4.95149209520349	6.1491175704322	3.14826071823578	2.37212167338556	1.89200819467091	8.45119540621664	0.231532804100026	0.294391690606475	0.195754230349522	0.457972528410758	0.532372081146921	0.41562383293986	0.45619209390186	0.530344664012212	0.413745491435418	0.0042777813268274	0.00515569466063407	0.00516484698404874
215	9.10992249055047	0.23	3.15040075305267	2.26114227068592	4.03965923541941	0.306936093966069	10.0746695038418	7.71104257301704	12.4382964346666	1.9	1.28	2.88	3.26407097596914	4.26459016515389	5.26510935433864	3.89913306890791	5.09431463369263	6.28949619847735	3.91672670924599	5.11545778467544	6.31750693573409	3.15040075305267	2.41903203058622	-1.04381545233801	5.55542637236972	0.231532804100026	0.294391690606475	0.195754230349522	0.457972528410758	0.532372081146921	0.41562383293986	0.45619209390186	0.530344664012212	0.413745491435418	0.0042777813268274	0.00515569466063407	0.00516484698404874
215	9.10992249055047	0.23	3.15722770727373	2.26063203104663	4.05382338350083	0.272710031104151	9.29946586373937	6.92838312743808	11.6705486000407	1.95	1.46	2.83	2.86684660635531	3.84796014625659	4.82907368615786	3.40724194247191	4.57329358823074	5.73934523398957	3.46495323234064	4.65012898723623	5.83579521173974	3.15722770727373	2.38809460272588	-0.269974356463613	6.78277994745114	0.231532804100026	0.294391690606475	0.195754230349522	0.457972528410758	0.532372081146921	0.41562383293986	0.45619209390186	0.530344664012212	0.413745491435418	0.0042777813268274	0.00515569466063407	0.00516484698404874
215	9.10992249055047	0.23	3.15941711755829	2.25610181368347	4.0627324214331	0.297181675047626	9.55192087095445	7.25848446209794	11.845357279811	2.09	1.24	2.95	2.83583316173392	3.73186084582204	4.62788852991016	3.32912318731163	4.3810138908349	5.43290459435817	3.32849988526828	4.38098641374047	5.43282974407386	3.15941711755829	2.47119837578143	0.56644799430349	7.48756048341198	0.231532804100026	0.294391690606475	0.195754230349522	0.457972528410758	0.532372081146921	0.41562383293986	0.45619209390186	0.530344664012212	0.413745491435418	0.0042777813268274	0.00515569466063407	0.00516484698404874
215	9.10992249055047	0.23	3.17362611989346	2.2554365214207	4.09181571836623	0.288358907660351	9.39979383191868	7.09428063380033	11.705307030037	1.88	1.27	2.83	3.02365383484568	4.00628677292886	4.98891971101205	3.61757420884722	4.79322055189328	5.96886689493934	3.63665714943429	4.81806927699732	6.00054373715816	3.17362611989346	2.28441895819408	-0.0110956520710899	6.2338206554324	0.231532804100026	0.294391690606475	0.195754230349522	0.457972528410758	0.532372081146921	0.41562383293986	0.45619209390186	0.530344664012212	0.413745491435418	0.0042777813268274	0.00515569466063407	0.00516484698404874
215	9.10992249055047	0.23	3.18660637511512	2.28144852678169	4.09176422344855	0.249666091905533	8.41092049525357	6.13437415916599	10.6874668313412	2.05	1.37	3.07	2.43687674402247	3.34123351769792	4.24559029137336	2.87077990554529	3.93616380716429	5.00154770878328	2.88516746602407	3.95593057642881	5.02700579893616	3.18660637511512	2.45968118967766	0.0265177074611953	7.04148195148437	0.231532804100026	0.294391690606475	0.195754230349522	0.457972528410758	0.532372081146921	0.41562383293986	0.45619209390186	0.530344664012212	0.413745491435418	0.0042777813268274	0.00515569466063407	0.00516484698404874
215	9.10992249055047	0.23	3.1975902258001	2.28380391838871	4.1113765332115	0.318354786662341	10.0453717481528	7.7504125037241	12.3403309925815	2.11	1.28	3.35	3.00741406917716	3.89793347270137	4.78845287622559	3.5255554640259	4.56950068629949	5.61344590857308	3.4888499901447	4.52381385146156	5.55735589782038	3.1975902258001	2.5574661028503	0.0725791854064284	7.43587282082091	0.231532804100026	0.294391690606475	0.195754230349522	0.457972528410758	0.532372081146921	0.41562383293986	0.45619209390186	0.530344664012212	0.413745491435418	0.0042777813268274	0.00515569466063407	0.00516484698404874
215	9.10992249055047	0.23	3.19959540110485	2.29647812994569	4.10271267226401	0.262313317294202	8.90695777835997	6.57489274646225	11.2390228102577	1.87	1.25	3.05	2.81931479640861	3.819304561132	4.8192943258554	3.37777972257203	4.57585279847154	5.77392587437106	3.36743789949975	4.56226912732785	5.75703346042717	3.19959540110485	2.30729079489341	1.17197543933729	7.49778597544378	0.231532804100026	0.294391690606475	0.195754230349522	0.457972528410758	0.532372081146921	0.41562383293986	0.45619209390186	0.530344664012212	0.413745491435418	0.0042777813268274	0.00515569466063407	0.00516484698404874
215	9.10992249055047	0.23	3.20687478237607	2.28456171151609	4.12918785323606	0.261982114205698	9.16567875167539	6.76381860926434	11.5675388940864	1.96	1.28	3.07	2.78583180869528	3.77509227993283	4.76435275117037	3.30757832120819	4.48211315079861	5.65664798038903	3.30374839829045	4.47740666439705	5.65041668127107	3.20687478237607	2.43189333181857	0.400362192540482	7.17635383829097	0.231532804100026	0.294391690606475	0.195754230349522	0.457972528410758	0.532372081146921	0.41562383293986	0.45619209390186	0.530344664012212	0.413745491435418	0.0042777813268274	0.00515569466063407	0.00516484698404874
215	9.10992249055047	0.23	3.21136724255902	2.29853793198707	4.12419655313096	0.318194505818654	9.56027552053007	7.37533418907182	11.7452168519883	2.02	1.33	3.16	2.96466395932934	3.84294508565734	4.72122621198533	3.50134560028	4.53861855926087	5.57589151824174	3.49673973742755	4.53500783110195	5.57085240563282	3.21136724255902	2.48951994155235	0.231255151477144	7.2927549770174	0.231532804100026	0.294391690606475	0.195754230349522	0.457972528410758	0.532372081146921	0.41562383293986	0.45619209390186	0.530344664012212	0.413745491435418	0.0042777813268274	0.00515569466063407	0.00516484698404874
215	9.10992249055047	0.23	3.23086560313317	2.30420718585056	4.15752402041578	0.27780630165599	8.67120483617706	6.48837084567172	10.8540388266824	1.99	1.31	3.18	2.64460473029461	3.53430928542022	4.42401384054582	3.13273073344237	4.18665186259922	5.24057299175607	3.12492810043816	4.17766145340905	5.22827318442313	3.23086560313317	2.39578593742183	-0.468557613912325	6.18894623881734	0.231532804100026	0.294391690606475	0.195754230349522	0.457972528410758	0.532372081146921	0.41562383293986	0.45619209390186	0.530344664012212	0.413745491435418	0.0042777813268274	0.00515569466063407	0.00516484698404874
215	9.10992249055047	0.23	3.23354482445468	2.31296894155357	4.15412070735579	0.294198095180271	10.2537827642545	7.77412891786272	12.7334366106463	2.2	1.48	3.19	2.91748466501881	3.84805221127862	4.77861975753842	3.39702104568084	4.48054260689931	5.56406416811778	3.42634061985992	4.51705321549741	5.61015108968995	3.23354482445468	2.59767509648874	0.561039237408002	8.40177707691148	0.231532804100026	0.294391690606475	0.195754230349522	0.457972528410758	0.532372081146921	0.41562383293986	0.45619209390186	0.530344664012212	0.413745491435418	0.0042777813268274	0.00515569466063407	0.00516484698404874
215	9.10992249055047	0.23	3.26969473808502	2.3390073267947	4.20038214937534	0.261544108007879	9.39519831375083	6.93040093898175	11.8599956885199	1.85	1.22	2.97	2.99161271885298	4.05557990353335	5.11954708821373	3.58971307271172	4.86639467247701	6.1430762722423	3.57975233368262	4.85361201980033	6.12700053654849	3.26969473808502	2.36635220211967	0.635694403958272	7.25886208240124	0.231532804100026	0.294391690606475	0.195754230349522	0.457972528410758	0.532372081146921	0.41562383293986	0.45619209390186	0.530344664012212	0.413745491435418	0.0042777813268274	0.00515569466063407	0.00516484698404874
215	9.10992249055047	0.23	3.31939434734391	2.37467706379544	4.26411163089239	0.325299939143045	9.44558424200833	7.3217155115317	11.569452972485	1.98	1.28	2.97	2.9918457926139	3.85971449296599	4.72758319331808	3.54602227550942	4.57464539213643	5.60326850876344	3.55273243719901	4.58369489499624	5.61417287108656	3.31939434734391	2.37984099679993	-0.768512015268422	5.85000580558981	0.231532804100026	0.294391690606475	0.195754230349522	0.457972528410758	0.532372081146921	0.41562383293986	0.45619209390186	0.530344664012212	0.413745491435418	0.0042777813268274	0.00515569466063407	0.00516484698404874
215	9.10992249055047	0.23	3.33884684722115	2.37542177082366	4.30227192361865	0.268635139114915	8.35470462056524	6.20240763901681	10.5070016021137	1.73	1.04	2.51	2.82860261390379	3.81015578200065	4.79170895009752	3.43883730530823	4.63214796513843	5.82545862496864	3.43212797616784	4.62122289075632	5.81408346998862	3.33884684722115	2.084516571418	0.195035966747919	5.20888339477139	0.231532804100026	0.294391690606475	0.195754230349522	0.457972528410758	0.532372081146921	0.41562383293986	0.45619209390186	0.530344664012212	0.413745491435418	0.0042777813268274	0.00515569466063407	0.00516484698404874
215	9.10992249055047	0.23	3.35082941063538	2.38607998248986	4.3155788387809	0.332227354892854	10.5920853042145	8.2475134383715	12.9366571700576	2.02	1.34	3.24	3.32174606031401	4.26603944239608	5.21033282447816	3.92471654318092	5.04042008914176	6.1561236351026	3.91713207449974	5.02846713035143	6.14430287880641	3.35082941063538	2.49956634323211	0.445965443538797	7.71494464468705	0.231532804100026	0.294391690606475	0.195754230349522	0.457972528410758	0.532372081146921	0.41562383293986	0.45619209390186	0.530344664012212	0.413745491435418	0.0042777813268274	0.00515569466063407	0.00516484698404874
215	9.10992249055047	0.23	3.35327399301678	2.4010482446779	4.30549974135566	0.284951807373599	8.74723618587937	6.58382902268532	10.9106433490734	2.12	1.34	3.16	2.54065010820008	3.37549266324079	4.2103352182815	2.97498325000859	3.95254509908981	4.93010694817104	2.97557197874795	3.95345248120849	4.93148676634202	3.35327399301678	2.4408517570778	-0.0100059954728116	7.00831533826262	0.231532804100026	0.294391690606475	0.195754230349522	0.457972528410758	0.532372081146921	0.41562383293986	0.45619209390186	0.530344664012212	0.413745491435418	0.0042777813268274	0.00515569466063407	0.00516484698404874
215	9.10992249055047	0.23	3.38348297582673	2.42144881800026	4.3455171336532	0.270943860763558	9.05087477430161	6.73285655071791	11.3688929978853	2.13	1.29	2.94	2.58976321025339	3.4813785700807	4.372993929908	3.03048129901238	4.07382907041132	5.11717684181026	3.04039533561368	4.08885653073392	5.1354011922137	3.38348297582673	2.44342803037198	0.658680709395606	7.5397435490684	0.231532804100026	0.294391690606475	0.195754230349522	0.457972528410758	0.532372081146921	0.41562383293986	0.45619209390186	0.530344664012212	0.413745491435418	0.0042777813268274	0.00515569466063407	0.00516484698404874
215	9.10992249055047	0.23	3.39025562822058	2.41128420527717	4.36922705116399	0.268428911892608	9.28678650013889	6.89311502562606	11.6804579746517	2.14	1.27	3.23	2.64782512668622	3.56729672286367	4.48676831904111	3.09756793013617	4.17321514727502	5.24886236441388	3.07687180673521	4.14489954657593	5.21410573968513	3.39025562822058	2.51681257524781	0.766063742017012	7.99972424236311	0.231532804100026	0.294391690606475	0.195754230349522	0.457972528410758	0.532372081146921	0.41562383293986	0.45619209390186	0.530344664012212	0.413745491435418	0.0042777813268274	0.00515569466063407	0.00516484698404874
215	9.10992249055047	0.23	3.39185673777626	2.42633903648957	4.35737443906295	0.30614653907957	10.3237810844599	7.89720758345986	12.7503545854599	2.25	1.47	3.2	2.89991487682499	3.79097118006786	4.68202748331073	3.3621223877587	4.39520110666454	5.42827982557039	3.38780953240603	4.42926188655182	5.47304101394768	3.39185673777626	2.57622416143353	-1.47398439912189	6.17378038798766	0.231532804100026	0.294391690606475	0.195754230349522	0.457972528410758	0.532372081146921	0.41562383293986	0.45619209390186	0.530344664012212	0.413745491435418	0.0042777813268274	0.00515569466063407	0.00516484698404874
215	9.10992249055047	0.23	3.39743007117529	2.42786246205388	4.36699768029671	0.298066336693136	9.90690676560608	7.53326536769556	12.2805481635166	2.02	1.25	3.01	3.02654520823437	3.98017323648879	4.9338012647432	3.57402345194617	4.70015529631495	5.82628714068374	3.56864537349848	4.69435959963712	5.81751527387037	3.39743007117529	2.44026335952099	0.121850182487267	6.98117126261054	0.231532804100026	0.294391690606475	0.195754230349522	0.457972528410758	0.532372081146921	0.41562383293986	0.45619209390186	0.530344664012212	0.413745491435418	0.0042777813268274	0.00515569466063407	0.00516484698404874
215	9.10992249055047	0.23	3.4030685879561	2.4319838667114	4.3741533092008	0.308051699050257	9.30657476381044	7.12886322884486	11.484286298776	1.9	1.27	2.72	3.01799726907309	3.93992931551243	4.86186136195177	3.60528084789749	4.70661516126866	5.80794947463983	3.63742414365031	4.74922364087308	5.85978152471902	3.4030685879561	2.26479745558425	-0.400357694847329	5.84290909213505	0.231532804100026	0.294391690606475	0.195754230349522	0.457972528410758	0.532372081146921	0.41562383293986	0.45619209390186	0.530344664012212	0.413745491435418	0.0042777813268274	0.00515569466063407	0.00516484698404874
215	9.10992249055047	0.23	3.40882459392875	2.42323879821564	4.39441038964186	0.227830053410849	8.17152508846551	5.82276033402141	10.5202898429096	2.12	1.36	3.02	2.25129771088407	3.15941832924263	4.06753894760118	2.63721035305656	3.7009990669974	4.76478778093823	2.65157299434313	3.72142022213863	4.79101855849997	3.40882459392875	2.41696605926892	0.28425564460186	7.32553813938634	0.231532804100026	0.294391690606475	0.195754230349522	0.457972528410758	0.532372081146921	0.41562383293986	0.45619209390186	0.530344664012212	0.413745491435418	0.0042777813268274	0.00515569466063407	0.00516484698404874
215	9.10992249055047	0.23	3.44536575956976	2.46946720779971	4.42126431133981	0.224332842482283	8.08981364720009	5.74118014743881	10.4384471469614	1.76	1.26	3.03	2.58357011661915	3.64047116641129	4.69737221620344	3.1307553970548	4.41150200598355	5.6922486149123	3.12517836951556	4.40374277592637	5.68102088580303	3.44536575956976	2.28750981650781	0.900947167918448	7.33400475903448	0.231532804100026	0.294391690606475	0.195754230349522	0.457972528410758	0.532372081146921	0.41562383293986	0.45619209390186	0.530344664012212	0.413745491435418	0.0042777813268274	0.00515569466063407	0.00516484698404874
215	9.10992249055047	0.23	3.491123056062	2.48399213059524	4.49825398152875	0.301168775184287	10.0650719388328	7.6712958513182	12.4588480263474	1.91	1.23	3.21	3.2276211250862	4.2347785100358	5.24193589498541	3.85031744254906	5.05178301002951	6.25324857750995	3.81084120300365	5.00048809855318	6.1882266644139	3.491123056062	2.39821889350594	0.567451995872341	7.36299603180105	0.231532804100026	0.294391690606475	0.195754230349522	0.457972528410758	0.532372081146921	0.41562383293986	0.45619209390186	0.530344664012212	0.413745491435418	0.0042777813268274	0.00515569466063407	0.00516484698404874
215	9.10992249055047	0.23	3.51605059260571	2.50063763650294	4.53146354870848	0.238635288395542	8.67021283434623	6.25227985318481	11.0881458155076	2.05	1.27	3.12	2.48347268129476	3.44390162000536	4.40433055871596	2.92561221234586	4.05702897941784	5.18844574648982	2.91373923849798	4.04009578517465	5.16811595960177	3.51605059260571	2.40473380229491	-0.500717804511404	6.47705597520639	0.231532804100026	0.294391690606475	0.195754230349522	0.457972528410758	0.532372081146921	0.41562383293986	0.45619209390186	0.530344664012212	0.413745491435418	0.0042777813268274	0.00515569466063407	0.00516484698404874
215	9.10992249055047	0.23	3.52184116739952	2.51141808755309	4.53226424724595	0.265412864189395	8.98060118514515	6.64794062250046	11.3132617477898	2.23	1.34	3.37	2.46328105812181	3.3276086604988	4.1919362628758	2.86093909555547	3.86479881381819	4.86865853208091	2.84397043846183	3.84258988631213	4.84133337087051	3.52184116739952	2.49751834658948	-0.251864342284952	7.27289771673304	0.231532804100026	0.294391690606475	0.195754230349522	0.457972528410758	0.532372081146921	0.41562383293986	0.45619209390186	0.530344664012212	0.413745491435418	0.0042777813268274	0.00515569466063407	0.00516484698404874
215	9.10992249055047	0.23	3.62386857562372	2.59739230943557	4.65034484181187	0.245360036355396	9.58867538372783	6.96317513150046	12.2141756359552	2.05	1.42	2.94	2.77071107405384	3.81542163875997	4.86013220346609	3.26520380657726	4.49636534651329	5.72752688644931	3.3017527236574	4.55004680345007	5.79291939121388	3.62386857562372	2.49313046574715	0.62180551515693	7.88427335240934	0.231532804100026	0.294391690606475	0.195754230349522	0.457972528410758	0.532372081146921	0.41562383293986	0.45619209390186	0.530344664012212	0.413745491435418	0.0042777813268274	0.00515569466063407	0.00516484698404874
215	9.10992249055047	0.23	3.62817804147771	2.58932298826978	4.66703309468564	0.294977194294161	8.73143441952831	6.62388182914319	10.8389870099134	2	1.35	3.04	2.68274895952501	3.53633220041615	4.38991544130728	3.17354224618063	4.18328356617332	5.19302488616601	3.18864370039228	4.20069602174969	5.21677077983642	3.62817804147771	2.33563773633143	-0.522976822738456	5.98398392667987	0.231532804100026	0.294391690606475	0.195754230349522	0.457972528410758	0.532372081146921	0.41562383293986	0.45619209390186	0.530344664012212	0.413745491435418	0.0042777813268274	0.00515569466063407	0.00516484698404874
215	9.10992249055047	0.23	3.64659034025651	2.61763981886763	4.67554086164538	0.312164902895582	10.5119692900964	8.07573150598492	12.9482070742079	1.9	1.36	2.94	3.41504554492543	4.44527580763823	5.47550607035102	4.07856306521566	5.30895927601045	6.53935548680523	4.11132112889866	5.35150845179633	6.59089009508114	3.64659034025651	2.34432974538318	0.680120903535866	7.33838701713782	0.231532804100026	0.294391690606475	0.195754230349522	0.457972528410758	0.532372081146921	0.41562383293986	0.45619209390186	0.530344664012212	0.413745491435418	0.0042777813268274	0.00515569466063407	0.00516484698404874
215	9.10992249055047	0.23	3.66112732973117	2.61583055418924	4.70642410527309	0.259087400008427	9.14925631013312	6.73361971849132	11.5648929017749	2.01	1.36	3.05	2.71491585026989	3.68887196084894	4.662828071428	3.20847068789626	4.35948596955949	5.51050125122271	3.22363099291744	4.37961636094296	5.53845644462089	3.66112732973117	2.3848579797329	-0.0494610791049801	6.79052967945743	0.231532804100026	0.294391690606475	0.195754230349522	0.457972528410758	0.532372081146921	0.41562383293986	0.45619209390186	0.530344664012212	0.413745491435418	0.0042777813268274	0.00515569466063407	0.00516484698404874
215	9.10992249055047	0.23	3.781159973465	2.70864738256689	4.8536725643631	0.273168735203336	9.66385597120714	7.20271089626473	12.1250010461496	1.87	1.32	2.81	3.08878495834095	4.1442136708441	5.19964238334724	3.70069998222306	4.96521825406028	6.22973652589749	3.7353624931779	5.01134534760382	6.28679148828524	3.781159973465	2.27682718845975	-1.19376562389979	5.2924059589547	0.231532804100026	0.294391690606475	0.195754230349522	0.457972528410758	0.532372081146921	0.41562383293986	0.45619209390186	0.530344664012212	0.413745491435418	0.0042777813268274	0.00515569466063407	0.00516484698404874
215	9.10992249055047	0.23	3.83471819044872	2.7349141598611	4.93452222103634	0.321741247144124	10.3113579273841	7.97389001981441	12.6488258349538	1.88	1.3	2.79	3.3965049369418	4.39215715540421	5.38780937386661	4.06310392364854	5.25416311847676	6.44522231330497	4.09943079598721	5.30082073180166	6.50093418124785	3.83471819044872	2.24218587140753	0.770636980665363	7.13104355978525	0.231532804100026	0.294391690606475	0.195754230349522	0.457972528410758	0.532372081146921	0.41562383293986	0.45619209390186	0.530344664012212	0.413745491435418	0.0042777813268274	0.00515569466063407	0.00516484698404874
215	9.10992249055047	0.23	3.89021894839608	2.78772015363584	4.99271774315631	0.321444191161456	11.4388417825158	8.84402014990847	14.0336634151232	2.05	1.34	3.06	3.51196552700265	4.54237070111706	5.57277587523148	4.1369675859864	5.35074738335877	6.56452718073114	4.14800957251231	5.36540538513735	6.58350142477427	3.89021894839608	2.35068219881547	-0.381986480822233	6.46666446560279	0.231532804100026	0.294391690606475	0.195754230349522	0.457972528410758	0.532372081146921	0.41562383293986	0.45619209390186	0.530344664012212	0.413745491435418	0.0042777813268274	0.00515569466063407	0.00516484698404874
215	9.10992249055047	0.23	3.91414785733362	2.80338612917141	5.02490958549583	0.263841968492454	9.27671733110166	6.85739701127137	11.696037650932	1.86	1.25	2.85	2.94618347648743	3.98561017715803	5.02503687782864	3.531359712822	4.77723920555335	6.02311869828471	3.54335944503189	4.79294490231584	6.04291046798567	3.91414785733362	2.19959186248331	-0.849791583325368	5.33901180052816	0.231532804100026	0.294391690606475	0.195754230349522	0.457972528410758	0.532372081146921	0.41562383293986	0.45619209390186	0.530344664012212	0.413745491435418	0.0042777813268274	0.00515569466063407	0.00516484698404874
215	9.10992249055047	0.23	3.92934100371864	2.79807571677169	5.06060629066559	0.26194103475475	9.06375324083066	6.68835026849736	11.439156213164	1.73	1.17	2.79	3.05058792446431	4.13402036030242	5.21745279614054	3.70882392780729	5.0260323616224	6.34324079543751	3.70507014781723	5.02194472517623	6.33754772540728	3.92934100371864	2.1213755677873	1.37515607702352	6.83861557558231	0.231532804100026	0.294391690606475	0.195754230349522	0.457972528410758	0.532372081146921	0.41562383293986	0.45619209390186	0.530344664012212	0.413745491435418	0.0042777813268274	0.00515569466063407	0.00516484698404874
215	9.10992249055047	0.24	1.7051586827674	1.22821346557183	2.18210389996298	0.392001719380005	9.41878812293885	7.58736927819799	11.2502069676797	1.89	1.2	3.22	3.22289974892587	4.00083464552487	4.77876954212388	3.85298887981792	4.78301300074109	5.71303712166426	3.80128459106902	4.71847409619409	5.63648553578437	1.7051586827674	2.59638677372342	0.11333716323176	6.75472981230126	0.231532804100026	0.294391690606475	0.195754230349522	0.457972528410758	0.532372081146921	0.41562383293986	0.45619209390186	0.530344664012212	0.413745491435418	0.0042777813268274	0.00515569466063407	0.00516484698404874
215	9.10992249055047	0.24	2.03570043407902	1.47504960065579	2.59635126750226	0.3852533145145	10.081014324009	8.09279358600418	12.0692350620138	2.3	1.44	3.17	2.92684073422996	3.64590089346806	4.36496105270616	3.38337181848879	4.21459158733771	5.04581135618663	3.40526888055938	4.24190982999583	5.07783203563258	2.03570043407902	2.84101889394169	0.34611490404057	8.29343642186329	0.231532804100026	0.294391690606475	0.195754230349522	0.457972528410758	0.532372081146921	0.41562383293986	0.45619209390186	0.530344664012212	0.413745491435418	0.0042777813268274	0.00515569466063407	0.00516484698404874
215	9.10992249055047	0.24	2.43032913405553	1.75625747043725	3.1044007976738	0.290998711089393	8.21340071281629	6.21175849335993	10.2150429322727	1.89	1.18	3.1	2.63393163954551	3.48267499917739	4.33141835880928	3.14761447076439	4.16188410503762	5.17615373931085	3.11316025248286	4.11662674475487	5.11985788218045	2.43032913405553	2.50367682432449	0.225864130483197	6.8561604527606	0.231532804100026	0.294391690606475	0.195754230349522	0.457972528410758	0.532372081146921	0.41562383293986	0.45619209390186	0.530344664012212	0.413745491435418	0.0042777813268274	0.00515569466063407	0.00516484698404874
215	9.10992249055047	0.24	2.44643026637701	1.75739106052038	3.13546947223364	0.395697750626923	10.7122165877079	8.64536105766978	12.779072117746	1.87	1.27	3.19	3.70920279885418	4.59596579992554	5.48272880099689	4.44451172056164	5.50706579628906	6.56961987201647	4.4164854688009	5.47243716081462	6.52840928909954	2.44643026637701	2.55892714798744	0.603104698372171	7.39768986834993	0.231532804100026	0.294391690606475	0.195754230349522	0.457972528410758	0.532372081146921	0.41562383293986	0.45619209390186	0.530344664012212	0.413745491435418	0.0042777813268274	0.00515569466063407	0.00516484698404874
215	9.10992249055047	0.24	2.47032234041339	1.78967963469816	3.15096504612863	0.423798176790891	10.4702103464096	8.56409735951567	12.3763233333035	2.22	1.34	3.42	3.18017669545913	3.88798930493357	4.59580191440801	3.69514550376707	4.51757483140276	5.34000415903844	3.66649480403476	4.48205258432811	5.29806785644033	2.47032234041339	2.84055430122433	0.354586079622699	8.07518484936368	0.231532804100026	0.294391690606475	0.195754230349522	0.457972528410758	0.532372081146921	0.41562383293986	0.45619209390186	0.530344664012212	0.413745491435418	0.0042777813268274	0.00515569466063407	0.00516484698404874
215	9.10992249055047	0.24	2.50223108956083	1.79879176757504	3.20567041154662	0.385885044095096	10.6707473724676	8.56902105015929	12.7724736947759	2.12	1.39	3.11	3.31079314537589	4.12283235739593	4.93487156941597	3.87776543717644	4.82886611056079	5.77996678394514	3.89670317990132	4.85161740702439	5.8089877701418	2.50223108956083	2.60862717743243	-0.741776536665048	6.56258601599975	0.231532804100026	0.294391690606475	0.195754230349522	0.457972528410758	0.532372081146921	0.41562383293986	0.45619209390186	0.530344664012212	0.413745491435418	0.0042777813268274	0.00515569466063407	0.00516484698404874
215	9.10992249055047	0.24	2.50425549901053	1.81275549427504	3.19575550374602	0.291919185854758	9.05995420474827	6.85691838776298	11.2629900217336	2.14	1.39	3.2	2.63175855292043	3.47730724197704	4.32285593103364	3.07825595669977	4.06725826691544	5.05626057713111	3.08695954991292	4.07831822409892	5.07098394733879	2.50425549901053	2.748739357318	0.406372401462474	8.23122069555422	0.231532804100026	0.294391690606475	0.195754230349522	0.457972528410758	0.532372081146921	0.41562383293986	0.45619209390186	0.530344664012212	0.413745491435418	0.0042777813268274	0.00515569466063407	0.00516484698404874
215	9.10992249055047	0.24	2.52576438026922	1.83186565293799	3.21966310760046	0.275633182078737	8.09657815410848	6.04730194424534	10.1458543639716	2.14	1.26	3.43	2.31557709449653	3.10026704310599	3.88495699171544	2.70713592866394	3.62451516764108	4.54189440661821	2.66863580335544	3.57284328004155	4.47636954602543	2.52576438026922	2.73684193893562	-0.217452486770259	7.32696221606187	0.231532804100026	0.294391690606475	0.195754230349522	0.457972528410758	0.532372081146921	0.41562383293986	0.45619209390186	0.530344664012212	0.413745491435418	0.0042777813268274	0.00515569466063407	0.00516484698404874
215	9.10992249055047	0.24	2.60785382224985	1.87461295811939	3.34109468638032	0.332977574041364	9.98044695007702	7.77499206910846	12.1859018310456	2.03	1.39	2.97	3.11181916004013	3.99451803538302	4.87721691072592	3.67173912555821	4.7132649437362	5.7547907619142	3.70418621703313	4.75465265348347	5.80613956753751	2.60785382224985	2.40402413588919	-0.301226325995166	6.36869056898262	0.231532804100026	0.294391690606475	0.195754230349522	0.457972528410758	0.532372081146921	0.41562383293986	0.45619209390186	0.530344664012212	0.413745491435418	0.0042777813268274	0.00515569466063407	0.00516484698404874
215	9.10992249055047	0.24	2.60859462120802	1.8924133086296	3.32477593378645	0.303656028766916	9.22387377879676	7.04305404240176	11.4046935151918	2.11	1.36	3.04	2.73129218628898	3.57701278843976	4.42273339059053	3.20146341670858	4.19276840492414	5.1840733931397	3.21801202082667	4.21424826676486	5.20982188536938	2.60859462120802	2.5137778924801	0.875016499221295	7.96567774396921	0.231532804100026	0.294391690606475	0.195754230349522	0.457972528410758	0.532372081146921	0.41562383293986	0.45619209390186	0.530344664012212	0.413745491435418	0.0042777813268274	0.00515569466063407	0.00516484698404874
215	9.10992249055047	0.24	2.63086460752741	1.90635893264841	3.35537028240642	0.32423776042821	9.67004473329378	7.49043313914831	11.8496563274392	1.87	1.3	2.95	3.20799016041423	4.14147056370349	5.07495096699276	3.842371982549	4.96044865002671	6.07852531750442	3.85671630753352	4.97787680185572	6.09931220840103	2.63086460752741	2.48350660238272	0.207274468488895	7.00277028979439	0.231532804100026	0.294391690606475	0.195754230349522	0.457972528410758	0.532372081146921	0.41562383293986	0.45619209390186	0.530344664012212	0.413745491435418	0.0042777813268274	0.00515569466063407	0.00516484698404874
215	9.10992249055047	0.24	2.64846555402028	1.91287481525881	3.38405629278176	0.284521376883595	8.59078055950797	6.46382229771886	10.7177388212971	2.15	1.46	3.5	2.46892261938516	3.28133594406342	4.09374926874169	2.88495303563715	3.83426358462726	4.78357413361738	2.88159781198145	3.83041236905273	4.77827343624569	2.64846555402028	2.7381600560946	-0.93895289449116	7.23609889093539	0.231532804100026	0.294391690606475	0.195754230349522	0.457972528410758	0.532372081146921	0.41562383293986	0.45619209390186	0.530344664012212	0.413745491435418	0.0042777813268274	0.00515569466063407	0.00516484698404874
215	9.10992249055047	0.24	2.65806490043449	1.92181131967092	3.39431848119807	0.322289134407077	10.5292860086022	8.14540937649243	12.9131626407121	1.75	1.18	2.89	3.6856200914567	4.76427227512895	5.84292445880121	4.47214968528673	5.78099159086608	7.08983349644544	4.45673753815863	5.76116329856629	7.06515754217039	2.65806490043449	2.47221555969973	0.969371924209827	7.60100728876276	0.231532804100026	0.294391690606475	0.195754230349522	0.457972528410758	0.532372081146921	0.41562383293986	0.45619209390186	0.530344664012212	0.413745491435418	0.0042777813268274	0.00515569466063407	0.00516484698404874
215	9.10992249055047	0.24	2.65953977020714	1.91567236806961	3.40340717234468	0.363717574971909	10.2262587057923	8.11449628472786	12.3380211268567	1.98	1.28	3.13	3.31530114104184	4.17809386636982	5.0408865916978	3.92926273902747	4.95183630411538	5.9744098692033	3.91765814339979	4.93616093686069	5.95604533846298	2.65953977020714	2.60246656126921	1.33708899640967	8.41466034402984	0.231532804100026	0.294391690606475	0.195754230349522	0.457972528410758	0.532372081146921	0.41562383293986	0.45619209390186	0.530344664012212	0.413745491435418	0.0042777813268274	0.00515569466063407	0.00516484698404874
215	9.10992249055047	0.24	2.65982017404914	1.92463397247245	3.39500637562582	0.312949876213864	9.01474227511706	6.92931237664636	11.1001721735878	1.99	1.37	2.96	2.8175941129321	3.66557074978672	4.51354738664133	3.33591826915073	4.33988855064473	5.34385883213874	3.36296373420037	4.3736010174955	5.38744219654983	2.65982017404914	2.48092415785531	-1.03763427785289	6.04771700698653	0.231532804100026	0.294391690606475	0.195754230349522	0.457972528410758	0.532372081146921	0.41562383293986	0.45619209390186	0.530344664012212	0.413745491435418	0.0042777813268274	0.00515569466063407	0.00516484698404874
215	9.10992249055047	0.24	2.6887946450229	1.93229695800776	3.44529233203804	0.304826953653116	9.45877127504143	7.22859102789057	11.6889515221923	2.02	1.41	3.07	2.90671865324928	3.80350566187788	4.70029267050647	3.4331744132399	4.4923846703826	5.5515949275253	3.45967717178138	4.52845500663264	5.59486750116498	2.6887946450229	2.47677938547426	0.848569999774847	8.00673635666633	0.231532804100026	0.294391690606475	0.195754230349522	0.457972528410758	0.532372081146921	0.41562383293986	0.45619209390186	0.530344664012212	0.413745491435418	0.0042777813268274	0.00515569466063407	0.00516484698404874
215	9.10992249055047	0.24	2.69132159022496	1.94625861946833	3.43638456098159	0.32668078620973	9.63140750793542	7.47255025179391	11.7902647640769	2.02	1.35	3.13	3.00886284723323	3.87813841870559	4.74741399017795	3.55484492566306	4.58185745868459	5.60886999170612	3.55996019663289	4.58877213249043	5.61661459442806	2.69132159022496	2.61842779847093	1.19727771465567	8.58773951343874	0.231532804100026	0.294391690606475	0.195754230349522	0.457972528410758	0.532372081146921	0.41562383293986	0.45619209390186	0.530344664012212	0.413745491435418	0.0042777813268274	0.00515569466063407	0.00516484698404874
215	9.10992249055047	0.24	2.71983010411586	1.95545743906226	3.48420276916947	0.32633065271497	8.98719846820915	6.97113475595175	11.0032621804665	1.95	1.29	3.55	2.88407544749444	3.71815484154745	4.55223423560045	3.42759724638372	4.4188640444854	5.41013084258707	3.37339573090322	4.34950764621826	5.32435329414243	2.71983010411586	2.61193255755853	0.413981799509971	7.67060105549932	0.231532804100026	0.294391690606475	0.195754230349522	0.457972528410758	0.532372081146921	0.41562383293986	0.45619209390186	0.530344664012212	0.413745491435418	0.0042777813268274	0.00515569466063407	0.00516484698404874
215	9.10992249055047	0.24	2.72764227941367	1.96444399535073	3.49084056347661	0.274278642801675	8.63930745210821	6.44522296188895	10.8333919423275	2.27	1.43	3.61	2.35175028455537	3.15233373290507	3.95291718125477	2.72322727404182	3.65026901653045	4.57731075901908	2.70501095561432	3.62681731107791	4.54712754762386	2.72764227941367	2.76789229149578	-0.552665051732591	7.56798893182604	0.231532804100026	0.294391690606475	0.195754230349522	0.457972528410758	0.532372081146921	0.41562383293986	0.45619209390186	0.530344664012212	0.413745491435418	0.0042777813268274	0.00515569466063407	0.00516484698404874
215	9.10992249055047	0.24	2.73098398362515	1.96504839101884	3.49691957623146	0.320160005992136	9.22714527539539	7.12785431769481	11.326436233096	2.02	1.43	3.15	2.86160277034576	3.70440013299733	4.54719749564889	3.37872195139723	4.37382091456551	5.36891987773379	3.40063501318476	4.40329993984945	5.40627146714559	2.73098398362515	2.63634310079086	-0.808127500790367	6.52794891400463	0.231532804100026	0.294391690606475	0.195754230349522	0.457972528410758	0.532372081146921	0.41562383293986	0.45619209390186	0.530344664012212	0.413745491435418	0.0042777813268274	0.00515569466063407	0.00516484698404874
215	9.10992249055047	0.24	2.75720609864193	1.98952755785964	3.52488463942422	0.292251249069978	8.80418326910108	6.66505954835668	10.9433069898455	1.98	1.3	2.99	2.72169744185125	3.59521515258031	4.46873286330936	3.22536395683177	4.26053138452474	5.29569881221771	3.23221104185664	4.27012744988826	5.30787691735064	2.75720609864193	2.57850380068695	0.549644866067929	7.73193515486451	0.231532804100026	0.294391690606475	0.195754230349522	0.457972528410758	0.532372081146921	0.41562383293986	0.45619209390186	0.530344664012212	0.413745491435418	0.0042777813268274	0.00515569466063407	0.00516484698404874
215	9.10992249055047	0.24	2.77090451523756	1.99325715036649	3.54855188010864	0.367266360939206	11.1450008531538	8.86105683971996	13.4289448665876	2.17	1.37	3.15	3.35530038180636	4.22013155927357	5.08496273674077	3.91381259352227	4.92260071037625	5.93138882723022	3.92402583918445	4.93403304606084	5.94659657786301	2.77090451523756	2.49281476767833	0.163247417540174	7.11721196792998	0.231532804100026	0.294391690606475	0.195754230349522	0.457972528410758	0.532372081146921	0.41562383293986	0.45619209390186	0.530344664012212	0.413745491435418	0.0042777813268274	0.00515569466063407	0.00516484698404874
215	9.10992249055047	0.24	2.78618223160966	2.01050058122353	3.5618638819958	0.322386055333178	10.3086564031898	7.97524901184386	12.6420637945358	2.09	1.5	3.49	3.11729583687935	4.02935778453564	4.94141973219193	3.65989500053759	4.73071122622808	5.80152745191858	3.66591062552218	4.73737694742293	5.80944735929841	2.78618223160966	2.74148936801031	-1.08987880772613	6.92329038356994	0.231532804100026	0.294391690606475	0.195754230349522	0.457972528410758	0.532372081146921	0.41562383293986	0.45619209390186	0.530344664012212	0.413745491435418	0.0042777813268274	0.00515569466063407	0.00516484698404874
215	9.10992249055047	0.24	2.79235040644975	2.00984491274677	3.57485590015272	0.294593319602001	9.5970153777025	7.27839318061721	11.9156375747878	1.95	1.3	3.15	3.00976237927759	3.96855942243946	4.92735646560133	3.57659486143308	4.71596340472422	5.85533194801536	3.56983638229509	4.70587458032661	5.84294263148915	2.79235040644975	2.59536676840097	0.987486026122349	8.26607876090956	0.231532804100026	0.294391690606475	0.195754230349522	0.457972528410758	0.532372081146921	0.41562383293986	0.45619209390186	0.530344664012212	0.413745491435418	0.0042777813268274	0.00515569466063407	0.00516484698404874
215	9.10992249055047	0.24	2.79994064691738	2.01387302363694	3.58600827019782	0.249917235796544	8.25295721009718	6.02066243047437	10.48525198972	1.83	1.16	2.71	2.62138596641072	3.59332323673101	4.5652605070513	3.15176882687975	4.32035736345167	5.48894590002359	3.15364638667181	4.32439225321208	5.49297800438361	2.79994064691738	2.26288728456301	-0.347281152740004	5.57618939321652	0.231532804100026	0.294391690606475	0.195754230349522	0.457972528410758	0.532372081146921	0.41562383293986	0.45619209390186	0.530344664012212	0.413745491435418	0.0042777813268274	0.00515569466063407	0.00516484698404874
215	9.10992249055047	0.24	2.80082057520145	2.01768125819738	3.58395989220553	0.347475501558995	9.98106085243713	7.84556623823848	12.1165554666358	2.05	1.4	3.27	3.11500333994475	3.96288004554711	4.81075675114948	3.66924202770662	4.66797766391458	5.66671330012254	3.67417268021232	4.67404747100284	5.67239222097107	2.80082057520145	2.61575846192335	0.48222706753012	8.10051941522778	0.231532804100026	0.294391690606475	0.195754230349522	0.457972528410758	0.532372081146921	0.41562383293986	0.45619209390186	0.530344664012212	0.413745491435418	0.0042777813268274	0.00515569466063407	0.00516484698404874
215	9.10992249055047	0.24	2.81193523199449	2.02021741814903	3.60365304583995	0.319750445001237	8.96961441037603	6.9269934235355	11.0122353972166	2.11	1.25	3.12	2.68475309292426	3.47642888598329	4.26810467904231	3.14654284943755	4.07439048365311	5.00223811786866	3.12864314258629	4.0522612958696	4.9747417288971	2.81193523199449	2.5283783664353	0.698049258536749	7.73975143627398	0.231532804100026	0.294391690606475	0.195754230349522	0.457972528410758	0.532372081146921	0.41562383293986	0.45619209390186	0.530344664012212	0.413745491435418	0.0042777813268274	0.00515569466063407	0.00516484698404874
215	9.10992249055047	0.24	2.81827194569043	2.03626693401069	3.60027695737017	0.285514870445469	8.36409495164975	6.29830268703535	10.4298872162641	2.15	1.37	3.41	2.40910771097125	3.19927552621321	3.98944334145518	2.81586879300473	3.73945094835782	4.66303310371091	2.80074044611821	3.71989359201088	4.63919012697664	2.81827194569043	2.60296312158643	-0.211957614309617	7.20707314049751	0.231532804100026	0.294391690606475	0.195754230349522	0.457972528410758	0.532372081146921	0.41562383293986	0.45619209390186	0.530344664012212	0.413745491435418	0.0042777813268274	0.00515569466063407	0.00516484698404874
215	9.10992249055047	0.24	2.85907566340891	2.06350328303166	3.65464804378616	0.326128168051981	9.77751414984751	7.58315145853076	11.9718768411643	1.91	1.33	2.88	3.19290919656313	4.11685234289424	5.04079548922535	3.80954658712568	4.91192822190333	6.01430985668097	3.83925100676116	4.94901406643807	6.05926040148639	2.85907566340891	2.36889274481057	1.25364026216017	7.99918396587633	0.231532804100026	0.294391690606475	0.195754230349522	0.457972528410758	0.532372081146921	0.41562383293986	0.45619209390186	0.530344664012212	0.413745491435418	0.0042777813268274	0.00515569466063407	0.00516484698404874
215	9.10992249055047	0.24	2.87445128590462	2.06541511138944	3.68348746041981	0.272066933413079	8.06605971337015	6.00611892302816	10.1260005037122	2.03	1.27	3.01	2.40124490154567	3.22480873431121	4.04837256707674	2.83265230226227	3.80417752463404	4.77570274700581	2.83185791606108	3.80247538570384	4.77435836379668	2.87445128590462	2.38364683883308	0.40378899128499	7.06352769998611	0.231532804100026	0.294391690606475	0.195754230349522	0.457972528410758	0.532372081146921	0.41562383293986	0.45619209390186	0.530344664012212	0.413745491435418	0.0042777813268274	0.00515569466063407	0.00516484698404874
215	9.10992249055047	0.24	2.87930912896377	2.07298575442754	3.6856325035	0.30794984267161	9.1923070843804	7.04081982627115	11.3437943424896	2.39	1.36	3.32	2.45912924792703	3.21057373500473	3.96201822208242	2.82411167541712	3.68708508406283	4.55005849270853	2.81464112756303	3.67407199484058	4.53500088849585	2.87930912896377	2.67088826949838	0.643437109680559	8.59862292728363	0.231532804100026	0.294391690606475	0.195754230349522	0.457972528410758	0.532372081146921	0.41562383293986	0.45619209390186	0.530344664012212	0.413745491435418	0.0042777813268274	0.00515569466063407	0.00516484698404874
215	9.10992249055047	0.24	2.89723636270877	2.10223249025821	3.69224023515933	0.347438627871289	9.59543506194749	7.54227994008011	11.6485901838149	1.94	1.21	3.29	3.13309435698658	3.98598350687836	4.83887265677015	3.72690474147204	4.74144061384167	5.7559764862113	3.67476694020924	4.67333514967959	5.6725786981185	2.89723636270877	2.49841610633775	0.85810540763422	7.58727515649546	0.231532804100026	0.294391690606475	0.195754230349522	0.457972528410758	0.532372081146921	0.41562383293986	0.45619209390186	0.530344664012212	0.413745491435418	0.0042777813268274	0.00515569466063407	0.00516484698404874
215	9.10992249055047	0.24	2.89881370240674	2.09391148262014	3.70371592219335	0.306675596069169	9.71709475078032	7.43596213822738	11.9982273633333	2.13	1.36	3.36	2.85971327312379	3.73698847821625	4.61426368330871	3.34625182160432	4.37278262127511	5.3993134209459	3.3336225789928	4.3544466449497	5.37669109246647	2.89881370240674	2.59622428046272	-0.653124666962089	6.83003391239137	0.231532804100026	0.294391690606475	0.195754230349522	0.457972528410758	0.532372081146921	0.41562383293986	0.45619209390186	0.530344664012212	0.413745491435418	0.0042777813268274	0.00515569466063407	0.00516484698404874
215	9.10992249055047	0.24	2.90368273301868	2.10054961075076	3.7068158552866	0.291617930486614	9.01138802503422	6.81856380085749	11.204212249211	2.04	1.25	3.32	2.72394267002413	3.59995228825875	4.47596190649337	3.21279386806455	4.24601617512758	5.27923848219061	3.1751345462749	4.19569893815703	5.21730077734022	2.90368273301868	2.61428851084795	-1.3871574722377	5.95043994806454	0.231532804100026	0.294391690606475	0.195754230349522	0.457972528410758	0.532372081146921	0.41562383293986	0.45619209390186	0.530344664012212	0.413745491435418	0.0042777813268274	0.00515569466063407	0.00516484698404874
215	9.10992249055047	0.24	2.91100576739217	2.09549563912641	3.72651589565793	0.278918103714069	9.16956290238877	6.86765449167672	11.4714713131008	1.9	1.3	2.93	2.9027155758656	3.87565115468482	4.84858673350404	3.46629654236151	4.62813384424593	5.78997114613034	3.48218186595547	4.64900692097737	5.81325961945743	2.91100576739217	2.38811248799679	0.601475817549445	7.31644502165576	0.231532804100026	0.294391690606475	0.195754230349522	0.457972528410758	0.532372081146921	0.41562383293986	0.45619209390186	0.530344664012212	0.413745491435418	0.0042777813268274	0.00515569466063407	0.00516484698404874
215	9.10992249055047	0.24	2.91199966679301	2.11320623995286	3.71079309363317	0.29821181701711	9.97660437767432	7.58709459295884	12.3661141623898	2.18	1.39	3.34	2.86535796230451	3.76778520948727	4.67021245667002	3.34054940599577	4.39263533877961	5.44472127156346	3.33487449630653	4.38437645765848	5.43547570635421	2.91199966679301	2.72722230739636	0.413827256410914	8.37737809124822	0.231532804100026	0.294391690606475	0.195754230349522	0.457972528410758	0.532372081146921	0.41562383293986	0.45619209390186	0.530344664012212	0.413745491435418	0.0042777813268274	0.00515569466063407	0.00516484698404874
215	9.10992249055047	0.24	2.93849260952136	2.12722270223413	3.74976251680859	0.278471567814659	8.68539838129877	6.50261067219897	10.8681860903986	2.02	1.33	2.97	2.61239340850265	3.48931815624932	4.366242903996	3.08493494776313	4.12048181144652	5.15602867512991	3.09976182884662	4.14163820963729	5.18334584340115	2.93849260952136	2.41669412578435	-0.499124341821192	6.32965589336127	0.231532804100026	0.294391690606475	0.195754230349522	0.457972528410758	0.532372081146921	0.41562383293986	0.45619209390186	0.530344664012212	0.413745491435418	0.0042777813268274	0.00515569466063407	0.00516484698404874
215	9.10992249055047	0.24	2.96655796878438	2.14592086077149	3.78719507679727	0.285606896710131	8.46826916325178	6.37721926432733	10.5593190621762	2.04	1.22	3.01	2.54762097092163	3.38296978879004	4.21831860665845	3.00482633001313	3.99008989603264	4.97535346205215	2.99315956107061	3.97488280575507	4.95563343534179	2.96655796878438	2.42066723983523	-0.276413532689581	6.47606435498472	0.231532804100026	0.294391690606475	0.195754230349522	0.457972528410758	0.532372081146921	0.41562383293986	0.45619209390186	0.530344664012212	0.413745491435418	0.0042777813268274	0.00515569466063407	0.00516484698404874
215	9.10992249055047	0.24	2.96931940168541	2.14553444479477	3.79310435857605	0.355831210566383	9.56058109018664	7.55219330490243	11.5689688754708	2.04	1.27	3.25	3.01856640246369	3.82130696365165	4.62404752483961	3.56068092555112	4.5075883720977	5.45449581864428	3.53196332868034	4.47182635339494	5.40967851738829	2.96931940168541	2.46905453148072	-0.124269818729372	6.73805004761966	0.231532804100026	0.294391690606475	0.195754230349522	0.457972528410758	0.532372081146921	0.41562383293986	0.45619209390186	0.530344664012212	0.413745491435418	0.0042777813268274	0.00515569466063407	0.00516484698404874
215	9.10992249055047	0.24	2.99195462501116	2.16130833062533	3.82260091939699	0.30382674432248	8.96534497359503	6.84650511304379	11.0841848341463	1.81	1.14	2.85	3.00796645743694	3.93886464914004	4.86976284084314	3.62422612524993	4.74584287000348	5.86745961475703	3.60498079826058	4.72116314581073	5.83664081332133	2.99195462501116	2.33982233075368	-1.05835787801411	5.21940382547546	0.231532804100026	0.294391690606475	0.195754230349522	0.457972528410758	0.532372081146921	0.41562383293986	0.45619209390186	0.530344664012212	0.413745491435418	0.0042777813268274	0.00515569466063407	0.00516484698404874
215	9.10992249055047	0.24	2.99308744490817	2.15809764702782	3.82807724278852	0.264172223535851	8.52319173807575	6.30227522566654	10.744108250485	2.27	1.42	3.02	2.30240127592639	3.11376555768165	3.92512983943691	2.66671377011125	3.60646146976566	4.54620916942006	2.69247483858912	3.64123342202445	4.58901540568493	2.99308744490817	2.50901354690801	-0.663730186526896	6.66096790646664	0.231532804100026	0.294391690606475	0.195754230349522	0.457972528410758	0.532372081146921	0.41562383293986	0.45619209390186	0.530344664012212	0.413745491435418	0.0042777813268274	0.00515569466063407	0.00516484698404874
215	9.10992249055047	0.24	2.99376385750341	2.15400374216258	3.83352397284424	0.246272727526695	8.56897080108035	6.22844690631417	10.9094946958465	2.22	1.54	3.58	2.31337780831285	3.18269822147861	4.05201863464437	2.68810365453486	3.69823843286442	4.70837321119399	2.69198642447006	3.70408172214013	4.71634579491208	2.99376385750341	2.67550745034642	0.156168015368173	8.32920109442906	0.231532804100026	0.294391690606475	0.195754230349522	0.457972528410758	0.532372081146921	0.41562383293986	0.45619209390186	0.530344664012212	0.413745491435418	0.0042777813268274	0.00515569466063407	0.00516484698404874
215	9.10992249055047	0.24	3.0170955736554	2.17177976538841	3.86241138192238	0.308957817713115	9.01878914567448	6.91289576410907	11.1246825272399	2.17	1.29	3.22	2.61620282049728	3.41318347701497	4.21016413353266	3.05135581948389	3.98089826368136	4.91044070787882	3.03494775899054	3.96052472285275	4.88516612628662	3.0170955736554	2.50239355971393	-0.109137507569256	6.89081900189219	0.231532804100026	0.294391690606475	0.195754230349522	0.457972528410758	0.532372081146921	0.41562383293986	0.45619209390186	0.530344664012212	0.413745491435418	0.0042777813268274	0.00515569466063407	0.00516484698404874
215	9.10992249055047	0.24	3.0175915736052	2.18456096801464	3.85062217919576	0.302414407844863	9.88757494407149	7.54295334333292	12.2321965448101	1.83	1.13	3.07	3.2903094624348	4.31305616224806	5.33580286206131	3.95775669871893	5.18797004141263	6.41818338410633	3.90191721114564	5.11438319342759	6.32646897754325	3.0175915736052	2.51030485789457	0.434045709025968	7.28761250684488	0.231532804100026	0.294391690606475	0.195754230349522	0.457972528410758	0.532372081146921	0.41562383293986	0.45619209390186	0.530344664012212	0.413745491435418	0.0042777813268274	0.00515569466063407	0.00516484698404874
215	9.10992249055047	0.24	3.02386872752185	2.17929069475881	3.86844676028489	0.301201223243005	9.43623204976262	7.1921859411228	11.6802781584024	1.99	1.27	2.94	2.92395256940415	3.83625995952627	4.7485673496484	3.4617059612568	4.54179869734655	5.62189143343631	3.47041626908753	4.55152983378935	5.63190344498984	3.02386872752185	2.3731908977398	0.889355748068887	7.46995018330657	0.231532804100026	0.294391690606475	0.195754230349522	0.457972528410758	0.532372081146921	0.41562383293986	0.45619209390186	0.530344664012212	0.413745491435418	0.0042777813268274	0.00515569466063407	0.00516484698404874
215	9.10992249055047	0.24	3.02874779768636	2.19565326518947	3.86184233018325	0.309572773290524	8.81342362271902	6.75844322972808	10.86840401571	1.91	1.2	3.13	2.84341925571955	3.70799274120131	4.57256622668307	3.39195810120167	4.42332096908163	5.45468383696158	3.36034989774892	4.381845059865	5.40166941980777	3.02874779768636	2.39300912946404	0.406377484418921	7.00219354122943	0.231532804100026	0.294391690606475	0.195754230349522	0.457972528410758	0.532372081146921	0.41562383293986	0.45619209390186	0.530344664012212	0.413745491435418	0.0042777813268274	0.00515569466063407	0.00516484698404874
215	9.10992249055047	0.24	3.03577277316971	2.19717115035481	3.87437439598462	0.296010322071337	8.47584593470542	6.43505632965688	10.516635539754	2.17	1.22	3.76	2.43481818940688	3.20698728887918	3.97915638835148	2.83967364391583	3.74023708226925	4.64080052062268	2.75850192375732	3.63350596695188	4.50777634116131	3.03577277316971	2.63876071382079	-0.399358484180409	7.13906636732578	0.231532804100026	0.294391690606475	0.195754230349522	0.457972528410758	0.532372081146921	0.41562383293986	0.45619209390186	0.530344664012212	0.413745491435418	0.0042777813268274	0.00515569466063407	0.00516484698404874
215	9.10992249055047	0.24	3.04244947626871	2.18859513605101	3.89630381648641	0.346765893830798	9.4938781993573	7.45943600210345	11.5283203966112	2	1.26	3.14	3.02888649109305	3.85496697310728	4.6810474551215	3.5849853757248	4.56273295916889	5.54048054261299	3.56521452200729	4.53886023913974	5.50979094447673	3.04244947626871	2.40288261357841	-0.341422006587197	6.27038786054469	0.231532804100026	0.294391690606475	0.195754230349522	0.457972528410758	0.532372081146921	0.41562383293986	0.45619209390186	0.530344664012212	0.413745491435418	0.0042777813268274	0.00515569466063407	0.00516484698404874
215	9.10992249055047	0.24	3.05176584764681	2.20101185020153	3.90251984509209	0.334640107599422	10.1449776429204	7.9115295203708	12.37842576547	2.05	1.26	3.63	3.14843088457443	4.03724221113577	4.92605353769711	3.71042603941788	4.75789025607274	5.80535447272761	3.63265797040427	4.65837114369797	5.68366964864552	3.05176584764681	2.6800137799878	-1.0877087878048	6.40832888192919	0.231532804100026	0.294391690606475	0.195754230349522	0.457972528410758	0.532372081146921	0.41562383293986	0.45619209390186	0.530344664012212	0.413745491435418	0.0042777813268274	0.00515569466063407	0.00516484698404874
215	9.10992249055047	0.24	3.05504995820062	2.21356881117731	3.89653110522393	0.319389475114235	9.59220019464323	7.40598591973212	11.7784144695543	2.12	1.39	3.28	2.85996042301453	3.70420808568107	4.54845574834761	3.34937314187306	4.3380932736866	5.32681340550014	3.35087917249085	4.33887467808861	5.33002930061043	3.05504995820062	2.57614053068075	1.14246175986026	8.55764090569338	0.231532804100026	0.294391690606475	0.195754230349522	0.457972528410758	0.532372081146921	0.41562383293986	0.45619209390186	0.530344664012212	0.413745491435418	0.0042777813268274	0.00515569466063407	0.00516484698404874
215	9.10992249055047	0.24	3.05608351824399	2.21449909041669	3.8976679460713	0.302395436539396	9.23873530710886	7.04787328969094	11.4295973245268	1.93	1.31	3.24	2.9393914273796	3.85311401685767	4.76683660633575	3.49958748763615	4.58744945509063	5.67531142254511	3.48460122564641	4.56909938855944	5.65225968541073	3.05608351824399	2.54107956415753	-0.251261353351467	6.84791171094981	0.231532804100026	0.294391690606475	0.195754230349522	0.457972528410758	0.532372081146921	0.41562383293986	0.45619209390186	0.530344664012212	0.413745491435418	0.0042777813268274	0.00515569466063407	0.00516484698404874
215	9.10992249055047	0.24	3.05681477069242	2.20335529880606	3.91027424257877	0.311771814542758	8.43724932762565	6.48005410691556	10.3944445483358	1.93	1.28	3.06	2.70435568408162	3.52116244721282	4.33796921034402	3.22023082581248	4.19284930675037	5.16546778768826	3.21656678285436	4.18764451556687	5.15834878655241	3.05681477069242	2.40731614016763	-0.0174786049709962	6.44177461945991	0.231532804100026	0.294391690606475	0.195754230349522	0.457972528410758	0.532372081146921	0.41562383293986	0.45619209390186	0.530344664012212	0.413745491435418	0.0042777813268274	0.00515569466063407	0.00516484698404874
215	9.10992249055047	0.24	3.07361285500017	2.22618011179228	3.92104559820805	0.259735667616668	8.41921158924346	6.20007260972344	10.6383505687635	1.87	1.17	3.02	2.65884354303683	3.6105006796879	4.56215781633897	3.18559072541924	4.32578197745212	5.46597322948499	3.15830686624409	4.28832967732309	5.41945133184847	3.07361285500017	2.40372255382746	-0.824265898197822	5.87957520871188	0.231532804100026	0.294391690606475	0.195754230349522	0.457972528410758	0.532372081146921	0.41562383293986	0.45619209390186	0.530344664012212	0.413745491435418	0.0042777813268274	0.00515569466063407	0.00516484698404874
215	9.10992249055047	0.24	3.10386081976121	2.24957412193854	3.95814751758387	0.31884672795394	9.5834106181541	7.39646995630312	11.7703512800051	2.04	1.26	3.22	2.95563785221916	3.82954184140736	4.70344583059556	3.48627819316605	4.51707850523411	5.54787881730216	3.46022944060171	4.48384523438952	5.50580925014659	3.10386081976121	2.54708443388767	0.71175767315676	7.80396851854531	0.231532804100026	0.294391690606475	0.195754230349522	0.457972528410758	0.532372081146921	0.41562383293986	0.45619209390186	0.530344664012212	0.413745491435418	0.0042777813268274	0.00515569466063407	0.00516484698404874
215	9.10992249055047	0.24	3.10873569147206	2.23611934947708	3.98135203346705	0.277612931064188	9.34478107682573	6.99125112890511	11.6983110247463	2.07	1.37	3.28	2.75204870030638	3.67849647265546	4.60494424500453	3.23584389459238	4.32515614676318	5.41446839893398	3.23244511145256	4.31949713736068	5.40871410108665	3.10873569147206	2.5607873236778	1.00524486073306	8.49310444015746	0.231532804100026	0.294391690606475	0.195754230349522	0.457972528410758	0.532372081146921	0.41562383293986	0.45619209390186	0.530344664012212	0.413745491435418	0.0042777813268274	0.00515569466063407	0.00516484698404874
215	9.10992249055047	0.24	3.10935554352197	2.24583873315721	3.97287235388673	0.281474450181697	8.7575855313171	6.57298785583655	10.9421832067977	1.88	1.21	2.99	2.79745880204419	3.7272219676298	4.65698513321541	3.34585455524895	4.45788248595667	5.56991041666439	3.33125878018745	4.43777324668704	5.54435854854253	3.10935554352197	2.40022612262382	0.390600467760079	6.9975787622126	0.231532804100026	0.294391690606475	0.195754230349522	0.457972528410758	0.532372081146921	0.41562383293986	0.45619209390186	0.530344664012212	0.413745491435418	0.0042777813268274	0.00515569466063407	0.00516484698404874
215	9.10992249055047	0.24	3.1183860102639	2.24623614711706	3.99053587341073	0.259802843608492	8.6748215296699	6.38870814556762	10.9609349137722	1.94	1.38	3.08	2.65833907340421	3.60958999874312	4.56084092408203	3.16334565321324	4.2953063988876	5.42726714456196	3.18058458247156	4.31714996257184	5.45675068249376	3.1183860102639	2.48792813891286	-1.20929112016061	5.95699110283068	0.231532804100026	0.294391690606475	0.195754230349522	0.457972528410758	0.532372081146921	0.41562383293986	0.45619209390186	0.530344664012212	0.413745491435418	0.0042777813268274	0.00515569466063407	0.00516484698404874
215	9.10992249055047	0.24	3.12141519420615	2.25590135589523	3.98692903251707	0.297473790107344	10.3283993832447	7.85026189833679	12.8065368681527	1.94	1.39	2.83	3.25883224970238	4.28756663584118	5.31630102197998	3.87589315213239	5.09941871499702	6.32294427786165	3.92600933087356	5.16241770885678	6.40428040405797	3.12141519420615	2.41939847294363	-0.432625985015763	6.56936339523682	0.231532804100026	0.294391690606475	0.195754230349522	0.457972528410758	0.532372081146921	0.41562383293986	0.45619209390186	0.530344664012212	0.413745491435418	0.0042777813268274	0.00515569466063407	0.00516484698404874
215	9.10992249055047	0.24	3.12631431419724	2.25791345057348	3.99471517782101	0.31478501643586	10.1147873238456	7.78482651150582	12.4447481361853	1.95	1.29	3.2	3.22184492550015	4.18612748321112	5.15041004092209	3.8293188918786	4.97541546099836	6.12151203011812	3.81081130147722	4.95163307214277	6.09279150049154	3.12631431419724	2.47053146233467	0.521380338104931	7.42163823569616	0.231532804100026	0.294391690606475	0.195754230349522	0.457972528410758	0.532372081146921	0.41562383293986	0.45619209390186	0.530344664012212	0.413745491435418	0.0042777813268274	0.00515569466063407	0.00516484698404874
215	9.10992249055047	0.24	3.12845080605889	2.2704436485719	3.98645796354588	0.30468785027112	9.19045232568299	7.022824642318	11.358080009048	1.76	1.19	2.89	3.15436017690161	4.12796820372814	5.10157623055468	3.82069318547907	4.99996801295858	6.17924284043808	3.80920618822764	4.9855360943784	6.15943034249758	3.12845080605889	2.29204950211954	-0.128298731032593	6.15812714787688	0.231532804100026	0.294391690606475	0.195754230349522	0.457972528410758	0.532372081146921	0.41562383293986	0.45619209390186	0.530344664012212	0.413745491435418	0.0042777813268274	0.00515569466063407	0.00516484698404874
215	9.10992249055047	0.24	3.13064543735326	2.26288718260473	3.99840369210178	0.267495917112212	8.27434207623321	6.13655041332649	10.4121337391399	2.16	1.4	3.32	2.33675135116291	3.15080602688977	3.96486070261664	2.72881504337132	3.67945304948383	4.63009105559635	2.72814155157154	3.67927580185533	4.62912316585539	3.13064543735326	2.57317328119908	1.01335501121917	8.33213428147013	0.231532804100026	0.294391690606475	0.195754230349522	0.457972528410758	0.532372081146921	0.41562383293986	0.45619209390186	0.530344664012212	0.413745491435418	0.0042777813268274	0.00515569466063407	0.00516484698404874
215	9.10992249055047	0.24	3.13844461963038	2.26411205568094	4.01277718357981	0.309193047761516	9.53936484344193	7.31314314997824	11.7655865369056	2.02	1.19	3.28	2.94084627872212	3.83608046853182	4.73131465834152	3.47351556231948	4.53090163269093	5.58828770306238	3.41647184919104	4.45618610709297	5.49734431679982	3.13844461963038	2.51450643008214	0.352064695237475	7.29089510248199	0.231532804100026	0.294391690606475	0.195754230349522	0.457972528410758	0.532372081146921	0.41562383293986	0.45619209390186	0.530344664012212	0.413745491435418	0.0042777813268274	0.00515569466063407	0.00516484698404874
215	9.10992249055047	0.24	3.14914741038228	2.28036997104916	4.0179248497154	0.315726900855903	10.6676646648019	8.21570254239769	13.1196267872062	1.89	1.33	2.81	3.49403090589459	4.53681834757125	5.57960578924791	4.17827945387869	5.4252796836047	6.6722799133307	4.22188726247165	5.48172223953916	6.73977844163112	3.14914741038228	2.51008931989303	-0.146247176975086	6.86946128691751	0.231532804100026	0.294391690606475	0.195754230349522	0.457972528410758	0.532372081146921	0.41562383293986	0.45619209390186	0.530344664012212	0.413745491435418	0.0042777813268274	0.00515569466063407	0.00516484698404874
215	9.10992249055047	0.24	3.1549531068529	2.26899658429188	4.04090962941392	0.31175156445619	9.26336327053951	7.11443236039919	11.4122941806798	2.1	1.48	3.16	2.76845208017933	3.60466949668813	4.44088691319694	3.24732240624048	4.22818372313265	5.20904504002482	3.27715390915508	4.26621909182482	5.25567435468208	3.1549531068529	2.53034925207553	-0.0564372652440467	7.22150869319515	0.231532804100026	0.294391690606475	0.195754230349522	0.457972528410758	0.532372081146921	0.41562383293986	0.45619209390186	0.530344664012212	0.413745491435418	0.0042777813268274	0.00515569466063407	0.00516484698404874
215	9.10992249055047	0.24	3.15872853558783	2.2918383101173	4.02561876105836	0.310501540926186	9.68133725487572	7.42888506814664	11.9337894416048	1.82	1.3	2.83	3.25995399713462	4.24837829527953	5.23680259342445	3.92674021782507	5.11733537567474	6.30793053352441	3.95609494847238	5.15503553486307	6.35614518173064	3.15872853558783	2.3403500029291	-0.10738608249074	6.35406061589165	0.231532804100026	0.294391690606475	0.195754230349522	0.457972528410758	0.532372081146921	0.41562383293986	0.45619209390186	0.530344664012212	0.413745491435418	0.0042777813268274	0.00515569466063407	0.00516484698404874
215	9.10992249055047	0.24	3.17121873528603	2.29828001980646	4.04415745076559	0.30779491422772	9.5227558668065	7.29311567108086	11.7523960625321	2.05	1.28	2.98	2.89703852686343	3.78271672523256	4.66839492360168	3.41283992637786	4.4562081416391	5.49957635690033	3.41624272529354	4.46209648187929	5.50561494078402	3.17121873528603	2.43565210334886	1.49239324796601	8.37936668535336	0.231532804100026	0.294391690606475	0.195754230349522	0.457972528410758	0.532372081146921	0.41562383293986	0.45619209390186	0.530344664012212	0.413745491435418	0.0042777813268274	0.00515569466063407	0.00516484698404874
215	9.10992249055047	0.24	3.18674459771917	2.30187268011766	4.07161651532068	0.27656482007144	9.20729962039842	6.88232036708566	11.5322788737112	1.95	1.36	3.17	2.84716194959364	3.80898762909624	4.77081330859884	3.38368264130926	4.52675525653684	5.66982787176441	3.38765595220723	4.53309894644299	5.67755505935732	3.18674459771917	2.52094509208034	0.715262059767112	7.84672830937476	0.231532804100026	0.294391690606475	0.195754230349522	0.457972528410758	0.532372081146921	0.41562383293986	0.45619209390186	0.530344664012212	0.413745491435418	0.0042777813268274	0.00515569466063407	0.00516484698404874
215	9.10992249055047	0.24	3.18676150810092	2.30185368310011	4.07166933310172	0.283226258362116	9.44020120123461	7.09548114602937	11.7849212564398	2.02	1.34	3.31	2.85806549593365	3.80252061454894	4.74697573316423	3.37694609503578	4.49286664664041	5.60878719824505	3.36127546565105	4.47223132769106	5.58313080171169	3.18676150810092	2.57142785980674	-1.19569181168657	6.19502820785118	0.231532804100026	0.294391690606475	0.195754230349522	0.457972528410758	0.532372081146921	0.41562383293986	0.45619209390186	0.530344664012212	0.413745491435418	0.0042777813268274	0.00515569466063407	0.00516484698404874
215	9.10992249055047	0.24	3.18933117432315	2.30859449583635	4.07006785280995	0.284462264318775	9.34921645175751	7.03414384615076	11.6642890573643	2.15	1.42	3.46	2.6829305436654	3.5659348069041	4.4489390701428	3.13411472532398	4.16561241745559	5.1971101095872	3.12445405924067	4.15436949419642	5.18269673118673	3.18933117432315	2.6330832615117	0.555322925996696	8.21875495206084	0.231532804100026	0.294391690606475	0.195754230349522	0.457972528410758	0.532372081146921	0.41562383293986	0.45619209390186	0.530344664012212	0.413745491435418	0.0042777813268274	0.00515569466063407	0.00516484698404874
215	9.10992249055047	0.24	3.19953818158086	2.30203190899042	4.09704445417131	0.294253931544076	9.44993494499728	7.16498138940382	11.7348885005907	1.98	1.37	3.07	2.93179936894349	3.8667669603822	4.80173455182092	3.47588935415183	4.58437035458602	5.69285135502021	3.49350163136293	4.60595996455927	5.72129429634965	3.19953818158086	2.47554976044761	-0.641839542251854	6.51919041766898	0.231532804100026	0.294391690606475	0.195754230349522	0.457972528410758	0.532372081146921	0.41562383293986	0.45619209390186	0.530344664012212	0.413745491435418	0.0042777813268274	0.00515569466063407	0.00516484698404874
215	9.10992249055047	0.24	3.22360005735662	2.32089250656439	4.12630760814885	0.335716072401382	9.78604868989105	7.6368150013732	11.9352823784089	1.99	1.33	2.96	3.10506286234828	3.97892267269128	4.85278248303429	3.67621430404952	4.71081362681088	5.74541294957223	3.6955876326654	4.73726541383806	5.77693696476781	3.22360005735662	2.41675897986284	0.80911903129218	7.51525313593947	0.231532804100026	0.294391690606475	0.195754230349522	0.457972528410758	0.532372081146921	0.41562383293986	0.45619209390186	0.530344664012212	0.413745491435418	0.0042777813268274	0.00515569466063407	0.00516484698404874
215	9.10992249055047	0.24	3.2519496767024	2.33886682808345	4.16503252532136	0.289672575960179	9.53315472949711	7.20239393717606	11.8639155218182	1.97	1.33	3.04	2.96285826902564	3.9216664023887	4.88047453575176	3.51681734878709	4.65489172541877	5.79296610205045	3.52780238457377	4.67005913265044	5.81074829881638	3.2519496767024	2.4922398586952	0.718473123755705	7.85412038548674	0.231532804100026	0.294391690606475	0.195754230349522	0.457972528410758	0.532372081146921	0.41562383293986	0.45619209390186	0.530344664012212	0.413745491435418	0.0042777813268274	0.00515569466063407	0.00516484698404874
215	9.10992249055047	0.24	3.26106682618114	2.35544573014441	4.16668792221787	0.283331028023497	8.71723963584004	6.55264449699947	10.8818347746806	1.82	1.31	3.13	2.87300990690073	3.82207761249133	4.77114531808193	3.45996251062098	4.60292365165194	5.74588479268291	3.45816051131803	4.60084697528362	5.74131132532731	3.26106682618114	2.32705233489589	0.438421799138869	7.13439506580395	0.231532804100026	0.294391690606475	0.195754230349522	0.457972528410758	0.532372081146921	0.41562383293986	0.45619209390186	0.530344664012212	0.413745491435418	0.0042777813268274	0.00515569466063407	0.00516484698404874
215	9.10992249055047	0.24	3.26387323377455	2.35989637660183	4.16785009094727	0.271124640726863	9.28835687633067	6.91060521112924	11.6661085415321	1.93	1.23	2.85	2.88469998660572	3.87724694699525	4.86979390738477	3.435152529914	4.61709526845589	5.79903800699778	3.4410475703878	4.62505765341332	5.80935576326862	3.26387323377455	2.3415800055601	-0.0931267324051411	6.50346362226763	0.231532804100026	0.294391690606475	0.195754230349522	0.457972528410758	0.532372081146921	0.41562383293986	0.45619209390186	0.530344664012212	0.413745491435418	0.0042777813268274	0.00515569466063407	0.00516484698404874
215	9.10992249055047	0.24	3.27999816585232	2.37256961229748	4.18742671940715	0.374301829841682	11.3839311892171	9.08593559965983	13.6819267787744	2.07	1.31	2.81	3.5822120847141	4.48821757872618	5.39422307273827	4.21333068716487	5.2789573615179	6.34458403587093	4.25122169523749	5.32510998337247	6.40126694672447	3.27999816585232	2.47300661515389	0.380426302581905	7.41427851810714	0.231532804100026	0.294391690606475	0.195754230349522	0.457972528410758	0.532372081146921	0.41562383293986	0.45619209390186	0.530344664012212	0.413745491435418	0.0042777813268274	0.00515569466063407	0.00516484698404874
215	9.10992249055047	0.24	3.28638598783816	2.37855663848742	4.19421533718891	0.269064758887699	8.65131581356821	6.42504153489031	10.8775900922461	2.01	1.44	2.92	2.59524648972843	3.49449834289332	4.39375019605821	3.06825510106972	4.13140424568461	5.1945533902995	3.1091240081837	4.1862119168248	5.2649612595394	3.28638598783816	2.37349526536071	0.529323602706903	7.35296114261977	0.231532804100026	0.294391690606475	0.195754230349522	0.457972528410758	0.532372081146921	0.41562383293986	0.45619209390186	0.530344664012212	0.413745491435418	0.0042777813268274	0.00515569466063407	0.00516484698404874
215	9.10992249055047	0.24	3.28964763155067	2.38697672400551	4.19231853909582	0.311347935283373	9.39521385746886	7.21364430519258	11.5767834097451	1.81	1.16	2.97	3.17407270914622	4.13398424429082	5.09389577943542	3.82573082903318	4.98271855101106	6.13970627298894	3.7966380674952	4.9452365788282	6.0929219520786	3.28964763155067	2.28514231196542	1.05823882702103	7.26939290491143	0.231532804100026	0.294391690606475	0.195754230349522	0.457972528410758	0.532372081146921	0.41562383293986	0.45619209390186	0.530344664012212	0.413745491435418	0.0042777813268274	0.00515569466063407	0.00516484698404874
215	9.10992249055047	0.24	3.29423188358952	2.38637097704044	4.20209279013859	0.235479113868015	8.60402809690953	6.18352433307061	11.0245318607485	2.07	1.36	2.93	2.4355550352338	3.38893854474654	4.34232205425928	2.86407293169951	3.9851972190273	5.10632150635509	2.88922510208371	4.01932468997559	5.15032936564157	3.29423188358952	2.36227084497562	0.438818168689289	7.21386770773005	0.231532804100026	0.294391690606475	0.195754230349522	0.457972528410758	0.532372081146921	0.41562383293986	0.45619209390186	0.530344664012212	0.413745491435418	0.0042777813268274	0.00515569466063407	0.00516484698404874
215	9.10992249055047	0.24	3.30279574646009	2.39080023176521	4.21479126115497	0.301910873524285	9.25545607127468	7.05810553130086	11.4528066112485	1.93	1.3	2.98	2.95013632165254	3.86858159151022	4.7870268613679	3.5141041269693	4.60812554201849	5.70214695706767	3.52430806803915	4.6207243586712	5.71845717813587	3.30279574646009	2.3854593730092	-1.40877091928556	5.17715500067588	0.231532804100026	0.294391690606475	0.195754230349522	0.457972528410758	0.532372081146921	0.41562383293986	0.45619209390186	0.530344664012212	0.413745491435418	0.0042777813268274	0.00515569466063407	0.00516484698404874
215	9.10992249055047	0.24	3.30449580182617	2.39228945219305	4.21670215145929	0.284538343793209	9.5858515346683	7.21262638491941	11.9590766844172	2.21	1.41	3.11	2.69408239411451	3.58053675234614	4.46699111057777	3.13397107130035	4.16516533647766	5.19635960165497	3.15346269995058	4.19120761690755	5.22761458401331	3.30449580182617	2.50619051258735	-0.139822542296199	7.19418964504567	0.231532804100026	0.294391690606475	0.195754230349522	0.457972528410758	0.532372081146921	0.41562383293986	0.45619209390186	0.530344664012212	0.413745491435418	0.0042777813268274	0.00515569466063407	0.00516484698404874
215	9.10992249055047	0.24	3.30765637939576	2.39662311889459	4.21868963989693	0.222202541460066	8.20535491507104	5.80850091131264	10.6022089188294	1.91	1.41	2.85	2.44655553607044	3.45611661242784	4.46567768878524	2.91928527194987	4.12391632891647	5.32854738588306	2.95857702366066	4.18063012191454	5.40106089642729	3.30765637939576	2.36622216421703	0.482489083310632	7.48194685727121	0.231532804100026	0.294391690606475	0.195754230349522	0.457972528410758	0.532372081146921	0.41562383293986	0.45619209390186	0.530344664012212	0.413745491435418	0.0042777813268274	0.00515569466063407	0.00516484698404874
215	9.10992249055047	0.24	3.31987883761084	2.40563376199731	4.23412391322437	0.273084688926056	8.83803284838096	6.58672800545257	11.0893376913094	1.92	1.33	3.02	2.76090503745425	3.70456612024691	4.64822720303957	3.29077996798942	4.41554918159797	5.54031839520652	3.30274976033378	4.43124254968635	5.55919909633912	3.31987883761084	2.38045411834975	-0.851417031467271	5.99902896943507	0.231532804100026	0.294391690606475	0.195754230349522	0.457972528410758	0.532372081146921	0.41562383293986	0.45619209390186	0.530344664012212	0.413745491435418	0.0042777813268274	0.00515569466063407	0.00516484698404874
215	9.10992249055047	0.24	3.34252219205589	2.40743774371193	4.27760664039986	0.333333038393638	10.717957401326	8.35142326064205	13.08449154201	2.03	1.33	3.25	3.33848134362359	4.28450333665982	5.23052532969604	3.93816802308003	5.05412260800575	6.17007719293147	3.92496387301884	5.03741667990982	6.1500721620996	3.34252219205589	2.49842542241474	1.26606907976792	8.58187664133089	0.231532804100026	0.294391690606475	0.195754230349522	0.457972528410758	0.532372081146921	0.41562383293986	0.45619209390186	0.530344664012212	0.413745491435418	0.0042777813268274	0.00515569466063407	0.00516484698404874
215	9.10992249055047	0.24	3.37291273554314	2.42593091955608	4.3198945515302	0.284487696891138	9.54069781020358	7.17835777537069	11.9030378450365	2.14	1.36	3.23	2.754254883451	3.66065810002435	4.56706131659769	3.22132570769241	4.28143819060988	5.34155067352736	3.21859066944016	4.2780435292386	5.33837161884508	3.37291273554314	2.49601015378696	-0.0430317560212366	7.34660741688993	0.231532804100026	0.294391690606475	0.195754230349522	0.457972528410758	0.532372081146921	0.41562383293986	0.45619209390186	0.530344664012212	0.413745491435418	0.0042777813268274	0.00515569466063407	0.00516484698404874
215	9.10992249055047	0.24	3.38477192251588	2.4322509139042	4.33729293112755	0.287191675464442	9.22504089755712	6.95593784749595	11.4941439476183	1.81	1.15	3.17	3.05434163703498	4.05070130505873	5.04706097308248	3.67961902134119	4.87995101501968	6.08028300869816	3.61938546462274	4.80085726983178	5.98144631150216	3.38477192251588	2.31395970381336	1.61267512531283	7.80821963260935	0.231532804100026	0.294391690606475	0.195754230349522	0.457972528410758	0.532372081146921	0.41562383293986	0.45619209390186	0.530344664012212	0.413745491435418	0.0042777813268274	0.00515569466063407	0.00516484698404874
215	9.10992249055047	0.24	3.39404243823192	2.45418547975074	4.3338993967131	0.286774263223912	9.60966527262638	7.24354324428739	11.9757873009654	1.86	1.29	2.78	3.11887819708673	4.13766778071392	5.15645736434111	3.74023387777359	4.96199089238371	6.18374790699383	3.7706619720295	5.0026942429924	6.23296049775746	3.39404243823192	2.33157429606223	0.693597414296702	7.17666329373125	0.231532804100026	0.294391690606475	0.195754230349522	0.457972528410758	0.532372081146921	0.41562383293986	0.45619209390186	0.530344664012212	0.413745491435418	0.0042777813268274	0.00515569466063407	0.00516484698404874
215	9.10992249055047	0.24	3.40260420214407	2.46836310162434	4.33684530266379	0.289875041372833	9.26604119363516	7.0017010565746	11.5303813306957	1.96	1.41	3.06	2.89114772971738	3.82614078264462	4.76113383557186	3.43454114782045	4.54526685726691	5.65599256671337	3.46344105045559	4.58303771013259	5.70057753699282	3.40260420214407	2.42262212123234	-0.209448680005207	6.82684588113546	0.231532804100026	0.294391690606475	0.195754230349522	0.457972528410758	0.532372081146921	0.41562383293986	0.45619209390186	0.530344664012212	0.413745491435418	0.0042777813268274	0.00515569466063407	0.00516484698404874
215	9.10992249055047	0.24	3.40399622838016	2.46507181827158	4.34292063848874	0.301224061517304	9.37903850394829	7.14871469060552	11.6093623172911	1.89	1.23	2.69	3.03281746200374	3.9790246194831	4.92523177696245	3.62472571876116	4.75560202831832	5.88647833787548	3.64893869419459	4.78800438114304	5.92665316164665	3.40399622838016	2.2642465437856	-2.34478906266903	3.99937627508473	0.231532804100026	0.294391690606475	0.195754230349522	0.457972528410758	0.532372081146921	0.41562383293986	0.45619209390186	0.530344664012212	0.413745491435418	0.0042777813268274	0.00515569466063407	0.00516484698404874
215	9.10992249055047	0.24	3.40684234765015	2.45601958223385	4.35766511306644	0.293894463137602	10.0626482337458	7.62743576377245	12.4978607037192	2.07	1.33	3.21	3.00523927672822	3.96472243576078	4.92420559479334	3.53422564870743	4.66259835979734	5.79097107088726	3.52663795810521	4.65165602321383	5.77815391616588	3.40684234765015	2.48899463410907	1.04175477884422	8.17298616779434	0.231532804100026	0.294391690606475	0.195754230349522	0.457972528410758	0.532372081146921	0.41562383293986	0.45619209390186	0.530344664012212	0.413745491435418	0.0042777813268274	0.00515569466063407	0.00516484698404874
215	9.10992249055047	0.24	3.44386527397757	2.49599328336919	4.39173726458596	0.28457357863203	9.25570375007581	6.96441350075331	11.5469939993983	1.92	1.25	3.05	2.91375585861052	3.87238078618244	4.83100571375437	3.47151007787595	4.61363600003746	5.75576192219897	3.4601134914796	4.59786587207403	5.7356844327442	3.44386527397757	2.29059676931045	-0.637187559734314	5.75220364216838	0.231532804100026	0.294391690606475	0.195754230349522	0.457972528410758	0.532372081146921	0.41562383293986	0.45619209390186	0.530344664012212	0.413745491435418	0.0042777813268274	0.00515569466063407	0.00516484698404874
215	9.10992249055047	0.24	3.45815415467442	2.49561462828454	4.42069368106431	0.282615629174786	9.1674912296899	6.88707652735013	11.4479059320297	1.93	1.23	3.15	2.87182273718324	3.82272647208135	4.77363020697946	3.41900691559969	4.55109156817648	5.68317622075326	3.39152255001143	4.51332876499131	5.63701169849508	3.45815415467442	2.3919867714768	-0.279912866505187	6.48810431212816	0.231532804100026	0.294391690606475	0.195754230349522	0.457972528410758	0.532372081146921	0.41562383293986	0.45619209390186	0.530344664012212	0.413745491435418	0.0042777813268274	0.00515569466063407	0.00516484698404874
215	9.10992249055047	0.24	3.47652482085845	2.5141461049898	4.4389035367271	0.279463813730508	9.21665078004138	6.90605645986808	11.5272451002147	1.92	1.22	3.03	2.89146218023485	3.858873340203	4.82628450017115	3.44551493273273	4.59829833088593	5.75108172903912	3.42720939789345	4.57467216538937	5.72136280144851	3.47652482085845	2.34599631742733	1.83289187491663	8.3526951397342	0.231532804100026	0.294391690606475	0.195754230349522	0.457972528410758	0.532372081146921	0.41562383293986	0.45619209390186	0.530344664012212	0.413745491435418	0.0042777813268274	0.00515569466063407	0.00516484698404874
215	9.10992249055047	0.24	3.48852464735366	2.52418727853031	4.45286201617701	0.32050619940468	10.7838530147163	8.33234140935374	13.2353646200788	1.84	1.22	2.75	3.61490052079135	4.67846358711059	5.74202665342982	4.34267031978596	5.62035520620545	6.89804009262495	4.36117008570523	5.64512978917356	6.92747676544244	3.48852464735366	2.28318600377513	0.0421663772726497	6.27539827015867	0.231532804100026	0.294391690606475	0.195754230349522	0.457972528410758	0.532372081146921	0.41562383293986	0.45619209390186	0.530344664012212	0.413745491435418	0.0042777813268274	0.00515569466063407	0.00516484698404874
215	9.10992249055047	0.24	3.51776083330395	2.52730935286539	4.50821231374252	0.287816184235458	9.79851040821099	7.39202094573577	12.2049998706862	2.05	1.4	2.98	2.94247867631661	3.90040939378824	4.85834011125987	3.46790858814664	4.59689422488465	5.72587986162266	3.50057396422143	4.63980310374498	5.7806499984933	3.51776083330395	2.40984185013475	1.25447609548849	8.25145827732571	0.231532804100026	0.294391690606475	0.195754230349522	0.457972528410758	0.532372081146921	0.41562383293986	0.45619209390186	0.530344664012212	0.413745491435418	0.0042777813268274	0.00515569466063407	0.00516484698404874
215	9.10992249055047	0.24	3.55043819680678	2.56766072705708	4.53321566655648	0.307835740674744	10.1995991993484	7.81171296367275	12.5874854350241	2.16	1.27	3.01	2.97177866896948	3.88019266371135	4.78860665845322	3.46971237857562	4.53033486548519	5.59095735239475	3.46788802707089	4.52919197371962	5.58984349940145	3.55043819680678	2.44116087724596	-0.00187648093465662	6.89328472238017	0.231532804100026	0.294391690606475	0.195754230349522	0.457972528410758	0.532372081146921	0.41562383293986	0.45619209390186	0.530344664012212	0.413745491435418	0.0042777813268274	0.00515569466063407	0.00516484698404874
215	9.10992249055047	0.24	3.55559401773061	2.56534400805303	4.5458440274082	0.286949060225879	9.28861170736403	7.00251738597838	11.5747060287497	1.97	1.19	2.97	2.87296873003168	3.81089963933513	4.74883054863859	3.40812786440841	4.5207708366317	5.63341380885499	3.39150185269126	4.49858718715884	5.6056580375434	3.55559401773061	2.32747937926597	-0.254497297821666	6.17150443021264	0.231532804100026	0.294391690606475	0.195754230349522	0.457972528410758	0.532372081146921	0.41562383293986	0.45619209390186	0.530344664012212	0.413745491435418	0.0042777813268274	0.00515569466063407	0.00516484698404874
215	9.10992249055047	0.24	3.56832268036854	2.57571139290948	4.56093396782761	0.240582915307538	8.6821000590929	6.27375873189137	11.0904413862944	2.2	1.48	3.2	2.35188559664567	3.25471650253614	4.15754740842662	2.73786804586614	3.78886809943309	4.83986815300004	2.76000223148803	3.82035538693512	4.87712709618092	3.56832268036854	2.49129595189951	-0.00585598123365696	7.48414415557824	0.231532804100026	0.294391690606475	0.195754230349522	0.457972528410758	0.532372081146921	0.41562383293986	0.45619209390186	0.530344664012212	0.413745491435418	0.0042777813268274	0.00515569466063407	0.00516484698404874
215	9.10992249055047	0.24	3.57469464911637	2.57026104021355	4.57912825801919	0.297140945865749	10.3337106814091	7.85232294872707	12.8150984140911	2.01	1.29	3.22	3.16946677947349	4.17103994923258	5.17261311899168	3.74654777214574	4.93048248069165	6.11441718923756	2.77349770203255	4.90505464367156	6.08198081058397	3.57469464911637	2.47041762535304	-0.0218051265936864	7.04082592917185	0.231532804100026	0.294391690606475	0.195754230349522	0.457972528410758	0.532372081146921	0.41562383293986	0.45619209390186	0.530344664012212	0.413745491435418	0.0042777813268274	0.00515569466063407	0.00516484698404874
215	9.10992249055047	0.24	3.58682446555758	2.58750962463983	4.58613930647532	0.306075172599138	10.3220086107325	7.89544410869479	12.7485731127702	1.88	1.22	2.9	3.37062810530891	4.40654785818336	5.44246761105782	4.0342100668818	5.27407331045517	6.51393655402853	4.03542099010783	5.27274201713086	6.51487591546419	3.58682446555758	2.32581553341736	1.04419833568571	7.62491292004126	0.231532804100026	0.294391690606475	0.195754230349522	0.457972528410758	0.532372081146921	0.41562383293986	0.45619209390186	0.530344664012212	0.413745491435418	0.0042777813268274	0.00515569466063407	0.00516484698404874
215	9.10992249055047	0.24	3.65288513194631	2.63115940056761	4.67461086332502	0.317157255081115	9.89965750157051	7.63173267279895	12.1675823303421	1.89	1.27	2.96	3.23827959806717	4.200600347212	5.16292109635683	3.87043495669706	5.02061354821465	6.17079213973224	3.87675384895519	5.02718394466345	6.1803357878887	3.65288513194631	2.27464231105502	-0.108206508017786	6.34727180631194	0.231532804100026	0.294391690606475	0.195754230349522	0.457972528410758	0.532372081146921	0.41562383293986	0.45619209390186	0.530344664012212	0.413745491435418	0.0042777813268274	0.00515569466063407	0.00516484698404874
215	9.10992249055047	0.24	3.6539969085757	2.64584550767155	4.66214830947985	0.310221225134182	11.0658508123371	8.48959234985426	13.64210927482	1.9	1.35	2.78	3.59627218643146	4.68759981111356	5.77892743579566	4.29668347639448	5.60055846950431	6.90443346261414	4.34962744716231	5.6685861289462	6.98731458240958	3.6539969085757	2.35553296202173	-0.0275544829742679	6.72110995823258	0.231532804100026	0.294391690606475	0.195754230349522	0.457972528410758	0.532372081146921	0.41562383293986	0.45619209390186	0.530344664012212	0.413745491435418	0.0042777813268274	0.00515569466063407	0.00516484698404874
215	9.10992249055047	0.24	3.6799950836227	2.65290001988244	4.70709014736297	0.246659574030893	8.87558529131061	6.45383639000909	11.2973341926121	2.2	1.44	3.08	2.41846582099831	3.32597518301201	4.2334845450257	2.81516044806429	3.87152619861869	4.92789194917308	2.83989202016295	3.90342491851409	4.97103541357949	3.6799950836227	2.45764396773828	-0.0216183495648217	7.27684447484804	0.231532804100026	0.294391690606475	0.195754230349522	0.457972528410758	0.532372081146921	0.41562383293986	0.45619209390186	0.530344664012212	0.413745491435418	0.0042777813268274	0.00515569466063407	0.00516484698404874
215	9.10992249055047	0.24	3.68447110474299	2.66163586637168	4.7073063431143	0.292305404163171	8.95044664508241	6.77607043986584	11.124822850299	1.97	1.23	2.97	2.7770878187248	3.66822874271903	4.55936966671325	3.29361444199316	4.35050381989776	5.40739319780236	3.28667028483099	4.34281188605346	5.3978259931089	3.68447110474299	2.26867392543924	-0.204227116992063	6.17979264949846	0.231532804100026	0.294391690606475	0.195754230349522	0.457972528410758	0.532372081146921	0.41562383293986	0.45619209390186	0.530344664012212	0.413745491435418	0.0042777813268274	0.00515569466063407	0.00516484698404874
215	9.10992249055047	0.24	3.68593076933191	2.6694687326942	4.70239280596961	0.282564454003048	9.62348085641621	7.22933651806203	12.0176251947704	1.82	1.1	2.84	3.16034887277257	4.20696377886644	5.2535786849603	3.80336319902983	5.06292560104441	6.32248800305898	3.77210534824413	5.02106922613399	6.26968772861844	3.68593076933191	2.18972223155629	0.3568892575095	6.34173110969848	0.231532804100026	0.294391690606475	0.195754230349522	0.457972528410758	0.532372081146921	0.41562383293986	0.45619209390186	0.530344664012212	0.413745491435418	0.0042777813268274	0.00515569466063407	0.00516484698404874
215	9.10992249055047	0.24	3.71254997867786	2.66775027025694	4.75734968709879	0.25783559311388	8.98668414873002	6.60620947180457	11.3671588256555	1.88	1.24	2.71	2.81502060653602	3.8293822154863	4.84374382443659	3.36779310378658	4.58134018171449	5.7948872596424	3.39292638946695	4.61470014665773	5.83730675700893	3.71254997867786	2.2320458151211	0.0989590192345939	6.24706892241352	0.231532804100026	0.294391690606475	0.195754230349522	0.457972528410758	0.532372081146921	0.41562383293986	0.45619209390186	0.530344664012212	0.413745491435418	0.0042777813268274	0.00515569466063407	0.00516484698404874
215	9.10992249055047	0.24	3.71422185706348	2.68990427698362	4.73853943714335	0.29746782901416	10.8904688831086	8.27743436742625	13.5035033987909	2.14	1.53	3.03	3.17294936439331	4.17459139955087	5.17623343470843	3.710305644337	4.88158122104665	6.0528567977563	3.76685084847463	4.95596324376881	6.14456902332016	3.71422185706348	2.53927566103198	0.487163237829246	8.08175282117986	0.231532804100026	0.294391690606475	0.195754230349522	0.457972528410758	0.532372081146921	0.41562383293986	0.45619209390186	0.530344664012212	0.413745491435418	0.0042777813268274	0.00515569466063407	0.00516484698404874
215	9.10992249055047	0.24	3.71806122197856	2.68895673523569	4.74716570872144	0.333534356206982	10.5496495548837	8.22133265672069	12.8779664530467	1.87	1.25	2.78	3.51575473922619	4.51143165815556	5.50710857708493	4.20955348269679	5.40171720076162	6.59388091882644	4.23409474538171	5.43216679443022	6.63318745253332	3.71806122197856	2.26225995932172	-0.0594533197851711	6.08609354642855	0.231532804100026	0.294391690606475	0.195754230349522	0.457972528410758	0.532372081146921	0.41562383293986	0.45619209390186	0.530344664012212	0.413745491435418	0.0042777813268274	0.00515569466063407	0.00516484698404874
215	9.10992249055047	0.24	3.72175417382137	2.69047779859738	4.75303054904536	0.318932613869677	10.3344797144421	7.97661081261555	12.6923486162687	2.15	1.29	2.99	3.04276704390421	3.94220240020586	4.84163775650751	3.55455087060957	4.60526841903445	5.65598596745934	3.55970968604773	4.61268182926198	5.66509906044181	3.72175417382137	2.40640211638658	-0.628499330100927	6.32347343300599	0.231532804100026	0.294391690606475	0.195754230349522	0.457972528410758	0.532372081146921	0.41562383293986	0.45619209390186	0.530344664012212	0.413745491435418	0.0042777813268274	0.00515569466063407	0.00516484698404874
215	9.10992249055047	0.24	3.75023625648705	2.72153087053583	4.77894164243827	0.291625551878001	10.1955299934	7.71460333968826	12.6764566471117	2.04	1.17	2.98	3.07678576582196	4.06624426136362	5.05570275690528	3.62767714246952	4.79429589362584	5.96091464478216	3.59980259935274	4.75692022046813	5.91688170994169	3.75023625648705	2.34614399933303	-0.246436843949726	6.38470203370974	0.231532804100026	0.294391690606475	0.195754230349522	0.457972528410758	0.532372081146921	0.41562383293986	0.45619209390186	0.530344664012212	0.413745491435418	0.0042777813268274	0.00515569466063407	0.00516484698404874
215	9.10992249055047	0.24	3.76271721929609	2.70741704755127	4.8180173910409	0.307774568253592	10.6787435872454	8.17832320646409	13.1791639680267	1.67	1.09	2.55	3.83782660247794	5.01119424918036	6.18456189588277	4.6991149539909	6.13581077854649	7.57250660310208	4.70538633557625	6.14462375815809	7.5818956189145	3.76271721929609	2.07702107292505	-1.09422779138619	4.33089199028033	0.231532804100026	0.294391690606475	0.195754230349522	0.457972528410758	0.532372081146921	0.41562383293986	0.45619209390186	0.530344664012212	0.413745491435418	0.0042777813268274	0.00515569466063407	0.00516484698404874
215	9.10992249055047	0.24	3.77895989436026	2.72248590662613	4.83543388209439	0.293833398425554	9.63940238592021	7.30627431419404	11.9725304576464	1.85	1.28	2.8	3.15980164411885	4.16882780436828	5.1778539646177	3.79317885076066	5.00446269765848	6.21574654455631	3.81901831619878	5.03882533819509	6.25925658529078	3.77895989436026	2.27565974372774	0.622741269046222	7.00927201112249	0.231532804100026	0.294391690606475	0.195754230349522	0.457972528410758	0.532372081146921	0.41562383293986	0.45619209390186	0.530344664012212	0.413745491435418	0.0042777813268274	0.00515569466063407	0.00516484698404874
215	9.10992249055047	0.24	3.7792388676619	2.74251563504907	4.81596210027473	0.306145914473287	10.413836553869	7.96609218862302	12.8615809191149	2.04	1.35	2.83	3.17824479825858	4.15482536148884	5.13140592471911	3.74759279114812	4.89911714218061	6.05064149321311	3.78762688040122	4.95002208850169	6.11556770707557	3.7792388676619	2.33174743072164	0.154679886620103	6.92467586538035	0.231532804100026	0.294391690606475	0.195754230349522	0.457972528410758	0.532372081146921	0.41562383293986	0.45619209390186	0.530344664012212	0.413745491435418	0.0042777813268274	0.00515569466063407	0.00516484698404874
215	9.10992249055047	0.24	3.80021786616946	2.75309086878216	4.84734486355677	0.264062820928472	10.9948487586752	8.12907788813601	13.8606196292143	2.01	1.5	3.02	3.27709626463338	4.43238191257203	5.58766756051069	3.87273717110085	5.23800608928806	6.60327500747528	3.92630940751222	5.30979033181544	6.69459475762405	3.80021786616946	2.51533551032934	1.93926786359544	9.65624995244191	0.231532804100026	0.294391690606475	0.195754230349522	0.457972528410758	0.532372081146921	0.41562383293986	0.45619209390186	0.530344664012212	0.413745491435418	0.0042777813268274	0.00515569466063407	0.00516484698404874
215	9.10992249055047	0.24	3.80477171390559	2.74013619981801	4.86940722799317	0.324329648652363	10.6028123554872	8.21345756301226	12.9921671479621	1.99	1.24	3.13	3.35067180355735	4.32540670300987	5.3001416024624	3.96987728797066	5.12474358523699	6.27960988250331	3.94414215262706	5.09185095563542	6.23883566768743	3.80477171390559	2.32279660720643	0.244313153307087	6.9083194724341	0.231532804100026	0.294391690606475	0.195754230349522	0.457972528410758	0.532372081146921	0.41562383293986	0.45619209390186	0.530344664012212	0.413745491435418	0.0042777813268274	0.00515569466063407	0.00516484698404874
215	9.10992249055047	0.24	3.81637332309514	2.7496960192736	4.88305062691667	0.285175664353683	10.1968952969759	7.67633636952098	12.7174542244307	1.95	1.3	2.96	3.1726580211445	4.21441428533179	5.25617054951907	3.76973272519947	5.00754110373113	6.24534948226279	3.78175073845078	5.02116967290189	6.26544174619393	3.81637332309514	2.32546496361079	-0.481478684386463	6.13160315870611	0.231532804100026	0.294391690606475	0.195754230349522	0.457972528410758	0.532372081146921	0.41562383293986	0.45619209390186	0.530344664012212	0.413745491435418	0.0042777813268274	0.00515569466063407	0.00516484698404874
215	9.10992249055047	0.24	3.91142893909218	2.81608332446839	5.00677455371596	0.286133210454039	10.4788958052146	7.89469987111623	13.0630917393129	1.99	1.26	2.84	3.20825202903879	4.25841884783549	5.30858566663218	3.79795681828354	5.04115348540417	6.2843501525248	3.81486307214254	5.06233957554863	6.31166172547859	3.91142893909218	2.31885962111016	-0.545420939350488	6.03785454471057	0.231532804100026	0.294391690606475	0.195754230349522	0.457972528410758	0.532372081146921	0.41562383293986	0.45619209390186	0.530344664012212	0.413745491435418	0.0042777813268274	0.00515569466063407	0.00516484698404874
215	9.10992249055047	0.24	3.93734573959609	2.83436923222282	5.04032224696935	0.255146959977542	9.42142142448799	6.90813497233524	11.9347078766408	1.99	1.24	2.83	2.8068087511164	3.82796922875831	4.84912970640022	3.32259059986789	4.5314004992314	5.7402103985949	3.33331905971993	4.54587835796347	5.75901654890409	3.93734573959609	2.26986979814567	-0.288978784517088	6.28224134523207	0.231532804100026	0.294391690606475	0.195754230349522	0.457972528410758	0.532372081146921	0.41562383293986	0.45619209390186	0.530344664012212	0.413745491435418	0.0042777813268274	0.00515569466063407	0.00516484698404874
215	9.10992249055047	0.24	4.04030130808942	2.92779354341723	5.1528090727616	0.331394314691	10.8904666742303	8.47531473513142	13.3056186133292	1.82	1.29	2.77	3.70962436202983	4.76673041074648	5.82383645946314	4.46569247723521	5.73825003797183	7.01080759870844	4.50636406565789	5.78915298228084	7.07276026712299	4.04030130808942	2.13416890099611	-0.17813221689726	5.81203856468747	0.231532804100026	0.294391690606475	0.195754230349522	0.457972528410758	0.532372081146921	0.41562383293986	0.45619209390186	0.530344664012212	0.413745491435418	0.0042777813268274	0.00515569466063407	0.00516484698404874
215	9.10992249055047	0.24	4.14612628271671	3.00875183872884	5.28350072670459	0.292525244035267	10.7398955183825	8.13218537203988	13.3476056647251	1.81	1.28	2.95	3.58101054315678	4.7293165765702	5.87762260998363	4.31700488941432	5.70131881450535	7.08563273959637	4.32702688905573	5.71525605573149	7.10307642779838	4.14612628271671	2.26880807158337	-0.808709942005952	5.5834185878492	0.231532804100026	0.294391690606475	0.195754230349522	0.457972528410758	0.532372081146921	0.41562383293986	0.45619209390186	0.530344664012212	0.413745491435418	0.0042777813268274	0.00515569466063407	0.00516484698404874
215	9.10992249055047	0.24	4.29102372451294	3.08461292675125	5.49743452227464	0.274488407229205	10.9322539113767	8.15730273646181	13.7072050862916	1.97	1.29	2.93	3.35529184918843	4.4966950016631	5.63809815413777	3.98252204747275	5.33729636341929	6.69207067936583	3.99647068776845	5.35637087450306	6.7180092617874	4.29102372451294	2.28805976806115	1.03871893405804	7.68466037683401	0.231532804100026	0.294391690606475	0.195754230349522	0.457972528410758	0.532372081146921	0.41562383293986	0.45619209390186	0.530344664012212	0.413745491435418	0.0042777813268274	0.00515569466063407	0.00516484698404874
215	9.10992249055047	0.25	1.8879914280962	1.37520338920617	2.40077946698623	0.439742582900605	11.680464095472	9.62201512017926	13.7389130707647	1.97	1.46	3.28	3.9525758676314	4.79815505690427	5.64373424617715	4.69011021463238	5.69347099142775	6.69683176822313	4.71132688387517	5.71956815543687	6.72899856563443	1.8879914280962	2.83055900033858	-0.100141135809365	7.56838666104327	0.231532804100026	0.294391690606475	0.195754230349522	0.457972528410758	0.532372081146921	0.41562383293986	0.45619209390186	0.530344664012212	0.413745491435418	0.0042777813268274	0.00515569466063407	0.00516484698404874
215	9.10992249055047	0.25	2.02251899415306	1.47049288464073	2.57454510366538	0.325968471110874	9.66669597032452	7.49641566467005	11.836976275979	1.86	1.29	2.96	3.22217618927143	4.15502541185151	5.08787463443159	3.86257008783773	4.98081915056674	6.09906821329574	3.87338547513548	4.9954485888286	6.11711777359269	2.02251899415306	2.57334478190115	0.444939041213578	7.20250550445248	0.231532804100026	0.294391690606475	0.195754230349522	0.457972528410758	0.532372081146921	0.41562383293986	0.45619209390186	0.530344664012212	0.413745491435418	0.0042777813268274	0.00515569466063407	0.00516484698404874
215	9.10992249055047	0.25	2.08161375042556	1.51731461547257	2.64591288537855	0.347495575628594	10.1936473291494	8.01276538766689	12.374529270632	1.91	1.13	2.97	3.36847212570613	4.28528918871999	5.20210625173385	4.01758629449898	5.11107661576894	6.20456693703889	3.97413064615336	5.05581276732861	6.1368773071758	2.08161375042556	2.48444232123884	-0.134297010609308	6.31558868516846	0.231532804100026	0.294391690606475	0.195754230349522	0.457972528410758	0.532372081146921	0.41562383293986	0.45619209390186	0.530344664012212	0.413745491435418	0.0042777813268274	0.00515569466063407	0.00516484698404874
215	9.10992249055047	0.25	2.11433701128311	1.54594612768175	2.68272789488446	0.344372763018882	9.48198832925251	7.43931473826162	11.5246619202434	2.2	1.41	3.18	2.78657426861916	3.55170679333517	4.31683931805118	3.24337483630798	4.13393483503158	5.02449483375518	3.25829715704154	4.15318678851963	5.04692714715025	2.11433701128311	2.75089143553835	0.741438548470535	8.34103911471362	0.231532804100026	0.294391690606475	0.195754230349522	0.457972528410758	0.532372081146921	0.41562383293986	0.45619209390186	0.530344664012212	0.413745491435418	0.0042777813268274	0.00515569466063407	0.00516484698404874
215	9.10992249055047	0.25	2.37225453577524	1.72918909810058	3.01531997344989	0.387916241319278	11.8889721388167	9.55730679748828	14.2206374801452	1.98	1.32	2.97	3.91029609839749	4.86427843674426	5.81826077509103	4.63587262626704	5.76687153197561	6.89787043768417	4.6556679919382	5.79101786420856	6.92953213320233	2.37225453577524	2.54845194313994	-1.16281809127	6.12627310853484	0.231532804100026	0.294391690606475	0.195754230349522	0.457972528410758	0.532372081146921	0.41562383293986	0.45619209390186	0.530344664012212	0.413745491435418	0.0042777813268274	0.00515569466063407	0.00516484698404874
215	9.10992249055047	0.25	2.39793705428232	1.74607154415017	3.04980256441446	0.361841309800769	10.028462152594	7.94912424168538	12.1078000635027	2	1.3	3.24	3.21959998784397	4.06178537948476	4.90397077112554	3.80863580176534	4.80490162560603	5.80116744944672	3.79015077389943	4.78117362673992	5.77057761130484	2.39793705428232	2.62876058996455	1.55428040121369	8.91305481120154	0.231532804100026	0.294391690606475	0.195754230349522	0.457972528410758	0.532372081146921	0.41562383293986	0.45619209390186	0.530344664012212	0.413745491435418	0.0042777813268274	0.00515569466063407	0.00516484698404874
215	9.10992249055047	0.25	2.40484228427281	1.7624288723708	3.04725569617482	0.376107983453415	9.91812551456832	7.9237198467891	11.9125311823475	2.13	1.35	3.55	3.05392146516477	3.8225955723829	4.59126967960103	3.57509204289425	4.47494513854225	5.37479823419024	3.53695902074671	4.426789646059	5.3171602143881	2.40484228427281	2.90549069414341	0.164430993699116	8.17959733163864	0.231532804100026	0.294391690606475	0.195754230349522	0.457972528410758	0.532372081146921	0.41562383293986	0.45619209390186	0.530344664012212	0.413745491435418	0.0042777813268274	0.00515569466063407	0.00516484698404874
215	9.10992249055047	0.25	2.42834973538669	1.77194248443285	3.08475698634054	0.307497879437505	9.05874546759376	6.93626838423458	11.1812225509529	1.91	1.21	2.8	2.92073616566368	3.81447257186296	4.70820897806225	3.48486306686855	4.55122059347246	5.61757812007637	3.49368571283004	4.56037954605126	5.6301220398927	2.42834973538669	2.3670840985724	-0.540315821171851	5.78370578342717	0.231532804100026	0.294391690606475	0.195754230349522	0.457972528410758	0.532372081146921	0.41562383293986	0.45619209390186	0.530344664012212	0.413745491435418	0.0042777813268274	0.00515569466063407	0.00516484698404874
215	9.10992249055047	0.25	2.43515883145424	1.77925882169623	3.09105884121225	0.394095486889197	10.829034539027	8.73262289414817	12.9254461839059	1.9	1.29	3.05	3.68959778796873	4.57534721988341	5.4610966517981	4.40558601214668	5.46322034839733	6.52085468464799	4.40549572581084	5.46181103381196	6.52001023414479	2.43515883145424	2.57890631273689	0.330214355611658	7.33513685157966	0.231532804100026	0.294391690606475	0.195754230349522	0.457972528410758	0.532372081146921	0.41562383293986	0.45619209390186	0.530344664012212	0.413745491435418	0.0042777813268274	0.00515569466063407	0.00516484698404874
215	9.10992249055047	0.25	2.47104419260325	1.80597559272057	3.13611279248592	0.293807416259623	9.27628185819331	7.03090316691898	11.5216605494676	2.22	1.38	3.55	2.61485573698737	3.44993214370181	4.28500855041624	3.03920233911084	4.00979744029483	4.98039254147881	3.01486512493934	3.97804672804526	4.93999932649985	2.47104419260325	2.80547264347803	-0.448106376642725	7.70286235231676	0.231532804100026	0.294391690606475	0.195754230349522	0.457972528410758	0.532372081146921	0.41562383293986	0.45619209390186	0.530344664012212	0.413745491435418	0.0042777813268274	0.00515569466063407	0.00516484698404874
215	9.10992249055047	0.25	2.48739693401998	1.80736205354738	3.16743181449258	0.311846805207683	9.32469981871871	7.16201995290816	11.4873796845293	1.99	1.45	3.22	2.91620858149808	3.79680171376783	4.67739484603758	3.45370104711759	4.49659813009725	5.53949521307691	3.47475943549879	4.52287831661206	5.57216407341226	2.48739693401998	2.58979510854705	-1.35352020773886	6.08017410843349	0.231532804100026	0.294391690606475	0.195754230349522	0.457972528410758	0.532372081146921	0.41562383293986	0.45619209390186	0.530344664012212	0.413745491435418	0.0042777813268274	0.00515569466063407	0.00516484698404874
215	9.10992249055047	0.25	2.54040938707751	1.86078858612645	3.22003018802857	0.29369139880021	7.57564610298884	5.74140351195841	9.40988869401927	2.01	1.16	3.05	2.31442062240224	3.05382325632742	3.7932258902526	2.73505471914287	3.60883999554811	4.48262527195335	2.70562611305564	3.56931725423929	4.43327122593724	2.54040938707751	2.45739307780025	-1.10109621150081	5.56985607803063	0.231532804100026	0.294391690606475	0.195754230349522	0.457972528410758	0.532372081146921	0.41562383293986	0.45619209390186	0.530344664012212	0.413745491435418	0.0042777813268274	0.00515569466063407	0.00516484698404874
215	9.10992249055047	0.25	2.55309469816381	1.86026170802086	3.24592768830677	0.329912270724486	9.37900954171789	7.29207399075104	11.4659450926847	2.1	1.41	3.46	2.83969667831229	3.65239605018495	4.46509542205762	3.33140569001025	4.28482840321829	5.23825111642633	3.32050952647457	4.27031113224784	5.22063308255531	2.55309469816381	2.66331515128262	-0.381474470293462	7.31615509060439	0.231532804100026	0.294391690606475	0.195754230349522	0.457972528410758	0.532372081146921	0.41562383293986	0.45619209390186	0.530344664012212	0.413745491435418	0.0042777813268274	0.00515569466063407	0.00516484698404874
215	9.10992249055047	0.25	2.57625646899042	1.88754343454864	3.2649695034322	0.335583108766507	8.91077956984097	6.95319087653874	10.8683682631432	1.99	1.42	3.27	2.82524232325071	3.62065590041798	4.41606947758525	3.3444441842841	4.2860329076177	5.22762163095131	3.3530369822904	4.2982871001958	5.2426986817789	2.57625646899042	2.5926196207264	-0.0598412483039486	7.38677869479031	0.231532804100026	0.294391690606475	0.195754230349522	0.457972528410758	0.532372081146921	0.41562383293986	0.45619209390186	0.530344664012212	0.413745491435418	0.0042777813268274	0.00515569466063407	0.00516484698404874
215	9.10992249055047	0.25	2.60124885349678	1.90520519766906	3.29729250932451	0.294567371434597	9.109751844872	6.90871425187281	11.3107894378712	2.04	1.17	3.13	2.75868279938269	3.63756768696587	4.51645257454904	3.25344871214472	4.28996037860771	5.3264720450707	3.21404430684634	4.23596321603882	5.25941756265276	2.60124885349678	2.66265905068232	-0.725953609132965	6.56492407060415	0.231532804100026	0.294391690606475	0.195754230349522	0.457972528410758	0.532372081146921	0.41562383293986	0.45619209390186	0.530344664012212	0.413745491435418	0.0042777813268274	0.00515569466063407	0.00516484698404874
215	9.10992249055047	0.25	2.6157144403819	1.90886732296215	3.32256155780165	0.364958708219756	9.80651421371813	7.78684967216144	11.8261787552748	2.02	1.4	3.06	3.1378579320809	3.95171984911815	4.7655817661554	3.70786714865523	4.66957157602004	5.63127600338485	3.73467203933822	4.70437532529813	5.67318331129717	2.6157144403819	2.55404512565091	-0.20689696612429	7.0551705322654	0.231532804100026	0.294391690606475	0.195754230349522	0.457972528410758	0.532372081146921	0.41562383293986	0.45619209390186	0.530344664012212	0.413745491435418	0.0042777813268274	0.00515569466063407	0.00516484698404874
215	9.10992249055047	0.25	2.66552169180072	1.94607945855484	3.38496392504661	0.285685222898181	9.73383591761757	7.33074384164921	12.1369279935859	2.04	1.34	3.34	2.92002875640471	3.87724375636811	4.8344587563315	3.4419359314426	4.57023738918112	5.69853884691963	3.42423309112564	4.54664076975511	5.67014922279949	2.66552169180072	2.52057724222032	0.0540317517320287	7.25491343145417	0.231532804100026	0.294391690606475	0.195754230349522	0.457972528410758	0.532372081146921	0.41562383293986	0.45619209390186	0.530344664012212	0.413745491435418	0.0042777813268274	0.00515569466063407	0.00516484698404874
215	9.10992249055047	0.25	2.66808277467809	1.93802616302769	3.39813938632849	0.440541805377117	10.7871315406056	8.88919497787685	12.6850681033343	2.05	1.31	2.96	3.53711602345964	4.29232747334292	5.04753892322621	4.16839614193464	5.05839253254195	5.94838892314926	4.18666765305257	5.08100626303501	5.97500584136434	2.66808277467809	2.49051241801264	0.0650833675735095	7.061118066111	0.231532804100026	0.294391690606475	0.195754230349522	0.457972528410758	0.532372081146921	0.41562383293986	0.45619209390186	0.530344664012212	0.413745491435418	0.0042777813268274	0.00515569466063407	0.00516484698404874
215	9.10992249055047	0.25	2.68640478399039	1.96295789083226	3.40985167714853	0.316023046705166	8.58265735502521	6.61128531609101	10.5540293939594	2.11	1.38	3.19	2.56780829005834	3.33348473909071	4.09916118812309	3.01079570309655	3.90856341092512	4.8063311187537	3.01721092968867	3.91760902103122	4.8165335064535	2.68640478399039	2.61845551971796	-0.198001874359139	7.22083949640798	0.231532804100026	0.294391690606475	0.195754230349522	0.457972528410758	0.532372081146921	0.41562383293986	0.45619209390186	0.530344664012212	0.413745491435418	0.0042777813268274	0.00515569466063407	0.00516484698404874
215	9.10992249055047	0.25	2.68891418100419	1.96910196795496	3.40872639405342	0.354204117252006	9.27972561890088	7.32339870285203	11.2360525349497	2.15	1.43	3.27	2.79329951746306	3.53948407634432	4.28566863522559	3.26305439717213	4.13472633594467	5.00639827471722	3.27414321899415	4.14928413106635	5.02269975592533	2.68891418100419	2.69726090871495	0.294881236268002	7.90036394724141	0.231532804100026	0.294391690606475	0.195754230349522	0.457972528410758	0.532372081146921	0.41562383293986	0.45619209390186	0.530344664012212	0.413745491435418	0.0042777813268274	0.00515569466063407	0.00516484698404874
215	9.10992249055047	0.25	2.69399122669109	1.96406152177225	3.42392093160993	0.378057018880811	10.8268520953008	8.65872718971023	12.9949770008913	2.14	1.45	3.29	3.3236144916211	4.15583973650799	4.98806498139488	3.88756263116699	4.86099916265774	5.8344356941485	3.90187971883798	4.87952676454797	5.85561923188858	2.69399122669109	2.68528591659669	0.331051046713573	8.13612539896005	0.231532804100026	0.294391690606475	0.195754230349522	0.457972528410758	0.532372081146921	0.41562383293986	0.45619209390186	0.530344664012212	0.413745491435418	0.0042777813268274	0.00515569466063407	0.00516484698404874
215	9.10992249055047	0.25	2.69965595967572	1.97777509096358	3.42153682838787	0.300880517323134	9.21553655235517	7.0223036294917	11.4087694752186	1.84	1.38	3.08	3.04174934046115	3.99176021275955	4.94177108505795	3.65278958454902	4.79364289990269	5.93449621525636	3.67147216836562	4.81671078473372	5.96517257895772	2.69965595967572	2.56550898265289	0.415173537618432	7.56476229794176	0.231532804100026	0.294391690606475	0.195754230349522	0.457972528410758	0.532372081146921	0.41562383293986	0.45619209390186	0.530344664012212	0.413745491435418	0.0042777813268274	0.00515569466063407	0.00516484698404874
215	9.10992249055047	0.25	2.6996651559971	1.9602418394295	3.43908847256469	0.299951488005881	9.00222246263793	6.8550162226841	11.1494287025918	2.03	1.39	3.33	2.7464495535477	3.60672375677737	4.46699796000704	3.24134248309658	4.25663268510974	5.2719228871229	3.23715872200449	4.25152488424346	5.2662443319408	2.6996651559971	2.65700969319018	0.0518264955426654	7.60460126622997	0.231532804100026	0.294391690606475	0.195754230349522	0.457972528410758	0.532372081146921	0.41562383293986	0.45619209390186	0.530344664012212	0.413745491435418	0.0042777813268274	0.00515569466063407	0.00516484698404874
215	9.10992249055047	0.25	2.70668458704329	1.98164924114996	3.43171993293662	0.327899261329885	9.30993479254917	7.22890130953251	11.3909682755658	1.98	1.19	3.42	2.95700283690678	3.80825555837687	4.65950827984696	3.50552371777417	4.51468291359516	5.52384210941615	3.43265448779316	4.42036951536963	5.40878406697315	2.70668458704329	2.65212648581833	-1.30603912915306	5.67525845067622	0.231532804100026	0.294391690606475	0.195754230349522	0.457972528410758	0.532372081146921	0.41562383293986	0.45619209390186	0.530344664012212	0.413745491435418	0.0042777813268274	0.00515569466063407	0.00516484698404874
215	9.10992249055047	0.25	2.71000406047381	1.98356682648373	3.4364412944639	0.378358252999628	10.1102962155029	8.08696108631468	12.1336313446911	1.77	1.18	2.47	3.61517322430783	4.51967949121952	5.42418575813121	4.37386259491171	5.4681908282333	6.56251906155488	4.42218128948235	5.53032884952507	6.63569048049649	2.71000406047381	2.32461622902013	-0.33005275478829	5.57732804269168	0.231532804100026	0.294391690606475	0.195754230349522	0.457972528410758	0.532372081146921	0.41562383293986	0.45619209390186	0.530344664012212	0.413745491435418	0.0042777813268274	0.00515569466063407	0.00516484698404874
215	9.10992249055047	0.25	2.72675742125541	1.99169544562065	3.46181939689017	0.343343594934757	10.3058609059881	8.08063372817293	12.5310880838032	2.08	1.41	3.04	3.17072380419089	4.04387076515658	4.91701772612226	3.72562588699635	4.75158056542854	5.77753524386072	3.75606600256944	4.79224491999161	5.8275672005848	2.72675742125541	2.62147765010832	-0.14800582367354	7.40518707723301	0.231532804100026	0.294391690606475	0.195754230349522	0.457972528410758	0.532372081146921	0.41562383293986	0.45619209390186	0.530344664012212	0.413745491435418	0.0042777813268274	0.00515569466063407	0.00516484698404874
215	9.10992249055047	0.25	2.73213880092334	1.99574511862596	3.46853248322071	0.404207442062839	11.2528027218105	9.1197993052444	13.3858061383765	2.07	1.27	3.05	3.58952896888054	4.42907349154148	5.26861801420242	4.22044872633704	5.20755724171214	6.19466575708725	4.21479381464063	5.20008481243269	6.18468890576295	2.73213880092334	2.63829219460718	-0.388799099449603	6.93785163907739	0.231532804100026	0.294391690606475	0.195754230349522	0.457972528410758	0.532372081146921	0.41562383293986	0.45619209390186	0.530344664012212	0.413745491435418	0.0042777813268274	0.00515569466063407	0.00516484698404874
215	9.10992249055047	0.25	2.73756642923815	1.99769298179359	3.47743987668271	0.339677381604436	9.29317457747505	7.27018181272672	11.3161673422234	1.98	1.32	2.86	2.9710001522204	3.7977073745194	4.62441459681841	3.52137034727664	4.50122297242966	5.48107559758267	3.54995722875603	4.5378506479424	5.52614127702374	2.73756642923815	2.43359378702141	-0.165660178622389	6.51370313777294	0.231532804100026	0.294391690606475	0.195754230349522	0.457972528410758	0.532372081146921	0.41562383293986	0.45619209390186	0.530344664012212	0.413745491435418	0.0042777813268274	0.00515569466063407	0.00516484698404874
215	9.10992249055047	0.25	2.74726460474186	2.00451912280181	3.4900100866819	0.327536075162789	8.71479005677772	6.76518197725577	10.6643981362997	1.88	1.16	2.71	2.88596586946965	3.71765116563148	4.54933646179331	3.45354527241216	4.44879710580346	5.44404893919476	3.4573703344366	4.45467846234009	5.45175678371134	2.74726460474186	2.39762276589721	-0.426652690598632	6.01262079449266	0.231532804100026	0.294391690606475	0.195754230349522	0.457972528410758	0.532372081146921	0.41562383293986	0.45619209390186	0.530344664012212	0.413745491435418	0.0042777813268274	0.00515569466063407	0.00516484698404874
215	9.10992249055047	0.25	2.76241078001614	2.01225383781954	3.51256772221274	0.258830521360522	7.20309104039262	5.3000183141175	9.10616376666774	1.89	1.3	2.97	2.25258637742158	3.06142050673603	3.87025463605048	2.69332606819243	3.66041619497367	4.62750632175492	2.70133626802878	3.67129155714072	4.64164825954651	2.76241078001614	2.37825678518839	0.830196471085326	7.27588105978317	0.231532804100026	0.294391690606475	0.195754230349522	0.457972528410758	0.532372081146921	0.41562383293986	0.45619209390186	0.530344664012212	0.413745491435418	0.0042777813268274	0.00515569466063407	0.00516484698404874
215	9.10992249055047	0.25	2.77372029274046	2.01715984235635	3.53028074312457	0.377456015693788	9.26784871566868	7.40954693841297	11.1261504929244	1.98	1.18	3.14	3.02806013637021	3.78749247141378	4.54692480645736	3.58902839077981	4.48915061048409	5.38927283018837	3.5461553802707	4.43462166490396	5.32502312362066	2.77372029274046	2.47698088776881	-0.0284105932256244	6.68357086301338	0.231532804100026	0.294391690606475	0.195754230349522	0.457972528410758	0.532372081146921	0.41562383293986	0.45619209390186	0.530344664012212	0.413745491435418	0.0042777813268274	0.00515569466063407	0.00516484698404874
215	9.10992249055047	0.25	2.80688762096403	2.05273797623342	3.56103726569463	0.337201981552447	9.20052132871753	7.18659564915472	11.2144470082803	1.81	1.31	3.21	3.16166695961938	4.04767232169254	4.9336776837657	3.81063468342452	4.87850261687142	5.94637055031832	3.796095800783	4.86009725240575	5.92289715185913	2.80688762096403	2.48969970741822	-0.480358534683085	6.44133097514193	0.231532804100026	0.294391690606475	0.195754230349522	0.457972528410758	0.532372081146921	0.41562383293986	0.45619209390186	0.530344664012212	0.413745491435418	0.0042777813268274	0.00515569466063407	0.00516484698404874
215	9.10992249055047	0.25	2.81871137669269	2.05676741167112	3.58065534171426	0.316276911037893	8.5207957497602	6.56478158562138	10.476809913899	1.92	1.2	3.3	2.75161005781825	3.57146798866971	4.39132591952117	3.27967547104118	4.25687350748248	5.23407154392378	3.23032285326456	4.19110438559981	5.15228031658145	2.81871137669269	2.54032984444303	1.10085917876792	8.03048601195741	0.231532804100026	0.294391690606475	0.195754230349522	0.457972528410758	0.532372081146921	0.41562383293986	0.45619209390186	0.530344664012212	0.413745491435418	0.0042777813268274	0.00515569466063407	0.00516484698404874
215	9.10992249055047	0.25	2.82313932996769	2.0560833621765	3.59019529775889	0.346404731488376	10.3893648019793	8.16125289451849	12.6174767094402	1.99	1.41	3.11	3.32786226404835	4.23640530673436	5.14494834942036	3.94246237948883	5.01879802133072	6.09513366317261	3.96584006800816	5.05016619640496	6.13051199165793	2.82313932996769	2.52510728845979	-0.429417244432937	6.71549980883782	0.231532804100026	0.294391690606475	0.195754230349522	0.457972528410758	0.532372081146921	0.41562383293986	0.45619209390186	0.530344664012212	0.413745491435418	0.0042777813268274	0.00515569466063407	0.00516484698404874
215	9.10992249055047	0.25	2.82983920634596	2.05694104192837	3.60273737076355	0.274600652596598	8.48634634368184	6.33285063107635	10.6398420562873	1.99	1.22	3.24	2.57829719221164	3.45505116490196	4.33180513759227	3.05343312788831	4.09175781493647	5.13008250198462	3.01875000637161	4.04453652109908	5.07113033730227	2.82983920634596	2.45028661352919	-0.0726972219508566	6.5687947804184	0.231532804100026	0.294391690606475	0.195754230349522	0.457972528410758	0.532372081146921	0.41562383293986	0.45619209390186	0.530344664012212	0.413745491435418	0.0042777813268274	0.00515569466063407	0.00516484698404874
215	9.10992249055047	0.25	2.84234347750837	2.06605290070115	3.6186340543156	0.33883972802765	9.37236811789123	7.32832048453994	11.4164157512425	1.91	1.28	3.2	3.08621122550176	3.94703094058073	4.8078506556597	3.68240347176644	4.70951577087891	5.73662806999137	3.66146255261561	4.68142068075806	5.70227466786271	2.84234347750837	2.44486575996991	0.176988340291074	7.16840627366282	0.231532804100026	0.294391690606475	0.195754230349522	0.457972528410758	0.532372081146921	0.41562383293986	0.45619209390186	0.530344664012212	0.413745491435418	0.0042777813268274	0.00515569466063407	0.00516484698404874
215	9.10992249055047	0.25	2.84656202780352	2.07408876634775	3.6190352892593	0.26069598213828	8.65945735133463	6.38268030973825	10.936234392931	1.99	1.31	3.06	2.5944810279199	3.51996288703994	4.44544474615998	3.07154509715125	4.16720131367083	5.26285753019042	3.07532882832491	4.17191880463098	5.26918187688059	2.84656202780352	2.52283856549634	-0.0304159562772347	7.20153877695798	0.231532804100026	0.294391690606475	0.195754230349522	0.457972528410758	0.532372081146921	0.41562383293986	0.45619209390186	0.530344664012212	0.413745491435418	0.0042777813268274	0.00515569466063407	0.00516484698404874
215	9.10992249055047	0.25	2.8865359008157	2.10654122691217	3.66653057471924	0.311608229574892	9.51270133998202	7.30519124198405	11.72021143798	1.96	1.31	2.93	3.00839517144141	3.91748331160645	4.82657145177149	3.57171669203701	4.65103144283307	5.73034619362913	3.58964957102885	4.67574158996491	5.75962075341363	2.8865359008157	2.47371788098943	0.433167636329888	7.27412668970436	0.231532804100026	0.294391690606475	0.195754230349522	0.457972528410758	0.532372081146921	0.41562383293986	0.45619209390186	0.530344664012212	0.413745491435418	0.0042777813268274	0.00515569466063407	0.00516484698404874
215	9.10992249055047	0.25	2.89693980669204	2.1084024849079	3.68547712847617	0.377378644440976	9.11110288161498	7.28392950551955	10.9382762577104	1.97	1.24	3.05	2.99411166342499	3.74518443428602	4.49625720514704	3.55331785337673	4.44466747085652	5.3360170883363	3.53827893803896	4.42622093349917	5.31466468049365	2.89693980669204	2.37866851688179	0.531534853588775	6.94770236576885	0.231532804100026	0.294391690606475	0.195754230349522	0.457972528410758	0.532372081146921	0.41562383293986	0.45619209390186	0.530344664012212	0.413745491435418	0.0042777813268274	0.00515569466063407	0.00516484698404874
215	9.10992249055047	0.25	2.90658778708726	2.1183379827429	3.69483759143162	0.287014208377634	9.05276073871492	6.82506823640064	11.2804532410292	2.01	1.41	3.32	2.75282549882149	3.65134380098256	4.54986210314364	3.25353623213913	4.31548580089048	5.37743536964182	3.25431649016623	4.31650334001649	5.37882015645811	2.90658778708726	2.63979867648025	-0.448177905170472	7.11407814968708	0.231532804100026	0.294391690606475	0.195754230349522	0.457972528410758	0.532372081146921	0.41562383293986	0.45619209390186	0.530344664012212	0.413745491435418	0.0042777813268274	0.00515569466063407	0.00516484698404874
215	9.10992249055047	0.25	2.91264705161131	2.13181148123306	3.69348262198956	0.249548258881851	8.15895686182142	5.94991365075024	10.3680000728926	2.11	1.32	3.2	2.31260928275263	3.17121902665719	4.02982877056174	2.71197750868577	3.71886195370367	4.72574639872156	2.70560334200621	3.70977514037864	4.71414065644219	2.91264705161131	2.58762537995086	-0.511764737805302	6.89865319682141	0.231532804100026	0.294391690606475	0.195754230349522	0.457972528410758	0.532372081146921	0.41562383293986	0.45619209390186	0.530344664012212	0.413745491435418	0.0042777813268274	0.00515569466063407	0.00516484698404874
215	9.10992249055047	0.25	2.92108182876744	2.12575401353482	3.71640964400005	0.318370805739737	10.1171435515703	7.80587267475141	12.4284144283891	2.02	1.5	2.97	3.13297725504418	4.06063254600755	4.98828783697092	3.69892715927982	4.79415673513119	5.88938631098257	3.75633827124203	4.8670679873856	5.97824870476442	2.92108182876744	2.54983648161766	-0.74780007536337	6.8246959699239	0.231532804100026	0.294391690606475	0.195754230349522	0.457972528410758	0.532372081146921	0.41562383293986	0.45619209390186	0.530344664012212	0.413745491435418	0.0042777813268274	0.00515569466063407	0.00516484698404874
215	9.10992249055047	0.25	2.95049235244722	2.16230320084132	3.73868150405311	0.318338733717612	9.91699519525252	7.65128097382534	12.1827094166797	2.14	1.52	3.3	2.92857151698439	3.79578658295794	4.66300164893148	3.42350398049385	4.43727954072392	5.451055100954	3.45028255756618	4.47216041250074	5.49305204852906	2.95049235244722	2.71899330272695	0.153929780840179	8.25278271556295	0.231532804100026	0.294391690606475	0.195754230349522	0.457972528410758	0.532372081146921	0.41562383293986	0.45619209390186	0.530344664012212	0.413745491435418	0.0042777813268274	0.00515569466063407	0.00516484698404874
215	9.10992249055047	0.25	2.95094601705827	2.15674406365803	3.74514797045852	0.309600433256181	9.28245351822967	7.1182518876184	11.4466551488409	1.93	1.33	3.09	2.97005486005282	3.87305712417779	4.77605938830275	3.53644312366717	4.61164755526606	5.68685198686495	3.54328000210971	4.61813198293787	5.69535537077903	2.95094601705827	2.45723556480347	-0.411150218305287	6.51965288664114	0.231532804100026	0.294391690606475	0.195754230349522	0.457972528410758	0.532372081146921	0.41562383293986	0.45619209390186	0.530344664012212	0.413745491435418	0.0042777813268274	0.00515569466063407	0.00516484698404874
215	9.10992249055047	0.25	2.95831969400289	2.16537008873422	3.75126929927156	0.308396292292841	9.15581682911662	7.01511273555039	11.2965209226829	2.1	1.31	3.98	2.72758221079975	3.55992042464021	4.39225863848067	3.19884383181995	4.17499038050671	5.15113692919348	3.11279228543316	4.06190597293923	5.01310034764587	2.95831969400289	2.7905774238213	1.49997569893977	9.16002481157857	0.231532804100026	0.294391690606475	0.195754230349522	0.457972528410758	0.532372081146921	0.41562383293986	0.45619209390186	0.530344664012212	0.413745491435418	0.0042777813268274	0.00515569466063407	0.00516484698404874
215	9.10992249055047	0.25	2.96138478222316	2.15425353023875	3.76851603420757	0.287181836248451	9.5872849175135	7.22902325758717	11.9455465774398	1.96	1.38	2.87	2.9814644435277	3.95408177190959	4.92669910029147	3.5409039510798	4.69602238572435	5.85114082036891	3.58095240813443	4.74990844971759	5.91700598105051	2.96138478222316	2.46856741827619	-0.253451333390227	6.91694293443842	0.231532804100026	0.294391690606475	0.195754230349522	0.457972528410758	0.532372081146921	0.41562383293986	0.45619209390186	0.530344664012212	0.413745491435418	0.0042777813268274	0.00515569466063407	0.00516484698404874
215	9.10992249055047	0.25	2.97007675028565	2.17710308943413	3.76305041113717	0.311060484521109	8.49010776542651	6.51738166816122	10.4628338626918	2.17	1.39	3.41	2.47241072015873	3.22077707326687	3.969143426375	2.88503251683678	3.75829408524031	4.63155565364384	2.87539095995904	3.74601888656615	4.61667720639918	2.97007675028565	2.58030176570428	-0.296070242412067	7.26917717128514	0.231532804100026	0.294391690606475	0.195754230349522	0.457972528410758	0.532372081146921	0.41562383293986	0.45619209390186	0.530344664012212	0.413745491435418	0.0042777813268274	0.00515569466063407	0.00516484698404874
215	9.10992249055047	0.25	2.97285493857155	2.16518360665785	3.78052627048524	0.358625395477416	9.946870383392	7.87001010529441	12.0237306614896	2.08	1.45	3.63	3.08710691208448	3.90178054454088	4.71645417699727	3.62713695332929	4.58432208534352	5.54150721735774	3.60700585203617	4.55892386101334	5.51079243223664	2.97285493857155	2.6672718026155	-0.23891612619458	7.50715784454488	0.231532804100026	0.294391690606475	0.195754230349522	0.457972528410758	0.532372081146921	0.41562383293986	0.45619209390186	0.530344664012212	0.413745491435418	0.0042777813268274	0.00515569466063407	0.00516484698404874
215	9.10992249055047	0.25	2.97547489967097	2.16678014812171	3.78416965122022	0.298604462934642	8.59672716861725	6.53964349509967	10.6538108421348	2.22	1.38	3.37	2.42873666125568	3.19271019236427	3.95668372347287	2.82209676077243	3.7098040457371	4.59751133070177	2.81143815718255	3.69565617323946	4.58172104125515	2.97547489967097	2.54313636034086	-1.04937564634091	6.56561961918554	0.231532804100026	0.294391690606475	0.195754230349522	0.457972528410758	0.532372081146921	0.41562383293986	0.45619209390186	0.530344664012212	0.413745491435418	0.0042777813268274	0.00515569466063407	0.00516484698404874
215	9.10992249055047	0.25	2.97993724595913	2.16724632819915	3.79262816371912	0.296970737981394	8.55384969828114	6.49901472740483	10.6086846691574	1.91	1.25	2.92	2.73698345312508	3.60235298221322	4.46772251130136	3.2657179673171	4.29826086277564	5.33080375823417	3.26912434590341	4.30138017968375	5.33625602909321	2.97993724595913	2.33363760046061	-0.916395588386646	5.61110359075163	0.231532804100026	0.294391690606475	0.195754230349522	0.457972528410758	0.532372081146921	0.41562383293986	0.45619209390186	0.530344664012212	0.413745491435418	0.0042777813268274	0.00515569466063407	0.00516484698404874
215	9.10992249055047	0.25	2.98637277198239	2.17097036147231	3.80177518249248	0.301775342576471	8.83632207659731	6.73780400416336	10.9348401490313	1.93	1.23	3.16	2.81374248739606	3.69009470205344	4.56644691671081	3.35096752696749	4.39464079367803	5.43831406038858	3.32392217722949	4.3589683447648	5.39500124715037	2.98637277198239	2.45527403835041	0.59611578154598	7.3958081869787	0.231532804100026	0.294391690606475	0.195754230349522	0.457972528410758	0.532372081146921	0.41562383293986	0.45619209390186	0.530344664012212	0.413745491435418	0.0042777813268274	0.00515569466063407	0.00516484698404874
215	9.10992249055047	0.25	2.99114415434192	2.18648407571326	3.79580423297059	0.334456507902752	9.75610472269714	7.60738232884552	11.9048271165488	2.09	1.35	3.1	2.97184785040352	3.81125301649709	4.65065818259065	3.48872495888987	4.47412323665637	5.45952151442287	3.49729669034408	4.48441718820592	5.47404084602083	2.99114415434192	2.55958457827957	0.2679924797839	7.61082268330634	0.231532804100026	0.294391690606475	0.195754230349522	0.457972528410758	0.532372081146921	0.41562383293986	0.45619209390186	0.530344664012212	0.413745491435418	0.0042777813268274	0.00515569466063407	0.00516484698404874
215	9.10992249055047	0.25	2.99694307294736	2.18841922404021	3.8054669218545	0.324666263160995	9.12765497453852	7.07230719284427	11.1830027562328	2.06	1.33	3.16	2.79506616700502	3.60736587195209	4.41966557689916	3.28917545288354	4.24507276989029	5.20097008689704	3.28629873879242	4.24297523713049	5.19660667671691	2.99694307294736	2.46878992219657	0.265366652964989	7.26732328348621	0.231532804100026	0.294391690606475	0.195754230349522	0.457972528410758	0.532372081146921	0.41562383293986	0.45619209390186	0.530344664012212	0.413745491435418	0.0042777813268274	0.00515569466063407	0.00516484698404874
215	9.10992249055047	0.25	2.9988748363168	2.19183933484716	3.80591033778644	0.258232348741703	8.29396814685921	6.09926166240637	10.4886746313121	1.99	1.35	3.04	2.48305473762486	3.37653605315947	4.27001736869408	2.94060277110861	3.99872428272217	5.05684579433573	2.95380978663422	4.01501224250931	5.07793665282351	2.9988748363168	2.49217338007007	-0.209646721385152	6.78692139579743	0.231532804100026	0.294391690606475	0.195754230349522	0.457972528410758	0.532372081146921	0.41562383293986	0.45619209390186	0.530344664012212	0.413745491435418	0.0042777813268274	0.00515569466063407	0.00516484698404874
215	9.10992249055047	0.25	2.99970852349326	2.18015902087452	3.819258026112	0.281032493794442	8.74405338189609	6.56044564379797	10.9276611199942	2.05	1.38	3.13	2.60905338593203	3.47746225203066	4.34587111812928	3.07434311369196	4.09762107026993	5.12089902684789	3.08604850374876	4.11377643609014	5.1389895090938	2.99970852349326	2.52258995096939	0.479598333398474	7.72943557534444	0.231532804100026	0.294391690606475	0.195754230349522	0.457972528410758	0.532372081146921	0.41562383293986	0.45619209390186	0.530344664012212	0.413745491435418	0.0042777813268274	0.00515569466063407	0.00516484698404874
215	9.10992249055047	0.25	3.00058469552606	2.18401979113527	3.81714959991685	0.308934555220857	9.23232889879023	7.07645639282994	11.3882014047505	2.24	1.48	3.22	2.60866447111197	3.40340518572219	4.19814590033241	3.02674994883802	3.94886218056578	4.87097441229354	3.04923735760986	3.97840516924269	4.90517126253265	3.00058469552606	2.63058960891348	0.171418428916973	8.09875097647558	0.231532804100026	0.294391690606475	0.195754230349522	0.457972528410758	0.532372081146921	0.41562383293986	0.45619209390186	0.530344664012212	0.413745491435418	0.0042777813268274	0.00515569466063407	0.00516484698404874
215	9.10992249055047	0.25	3.0060710826558	2.19339608879665	3.81874607651494	0.303225741161543	9.54078692484987	7.28274150046276	11.798832349237	2.18	1.36	3.17	2.75155894343264	3.60469166573985	4.45782438804706	3.20814563461864	4.20284503052028	5.19754442642192	3.21260940234642	4.2078664744491	5.20534538764715	3.0060710826558	2.55306641800598	0.936097580554677	8.27884166932955	0.231532804100026	0.294391690606475	0.195754230349522	0.457972528410758	0.532372081146921	0.41562383293986	0.45619209390186	0.530344664012212	0.413745491435418	0.0042777813268274	0.00515569466063407	0.00516484698404874
215	9.10992249055047	0.25	3.00672730795429	2.19751153983455	3.81594307607403	0.301685539815661	8.25991685630242	6.29786985085044	10.2219638617544	1.95	1.25	3.05	2.60591535599445	3.41776579777514	4.22961623955584	3.09711626703976	4.06199611390758	5.02687596077539	3.08673529828895	4.04817494669179	5.00976026364973	3.00672730795429	2.37654215315042	-0.484045337681185	6.00501827220601	0.231532804100026	0.294391690606475	0.195754230349522	0.457972528410758	0.532372081146921	0.41562383293986	0.45619209390186	0.530344664012212	0.413745491435418	0.0042777813268274	0.00515569466063407	0.00516484698404874
215	9.10992249055047	0.25	3.02842271932231	2.21325899180359	3.84358644684102	0.325331728817403	11.0270221963096	8.54774182003375	13.5063025725854	2.03	1.3	3.19	3.42968522597953	4.42446858006318	5.41925193414682	4.0489680699752	5.22337498251545	6.39778189505569	4.03492983275703	5.20540871695805	6.37734946385022	3.02842271932231	2.600444516634	-0.598775397742913	6.71886221446553	0.231532804100026	0.294391690606475	0.195754230349522	0.457972528410758	0.532372081146921	0.41562383293986	0.45619209390186	0.530344664012212	0.413745491435418	0.0042777813268274	0.00515569466063407	0.00516484698404874
215	9.10992249055047	0.25	3.0327808822635	2.21142187227658	3.85413989225042	0.291730895115283	9.5344124056321	7.21495003381699	11.8538747774472	1.97	1.4	3.26	2.96047608783133	3.91221003695064	4.86394398606995	3.51202687080178	4.64107338359083	5.77011989637988	3.51792571364182	4.64827019652076	5.77869678102021	3.0327808822635	2.43590663934518	0.337597236688556	7.45569972675806	0.231532804100026	0.294391690606475	0.195754230349522	0.457972528410758	0.532372081146921	0.41562383293986	0.45619209390186	0.530344664012212	0.413745491435418	0.0042777813268274	0.00515569466063407	0.00516484698404874
215	9.10992249055047	0.25	3.04380960072346	2.21208059054712	3.8755386108998	0.335500423939844	10.1471968335213	7.91756906890968	12.376824598133	2.1	1.36	2.98	3.08630828048668	3.95542840718632	4.82454853388596	3.6214571612168	4.64127793760979	5.66109871400279	3.64664680896049	4.67478351576383	5.70026321268906	3.04380960072346	2.49021766172377	0.241531042947635	7.11284603109647	0.231532804100026	0.294391690606475	0.195754230349522	0.457972528410758	0.532372081146921	0.41562383293986	0.45619209390186	0.530344664012212	0.413745491435418	0.0042777813268274	0.00515569466063407	0.00516484698404874
215	9.10992249055047	0.25	3.06064929365914	2.23919041017246	3.88210817714582	0.335655481655812	9.44466216026768	7.37012272388962	11.5192015966458	2.02	1.19	3.06	2.95985278650928	3.79299106134202	4.62612933617477	3.49497634789711	4.47874100617334	5.46250566444957	3.46739054640805	4.4429781141067	5.41876055333132	3.06064929365914	2.44195757665101	-1.19419624509762	5.65360338835971	0.231532804100026	0.294391690606475	0.195754230349522	0.457972528410758	0.532372081146921	0.41562383293986	0.45619209390186	0.530344664012212	0.413745491435418	0.0042777813268274	0.00515569466063407	0.00516484698404874
215	9.10992249055047	0.25	3.06422517721712	2.23096938057084	3.89748097386341	0.34836362820431	10.6591886893642	8.38306495388358	12.9353124248448	1.97	1.33	2.97	3.43521731335166	4.36792864345193	5.3006399735522	4.07402940974744	5.18018749030441	6.28634557086138	4.09536436950282	5.20757230199878	6.31785743370324	3.06422517721712	2.52543673216609	-1.15749241528501	5.91398860077635	0.231532804100026	0.294391690606475	0.195754230349522	0.457972528410758	0.532372081146921	0.41562383293986	0.45619209390186	0.530344664012212	0.413745491435418	0.0042777813268274	0.00515569466063407	0.00516484698404874
215	9.10992249055047	0.25	3.07566117310797	2.23504691844876	3.91627542776717	0.329366929117553	10.6571444613757	8.28288158481686	13.0314073379346	1.93	1.39	2.91	3.45999493425829	4.45179198476179	5.4435890352653	4.12087961744336	5.30211725730034	6.48335489715731	4.16584254958664	5.35789856699576	6.55340452519732	3.07566117310797	2.36366484178692	1.32991238130851	8.2133791024213	0.231532804100026	0.294391690606475	0.195754230349522	0.457972528410758	0.532372081146921	0.41562383293986	0.45619209390186	0.530344664012212	0.413745491435418	0.0042777813268274	0.00515569466063407	0.00516484698404874
215	9.10992249055047	0.25	3.08691625767741	2.24523557704394	3.92859693831089	0.311861254248729	9.2620392856033	7.11396460816753	11.4101139630391	2.09	1.29	3.45	2.78650130294109	3.62789048846184	4.46927967398258	3.27295669787066	4.26123198321127	5.24950726855187	3.23118874129329	4.20810878710147	5.18380836833229	3.08691625767741	2.59900695521724	1.21005618552779	8.55614773369022	0.231532804100026	0.294391690606475	0.195754230349522	0.457972528410758	0.532372081146921	0.41562383293986	0.45619209390186	0.530344664012212	0.413745491435418	0.0042777813268274	0.00515569466063407	0.00516484698404874
215	9.10992249055047	0.25	3.1054730353281	2.26025248301814	3.95069358763806	0.324413103021142	9.64632355269133	7.4729283621296	11.8197187432531	2.08	1.4	3.21	2.93931361835589	3.79417128219502	4.64902894603415	3.455451695381	4.46042079611773	5.46538989685447	3.46578962181011	4.47486608644455	5.48057141803901	3.1054730353281	2.52484146453163	0.25806052492926	7.54735895553165	0.231532804100026	0.294391690606475	0.195754230349522	0.457972528410758	0.532372081146921	0.41562383293986	0.45619209390186	0.530344664012212	0.413745491435418	0.0042777813268274	0.00515569466063407	0.00516484698404874
215	9.10992249055047	0.25	3.1118170484374	2.27157702916809	3.95205706770671	0.311882894171612	9.13872489309447	7.01935644512487	11.2580933410641	1.83	1.19	2.84	3.06006828344804	3.98400087175199	4.90793346005595	3.6802923139829	4.79149039468126	5.90268847537961	3.67566659342966	4.78530582969244	5.89648449371601	3.1118170484374	2.23835106331551	-0.393964927596697	5.71261849924157	0.231532804100026	0.294391690606475	0.195754230349522	0.457972528410758	0.532372081146921	0.41562383293986	0.45619209390186	0.530344664012212	0.413745491435418	0.0042777813268274	0.00515569466063407	0.00516484698404874
215	9.10992249055047	0.25	3.12192308692812	2.28573885996302	3.95810731389323	0.274171636489494	8.19230147566122	6.11118161915513	10.2734213321673	2.17	1.23	3.12	2.31919534651248	3.10898098659478	3.89876662667709	2.70645392378199	3.62811774471098	4.54978156563997	2.68717445163377	3.6021387122524	4.51691978958382	3.12192308692812	2.52411842699383	-0.38029326500681	6.74031087914435	0.231532804100026	0.294391690606475	0.195754230349522	0.457972528410758	0.532372081146921	0.41562383293986	0.45619209390186	0.530344664012212	0.413745491435418	0.0042777813268274	0.00515569466063407	0.00516484698404874
215	9.10992249055047	0.25	3.12292926380831	2.27308908695636	3.97276944066025	0.31950200385043	10.7729681812028	8.31827356067191	13.2276628017338	1.88	1.32	2.68	3.54694806811359	4.59364054325235	5.64033301839111	4.24409783453367	5.49651686685451	6.74893589917536	4.30169358462699	5.57184016990521	6.83998772060367	3.12292926380831	2.41739175682702	-0.793006734718227	5.91627112318471	0.231532804100026	0.294391690606475	0.195754230349522	0.457972528410758	0.532372081146921	0.41562383293986	0.45619209390186	0.530344664012212	0.413745491435418	0.0042777813268274	0.00515569466063407	0.00516484698404874
215	9.10992249055047	0.25	3.12643111923526	2.27117751453153	3.98168472393899	0.306341428979844	9.70751262571978	7.42683744125167	11.9881878101879	1.91	1.27	3.03	3.13261843752879	4.09460059876418	5.05658275999956	3.73910015041082	4.88732414113893	6.03554813186704	3.73680648112289	4.8830543468402	6.03202207768549	3.12643111923526	2.4246894646127	-0.35286070574937	6.37572387887923	0.231532804100026	0.294391690606475	0.195754230349522	0.457972528410758	0.532372081146921	0.41562383293986	0.45619209390186	0.530344664012212	0.413745491435418	0.0042777813268274	0.00515569466063407	0.00516484698404874
215	9.10992249055047	0.25	3.12831515033912	2.27116472755449	3.98546557312374	0.318838950403792	9.23870735572881	7.13039045674402	11.3470242547136	1.96	1.34	3.14	2.93869547172917	3.80761020530546	4.67652493888176	3.48956337885542	4.52135897074491	5.55315456263439	3.49159207844452	4.52544449333769	5.55765881985791	3.12831515033912	2.48235913481259	0.0523981153785281	7.07764602199478	0.231532804100026	0.294391690606475	0.195754230349522	0.457972528410758	0.532372081146921	0.41562383293986	0.45619209390186	0.530344664012212	0.413745491435418	0.0042777813268274	0.00515569466063407	0.00516484698404874
215	9.10992249055047	0.25	3.12845005963051	2.29100147799475	3.96589864126628	0.324264292302153	9.73365726758604	7.53984034317179	11.9274741920003	1.99	1.32	3.15	3.06905776236451	3.96204097615068	4.85502418993686	3.63446728068377	4.69196392102241	5.74946056136105	3.63178096053889	4.68694058073493	5.74308526339665	3.12845005963051	2.49684476698148	0.872792672061356	7.81585317730932	0.231532804100026	0.294391690606475	0.195754230349522	0.457972528410758	0.532372081146921	0.41562383293986	0.45619209390186	0.530344664012212	0.413745491435418	0.0042777813268274	0.00515569466063407	0.00516484698404874
215	9.10992249055047	0.25	3.16169224363848	2.3166882117622	4.00669627551477	0.341972080435193	9.67703475341472	7.58121177591982	11.7728577309096	2.18	1.32	3.11	2.86754730673857	3.66027961816211	4.45301192958565	3.34413568808098	4.26862066780448	5.19310564752798	3.34553469457565	4.27086539947732	5.1972532030722	3.16169224363848	2.43831726900733	-0.533778223408962	6.44100772819606	0.231532804100026	0.294391690606475	0.195754230349522	0.457972528410758	0.532372081146921	0.41562383293986	0.45619209390186	0.530344664012212	0.413745491435418	0.0042777813268274	0.00515569466063407	0.00516484698404874
215	9.10992249055047	0.25	3.16714765367017	2.30677105730877	4.02752425003156	0.327377184368842	9.66797339872871	7.50434585733162	11.8316009401258	2.26	1.3	3.43	2.74625849241224	3.53805042510598	4.32984235779971	3.18186146476613	4.09924496879963	5.01662847283312	3.1496312731877	4.05521200154344	4.96185292150244	3.16714765367017	2.60376691595306	0.0743540354417558	7.72903838119065	0.231532804100026	0.294391690606475	0.195754230349522	0.457972528410758	0.532372081146921	0.41562383293986	0.45619209390186	0.530344664012212	0.413745491435418	0.0042777813268274	0.00515569466063407	0.00516484698404874
215	9.10992249055047	0.25	3.17136190055562	2.31861726296572	4.02410653814551	0.334340412783578	10.4722877685521	8.16522883978319	12.779346697321	1.97	1.31	3.2	3.35540255041872	4.30346065943836	5.251518768458	3.98183294916607	5.10688693583227	6.23194092249846	3.97011877958864	5.09408575588597	6.21312208401924	3.17136190055562	2.50317090730909	0.169684777561928	7.28638023243738	0.231532804100026	0.294391690606475	0.195754230349522	0.457972528410758	0.532372081146921	0.41562383293986	0.45619209390186	0.530344664012212	0.413745491435418	0.0042777813268274	0.00515569466063407	0.00516484698404874
215	9.10992249055047	0.25	3.17627769132787	2.32566089814258	4.02689448451316	0.300077276525058	9.92877157127403	7.56127437923685	12.2962687633112	1.92	1.4	3.05	3.17094554603526	4.16379467434569	5.15664380265612	3.77992957841572	4.96345661554735	6.14698365267898	3.8080190744522	4.99932288293846	6.19360298180659	3.17627769132787	2.42591872461766	0.480067571291424	7.41112150027713	0.231532804100026	0.294391690606475	0.195754230349522	0.457972528410758	0.532372081146921	0.41562383293986	0.45619209390186	0.530344664012212	0.413745491435418	0.0042777813268274	0.00515569466063407	0.00516484698404874
215	9.10992249055047	0.25	3.18019867575482	2.32310084683135	4.03729650467828	0.302182406795801	9.66280248419339	7.37022019439888	11.9553847739879	2	1.35	3.19	2.9892489390256	3.91908536136279	4.84892178369997	3.53719641507995	4.63747749798432	5.7377585808887	3.53813340819665	4.63921573417449	5.73939727056436	3.18019867575482	2.55920359202523	0.30429459465797	7.59610863804433	0.231532804100026	0.294391690606475	0.195754230349522	0.457972528410758	0.532372081146921	0.41562383293986	0.45619209390186	0.530344664012212	0.413745491435418	0.0042777813268274	0.00515569466063407	0.00516484698404874
215	9.10992249055047	0.25	3.21842440429263	2.34431026713667	4.09253854144858	0.327277423807321	8.95733674950255	6.95229074985064	10.9623827491545	2.01	1.15	3.17	2.81050599389311	3.62105808424896	4.43161017460481	3.32333161226389	4.2817830054007	5.2402343985375	3.27245620809748	4.21520084255579	5.15937653194828	3.21842440429263	2.40743480351319	-0.117132313858751	6.21885326387645	0.231532804100026	0.294391690606475	0.195754230349522	0.457972528410758	0.532372081146921	0.41562383293986	0.45619209390186	0.530344664012212	0.413745491435418	0.0042777813268274	0.00515569466063407	0.00516484698404874
215	9.10992249055047	0.25	3.21972193214973	2.34910224325401	4.09034162104545	0.285898370682072	9.05954708032688	6.82409111403561	11.2950030466182	2.12	1.24	3.2	2.63976521156702	3.50450731321752	4.36924941486802	3.09258533926463	4.10566359868365	5.11874185810268	3.06529033732042	4.0688458049872	5.07287840910334	3.21972193214973	2.53282822816724	0.139523854041733	7.22822825539534	0.231532804100026	0.294391690606475	0.195754230349522	0.457972528410758	0.532372081146921	0.41562383293986	0.45619209390186	0.530344664012212	0.413745491435418	0.0042777813268274	0.00515569466063407	0.00516484698404874
215	9.10992249055047	0.25	3.23809038130211	2.35847051539248	4.11771024721175	0.298415986132869	8.99856903092042	6.84436063477481	11.152777427066	2.02	1.29	3.27	2.75198730768221	3.61815355470526	4.48431980172831	3.25036114061924	4.27338661126026	5.29641208190129	3.22762249898036	4.24406507000926	5.25901848385659	3.23809038130211	2.48510567701623	-0.334496154823533	6.7757536332029	0.231532804100026	0.294391690606475	0.195754230349522	0.457972528410758	0.532372081146921	0.41562383293986	0.45619209390186	0.530344664012212	0.413745491435418	0.0042777813268274	0.00515569466063407	0.00516484698404874
215	9.10992249055047	0.25	3.2409938309899	2.37266829592499	4.10931936605481	0.287970701790197	9.24294834292068	6.97375883383935	11.512137852002	2.25	1.38	3.22	2.56427873783617	3.39866870584351	4.23305867385086	2.97377333145321	3.94140863501078	4.90904393856836	2.97675977996974	3.94438802645455	4.91371198516939	3.2409938309899	2.60506545105777	-0.0365919991382316	7.48472641085648	0.231532804100026	0.294391690606475	0.195754230349522	0.457972528410758	0.532372081146921	0.41562383293986	0.45619209390186	0.530344664012212	0.413745491435418	0.0042777813268274	0.00515569466063407	0.00516484698404874
215	9.10992249055047	0.25	3.24106337237387	2.37606280298037	4.10606394176738	0.311121085440798	9.538700796168	7.32264132479196	11.754760267544	2.01	1.41	2.95	2.95932046017825	3.8549030571862	4.75048565419415	3.49906986493399	4.55799745284418	5.61692504075438	3.53715981924253	4.60769417914753	5.67651215241076	3.24106337237387	2.45158471261567	-0.965868853365438	6.03557568030412	0.231532804100026	0.294391690606475	0.195754230349522	0.457972528410758	0.532372081146921	0.41562383293986	0.45619209390186	0.530344664012212	0.413745491435418	0.0042777813268274	0.00515569466063407	0.00516484698404874
215	9.10992249055047	0.25	3.24168793466216	2.36595508344912	4.1174207858752	0.324364917647921	9.94641203452538	7.70515809612271	12.187665972928	1.82	1.12	3.02	3.38074809011082	4.36413024491969	5.34751239972857	4.07211648899452	5.256601869403	6.44108724981148	4.0195667718204	5.18868732135063	6.35807196040428	3.24168793466216	2.36812119559247	-0.422836293928358	5.87414435195255	0.231532804100026	0.294391690606475	0.195754230349522	0.457972528410758	0.532372081146921	0.41562383293986	0.45619209390186	0.530344664012212	0.413745491435418	0.0042777813268274	0.00515569466063407	0.00516484698404874
215	9.10992249055047	0.25	3.24733048493343	2.36267154217326	4.1319894276936	0.329528357604649	9.61272507906426	7.47192657071651	11.753523587412	1.8	1.3	2.64	3.3043430474822	4.25107781530537	5.19781258312855	3.98750448455317	5.1299733741722	6.27244226379122	4.04238667163021	5.19908665689808	6.35682064566493	3.24733048493343	2.23993089305132	-0.964059608593577	5.19345682262752	0.231532804100026	0.294391690606475	0.195754230349522	0.457972528410758	0.532372081146921	0.41562383293986	0.45619209390186	0.530344664012212	0.413745491435418	0.0042777813268274	0.00515569466063407	0.00516484698404874
215	9.10992249055047	0.25	3.25173259176868	2.37091306955646	4.13255211398091	0.379715261557004	10.7015278967056	8.56603677071084	12.8370190227003	2.04	1.3	3.05	3.42248499877399	4.27570178261058	5.12891856644717	4.03681179544998	5.0431786833403	6.04954557123061	4.03983509383143	5.04581907847177	6.05450118156732	3.25173259176868	2.44129048851243	-0.805523028753121	6.08398012214515	0.231532804100026	0.294391690606475	0.195754230349522	0.457972528410758	0.532372081146921	0.41562383293986	0.45619209390186	0.530344664012212	0.413745491435418	0.0042777813268274	0.00515569466063407	0.00516484698404874
215	9.10992249055047	0.25	3.25971850129663	2.38858837974822	4.13084862284504	0.375252035222479	10.53421639168	8.41205409855884	12.6563786848013	1.97	1.17	2.77	3.45880737944199	4.33138267601298	5.20395797258398	4.10505751885169	5.1406664409452	6.1762753630387	4.10450925230687	5.14281036244984	6.17714460643282	3.25971850129663	2.31772814832737	-0.0975314746525332	6.14589399118616	0.231532804100026	0.294391690606475	0.195754230349522	0.457972528410758	0.532372081146921	0.41562383293986	0.45619209390186	0.530344664012212	0.413745491435418	0.0042777813268274	0.00515569466063407	0.00516484698404874
215	9.10992249055047	0.25	3.27030179834403	2.38992454534262	4.15067905134545	0.354241464038359	9.81900836310926	7.74916027655077	11.8888564496677	2.03	1.29	3.2	3.10984687223421	3.94050598473989	4.77116509724556	3.6715253909049	4.65221226972863	5.63289914855236	3.655154598328	4.63183985673073	5.60762133870013	3.27030179834403	2.48746077181153	-1.3231124252575	5.58883840692934	0.231532804100026	0.294391690606475	0.195754230349522	0.457972528410758	0.532372081146921	0.41562383293986	0.45619209390186	0.530344664012212	0.413745491435418	0.0042777813268274	0.00515569466063407	0.00516484698404874
215	9.10992249055047	0.25	3.28891846541536	2.40561819004305	4.17221874078768	0.343361750554005	10.9218736780437	8.56373282602446	13.280014530063	1.97	1.36	2.97	3.51503772713629	4.4829513962269	5.45086506531751	4.17019779520396	5.31851874141409	6.46683968762421	4.19925713366744	5.35591305600921	6.51182514187408	3.28891846541536	2.46193809224481	1.47851258910302	8.61298005322694	0.231532804100026	0.294391690606475	0.195754230349522	0.457972528410758	0.532372081146921	0.41562383293986	0.45619209390186	0.530344664012212	0.413745491435418	0.0042777813268274	0.00515569466063407	0.00516484698404874
215	9.10992249055047	0.25	3.30947409744528	2.41399662396627	4.20495157092428	0.304095729162894	9.89510624656198	7.55801583426793	12.232196658856	1.94	1.24	3.12	3.14227715632505	4.11393241292312	5.08558766952119	3.73852749917258	4.89455534642837	6.05058319368415	3.71633143066792	4.86591855509619	6.01571904696384	3.30947409744528	2.43199979449898	-0.17197562469696	6.53982675841186	0.231532804100026	0.294391690606475	0.195754230349522	0.457972528410758	0.532372081146921	0.41562383293986	0.45619209390186	0.530344664012212	0.413745491435418	0.0042777813268274	0.00515569466063407	0.00516484698404874
215	9.10992249055047	0.25	3.32286517503133	2.41633655668186	4.22939379338081	0.294557201688671	9.97826261456746	7.56732223507403	12.3892029940609	1.77	1.17	2.88	3.39583717197866	4.47774708750481	5.55965700303096	4.11227833172246	5.42244559745785	6.73261286319324	4.10155434780574	5.40267704720944	6.70790369974237	3.32286517503133	2.22395128921375	-0.85117791677143	5.14788714240798	0.231532804100026	0.294391690606475	0.195754230349522	0.457972528410758	0.532372081146921	0.41562383293986	0.45619209390186	0.530344664012212	0.413745491435418	0.0042777813268274	0.00515569466063407	0.00516484698404874
215	9.10992249055047	0.25	3.33060788714065	2.43492139145478	4.22629438282651	0.313422667013642	9.83078222699626	7.5590713004347	12.1024931535578	2.01	1.36	3.39	3.05611498137855	3.9745624361111	4.89300989084365	3.6138363876748	4.69989461922164	5.78595285076848	3.59688934409715	4.67702649403203	5.76088791244093	3.33060788714065	2.52801104811575	-0.0333111687638623	7.14893809471143	0.231532804100026	0.294391690606475	0.195754230349522	0.457972528410758	0.532372081146921	0.41562383293986	0.45619209390186	0.530344664012212	0.413745491435418	0.0042777813268274	0.00515569466063407	0.00516484698404874
215	9.10992249055047	0.25	3.33087302955566	2.4206239276761	4.24112213143521	0.323270370888925	10.7726023521582	8.33910579790215	13.2060989064142	2.19	1.45	3.09	3.14013676867767	4.05648345999704	4.97283015131641	3.65874579688262	4.72643165018508	5.79411750348754	3.69175525389488	4.77076964661058	5.84582457822641	3.33087302955566	2.50156502445854	-0.592606985234955	6.97039390565827	0.231532804100026	0.294391690606475	0.195754230349522	0.457972528410758	0.532372081146921	0.41562383293986	0.45619209390186	0.530344664012212	0.413745491435418	0.0042777813268274	0.00515569466063407	0.00516484698404874
215	9.10992249055047	0.25	3.33138743770538	2.42821256659761	4.23456230881316	0.32607547564281	9.85682803003882	7.64439973905186	12.0692563210258	1.88	1.25	3.06	3.26418406353658	4.20889828776328	5.15361251198997	3.90700963569126	5.03776926970199	6.16852890371272	3.89452063385212	5.02063069972764	6.15003426669699	3.33138743770538	2.39109010334178	0.230009227521063	6.78780390224183	0.231532804100026	0.294391690606475	0.195754230349522	0.457972528410758	0.532372081146921	0.41562383293986	0.45619209390186	0.530344664012212	0.413745491435418	0.0042777813268274	0.00515569466063407	0.00516484698404874
215	9.10992249055047	0.25	3.3322267557249	2.43539810245461	4.22905540899519	0.321440001420318	9.79508139292234	7.57311402205342	12.0170487637913	1.88	1.18	3.08	3.23485995165378	4.18397457490838	5.13308919816298	3.87221594536811	5.00833213990989	6.14444833445167	3.8350035089915	4.95994248884783	6.08496637649714	3.3322267557249	2.42601865412345	0.402271354361128	7.14297162341754	0.231532804100026	0.294391690606475	0.195754230349522	0.457972528410758	0.532372081146921	0.41562383293986	0.45619209390186	0.530344664012212	0.413745491435418	0.0042777813268274	0.00515569466063407	0.00516484698404874
215	9.10992249055047	0.25	3.33282251395152	2.43269001318416	4.23295501471889	0.302657331868478	9.77947692221989	7.46182288725121	12.0971309571886	2.16	1.27	3.19	2.83503099615752	3.71559612438267	4.59616125260783	3.30919370807658	4.3370345273917	5.36487534670683	3.2883000187412	4.30823332485731	5.33036660810182	3.33282251395152	2.53160160255192	1.02124720876192	8.2168068529061	0.231532804100026	0.294391690606475	0.195754230349522	0.457972528410758	0.532372081146921	0.41562383293986	0.45619209390186	0.530344664012212	0.413745491435418	0.0042777813268274	0.00515569466063407	0.00516484698404874
215	9.10992249055047	0.25	3.33660479613512	2.43872537115306	4.23448422111718	0.299537513214091	9.39820654087563	7.15433868337977	11.6420743983715	1.88	1.32	2.86	3.05732587067807	4.01621746844965	4.97510906622124	3.66007152279937	4.80800667230863	5.95594182181789	3.68791069064761	4.84421904136424	6.00179329691081	3.33660479613512	2.38463273504992	0.172047391572286	6.82106619334309	0.231532804100026	0.294391690606475	0.195754230349522	0.457972528410758	0.532372081146921	0.41562383293986	0.45619209390186	0.530344664012212	0.413745491435418	0.0042777813268274	0.00515569466063407	0.00516484698404874
215	9.10992249055047	0.25	3.34395544219175	2.45021730178402	4.23769358259948	0.288124624186684	9.24776047520801	6.97824143102534	11.5172795193907	2.04	1.3	3.2	2.78152210397899	3.68615079147739	4.59077947897579	3.27915053165945	4.34562188463603	5.41209323761262	3.26573535099613	4.32813952235753	5.39049589117541	3.34395544219175	2.5259959801753	-0.478614112269535	6.88634477076737	0.231532804100026	0.294391690606475	0.195754230349522	0.457972528410758	0.532372081146921	0.41562383293986	0.45619209390186	0.530344664012212	0.413745491435418	0.0042777813268274	0.00515569466063407	0.00516484698404874
215	9.10992249055047	0.25	3.34521127827341	2.43593863908066	4.25448391746616	0.329876051610593	10.1821839388029	7.91634740365042	12.4480204739553	1.99	1.36	3.06	3.22184885380549	4.14401440206393	5.06617995032236	3.81528744523899	4.90730845502244	5.99932946480589	3.83206725444946	4.92798081841407	6.02510002520498	3.34521127827341	2.39288389308798	0.440267038413001	7.27488367236755	0.231532804100026	0.294391690606475	0.195754230349522	0.457972528410758	0.532372081146921	0.41562383293986	0.45619209390186	0.530344664012212	0.413745491435418	0.0042777813268274	0.00515569466063407	0.00516484698404874
215	9.10992249055047	0.25	3.34834298583663	2.44753875962344	4.24914721204982	0.264577907526255	9.30279240053363	6.88125969900996	11.7243251020573	2.16	1.45	3.32	2.61501625026707	3.53524708619214	4.45547792211722	3.05251404289796	4.12670145916436	5.20088887543076	3.06136519758486	4.13901878461251	5.21563331063619	3.34834298583663	2.5650066147948	-0.515359872621392	7.13039503251638	0.231532804100026	0.294391690606475	0.195754230349522	0.457972528410758	0.532372081146921	0.41562383293986	0.45619209390186	0.530344664012212	0.413745491435418	0.0042777813268274	0.00515569466063407	0.00516484698404874
215	9.10992249055047	0.25	3.35128124611286	2.45326631783617	4.24929617438955	0.301727020641243	9.75783136180018	7.44020039019084	12.0754623334095	2.09	1.45	3.29	2.9051738209082	3.81013880466354	4.71510378841888	3.4101218145224	4.47237867856031	5.53463554259822	3.42337746197359	4.48967261338683	5.55654837680451	3.35128124611286	2.52009469040937	-1.17661224722854	6.15610044262302	0.231532804100026	0.294391690606475	0.195754230349522	0.457972528410758	0.532372081146921	0.41562383293986	0.45619209390186	0.530344664012212	0.413745491435418	0.0042777813268274	0.00515569466063407	0.00516484698404874
215	9.10992249055047	0.25	3.35911918231311	2.44256996096644	4.27566840365977	0.295621723525826	9.90313045197763	7.51645829886635	12.2898026050889	2.01	1.28	3.04	3.03523851153489	3.99900614590384	4.96277378027278	3.58822071814951	4.7275746700654	5.86692862198129	3.58380199254025	4.72545792147223	5.86265964873972	3.35911918231311	2.40755603788332	-0.331557533338247	6.43833270089574	0.231532804100026	0.294391690606475	0.195754230349522	0.457972528410758	0.532372081146921	0.41562383293986	0.45619209390186	0.530344664012212	0.413745491435418	0.0042777813268274	0.00515569466063407	0.00516484698404874
215	9.10992249055047	0.25	3.3780288849886	2.46638290999543	4.28967485998176	0.298466422856124	9.49106678707887	7.21923076261428	11.7629028115435	1.91	1.33	3.01	3.03725046190438	3.99304966566572	4.94884886942706	3.62317375812141	4.76335848655835	5.90354321499529	3.63759669867174	4.78306233169451	5.92619227960232	3.3780288849886	2.46897104031042	0.959888094912439	8.0591148634119	0.231532804100026	0.294391690606475	0.195754230349522	0.457972528410758	0.532372081146921	0.41562383293986	0.45619209390186	0.530344664012212	0.413745491435418	0.0042777813268274	0.00515569466063407	0.00516484698404874
215	9.10992249055047	0.25	3.38047466570118	2.45922684463142	4.30172248677094	0.290293549488227	9.3906528792388	7.09819200435504	11.6831137541226	2.25	1.5	3.19	2.61019372740528	3.45319247867495	4.29619122994462	3.02705687118645	4.00468743386852	4.9823179965506	3.056008549311	4.04320528235432	5.03088686506973	3.38047466570118	2.58859687310097	-0.405764538598938	7.48100446665962	0.231532804100026	0.294391690606475	0.195754230349522	0.457972528410758	0.532372081146921	0.41562383293986	0.45619209390186	0.530344664012212	0.413745491435418	0.0042777813268274	0.00515569466063407	0.00516484698404874
215	9.10992249055047	0.25	3.38632460486521	2.47785649447793	4.29479271525249	0.324751909321925	9.81606831460669	7.60613657398609	12.0260000552273	1.76	1.24	2.75	3.42249521844996	4.41688714683615	5.41127907522235	4.14726683780019	5.35223818330874	6.5572095288173	4.17310677236693	5.38438107404094	6.59742894724474	3.38632460486521	2.24397727918957	0.35826990609496	6.42400358217348	0.231532804100026	0.294391690606475	0.195754230349522	0.457972528410758	0.532372081146921	0.41562383293986	0.45619209390186	0.530344664012212	0.413745491435418	0.0042777813268274	0.00515569466063407	0.00516484698404874
215	9.10992249055047	0.25	3.39806748557094	2.47894800180125	4.31718696934063	0.335590566743636	10.038531839687	7.83322672345384	12.2438369559201	1.96	1.3	3.2	3.22859613681958	4.13754973029342	5.04650332376726	3.83386857901938	4.91322582103075	5.99258306304211	3.81761219555411	4.89142066264978	5.96481568257629	3.39806748557094	2.40698190399208	-0.959104074815404	5.81077785496626	0.231532804100026	0.294391690606475	0.195754230349522	0.457972528410758	0.532372081146921	0.41562383293986	0.45619209390186	0.530344664012212	0.413745491435418	0.0042777813268274	0.00515569466063407	0.00516484698404874
215	9.10992249055047	0.25	3.3982063397781	2.48288100273134	4.31353167682486	0.311716521861871	9.31064415112056	7.1505685499397	11.4707197523014	2.3	1.42	3.44	2.58599651856585	3.36718586672473	4.1483752148836	2.98934493011102	3.89237956322436	4.79541419633769	2.9821244142014	3.88224552814075	4.78273907124672	3.3982063397781	2.59735662614512	0.685719768995692	8.46865169122684	0.231532804100026	0.294391690606475	0.195754230349522	0.457972528410758	0.532372081146921	0.41562383293986	0.45619209390186	0.530344664012212	0.413745491435418	0.0042777813268274	0.00515569466063407	0.00516484698404874
215	9.10992249055047	0.25	3.42357821511737	2.49573024679998	4.35142618343475	0.306928541505508	9.57093769546274	7.32545185926638	11.8164235316591	1.91	1.2	2.92	3.08688984765788	4.03312054632065	4.97935124498342	3.68372074176932	4.81289924284463	5.94207774391994	3.67171145768842	4.79870350111285	5.92402717872081	3.42357821511737	2.3280175285033	0.939443311032493	7.44032973932178	0.231532804100026	0.294391690606475	0.195754230349522	0.457972528410758	0.532372081146921	0.41562383293986	0.45619209390186	0.530344664012212	0.413745491435418	0.0042777813268274	0.00515569466063407	0.00516484698404874
215	9.10992249055047	0.25	3.42396767673306	2.49191376827765	4.35602158518847	0.299332151930169	10.1419273450536	7.71930696011764	12.5645477299895	2.06	1.23	2.91	3.05359192184874	4.01192847658962	4.9702650313305	3.59410352428319	4.72207375638883	5.85004398849446	3.59527778621394	4.72357945538577	5.85270969678243	3.42396767673306	2.40417411297566	-0.651779320977688	6.02856777942032	0.231532804100026	0.294391690606475	0.195754230349522	0.457972528410758	0.532372081146921	0.41562383293986	0.45619209390186	0.530344664012212	0.413745491435418	0.0042777813268274	0.00515569466063407	0.00516484698404874
215	9.10992249055047	0.25	3.42988058886158	2.5104648173481	4.34929636037506	0.289414291573146	8.99369341791372	6.79344464117657	11.1939421946509	2.05	1.34	3.29	2.70080931381703	3.57554263436368	4.45027595491032	3.18223612610397	4.21289310699848	5.243550087893	3.17065954046551	4.19912765683952	5.22611959895665	3.42988058886158	2.47346797975109	0.195236721112071	7.23309448268864	0.231532804100026	0.294391690606475	0.195754230349522	0.457972528410758	0.532372081146921	0.41562383293986	0.45619209390186	0.530344664012212	0.413745491435418	0.0042777813268274	0.00515569466063407	0.00516484698404874
215	9.10992249055047	0.25	3.43103843368528	2.49647234598949	4.36560452138106	0.287008525520434	9.89096030732034	7.45697086429965	12.324949750341	2.18	1.43	3.26	2.81322001053074	3.73146790651062	4.64971580249049	3.27906495099304	4.34936676910881	5.41966858722458	3.289891774193	4.36376495256325	5.43872413977078	3.43103843368528	2.583578421298	-0.46391300308265	7.21470224213056	0.231532804100026	0.294391690606475	0.195754230349522	0.457972528410758	0.532372081146921	0.41562383293986	0.45619209390186	0.530344664012212	0.413745491435418	0.0042777813268274	0.00515569466063407	0.00516484698404874
215	9.10992249055047	0.25	3.43453012996824	2.49901852501434	4.37004173492213	0.320669826445208	10.9916623607433	8.4938475006837	13.4894772208029	2.07	1.49	3.19	3.34774557749201	4.33222859893609	5.31671162038017	3.93730109191336	5.09515672507825	6.25301235824313	3.97190714869429	5.1414622226971	6.30826278432792	3.43453012996824	2.55625428594854	0.0414888683619885	7.70843640315106	0.231532804100026	0.294391690606475	0.195754230349522	0.457972528410758	0.532372081146921	0.41562383293986	0.45619209390186	0.530344664012212	0.413745491435418	0.0042777813268274	0.00515569466063407	0.00516484698404874
215	9.10992249055047	0.25	3.43932467117818	2.50034480082961	4.37830454152675	0.299901188523794	9.16068877382005	6.97542348740736	11.3459540602327	2.1	1.43	3.45	2.71275181878823	3.56260450385498	4.41245718892173	3.18159711377644	4.17832996313504	5.17506281249364	3.1764492432316	4.17164458189496	5.16702319578267	3.43932467117818	2.50611143401997	-1.07012068269019	6.3537989451804	0.231532804100026	0.294391690606475	0.195754230349522	0.457972528410758	0.532372081146921	0.41562383293986	0.45619209390186	0.530344664012212	0.413745491435418	0.0042777813268274	0.00515569466063407	0.00516484698404874
215	9.10992249055047	0.25	3.44092793383706	2.51454337420197	4.36731249347215	0.320667600830185	8.55339412906335	6.60965683094039	10.4971314271863	2.08	1.22	3.24	2.59880793538558	3.36305334840321	4.12729876142084	3.05491830601359	3.95329454641401	4.85167078681444	3.01942473104787	3.90724600946843	4.79610457366531	3.44092793383706	2.43130826060698	-0.369728655159991	6.34896561564517	0.231532804100026	0.294391690606475	0.195754230349522	0.457972528410758	0.532372081146921	0.41562383293986	0.45619209390186	0.530344664012212	0.413745491435418	0.0042777813268274	0.00515569466063407	0.00516484698404874
[truncated: 1,341 more rows]
