# Supplementary material for: Re-expressing coefficients from regression models for inclusion in a meta-analysis
Source: BMC Med Res Methodol. 2024 Jan 8;24:6. doi: 10.1186/s12874-023-02132-y (PMC10773134; doi:10.1186/s12874-023-02132-y)
Supplement: Supplementary file 2 — Additional file 2. [file 12874_2023_2132_MOESM2_ESM.zip › Supp_Files_R1/simdata/simdata_scenario_216.csv]

ex_no	errsd	rsquare	beta	b_low_ci	b_hi_ci	lrsquare	lbeta	lb_low_ci	lb_hi_ci	x_median	x_25	x_75	rbl	rb	rbu	altl	alt	altu	dzl	dz	dzu	observed_beta	xlog	error	ylog	RelBias_rb	RelBias_rbl	RelBias_rbu	RelBias_alt	RelBias_altl	RelBias_altu	RelBias_dz	RelBias_dzl	RelBias_dzu	MC_SE_RelBias_rb	MC_SE_RelBias_alt	MC_SE_RelBias_dz
216	9.10992249055047	0.24	3.05205723300135	2.93781394905317	3.16630051694952	0.31365296498918	9.62426730305284	9.32106532748826	9.92746927861743	2.01	1.31	3.1	3.76340063560084	3.8858191003862	4.00823756517156	4.44890207884377	4.59361900250064	4.73833592615751	4.4471112795657	4.59250439571936	4.73597032025134	3.05205723300135	2.4747709097954	0.0653103912291485	7.05911790686111	0.245500762859796	0.252036010881903	0.239407000993298	0.473775512906586	0.481508575731969	0.466564854459094	0.47144609054863	0.479151855955748	0.464227213653616	0.000695442073485332	0.000836244234385302	0.00083620512271466
216	9.10992249055047	0.25	2.85095333386949	2.74540199518759	2.9565046725514	0.341341012577113	9.93120667409469	9.63740432584619	10.2250090223432	2	1.3	3.11	3.90402197991162	4.02303855185679	4.14205512380197	4.61843478089585	4.75923067758981	4.90002657428377	4.61183918481925	4.75337207514233	4.89442498892292	2.85095333386949	2.50407890758604	-0.0264212066554086	6.95610799662222	0.245500762859796	0.252036010881903	0.239407000993298	0.473775512906586	0.481508575731969	0.466564854459094	0.47144609054863	0.479151855955748	0.464227213653616	0.000695442073485332	0.000836244234385302	0.00083620512271466
216	9.10992249055047	0.25	2.97394475311158	2.86416864852949	3.08372085769366	0.335708306464378	9.77809015389086	9.48515629520771	10.071024012574	2.02	1.29	3.08	3.82226494695363	3.94030947726739	4.05835400758116	4.51661122996453	4.65609953301269	4.79558783606086	4.51333239756668	4.65207168020817	4.79302536031007	2.97394475311158	2.48027667445488	0.0165596426204009	6.95874506190787	0.245500762859796	0.252036010881903	0.239407000993298	0.473775512906586	0.481508575731969	0.466564854459094	0.47144609054863	0.479151855955748	0.464227213653616	0.000695442073485332	0.000836244234385302	0.00083620512271466
216	9.10992249055047	0.25	2.99094437127442	2.88176897914467	3.10011976340417	0.33741781371624	9.95647368238367	9.65933541118513	10.2536119535822	1.98	1.29	3.07	3.94623867880585	4.06763197232368	4.18902526584151	4.67698431336802	4.8208566373053	4.96472896124258	4.67308600343629	4.81619223417509	4.95957519517117	2.99094437127442	2.47490445679992	0.0634546402975606	6.9605678595431	0.245500762859796	0.252036010881903	0.239407000993298	0.473775512906586	0.481508575731969	0.466564854459094	0.47144609054863	0.479151855955748	0.464227213653616	0.000695442073485332	0.000836244234385302	0.00083620512271466
216	9.10992249055047	0.25	3.02086613467527	2.91015138262599	3.13158088672454	0.333115725193046	9.8827316876584	9.58493364182696	10.1805297334898	1.98	1.3	3.05	3.91299793501131	4.03457239571532	4.15614685641933	4.6368534029277	4.78091761179952	4.92498182067135	4.63855623192445	4.78348123038463	4.92799088263096	3.02086613467527	2.47002717014284	-0.0979663575757716	6.81752402871928	0.245500762859796	0.252036010881903	0.239407000993298	0.473775512906586	0.481508575731969	0.466564854459094	0.47144609054863	0.479151855955748	0.464227213653616	0.000695442073485332	0.000836244234385302	0.00083620512271466
216	9.10992249055047	0.25	3.02312625309397	2.91199730535484	3.13425520083311	0.327832551040129	9.84276702030801	9.54261098846845	10.1429230521476	2.01	1.29	3.1	3.8606682318282	3.98210280126783	4.10353737070746	4.56588248959691	4.70949907122003	4.85311565284316	4.56042070203949	4.70234221303892	4.84631649941726	3.02312625309397	2.4880449943254	0.0637646715422032	7.0609519194482	0.245500762859796	0.252036010881903	0.239407000993298	0.473775512906586	0.481508575731969	0.466564854459094	0.47144609054863	0.479151855955748	0.464227213653616	0.000695442073485332	0.000836244234385302	0.00083620512271466
216	9.10992249055047	0.25	3.02434513254039	2.91388877663353	3.13480148844724	0.317861659001834	9.45885579639202	9.16375326842605	9.75395832435798	2	1.29	3.13	3.71681188938591	3.8365052674596	3.95619864553329	4.39816021104191	4.53979521131519	4.68143021158847	4.38732164769649	4.52825325756025	4.66947271812218	3.02434513254039	2.50523557866125	-0.0405097273740078	6.98526268799975	0.245500762859796	0.252036010881903	0.239407000993298	0.473775512906586	0.481508575731969	0.466564854459094	0.47144609054863	0.479151855955748	0.464227213653616	0.000695442073485332	0.000836244234385302	0.00083620512271466
216	9.10992249055047	0.25	3.02563032889043	2.91372581725777	3.13753484052309	0.321873888783544	9.53297148032693	9.23828662170067	9.82765633895319	1.98	1.28	3.1	3.77455852797557	3.89496020977447	4.01536189157337	4.47360005700213	4.61629991622185	4.75899977544157	4.46599322277193	4.60714825703124	4.74920218416292	3.02563032889043	2.46670789762815	0.123498323101016	7.02828484046309	0.245500762859796	0.252036010881903	0.239407000993298	0.473775512906586	0.481508575731969	0.466564854459094	0.47144609054863	0.479151855955748	0.464227213653616	0.000695442073485332	0.000836244234385302	0.00083620512271466
216	9.10992249055047	0.25	3.03097275052337	2.91964940159329	3.14229609945346	0.340984968868715	10.1230583337696	9.82334300865927	10.42277365888	1.99	1.3	3.07	3.99940861569496	4.12143266111876	4.24345670654256	4.73643749417478	4.88094867556997	5.02545985696516	4.7379477359413	4.88356736861769	5.02759588488007	3.03097275052337	2.4716969461589	-0.0732082048532155	6.8650467320047	0.245500762859796	0.252036010881903	0.239407000993298	0.473775512906586	0.481508575731969	0.466564854459094	0.47144609054863	0.479151855955748	0.464227213653616	0.000695442073485332	0.000836244234385302	0.00083620512271466
216	9.10992249055047	0.25	3.03362058033646	2.92117125955535	3.14606990111756	0.314019375661381	9.60312467613975	9.30084605197597	9.90540330030354	2.02	1.32	3.1	3.73993112116893	3.86147933597182	3.98302755077472	4.41727782881635	4.56083989372765	4.70440195863895	4.41891231157136	4.56249053012842	4.70712942943178	3.03362058033646	2.48832786850189	0.218168365851882	7.25036984958951	0.245500762859796	0.252036010881903	0.239407000993298	0.473775512906586	0.481508575731969	0.466564854459094	0.47144609054863	0.479151855955748	0.464227213653616	0.000695442073485332	0.000836244234385302	0.00083620512271466
216	9.10992249055047	0.25	3.03498907750276	2.92431515132718	3.14566300367833	0.331002409772721	10.0083047981014	9.70528263788219	10.3113269583205	2.01	1.29	3.1	3.9119801999246	4.03412158777958	4.15626297563457	4.62288071117623	4.76721811502147	4.9115555188667	4.61520399951944	4.76106390616079	4.90340865009505	3.03498907750276	2.48261067984899	0.149751249076257	7.118079097637	0.245500762859796	0.252036010881903	0.239407000993298	0.473775512906586	0.481508575731969	0.466564854459094	0.47144609054863	0.479151855955748	0.464227213653616	0.000695442073485332	0.000836244234385302	0.00083620512271466
216	9.10992249055047	0.25	3.0412974613657	2.93022000563934	3.15237491709205	0.316579513487018	9.59445651846281	9.29423615954554	9.89467687738007	1.99	1.28	3.08	3.78676034469142	3.90907943905286	4.03139853341429	4.48531468464395	4.6301983266523	4.77508196866065	4.47644186025772	4.62161985551867	4.76593105166368	3.0412974613657	2.46810841553037	0.059002950180144	6.95377168846349	0.245500762859796	0.252036010881903	0.239407000993298	0.473775512906586	0.481508575731969	0.466564854459094	0.47144609054863	0.479151855955748	0.464227213653616	0.000695442073485332	0.000836244234385302	0.00083620512271466
216	9.10992249055047	0.25	3.05580228847054	2.94341067296594	3.16819390397514	0.321751047116256	9.74049286549336	9.43930832100944	10.0416774099773	2.03	1.3	3.13	3.78096345700759	3.90160447410146	4.02224549119533	4.46204795497776	4.60442066228665	4.74679336959554	4.45732238879336	4.59858775289777	4.73984127068126	3.05580228847054	2.49961445195671	0.155949236611666	7.21264859147571	0.245500762859796	0.252036010881903	0.239407000993298	0.473775512906586	0.481508575731969	0.466564854459094	0.47144609054863	0.479151855955748	0.464227213653616	0.000695442073485332	0.000836244234385302	0.00083620512271466
216	9.10992249055047	0.25	3.06250680390706	2.94809640136961	3.1769172064445	0.321279116742954	9.74654574468342	9.44484787002926	10.0482436193376	1.99	1.29	3.07	3.8514909510618	3.97451957472786	4.09754819839392	4.56285458037235	4.70860637523425	4.85435817009614	4.56098595346528	4.70747698785297	4.85320951698495	3.06250680390706	2.44039483409551	0.131059845277139	6.99260475744518	0.245500762859796	0.252036010881903	0.239407000993298	0.473775512906586	0.481508575731969	0.466564854459094	0.47144609054863	0.479151855955748	0.464227213653616	0.000695442073485332	0.000836244234385302	0.00083620512271466
216	9.10992249055047	0.25	3.07078747571392	2.95807995230991	3.18349499911792	0.330401082034282	9.88105184016876	9.5814758614795	10.180627818858	2.03	1.3	3.15	3.84351688477889	3.9636889072327	4.08386092968651	4.53728540547878	4.67914890705096	4.82101240862315	4.52836059399136	4.66902989738391	4.81089698534076	3.07078747571392	2.48598282556155	-0.0545636904582059	7.00407346621924	0.245500762859796	0.252036010881903	0.239407000993298	0.473775512906586	0.481508575731969	0.466564854459094	0.47144609054863	0.479151855955748	0.464227213653616	0.000695442073485332	0.000836244234385302	0.00083620512271466
216	9.10992249055047	0.25	3.07088555422077	2.95809471294025	3.18367639550129	0.325177029315222	9.81658519005391	9.51541456744228	10.1177558126655	2	1.29	3.12	3.86131079423584	3.98352442641703	4.10573805859823	4.56962604416667	4.71425843102377	4.85889081788087	4.55866547617789	4.70332459803251	4.84808324293124	3.07088555422077	2.47912972672351	0.0737716522334436	7.01843849445729	0.245500762859796	0.252036010881903	0.239407000993298	0.473775512906586	0.481508575731969	0.466564854459094	0.47144609054863	0.479151855955748	0.464227213653616	0.000695442073485332	0.000836244234385302	0.00083620512271466
216	9.10992249055047	0.25	3.07090912473355	2.95801150490051	3.18380674456659	0.316886687179415	9.68416623884212	9.38135375103401	9.98697872665024	1.97	1.28	3.07	3.8519930442281	3.9763281484889	4.1006632527497	4.57031072888536	4.71783177953515	4.86535283018494	4.56517281712403	4.71189638992413	4.8599738435348	3.07090912473355	2.45877366751328	0.10460958745254	6.97826984668317	0.245500762859796	0.252036010881903	0.239407000993298	0.473775512906586	0.481508575731969	0.466564854459094	0.47144609054863	0.479151855955748	0.464227213653616	0.000695442073485332	0.000836244234385302	0.00083620512271466
216	9.10992249055047	0.25	3.07221871090258	2.95948270335546	3.18495471844969	0.322259329148969	9.80552371518364	9.50268110058845	10.1083663297788	2.01	1.3	3.1	3.84073749459333	3.96313863302197	4.08553977145062	4.5413479897972	4.68607700726698	4.83080602473676	4.53878287750799	4.68337299563022	4.82645311275938	3.07221871090258	2.47835050103439	0.0913866070067335	7.06832590273412	0.245500762859796	0.252036010881903	0.239407000993298	0.473775512906586	0.481508575731969	0.466564854459094	0.47144609054863	0.479151855955748	0.464227213653616	0.000695442073485332	0.000836244234385302	0.00083620512271466
216	9.10992249055047	0.25	3.07890369183373	2.96610488143636	3.1917025022311	0.314740102769894	9.65229751182721	9.34897860313274	9.95561642052168	2.03	1.31	3.12	3.74366103070636	3.86512062822596	3.98658022574556	4.41774370428892	4.5610732867128	4.70440286913668	4.41677876106252	4.55538211661404	4.70293226167859	3.07890369183373	2.49923869771651	0.0614816883408158	7.12432120314121	0.245500762859796	0.252036010881903	0.239407000993298	0.473775512906586	0.481508575731969	0.466564854459094	0.47144609054863	0.479151855955748	0.464227213653616	0.000695442073485332	0.000836244234385302	0.00083620512271466
216	9.10992249055047	0.25	3.08581746948255	2.97223245620893	3.19940248275617	0.320116869562368	9.77668691551554	9.47324768548379	10.0801261455473	1.98	1.28	3.07	3.86643406282202	3.99028047895542	4.11412689508883	4.58142566647538	4.72817410194733	4.87492253741927	4.57406582975199	4.72115516134458	4.86802334897636	3.08581746948255	2.45959938294832	-0.0352382441759984	6.84931582674628	0.245500762859796	0.252036010881903	0.239407000993298	0.473775512906586	0.481508575731969	0.466564854459094	0.47144609054863	0.479151855955748	0.464227213653616	0.000695442073485332	0.000836244234385302	0.00083620512271466
216	9.10992249055047	0.25	3.10014053945678	2.98686827296752	3.21341280594605	0.326512228810525	9.94276429325244	9.63864817160153	10.2468804149033	1.99	1.28	3.06	3.92276157045557	4.04653152384831	4.17030147724105	4.64529209923845	4.79185914806157	4.93842619688469	4.64100061985281	4.78793152393809	4.93395356572075	3.10014053945678	2.46200678622308	0.046153610325643	6.92371553121081	0.245500762859796	0.252036010881903	0.239407000993298	0.473775512906586	0.481508575731969	0.466564854459094	0.47144609054863	0.479151855955748	0.464227213653616	0.000695442073485332	0.000836244234385302	0.00083620512271466
216	9.10992249055047	0.25	3.10693881964287	2.99247256498468	3.22140507430106	0.318600208676551	9.73936417278397	9.43602692416639	10.0427014214016	2.02	1.29	3.1	3.79841614832194	3.9205227417851	4.04262933524825	4.48740225433426	4.63165748635188	4.77591271836949	4.47942636100643	4.62585882727785	4.7690719201063	3.10693881964287	2.45952677790275	-0.0913087884687806	6.84065123111121	0.245500762859796	0.252036010881903	0.239407000993298	0.473775512906586	0.481508575731969	0.466564854459094	0.47144609054863	0.479151855955748	0.464227213653616	0.000695442073485332	0.000836244234385302	0.00083620512271466
216	9.10992249055047	0.25	3.10920885256977	2.9954126424346	3.22300506270495	0.338756493284056	10.0615766624673	9.76219850969017	10.3609548152444	2	1.3	3.07	3.95477600683186	4.07605745121115	4.19733889559044	4.67852791940065	4.82200472381474	4.96548152822883	4.67852307475376	4.82367591115081	4.96495542321038	3.10920885256977	2.46822818629143	0.0207224386929831	6.97888296366093	0.245500762859796	0.252036010881903	0.239407000993298	0.473775512906586	0.481508575731969	0.466564854459094	0.47144609054863	0.479151855955748	0.464227213653616	0.000695442073485332	0.000836244234385302	0.00083620512271466
216	9.10992249055047	0.25	3.10975730327224	2.99631145255739	3.2232031539871	0.32914718795455	9.95744737521919	9.65469766545686	10.2601970849815	2.02	1.3	3.13	3.88287315401356	4.00463136552415	4.12638957703475	4.58627460774033	4.73008991449526	4.87390522125018	4.57761552745212	4.7207768060845	4.86397493552129	3.10975730327224	2.48809319957976	-0.0539429021225703	6.95718405908288	0.245500762859796	0.252036010881903	0.239407000993298	0.473775512906586	0.481508575731969	0.466564854459094	0.47144609054863	0.479151855955748	0.464227213653616	0.000695442073485332	0.000836244234385302	0.00083620512271466
216	9.10992249055047	0.25	3.11117874652625	2.99789879982476	3.22445869322775	0.327558058490282	9.87118987061637	9.56997949616424	10.1724002450685	1.99	1.3	3.11	3.89270403568926	4.01522497115116	4.13774590661307	4.60915563023879	4.75422652551592	4.89929742079306	4.6026881704861	4.74893993576862	4.89174597581694	3.11117874652625	2.4673722276292	-0.00787161861612596	6.95543830382987	0.245500762859796	0.252036010881903	0.239407000993298	0.473775512906586	0.481508575731969	0.466564854459094	0.47144609054863	0.479151855955748	0.464227213653616	0.000695442073485332	0.000836244234385302	0.00083620512271466
216	9.10992249055047	0.25	3.1142876379835	3.00067050253483	3.22790477343218	0.318484774843433	9.61540480974842	9.31584869850387	9.91496092099298	1.98	1.27	3.08	3.80307978806434	3.92536985834514	4.04765992862594	4.50658482095132	4.65149647287357	4.79640812479582	4.49647243315721	4.64242325553274	4.78577343388588	3.1142876379835	2.45276585536924	0.0834067817880559	6.92294831618226	0.245500762859796	0.252036010881903	0.239407000993298	0.473775512906586	0.481508575731969	0.466564854459094	0.47144609054863	0.479151855955748	0.464227213653616	0.000695442073485332	0.000836244234385302	0.00083620512271466
216	9.10992249055047	0.25	3.11539959078027	3.00066904640302	3.23013013515752	0.31185886987695	9.69351692222998	9.38685613340741	10.0001777110525	2	1.32	3.1	3.8009220936407	3.92509505963947	4.04926802563824	4.49605791583557	4.64294039144475	4.78982286705393	4.49854594623297	4.64686454695573	4.79306266725279	3.11539959078027	2.47789855393136	0.0165411719364381	7.03157500681157	0.245500762859796	0.252036010881903	0.239407000993298	0.473775512906586	0.481508575731969	0.466564854459094	0.47144609054863	0.479151855955748	0.464227213653616	0.000695442073485332	0.000836244234385302	0.00083620512271466
216	9.10992249055047	0.25	3.11733519177332	3.00349284430923	3.23117753923742	0.332967670785636	9.95631975228412	9.65620426237763	10.2564352421906	2.02	1.31	3.12	3.87858528173177	3.99913197796378	4.11967867419578	4.57997169439664	4.72231752837792	4.86466336235919	4.57658083943327	4.71826614166309	4.86101775262907	3.11733519177332	2.47648313743933	0.0252942546723368	6.9953434918021	0.245500762859796	0.252036010881903	0.239407000993298	0.473775512906586	0.481508575731969	0.466564854459094	0.47144609054863	0.479151855955748	0.464227213653616	0.000695442073485332	0.000836244234385302	0.00083620512271466
216	9.10992249055047	0.25	3.11767055271137	3.00338099796603	3.23196010745672	0.325146757796253	9.89691076292374	9.59325482524267	10.2005667006048	1.98	1.29	3.04	3.92790473593811	4.05223496769374	4.17656519944937	4.65750064450293	4.80492482443145	4.95234900435997	4.65926242716629	4.80614393595007	4.95320730449039	3.11767055271137	2.44646741823896	-0.196596157085736	6.64576684159717	0.245500762859796	0.252036010881903	0.239407000993298	0.473775512906586	0.481508575731969	0.466564854459094	0.47144609054863	0.479151855955748	0.464227213653616	0.000695442073485332	0.000836244234385302	0.00083620512271466
216	9.10992249055047	0.25	3.1225289525589	3.00780679562324	3.23725110949456	0.323420504506327	9.71919326550991	9.4198130981627	10.0185734328571	1.98	1.28	3.06	3.8576102748532	3.98021270842708	4.10281514200097	4.57433599643281	4.71971738158806	4.8650987667433	4.56944802581492	4.71299705945608	4.859666949374	3.1225289525589	2.4480100244203	-0.150609458565997	6.67068730091948	0.245500762859796	0.252036010881903	0.239407000993298	0.473775512906586	0.481508575731969	0.466564854459094	0.47144609054863	0.479151855955748	0.464227213653616	0.000695442073485332	0.000836244234385302	0.00083620512271466
216	9.10992249055047	0.25	3.12499975428558	3.01048654842248	3.23951296014869	0.313043033386496	9.73796267466055	9.43074371234027	10.0451816369808	2.01	1.3	3.11	3.8103725212572	3.93450045090315	4.05862838054909	4.50511520844507	4.651875300935	4.79863539342492	4.50225856273051	4.64814282320449	4.79439299577918	3.12499975428558	2.48151847356813	0.130308292657345	7.15176286495372	0.245500762859796	0.252036010881903	0.239407000993298	0.473775512906586	0.481508575731969	0.466564854459094	0.47144609054863	0.479151855955748	0.464227213653616	0.000695442073485332	0.000836244234385302	0.00083620512271466
216	9.10992249055047	0.25	3.12547555504494	3.01157398654556	3.23937712354433	0.322970001507655	9.8033066135548	9.50102438364783	10.1055888434618	2.01	1.3	3.1	3.83760165015582	3.95969783025829	4.08179401036075	4.53701167795044	4.68136011362915	4.82570854930786	4.53560073807923	4.68310907591368	4.82248648205011	3.12547555504494	2.4788759181486	-0.0308106203676915	6.94249482637794	0.245500762859796	0.252036010881903	0.239407000993298	0.473775512906586	0.481508575731969	0.466564854459094	0.47144609054863	0.479151855955748	0.464227213653616	0.000695442073485332	0.000836244234385302	0.00083620512271466
216	9.10992249055047	0.25	3.12840663188413	3.01319512447156	3.2436181392967	0.313090558512377	9.54103895213035	9.24006591278339	9.84201199147732	1.99	1.29	3.09	3.75550705186708	3.87783370866351	4.00016036545993	4.44593680897019	4.59075256318349	4.73556831739679	4.43996968539775	4.58598023768821	4.72886676786614	3.12840663188413	2.45904891080787	0.02782550025531	6.95868980813937	0.245500762859796	0.252036010881903	0.239407000993298	0.473775512906586	0.481508575731969	0.466564854459094	0.47144609054863	0.479151855955748	0.464227213653616	0.000695442073485332	0.000836244234385302	0.00083620512271466
216	9.10992249055047	0.25	3.13208859367483	3.01802584195159	3.24615134539808	0.324439884669595	9.79409052542361	9.49310461709746	10.0950764337498	1.99	1.28	3.04	3.87294277396548	3.99573729122148	4.11853180847748	4.58872613973375	4.73421509839752	4.87970405706129	4.58596203301449	4.73142352748589	4.87624016855977	3.13208859367483	2.44865689192969	-0.0601644590288697	6.7937093260901	0.245500762859796	0.252036010881903	0.239407000993298	0.473775512906586	0.481508575731969	0.466564854459094	0.47144609054863	0.479151855955748	0.464227213653616	0.000695442073485332	0.000836244234385302	0.00083620512271466
216	9.10992249055047	0.25	3.13404624782717	3.01981456195708	3.24827793369726	0.330252619168647	9.87416596985795	9.5746982835121	10.1736336562038	2.01	1.3	3.11	3.87162253793629	3.99271521464619	4.1138078913561	4.5783204695829	4.72151652629174	4.86471258300058	4.57276086774261	4.71438212293858	4.85801921296477	3.13404624782717	2.48359622080316	-0.173397467209597	6.81245265868764	0.245500762859796	0.252036010881903	0.239407000993298	0.473775512906586	0.481508575731969	0.466564854459094	0.47144609054863	0.479151855955748	0.464227213653616	0.000695442073485332	0.000836244234385302	0.00083620512271466
216	9.10992249055047	0.25	3.13488263996322	3.01973433490308	3.25003094502337	0.319970753827374	9.83968855447044	9.53419139713886	10.145185711802	2.02	1.31	3.1	3.84037261788391	3.96342688321045	4.086481148537	4.53758880612742	4.68298346244065	4.82837811875387	4.53572055992278	4.68170975259464	4.82630026663738	3.13488263996322	2.47709595142065	-0.0981679956961813	6.88976905153216	0.245500762859796	0.252036010881903	0.239407000993298	0.473775512906586	0.481508575731969	0.466564854459094	0.47144609054863	0.479151855955748	0.464227213653616	0.000695442073485332	0.000836244234385302	0.00083620512271466
216	9.10992249055047	0.25	3.14121548366549	3.02656252039322	3.25586844693776	0.321312500385928	9.77304023628322	9.47054539759551	10.0755350749709	2.04	1.31	3.14	3.78346176757656	3.90430778108648	4.02515379459641	4.4624794705724	4.60501371236388	4.74754795415536	4.45416866858764	4.59760055501269	4.74014346656581	3.14121548366549	2.48720259653383	0.0192277046986652	7.03993104703767	0.245500762859796	0.252036010881903	0.239407000993298	0.473775512906586	0.481508575731969	0.466564854459094	0.47144609054863	0.479151855955748	0.464227213653616	0.000695442073485332	0.000836244234385302	0.00083620512271466
216	9.10992249055047	0.25	3.14299163567851	3.02712567983405	3.25885759152297	0.316688146097186	9.76116957833164	9.45580926036468	10.0665298962986	1.99	1.3	3.05	3.85314970356554	3.97758104373512	4.1020123839047	4.56409523651335	4.71148543171272	4.85887562691209	4.56794665029888	4.71511656909139	4.86256025555957	3.14299163567851	2.45474192433592	-0.0947610791168389	6.81646459669749	0.245500762859796	0.252036010881903	0.239407000993298	0.473775512906586	0.481508575731969	0.466564854459094	0.47144609054863	0.479151855955748	0.464227213653616	0.000695442073485332	0.000836244234385302	0.00083620512271466
216	9.10992249055047	0.25	3.15514847389573	3.03925430736514	3.27104264042633	0.329989158843294	9.82051683088588	9.52249876557973	10.118534896192	1.96	1.27	3.06	3.92516431922941	4.04800706305351	4.17084980687762	4.66110412079093	4.80697898688067	4.9528538529704	4.65139476481529	4.7966063691256	4.94188208039626	3.15514847389573	2.43034256135706	-0.14156134605467	6.57656411315801	0.245500762859796	0.252036010881903	0.239407000993298	0.473775512906586	0.481508575731969	0.466564854459094	0.47144609054863	0.479151855955748	0.464227213653616	0.000695442073485332	0.000836244234385302	0.00083620512271466
216	9.10992249055047	0.25	3.15684133183357	3.04176803543481	3.27191462823232	0.323349569787934	9.5962615460556	9.30062012479589	9.8919029673153	2	1.29	3.06	3.77048719780789	3.89034073220067	4.01019426659345	4.46120452590756	4.60301408579414	4.74482364568071	4.46049073921819	4.60222621951642	4.74432002178702	3.15684133183357	2.45187271659586	0.0759117353285101	6.95819037543259	0.245500762859796	0.252036010881903	0.239407000993298	0.473775512906586	0.481508575731969	0.466564854459094	0.47144609054863	0.479151855955748	0.464227213653616	0.000695442073485332	0.000836244234385302	0.00083620512271466
216	9.10992249055047	0.25	3.15893281530153	3.04336603377008	3.27449959683299	0.319549770782095	9.60830257721377	9.30970054017486	9.90690461425269	1.98	1.27	3.06	3.80373387938771	3.92573594377611	4.0477380081645	4.50817791074979	4.65277451744778	4.79737112414577	4.49676582134067	4.64552971922124	4.78822578445721	3.15893281530153	2.43982684113925	-0.162623152256076	6.6645223608771	0.245500762859796	0.252036010881903	0.239407000993298	0.473775512906586	0.481508575731969	0.466564854459094	0.47144609054863	0.479151855955748	0.464227213653616	0.000695442073485332	0.000836244234385302	0.00083620512271466
216	9.10992249055047	0.25	3.16059894347856	3.04469787679243	3.27650001016469	0.317470725645399	9.65651426982076	9.3549732815474	9.95805525809412	2.01	1.31	3.06	3.77323171449841	3.894855153276	4.01647859205359	4.45954219676064	4.60328763790588	4.74703307905112	4.46238698887921	4.60754033101645	4.75002385863996	3.16059894347856	2.46320269662327	-0.01401219174645	6.9211133288038	0.245500762859796	0.252036010881903	0.239407000993298	0.473775512906586	0.481508575731969	0.466564854459094	0.47144609054863	0.479151855955748	0.464227213653616	0.000695442073485332	0.000836244234385302	0.00083620512271466
216	9.10992249055047	0.25	3.16294574697065	3.04758218681134	3.27830930712997	0.326863693281284	9.81955278607511	9.5194451520705	10.1196604200797	1.99	1.29	3.08	3.88076511482771	4.00310913993985	4.12545316505199	4.59724023274787	4.74217167225521	4.88710311176255	4.59167341855744	4.73664568594665	4.88018670564107	3.16294574697065	2.46002950035796	-0.00188216944212632	6.88484542819472	0.245500762859796	0.252036010881903	0.239407000993298	0.473775512906586	0.481508575731969	0.466564854459094	0.47144609054863	0.479151855955748	0.464227213653616	0.000695442073485332	0.000836244234385302	0.00083620512271466
216	9.10992249055047	0.25	3.1677203359116	3.05182498356364	3.28361568825955	0.324091057862481	9.99715557824296	9.68968455688748	10.3046265995984	1.99	1.3	3.06	3.94338932068914	4.06852011673479	4.19365091278044	4.66968242780314	4.81785980314007	4.966037178477	4.67151893440077	4.82077208892328	4.96788663220242	3.1677203359116	2.46033662775556	0.0497546792358461	6.96716361979277	0.245500762859796	0.252036010881903	0.239407000993298	0.473775512906586	0.481508575731969	0.466564854459094	0.47144609054863	0.479151855955748	0.464227213653616	0.000695442073485332	0.000836244234385302	0.00083620512271466
216	9.10992249055047	0.25	3.18405470524169	3.0665600910243	3.30154931945908	0.30437908195113	9.38977601185491	9.0874668455551	9.69208517815473	1.98	1.28	3.04	3.71845055874268	3.84215078317765	3.96585100761263	4.40852903977126	4.5551858321725	4.70184262457375	4.40651356961254	4.55370039943568	4.70049723465019	3.18405470524169	2.42711507052046	0.0941573742142143	6.89745171577137	0.245500762859796	0.252036010881903	0.239407000993298	0.473775512906586	0.481508575731969	0.466564854459094	0.47144609054863	0.479151855955748	0.464227213653616	0.000695442073485332	0.000836244234385302	0.00083620512271466
216	9.10992249055047	0.25	3.20454590635912	3.08762518057337	3.32146663214487	0.315004994621946	9.69376215478706	9.38932720418268	9.99819710539144	2.03	1.3	3.13	3.765671207114	3.88776748760356	4.00986376809311	4.44519461210201	4.58932342695035	4.73345224179869	4.43882918268147	4.58207467479167	4.72610045720156	3.20454590635912	2.48090585103843	0.0943378233622791	7.10317178033019	0.245500762859796	0.252036010881903	0.239407000993298	0.473775512906586	0.481508575731969	0.466564854459094	0.47144609054863	0.479151855955748	0.464227213653616	0.000695442073485332	0.000836244234385302	0.00083620512271466
216	9.10992249055047	0.25	3.23582804123343	3.11746513814851	3.35419094431834	0.322600159308154	9.79227563650893	9.49007800664224	10.0944732663756	2	1.28	3.07	3.85315619922135	3.97585431298773	4.09855242675412	4.56052106228617	4.70574417373113	4.8509672851761	4.55559631083092	4.70169059613667	4.84762550225031	3.23582804123343	2.44349971989854	0.0389070195111012	6.9177059725407	0.245500762859796	0.252036010881903	0.239407000993298	0.473775512906586	0.481508575731969	0.466564854459094	0.47144609054863	0.479151855955748	0.464227213653616	0.000695442073485332	0.000836244234385302	0.00083620512271466
216	9.10992249055047	0.25	3.24086165555415	3.12286357208277	3.35885973902554	0.332807353077581	10.0438746348347	9.74101065824298	10.3467386114265	2.01	1.29	3.1	3.93518127087798	4.05753250219491	4.17988373351185	4.65253991233942	4.79719499881245	4.94185008528549	4.64685149124331	4.79092852349102	4.93557204033695	3.24086165555415	2.45652456850322	0.00520876014494301	6.92540236638694	0.245500762859796	0.252036010881903	0.239407000993298	0.473775512906586	0.481508575731969	0.466564854459094	0.47144609054863	0.479151855955748	0.464227213653616	0.000695442073485332	0.000836244234385302	0.00083620512271466
216	9.10992249055047	0.26	2.96816614626677	2.86105002307771	3.07528226945582	0.346131712628593	10.0641954389923	9.7696036272146	10.35878725077	2	1.31	3.17	3.95627937616542	4.07557669402964	4.19487401189387	4.67992382954784	4.8210418618176	4.96215989408737	4.66933064908026	4.80870658979885	4.94979678822991	2.96816614626677	2.52735039936897	0.152890990816353	7.21700675681789	0.245500762859796	0.252036010881903	0.239407000993298	0.473775512906586	0.481508575731969	0.466564854459094	0.47144609054863	0.479151855955748	0.464227213653616	0.000695442073485332	0.000836244234385302	0.00083620512271466
216	9.10992249055047	0.26	2.97413927790155	2.86659169035941	3.08168686544369	0.330049228295206	9.78186087708825	9.48505620387432	10.0786655503022	2.01	1.29	3.13	3.83496526405422	3.95496830752795	4.07497135100169	4.53486753788636	4.67677179746271	4.81867605703905	4.52275745866751	4.66610839517608	4.80810224874437	2.97413927790155	2.49875973081277	0.131034201174039	7.11577745021096	0.245500762859796	0.252036010881903	0.239407000993298	0.473775512906586	0.481508575731969	0.466564854459094	0.47144609054863	0.479151855955748	0.464227213653616	0.000695442073485332	0.000836244234385302	0.00083620512271466
216	9.10992249055047	0.26	2.97537909834971	2.86868483148721	3.08207336521221	0.343369525930417	9.90287858556453	9.611231080855	10.1945260902741	1.99	1.28	3.06	3.9085313327025	4.027133559688	4.14573578667351	4.62765118133239	4.76807470339193	4.90849822545146	4.62323864196866	4.76335143778737	4.90290572503355	2.97537909834971	2.46296650379552	-0.04228481733556	6.794203218738	0.245500762859796	0.252036010881903	0.239407000993298	0.473775512906586	0.481508575731969	0.466564854459094	0.47144609054863	0.479151855955748	0.464227213653616	0.000695442073485332	0.000836244234385302	0.00083620512271466
216	9.10992249055047	0.26	2.97712976864003	2.86903098496837	3.08522855231169	0.33696138768763	9.82293338295917	9.52948095451261	10.1163858114057	2	1.29	3.15	3.85897507124447	3.97780899424372	4.09664291724298	4.56480502012156	4.70537438847792	4.84594375683427	4.55185569009046	4.69136546219122	4.83203126181881	2.97712976864003	2.50906713793744	-0.0596753650794792	6.96808596529572	0.245500762859796	0.252036010881903	0.239407000993298	0.473775512906586	0.481508575731969	0.466564854459094	0.47144609054863	0.479151855955748	0.464227213653616	0.000695442073485332	0.000836244234385302	0.00083620512271466
216	9.10992249055047	0.26	2.99197164935138	2.88311115292543	3.10083214577733	0.34545476206452	10.1472222152952	9.84975536094417	10.4446890696463	1.98	1.29	3.09	4.02067676869799	4.14210293888385	4.2635291090697	4.76433958418218	4.90822469170338	5.05210979922458	4.75967948741413	4.9033586420061	5.04730014583109	2.99197164935138	2.48407409382082	0.11974904585889	7.03834485581933	0.245500762859796	0.252036010881903	0.239407000993298	0.473775512906586	0.481508575731969	0.466564854459094	0.47144609054863	0.479151855955748	0.464227213653616	0.000695442073485332	0.000836244234385302	0.00083620512271466
216	9.10992249055047	0.26	2.99305600086097	2.88491411933035	3.10119788239159	0.330767505345228	9.77231083052546	9.47627687289418	10.0683447881567	2.01	1.29	3.13	3.82579838240882	3.94531433275883	4.06483028310885	4.5225969781792	4.66388055401596	4.80516412985272	4.51199838920018	4.65402460169882	4.79383199806561	2.99305600086097	2.50780219657681	0.197007234337911	7.21962650811839	0.245500762859796	0.252036010881903	0.239407000993298	0.473775512906586	0.481508575731969	0.466564854459094	0.47144609054863	0.479151855955748	0.464227213653616	0.000695442073485332	0.000836244234385302	0.00083620512271466
216	9.10992249055047	0.26	2.99655107631555	2.88859235384826	3.10450979878285	0.331498348337883	9.72343870779514	9.42937081694399	10.0175065986463	2	1.31	3.15	3.82413333415817	3.94339418896395	4.06265504376974	4.52504957468226	4.66616946595142	4.80728935722058	4.51681828339989	4.65722292748456	4.7992925746319	2.99655107631555	2.51011864409494	0.0614943388584232	7.11154959349855	0.245500762859796	0.252036010881903	0.239407000993298	0.473775512906586	0.481508575731969	0.466564854459094	0.47144609054863	0.479151855955748	0.464227213653616	0.000695442073485332	0.000836244234385302	0.00083620512271466
216	9.10992249055047	0.26	3.00999443134913	2.90133287495706	3.1186559877412	0.3242683709429	9.60399497586088	9.30873544802206	9.8992545036997	2.02	1.31	3.14	3.74415160458382	3.86291063915937	3.98166967373493	4.42252830258967	4.56280445779546	4.70308061300126	4.41773524913053	4.55907186061021	4.69820113571923	3.00999443134913	2.5161826284671	0.0170791472195459	7.09624290715966	0.245500762859796	0.252036010881903	0.239407000993298	0.473775512906586	0.481508575731969	0.466564854459094	0.47144609054863	0.479151855955748	0.464227213653616	0.000695442073485332	0.000836244234385302	0.00083620512271466
216	9.10992249055047	0.26	3.02202017059815	2.91435746139062	3.12968287980569	0.345158787863004	9.98258567814703	9.68975353330393	10.2754178229901	1.98	1.27	3.08	3.96350929375651	4.08328973229987	4.20307017084323	4.69870699559861	4.84070569998064	4.98270440436267	4.68866958062023	4.83008705257729	4.97160162315667	3.02202017059815	2.46639011874263	0.127386664635317	6.96542669093294	0.245500762859796	0.252036010881903	0.239407000993298	0.473775512906586	0.481508575731969	0.466564854459094	0.47144609054863	0.479151855955748	0.464227213653616	0.000695442073485332	0.000836244234385302	0.00083620512271466
216	9.10992249055047	0.26	3.02348309890384	2.91528886744605	3.13167733036164	0.331006131006797	9.87297695769502	9.57405463983554	10.1718992755545	2.01	1.32	3.11	3.87072545774047	3.99157772662259	4.11242999550471	4.57709718748129	4.72000388185687	4.86291057623244	4.57761678396842	4.72038675987893	4.8641906534399	3.02348309890384	2.49966374682636	-0.0167695029660917	7.01163626477514	0.245500762859796	0.252036010881903	0.239407000993298	0.473775512906586	0.481508575731969	0.466564854459094	0.47144609054863	0.479151855955748	0.464227213653616	0.000695442073485332	0.000836244234385302	0.00083620512271466
216	9.10992249055047	0.26	3.02423160211874	2.91432073887875	3.13414246535874	0.320641858801785	9.48252289644494	9.18856823517315	9.77647755771672	2.02	1.3	3.12	3.69459594496643	3.8127910404092	3.93098613585198	4.36368439859379	4.50328453394191	4.64288466929003	4.35602125507632	4.49581439672318	4.63510916632684	3.02423160211874	2.49728391538835	0.0893589943022451	7.10814430202286	0.245500762859796	0.252036010881903	0.239407000993298	0.473775512906586	0.481508575731969	0.466564854459094	0.47144609054863	0.479151855955748	0.464227213653616	0.000695442073485332	0.000836244234385302	0.00083620512271466
216	9.10992249055047	0.26	3.02810031995256	2.91806268237255	3.13813795753257	0.337950104709912	10.0069976430815	9.70870672328869	10.3052885628742	1.98	1.3	3.12	3.9634621048033	4.08523576534344	4.20700942588358	4.69663588472697	4.84093562288121	4.98523536103546	4.68852644047115	4.83160479069331	4.97636119380494	3.02810031995256	2.48944465664264	0.10729459570044	7.06907484896077	0.245500762859796	0.252036010881903	0.239407000993298	0.473775512906586	0.481508575731969	0.466564854459094	0.47144609054863	0.479151855955748	0.464227213653616	0.000695442073485332	0.000836244234385302	0.00083620512271466
216	9.10992249055047	0.26	3.02923541328081	2.91931951443397	3.13915131212766	0.331029023816093	9.72718723364706	9.43269418722858	10.0216802800655	2.02	1.3	3.12	3.78920118534552	3.9075017873173	4.02580238928909	4.47452312253028	4.61421979025518	4.75391645798008	4.46928679914238	4.60803078541647	4.74725731258108	3.02923541328081	2.50058024393539	0.0411248624570596	7.03820401706857	0.245500762859796	0.252036010881903	0.239407000993298	0.473775512906586	0.481508575731969	0.466564854459094	0.47144609054863	0.479151855955748	0.464227213653616	0.000695442073485332	0.000836244234385302	0.00083620512271466
216	9.10992249055047	0.26	3.03066433946927	2.9221463635907	3.13918231534784	0.344461177845377	10.0520932400823	9.75676651920764	10.347419960957	1.97	1.28	3.08	4.00799085307385	4.12930838113029	4.25062590918672	4.75588133727972	4.8998366976384	5.04379205799707	4.74538661012088	4.88953974159885	5.03294420558352	3.03066433946927	2.4699869480137	-0.0904523540570876	6.77452890432483	0.245500762859796	0.252036010881903	0.239407000993298	0.473775512906586	0.481508575731969	0.466564854459094	0.47144609054863	0.479151855955748	0.464227213653616	0.000695442073485332	0.000836244234385302	0.00083620512271466
216	9.10992249055047	0.26	3.03189340534177	2.92243714420656	3.14134966647697	0.333470611011103	9.83517369343407	9.53904528597792	10.1313021008902	2.04	1.31	3.15	3.7992933700181	3.9172379505702	4.0351825311223	4.4782645176214	4.61728695645184	4.75630939528227	4.47102516748099	4.61037696984907	4.74898256497473	3.03189340534177	2.51446469046151	-0.0148339570178763	7.06116808572541	0.245500762859796	0.252036010881903	0.239407000993298	0.473775512906586	0.481508575731969	0.466564854459094	0.47144609054863	0.479151855955748	0.464227213653616	0.000695442073485332	0.000836244234385302	0.00083620512271466
216	9.10992249055047	0.26	3.0342630354942	2.92631636977199	3.14220970121642	0.33861454580521	9.85692923080393	9.56354732801656	10.1503111335913	2.03	1.29	3.13	3.83147972936364	3.94901841819293	4.06655710702223	4.52185352401407	4.66057087914386	4.79928823427365	4.5104603598483	4.64911111690242	4.78854464588357	3.0342630354942	2.50924864987469	-0.108991499519436	6.91861375808032	0.245500762859796	0.252036010881903	0.239407000993298	0.473775512906586	0.481508575731969	0.466564854459094	0.47144609054863	0.479151855955748	0.464227213653616	0.000695442073485332	0.000836244234385302	0.00083620512271466
216	9.10992249055047	0.26	3.03745080384413	2.92795914711247	3.14694246057579	0.329273696280332	9.82614629610804	9.52747427323244	10.1248183189836	2.04	1.32	3.15	3.80102380030869	3.92018019316572	4.03933658602275	4.48189370388	4.6223943465962	4.76289498931241	4.47689604058642	4.61683492070692	4.75868500458321	3.03745080384413	2.53131035818068	0.0401314079205282	7.17253750488148	0.245500762859796	0.252036010881903	0.239407000993298	0.473775512906586	0.481508575731969	0.466564854459094	0.47144609054863	0.479151855955748	0.464227213653616	0.000695442073485332	0.000836244234385302	0.00083620512271466
216	9.10992249055047	0.26	3.04675068611496	2.93750702059385	3.15599435163607	0.330467448921099	9.83995407818757	9.54166885198361	10.1382393043915	1.97	1.28	3.06	3.92412139906181	4.04679463970018	4.16946788033854	4.65753259500503	4.80313324256519	4.94873389012534	4.64983886050816	4.79559295636041	4.94223529446665	3.04675068611496	2.46385269707842	-0.0636028205701927	6.77356624200926	0.245500762859796	0.252036010881903	0.239407000993298	0.473775512906586	0.481508575731969	0.466564854459094	0.47144609054863	0.479151855955748	0.464227213653616	0.000695442073485332	0.000836244234385302	0.00083620512271466
216	9.10992249055047	0.26	3.0540609331212	2.94563806170581	3.16248380453659	0.341139931004619	10.1192789237398	9.81977876995459	10.418779077525	2.02	1.31	3.15	3.94776086848729	4.06816632923318	4.18857178997907	4.6625361884058	4.80474207085696	4.94694795330812	4.65574452150729	4.79820714845848	4.9396397584521	3.0540609331212	2.51945353086496	-0.05841735725703	7.01525404530783	0.245500762859796	0.252036010881903	0.239407000993298	0.473775512906586	0.481508575731969	0.466564854459094	0.47144609054863	0.479151855955748	0.464227213653616	0.000695442073485332	0.000836244234385302	0.00083620512271466
216	9.10992249055047	0.26	3.05461893099841	2.94555254002659	3.16368532197024	0.337470820313744	9.87880843775879	9.58402293362084	10.1735939418967	1.98	1.28	3.07	3.91155238696375	4.03186396701102	4.15217554705828	4.63486318787208	4.77742237109924	4.9199815543264	4.63045769104277	4.77145096885342	4.91441025299962	3.05461893099841	2.45305272507045	-0.0127015007367184	6.84366471729518	0.245500762859796	0.252036010881903	0.239407000993298	0.473775512906586	0.481508575731969	0.466564854459094	0.47144609054863	0.479151855955748	0.464227213653616	0.000695442073485332	0.000836244234385302	0.00083620512271466
216	9.10992249055047	0.26	3.05527585840494	2.94477264113775	3.16577907567213	0.332497709772197	9.83750120856553	9.54065328355116	10.1343491335799	1.99	1.28	3.11	3.88544114096383	4.00633277240475	4.12722440384566	4.60175721884406	4.7449363116415	4.88811540443894	4.59137514188364	4.73403108834664	4.87747011164353	3.05527585840494	2.45968408309112	0.0660220590606212	6.95022917059968	0.245500762859796	0.252036010881903	0.239407000993298	0.473775512906586	0.481508575731969	0.466564854459094	0.47144609054863	0.479151855955748	0.464227213653616	0.000695442073485332	0.000836244234385302	0.00083620512271466
216	9.10992249055047	0.26	3.05540518741839	2.94523365616228	3.1655767186745	0.337449392055308	10.0096996291338	9.71099399338043	10.3084052648871	1.98	1.28	3.09	3.96679946084999	4.08881635795309	4.21083325505619	4.70121185034907	4.84581892924612	4.99042600814318	4.69486992867043	4.83763294803332	4.98260324384561	3.05540518741839	2.47358425543115	-0.0741661439608785	6.82362180920818	0.245500762859796	0.252036010881903	0.239407000993298	0.473775512906586	0.481508575731969	0.466564854459094	0.47144609054863	0.479151855955748	0.464227213653616	0.000695442073485332	0.000836244234385302	0.00083620512271466
216	9.10992249055047	0.26	3.05657185915936	2.94717899285364	3.16596472546508	0.33437824652312	9.86160804157401	9.56528893851242	10.1579271446356	2.01	1.31	3.13	3.86311371264344	3.98278750375564	4.10246129486785	4.56705991013363	4.70854095737628	4.85002200461894	4.56064669363502	4.70221557065486	4.8437170607624	3.05657185915936	2.50152310958789	0.0513911949431809	7.06101419339076	0.245500762859796	0.252036010881903	0.239407000993298	0.473775512906586	0.481508575731969	0.466564854459094	0.47144609054863	0.479151855955748	0.464227213653616	0.000695442073485332	0.000836244234385302	0.00083620512271466
216	9.10992249055047	0.26	3.05792193363111	2.94799954216359	3.16784432509864	0.334988019673063	9.90600125921001	9.6087555161799	10.2032470022401	1.99	1.29	3.15	3.91875076050221	4.0399768630494	4.16120296559659	4.64264558256524	4.78626528789454	4.92988499322384	4.62667538150755	4.77058341118983	4.91154635274904	3.05792193363111	2.50584513671044	0.122781699898763	7.13623202338747	0.245500762859796	0.252036010881903	0.239407000993298	0.473775512906586	0.481508575731969	0.466564854459094	0.47144609054863	0.479151855955748	0.464227213653616	0.000695442073485332	0.000836244234385302	0.00083620512271466
216	9.10992249055047	0.26	3.05833151470595	2.9482460199198	3.16841700949211	0.332130796172293	9.74997669601427	9.45552647724613	10.0444269147824	1.99	1.28	3.08	3.84440387249265	3.96412069249338	4.0838375124941	4.55151742608754	4.69325414535574	4.83499086462394	4.54567374513063	4.68589202574951	4.82845986643202	3.05833151470595	2.47120905290829	0.0821832320413409	6.97440836742483	0.245500762859796	0.252036010881903	0.239407000993298	0.473775512906586	0.481508575731969	0.466564854459094	0.47144609054863	0.479151855955748	0.464227213653616	0.000695442073485332	0.000836244234385302	0.00083620512271466
216	9.10992249055047	0.26	3.05874777838101	2.94941011165929	3.16808544510274	0.333329065844162	9.87268197971465	9.57532955555432	10.170034403875	2.03	1.31	3.12	3.84269900718803	3.96203023839804	4.08136146960804	4.53673623509812	4.6776201085414	4.81850398198468	4.5325054036758	4.67465649226754	4.81560245925782	3.05874777838101	2.49864850907656	0.0200315126339527	7.04079489676699	0.245500762859796	0.252036010881903	0.239407000993298	0.473775512906586	0.481508575731969	0.466564854459094	0.47144609054863	0.479151855955748	0.464227213653616	0.000695442073485332	0.000836244234385302	0.00083620512271466
216	9.10992249055047	0.26	3.06020396340113	2.95096237460156	3.1694455522007	0.339283760895466	9.88844129035427	9.59456066115104	10.1823219195575	2.01	1.3	3.12	3.88081695925576	3.99968607375588	4.11855518825599	4.5894899867349	4.7300656996474	4.87064141255991	4.58354332998163	4.72372071181894	4.86441073746503	3.06020396340113	2.49937664672109	0.0618905936934897	7.07508360619979	0.245500762859796	0.252036010881903	0.239407000993298	0.473775512906586	0.481508575731969	0.466564854459094	0.47144609054863	0.479151855955748	0.464227213653616	0.000695442073485332	0.000836244234385302	0.00083620512271466
216	9.10992249055047	0.26	3.0614346687753	2.95014460895352	3.17272472859708	0.324686062410945	9.68424255559563	9.38679948235808	9.98168562883318	2.01	1.3	3.05	3.78605510556708	3.90602526879077	4.02599543201446	4.4746946230913	4.61648596773367	4.75827731237603	4.47716957010564	4.61793251210067	4.76065213284559	3.0614346687753	2.47995371211974	-0.0421212351729591	6.93283327312488	0.245500762859796	0.252036010881903	0.239407000993298	0.473775512906586	0.481508575731969	0.466564854459094	0.47144609054863	0.479151855955748	0.464227213653616	0.000695442073485332	0.000836244234385302	0.00083620512271466
216	9.10992249055047	0.26	3.06283784494877	2.9515719003565	3.17410378954104	0.327448098232183	9.87770789182465	9.57622337512999	10.1791924085193	1.98	1.29	3.08	3.90695034747667	4.02995134600372	4.15295234453076	4.62904397084498	4.77477836212212	4.92051275339926	4.62682833018118	4.77076099649514	4.91691174480953	3.06283784494877	2.46890290257705	-0.0936246038050453	6.80134250993853	0.245500762859796	0.252036010881903	0.239407000993298	0.473775512906586	0.481508575731969	0.466564854459094	0.47144609054863	0.479151855955748	0.464227213653616	0.000695442073485332	0.000836244234385302	0.00083620512271466
216	9.10992249055047	0.26	3.06482600992503	2.95471608252474	3.17493593732533	0.332870886054169	10.0212012258947	9.71906417092075	10.3233382808685	2.03	1.31	3.15	3.89113698606021	4.01210096456606	4.13306494307191	4.59159290400634	4.7343319921797	4.87707108035305	4.58589109709278	4.72850423495426	4.87078811749216	3.06482600992503	2.51201735904864	-0.0155826755062358	7.03261786859016	0.245500762859796	0.252036010881903	0.239407000993298	0.473775512906586	0.481508575731969	0.466564854459094	0.47144609054863	0.479151855955748	0.464227213653616	0.000695442073485332	0.000836244234385302	0.00083620512271466
216	9.10992249055047	0.26	3.06634680529778	2.95562201217151	3.17707159842406	0.335677619463809	9.91557835849889	9.61850516329121	10.2126515537066	2.01	1.29	3.14	3.88452196935722	4.00449771753226	4.1244734657073	4.59234781547571	4.73418518166594	4.87602254785618	4.5809182403129	4.72172410341281	4.86281378739721	3.06634680529778	2.49860740515857	-0.0390268660448858	6.96790400900936	0.245500762859796	0.252036010881903	0.239407000993298	0.473775512906586	0.481508575731969	0.466564854459094	0.47144609054863	0.479151855955748	0.464227213653616	0.000695442073485332	0.000836244234385302	0.00083620512271466
216	9.10992249055047	0.26	3.06657679647662	2.95700074316355	3.17615284978969	0.349070320970789	10.1186879441328	9.82441390883304	10.4129619794325	2.01	1.3	3.12	3.9694245921565	4.08832212674649	4.20721966133649	4.6931657651143	4.83374176698541	4.97431776885653	4.68620794013029	4.82716269784024	4.96687000245986	3.06657679647662	2.49961015416013	-0.0918344421207264	6.91798105455061	0.245500762859796	0.252036010881903	0.239407000993298	0.473775512906586	0.481508575731969	0.466564854459094	0.47144609054863	0.479151855955748	0.464227213653616	0.000695442073485332	0.000836244234385302	0.00083620512271466
216	9.10992249055047	0.26	3.06657781442796	2.95608412042759	3.17707150842833	0.324196411049317	9.68648187965695	9.38863751753795	9.98432624177594	2.01	1.3	3.08	3.79289197659217	3.91321736877437	4.03354276095658	4.48432815657151	4.62658861308944	4.76884906960737	4.48188328554831	4.62407674746874	4.76667157946193	3.06657781442796	2.47839053209913	-0.0445504082502614	6.89066235005062	0.245500762859796	0.252036010881903	0.239407000993298	0.473775512906586	0.481508575731969	0.466564854459094	0.47144609054863	0.479151855955748	0.464227213653616	0.000695442073485332	0.000836244234385302	0.00083620512271466
216	9.10992249055047	0.26	3.07212934655054	2.96202269034711	3.18223600275398	0.333416825670088	9.83534447054697	9.53917508770668	10.1315138533873	2	1.3	3.1	3.86370098323964	3.98365998652497	4.10361898981029	4.57059994950971	4.7125065351222	4.85441312073468	4.56537137685213	4.70843264507481	4.85059701785509	3.07212934655054	2.48762370309505	-0.144717242661379	6.80261985129534	0.245500762859796	0.252036010881903	0.239407000993298	0.473775512906586	0.481508575731969	0.466564854459094	0.47144609054863	0.479151855955748	0.464227213653616	0.000695442073485332	0.000836244234385302	0.00083620512271466
216	9.10992249055047	0.26	3.07237848113817	2.96296625118091	3.18179071109543	0.334300389637219	9.96067649201365	9.66132824934813	10.2600247346792	2.01	1.28	3.09	3.89771489430559	4.01848235752684	4.1392498207481	4.60690109200772	4.74964210136318	4.89238311071864	4.59851146670106	4.74048010406413	4.88155255931104	3.07237848113817	2.4943797025534	0.0527451827503064	7.03056156977202	0.245500762859796	0.252036010881903	0.239407000993298	0.473775512906586	0.481508575731969	0.466564854459094	0.47144609054863	0.479151855955748	0.464227213653616	0.000695442073485332	0.000836244234385302	0.00083620512271466
216	9.10992249055047	0.26	3.07294000132717	2.96360052316152	3.18227947949281	0.331525100177475	9.68679953668787	9.39385741335279	9.97974166002296	2.03	1.3	3.14	3.76504326104374	3.88245400285156	3.99986474465937	4.44383649937046	4.58241502388895	4.72099354840745	4.43611805634397	4.57365903907212	4.71209310279023	3.07294000132717	2.50465132273313	0.070607128871087	7.11776793276672	0.245500762859796	0.252036010881903	0.239407000993298	0.473775512906586	0.481508575731969	0.466564854459094	0.47144609054863	0.479151855955748	0.464227213653616	0.000695442073485332	0.000836244234385302	0.00083620512271466
216	9.10992249055047	0.26	3.07403754510346	2.96494721560064	3.18312787460628	0.339161050856394	9.96287861833525	9.66670468236332	10.2590525543072	1.99	1.28	3.1	3.94185627640808	4.0626290864588	4.18340189650951	4.66988311317921	4.81296161899956	4.95604012481991	4.65961008431142	4.80296439529037	4.94344454846429	3.07403754510346	2.48775730155053	0.0546339008519125	6.96815809376516	0.245500762859796	0.252036010881903	0.239407000993298	0.473775512906586	0.481508575731969	0.466564854459094	0.47144609054863	0.479151855955748	0.464227213653616	0.000695442073485332	0.000836244234385302	0.00083620512271466
216	9.10992249055047	0.26	3.0768084453585	2.96639791550299	3.187218975214	0.332792143680538	9.83251020460047	9.53600957712198	10.129010832079	1.98	1.28	3.08	3.89456220557951	4.0156547997479	4.13674739391629	4.61540453972794	4.75891009422943	4.90241564873092	4.60848935902998	4.75112750006483	4.89596366524815	3.0768084453585	2.47018856615124	0.0613442350281041	6.95507453055852	0.245500762859796	0.252036010881903	0.239407000993298	0.473775512906586	0.481508575731969	0.466564854459094	0.47144609054863	0.479151855955748	0.464227213653616	0.000695442073485332	0.000836244234385302	0.00083620512271466
216	9.10992249055047	0.26	3.07816191069875	2.96735251970297	3.18897130169453	0.324566348737895	9.74849168234986	9.44899349692021	10.0479898677795	2.02	1.3	3.13	3.80028747244858	3.92074254551857	4.04119761858856	4.48876443605876	4.63104168536144	4.77331893466413	4.4822423060326	4.62381839892104	4.7651605799166	3.07816191069875	2.50463496480448	0.0213698342997505	7.07172579227312	0.245500762859796	0.252036010881903	0.239407000993298	0.473775512906586	0.481508575731969	0.466564854459094	0.47144609054863	0.479151855955748	0.464227213653616	0.000695442073485332	0.000836244234385302	0.00083620512271466
216	9.10992249055047	0.26	3.08130770676962	2.97042076633892	3.19219464720032	0.333747075049552	9.84346574685374	9.54727189984097	10.1396595938665	1.99	1.28	3.08	3.88756776411817	4.00817537471699	4.1287829853158	4.60412946440628	4.7469676314255	4.88980579844471	4.59701529711828	4.73907092994899	4.88199429291817	3.08130770676962	2.47520251409049	0.0689066496800909	6.97439857280081	0.245500762859796	0.252036010881903	0.239407000993298	0.473775512906586	0.481508575731969	0.466564854459094	0.47144609054863	0.479151855955748	0.464227213653616	0.000695442073485332	0.000836244234385302	0.00083620512271466
216	9.10992249055047	0.26	3.08337656118053	2.97227091644478	3.19448220591628	0.331302066090753	9.83351023712127	9.53598167690391	10.1310387973386	2.01	1.31	3.1	3.85648869441511	3.97681354062606	4.097138386837	4.56055731070814	4.7028495357163	4.84514176072447	4.56005878914936	4.70080260619102	4.84228408254032	3.08337656118053	2.48256304307791	-0.0214830829151374	6.96767302431952	0.245500762859796	0.252036010881903	0.239407000993298	0.473775512906586	0.481508575731969	0.466564854459094	0.47144609054863	0.479151855955748	0.464227213653616	0.000695442073485332	0.000836244234385302	0.00083620512271466
216	9.10992249055047	0.26	3.08376254402445	2.97189554671511	3.19562954133379	0.321211346574662	9.53016568813795	9.23511986756511	9.82521150871078	2	1.3	3.08	3.74399957271307	3.86361376743891	3.98322796216476	4.42988159060159	4.5714085082467	4.7129354258918	4.42762840975299	4.56973332376997	4.7120907467339	3.08376254402445	2.47504634531783	-0.00855904583274845	6.94886723131274	0.245500762859796	0.252036010881903	0.239407000993298	0.473775512906586	0.481508575731969	0.466564854459094	0.47144609054863	0.479151855955748	0.464227213653616	0.000695442073485332	0.000836244234385302	0.00083620512271466
216	9.10992249055047	0.26	3.08407790789686	2.97278313631934	3.19537267947439	0.332319949317732	9.91944432205692	9.62000384526343	10.2188847988504	2.04	1.29	3.15	3.84329574762073	3.96292546187418	4.08255517612763	4.53308342541166	4.67418406155312	4.81528469769458	4.51960938712941	4.6600250221264	4.80090533829411	3.08407790789686	2.50948412847741	0.0616429358045336	7.1026709174327	0.245500762859796	0.252036010881903	0.239407000993298	0.473775512906586	0.481508575731969	0.466564854459094	0.47144609054863	0.479151855955748	0.464227213653616	0.000695442073485332	0.000836244234385302	0.00083620512271466
216	9.10992249055047	0.26	3.08439283155878	2.97456428526743	3.19422137785013	0.332350279712671	9.85595466980442	9.55845110317833	10.1534582364305	2	1.29	3.1	3.87058318914694	3.99105378540404	4.11152438166114	4.57850479476291	4.72100921222065	4.86351362967838	4.57099214353176	4.71576575339102	4.85622029588303	3.08439283155878	2.50461092696185	-0.089435145832124	6.90428217909274	0.245500762859796	0.252036010881903	0.239407000993298	0.473775512906586	0.481508575731969	0.466564854459094	0.47144609054863	0.479151855955748	0.464227213653616	0.000695442073485332	0.000836244234385302	0.00083620512271466
216	9.10992249055047	0.26	3.08561844139934	2.97507353525138	3.19616334754729	0.332222356295823	9.77468256716513	9.47954714201552	10.0698179923147	2.01	1.29	3.11	3.83108774375656	3.95036450804708	4.06964127233759	4.52986158040971	4.67089391068608	4.81192624096244	4.51979760620014	4.66065709326443	4.80172839402553	3.08561844139934	2.48655163599373	0.0246956967447881	6.98940902692653	0.245500762859796	0.252036010881903	0.239407000993298	0.473775512906586	0.481508575731969	0.466564854459094	0.47144609054863	0.479151855955748	0.464227213653616	0.000695442073485332	0.000836244234385302	0.00083620512271466
216	9.10992249055047	0.26	3.08597472486092	2.97518437153532	3.19676507818653	0.326480816122494	9.74301006142323	9.4449824717986	10.0410376510479	1.99	1.29	3.08	3.83901252569467	3.96014897597266	4.08128542625066	4.54485075692009	4.6882592725349	4.83166778814972	4.54140505019237	4.68517526951834	4.82810656256088	3.08597472486092	2.4706024907661	-0.154269554797997	6.77822204973048	0.245500762859796	0.252036010881903	0.239407000993298	0.473775512906586	0.481508575731969	0.466564854459094	0.47144609054863	0.479151855955748	0.464227213653616	0.000695442073485332	0.000836244234385302	0.00083620512271466
216	9.10992249055047	0.26	3.0861841413587	2.9764671450963	3.1959011376211	0.343078346129045	10.1006975008243	9.80303188728238	10.3983631143663	1.98	1.3	3.07	4.01398030741042	4.13586340691362	4.25774650641682	4.75961206565728	4.90413601110966	5.04865995656205	4.75990872786297	4.90507763671632	5.04936074778112	3.0861841413587	2.46040126467761	0.00322426135321404	6.90841731878678	0.245500762859796	0.252036010881903	0.239407000993298	0.473775512906586	0.481508575731969	0.466564854459094	0.47144609054863	0.479151855955748	0.464227213653616	0.000695442073485332	0.000836244234385302	0.00083620512271466
216	9.10992249055047	0.26	3.08622711008276	2.97477538004404	3.19767884012147	0.328706514212299	9.84238992612779	9.54283960098389	10.1419402512717	2.01	1.31	3.13	3.84797940373014	3.96876771514801	4.08955602656588	4.54762476377458	4.6903749863059	4.83312520883722	4.54147290567487	4.68531340127473	4.8270499967155	3.08622711008276	2.49766709309273	0.121996305214568	7.15069131580555	0.245500762859796	0.252036010881903	0.239407000993298	0.473775512906586	0.481508575731969	0.466564854459094	0.47144609054863	0.479151855955748	0.464227213653616	0.000695442073485332	0.000836244234385302	0.00083620512271466
216	9.10992249055047	0.26	3.08650164400599	2.9766628190638	3.19634046894818	0.330913553110349	9.79247293773551	9.49592603876565	10.0890198367054	2	1.29	3.11	3.85378598222767	3.97413530652293	4.09448463081818	4.56081920534758	4.70324836776803	4.84567753018849	4.55291600405224	4.69408569086084	4.83678813149681	3.08650164400599	2.47889678542823	0.0174956269876674	6.94156038244008	0.245500762859796	0.252036010881903	0.239407000993298	0.473775512906586	0.481508575731969	0.466564854459094	0.47144609054863	0.479151855955748	0.464227213653616	0.000695442073485332	0.000836244234385302	0.00083620512271466
216	9.10992249055047	0.26	3.08962509981461	2.97943279312953	3.19981740649968	0.340467333203618	10.026599726358	9.72939803498888	10.323801417727	2.01	1.3	3.12	3.93329347356717	4.05344288762046	4.17359230167374	4.65102302220561	4.793096756246	4.93517049028638	4.64344015956512	4.78475534971499	4.92719405920698	3.08962509981461	2.49054999983865	-0.103664405148453	6.87098666526409	0.245500762859796	0.252036010881903	0.239407000993298	0.473775512906586	0.481508575731969	0.466564854459094	0.47144609054863	0.479151855955748	0.464227213653616	0.000695442073485332	0.000836244234385302	0.00083620512271466
216	9.10992249055047	0.26	3.0910892718072	2.97876000337472	3.20341854023969	0.318383986681218	9.69327248074371	9.3912203712824	9.99532459020502	2	1.28	3.15	3.8074916501982	3.92995293203709	4.05241421387597	4.5050582350098	4.64995552091439	4.79485280681898	4.48747709185472	4.63231829021906	4.77599243414538	3.0910892718072	2.49636107364655	0.113297520756758	7.10019334699343	0.245500762859796	0.252036010881903	0.239407000993298	0.473775512906586	0.481508575731969	0.466564854459094	0.47144609054863	0.479151855955748	0.464227213653616	0.000695442073485332	0.000836244234385302	0.00083620512271466
216	9.10992249055047	0.26	3.0925097665327	2.98207466465021	3.20294486841519	0.335590171225925	9.90725545288617	9.61037340513484	10.2041375006375	2	1.29	3.1	3.8989024203683	4.01934666178801	4.13979090320771	4.61387200527128	4.75640296751834	4.89893392976541	4.60657349552325	4.74857532413496	4.88966606589096	3.0925097665327	2.47856618273907	0.0877955036407756	7.01874967115338	0.245500762859796	0.252036010881903	0.239407000993298	0.473775512906586	0.481508575731969	0.466564854459094	0.47144609054863	0.479151855955748	0.464227213653616	0.000695442073485332	0.000836244234385302	0.00083620512271466
216	9.10992249055047	0.26	3.09346872353455	2.98210198507542	3.20483546199368	0.347080704784813	10.2429429439841	9.9437464929965	10.5421393949716	1.99	1.29	3.07	4.04755574880463	4.16934227223115	4.29112879565766	4.79323271578383	4.93745584318657	5.08167897058931	4.78870736430021	4.93510982378957	5.07808014480293	3.09346872353455	2.46109362684267	-0.0312530134775801	6.83939902434146	0.245500762859796	0.252036010881903	0.239407000993298	0.473775512906586	0.481508575731969	0.466564854459094	0.47144609054863	0.479151855955748	0.464227213653616	0.000695442073485332	0.000836244234385302	0.00083620512271466
216	9.10992249055047	0.26	3.09420239131562	2.9820318681871	3.20637291444413	0.329809792223295	9.84990156400095	9.55087048750908	10.1489326404928	2	1.3	3.11	3.86971157142644	3.99086953482152	4.11202749821659	4.57803599335281	4.72137109910063	4.86470620484844	4.57360235852791	4.71817712706491	4.85947264263455	3.09420239131562	2.48837128542877	0.0170582729619128	7.00103038338568	0.245500762859796	0.252036010881903	0.239407000993298	0.473775512906586	0.481508575731969	0.466564854459094	0.47144609054863	0.479151855955748	0.464227213653616	0.000695442073485332	0.000836244234385302	0.00083620512271466
216	9.10992249055047	0.26	3.09543988487593	2.98481125543235	3.20606851431951	0.330107072440075	9.77346021722447	9.47694922425029	10.0699712101987	2.03	1.31	3.14	3.79887996062227	3.91773779584539	4.03659563106852	4.48390820986517	4.62419893468093	4.76448965949668	4.47717216593701	4.616462627519	4.75831846165652	3.09543988487593	2.50828204257526	0.0199830804137318	7.10624176071133	0.245500762859796	0.252036010881903	0.239407000993298	0.473775512906586	0.481508575731969	0.466564854459094	0.47144609054863	0.479151855955748	0.464227213653616	0.000695442073485332	0.000836244234385302	0.00083620512271466
216	9.10992249055047	0.26	3.09684321478159	2.98589481200015	3.20779161756303	0.343708955205021	9.9607660987082	9.66763444021655	10.2538977571999	1.97	1.29	3.07	3.97153974078873	4.09196051571377	4.21238129063881	4.71267103307375	4.85556359737095	4.99845616166815	4.70869986358016	4.85109174615624	4.99491141336008	3.09684321478159	2.45607773559231	0.0209283827791423	6.87506397132165	0.245500762859796	0.252036010881903	0.239407000993298	0.473775512906586	0.481508575731969	0.466564854459094	0.47144609054863	0.479151855955748	0.464227213653616	0.000695442073485332	0.000836244234385302	0.00083620512271466
216	9.10992249055047	0.26	3.09691253492367	2.98475237920931	3.20907269063804	0.324769326874071	9.82279310335533	9.5211518455233	10.1244343611874	2.01	1.3	3.06	3.83980593543745	3.96145549118326	4.08310504692906	4.53811056731178	4.68188323283738	4.82565589836297	4.54191496093278	4.68573716203633	4.82875659307159	3.09691253492367	2.4701669215697	0.0720004320395755	7.01599172671422	0.245500762859796	0.252036010881903	0.239407000993298	0.473775512906586	0.481508575731969	0.466564854459094	0.47144609054863	0.479151855955748	0.464227213653616	0.000695442073485332	0.000836244234385302	0.00083620512271466
216	9.10992249055047	0.26	3.09720134004286	2.98712634585327	3.20727633423245	0.337322005935187	9.96090073148481	9.66356663301248	10.2582348299571	2.01	1.3	3.14	3.90814609448233	4.02839414986711	4.1486422052519	4.62166102484519	4.76386291224902	4.90606479965285	4.61175565386552	4.75326112018878	4.89442695737143	3.09720134004286	2.51244222568424	0.0864953671453925	7.13615799136681	0.245500762859796	0.252036010881903	0.239407000993298	0.473775512906586	0.481508575731969	0.466564854459094	0.47144609054863	0.479151855955748	0.464227213653616	0.000695442073485332	0.000836244234385302	0.00083620512271466
216	9.10992249055047	0.26	3.09846310254921	2.98733838026031	3.20958782483812	0.326967461219541	9.72073311810011	9.42371567799039	10.0177505582098	2.03	1.29	3.19	3.77950374774904	3.89862645543677	4.0177491631245	4.46153355218054	4.6021525309266	4.74277150967267	4.44053602234626	4.58143339629092	4.72018202522658	3.09846310254921	2.51503057743885	-0.190689929624013	6.8620318375749	0.245500762859796	0.252036010881903	0.239407000993298	0.473775512906586	0.481508575731969	0.466564854459094	0.47144609054863	0.479151855955748	0.464227213653616	0.000695442073485332	0.000836244234385302	0.00083620512271466
216	9.10992249055047	0.26	3.09894657804788	2.98820412766856	3.20968902842721	0.336558851337074	9.99113241489939	9.69238608653332	10.2898787432655	2.02	1.3	3.09	3.89339628011001	4.01340159491821	4.1334069097264	4.59753136654363	4.73924008543289	4.88094880432215	4.5922896742513	4.73608439301273	4.87612862647129	3.09894657804788	2.46822396509022	-0.0542165717787863	6.86769074708789	0.245500762859796	0.252036010881903	0.239407000993298	0.473775512906586	0.481508575731969	0.466564854459094	0.47144609054863	0.479151855955748	0.464227213653616	0.000695442073485332	0.000836244234385302	0.00083620512271466
216	9.10992249055047	0.26	3.10123965158808	2.98944455932841	3.21303474384774	0.339689635456186	10.0433634904768	9.74514864591051	10.3415783350431	1.98	1.28	3.07	3.99220881700766	4.11437585366335	4.23654289031904	4.7342969110315	4.87917285584803	5.02404880066457	4.72800626109011	4.87288474567883	5.01722451516535	3.10123965158808	2.45338710013825	0.0880262679149692	6.93297703807433	0.245500762859796	0.252036010881903	0.239407000993298	0.473775512906586	0.481508575731969	0.466564854459094	0.47144609054863	0.479151855955748	0.464227213653616	0.000695442073485332	0.000836244234385302	0.00083620512271466
216	9.10992249055047	0.26	3.10158132802944	2.98913908783696	3.21402356822191	0.326107380009382	9.78126227387169	9.48181034933343	10.0807141984099	2	1.29	3.12	3.84393679378867	3.96533494754781	4.08673310130696	4.54810804946704	4.69174514599646	4.83538224252588	4.53915872995747	4.68456217062695	4.82633428635203	3.10158132802944	2.47385271520876	-0.0954691677968515	6.8544736917857	0.245500762859796	0.252036010881903	0.239407000993298	0.473775512906586	0.481508575731969	0.466564854459094	0.47144609054863	0.479151855955748	0.464227213653616	0.000695442073485332	0.000836244234385302	0.00083620512271466
216	9.10992249055047	0.26	3.10222127501377	2.99177321356108	3.21266933646647	0.330680106788304	9.81743823215809	9.51997850357088	10.1148979607453	1.99	1.28	3.11	3.87678640876077	3.99791985801257	4.11905330726437	4.59144642701495	4.73491002911135	4.87837363120775	4.58039455616925	4.72478877018567	4.86606828053017	3.10222127501377	2.4947754076722	-0.0704537155448737	6.90710229132709	0.245500762859796	0.252036010881903	0.239407000993298	0.473775512906586	0.481508575731969	0.466564854459094	0.47144609054863	0.479151855955748	0.464227213653616	0.000695442073485332	0.000836244234385302	0.00083620512271466
216	9.10992249055047	0.26	3.10246847949395	2.99224347938145	3.21269347960645	0.342338292715925	10.1164089581794	9.8177902015074	10.4150277148513	2	1.3	3.11	3.97512900267348	4.09603687053633	4.21694473839918	4.70205155996558	4.84506956725899	4.98808757455241	4.69686022199204	4.8400858256012	4.98254066093202	3.10246847949395	2.49190226101564	-0.0236684725953109	6.95547682053129	0.245500762859796	0.252036010881903	0.239407000993298	0.473775512906586	0.481508575731969	0.466564854459094	0.47144609054863	0.479151855955748	0.464227213653616	0.000695442073485332	0.000836244234385302	0.00083620512271466
216	9.10992249055047	0.26	3.10295679830512	2.99094484483155	3.21496875177868	0.327896089331917	9.79514250755068	9.49648184832984	10.0938031667715	1.97	1.28	3.11	3.90054398964411	4.02321458048738	4.14588517133065	4.62824842111797	4.77380503319448	4.91936164527098	4.61457657234624	4.75966149499003	4.90341519739745	3.10295679830512	2.46122022612146	-0.0826628785009483	6.77758753892413	0.245500762859796	0.252036010881903	0.239407000993298	0.473775512906586	0.481508575731969	0.466564854459094	0.47144609054863	0.479151855955748	0.464227213653616	0.000695442073485332	0.000836244234385302	0.00083620512271466
216	9.10992249055047	0.26	3.10331521795312	2.9924409262994	3.21418950960684	0.343983118018544	10.1076156991938	9.81034313271725	10.4048882656703	2	1.31	3.09	3.97893918296051	4.09950881511007	4.22007844725963	4.70830636787665	4.85097725092341	4.99364813397017	4.70975785783754	4.85228767709922	4.99531464280342	3.10331521795312	2.47665390317907	0.124836777909719	7.09003134297618	0.245500762859796	0.252036010881903	0.239407000993298	0.473775512906586	0.481508575731969	0.466564854459094	0.47144609054863	0.479151855955748	0.464227213653616	0.000695442073485332	0.000836244234385302	0.00083620512271466
216	9.10992249055047	0.26	3.10410160117979	2.99179652628934	3.21640667607024	0.326523689753849	9.77364573503899	9.47471017818698	10.072581291891	2.01	1.31	3.09	3.82445376781793	3.94511869531824	4.06578362281856	4.52082617514893	4.66346227321245	4.80609837127597	4.52319318319578	4.66702724728628	4.808869372242	3.10410160117979	2.48462799358826	0.134940212146938	7.13782091797467	0.245500762859796	0.252036010881903	0.239407000993298	0.473775512906586	0.481508575731969	0.466564854459094	0.47144609054863	0.479151855955748	0.464227213653616	0.000695442073485332	0.000836244234385302	0.00083620512271466
216	9.10992249055047	0.26	3.10442126877564	2.99183181898681	3.21701071856446	0.32927453247536	9.82136627014865	9.522840104372	10.1198924359253	1.99	1.27	3.08	3.884079018442	4.00583883003609	4.12759864163018	4.60166381651465	4.74591879090055	4.89017376528645	4.59036142229745	4.73470622870078	4.87801696106124	3.10442126877564	2.45666283876425	-0.117699487173645	6.72779625623486	0.245500762859796	0.252036010881903	0.239407000993298	0.473775512906586	0.481508575731969	0.466564854459094	0.47144609054863	0.479151855955748	0.464227213653616	0.000695442073485332	0.000836244234385302	0.00083620512271466
216	9.10992249055047	0.26	3.10488682992175	2.99296439285652	3.21680926698698	0.33169102352472	9.85109689355488	9.55329767994568	10.1488961071641	2	1.29	3.15	3.88137101043727	4.00236265890858	4.12335430737989	4.59456918886673	4.73779293601216	4.88101668315759	4.58057955165322	4.72341910070062	4.86480320177215	3.10488682992175	2.48502698788335	0.155858647120796	7.12718247420474	0.245500762859796	0.252036010881903	0.239407000993298	0.473775512906586	0.481508575731969	0.466564854459094	0.47144609054863	0.479151855955748	0.464227213653616	0.000695442073485332	0.000836244234385302	0.00083620512271466
216	9.10992249055047	0.26	3.10494775108397	2.99433706638327	3.21555843578466	0.341335695291074	10.1425143560926	9.84245718568604	10.4425715264991	1.99	1.29	3.08	4.00310464032115	4.12514329678215	4.24718195324315	4.73976415028302	4.8842606101098	5.02875706993658	4.73695810173836	4.88144998250292	5.02669254561843	3.10494775108397	2.45075615842753	-0.0688429134185789	6.81567352773537	0.245500762859796	0.252036010881903	0.239407000993298	0.473775512906586	0.481508575731969	0.466564854459094	0.47144609054863	0.479151855955748	0.464227213653616	0.000695442073485332	0.000836244234385302	0.00083620512271466
216	9.10992249055047	0.26	3.10526867856953	2.9931859420075	3.21735141513156	0.326999706509508	9.68198397605063	9.38617219058096	9.97779576152031	2.01	1.29	3.08	3.79631863240548	3.91596227094757	4.03560590948966	4.48950809949049	4.63099808921426	4.77248807893804	4.4868677347895	4.62852225048103	4.77046888489451	3.10526867856953	2.47162058360756	0.184290863282007	7.12355823021215	0.245500762859796	0.252036010881903	0.239407000993298	0.473775512906586	0.481508575731969	0.466564854459094	0.47144609054863	0.479151855955748	0.464227213653616	0.000695442073485332	0.000836244234385302	0.00083620512271466
216	9.10992249055047	0.26	3.10687839600759	2.99519769237628	3.2185590996389	0.333460398375254	9.90969841894156	9.6113192828677	10.2080775550154	2	1.28	3.09	3.88952944288768	4.01027815601923	4.13102686915077	4.60028737046497	4.74310124761268	4.88591512476038	4.59220114122327	4.73442729019682	4.87732887732626	3.10687839600759	2.46660013870833	0.0880180929053748	6.99310247882033	0.245500762859796	0.252036010881903	0.239407000993298	0.473775512906586	0.481508575731969	0.466564854459094	0.47144609054863	0.479151855955748	0.464227213653616	0.000695442073485332	0.000836244234385302	0.00083620512271466
216	9.10992249055047	0.26	3.11014442141172	2.99967300797945	3.220615834844	0.329581062196409	9.77740943164847	9.48042547982212	10.0743933834748	1.98	1.29	3.14	3.86845036499935	3.98963349958405	4.11081663416876	4.58357907770506	4.7271643451493	4.87074961259353	4.57051896020779	4.71512071022454	4.85863846767178	3.11014442141172	2.48555466719501	-0.0297191360610085	6.93746884483127	0.245500762859796	0.252036010881903	0.239407000993298	0.473775512906586	0.481508575731969	0.466564854459094	0.47144609054863	0.479151855955748	0.464227213653616	0.000695442073485332	0.000836244234385302	0.00083620512271466
216	9.10992249055047	0.26	3.11054338995732	2.99921652950406	3.22187025041058	0.340178184433576	10.0796447712773	9.78067828963886	10.3786112529157	2.02	1.31	3.1	3.93494102504667	4.05522056383482	4.17550010262296	4.64813014722507	4.79020977352108	4.9322893998171	4.64847531703573	4.79071891996291	4.93273640724109	3.11054338995732	2.48617528803037	-0.0272631344586308	6.96528592943232	0.245500762859796	0.252036010881903	0.239407000993298	0.473775512906586	0.481508575731969	0.466564854459094	0.47144609054863	0.479151855955748	0.464227213653616	0.000695442073485332	0.000836244234385302	0.00083620512271466
216	9.10992249055047	0.26	3.11091142630661	2.99972463852727	3.22209821408594	0.33200397156933	9.81498103418633	9.51848292146467	10.111479146908	1.99	1.28	3.1	3.87480719965811	3.99550637318587	4.11620554671364	4.58874972883505	4.73168801485997	4.87462630088489	4.57910647405489	4.72150937383311	4.86441611434309	3.11091142630661	2.45721168586634	0.0143114471863629	6.91424327258719	0.245500762859796	0.252036010881903	0.239407000993298	0.473775512906586	0.481508575731969	0.466564854459094	0.47144609054863	0.479151855955748	0.464227213653616	0.000695442073485332	0.000836244234385302	0.00083620512271466
216	9.10992249055047	0.26	3.11272954878773	3.00011151135067	3.22534758622478	0.324069709072741	9.78074233106884	9.47991262412462	10.0815720380131	2	1.31	3.11	3.84259253675413	3.96453100101762	4.08646946528111	4.54637038765789	4.69064210466702	4.83491382167615	4.54453725502079	4.68980885457143	4.83377192007652	3.11272954878773	2.4849315339595	0.127398813834089	7.12655906128317	0.245500762859796	0.252036010881903	0.239407000993298	0.473775512906586	0.481508575731969	0.466564854459094	0.47144609054863	0.479151855955748	0.464227213653616	0.000695442073485332	0.000836244234385302	0.00083620512271466
216	9.10992249055047	0.26	3.11412858936751	3.00292969130559	3.22532748742943	0.335488862631111	10.0097813844257	9.70975887526403	10.3098038935874	2	1.3	3.06	3.9429602163462	4.06479401601414	4.18662781568208	4.66696767025767	4.81117262617828	4.95537758209889	4.66804488914575	4.81263412640462	4.95649914121533	3.11412858936751	2.46472093936752	-0.00829634975897102	6.89430409612623	0.245500762859796	0.252036010881903	0.239407000993298	0.473775512906586	0.481508575731969	0.466564854459094	0.47144609054863	0.479151855955748	0.464227213653616	0.000695442073485332	0.000836244234385302	0.00083620512271466
216	9.10992249055047	0.26	3.11445133876963	3.00363451622699	3.22526816131227	0.327765556682533	9.81417005061429	9.51484058516068	10.1134995160679	2.01	1.3	3.17	3.84583720459497	3.96682424419586	4.08781128379676	4.54742518593176	4.69048363635059	4.83354208676941	4.53172369689671	4.67354848090668	4.81935605307628	3.11445133876963	2.52454523281433	0.153002314679437	7.24494321640619	0.245500762859796	0.252036010881903	0.239407000993298	0.473775512906586	0.481508575731969	0.466564854459094	0.47144609054863	0.479151855955748	0.464227213653616	0.000695442073485332	0.000836244234385302	0.00083620512271466
216	9.10992249055047	0.26	3.11523842886495	3.00218543136901	3.2282914263609	0.328923228472525	9.84397490047433	9.54452339786234	10.1434264030863	2	1.28	3.07	3.87613645751772	3.99774702288055	4.11935758824338	4.58794437909919	4.7318873274217	4.87583027574421	4.57920101820478	4.72321816122257	4.86681212505058	3.11523842886495	2.45216281572989	0.0844694323951114	6.94338273850577	0.245500762859796	0.252036010881903	0.239407000993298	0.473775512906586	0.481508575731969	0.466564854459094	0.47144609054863	0.479151855955748	0.464227213653616	0.000695442073485332	0.000836244234385302	0.00083620512271466
216	9.10992249055047	0.26	3.11568001205378	3.00321487757721	3.22814514653036	0.327523410937807	9.8139372380745	9.51445032119508	10.1134241549539	2.02	1.31	3.11	3.83209819614711	3.95272137827531	4.07334456040352	4.52773024212193	4.67024987540585	4.81276950868978	4.52640385428512	4.66928906740594	4.81207476856231	3.11568001205378	2.47636781233509	0.151670213903767	7.14121088688533	0.245500762859796	0.252036010881903	0.239407000993298	0.473775512906586	0.481508575731969	0.466564854459094	0.47144609054863	0.479151855955748	0.464227213653616	0.000695442073485332	0.000836244234385302	0.00083620512271466
216	9.10992249055047	0.26	3.11699602865575	3.00623232612478	3.22775973118672	0.325134047844167	9.83415326125913	9.53241410354312	10.1358924189751	2.02	1.31	3.13	3.83538665235389	3.95679203040669	4.07819740845949	4.53061486034039	4.67402700096346	4.81743914158654	4.52712272786453	4.67152607593714	4.81440862512174	3.11699602865575	2.49475689470889	-0.0361536375058101	7.01143853940179	0.245500762859796	0.252036010881903	0.239407000993298	0.473775512906586	0.481508575731969	0.466564854459094	0.47144609054863	0.479151855955748	0.464227213653616	0.000695442073485332	0.000836244234385302	0.00083620512271466
216	9.10992249055047	0.26	3.1172169133852	3.00452773882278	3.22990608794761	0.325963656971516	9.74078428997833	9.44247405104862	10.039094528908	1.99	1.28	3.09	3.84150174843767	3.96286393574472	4.08422612305177	4.54869982074277	4.69240407907691	4.83610833741105	4.54025140255975	4.6849228177312	4.82736454142889	3.1172169133852	2.46847659812605	0.0862105712335392	6.96672442969413	0.245500762859796	0.252036010881903	0.239407000993298	0.473775512906586	0.481508575731969	0.466564854459094	0.47144609054863	0.479151855955748	0.464227213653616	0.000695442073485332	0.000836244234385302	0.00083620512271466
216	9.10992249055047	0.26	3.11725423380681	3.00584974166419	3.22865872594942	0.333724055011836	10.0087352850153	9.70755282109384	10.3099177489367	2	1.31	3.08	3.9437416919813	4.0660985682972	4.18845544461309	4.66832315482683	4.81316059182712	4.95799802882742	4.66919097772523	4.81396332681525	4.95879073056795	3.11725423380681	2.4830809040841	-0.0110505197010329	6.99104966760544	0.245500762859796	0.252036010881903	0.239407000993298	0.473775512906586	0.481508575731969	0.466564854459094	0.47144609054863	0.479151855955748	0.464227213653616	0.000695442073485332	0.000836244234385302	0.00083620512271466
216	9.10992249055047	0.26	3.11872158353988	3.00645265154244	3.23099051553732	0.326155424679078	9.74100088263888	9.44281415038228	10.0391876148955	1.99	1.3	3.07	3.83851176130308	3.95972491456472	4.08093806782636	4.54435568351851	4.68785809179425	4.83136050006999	4.5430402830694	4.68621671918816	4.83022133986472	3.11872158353988	2.45984144599476	-0.0161407676896744	6.88485354258512	0.245500762859796	0.252036010881903	0.239407000993298	0.473775512906586	0.481508575731969	0.466564854459094	0.47144609054863	0.479151855955748	0.464227213653616	0.000695442073485332	0.000836244234385302	0.00083620512271466
216	9.10992249055047	0.26	3.11887401492092	3.00707825632648	3.23066977351535	0.336180940341788	9.97991106542555	9.68124756277308	10.278574568078	2.01	1.31	3.14	3.90821669479866	4.02878397495806	4.14935125511747	4.61994141992027	4.76246518843006	4.90498895693984	4.61267817940709	4.75631051262333	4.89747661973286	3.11887401492092	2.5063691521846	0.105625973434179	7.14477248054313	0.245500762859796	0.252036010881903	0.239407000993298	0.473775512906586	0.481508575731969	0.466564854459094	0.47144609054863	0.479151855955748	0.464227213653616	0.000695442073485332	0.000836244234385302	0.00083620512271466
216	9.10992249055047	0.26	3.1196022326549	3.00823758732314	3.23096687798666	0.337308805873563	9.90325699167616	9.60763483747223	10.1988791458801	2.02	1.3	3.13	3.86077430013791	3.97956840865778	4.09836251717764	4.55936958298181	4.69965912153463	4.83994866008745	4.55273939811266	4.69174016405519	4.83078115390096	3.1196022326549	2.50381647242155	0.048659806113111	7.07838054021705	0.245500762859796	0.252036010881903	0.239407000993298	0.473775512906586	0.481508575731969	0.466564854459094	0.47144609054863	0.479151855955748	0.464227213653616	0.000695442073485332	0.000836244234385302	0.00083620512271466
216	9.10992249055047	0.26	3.1199056428514	3.00826397964534	3.23154730605745	0.331826578397342	9.80994188579462	9.51347744051987	10.1064063310694	2.03	1.29	3.13	3.8063824620563	3.92499913741738	4.04361581277845	4.49096577584878	4.63091582942374	4.77086588299869	4.47824286723414	4.61668313823056	4.75662956779607	3.1199056428514	2.50001062956464	-0.136843374203911	6.88563539944783	0.245500762859796	0.252036010881903	0.239407000993298	0.473775512906586	0.481508575731969	0.466564854459094	0.47144609054863	0.479151855955748	0.464227213653616	0.000695442073485332	0.000836244234385302	0.00083620512271466
216	9.10992249055047	0.26	3.12042655284904	3.00943005645867	3.23142304923941	0.335220961838499	9.98117545492726	9.68183050743622	10.2805204024183	1.99	1.32	3.07	3.9384170195758	4.06018585605948	4.18195469254317	4.66333768007303	4.80751977166225	4.95170186325147	4.66893494122445	4.81227741439512	4.9573584492063	3.12042655284904	2.4778800559666	-0.140577143914157	6.82038449238666	0.245500762859796	0.252036010881903	0.239407000993298	0.473775512906586	0.481508575731969	0.466564854459094	0.47144609054863	0.479151855955748	0.464227213653616	0.000695442073485332	0.000836244234385302	0.00083620512271466
216	9.10992249055047	0.26	3.12070553419845	3.00730044225965	3.23411062613724	0.328852906599893	9.93858632708941	9.63620860104697	10.2409640531319	1.98	1.29	3.1	3.9346278055972	4.05809377213414	4.18155973867108	4.66266463251598	4.80897590360299	4.95528717468999	4.65513273603119	4.80031145400092	4.94803739156507	3.12070553419845	2.46779801452996	0.212759907210731	7.09544316628823	0.245500762859796	0.252036010881903	0.239407000993298	0.473775512906586	0.481508575731969	0.466564854459094	0.47144609054863	0.479151855955748	0.464227213653616	0.000695442073485332	0.000836244234385302	0.00083620512271466
216	9.10992249055047	0.26	3.12121251963419	3.00797496368066	3.23445007558771	0.323607805009237	9.7480322687022	9.447892235705	10.0481723016994	2	1.3	3.14	3.82592623512571	3.94746801373701	4.06900979234832	4.5257089526341	4.66948138361568	4.81325381459726	4.51640543173858	4.66005306719393	4.80252567156894	3.12121251963419	2.48940253641855	0.265789996018527	7.2827037016948	0.245500762859796	0.252036010881903	0.239407000993298	0.473775512906586	0.481508575731969	0.466564854459094	0.47144609054863	0.479151855955748	0.464227213653616	0.000695442073485332	0.000836244234385302	0.00083620512271466
216	9.10992249055047	0.26	3.12152153837511	3.00949804049893	3.2335450362513	0.330660980220217	9.91664465971349	9.61616608075866	10.2171232386683	2.01	1.29	3.12	3.87840003180608	3.99958930000178	4.12077856819749	4.58379344983394	4.72702431028929	4.87025517074463	4.57333984635782	4.71754085437166	4.85931927209184	3.12152153837511	2.47905940684726	0.0197803196622795	6.96047931595807	0.245500762859796	0.252036010881903	0.239407000993298	0.473775512906586	0.481508575731969	0.466564854459094	0.47144609054863	0.479151855955748	0.464227213653616	0.000695442073485332	0.000836244234385302	0.00083620512271466
216	9.10992249055047	0.26	3.12299631977156	3.01044311182426	3.23554952771886	0.32466372300913	9.74706547362248	9.44767759802127	10.0464533492237	1.98	1.28	3.08	3.86488827416003	3.98736289057572	4.10983750699141	4.58189568396326	4.72709158007802	4.87228747619279	4.57587947034301	4.71978985335927	4.86408767619278	3.12299631977156	2.46543837123592	-0.00158805106210895	6.87533013537567	0.245500762859796	0.252036010881903	0.239407000993298	0.473775512906586	0.481508575731969	0.466564854459094	0.47144609054863	0.479151855955748	0.464227213653616	0.000695442073485332	0.000836244234385302	0.00083620512271466
216	9.10992249055047	0.26	3.12315180038853	3.01037227620518	3.23593132457188	0.324368706925302	9.77652046720527	9.47602571969971	10.0770152147108	1.97	1.28	3.09	3.89429609071392	4.01778831784646	4.141280544979	4.6213960034973	4.76794533401538	4.91449466453346	4.61082612322777	4.75767410300505	4.90310624249094	3.12315180038853	2.45635622646633	-0.169068600175606	6.68025048077053	0.245500762859796	0.252036010881903	0.239407000993298	0.473775512906586	0.481508575731969	0.466564854459094	0.47144609054863	0.479151855955748	0.464227213653616	0.000695442073485332	0.000836244234385302	0.00083620512271466
216	9.10992249055047	0.26	3.12338536634338	3.01195801485261	3.23481271783416	0.326932354243738	9.79106891960195	9.49187850069047	10.0902593385134	2.01	1.3	3.12	3.83496927730396	3.95585009815579	4.07673091900761	4.53417017150631	4.6770902766183	4.82001038173029	4.52728263623486	4.66988790234409	4.81238147457286	3.12338536634338	2.49758622890313	0.0369514054674163	7.04343725531896	0.245500762859796	0.252036010881903	0.239407000993298	0.473775512906586	0.481508575731969	0.466564854459094	0.47144609054863	0.479151855955748	0.464227213653616	0.000695442073485332	0.000836244234385302	0.00083620512271466
216	9.10992249055047	0.26	3.1258360176401	3.0147833718999	3.2368886633803	0.338776926586931	10.0448055327268	9.7459400294952	10.3436710359583	1.99	1.28	3.1	3.96879697251536	4.09050267774492	4.21220838297448	4.70041674711805	4.84455804208539	4.98869933705274	4.68989166637113	4.83402730647336	4.97566484613114	3.1258360176401	2.4779464994286	-0.107639437423329	6.83651369367034	0.245500762859796	0.252036010881903	0.239407000993298	0.473775512906586	0.481508575731969	0.466564854459094	0.47144609054863	0.479151855955748	0.464227213653616	0.000695442073485332	0.000836244234385302	0.00083620512271466
216	9.10992249055047	0.26	3.12616080505719	3.01446587819421	3.23785573192017	0.334177413792577	9.9101417701753	9.61222993964661	10.208053600704	1.99	1.3	3.11	3.92103716316437	4.04256186307102	4.16408656297768	4.64557867619453	4.7895590903107	4.93353950442687	4.63808214933118	4.78227844612975	4.92529179815832	3.12616080505719	2.47554326418334	0.107092653660228	7.03693126895117	0.245500762859796	0.252036010881903	0.239407000993298	0.473775512906586	0.481508575731969	0.466564854459094	0.47144609054863	0.479151855955748	0.464227213653616	0.000695442073485332	0.000836244234385302	0.00083620512271466
216	9.10992249055047	0.26	3.12822007511969	3.01698301673189	3.23945713350749	0.335824342954767	9.96670269556489	9.66819601051287	10.2652093806169	2	1.3	3.08	3.92106978431485	4.04213327350154	4.16319676268822	4.63977365597024	4.78302721143491	4.92628076689958	4.63794761235441	4.78154785698356	4.92463692275739	3.12822007511969	2.48297819438559	0.116810489114041	7.05753294461058	0.245500762859796	0.252036010881903	0.239407000993298	0.473775512906586	0.481508575731969	0.466564854459094	0.47144609054863	0.479151855955748	0.464227213653616	0.000695442073485332	0.000836244234385302	0.00083620512271466
216	9.10992249055047	0.26	3.13020498843396	3.01831810567894	3.24209187118899	0.330876026713695	9.97563100714518	9.67351190291058	10.2777501113798	1.97	1.28	3.07	3.97129841608458	4.09532835807026	4.21935830005593	4.71169368793421	4.85884734740283	5.00600100687144	4.70443639975598	4.8514397701369	4.99757315984661	3.13020498843396	2.44795805211257	-0.00462136291358313	6.84932894401991	0.245500762859796	0.252036010881903	0.239407000993298	0.473775512906586	0.481508575731969	0.466564854459094	0.47144609054863	0.479151855955748	0.464227213653616	0.000695442073485332	0.000836244234385302	0.00083620512271466
216	9.10992249055047	0.26	3.13034685906228	3.01852084671689	3.24217287140767	0.329557788902962	9.80744884015907	9.5095367669216	10.1053609133965	2	1.28	3.15	3.86359011088043	3.98462756709763	4.10566502331484	4.57352069300292	4.71679865333284	4.86007661366277	4.55554196460062	4.70022536564797	4.84022436315651	3.13034685906228	2.48134936292325	-0.0126473960919524	6.91359967012672	0.245500762859796	0.252036010881903	0.239407000993298	0.473775512906586	0.481508575731969	0.466564854459094	0.47144609054863	0.479151855955748	0.464227213653616	0.000695442073485332	0.000836244234385302	0.00083620512271466
216	9.10992249055047	0.26	3.13186545645958	3.02029501118979	3.24343590172937	0.333741252897865	9.86426495600243	9.5674413664885	10.1610885455164	2	1.3	3.06	3.88231274038272	4.00275894528473	4.12320515018674	4.59445230098855	4.73699216839831	4.87953203580808	4.5972958745854	4.74056196160974	4.88418674035826	3.13186545645958	2.48200364915667	-0.175497451030191	6.80906351427014	0.245500762859796	0.252036010881903	0.239407000993298	0.473775512906586	0.481508575731969	0.466564854459094	0.47144609054863	0.479151855955748	0.464227213653616	0.000695442073485332	0.000836244234385302	0.00083620512271466
216	9.10992249055047	0.26	3.13379206450456	3.0225425186989	3.24504161031023	0.34245259077961	10.0193329200136	9.72365473563415	10.315011104393	2.03	1.29	3.16	3.88945977665301	4.00773098601249	4.12600219537197	4.58872910657046	4.72826379056818	4.8677984745659	4.57473089930327	4.71389713852318	4.85162501621701	3.13379206450456	2.5013019766022	0.0483821622280389	7.06942011786815	0.245500762859796	0.252036010881903	0.239407000993298	0.473775512906586	0.481508575731969	0.466564854459094	0.47144609054863	0.479151855955748	0.464227213653616	0.000695442073485332	0.000836244234385302	0.00083620512271466
216	9.10992249055047	0.26	3.13390962912832	3.02261696444059	3.24520229381606	0.340364396205383	10.0150271026152	9.7181003839828	10.3119538212476	2.03	1.31	3.13	3.8972384376698	4.01631461257046	4.13539078747111	4.60043018529033	4.74099167212854	4.88155315896674	4.59498075942479	4.73511891843944	4.8765968504132	3.13390962912832	2.50610843793874	0.0864961042649281	7.13981796750266	0.245500762859796	0.252036010881903	0.239407000993298	0.473775512906586	0.481508575731969	0.466564854459094	0.47144609054863	0.479151855955748	0.464227213653616	0.000695442073485332	0.000836244234385302	0.00083620512271466
216	9.10992249055047	0.26	3.13391994733839	3.02156172419282	3.24627817048397	0.32551578936046	9.80051148716513	9.50006593843214	10.1009570358981	2	1.3	3.14	3.85514680304405	3.97706824066283	4.0989896782816	4.5623478457746	4.70663496029759	4.85092207482059	4.55396459648946	4.69726638780364	4.84032254664714	3.13391994733839	2.48953067813251	0.0746115839038618	7.06202698552616	0.245500762859796	0.252036010881903	0.239407000993298	0.473775512906586	0.481508575731969	0.466564854459094	0.47144609054863	0.479151855955748	0.464227213653616	0.000695442073485332	0.000836244234385302	0.00083620512271466
216	9.10992249055047	0.26	3.13452044600036	3.02302454563811	3.24601634636262	0.325509288407949	9.81367283305928	9.51281935459969	10.1145263115189	2.01	1.3	3.11	3.83993020669729	3.9613722646891	4.08281432268092	4.53914448864293	4.682699974954	4.82625546126506	4.53302307392273	4.67659699101571	4.82029991276442	3.13452044600036	2.49575488122298	0.122489030399345	7.16102963771124	0.245500762859796	0.252036010881903	0.239407000993298	0.473775512906586	0.481508575731969	0.466564854459094	0.47144609054863	0.479151855955748	0.464227213653616	0.000695442073485332	0.000836244234385302	0.00083620512271466
216	9.10992249055047	0.26	3.13526063541941	3.0240009213952	3.24652034944362	0.338135670729168	10.0824132177995	9.7819988813351	10.3828275542638	2.01	1.31	3.11	3.94431362139459	4.06544718251567	4.18658074363676	4.66144855726954	4.80460600313338	4.94776344899723	4.65987584762712	4.80188233751612	4.94632580254252	3.13526063541941	2.49477412449905	-0.00518363546341135	7.04486346490175	0.245500762859796	0.252036010881903	0.239407000993298	0.473775512906586	0.481508575731969	0.466564854459094	0.47144609054863	0.479151855955748	0.464227213653616	0.000695442073485332	0.000836244234385302	0.00083620512271466
216	9.10992249055047	0.26	3.13537801508051	3.02224725648324	3.24850877367777	0.323739413016237	9.69880627748657	9.40027165620095	9.9973408987722	2	1.3	3.16	3.81401767160898	3.93514356698876	4.05626946236853	4.51351178363916	4.65685227211409	4.80019276058902	4.50003465908619	4.64410385293492	4.78697729018814	3.13537801508051	2.48679152289622	0.0250652795420989	6.99459290267979	0.245500762859796	0.252036010881903	0.239407000993298	0.473775512906586	0.481508575731969	0.466564854459094	0.47144609054863	0.479151855955748	0.464227213653616	0.000695442073485332	0.000836244234385302	0.00083620512271466
216	9.10992249055047	0.26	3.1356480621759	3.02437297356949	3.2469231507823	0.330722876798689	9.78350743888238	9.48710442237664	10.0799104553881	1.97	1.27	3.09	3.89652723298454	4.01826537081185	4.14000350863916	4.62343929913117	4.76788815242527	4.91233700571936	4.6111233721302	4.75537444882283	4.89912271220259	3.1356480621759	2.45926086144612	-0.0756004044349093	6.74666055041973	0.245500762859796	0.252036010881903	0.239407000993298	0.473775512906586	0.481508575731969	0.466564854459094	0.47144609054863	0.479151855955748	0.464227213653616	0.000695442073485332	0.000836244234385302	0.00083620512271466
216	9.10992249055047	0.26	3.13791120692723	3.02629161973449	3.24953079411997	0.334163181009282	9.82432844317641	9.52898682758765	10.1196700587652	2	1.28	3.11	3.86982832897285	3.98976986855196	4.10971140813108	4.58047820581342	4.72244564243086	4.86441307904831	4.56958671918053	4.711322137641	4.85284241862626	3.13791120692723	2.46665060829694	0.0307515889720197	6.92451725321611	0.245500762859796	0.252036010881903	0.239407000993298	0.473775512906586	0.481508575731969	0.466564854459094	0.47144609054863	0.479151855955748	0.464227213653616	0.000695442073485332	0.000836244234385302	0.00083620512271466
216	9.10992249055047	0.26	3.13841342232873	3.02687323177281	3.24995361288465	0.334434607131842	9.78231396260396	9.48841468038698	10.0762132448209	2.01	1.28	3.09	3.82563906941941	3.9441364806727	4.06263389192599	4.52112219950977	4.66116188095389	4.80120156239802	4.51171862976603	4.6500763127142	4.79020174091464	3.13841342232873	2.47322911299229	-0.0736141966301076	6.81752663907506	0.245500762859796	0.252036010881903	0.239407000993298	0.473775512906586	0.481508575731969	0.466564854459094	0.47144609054863	0.479151855955748	0.464227213653616	0.000695442073485332	0.000836244234385302	0.00083620512271466
216	9.10992249055047	0.26	3.139082139294	3.02702794208958	3.25113633649843	0.33091094739669	9.69511240804805	9.4015121646751	9.988712651421	2.03	1.28	3.12	3.77214798651508	3.88994856449454	4.00774914247399	4.45324177470477	4.59231226102127	4.73138274733778	4.43950273258575	4.5796552286979	4.71869257102873	3.139082139294	2.48048020077675	0.040480198740778	6.96377400645183	0.245500762859796	0.252036010881903	0.239407000993298	0.473775512906586	0.481508575731969	0.466564854459094	0.47144609054863	0.479151855955748	0.464227213653616	0.000695442073485332	0.000836244234385302	0.00083620512271466
216	9.10992249055047	0.26	3.13908333362303	3.02710586217967	3.25106080506639	0.332087176800621	9.79053490726561	9.49483075305013	10.0862390614811	2	1.28	3.07	3.85145386173451	3.97140238280934	4.09135090388417	4.55757561297469	4.69951537756448	4.84145514215427	4.55255525184387	4.6925500733207	4.83455601119424	3.13908333362303	2.47068579018513	-0.0430837853161732	6.83978840267478	0.245500762859796	0.252036010881903	0.239407000993298	0.473775512906586	0.481508575731969	0.466564854459094	0.47144609054863	0.479151855955748	0.464227213653616	0.000695442073485332	0.000836244234385302	0.00083620512271466
216	9.10992249055047	0.26	3.14046547362586	3.02821805737177	3.25271288987995	0.336916915730609	10.053822902438	9.7534429355864	10.3542028692895	2.04	1.31	3.15	3.89246405673162	4.01234154328213	4.13221902983264	4.59003692534568	4.73139779130741	4.87275865726913	4.58376383675738	4.72543265609936	4.86633701315174	3.14046547362586	2.50969771437546	-0.301631216730433	6.76976131220741	0.245500762859796	0.252036010881903	0.239407000993298	0.473775512906586	0.481508575731969	0.466564854459094	0.47144609054863	0.479151855955748	0.464227213653616	0.000695442073485332	0.000836244234385302	0.00083620512271466
216	9.10992249055047	0.26	3.14055477646933	3.02815639369876	3.25295315923991	0.332420677263074	9.88986317670236	9.59138342518578	10.1883429282189	2	1.29	3.12	3.8927929548096	4.01393500724867	4.13507705968774	4.60705101377153	4.75042047163345	4.89378992949538	4.59605973572274	4.73780996081967	4.8803941241776	3.14055477646933	2.48149899530704	0.0700622707329584	7.02755026202191	0.245500762859796	0.252036010881903	0.239407000993298	0.473775512906586	0.481508575731969	0.466564854459094	0.47144609054863	0.479151855955748	0.464227213653616	0.000695442073485332	0.000836244234385302	0.00083620512271466
216	9.10992249055047	0.26	3.14130797613738	3.02902539739298	3.25359055488177	0.331834127666004	9.8945367137351	9.59552083437199	10.1935525930982	1.98	1.29	3.11	3.92055116753801	4.04272348889343	4.16489581024884	4.64663924157994	4.7914379391063	4.93623663663267	4.63978728728356	4.78383183241116	4.92812910606038	3.14130797613738	2.47788809692325	-0.0821831129395655	6.85986868515301	0.245500762859796	0.252036010881903	0.239407000993298	0.473775512906586	0.481508575731969	0.466564854459094	0.47144609054863	0.479151855955748	0.464227213653616	0.000695442073485332	0.000836244234385302	0.00083620512271466
216	9.10992249055047	0.26	3.1414321044412	3.02812876487688	3.25473544400553	0.325582557836681	9.81972563117499	9.5187368191285	10.1207144432215	2	1.29	3.08	3.86088934758237	3.98297324592448	4.10505714426659	4.56867395397568	4.71313847402329	4.85760299407089	4.5637063446512	4.70819031825844	4.85240445034913	3.1414321044412	2.4586328201652	-0.231158744791366	6.64354267562773	0.245500762859796	0.252036010881903	0.239407000993298	0.473775512906586	0.481508575731969	0.466564854459094	0.47144609054863	0.479151855955748	0.464227213653616	0.000695442073485332	0.000836244234385302	0.00083620512271466
216	9.10992249055047	0.26	3.14169174714152	3.02969551469752	3.25368797958551	0.328956009463347	9.80223985603297	9.50408006418276	10.1003996478832	1.98	1.27	3.07	3.8881364885649	4.01011420321869	4.13209191787249	4.60950216422447	4.75411039527228	4.8987186263201	4.59904365558599	4.74350171361589	4.88837499587353	3.14169174714152	2.45311702061051	0.056364331460291	6.91733068366444	0.245500762859796	0.252036010881903	0.239407000993298	0.473775512906586	0.481508575731969	0.466564854459094	0.47144609054863	0.479151855955748	0.464227213653616	0.000695442073485332	0.000836244234385302	0.00083620512271466
216	9.10992249055047	0.26	3.1418009263313	3.02959538748602	3.25400646517658	0.338767793559337	9.96940226409457	9.67277420545089	10.2660303227383	2	1.27	3.12	3.91922555157416	4.03941364260755	4.15960173364094	4.63664449262567	4.77883315797189	4.92102182331812	4.62076466823326	4.76237412114809	4.90290872039988	3.1418009263313	2.47444554281742	-0.118890945275333	6.77989879651711	0.245500762859796	0.252036010881903	0.239407000993298	0.473775512906586	0.481508575731969	0.466564854459094	0.47144609054863	0.479151855955748	0.464227213653616	0.000695442073485332	0.000836244234385302	0.00083620512271466
216	9.10992249055047	0.26	3.14235431560413	3.02920192294052	3.25550670826775	0.329063597277027	9.85206043681939	9.55245824060792	10.1516626330309	2	1.29	3.07	3.87214673486624	3.99359229752647	4.1150378601867	4.58137550620143	4.7250652380751	4.86875496994877	4.57793844620895	4.72271067387104	4.86546722805915	3.14235431560413	2.44653349658546	-0.0793063857091555	6.81027462170786	0.245500762859796	0.252036010881903	0.239407000993298	0.473775512906586	0.481508575731969	0.466564854459094	0.47144609054863	0.479151855955748	0.464227213653616	0.000695442073485332	0.000836244234385302	0.00083620512271466
216	9.10992249055047	0.26	3.14248809124996	3.02955879908408	3.25541738341585	0.330523242565684	9.6627596914614	9.36988280668183	9.95563657624098	2.03	1.3	3.11	3.75796442763894	3.87542810753624	3.99289178743355	4.43612024824268	4.57478122251723	4.71344219679179	4.43084320209992	4.56891113400232	4.70690572612425	3.14248809124996	2.47748884732811	0.0396264882513676	6.99623630001144	0.245500762859796	0.252036010881903	0.239407000993298	0.473775512906586	0.481508575731969	0.466564854459094	0.47144609054863	0.479151855955748	0.464227213653616	0.000695442073485332	0.000836244234385302	0.00083620512271466
216	9.10992249055047	0.26	3.14370439340499	3.03123099674607	3.25617779006391	0.335432030191693	9.96868833703019	9.66985941807668	10.2675172559837	1.98	1.28	3.07	3.95632231561154	4.07858505692872	4.2008477982459	4.69043309347425	4.83538215531133	4.98033121714841	4.68339274421185	4.82892212194573	4.97293776734504	3.14370439340499	2.45293140362894	-0.015481230663379	6.81157174969988	0.245500762859796	0.252036010881903	0.239407000993298	0.473775512906586	0.481508575731969	0.466564854459094	0.47144609054863	0.479151855955748	0.464227213653616	0.000695442073485332	0.000836244234385302	0.00083620512271466
216	9.10992249055047	0.26	3.143832595022	3.03097886334568	3.25668632669832	0.332164033203295	9.91029896669172	9.61102942141434	10.2095685119691	2.01	1.31	3.14	3.88672147432465	4.00774673782549	4.12877200132633	4.59627959357527	4.73939917459249	4.8825187556097	4.58861999942357	4.73277060561775	4.87510876148324	3.143832595022	2.49851518380684	0.0269170712023967	7.06196592278142	0.245500762859796	0.252036010881903	0.239407000993298	0.473775512906586	0.481508575731969	0.466564854459094	0.47144609054863	0.479151855955748	0.464227213653616	0.000695442073485332	0.000836244234385302	0.00083620512271466
216	9.10992249055047	0.26	3.14477113097598	3.03309276894916	3.2564494930028	0.338363274691535	9.90879171878091	9.61370065390219	10.2038827836596	1.99	1.28	3.04	3.92192611031235	4.04230902984896	4.16269194938556	4.64670646639059	4.78933640762862	4.93196634886664	4.64419578588691	4.78614095778594	4.92767098808244	3.14477113097598	2.44788303500495	-0.171681196417454	6.65027194589508	0.245500762859796	0.252036010881903	0.239407000993298	0.473775512906586	0.481508575731969	0.466564854459094	0.47144609054863	0.479151855955748	0.464227213653616	0.000695442073485332	0.000836244234385302	0.00083620512271466
216	9.10992249055047	0.26	3.14502441321418	3.03344957118995	3.2565992552384	0.333236923845014	9.97621322494185	9.67568026886565	10.276746181018	2.01	1.3	3.12	3.89991085417666	4.02104463545825	4.14217841673984	4.60858318709465	4.75172879443736	4.89487440178006	4.60025608825483	4.74383195358906	4.88580270488174	3.14502441321418	2.4926973649001	-0.0314625727912795	6.97997349844994	0.245500762859796	0.252036010881903	0.239407000993298	0.473775512906586	0.481508575731969	0.466564854459094	0.47144609054863	0.479151855955748	0.464227213653616	0.000695442073485332	0.000836244234385302	0.00083620512271466
216	9.10992249055047	0.26	3.14548411497186	3.03211179891231	3.25885643103141	0.331777466944923	9.81518260594882	9.51852692715855	10.1118382847391	1.97	1.27	3.09	3.90844122778574	4.03025222798709	4.15206322818844	4.63731780097529	4.78184506559744	4.9263723302196	4.6235124476317	4.76683469173348	4.9121488198283	3.14548411497186	2.45385316661955	-0.224939206792213	6.5935184235019	0.245500762859796	0.252036010881903	0.239407000993298	0.473775512906586	0.481508575731969	0.466564854459094	0.47144609054863	0.479151855955748	0.464227213653616	0.000695442073485332	0.000836244234385302	0.00083620512271466
216	9.10992249055047	0.26	3.14549155884466	3.0332543207698	3.25772879691952	0.333861362429794	9.87195531775315	9.5749805301224	10.1689301053839	1.99	1.28	3.11	3.89543685175054	4.01625657855189	4.13707630535324	4.61257105955678	4.75563321060077	4.89869536164476	4.60099579195947	4.74387841283067	4.88584551428749	3.14549155884466	2.47164183201626	0.00477875658829145	6.90237734451049	0.245500762859796	0.252036010881903	0.239407000993298	0.473775512906586	0.481508575731969	0.466564854459094	0.47144609054863	0.479151855955748	0.464227213653616	0.000695442073485332	0.000836244234385302	0.00083620512271466
216	9.10992249055047	0.26	3.14603755875893	3.03379029803418	3.25828481948368	0.340163597867238	10.0353145214224	9.7376532216892	10.3329758211556	1.98	1.26	3.05	3.97517528907288	4.09668873962143	4.21820219016998	4.71048898229773	4.85447955589163	4.99847012948553	4.70133205946554	4.84394337089554	4.98738905660584	3.14603755875893	2.44027430585527	0.0667600529900738	6.8542097124362	0.245500762859796	0.252036010881903	0.239407000993298	0.473775512906586	0.481508575731969	0.466564854459094	0.47144609054863	0.479151855955748	0.464227213653616	0.000695442073485332	0.000836244234385302	0.00083620512271466
216	9.10992249055047	0.26	3.14623847673972	3.03423838539649	3.25823856808295	0.332601855489021	9.97832120075212	9.67729464388575	10.2793477576185	2.01	1.3	3.11	3.90698960904084	4.02852229694607	4.15005498485129	4.61858474679512	4.76225265348655	4.90592056017799	4.61652340211835	4.75831973408998	4.90297260396075	3.14623847673972	2.48524783477031	-0.188466252686001	6.79516568172147	0.245500762859796	0.252036010881903	0.239407000993298	0.473775512906586	0.481508575731969	0.466564854459094	0.47144609054863	0.479151855955748	0.464227213653616	0.000695442073485332	0.000836244234385302	0.00083620512271466
216	9.10992249055047	0.26	3.14625779252702	3.0344706384012	3.25804494665284	0.341258885717407	10.0024593028708	9.70649498018002	10.2984236255616	1.99	1.28	3.08	3.94548058005856	4.06578368534538	4.18608679063221	4.67093853214288	4.81336184373154	4.95578515532019	4.66378985014173	4.80512847092333	4.94724101084214	3.14625779252702	2.48716359266397	-0.00475129951875993	6.91831613999783	0.245500762859796	0.252036010881903	0.239407000993298	0.473775512906586	0.481508575731969	0.466564854459094	0.47144609054863	0.479151855955748	0.464227213653616	0.000695442073485332	0.000836244234385302	0.00083620512271466
216	9.10992249055047	0.26	3.14626818040292	3.03377044710876	3.25876591369708	0.32170755836866	9.6566367925707	9.35801539659152	9.95525818854988	2.02	1.3	3.14	3.76729280678252	3.88750998845476	4.00772717012701	4.45070449156376	4.59272986040913	4.7347552292545	4.43865114413837	4.58170260698783	4.72287969816629	3.14626818040292	2.49829481856184	0.0603894699889283	7.07060233544312	0.245500762859796	0.252036010881903	0.239407000993298	0.473775512906586	0.481508575731969	0.466564854459094	0.47144609054863	0.479151855955748	0.464227213653616	0.000695442073485332	0.000836244234385302	0.00083620512271466
216	9.10992249055047	0.26	3.14653481234646	3.03421897475807	3.25885064993484	0.330322720986151	9.86745319207513	9.56823651108039	10.1666698730699	2.03	1.32	3.1	3.83460393082677	3.95451917955444	4.07443442828211	4.52585484742585	4.66738680731652	4.80891876720719	4.52873449044494	4.67060143950943	4.8116020099079	3.14653481234646	2.49886123126458	-0.0647631892910923	6.99630905230435	0.245500762859796	0.252036010881903	0.239407000993298	0.473775512906586	0.481508575731969	0.466564854459094	0.47144609054863	0.479151855955748	0.464227213653616	0.000695442073485332	0.000836244234385302	0.00083620512271466
216	9.10992249055047	0.26	3.14657456244505	3.03433392622127	3.25881519866882	0.331922932115512	9.91298797060516	9.61347447195792	10.2125014692524	2.01	1.29	3.14	3.88331050705142	4.00429734897764	4.12528419090387	4.59112460742187	4.73416381742919	4.87720302743651	4.57679994388437	4.71926113320149	4.86292679261051	3.14657456244505	2.48826923138967	0.0211619812054345	7.00472693959055	0.245500762859796	0.252036010881903	0.239407000993298	0.473775512906586	0.481508575731969	0.466564854459094	0.47144609054863	0.479151855955748	0.464227213653616	0.000695442073485332	0.000836244234385302	0.00083620512271466
216	9.10992249055047	0.26	3.14724468605505	3.03353099279722	3.26095837931288	0.329919700224933	9.95394857011242	9.65183386760863	10.2560632726162	1.99	1.3	3.08	3.92564217678939	4.04851978063597	4.17139738448255	4.64806423071018	4.79355456566011	4.93904490061004	4.64750493433137	4.79309642858939	4.93718288580135	3.14724468605505	2.46503515072598	0.0415265969408602	6.97731075071363	0.245500762859796	0.252036010881903	0.239407000993298	0.473775512906586	0.481508575731969	0.466564854459094	0.47144609054863	0.479151855955748	0.464227213653616	0.000695442073485332	0.000836244234385302	0.00083620512271466
216	9.10992249055047	0.26	3.14801965707032	3.03607660763011	3.25996270651054	0.332356510241745	10.0478978994413	9.74460475383729	10.3511910450454	2.01	1.3	3.13	3.92978575626768	4.05209724182065	4.17440872737362	4.6444192271466	4.78897311645139	4.93352700575618	4.63571881266203	4.7791759418291	4.92368311728641	3.14801965707032	2.4931515279185	-0.0939724353843695	6.9417542994434	0.245500762859796	0.252036010881903	0.239407000993298	0.473775512906586	0.481508575731969	0.466564854459094	0.47144609054863	0.479151855955748	0.464227213653616	0.000695442073485332	0.000836244234385302	0.00083620512271466
216	9.10992249055047	0.26	3.14818020442593	3.03402460750036	3.2623358013515	0.324789709393212	9.86312902043552	9.56026319042271	10.1659948504483	2.01	1.3	3.1	3.8676238774465	3.99014886368261	4.11267384991873	4.57406122749102	4.71896590454858	4.86387058160614	4.57020969169291	4.71434617419014	4.86126057201955	3.14818020442593	2.47754554627614	-0.0792283086746403	6.88336292561033	0.245500762859796	0.252036010881903	0.239407000993298	0.473775512906586	0.481508575731969	0.466564854459094	0.47144609054863	0.479151855955748	0.464227213653616	0.000695442073485332	0.000836244234385302	0.00083620512271466
216	9.10992249055047	0.26	3.14833862490032	3.03526467493737	3.26141257486327	0.325799871410835	9.81430237493544	9.51362859083373	10.1149761590371	1.98	1.28	3.06	3.89380372548782	4.01686557192355	4.13992741835928	4.6166771384117	4.76258506112791	4.90849298384412	4.61202184688932	4.75828312542666	4.90326240285632	3.14833862490032	2.45235607955045	-0.0670024384852013	6.79024313164126	0.245500762859796	0.252036010881903	0.239407000993298	0.473775512906586	0.481508575731969	0.466564854459094	0.47144609054863	0.479151855955748	0.464227213653616	0.000695442073485332	0.000836244234385302	0.00083620512271466
216	9.10992249055047	0.26	3.14850850050281	3.03583328625256	3.26118371475306	0.326585641850123	9.69662104742464	9.40008312979232	9.99315896505695	2	1.28	3.09	3.81482622397053	3.93516990699606	4.05551359002159	4.51469548965266	4.65711746409271	4.79953943853276	4.50691781197562	4.64907767546289	4.7914099372414	3.14850850050281	2.46873711780382	0.0532013331454422	6.94723417126456	0.245500762859796	0.252036010881903	0.239407000993298	0.473775512906586	0.481508575731969	0.466564854459094	0.47144609054863	0.479151855955748	0.464227213653616	0.000695442073485332	0.000836244234385302	0.00083620512271466
216	9.10992249055047	0.26	3.14850963462626	3.03673190939346	3.26028735985906	0.331439077530544	9.77757341510641	9.48182876863342	10.0733180615794	2.02	1.29	3.08	3.80881791076115	3.92761751513962	4.04641711951809	4.49765712726711	4.63794209227941	4.77822705729171	4.49359640127165	4.63371618877745	4.77423173406304	3.14850963462626	2.46613584139321	-0.0159579105539868	6.90551221737869	0.245500762859796	0.252036010881903	0.239407000993298	0.473775512906586	0.481508575731969	0.466564854459094	0.47144609054863	0.479151855955748	0.464227213653616	0.000695442073485332	0.000836244234385302	0.00083620512271466
216	9.10992249055047	0.26	3.1503795218504	3.03714644377577	3.26361259992503	0.336062019975165	9.99665630777335	9.69741195139587	10.2959006641508	2.03	1.29	3.14	3.88551714950702	4.00541708615254	4.12531702279806	4.58573022964719	4.72723745837681	4.86874468710643	4.57417232371298	4.71358184517639	4.85536963272057	3.1503795218504	2.49400472168049	0.118516590401704	7.13531521714734	0.245500762859796	0.252036010881903	0.239407000993298	0.473775512906586	0.481508575731969	0.466564854459094	0.47144609054863	0.479151855955748	0.464227213653616	0.000695442073485332	0.000836244234385302	0.00083620512271466
216	9.10992249055047	0.26	3.15243301044071	3.03846550587077	3.26640051501065	0.330134704680783	9.71304424106574	9.41838458107835	10.0077039010531	1.99	1.27	3.15	3.82934122581215	3.94914440159671	4.06894757738126	4.53369412799919	4.67553339552357	4.81737266304795	4.51416312623252	4.65559455756749	4.79634220721402	3.15243301044071	2.47343810153106	-0.0206238760513864	6.91065487722374	0.245500762859796	0.252036010881903	0.239407000993298	0.473775512906586	0.481508575731969	0.466564854459094	0.47144609054863	0.479151855955748	0.464227213653616	0.000695442073485332	0.000836244234385302	0.00083620512271466
216	9.10992249055047	0.26	3.15248756828855	3.03801459265458	3.26696054392252	0.31940511688761	9.75791585275086	9.45456330854406	10.0612683969577	2.01	1.31	3.13	3.82523376949227	3.94796756039222	4.07070135129218	4.5240231209075	4.66917778104261	4.81433244117773	4.51354776828748	4.66108905046339	4.80723930244066	3.15248756828855	2.48200647801997	0.0634261745430954	7.11047742324956	0.245500762859796	0.252036010881903	0.239407000993298	0.473775512906586	0.481508575731969	0.466564854459094	0.47144609054863	0.479151855955748	0.464227213653616	0.000695442073485332	0.000836244234385302	0.00083620512271466
216	9.10992249055047	0.26	3.15285552902003	3.0392680144628	3.26644304357727	0.327966455616635	9.78370212344398	9.4854379077388	10.0819663391492	2.03	1.31	3.18	3.79522085212242	3.91455941950292	4.03389798688342	4.4778111148535	4.61861334594059	4.75941557702769	4.46782127300257	4.60825091494706	4.74729303818656	3.15285552902003	2.50883747999175	0.0157405327810144	7.08384196721855	0.245500762859796	0.252036010881903	0.239407000993298	0.473775512906586	0.481508575731969	0.466564854459094	0.47144609054863	0.479151855955748	0.464227213653616	0.000695442073485332	0.000836244234385302	0.00083620512271466
216	9.10992249055047	0.26	3.15339832140721	3.04141279181274	3.26538385100168	0.322888721656826	9.67555520042655	9.37715669133011	9.97395370952299	2.01	1.3	3.12	3.79410329415937	3.9148386944094	4.03557409465944	4.48725366162667	4.63004639151726	4.77283912140786	4.47980476856237	4.62170489060513	4.76484842638536	3.15339832140721	2.48857238585362	0.229797399919242	7.25378674173698	0.245500762859796	0.252036010881903	0.239407000993298	0.473775512906586	0.481508575731969	0.466564854459094	0.47144609054863	0.479151855955748	0.464227213653616	0.000695442073485332	0.000836244234385302	0.00083620512271466
216	9.10992249055047	0.26	3.15451994120977	3.04208817122264	3.26695171119689	0.335452465363755	9.9574001097997	9.65892325627645	10.255876963323	2	1.3	3.11	3.91787196414972	4.03894074845821	4.1600095327667	4.63613388791161	4.77939816475295	4.92266244159428	4.62944620326816	4.77403497755042	4.91571482259901	3.15451994120977	2.4835440300793	0.00733553661771337	6.9794840309271	0.245500762859796	0.252036010881903	0.239407000993298	0.473775512906586	0.481508575731969	0.466564854459094	0.47144609054863	0.479151855955748	0.464227213653616	0.000695442073485332	0.000836244234385302	0.00083620512271466
216	9.10992249055047	0.26	3.15452739975537	3.04026550814872	3.26878929136203	0.329001456643692	9.76668724700009	9.46963945609533	10.0637350379049	1.99	1.26	3.05	3.8569969151266	3.97798488076951	4.09897284641242	4.56819168549894	4.71148871965724	4.85478575381555	4.55950174438144	4.70269860804883	4.84495426339627	3.15452739975537	2.43254794713281	-0.10209242230613	6.66622390357998	0.245500762859796	0.252036010881903	0.239407000993298	0.473775512906586	0.481508575731969	0.466564854459094	0.47144609054863	0.479151855955748	0.464227213653616	0.000695442073485332	0.000836244234385302	0.00083620512271466
216	9.10992249055047	0.26	3.15472814696865	3.04236335798439	3.2670929359529	0.334870842982222	9.97480442042916	9.67541539099445	10.2741934498639	2.01	1.3	3.13	3.90765423202779	4.02856984759734	4.14948546316689	4.61973301191588	4.76268267627575	4.90563234063562	4.60989001939934	4.75368913920394	4.8966722049986	3.15472814696865	2.49053635086983	0.0240077592923219	7.01654352945665	0.245500762859796	0.252036010881903	0.239407000993298	0.473775512906586	0.481508575731969	0.466564854459094	0.47144609054863	0.479151855955748	0.464227213653616	0.000695442073485332	0.000836244234385302	0.00083620512271466
216	9.10992249055047	0.26	3.15543944110392	3.0425614688793	3.26831741332853	0.338362030183357	9.99330305779234	9.69569435622488	10.2909117593598	1.99	1.27	3.08	3.94638841934705	4.06752255272747	4.1886566861079	4.67337626623285	4.8168252438336	4.96027422143434	4.66329702010127	4.80521597485527	4.94920161569842	3.15543944110392	2.45204985363382	-0.00581595263043726	6.82900576277231	0.245500762859796	0.252036010881903	0.239407000993298	0.473775512906586	0.481508575731969	0.466564854459094	0.47144609054863	0.479151855955748	0.464227213653616	0.000695442073485332	0.000836244234385302	0.00083620512271466
216	9.10992249055047	0.26	3.15552432565522	3.04358639952841	3.26746225178203	0.326639648525976	9.79005954353231	9.4907008866	10.0894182004646	1.98	1.27	3.08	3.87791604918485	4.00023449057829	4.12255293197173	4.59615781869493	4.74113126671457	4.88610471473421	4.58639806515643	4.73077797957551	4.87631507955619	3.15552432565522	2.46702032122131	-0.110280399543056	6.76943228923994	0.245500762859796	0.252036010881903	0.239407000993298	0.473775512906586	0.481508575731969	0.466564854459094	0.47144609054863	0.479151855955748	0.464227213653616	0.000695442073485332	0.000836244234385302	0.00083620512271466
216	9.10992249055047	0.26	3.15562838093154	3.04153800029756	3.26971876156551	0.32943063895817	9.73092318729972	9.43525059358313	10.0265957810163	1.97	1.27	3.02	3.8676939651913	3.98889595077161	4.11009793635192	4.58726979780943	4.73102114238088	4.87477248695232	4.58481858113141	4.72798644713821	4.87249546459218	3.15562838093154	2.42655677922265	0.106342816661588	6.87692577906013	0.245500762859796	0.252036010881903	0.239407000993298	0.473775512906586	0.481508575731969	0.466564854459094	0.47144609054863	0.479151855955748	0.464227213653616	0.000695442073485332	0.000836244234385302	0.00083620512271466
216	9.10992249055047	0.26	3.15600325407271	3.04187913419306	3.27012737395235	0.324057984541818	9.79402278007243	9.49277653967936	10.0952690204655	1.99	1.29	3.14	3.85863615324653	3.98108711681356	4.1035380803806	4.56813303167561	4.71309935376857	4.85806567586154	4.55566044592204	4.7017945036111	4.8449474948522	3.15600325407271	2.48084060603106	0.0233369817926429	7.00438921393252	0.245500762859796	0.252036010881903	0.239407000993298	0.473775512906586	0.481508575731969	0.466564854459094	0.47144609054863	0.479151855955748	0.464227213653616	0.000695442073485332	0.000836244234385302	0.00083620512271466
216	9.10992249055047	0.26	3.15682681503988	3.04453662156238	3.26911700851737	0.327639414129115	9.87351118722285	9.57228561116398	10.1747367632817	1.99	1.29	3.1	3.89547018758401	4.01805483444272	4.14063948130142	4.61290114020403	4.75806227096261	4.90322340172118	4.60410592683692	4.74931662441419	4.8931116566547	3.15682681503988	2.47021679589259	0.119551758614036	7.02404146737205	0.245500762859796	0.252036010881903	0.239407000993298	0.473775512906586	0.481508575731969	0.466564854459094	0.47144609054863	0.479151855955748	0.464227213653616	0.000695442073485332	0.000836244234385302	0.00083620512271466
216	9.10992249055047	0.26	3.15769124480531	3.04442528699828	3.27095720261234	0.331466048581505	9.68627859941197	9.39331319917416	9.97924399964979	1.99	1.29	3.09	3.81866411798345	3.9377633578339	4.05686259768435	4.52092888940811	4.66193086745869	4.80293284550927	4.5146623320666	4.65506278343362	4.79501353593638	3.15769124480531	2.4600801396962	-0.060921009183125	6.81305161088193	0.245500762859796	0.252036010881903	0.239407000993298	0.473775512906586	0.481508575731969	0.466564854459094	0.47144609054863	0.479151855955748	0.464227213653616	0.000695442073485332	0.000836244234385302	0.00083620512271466
216	9.10992249055047	0.26	3.15786289795549	3.04452589736322	3.27119989854775	0.326433421903703	9.75083202080761	9.45253301994489	10.0491310216703	2.03	1.3	3.12	3.78899631700491	3.90856784489593	4.02813937278695	4.47221801366329	4.61335036012547	4.75448270658765	4.46715287580219	4.60716158855595	4.74816663826481	3.15786289795549	2.49801865010228	-0.0591189587132903	6.99330460733943	0.245500762859796	0.252036010881903	0.239407000993298	0.473775512906586	0.481508575731969	0.466564854459094	0.47144609054863	0.479151855955748	0.464227213653616	0.000695442073485332	0.000836244234385302	0.00083620512271466
216	9.10992249055047	0.26	3.15801740107079	3.0445887425974	3.27144605954418	0.322919950744827	9.80006927465611	9.49785227944851	10.1022862698637	1.98	1.27	3.12	3.87597975727008	3.99931152968165	4.12264330209322	4.59260839772502	4.73874294154489	4.88487748536475	4.57489333554967	4.71967628553695	4.86510758505849	3.15801740107079	2.47204401718642	-0.184346077863188	6.72215216957807	0.245500762859796	0.252036010881903	0.239407000993298	0.473775512906586	0.481508575731969	0.466564854459094	0.47144609054863	0.479151855955748	0.464227213653616	0.000695442073485332	0.000836244234385302	0.00083620512271466
216	9.10992249055047	0.26	3.15804725952761	3.0438233880131	3.27227113104213	0.326960657594859	9.8484536868248	9.54752908710305	10.1493782865466	2	1.28	3.11	3.86682075643127	3.98869747214578	4.11057418786029	4.5742230423824	4.71839607663126	4.86256911088013	4.56237698658501	4.70577667762187	4.84906427345775	3.15804725952761	2.4649792151367	-0.0618889360053224	6.82856747598964	0.245500762859796	0.252036010881903	0.239407000993298	0.473775512906586	0.481508575731969	0.466564854459094	0.47144609054863	0.479151855955748	0.464227213653616	0.000695442073485332	0.000836244234385302	0.00083620512271466
216	9.10992249055047	0.26	3.15868212012885	3.04406708199942	3.27329715825828	0.319699017348595	9.74990041604662	9.44700182986283	10.0527990022304	2.02	1.29	3.1	3.80351242635557	3.92546419022988	4.04741595410419	4.49359507193664	4.63767290940138	4.78175074686612	4.48584166782402	4.63223510667936	4.77363830794857	3.15868212012885	2.47610245833931	0.0494578178855	7.02933731898933	0.245500762859796	0.252036010881903	0.239407000993298	0.473775512906586	0.481508575731969	0.466564854459094	0.47144609054863	0.479151855955748	0.464227213653616	0.000695442073485332	0.000836244234385302	0.00083620512271466
216	9.10992249055047	0.26	3.15944620958984	3.04654449999914	3.27234791918053	0.34505625045728	10.1808160099186	9.88210116333525	10.4795308565019	2.02	1.31	3.09	3.97931444898668	4.0996006396954	4.21988683040411	4.70145178588382	4.84356664847496	4.9856815110661	4.7033360926379	4.84269019110098	4.98718402758282	3.15944620958984	2.48023583911796	-0.0978130422970408	6.88836782665738	0.245500762859796	0.252036010881903	0.239407000993298	0.473775512906586	0.481508575731969	0.466564854459094	0.47144609054863	0.479151855955748	0.464227213653616	0.000695442073485332	0.000836244234385302	0.00083620512271466
216	9.10992249055047	0.26	3.15944879302894	3.0464251390608	3.27247244699707	0.320488114197838	9.72920493102211	9.42749675166918	10.030913110375	2.01	1.31	3.13	3.80722622253419	3.92906888366077	4.05091154478734	4.50092792613554	4.64497112294202	4.7890143197485	4.49621584517595	4.63991087655789	4.78410918508578	3.15944879302894	2.48875796921797	-0.0115066442936854	7.00984973661272	0.245500762859796	0.252036010881903	0.239407000993298	0.473775512906586	0.481508575731969	0.466564854459094	0.47144609054863	0.479151855955748	0.464227213653616	0.000695442073485332	0.000836244234385302	0.00083620512271466
216	9.10992249055047	0.26	3.16104597655895	3.04754889341149	3.2745430597064	0.339094959698175	10.0588432338576	9.7597723925803	10.3579140751349	1.99	1.29	3.08	3.97708391251016	4.09895456519558	4.220825217881	4.71091518195983	4.85527278682835	4.99963039169687	4.70798040086401	4.85067747420236	4.9967193568742	3.16104597655895	2.46808692930756	-0.0883598245088129	6.83772319753012	0.245500762859796	0.252036010881903	0.239407000993298	0.473775512906586	0.481508575731969	0.466564854459094	0.47144609054863	0.479151855955748	0.464227213653616	0.000695442073485332	0.000836244234385302	0.00083620512271466
216	9.10992249055047	0.26	3.16135276279328	3.04894856992196	3.27375695566461	0.327615629687829	9.78908728073343	9.49042122462844	10.0877533368384	1.96	1.28	3.05	3.90940294614642	4.03243288675862	4.15546282737082	4.64172411685498	4.78780039763279	4.9338766784106	4.63861153749631	4.78470170292862	4.93030652702401	3.16135276279328	2.44351087739298	0.122494619270812	6.93344658791171	0.245500762859796	0.252036010881903	0.239407000993298	0.473775512906586	0.481508575731969	0.466564854459094	0.47144609054863	0.479151855955748	0.464227213653616	0.000695442073485332	0.000836244234385302	0.00083620512271466
216	9.10992249055047	0.26	3.1614525301397	3.04819033220735	3.27471472807205	0.337767516645222	9.89194110999003	9.59695946750868	10.1869227524714	1.98	1.26	3.06	3.91965300290123	4.0401313361345	4.16060966936778	4.6451906803096	4.78796985752253	4.93074903473546	4.63256059676307	4.7757138267486	4.9171791845117	3.1614525301397	2.44068650565912	0.100156769404956	6.87713218833144	0.245500762859796	0.252036010881903	0.239407000993298	0.473775512906586	0.481508575731969	0.466564854459094	0.47144609054863	0.479151855955748	0.464227213653616	0.000695442073485332	0.000836244234385302	0.00083620512271466
216	9.10992249055047	0.26	3.16168126419028	3.04826327545404	3.27509925292652	0.33263305259744	10.0074164315683	9.70553334193945	10.3092995211972	1.99	1.29	3.11	3.94743534628312	4.07021726217194	4.19299917806075	4.67385564565104	4.81923230173766	4.96460895782429	4.66359249412359	4.80961269806972	4.95507393556508	3.16168126419028	2.48943245009211	0.15492209293153	7.15333349067597	0.245500762859796	0.252036010881903	0.239407000993298	0.473775512906586	0.481508575731969	0.466564854459094	0.47144609054863	0.479151855955748	0.464227213653616	0.000695442073485332	0.000836244234385302	0.00083620512271466
216	9.10992249055047	0.26	3.16230202450689	3.04967906078026	3.27492498823352	0.324693942653526	9.63757435167136	9.34156997077719	9.93357873256554	2.01	1.3	3.13	3.77769197331636	3.89739491160923	4.01709784990209	4.46733053126226	4.60888590282106	4.75044127437986	4.46107667411658	4.60320994478866	4.74385959247085	3.16230202450689	2.47591164135256	-0.00327048376880166	6.9674640340877	0.245500762859796	0.252036010881903	0.239407000993298	0.473775512906586	0.481508575731969	0.466564854459094	0.47144609054863	0.479151855955748	0.464227213653616	0.000695442073485332	0.000836244234385302	0.00083620512271466
216	9.10992249055047	0.26	3.16242760826302	3.0494617612439	3.27539345528214	0.329537599351508	9.7807771911605	9.4836617241096	10.0778926582114	2	1.28	3.09	3.84421748911941	3.96465372018207	4.08508995124473	4.54831990237679	4.69081509372847	4.83331028508015	4.53987098955735	4.68279546105719	4.82368573526616	3.16242760826302	2.48340068343485	-0.132757479461124	6.80658066917276	0.245500762859796	0.252036010881903	0.239407000993298	0.473775512906586	0.481508575731969	0.466564854459094	0.47144609054863	0.479151855955748	0.464227213653616	0.000695442073485332	0.000836244234385302	0.00083620512271466
216	9.10992249055047	0.26	3.16248823766298	3.04995857079976	3.27501790452619	0.337045148973326	10.0189021201788	9.71965137698629	10.3181528633714	1.99	1.29	3.09	3.96478137095324	4.08684992319195	4.20891847543066	4.69738663901264	4.84201080178	4.98663496454736	4.6929453969533	4.83666715898068	4.98236523862872	3.16248823766298	2.47416590562868	0.11285178381556	7.05208846670729	0.245500762859796	0.252036010881903	0.239407000993298	0.473775512906586	0.481508575731969	0.466564854459094	0.47144609054863	0.479151855955748	0.464227213653616	0.000695442073485332	0.000836244234385302	0.00083620512271466
216	9.10992249055047	0.26	3.16280404374716	3.04968188732921	3.27592620016512	0.327266470690672	9.82045746193953	9.5205966814892	10.1203182423899	1.98	1.29	3.06	3.89006039317401	4.01258176284447	4.13510313251494	4.61053306517996	4.75574644722617	4.90095982927238	4.60742090829083	4.75381431503726	4.89820870181631	3.16280404374716	2.47018018434403	-0.0623008115318292	6.83115889927915	0.245500762859796	0.252036010881903	0.239407000993298	0.473775512906586	0.481508575731969	0.466564854459094	0.47144609054863	0.479151855955748	0.464227213653616	0.000695442073485332	0.000836244234385302	0.00083620512271466
216	9.10992249055047	0.26	3.16301558108163	3.05017095553375	3.27586020662951	0.33407146172106	9.94639243972645	9.64731966280708	10.2454652166458	1.97	1.28	3.04	3.96449488577833	4.08739663839086	4.21029839100339	4.70465030885959	4.8504973297404	4.9963443506212	4.70266045995341	4.85021079300225	4.99451586727323	3.16301558108163	2.43745437849113	0.162161060327712	6.97435209313485	0.245500762859796	0.252036010881903	0.239407000993298	0.473775512906586	0.481508575731969	0.466564854459094	0.47144609054863	0.479151855955748	0.464227213653616	0.000695442073485332	0.000836244234385302	0.00083620512271466
216	9.10992249055047	0.26	3.16301619360285	3.04827868114027	3.27775370606543	0.327313426974503	9.91937406215693	9.61652522895742	10.2222228953564	2.01	1.29	3.08	3.88648884364511	4.00888426023453	4.13127967682394	4.59537842155287	4.74009857357688	4.8848187256009	4.59121071953795	4.73678004279598	4.88002005337446	3.16301619360285	2.46307209617655	0.0377899482313499	6.96023349730649	0.245500762859796	0.252036010881903	0.239407000993298	0.473775512906586	0.481508575731969	0.466564854459094	0.47144609054863	0.479151855955748	0.464227213653616	0.000695442073485332	0.000836244234385302	0.00083620512271466
216	9.10992249055047	0.26	3.16338042721011	3.0508584570215	3.27590239739872	0.335944313047143	9.89192859964264	9.59574108728483	10.1881161120004	2.01	1.27	3.12	3.86947904019764	3.98891654487932	4.10835404956101	4.57307622619281	4.71423135521703	4.85538648424125	4.55757468737303	4.69729162366884	4.83798469380251	3.16338042721011	2.47391516602782	0.111568716645289	7.02320102770486	0.245500762859796	0.252036010881903	0.239407000993298	0.473775512906586	0.481508575731969	0.466564854459094	0.47144609054863	0.479151855955748	0.464227213653616	0.000695442073485332	0.000836244234385302	0.00083620512271466
216	9.10992249055047	0.26	3.16412811667325	3.05082863280007	3.27742760054643	0.328888372947233	9.87256543090571	9.57222049760863	10.1729103642028	1.99	1.3	3.12	3.89450490710999	4.01670171785451	4.13889852859903	4.61151664943752	4.75621094067535	4.90090523191317	4.60441803471185	4.75006766271498	4.89301822219868	3.16412811667325	2.47233539084124	-0.112390069498335	6.85851938266566	0.245500762859796	0.252036010881903	0.239407000993298	0.473775512906586	0.481508575731969	0.466564854459094	0.47144609054863	0.479151855955748	0.464227213653616	0.000695442073485332	0.000836244234385302	0.00083620512271466
216	9.10992249055047	0.26	3.16574924669507	3.05100792203347	3.28049057135666	0.327143699648508	9.80304888657152	9.50363618659829	10.1024615865447	2.02	1.3	3.1	3.82683699342835	3.94740175138652	4.0679665093447	4.52128413438281	4.66372749642256	4.80617085846231	4.51794882107776	4.66096205233143	4.80336814965585	3.16574924669507	2.47438453107467	0.12565444141603	7.0994926540906	0.245500762859796	0.252036010881903	0.239407000993298	0.473775512906586	0.481508575731969	0.466564854459094	0.47144609054863	0.479151855955748	0.464227213653616	0.000695442073485332	0.000836244234385302	0.00083620512271466
216	9.10992249055047	0.26	3.16678638015277	3.0515360609807	3.28203669932484	0.319326264881724	9.7239193054994	9.42156880631812	10.0262698046807	2.01	1.3	3.11	3.79907366865801	3.92099092508933	4.04290818152065	4.48982552779698	4.6339099172944	4.77799430679182	4.48498754617735	4.62916246443186	4.7727181422394	3.16678638015277	2.47795229173594	0.000879480136452181	6.99696771255215	0.245500762859796	0.252036010881903	0.239407000993298	0.473775512906586	0.481508575731969	0.466564854459094	0.47144609054863	0.479151855955748	0.464227213653616	0.000695442073485332	0.000836244234385302	0.00083620512271466
216	9.10992249055047	0.26	3.16828474430246	3.05454540673242	3.28202408187251	0.333501958944999	10.0311852556883	9.72917641034368	10.3331941010328	2	1.3	3.14	3.93698729969687	4.05919754014987	4.18140778060287	4.65635701400722	4.8008976149791	4.94543821595098	4.6473216173265	4.79222191547254	4.93572836275003	3.16828474430246	2.48904942038186	-0.0473508023673186	6.93313951675487	0.245500762859796	0.252036010881903	0.239407000993298	0.473775512906586	0.481508575731969	0.466564854459094	0.47144609054863	0.479151855955748	0.464227213653616	0.000695442073485332	0.000836244234385302	0.00083620512271466
216	9.10992249055047	0.26	3.16896691129126	3.05566850401067	3.28226531857184	0.329429883564982	9.83679269508682	9.53790276174524	10.1356826284284	2.01	1.29	3.1	3.85311089877444	3.97385610749176	4.09460131620907	4.55550386981901	4.69826001674144	4.84101616366387	4.54874789234462	4.6900787069279	4.83267809631451	3.16896691129126	2.48415330832779	0.0472078472925335	6.98437797042624	0.245500762859796	0.252036010881903	0.239407000993298	0.473775512906586	0.481508575731969	0.466564854459094	0.47144609054863	0.479151855955748	0.464227213653616	0.000695442073485332	0.000836244234385302	0.00083620512271466
216	9.10992249055047	0.26	3.16991116660647	3.05528861937589	3.28453371383705	0.328009257197665	9.78299459356028	9.48478090382114	10.0812082832994	1.99	1.3	3.08	3.86190940114387	3.98333279127083	4.10475618139779	4.57368699874467	4.71748959043745	4.86129218213022	4.5725113312645	4.71666584668125	4.86030134686944	3.16991116660647	2.46324210532727	0.0571809500877623	6.93566420351813	0.245500762859796	0.252036010881903	0.239407000993298	0.473775512906586	0.481508575731969	0.466564854459094	0.47144609054863	0.479151855955748	0.464227213653616	0.000695442073485332	0.000836244234385302	0.00083620512271466
216	9.10992249055047	0.26	3.17039651035138	3.0578613607283	3.28293165997446	0.335662011464356	9.89123865504957	9.59488431231811	10.187592997781	2.01	1.29	3.11	3.87158692788644	3.99116748373206	4.11074803957769	4.57619163981203	4.71753511217559	4.85887858453915	4.56936352534275	4.7085691990315	4.84845664392135	3.17039651035138	2.48334478771945	0.0365359589538764	6.97329539164304	0.245500762859796	0.252036010881903	0.239407000993298	0.473775512906586	0.481508575731969	0.466564854459094	0.47144609054863	0.479151855955748	0.464227213653616	0.000695442073485332	0.000836244234385302	0.00083620512271466
216	9.10992249055047	0.26	3.17059155036401	3.05739197895542	3.2837911217726	0.331523037950547	9.93893256622393	9.63836419530421	10.2395009371436	2.01	1.3	3.11	3.88554216388624	4.00671117707918	4.12788019027212	4.59177429631807	4.73496686425898	4.87815943219989	4.58413648913875	4.7273037015752	4.86940232137768	3.17059155036401	2.47059777047534	0.218464343866833	7.161779779555	0.245500762859796	0.252036010881903	0.239407000993298	0.473775512906586	0.481508575731969	0.466564854459094	0.47144609054863	0.479151855955748	0.464227213653616	0.000695442073485332	0.000836244234385302	0.00083620512271466
216	9.10992249055047	0.26	3.17125508884312	3.05874034157945	3.28376983610678	0.33294325362482	9.92536173259577	9.62616297049666	10.2245604946949	2	1.3	3.06	3.90379492598431	4.02513201667383	4.14646910736336	4.61927410380159	4.76284959674617	4.90642508969075	4.62070666136373	4.76445482858169	4.91428709367173	3.17125508884312	2.4625639071281	0.0231180565339969	6.92813919521517	0.245500762859796	0.252036010881903	0.239407000993298	0.473775512906586	0.481508575731969	0.466564854459094	0.47144609054863	0.479151855955748	0.464227213653616	0.000695442073485332	0.000836244234385302	0.00083620512271466
216	9.10992249055047	0.26	3.17126200039599	3.05791942475744	3.28460457603454	0.327756641134178	9.98108247654585	9.67665606931246	10.2855088837792	1.99	1.3	3.12	3.94257301886596	4.06660588009319	4.19063874132042	4.66987131653501	4.81678489256294	4.96369846859087	4.66359418869991	4.80860131800932	4.95509266780648	3.17126200039599	2.48519397595125	0.0546978122447035	7.03797082751356	0.245500762859796	0.252036010881903	0.239407000993298	0.473775512906586	0.481508575731969	0.466564854459094	0.47144609054863	0.479151855955748	0.464227213653616	0.000695442073485332	0.000836244234385302	0.00083620512271466
216	9.10992249055047	0.26	3.17192386219289	3.05893305604083	3.28491466834496	0.330396945656766	9.84387714791234	9.54542544998379	10.1423288458409	1.98	1.27	3.08	3.90531978147789	4.0274253204969	4.14953085951591	4.62994309938181	4.77470504703553	4.91946699468926	4.61760080626918	4.7623445178785	4.90626802267218	3.17192386219289	2.45422096458412	-0.0562779940327681	6.79239599698908	0.245500762859796	0.252036010881903	0.239407000993298	0.473775512906586	0.481508575731969	0.466564854459094	0.47144609054863	0.479151855955748	0.464227213653616	0.000695442073485332	0.000836244234385302	0.00083620512271466
216	9.10992249055047	0.26	3.17214233082601	3.05851664451526	3.28576801713677	0.326046329979184	9.87373236092875	9.57140748583813	10.1760572360194	1.98	1.3	3.06	3.91383336020579	4.03745668138405	4.1610800025623	4.63948850365672	4.78603255001853	4.93257659638033	4.64171039676371	4.78841089769846	4.93496028045993	3.17214233082601	2.46220324752888	-0.1358865010724	6.77087476260339	0.245500762859796	0.252036010881903	0.239407000993298	0.473775512906586	0.481508575731969	0.466564854459094	0.47144609054863	0.479151855955748	0.464227213653616	0.000695442073485332	0.000836244234385302	0.00083620512271466
216	9.10992249055047	0.26	3.17314535450227	3.05962709984136	3.28666360916318	0.330402333001674	9.7801155532081	9.48360062215442	10.0766304842618	1.99	1.28	3.09	3.85689592418523	3.97748590626117	4.09807588833711	4.56658418813294	4.70936333390716	4.85214247968139	4.55783448467967	4.70077633652553	4.84287364693153	3.17314535450227	2.47052458421594	0.0321926755542465	6.9478447122158	0.245500762859796	0.252036010881903	0.239407000993298	0.473775512906586	0.481508575731969	0.466564854459094	0.47144609054863	0.479151855955748	0.464227213653616	0.000695442073485332	0.000836244234385302	0.00083620512271466
216	9.10992249055047	0.26	3.17328616608817	3.05939723100975	3.28717510116659	0.331814178332578	9.96829568621187	9.66703723568495	10.2695541367388	1.98	1.27	3.05	3.94833329477285	4.07137707142826	4.19442084808367	4.67919493003672	4.82501489327559	4.97083485651445	4.67264645468575	4.81935419643434	4.96366858167562	3.17328616608817	2.46554020716792	-0.151160885866926	6.71122802966461	0.245500762859796	0.252036010881903	0.239407000993298	0.473775512906586	0.481508575731969	0.466564854459094	0.47144609054863	0.479151855955748	0.464227213653616	0.000695442073485332	0.000836244234385302	0.00083620512271466
216	9.10992249055047	0.26	3.17366661385235	3.05923042517728	3.28810280252743	0.331255296477255	9.97559485164993	9.67373543216829	10.2774542711316	2.02	1.3	3.11	3.88432065796381	4.00552707167185	4.1267334853799	4.58641387565316	4.72952841912139	4.87264296258962	4.58200578100769	4.72435540204767	4.86660185917146	3.17366661385235	2.48301562365902	-0.0473135007986532	6.96936686626466	0.245500762859796	0.252036010881903	0.239407000993298	0.473775512906586	0.481508575731969	0.466564854459094	0.47144609054863	0.479151855955748	0.464227213653616	0.000695442073485332	0.000836244234385302	0.00083620512271466
216	9.10992249055047	0.26	3.17393799102645	3.05970031796881	3.28817566408409	0.330268826762491	9.88662094325803	9.58678650284371	10.1864553836723	1.99	1.3	3.12	3.9085057208315	4.03074737347642	4.15298902612134	4.63017656416537	4.7749890515118	4.91980153885823	4.62350807755115	4.76748120808137	4.91128741345947	3.17393799102645	2.46768070111571	-0.204685062919322	6.7400096893207	0.245500762859796	0.252036010881903	0.239407000993298	0.473775512906586	0.481508575731969	0.466564854459094	0.47144609054863	0.479151855955748	0.464227213653616	0.000695442073485332	0.000836244234385302	0.00083620512271466
216	9.10992249055047	0.26	3.17415983233849	3.06118928873538	3.2871303759416	0.332730572421363	9.79592734344746	9.50048891589074	10.0913657710042	1.99	1.28	3.07	3.87036828882457	3.99072583372977	4.11108337863498	4.58423632592997	4.72679315470704	4.86934998348412	4.57899106692538	4.71998146545294	4.86214917155846	3.17415983233849	2.46364462935466	-0.0418068967388513	6.83239517689278	0.245500762859796	0.252036010881903	0.239407000993298	0.473775512906586	0.481508575731969	0.466564854459094	0.47144609054863	0.479151855955748	0.464227213653616	0.000695442073485332	0.000836244234385302	0.00083620512271466
216	9.10992249055047	0.26	3.17484912612372	3.06090742680813	3.28879082543931	0.337908503769643	10.0764866477933	9.77609645755606	10.3768768380305	1.97	1.27	3.08	4.01834016628876	4.14181173515369	4.26528330401863	4.76878940715277	4.91532003555187	5.06185066395097	4.75645627980291	4.90131737186997	5.04824588630254	3.17484912612372	2.45518022775869	-0.0850783734026582	6.72981137983777	0.245500762859796	0.252036010881903	0.239407000993298	0.473775512906586	0.481508575731969	0.466564854459094	0.47144609054863	0.479151855955748	0.464227213653616	0.000695442073485332	0.000836244234385302	0.00083620512271466
216	9.10992249055047	0.26	3.17510207997451	3.06168340464469	3.28852075530432	0.326936962192683	9.84496973705999	9.54413539469752	10.1458040794225	2.01	1.29	3.09	3.85332061681872	3.97477857248818	4.09623652815763	4.55516400012641	4.69874429416672	4.84232458820704	4.54892979037938	4.69322514514295	4.83552592433405	3.17510207997451	2.47382764941426	0.198125706238981	7.13174257585267	0.245500762859796	0.252036010881903	0.239407000993298	0.473775512906586	0.481508575731969	0.466564854459094	0.47144609054863	0.479151855955748	0.464227213653616	0.000695442073485332	0.000836244234385302	0.00083620512271466
216	9.10992249055047	0.26	3.17579627993325	3.06249092038976	3.28910163947674	0.328269729790712	9.9320526193349	9.62947401142269	10.2346312272471	2	1.3	3.08	3.91070673772209	4.0335894828491	4.15647222797612	4.62888128427504	4.77433060513363	4.91977992599221	4.6274401760135	4.77261632617417	4.91937688978497	3.17579627993325	2.47380937823758	-0.00451293731984219	6.94797522860646	0.245500762859796	0.252036010881903	0.239407000993298	0.473775512906586	0.481508575731969	0.466564854459094	0.47144609054863	0.479151855955748	0.464227213653616	0.000695442073485332	0.000836244234385302	0.00083620512271466
216	9.10992249055047	0.26	3.17599024164475	3.06199392702664	3.28998655626286	0.321900312080846	9.8091366590831	9.50593328746133	10.1123400307049	2	1.29	3.08	3.85938096428946	3.98248064165506	4.10558031902066	4.56783399856751	4.71353065217237	4.85922730577724	4.56578049564079	4.71096246911095	4.85549734615344	3.17599024164475	2.47228783027884	0.0271907251714316	6.9991861579058	0.245500762859796	0.252036010881903	0.239407000993298	0.473775512906586	0.481508575731969	0.466564854459094	0.47144609054863	0.479151855955748	0.464227213653616	0.000695442073485332	0.000836244234385302	0.00083620512271466
216	9.10992249055047	0.26	3.17627254311795	3.0629056386286	3.2896394476073	0.339018116303291	10.0579919544096	9.7588951474223	10.3570887613969	1.98	1.3	3.09	3.98468131985276	4.10680635979078	4.22893139972881	4.72196899078769	4.86669089080839	5.01141279082909	4.71968276778045	4.86464734278495	5.00909619382313	3.17627254311795	2.47272595333819	0.0325034805799443	6.97112524371047	0.245500762859796	0.252036010881903	0.239407000993298	0.473775512906586	0.481508575731969	0.466564854459094	0.47144609054863	0.479151855955748	0.464227213653616	0.000695442073485332	0.000836244234385302	0.00083620512271466
216	9.10992249055047	0.26	3.17664858286317	3.06382182278513	3.28947534294121	0.332846660246428	9.97452953380354	9.67378321592979	10.2752758516773	2.01	1.29	3.13	3.91143084015983	4.03303253378253	4.15463422740523	4.62532935418756	4.76912529639294	4.91292123859833	4.6153192662976	4.75941393561243	4.90344099076195	3.17664858286317	2.47969316136371	-0.0226698533977412	6.94221263025737	0.245500762859796	0.252036010881903	0.239407000993298	0.473775512906586	0.481508575731969	0.466564854459094	0.47144609054863	0.479151855955748	0.464227213653616	0.000695442073485332	0.000836244234385302	0.00083620512271466
216	9.10992249055047	0.26	3.17675894595903	3.06355896782007	3.289958924098	0.325130097895701	9.77977449869805	9.4797011316733	10.0798478657228	2	1.29	3.11	3.83862033442989	3.96012919979205	4.08163806515421	4.5406770918784	4.68440907716005	4.82814106244169	4.52996236327053	4.67339423360173	4.81829069087716	3.17675894595903	2.47329629932267	-0.0338665236658726	6.86966193862727	0.245500762859796	0.252036010881903	0.239407000993298	0.473775512906586	0.481508575731969	0.466564854459094	0.47144609054863	0.479151855955748	0.464227213653616	0.000695442073485332	0.000836244234385302	0.00083620512271466
216	9.10992249055047	0.26	3.17693796622817	3.06307815532527	3.29079777713106	0.332368602259844	9.90225411729089	9.60336533468679	10.201142899895	1.99	1.3	3.11	3.90669335447885	4.02828269113671	4.14987202779458	4.62582490374647	4.7697960144806	4.91376712521473	4.61940707782636	4.763587872684	4.90733156942455	3.17693796622817	2.47190553381036	-0.00604776569253671	6.93624921029399	0.245500762859796	0.252036010881903	0.239407000993298	0.473775512906586	0.481508575731969	0.466564854459094	0.47144609054863	0.479151855955748	0.464227213653616	0.000695442073485332	0.000836244234385302	0.00083620512271466
216	9.10992249055047	0.26	3.17760263095919	3.06449774488867	3.29070751702971	0.333168396804872	9.96563290040459	9.66537237467839	10.2658934261308	2	1.3	3.08	3.91741684134254	4.03911371909054	4.16081059683855	4.63480931770066	4.77879241824	4.92277551877935	4.63497629098705	4.77908149711591	4.92398413705116	3.17760263095919	2.46780415990363	-6.46240388999558e-05	6.97589124333621	0.245500762859796	0.252036010881903	0.239407000993298	0.473775512906586	0.481508575731969	0.466564854459094	0.47144609054863	0.479151855955748	0.464227213653616	0.000695442073485332	0.000836244234385302	0.00083620512271466
216	9.10992249055047	0.26	3.17764377452976	3.06398834003893	3.29129920902059	0.329264789537827	9.8830236028036	9.58261670016578	10.1834305054414	2.01	1.29	3.11	3.86893711685546	3.99022501265066	4.11151290844586	4.57364530437443	4.71702520389889	4.86040510342334	4.56515552115673	4.70795219009266	4.84719111404883	3.17764377452976	2.47616956762808	-0.113477591694445	6.84720135487543	0.245500762859796	0.252036010881903	0.239407000993298	0.473775512906586	0.481508575731969	0.466564854459094	0.47144609054863	0.479151855955748	0.464227213653616	0.000695442073485332	0.000836244234385302	0.00083620512271466
216	9.10992249055047	0.26	3.17764853587163	3.06485499677977	3.29044207496349	0.330950099002025	9.84678101323252	9.54861410286084	10.1449479236042	2.02	1.29	3.11	3.84474651960194	3.9648033339797	4.08486014835745	4.54239245611648	4.68423410033269	4.8260757445489	4.53361648998674	4.67533976754413	4.81684033333049	3.17764853587163	2.48026576183825	0.0872267756007536	7.06228893304324	0.245500762859796	0.252036010881903	0.239407000993298	0.473775512906586	0.481508575731969	0.466564854459094	0.47144609054863	0.479151855955748	0.464227213653616	0.000695442073485332	0.000836244234385302	0.00083620512271466
216	9.10992249055047	0.26	3.17800426976496	3.06403051974077	3.29197801978914	0.333745930201282	10.0548199065785	9.75226554894533	10.3573742642116	1.96	1.28	3.05	4.02857611669859	4.15355869157276	4.27854126644693	4.78618619136533	4.93467286673048	5.08315954209564	4.78425500025891	4.93251992104194	5.07959796833166	3.17800426976496	2.43515926349301	0.023625558306702	6.81171786236114	0.245500762859796	0.252036010881903	0.239407000993298	0.473775512906586	0.481508575731969	0.466564854459094	0.47144609054863	0.479151855955748	0.464227213653616	0.000695442073485332	0.000836244234385302	0.00083620512271466
216	9.10992249055047	0.26	3.17950543265289	3.06646450397401	3.29254636133177	0.334089522874209	9.86474832342413	9.56814250008325	10.161354146765	2	1.28	3.11	3.8824633950318	4.00281708456602	4.12317077410024	4.59459628464803	4.73702560297341	4.87945492129879	4.58274862358449	4.7239438070154	4.86575284519258	3.17950543265289	2.46432540510616	0.104116055895822	6.98904627939391	0.245500762859796	0.252036010881903	0.239407000993298	0.473775512906586	0.481508575731969	0.466564854459094	0.47144609054863	0.479151855955748	0.464227213653616	0.000695442073485332	0.000836244234385302	0.00083620512271466
216	9.10992249055047	0.26	3.17996717721187	3.06504892147713	3.29488543294661	0.324050857654441	9.72838432253825	9.42915213319544	10.0276165118811	1.97	1.28	3.05	3.87328156435687	3.99619935230552	4.11911714025417	4.59600191732185	4.74185508593308	4.88770825454433	4.59102159211429	4.73649555688739	4.88116347339985	3.17996717721187	2.43430212438337	-0.1404678092324	6.64835632460969	0.245500762859796	0.252036010881903	0.239407000993298	0.473775512906586	0.481508575731969	0.466564854459094	0.47144609054863	0.479151855955748	0.464227213653616	0.000695442073485332	0.000836244234385302	0.00083620512271466
216	9.10992249055047	0.26	3.18006238494005	3.06512150761168	3.29500326226841	0.325266751987095	9.85028611845922	9.54814333044399	10.1524289064744	2.02	1.3	3.13	3.8397189147613	3.96122351915928	4.08272812355726	4.53522655244149	4.67873989816875	4.822253243896	4.52567623534025	4.66729834746827	4.81179845290023	3.18006238494005	2.48340788684909	-0.0217889020910311	6.98471843411334	0.245500762859796	0.252036010881903	0.239407000993298	0.473775512906586	0.481508575731969	0.466564854459094	0.47144609054863	0.479151855955748	0.464227213653616	0.000695442073485332	0.000836244234385302	0.00083620512271466
216	9.10992249055047	0.26	3.18055735639048	3.06729467329826	3.29382003948271	0.329287549974428	9.74754005693172	9.45126661354813	10.0438135003153	1.96	1.27	3.05	3.90236520136739	4.0246945380398	4.1470238747122	4.63574983510005	4.7810689359644	4.92638803682874	4.62942605193725	4.77288426906621	4.9196899238047	3.18055735639048	2.4426470450647	-0.038390931109271	6.76117561166152	0.245500762859796	0.252036010881903	0.239407000993298	0.473775512906586	0.481508575731969	0.466564854459094	0.47144609054863	0.479151855955748	0.464227213653616	0.000695442073485332	0.000836244234385302	0.00083620512271466
216	9.10992249055047	0.26	3.18211434966329	3.06815525142306	3.29607344790353	0.324043010995339	9.7918512830248	9.49066153952512	10.0930410265245	1.99	1.29	3.09	3.87157384379052	3.99443970810304	4.11730557241556	4.58700815912487	4.73257860277878	4.87814904643269	4.58058309133922	4.72545144934203	4.87149134590344	3.18211434966329	2.46431915723264	-0.101573960001829	6.79758908825025	0.245500762859796	0.252036010881903	0.239407000993298	0.473775512906586	0.481508575731969	0.466564854459094	0.47144609054863	0.479151855955748	0.464227213653616	0.000695442073485332	0.000836244234385302	0.00083620512271466
216	9.10992249055047	0.26	3.18220972682613	3.06863124118357	3.29578821246869	0.335766252341693	9.94335452603108	9.64550834294081	10.2412007091214	1.98	1.28	3.1	3.93555641666562	4.05708349594062	4.17861057521562	4.66302456246516	4.80701532150098	4.95100608053681	4.65197008218713	4.79754276112593	4.94139416822091	3.18220972682613	2.46488159779357	-0.167995439505873	6.69178376777439	0.245500762859796	0.252036010881903	0.239407000993298	0.473775512906586	0.481508575731969	0.466564854459094	0.47144609054863	0.479151855955748	0.464227213653616	0.000695442073485332	0.000836244234385302	0.00083620512271466
216	9.10992249055047	0.26	3.18312688633276	3.06963929506709	3.29661447759842	0.324550553367926	9.79538582267126	9.49443608939899	10.0963355559435	1.99	1.3	3.07	3.87096171987027	3.993661465925	4.11636121197973	4.58572798835437	4.7310840265603	4.87644006476623	4.58354649812906	4.73043717454267	4.87369321902125	3.18312688633276	2.46289595162323	-0.0442967887079347	6.88476640405311	0.245500762859796	0.252036010881903	0.239407000993298	0.473775512906586	0.481508575731969	0.466564854459094	0.47144609054863	0.479151855955748	0.464227213653616	0.000695442073485332	0.000836244234385302	0.00083620512271466
216	9.10992249055047	0.26	3.18322993436947	3.06830237760751	3.29815749113142	0.318900947629952	9.7426537601923	9.43942410671103	10.0458834136736	1.99	1.29	3.1	3.84485476439332	3.96836589862278	4.09187703285224	4.55385302586396	4.70013983949018	4.84642665311641	4.54572970925862	4.69189546300351	4.83875657407853	3.18322993436947	2.46124640637504	0.000485730770050181	6.93126448814441	0.245500762859796	0.252036010881903	0.239407000993298	0.473775512906586	0.481508575731969	0.466564854459094	0.47144609054863	0.479151855955748	0.464227213653616	0.000695442073485332	0.000836244234385302	0.00083620512271466
216	9.10992249055047	0.26	3.183349099701	3.06912030875224	3.29757789064975	0.322329173103838	9.80726038116068	9.50441255421491	10.1101082081064	1.99	1.29	3.05	3.87581612783796	3.99931481702697	4.12281350621598	4.59168171632709	4.73799068827924	4.88429966023139	4.59338280368357	4.73796652447765	4.8854652133883	3.183349099701	2.43854823723556	-0.0958208634248162	6.72110367880253	0.245500762859796	0.252036010881903	0.239407000993298	0.473775512906586	0.481508575731969	0.466564854459094	0.47144609054863	0.479151855955748	0.464227213653616	0.000695442073485332	0.000836244234385302	0.00083620512271466
216	9.10992249055047	0.26	3.18342667887232	3.07048193545865	3.29637142228599	0.326885449197574	9.70233550438462	9.40582495389614	9.99884605487311	1.98	1.29	3.06	3.84222160264351	3.9633443375533	4.08446707246308	4.55359015910409	4.69713817657125	4.8406861940384	4.55348599337623	4.69638699706644	4.84080339052915	3.18342667887232	2.45829111213401	0.0579872051471629	6.92949632991662	0.245500762859796	0.252036010881903	0.239407000993298	0.473775512906586	0.481508575731969	0.466564854459094	0.47144609054863	0.479151855955748	0.464227213653616	0.000695442073485332	0.000836244234385302	0.00083620512271466
216	9.10992249055047	0.26	3.18410623574133	3.07042915753362	3.29778331394905	0.33351660979801	9.90516920381975	9.6069641508573	10.2033742567822	2.01	1.29	3.07	3.8859648895874	4.00658721600737	4.12720954242733	4.59561140440978	4.73826151954782	4.88091163468587	4.59257259654118	4.73537924030893	4.87820829232715	3.18410623574133	2.46200555476812	-0.0286427185876675	6.89091928525529	0.245500762859796	0.252036010881903	0.239407000993298	0.473775512906586	0.481508575731969	0.466564854459094	0.47144609054863	0.479151855955748	0.464227213653616	0.000695442073485332	0.000836244234385302	0.00083620512271466
216	9.10992249055047	0.26	3.18430202117593	3.07120801246611	3.29739602988574	0.327096268592644	9.83921905105379	9.53866923214784	10.1397688699597	1.99	1.29	3.12	3.88732143972665	4.00980537603943	4.13228931235221	4.60467692527516	4.74976370649487	4.89485048771459	4.59546530598073	4.74200839373361	4.88482511613345	3.18430202117593	2.47149147501682	0.0204943557720988	6.96105275788132	0.245500762859796	0.252036010881903	0.239407000993298	0.473775512906586	0.481508575731969	0.466564854459094	0.47144609054863	0.479151855955748	0.464227213653616	0.000695442073485332	0.000836244234385302	0.00083620512271466
216	9.10992249055047	0.26	3.18454789911243	3.06992990119257	3.29916589703228	0.330764127813473	10.0078036282417	9.70463354196974	10.3109737145137	1.99	1.3	3.06	3.95191804278005	4.07537487696013	4.19883171114021	4.68041140665864	4.82662617343046	4.97284094020228	4.68391205141893	4.82882366954944	4.97518194620847	3.18454789911243	2.45030809278829	0.0155107730575404	6.90218118057589	0.245500762859796	0.252036010881903	0.239407000993298	0.473775512906586	0.481508575731969	0.466564854459094	0.47144609054863	0.479151855955748	0.464227213653616	0.000695442073485332	0.000836244234385302	0.00083620512271466
216	9.10992249055047	0.26	3.18475076916188	3.07070169836888	3.29879983995488	0.319626683624895	9.79539588467061	9.49103328653832	10.0997584828029	2.03	1.31	3.14	3.80347109196638	3.92544246310401	4.04741383424164	4.48906122303386	4.63301839774479	4.77697557245572	4.48204934186935	4.62506207397815	4.76868707594478	3.18475076916188	2.49148028670487	-0.0331461968679265	6.99778196055363	0.245500762859796	0.252036010881903	0.239407000993298	0.473775512906586	0.481508575731969	0.466564854459094	0.47144609054863	0.479151855955748	0.464227213653616	0.000695442073485332	0.000836244234385302	0.00083620512271466
216	9.10992249055047	0.26	3.18483630066169	3.07014007819998	3.29953252312341	0.327376042350975	9.74698004488636	9.44943688990637	10.0445231998664	1.99	1.28	3.09	3.84473860710172	3.96580144593103	4.08686428476033	4.55263650670057	4.69598958111792	4.83934265553527	4.54368515525715	4.68725834020505	4.8317087965356	3.18483630066169	2.45383194903719	0.097190575862219	6.93694223440899	0.245500762859796	0.252036010881903	0.239407000993298	0.473775512906586	0.481508575731969	0.466564854459094	0.47144609054863	0.479151855955748	0.464227213653616	0.000695442073485332	0.000836244234385302	0.00083620512271466
216	9.10992249055047	0.26	3.18570382838679	3.07242869126608	3.2989789655075	0.337058391341446	10.0253080054126	9.72587480019684	10.3247412106284	1.97	1.28	3.09	3.98958327143688	4.11241167823658	4.23524008503629	4.73255270392576	4.87825511672675	5.02395752952774	4.7226689992489	4.86758985868214	5.01212370828585	3.18570382838679	2.47048193849046	-0.0963652277040352	6.80502781250925	0.245500762859796	0.252036010881903	0.239407000993298	0.473775512906586	0.481508575731969	0.466564854459094	0.47144609054863	0.479151855955748	0.464227213653616	0.000695442073485332	0.000836244234385302	0.00083620512271466
216	9.10992249055047	0.26	3.18573278004848	3.07193330919088	3.29953225090608	0.329432420367073	9.8628431904042	9.5631634361524	10.162522944656	2.02	1.29	3.15	3.84705118044902	3.96760578144985	4.08816038245067	4.5442144333856	4.68661595917322	4.82901748496084	4.53153156330559	4.67045590959046	4.8126867591088	3.18573278004848	2.47527835435405	-0.0304814319623816	6.92139651783375	0.245500762859796	0.252036010881903	0.239407000993298	0.473775512906586	0.481508575731969	0.466564854459094	0.47144609054863	0.479151855955748	0.464227213653616	0.000695442073485332	0.000836244234385302	0.00083620512271466
216	9.10992249055047	0.26	3.18736255616474	3.07339294180107	3.30133217052841	0.329109683761076	9.8535830125697	9.55396578671775	10.1532002384216	2.03	1.3	3.12	3.8261443611576	3.94613419415374	4.06612402714988	4.515179577817	4.65677790562446	4.79837623343191	4.50712053454803	4.64775450898345	4.78949126031531	3.18736255616474	2.49290620694867	-0.175414872720625	6.83262106554357	0.245500762859796	0.252036010881903	0.239407000993298	0.473775512906586	0.481508575731969	0.466564854459094	0.47144609054863	0.479151855955748	0.464227213653616	0.000695442073485332	0.000836244234385302	0.00083620512271466
216	9.10992249055047	0.26	3.18742733551866	3.07435485611573	3.30049981492159	0.320279003190791	9.71544913066483	9.41402281945174	10.0168754418779	2.02	1.3	3.09	3.78508578451887	3.90627992941676	4.02747407431464	4.47052075948343	4.61366175325161	4.75680274701979	4.46793269163936	4.61087214930955	4.75531608237426	3.18742733551866	2.48081838308433	-0.0651317895886075	6.93711502968593	0.245500762859796	0.252036010881903	0.239407000993298	0.473775512906586	0.481508575731969	0.466564854459094	0.47144609054863	0.479151855955748	0.464227213653616	0.000695442073485332	0.000836244234385302	0.00083620512271466
216	9.10992249055047	0.26	3.18744697488327	3.07367573165721	3.30121821810934	0.322101291225629	9.62175131851084	9.32447694923055	9.91902568779114	1.98	1.27	3.08	3.81759187706921	3.93930081834328	4.06100975961735	4.52662927198446	4.67094308916923	4.815256906354	4.51631340277047	4.66078264881561	4.8051180062572	3.18744697488327	2.45179466845841	0.232152872537334	7.06500647068794	0.245500762859796	0.252036010881903	0.239407000993298	0.473775512906586	0.481508575731969	0.466564854459094	0.47144609054863	0.479151855955748	0.464227213653616	0.000695442073485332	0.000836244234385302	0.00083620512271466
216	9.10992249055047	0.26	3.18827514189392	3.07428930520726	3.30226097858057	0.332325927095531	9.88228262983065	9.58396797979163	10.1805972798697	1.99	1.29	3.08	3.90408999068304	4.0256103506996	4.14713071071616	4.62410400848771	4.76803583004061	4.91196765159351	4.61947657247476	4.76375746187125	4.90656513468064	3.18827514189392	2.46536010793946	-0.0205754347299188	6.88608470580157	0.245500762859796	0.252036010881903	0.239407000993298	0.473775512906586	0.481508575731969	0.466564854459094	0.47144609054863	0.479151855955748	0.464227213653616	0.000695442073485332	0.000836244234385302	0.00083620512271466
216	9.10992249055047	0.26	3.18946848185939	3.07362324446928	3.3053137192495	0.326468438555316	9.81066557926687	9.51056003798341	10.1107711205503	1.98	1.3	3.08	3.89232198896326	4.01514413536496	4.13796628176665	4.61486180715611	4.76048368379152	4.90610556042694	4.61268892280165	4.75846763185559	4.90426344485832	3.18946848185939	2.4589939945393	0.0638490967573658	6.95066153577053	0.245500762859796	0.252036010881903	0.239407000993298	0.473775512906586	0.481508575731969	0.466564854459094	0.47144609054863	0.479151855955748	0.464227213653616	0.000695442073485332	0.000836244234385302	0.00083620512271466
216	9.10992249055047	0.26	3.18958125624886	3.07581988469296	3.30334262780476	0.331300475990098	9.99830985654214	9.69579393494263	10.3008257781417	2.01	1.3	3.08	3.91152012124589	4.03356243384799	4.15560474645008	4.6231928752877	4.76743990268787	4.91168693008803	4.62350620748649	4.76741020571102	4.91032262816967	3.18958125624886	2.48303945930553	0.0279234667971723	6.99898899074399	0.245500762859796	0.252036010881903	0.239407000993298	0.473775512906586	0.481508575731969	0.466564854459094	0.47144609054863	0.479151855955748	0.464227213653616	0.000695442073485332	0.000836244234385302	0.00083620512271466
216	9.10992249055047	0.26	3.1901283702765	3.07509899646703	3.30515774408597	0.327224593913282	9.83506711268941	9.5347316741263	10.1354025512525	1.97	1.26	3.05	3.91776988828643	4.0411761023051	4.16458231632377	4.64908270759487	4.79552461509926	4.94196652260366	4.64089178339822	4.78792207351695	4.9329044389971	3.1901283702765	2.4434381309515	0.228488815114498	7.04727961333231	0.245500762859796	0.252036010881903	0.239407000993298	0.473775512906586	0.481508575731969	0.466564854459094	0.47144609054863	0.479151855955748	0.464227213653616	0.000695442073485332	0.000836244234385302	0.00083620512271466
216	9.10992249055047	0.26	3.19168672804666	3.07779219304832	3.30558126304501	0.331535550861596	9.90149934594531	9.60207146551561	10.200927226375	1.98	1.29	3.07	3.92746467512143	4.04993745897412	4.17241024282681	4.65593004639793	4.80111905798035	4.94630806956276	4.65174665239648	4.79652286134828	4.94322672423967	3.19168672804666	2.4491844282311	0.0265833633414796	6.87506911237089	0.245500762859796	0.252036010881903	0.239407000993298	0.473775512906586	0.481508575731969	0.466564854459094	0.47144609054863	0.479151855955748	0.464227213653616	0.000695442073485332	0.000836244234385302	0.00083620512271466
216	9.10992249055047	0.26	3.19213868972977	3.07750405822071	3.30677332123882	0.330943032356921	9.9907467362805	9.68821562291777	10.2932778496432	1.99	1.3	3.1	3.94597294957722	4.06919270811674	4.19241246665627	4.67356112058955	4.81950106497271	4.96544100935587	4.6692804380365	4.81547688069746	4.96159958460773	3.19213868972977	2.45710357468057	-0.165064991289608	6.74538869155299	0.245500762859796	0.252036010881903	0.239407000993298	0.473775512906586	0.481508575731969	0.466564854459094	0.47144609054863	0.479151855955748	0.464227213653616	0.000695442073485332	0.000836244234385302	0.00083620512271466
216	9.10992249055047	0.26	3.19238873269319	3.07849042367901	3.30628704170737	0.337831908412711	9.99748846255099	9.69940226245065	10.2955746626513	2	1.3	3.08	3.9364629931456	4.05744006613545	4.1784171391253	4.65868992152291	4.80186278296083	4.94503564439876	4.65596874209237	4.80007295005657	4.94342299258073	3.19238873269319	2.47702248410685	0.0747691859021827	7.02277110549805	0.245500762859796	0.252036010881903	0.239407000993298	0.473775512906586	0.481508575731969	0.466564854459094	0.47144609054863	0.479151855955748	0.464227213653616	0.000695442073485332	0.000836244234385302	0.00083620512271466
216	9.10992249055047	0.26	3.19336461243911	3.0794316439686	3.30729758090963	0.330077639980704	10.0277591132141	9.72351285575524	10.3320053706729	1.99	1.31	3.08	3.95565510030984	4.07942654771991	4.20319799512998	4.68382127292743	4.83037685567146	4.97693243841549	4.68514940868716	4.83204906103752	4.97812934892378	3.19336461243911	2.46703495722021	-0.174600050351411	6.76005481625872	0.245500762859796	0.252036010881903	0.239407000993298	0.473775512906586	0.481508575731969	0.466564854459094	0.47144609054863	0.479151855955748	0.464227213653616	0.000695442073485332	0.000836244234385302	0.00083620512271466
216	9.10992249055047	0.26	3.19381198336106	3.07979271009603	3.30783125662609	0.338806976467587	10.1120749061905	9.81122810027623	10.4129217121047	1.99	1.28	3.07	3.99861415081311	4.1212257426608	4.24383733450849	4.73656295623997	4.88180265730822	5.02704235837647	4.73007463496083	4.87327094946896	5.01876347688049	3.19381198336106	2.45878578171402	0.0712106004312513	6.95517201580204	0.245500762859796	0.252036010881903	0.239407000993298	0.473775512906586	0.481508575731969	0.466564854459094	0.47144609054863	0.479151855955748	0.464227213653616	0.000695442073485332	0.000836244234385302	0.00083620512271466
216	9.10992249055047	0.26	3.19382951974693	3.07942884758722	3.30823019190665	0.328817237378638	9.81310229923334	9.51451825011757	10.1116863483491	1.99	1.27	3.06	3.87332680265477	3.99487931533937	4.11643182802397	4.58703093629038	4.73098086989421	4.87493080349804	4.57570823396413	4.72078669856856	4.86431626224073	3.19382951974693	2.44048392590463	0.0646850923689461	6.84965755976945	0.245500762859796	0.252036010881903	0.239407000993298	0.473775512906586	0.481508575731969	0.466564854459094	0.47144609054863	0.479151855955748	0.464227213653616	0.000695442073485332	0.000836244234385302	0.00083620512271466
216	9.10992249055047	0.26	3.19424049540727	3.08024904370397	3.30823194711056	0.33091616982078	9.99981769585013	9.69699353450982	10.3026418571904	2.04	1.32	3.09	3.86213542504781	3.98274475792099	4.10335409079418	4.55232031433819	4.69448319981768	4.83664608529717	4.55811491109277	4.69998898922775	4.84089096462064	3.19424049540727	2.49645065633387	0.0243148550425245	7.09134439583709	0.245500762859796	0.252036010881903	0.239407000993298	0.473775512906586	0.481508575731969	0.466564854459094	0.47144609054863	0.479151855955748	0.464227213653616	0.000695442073485332	0.000836244234385302	0.00083620512271466
216	9.10992249055047	0.26	3.194957822022	3.08043644587397	3.30947919817004	0.320497321520342	9.75862049298583	9.45600651744565	10.061234468526	2	1.29	3.09	3.83381420796873	3.95650508776195	4.07919596755517	4.53621772175432	4.68138713086622	4.82655653997813	4.52815513260685	4.67367899959963	4.81845016127933	3.194957822022	2.45990910129489	-0.000437713759874857	6.90217389631881	0.245500762859796	0.252036010881903	0.239407000993298	0.473775512906586	0.481508575731969	0.466564854459094	0.47144609054863	0.479151855955748	0.464227213653616	0.000695442073485332	0.000836244234385302	0.00083620512271466
216	9.10992249055047	0.26	3.19551355364564	3.08021812446494	3.31080898282634	0.324221137100145	9.83978070796813	9.53723971554946	10.1423217003868	1.99	1.28	3.08	3.88310464613581	4.00628476620683	4.12946488627785	4.59874637118368	4.74462812864347	4.89050988610325	4.58993369122143	4.73654651055608	4.88135442080631	3.19551355364564	2.45496674397491	0.222859342483819	7.14569275222702	0.245500762859796	0.252036010881903	0.239407000993298	0.473775512906586	0.481508575731969	0.466564854459094	0.47144609054863	0.479151855955748	0.464227213653616	0.000695442073485332	0.000836244234385302	0.00083620512271466
216	9.10992249055047	0.26	3.19562692152394	3.081246064853	3.31000777819487	0.334307279913467	10.1533498825819	9.84821594959817	10.4584838155656	2.01	1.3	3.06	3.97569898420384	4.09888075373632	4.22206252326879	4.69973299469336	4.84534799948035	4.99096300426734	4.70062404073964	4.84702636970007	4.99263062337827	3.19562692152394	2.47117297362663	-0.244877493708455	6.71295390287444	0.245500762859796	0.252036010881903	0.239407000993298	0.473775512906586	0.481508575731969	0.466564854459094	0.47144609054863	0.479151855955748	0.464227213653616	0.000695442073485332	0.000836244234385302	0.00083620512271466
216	9.10992249055047	0.26	3.19614870979627	3.08223088954487	3.31006653004768	0.341327064312179	10.105762334452	9.80678670080464	10.4047379680994	2.02	1.29	3.07	3.9444304380169	4.06468273120559	4.18493502439429	4.65908237056811	4.80112197502302	4.94316157947793	4.6571134896817	4.79784338565675	4.94278480982731	3.19614870979627	2.46696353071125	-0.0298391400044397	6.89672534114687	0.245500762859796	0.252036010881903	0.239407000993298	0.473775512906586	0.481508575731969	0.466564854459094	0.47144609054863	0.479151855955748	0.464227213653616	0.000695442073485332	0.000836244234385302	0.00083620512271466
216	9.10992249055047	0.26	3.19644504996557	3.08071504209335	3.31217505783779	0.314671095204999	9.88473943335419	9.57406644691607	10.1954124197923	2	1.31	3.08	3.87467288333973	4.00040380476296	4.12613472618619	4.58277191807509	4.7314802486311	4.88018857918711	4.58440096896213	4.73448447547568	4.88249769123063	3.19644504996557	2.47446691511347	0.142967541112519	7.11356469831418	0.245500762859796	0.252036010881903	0.239407000993298	0.473775512906586	0.481508575731969	0.466564854459094	0.47144609054863	0.479151855955748	0.464227213653616	0.000695442073485332	0.000836244234385302	0.00083620512271466
216	9.10992249055047	0.26	3.19662231956135	3.08230914138888	3.31093549773383	0.32917234896009	9.90913739273149	9.60787368106668	10.2104011043963	1.98	1.3	3.06	3.92565112988827	4.04874352986662	4.17183592984497	4.65269737709895	4.79858698052287	4.94447658394679	4.65542693984954	4.80008728950626	4.94766242574737	3.19662231956135	2.45292855234496	0.0379049902011845	6.94730083845996	0.245500762859796	0.252036010881903	0.239407000993298	0.473775512906586	0.481508575731969	0.466564854459094	0.47144609054863	0.479151855955748	0.464227213653616	0.000695442073485332	0.000836244234385302	0.00083620512271466
216	9.10992249055047	0.26	3.19717281420563	3.0828921338627	3.31145349454856	0.323107913785922	9.8009485687143	9.49883432677167	10.1030628106569	2	1.3	3.11	3.8552824127661	3.97790121877316	4.10052002478022	4.56267122723366	4.70778881868002	4.85290641012638	4.55637279601977	4.70138954612336	4.84469850170125	3.19717281420563	2.48143660729492	0.163170978802796	7.12550664740621	0.245500762859796	0.252036010881903	0.239407000993298	0.473775512906586	0.481508575731969	0.466564854459094	0.47144609054863	0.479151855955748	0.464227213653616	0.000695442073485332	0.000836244234385302	0.00083620512271466
216	9.10992249055047	0.26	3.19728663147449	3.08242219257022	3.31215107037876	0.324175608849901	9.84825342211546	9.54542045842035	10.1510863858106	2.02	1.3	3.09	3.84302443251033	3.96494619420949	4.08686795590865	4.54024721472164	4.68428869785293	4.82833018098422	4.53895036556079	4.68331190396998	4.82631561270863	3.19728663147449	2.4689921822653	0.0265916173677606	6.99679767047952	0.245500762859796	0.252036010881903	0.239407000993298	0.473775512906586	0.481508575731969	0.466564854459094	0.47144609054863	0.479151855955748	0.464227213653616	0.000695442073485332	0.000836244234385302	0.00083620512271466
216	9.10992249055047	0.26	3.19761386602499	3.08359957518954	3.31162815686043	0.334879177022336	9.97698341763074	9.67753458892605	10.2764322463354	1.98	1.3	3.06	3.96413535121849	4.08679631169778	4.20945727217708	4.7009078539871	4.84636652817628	4.99182520236547	4.70091715460247	4.84710454666146	4.99392787734837	3.19761386602499	2.4596625166697	-0.038215451860967	6.84251377511374	0.245500762859796	0.252036010881903	0.239407000993298	0.473775512906586	0.481508575731969	0.466564854459094	0.47144609054863	0.479151855955748	0.464227213653616	0.000695442073485332	0.000836244234385302	0.00083620512271466
216	9.10992249055047	0.26	3.19803137365888	3.08443213249169	3.31163061482608	0.33086207171215	9.93062059031798	9.62985517987211	10.2313860007639	2.03	1.32	3.13	3.86221202416247	3.98283894564559	4.10346586712871	4.55917535910784	4.70157025732426	4.84396515554069	4.55766775911827	4.69959731185152	4.84031141544188	3.19803137365888	2.4854943954515	-0.00576203567785842	7.01082512903212	0.245500762859796	0.252036010881903	0.239407000993298	0.473775512906586	0.481508575731969	0.466564854459094	0.47144609054863	0.479151855955748	0.464227213653616	0.000695442073485332	0.000836244234385302	0.00083620512271466
216	9.10992249055047	0.26	3.19825091123246	3.08274777259095	3.31375404987396	0.323784697226985	9.76161775074824	9.4611808294248	10.0620546720717	1.97	1.28	3	3.87633765568694	3.999429579653	4.12252150361906	4.59700635480935	4.74298289425439	4.88895943369943	4.60018224170896	4.744155798055	4.8934404157773	3.19825091123246	2.42929822027024	0.00406968743086774	6.75626584935895	0.245500762859796	0.252036010881903	0.239407000993298	0.473775512906586	0.481508575731969	0.466564854459094	0.47144609054863	0.479151855955748	0.464227213653616	0.000695442073485332	0.000836244234385302	0.00083620512271466
216	9.10992249055047	0.26	3.19840905130926	3.08414983328056	3.31266826933797	0.322482634023832	9.77735905076877	9.4755406029588	10.0791774985787	1.98	1.29	3.06	3.88053429041371	4.00413851367463	4.12774273693555	4.60154575158432	4.74811590039842	4.89468604921252	4.60314211375832	4.74857135002643	4.89549930170494	3.19840905130926	2.45597050720114	-0.0513308409672805	6.81982695706092	0.245500762859796	0.252036010881903	0.239407000993298	0.473775512906586	0.481508575731969	0.466564854459094	0.47144609054863	0.479151855955748	0.464227213653616	0.000695442073485332	0.000836244234385302	0.00083620512271466
216	9.10992249055047	0.26	3.19866421951582	3.08518947993313	3.3121389590985	0.33667882191283	10.1216938828234	9.81912490459551	10.4242628610512	2.04	1.3	3.14	3.91692676334238	4.03762392730483	4.15832109126729	4.6184447317436	4.76075864638089	4.90307256101818	4.6096824855544	4.75337079900478	4.89443625943048	3.19866421951582	2.504926584545	0.000135191596559193	7.10923403412465	0.245500762859796	0.252036010881903	0.239407000993298	0.473775512906586	0.481508575731969	0.466564854459094	0.47144609054863	0.479151855955748	0.464227213653616	0.000695442073485332	0.000836244234385302	0.00083620512271466
216	9.10992249055047	0.26	3.19925910844252	3.0840090000128	3.31450921687224	0.329802308805618	9.98238638871773	9.67932810328863	10.2854446741468	1.99	1.29	3.09	3.93636463318679	4.05961160899207	4.18285858479734	4.66064163399024	4.80656561213462	4.95248959027899	4.65543433811562	4.80086371510034	4.94513922279079	3.19925910844252	2.4608230023328	0.116000102954706	7.03481694779443	0.245500762859796	0.252036010881903	0.239407000993298	0.473775512906586	0.481508575731969	0.466564854459094	0.47144609054863	0.479151855955748	0.464227213653616	0.000695442073485332	0.000836244234385302	0.00083620512271466
216	9.10992249055047	0.26	3.19946083108309	3.08551347606071	3.31340818610547	0.334944005304038	9.94029081415362	9.64198668855875	10.2385949397485	1.98	1.27	3.07	3.94090786888784	4.06283181608365	4.18475576327946	4.67112081151038	4.81563611258199	4.96015141365361	4.66089081677162	4.80485403257551	4.95075077838613	3.19946083108309	2.45379014675202	-0.0465346238127695	6.80080969874013	0.245500762859796	0.252036010881903	0.239407000993298	0.473775512906586	0.481508575731969	0.466564854459094	0.47144609054863	0.479151855955748	0.464227213653616	0.000695442073485332	0.000836244234385302	0.00083620512271466
216	9.10992249055047	0.26	3.19959862787025	3.08593223008575	3.31326502565475	0.324109675957908	9.77923976459034	9.47848371046612	10.0799958187146	2.03	1.31	3.12	3.8025592197642	3.92321593464014	4.04387264951608	4.48902482028132	4.63146336140818	4.77390190253504	4.4849532576586	4.62809253370777	4.77089774836366	3.19959862787025	2.48599234383127	0.00805487587439117	7.01471450886506	0.245500762859796	0.252036010881903	0.239407000993298	0.473775512906586	0.481508575731969	0.466564854459094	0.47144609054863	0.479151855955748	0.464227213653616	0.000695442073485332	0.000836244234385302	0.00083620512271466
216	9.10992249055047	0.26	3.1997212171969	3.0853980321522	3.3140444022416	0.327308633634273	9.85277165751971	9.55195299075096	10.1535903242885	2	1.28	3.08	3.8769836061878	3.9990810495721	4.1211784929564	4.58839067692417	4.73289238954598	4.87739410216779	4.58236590322456	4.72636294376836	4.8710851208986	3.1997212171969	2.46476043928432	-0.0616035895739854	6.85959775466268	0.245500762859796	0.252036010881903	0.239407000993298	0.473775512906586	0.481508575731969	0.466564854459094	0.47144609054863	0.479151855955748	0.464227213653616	0.000695442073485332	0.000836244234385302	0.00083620512271466
216	9.10992249055047	0.26	3.20064125391269	3.08497969867463	3.31630280915075	0.330958438515669	9.9036043963438	9.60372248441233	10.2034863082753	2	1.28	3.09	3.88962711102586	4.01108301696735	4.13253892290883	4.60121379983769	4.74488942080033	4.88856504176297	4.59248014734746	4.73419860545053	4.87801321462858	3.20064125391269	2.45477594615831	-0.0430808733742902	6.82286504990595	0.245500762859796	0.252036010881903	0.239407000993298	0.473775512906586	0.481508575731969	0.466564854459094	0.47144609054863	0.479151855955748	0.464227213653616	0.000695442073485332	0.000836244234385302	0.00083620512271466
216	9.10992249055047	0.26	3.2011656770422	3.08694991806855	3.31538143601585	0.326345061230512	9.87636897129547	9.57416880363185	10.1785691389591	2.02	1.31	3.11	3.85430080143109	3.97595839618508	4.09761599093906	4.55349384073405	4.69722084517156	4.84094784960907	4.55407953018065	4.69765104475628	4.8398088375581	3.2011656770422	2.48630396159217	0.0314267782436871	7.09430105936119	0.245500762859796	0.252036010881903	0.239407000993298	0.473775512906586	0.481508575731969	0.466564854459094	0.47144609054863	0.479151855955748	0.464227213653616	0.000695442073485332	0.000836244234385302	0.00083620512271466
216	9.10992249055047	0.26	3.20127223270471	3.08707957909214	3.31546488631727	0.331843009406297	10.0296780639218	9.72658424299095	10.3327718848527	2	1.3	3.11	3.94951821243958	4.07259066376873	4.19566311509788	4.6746594351516	4.82032829015295	4.9659971451543	4.66946959021392	4.81553188371652	4.96085860485769	3.20127223270471	2.47154525633874	0.0507177618220669	7.01037201270181	0.245500762859796	0.252036010881903	0.239407000993298	0.473775512906586	0.481508575731969	0.466564854459094	0.47144609054863	0.479151855955748	0.464227213653616	0.000695442073485332	0.000836244234385302	0.00083620512271466
216	9.10992249055047	0.26	3.20267992188911	3.08903519098487	3.31632465279335	0.333545701190809	9.92943750405573	9.63052139015857	10.2283536179529	2	1.3	3.11	3.91069762188519	4.03207947530752	4.15346132872984	4.62875903355809	4.77242837464812	4.91609771573816	4.62159647219203	4.76522180996973	4.90868076715598	3.20267992188911	2.47102808727741	0.0279385064099057	6.9927223891497	0.245500762859796	0.252036010881903	0.239407000993298	0.473775512906586	0.481508575731969	0.466564854459094	0.47144609054863	0.479151855955748	0.464227213653616	0.000695442073485332	0.000836244234385302	0.00083620512271466
216	9.10992249055047	0.26	3.20578127671716	3.09117587969509	3.32038667373922	0.330554828543984	9.81629922193024	9.51878980965073	10.1138086342097	2	1.28	3.11	3.86718680150993	3.98805557742573	4.10892435334153	4.57773650986153	4.72081348979846	4.8638904697354	4.56808736004289	4.710186077257	4.85321695549581	3.20578127671716	2.46805555054737	-0.0738267648143876	6.81010161519682	0.245500762859796	0.252036010881903	0.239407000993298	0.473775512906586	0.481508575731969	0.466564854459094	0.47144609054863	0.479151855955748	0.464227213653616	0.000695442073485332	0.000836244234385302	0.00083620512271466
216	9.10992249055047	0.26	3.20696512279147	3.09197503489688	3.32195521068607	0.332106749913792	9.97468352274898	9.67343080813565	10.2759362373623	2.03	1.31	3.12	3.86827641482174	3.98874337157711	4.10921032833248	4.5634621167799	4.7055787430299	4.8476953692799	4.56197839012677	4.70380387485821	4.8446218947912	3.20696512279147	2.48563532321074	0.0281487516711016	7.04653879551346	0.245500762859796	0.252036010881903	0.239407000993298	0.473775512906586	0.481508575731969	0.466564854459094	0.47144609054863	0.479151855955748	0.464227213653616	0.000695442073485332	0.000836244234385302	0.00083620512271466
216	9.10992249055047	0.26	3.20710425225812	3.09199882618317	3.32220967833308	0.324093896017903	9.89525098068533	9.59091609341571	10.1995858679549	1.97	1.28	3.06	3.93539290123626	4.06026912195324	4.18514534267022	4.66857479938788	4.81671603755979	4.9648572757317	4.66493913376057	4.81314974716669	4.96029552307375	3.20710425225812	2.44582071613901	-0.115367548428875	6.76656734690408	0.245500762859796	0.252036010881903	0.239407000993298	0.473775512906586	0.481508575731969	0.466564854459094	0.47144609054863	0.479151855955748	0.464227213653616	0.000695442073485332	0.000836244234385302	0.00083620512271466
216	9.10992249055047	0.26	3.20738369172228	3.09360922052054	3.32115816292402	0.347368679352912	10.1234932311773	9.82797369797993	10.4190127643747	1.99	1.29	3.13	3.99824458720027	4.11846869547819	4.23869280375611	4.73427475338778	4.87663071690007	5.01898668041237	4.72525566065776	4.86616745854979	5.00949031615932	3.20738369172228	2.46610049394209	0.0391375607750607	6.94233629614092	0.245500762859796	0.252036010881903	0.239407000993298	0.473775512906586	0.481508575731969	0.466564854459094	0.47144609054863	0.479151855955748	0.464227213653616	0.000695442073485332	0.000836244234385302	0.00083620512271466
216	9.10992249055047	0.26	3.20748557218298	3.09206313173633	3.32290801262963	0.31766802354249	9.69884643618241	9.39612138404633	10.0015714883185	2	1.3	3.05	3.81534047215936	3.93826344177024	4.06118641138113	4.51584838966846	4.66134038400584	4.80683237834322	4.51849183524788	4.66592706524675	4.80983140215409	3.20748557218298	2.44976250621526	-0.188827801716442	6.72768065674102	0.245500762859796	0.252036010881903	0.239407000993298	0.473775512906586	0.481508575731969	0.466564854459094	0.47144609054863	0.479151855955748	0.464227213653616	0.000695442073485332	0.000836244234385302	0.00083620512271466
216	9.10992249055047	0.26	3.20767094879575	3.09223792134361	3.3231039762479	0.330319105575027	9.95929431346196	9.65729021130156	10.2612984156224	1.97	1.27	3.13	3.95815085273231	4.08193068831144	4.20571052389057	4.69441021558748	4.84121445480067	4.98801869401386	4.6766505405376	4.82251706158457	4.96914566494952	3.20767094879575	2.46380895599329	-0.0508006691120345	6.83243125035117	0.245500762859796	0.252036010881903	0.239407000993298	0.473775512906586	0.481508575731969	0.466564854459094	0.47144609054863	0.479151855955748	0.464227213653616	0.000695442073485332	0.000836244234385302	0.00083620512271466
216	9.10992249055047	0.26	3.20810818987455	3.09303306272104	3.32318331702806	0.321272324995048	9.7521419842085	9.4502661805009	10.0540177879161	2	1.27	3.07	3.82582406764585	3.94803477506988	4.07024548249392	4.52531632274445	4.66987135176345	4.81442638078245	4.51679097309944	4.66184569185303	4.80684573478802	3.20810818987455	2.44397883121681	-0.0316068052158214	6.83019903353987	0.245500762859796	0.252036010881903	0.239407000993298	0.473775512906586	0.481508575731969	0.466564854459094	0.47144609054863	0.479151855955748	0.464227213653616	0.000695442073485332	0.000836244234385302	0.00083620512271466
216	9.10992249055047	0.26	3.20820709088028	3.09353322022708	3.32288096153348	0.330438282940722	9.891168489006	9.59131100233964	10.1910259756724	2.01	1.29	3.13	3.86511472431496	3.9859515511708	4.10678837802664	4.56726338411148	4.71005180156232	4.85284021901317	4.55589416221796	4.69741277679066	4.84054363168082	3.20820709088028	2.48070578473578	0.0781886554691399	7.02277010533675	0.245500762859796	0.252036010881903	0.239407000993298	0.473775512906586	0.481508575731969	0.466564854459094	0.47144609054863	0.479151855955748	0.464227213653616	0.000695442073485332	0.000836244234385302	0.00083620512271466
216	9.10992249055047	0.26	3.20836892212194	3.09335842094471	3.32337942329917	0.324364159741985	9.78854844468955	9.48768087950003	10.0894160098791	2.02	1.29	3.12	3.81863011700546	3.9397241926025	4.06081826819954	4.51113592223349	4.65419032071078	4.79724471918807	4.50030898682045	4.64416524732313	4.78604057819699	3.20836892212194	2.47634754919291	-0.0894750420478952	6.86599009513436	0.245500762859796	0.252036010881903	0.239407000993298	0.473775512906586	0.481508575731969	0.466564854459094	0.47144609054863	0.479151855955748	0.464227213653616	0.000695442073485332	0.000836244234385302	0.00083620512271466
216	9.10992249055047	0.26	3.20891584155386	3.09456154151793	3.32327014158979	0.334054309310955	9.91471271410133	9.61658100497682	10.2128444232258	2	1.27	3.09	3.89751968585108	4.01834996895147	4.13918025205187	4.61123724628563	4.75419408725668	4.89715092822774	4.60019744422249	4.74314291127576	4.88339368204131	3.20891584155386	2.46496286091054	0.108873620190008	6.98748626272733	0.245500762859796	0.252036010881903	0.239407000993298	0.473775512906586	0.481508575731969	0.466564854459094	0.47144609054863	0.479151855955748	0.464227213653616	0.000695442073485332	0.000836244234385302	0.00083620512271466
216	9.10992249055047	0.26	3.20902922887467	3.09493652779784	3.3231219299515	0.332884866548841	9.93960884668621	9.63994121732307	10.2392764760494	2.01	1.3	3.11	3.8977369330969	4.01890215187681	4.14006737065671	4.60913342032883	4.75241314106057	4.89569286179231	4.60303827376311	4.74535783927343	4.88871931458048	3.20902922887467	2.46687620026296	0.0919806597693675	7.05233295490487	0.245500762859796	0.252036010881903	0.239407000993298	0.473775512906586	0.481508575731969	0.466564854459094	0.47144609054863	0.479151855955748	0.464227213653616	0.000695442073485332	0.000836244234385302	0.00083620512271466
216	9.10992249055047	0.26	3.21189579600432	3.09768511582053	3.32610647618811	0.324763459878833	9.76681870675105	9.46689231526455	10.0667450982376	2.03	1.3	3.18	3.7861990385402	3.90615192035845	4.0261048021767	4.46676371438443	4.60827798093186	4.74979224747929	4.45188337667091	4.5925866066434	4.73406801907128	3.21189579600432	2.49616331757794	0.152598112981107	7.22196521879552	0.245500762859796	0.252036010881903	0.239407000993298	0.473775512906586	0.481508575731969	0.466564854459094	0.47144609054863	0.479151855955748	0.464227213653616	0.000695442073485332	0.000836244234385302	0.00083620512271466
216	9.10992249055047	0.26	3.21201009222149	3.09767009381808	3.32635009062491	0.328323364828064	9.79381942429789	9.49548835423286	10.0921504943629	2.01	1.29	3.11	3.82888175287274	3.94917829243701	4.06947483200127	4.52505370523437	4.6672227084097	4.80939171158504	4.51618361500589	4.6572996614898	4.80071553879862	3.21201009222149	2.47138368349357	0.0340022728198602	6.97740157242224	0.245500762859796	0.252036010881903	0.239407000993298	0.473775512906586	0.481508575731969	0.466564854459094	0.47144609054863	0.479151855955748	0.464227213653616	0.000695442073485332	0.000836244234385302	0.00083620512271466
216	9.10992249055047	0.26	3.21206998489105	3.09675875245863	3.32738121732348	0.330421305895963	10.0304716502126	9.72637942680417	10.3345638736209	2.02	1.28	3.1	3.91606886430191	4.03850353764852	4.16093821099513	4.62659189049765	4.77124084495931	4.91588979942097	4.61576288089593	4.75936279475041	4.90479567858698	3.21206998489105	2.47702257287628	0.103571469137215	7.05668135922473	0.245500762859796	0.252036010881903	0.239407000993298	0.473775512906586	0.481508575731969	0.466564854459094	0.47144609054863	0.479151855955748	0.464227213653616	0.000695442073485332	0.000836244234385302	0.00083620512271466
216	9.10992249055047	0.26	3.21216079949557	3.09743401460139	3.32688758438976	0.323257488486143	9.7953348290306	9.49349684892093	10.0971728091403	2.01	1.31	3.09	3.8369223909843	3.95891420525071	4.08090601951711	4.53681067006031	4.68105486064501	4.8252990512297	4.53510724554156	4.67977143138386	4.82413495185966	3.21216079949557	2.46814453351022	-0.0201670851841678	6.95946717312171	0.245500762859796	0.252036010881903	0.239407000993298	0.473775512906586	0.481508575731969	0.466564854459094	0.47144609054863	0.479151855955748	0.464227213653616	0.000695442073485332	0.000836244234385302	0.00083620512271466
216	9.10992249055047	0.26	3.21240921609232	3.09787724969777	3.32694118248687	0.332825344034841	9.96019055469393	9.65986216291245	10.2605189464754	2.01	1.3	3.11	3.90511326536375	4.02652456160502	4.1479358578463	4.6176830135653	4.76124834501954	4.90481367647378	4.61149332708013	4.75652703340219	4.89819110957003	3.21240921609232	2.48500373597915	0.0191923517406348	7.00489995323826	0.245500762859796	0.252036010881903	0.239407000993298	0.473775512906586	0.481508575731969	0.466564854459094	0.47144609054863	0.479151855955748	0.464227213653616	0.000695442073485332	0.000836244234385302	0.00083620512271466
216	9.10992249055047	0.26	3.21251417690172	3.09822619222921	3.32680216157423	0.339723242585324	9.99692757889488	9.70011377936632	10.2937413784234	1.96	1.28	3.08	3.9932750511166	4.11546528181325	4.2376555125099	4.74065285152588	4.88571209692364	5.0307713423214	4.73353074685419	4.87555248504849	5.02439839403934	3.21251417690172	2.4605189999634	0.0164526229560325	6.84317830851079	0.245500762859796	0.252036010881903	0.239407000993298	0.473775512906586	0.481508575731969	0.466564854459094	0.47144609054863	0.479151855955748	0.464227213653616	0.000695442073485332	0.000836244234385302	0.00083620512271466
216	9.10992249055047	0.26	3.21289239741615	3.09788396168424	3.32790083314807	0.330495096016934	9.92335263184799	9.6225580814016	10.2241471822944	1.99	1.28	3.12	3.91755985300074	4.04002008081767	4.16248030863461	4.63947887788437	4.78450579812464	4.9295327183649	4.62473080841738	4.76789091384498	4.91273509674348	3.21289239741615	2.46778207744842	-0.197770692353029	6.74224989088949	0.245500762859796	0.252036010881903	0.239407000993298	0.473775512906586	0.481508575731969	0.466564854459094	0.47144609054863	0.479151855955748	0.464227213653616	0.000695442073485332	0.000836244234385302	0.00083620512271466
216	9.10992249055047	0.26	3.21362754336802	3.09897615647373	3.32827893026231	0.321770563545952	9.78694875803188	9.48434128821722	10.0895562278465	2.03	1.32	3.09	3.79474612506047	3.91582132560393	4.03689652614739	4.47724195379806	4.62009287177062	4.76294378974318	4.48033317776383	4.62264670935782	4.76626267409193	3.21362754336802	2.48418354688187	-0.0712863544129173	6.94340044720434	0.245500762859796	0.252036010881903	0.239407000993298	0.473775512906586	0.481508575731969	0.466564854459094	0.47144609054863	0.479151855955748	0.464227213653616	0.000695442073485332	0.000836244234385302	0.00083620512271466
216	9.10992249055047	0.26	3.21409534215459	3.09948737693245	3.32870330737673	0.326176453172881	9.83356441601081	9.53255857466918	10.1345702573524	2.01	1.31	3.12	3.84574048940823	3.9671759196265	4.08861134984477	4.5454638146404	4.68899413224573	4.83252444985107	4.54072201735335	4.68483965677396	4.82688116812513	3.21409534215459	2.48320916102678	0.0289471770147067	7.03706815622315	0.245500762859796	0.252036010881903	0.239407000993298	0.473775512906586	0.481508575731969	0.466564854459094	0.47144609054863	0.479151855955748	0.464227213653616	0.000695442073485332	0.000836244234385302	0.00083620512271466
216	9.10992249055047	0.26	3.21481971153137	3.10016706191714	3.32947236114559	0.334128920302323	9.83293334928125	9.53731029066273	10.1285564078998	2.02	1.28	3.13	3.83212215294219	3.95090445500923	4.06968675707627	4.52543354585298	4.66570606143944	4.8059785770259	4.50996243100167	4.64942444952554	4.79098369952175	3.21481971153137	2.47937678003738	0.0133751916231559	6.96191494531715	0.245500762859796	0.252036010881903	0.239407000993298	0.473775512906586	0.481508575731969	0.466564854459094	0.47144609054863	0.479151855955748	0.464227213653616	0.000695442073485332	0.000836244234385302	0.00083620512271466
216	9.10992249055047	0.26	3.215442498702	3.1008638226978	3.33002117470619	0.330188688869261	10.0108031753384	9.70714761831479	10.314458732362	2.01	1.29	3.09	3.92114596372103	4.04380586430172	4.16646576488241	4.6358555222335	4.78087271433108	4.92588990642866	4.629386242199	4.77396783012198	4.92132378924522	3.215442498702	2.47228040743401	0.02141266662815	6.97867645215321	0.245500762859796	0.252036010881903	0.239407000993298	0.473775512906586	0.481508575731969	0.466564854459094	0.47144609054863	0.479151855955748	0.464227213653616	0.000695442073485332	0.000836244234385302	0.00083620512271466
216	9.10992249055047	0.26	3.21635811379167	3.10030034609355	3.3324158814898	0.330346825645788	9.89436599269442	9.59434956492383	10.194382420465	2.02	1.29	3.11	3.86492151442364	3.98577806009405	4.10663460576446	4.56667507221256	4.70947553332596	4.85227599443936	4.55644214633267	4.69814663152729	4.84126153393728	3.21635811379167	2.46119825204632	-0.0660043786389623	6.84183498245759	0.245500762859796	0.252036010881903	0.239407000993298	0.473775512906586	0.481508575731969	0.466564854459094	0.47144609054863	0.479151855955748	0.464227213653616	0.000695442073485332	0.000836244234385302	0.00083620512271466
216	9.10992249055047	0.26	3.21653950182209	3.101696845311	3.33138215833318	0.32691309232297	9.85360912117313	9.5524944521503	10.154723790196	2	1.28	3.09	3.87060160151884	3.99261108563827	4.1146205697577	4.57914830145143	4.72349266428827	4.8678370271251	4.57170451345119	4.71542614341057	4.85939677548551	3.21653950182209	2.46547019698647	0.104093937558814	7.00089428186396	0.245500762859796	0.252036010881903	0.239407000993298	0.473775512906586	0.481508575731969	0.466564854459094	0.47144609054863	0.479151855955748	0.464227213653616	0.000695442073485332	0.000836244234385302	0.00083620512271466
216	9.10992249055047	0.26	3.21666322285753	3.10242505542148	3.33090139029358	0.331717894661991	9.80407863882632	9.50771875228606	10.1004385253666	2	1.28	3.14	3.84742296368616	3.9673488746957	4.08727478570524	4.55044023562797	4.69227951243816	4.83411878924835	4.53498783437239	4.67619868725123	4.81731429097897	3.21666322285753	2.47173814864556	0.0041698213678514	6.9238218183397	0.245500762859796	0.252036010881903	0.239407000993298	0.473775512906586	0.481508575731969	0.466564854459094	0.47144609054863	0.479151855955748	0.464227213653616	0.000695442073485332	0.000836244234385302	0.00083620512271466
216	9.10992249055047	0.26	3.21695741620464	3.10157526705683	3.33233956535246	0.314738569022705	9.55265739707816	9.25246856475767	9.85284622939864	2	1.29	3.1	3.74406464666277	3.86553778505258	3.98701092344238	4.42817849040618	4.57184714715849	4.7155158039108	4.42181000940525	4.56511530630415	4.70876115625467	3.21695741620464	2.46528523034427	0.187100456437886	7.10298368957865	0.245500762859796	0.252036010881903	0.239407000993298	0.473775512906586	0.481508575731969	0.466564854459094	0.47144609054863	0.479151855955748	0.464227213653616	0.000695442073485332	0.000836244234385302	0.00083620512271466
216	9.10992249055047	0.26	3.21828163784664	3.10383002401641	3.33273325167687	0.324667523449835	9.78835242350663	9.48769899626186	10.0890058507514	2	1.29	3.09	3.85071325056707	3.97273758297643	4.09476191538579	4.55725095403205	4.70166459096173	4.84607822789141	4.54995177425972	4.69586729967322	4.83981123318669	3.21828163784664	2.46639943626278	-0.234113186847461	6.70400717918124	0.245500762859796	0.252036010881903	0.239407000993298	0.473775512906586	0.481508575731969	0.466564854459094	0.47144609054863	0.479151855955748	0.464227213653616	0.000695442073485332	0.000836244234385302	0.00083620512271466
216	9.10992249055047	0.26	3.21847324169806	3.10395072857607	3.33299575482004	0.330048235100875	9.81382970045761	9.51605434916682	10.1116050517484	1.99	1.29	3.09	3.88061804077945	4.00204992398635	4.12348180719324	4.59738460044302	4.74124546590095	4.88510633135887	4.59329031877168	4.73796775789027	4.88036597464007	3.21847324169806	2.45292491770406	-0.245416916871153	6.64912298906675	0.245500762859796	0.252036010881903	0.239407000993298	0.473775512906586	0.481508575731969	0.466564854459094	0.47144609054863	0.479151855955748	0.464227213653616	0.000695442073485332	0.000836244234385302	0.00083620512271466
216	9.10992249055047	0.26	3.2186216764873	3.104030513731	3.33321283924359	0.33555299048965	10.067997124211	9.76627311528893	10.3697211331331	2.03	1.31	3.13	3.91704468064738	4.03805977107339	4.1590748614994	4.62393325473324	4.76678730582691	4.90964135692059	4.61943007971352	4.76106072283446	4.9043467130227	3.2186216764873	2.49584077998044	0.0108138586492861	7.04834141984889	0.245500762859796	0.252036010881903	0.239407000993298	0.473775512906586	0.481508575731969	0.466564854459094	0.47144609054863	0.479151855955748	0.464227213653616	0.000695442073485332	0.000836244234385302	0.00083620512271466
216	9.10992249055047	0.26	3.21974624196326	3.10545189110549	3.33404059282104	0.336195140849968	9.8582262935428	9.56321377277576	10.1532388143098	1.99	1.28	3.11	3.90132643158955	4.02167720197541	4.14202797236128	4.62229902826436	4.76489085152248	4.90748267478061	4.61219964992711	4.75332722091087	4.89694810345475	3.21974624196326	2.46218362210045	-0.0192775654112491	6.87004080071128	0.245500762859796	0.252036010881903	0.239407000993298	0.473775512906586	0.481508575731969	0.466564854459094	0.47144609054863	0.479151855955748	0.464227213653616	0.000695442073485332	0.000836244234385302	0.00083620512271466
216	9.10992249055047	0.26	3.22044894971461	3.10553026064773	3.3353676387815	0.331939208409057	9.88405531538685	9.58542695483944	10.1826836759343	1.99	1.28	3.1	3.89623989757407	4.01762496872362	4.13901003987316	4.61263644872444	4.7563404346787	4.90004442063296	4.59963816141234	4.7441543239426	4.8868005214529	3.22044894971461	2.46738479169174	-0.0235443588840851	6.90943720969844	0.245500762859796	0.252036010881903	0.239407000993298	0.473775512906586	0.481508575731969	0.466564854459094	0.47144609054863	0.479151855955748	0.464227213653616	0.000695442073485332	0.000836244234385302	0.00083620512271466
216	9.10992249055047	0.26	3.22066193052463	3.10457547526786	3.33674838578141	0.325278393670467	9.9106634242459	9.60667671522754	10.2146501332642	1.97	1.3	3.06	3.94185255924278	4.06658568209476	4.19131880494675	4.67623601859781	4.82420743889484	4.97217885919187	4.68032347115434	4.82777308932422	4.97620506722695	3.22066193052463	2.4485397158417	0.0254633654544136	6.89363560720741	0.245500762859796	0.252036010881903	0.239407000993298	0.473775512906586	0.481508575731969	0.466564854459094	0.47144609054863	0.479151855955748	0.464227213653616	0.000695442073485332	0.000836244234385302	0.00083620512271466
216	9.10992249055047	0.26	3.22110397012595	3.10660206890291	3.335605871349	0.330523113850171	9.88483688860515	9.58522878813062	10.1844449890797	2.01	1.3	3.11	3.86948567177103	3.99043523672751	4.11138480168399	4.57416492206703	4.71714083780675	4.86011675354647	4.56984118347448	4.71296464362169	4.85507032318275	3.22110397012595	2.4745311358515	-0.0868813272795935	6.87409390162131	0.245500762859796	0.252036010881903	0.239407000993298	0.473775512906586	0.481508575731969	0.466564854459094	0.47144609054863	0.479151855955748	0.464227213653616	0.000695442073485332	0.000836244234385302	0.00083620512271466
216	9.10992249055047	0.26	3.22124890698556	3.10609821148719	3.33639960248393	0.324798262899477	9.85461038527221	9.55201203709487	10.1572087334495	2.01	1.31	3.11	3.8580745856568	3.98029459461732	4.10251460357783	4.56118483209742	4.70567868224797	4.85017253239852	4.55941411655987	4.70379531789645	4.84753370436622	3.22124890698556	2.46997463819392	0.00495912588427674	6.97011382564022	0.245500762859796	0.252036010881903	0.239407000993298	0.473775512906586	0.481508575731969	0.466564854459094	0.47144609054863	0.479151855955748	0.464227213653616	0.000695442073485332	0.000836244234385302	0.00083620512271466
216	9.10992249055047	0.26	3.22155027350005	3.10710807697817	3.33599247002193	0.326119728281104	9.93982440545402	9.63552667347534	10.2441221374327	1.99	1.29	3.11	3.92988378981885	4.05399270100827	4.17810161219769	4.65589061373457	4.80292740810103	4.94996420246748	4.64845859945373	4.79368647901807	4.94324603023546	3.22155027350005	2.46780987323854	0.134009966827565	7.0802681034223	0.245500762859796	0.252036010881903	0.239407000993298	0.473775512906586	0.481508575731969	0.466564854459094	0.47144609054863	0.479151855955748	0.464227213653616	0.000695442073485332	0.000836244234385302	0.00083620512271466
216	9.10992249055047	0.26	3.22314694981875	3.10759501023602	3.33869888940148	0.32635606067987	9.81930552492269	9.51885891824593	10.1197521315995	1.99	1.29	3.05	3.87885845412546	4.00128803001586	4.12371760590627	4.5945518003857	4.73957102059711	4.88459024080853	4.59702518077529	4.74211910232677	4.88621816852624	3.22314694981875	2.44060314468186	-0.00302662755088289	6.86100154032773	0.245500762859796	0.252036010881903	0.239407000993298	0.473775512906586	0.481508575731969	0.466564854459094	0.47144609054863	0.479151855955748	0.464227213653616	0.000695442073485332	0.000836244234385302	0.00083620512271466
216	9.10992249055047	0.26	3.22380926503556	3.10904255416678	3.33857597590435	0.32712710986829	9.78626015503067	9.48734896624834	10.085171343813	2	1.28	3.09	3.84683033890766	3.96802969962871	4.08922906034977	4.55169762634544	4.69510474179032	4.8385118572352	4.54284118202724	4.68664397185604	4.8306800627788	3.22380926503556	2.45934815390886	0.0167229984446656	6.90682338692432	0.245500762859796	0.252036010881903	0.239407000993298	0.473775512906586	0.481508575731969	0.466564854459094	0.47144609054863	0.479151855955748	0.464227213653616	0.000695442073485332	0.000836244234385302	0.00083620512271466
216	9.10992249055047	0.26	3.22445134227278	3.10952824795968	3.33937443658588	0.324605473694009	9.73718492863902	9.43806080797103	10.036309049307	1.99	1.3	3.04	3.84826341809624	3.97022792271828	4.09219242734031	4.55891233641343	4.70339971274825	4.84788708908306	4.56318336754623	4.7062682450943	4.85063338364912	3.22445134227278	2.45257529436029	0.143934492123444	7.03689371266743	0.245500762859796	0.252036010881903	0.239407000993298	0.473775512906586	0.481508575731969	0.466564854459094	0.47144609054863	0.479151855955748	0.464227213653616	0.000695442073485332	0.000836244234385302	0.00083620512271466
216	9.10992249055047	0.26	3.22609080765439	3.11161023342094	3.34057138188784	0.326669965079881	9.60079321926141	9.30724214470831	9.89434429381451	2.01	1.3	3.12	3.7589111004873	3.87746742206372	3.99602374364014	4.44387286113419	4.58403292501573	4.72419298889728	4.43525256568229	4.5753182194999	4.71667874865095	3.22609080765439	2.463323459526	0.0317604800209772	6.96637955630631	0.245500762859796	0.252036010881903	0.239407000993298	0.473775512906586	0.481508575731969	0.466564854459094	0.47144609054863	0.479151855955748	0.464227213653616	0.000695442073485332	0.000836244234385302	0.00083620512271466
216	9.10992249055047	0.26	3.22661417514077	3.11183293637954	3.341395413902	0.330411398791344	9.82551589136338	9.52763060977695	10.1234011729498	2.04	1.3	3.13	3.80544666137396	3.92442551316973	4.04340436496551	4.48820389252622	4.62852942938851	4.76885496625079	4.48133955606359	4.61955296895253	4.76100668238266	3.22661417514077	2.48545101689647	0.163730918578701	7.19127565388352	0.245500762859796	0.252036010881903	0.239407000993298	0.473775512906586	0.481508575731969	0.466564854459094	0.47144609054863	0.479151855955748	0.464227213653616	0.000695442073485332	0.000836244234385302	0.00083620512271466
216	9.10992249055047	0.26	3.22881917697777	3.11354816740484	3.3440901865507	0.334468160655828	10.059162127202	9.75696801159666	10.3613562428074	1.99	1.28	3.07	3.97507133200533	4.09818777188869	4.22130421177205	4.70830716746439	4.85413348551517	4.99995980356594	4.70309260842744	4.84848426343062	4.99427564944821	3.22881917697777	2.45820098820674	0.00202787272320412	6.91105282889386	0.245500762859796	0.252036010881903	0.239407000993298	0.473775512906586	0.481508575731969	0.466564854459094	0.47144609054863	0.479151855955748	0.464227213653616	0.000695442073485332	0.000836244234385302	0.00083620512271466
216	9.10992249055047	0.26	3.22883012497435	3.11421936839522	3.34344088155348	0.333195318690679	10.0288903581222	9.72674221765519	10.3310384985891	1.98	1.31	3.08	3.97005676888814	4.09338123286854	4.21670569684894	4.70425210030373	4.85038335294602	4.99651460558831	4.70650402033217	4.85250264885963	4.99908120855186	3.22883012497435	2.46532908056964	0.0897898326627395	7.02682973179435	0.245500762859796	0.252036010881903	0.239407000993298	0.473775512906586	0.481508575731969	0.466564854459094	0.47144609054863	0.479151855955748	0.464227213653616	0.000695442073485332	0.000836244234385302	0.00083620512271466
216	9.10992249055047	0.26	3.22984075415648	3.1129841310107	3.34669737730227	0.325997655275712	9.97615685078816	9.67066199464476	10.2816517069316	1.99	1.3	3.08	3.92973531386313	4.05387510130013	4.17801488873713	4.65199519521073	4.79895107100575	4.94590694680078	4.65016028540066	4.79466737934153	4.94254498106884	3.22984075415648	2.44894209330944	0.116512171723026	7.02356387034458	0.245500762859796	0.252036010881903	0.239407000993298	0.473775512906586	0.481508575731969	0.466564854459094	0.47144609054863	0.479151855955748	0.464227213653616	0.000695442073485332	0.000836244234385302	0.00083620512271466
216	9.10992249055047	0.26	3.23088454170684	3.11613797748761	3.34563110592606	0.333128564953472	9.98908029929381	9.68808633097787	10.2900742676098	2.02	1.3	3.12	3.89787756000364	4.0189786314344	4.14007970286517	4.60439675156696	4.74744828957026	4.89049982757357	4.5996580579152	4.7422160927019	4.88445759797661	3.23088454170684	2.48285731627158	-0.0187520104645597	6.96770544872978	0.245500762859796	0.252036010881903	0.239407000993298	0.473775512906586	0.481508575731969	0.466564854459094	0.47144609054863	0.479151855955748	0.464227213653616	0.000695442073485332	0.000836244234385302	0.00083620512271466
216	9.10992249055047	0.26	3.2333215150219	3.11863206885799	3.3480109611858	0.334738679640591	9.99910814967539	9.69890059229307	10.2993157070577	1.96	1.27	3.06	3.99702790513295	4.12074687438834	4.24446584364372	4.74621962296399	4.89312812937164	5.04003663577929	4.73780737242455	4.88641279565579	5.0321710041262	3.2333215150219	2.43486484824347	0.0365844577066678	6.83767195545573	0.245500762859796	0.252036010881903	0.239407000993298	0.473775512906586	0.481508575731969	0.466564854459094	0.47144609054863	0.479151855955748	0.464227213653616	0.000695442073485332	0.000836244234385302	0.00083620512271466
216	9.10992249055047	0.26	3.2343032925716	3.11932098988487	3.34928559525833	0.32681437212713	9.80044563388595	9.50088838323989	10.100002884532	2	1.3	3.14	3.85407673134183	3.97559343408053	4.09711013681923	4.5607218013512	4.70451859473152	4.84831538811185	4.54853094222332	4.69211749917656	4.83646321439853	3.2343032925716	2.47498869603044	-0.063949828581156	6.91513006490875	0.245500762859796	0.252036010881903	0.239407000993298	0.473775512906586	0.481508575731969	0.466564854459094	0.47144609054863	0.479151855955748	0.464227213653616	0.000695442073485332	0.000836244234385302	0.00083620512271466
216	9.10992249055047	0.26	3.23484150095043	3.11879340997455	3.35088959192631	0.320679952250927	9.85973424423911	9.55411289566087	10.1653555928173	2.01	1.29	3.08	3.85943650410989	3.98289393045806	4.10635135680623	4.56292577204475	4.70888673599234	4.85484769993992	4.55512069328165	4.7019272366487	4.84733473175823	3.23484150095043	2.45902915899335	-0.0582874862916172	6.85824801845955	0.245500762859796	0.252036010881903	0.239407000993298	0.473775512906586	0.481508575731969	0.466564854459094	0.47144609054863	0.479151855955748	0.464227213653616	0.000695442073485332	0.000836244234385302	0.00083620512271466
216	9.10992249055047	0.26	3.23577393161574	3.12082454713988	3.3507233160916	0.333061157816257	9.87321791719851	9.57567000833091	10.1707658260661	2	1.29	3.1	3.8865108226192	4.00727763758416	4.12804445254913	4.5996406731074	4.74256680387786	4.88549293464832	4.59127232970645	4.73431251988147	4.87694846011192	3.23577393161574	2.45981091412593	0.0910162366096901	6.9961487986594	0.245500762859796	0.252036010881903	0.239407000993298	0.473775512906586	0.481508575731969	0.466564854459094	0.47144609054863	0.479151855955748	0.464227213653616	0.000695442073485332	0.000836244234385302	0.00083620512271466
216	9.10992249055047	0.26	3.23676283124007	3.12058839503503	3.35293726744511	0.3293547747425	9.84591264385341	9.54669473556856	10.1451305521383	1.99	1.3	3.04	3.88021887639277	4.00183489199197	4.12345090759116	4.59359843392404	4.73757359527264	4.88154875662125	4.59689665130778	4.74137707455831	4.88500742435591	3.23676283124007	2.437021171218	-0.13518693020598	6.70506296368322	0.245500762859796	0.252036010881903	0.239407000993298	0.473775512906586	0.481508575731969	0.466564854459094	0.47144609054863	0.479151855955748	0.464227213653616	0.000695442073485332	0.000836244234385302	0.00083620512271466
216	9.10992249055047	0.26	3.23718200199017	3.12153529785183	3.35282870612852	0.328505408544445	9.83870033079743	9.53912579281634	10.1382748687785	2.01	1.3	3.12	3.84843868562732	3.96929821366327	4.09015774169922	4.54866534860505	4.6915153696484	4.83436539069174	4.54495458642598	4.68624457204659	4.82877257344539	3.23718200199017	2.47364505124414	0.0668344768836915	7.05362438503033	0.245500762859796	0.252036010881903	0.239407000993298	0.473775512906586	0.481508575731969	0.466564854459094	0.47144609054863	0.479151855955748	0.464227213653616	0.000695442073485332	0.000836244234385302	0.00083620512271466
216	9.10992249055047	0.26	3.2377658093119	3.12282145006522	3.35271016855859	0.332190825597486	9.9333167432794	9.63337022475043	10.2332632618084	2.05	1.31	3.12	3.83423487397443	3.95361836851886	4.0730018630633	4.51879344190744	4.65949148726744	4.80018953262745	4.51595871775069	4.65674943270753	4.79776056097153	3.2377658093119	2.49363481806406	0.0485947313888993	7.10354192051546	0.245500762859796	0.252036010881903	0.239407000993298	0.473775512906586	0.481508575731969	0.466564854459094	0.47144609054863	0.479151855955748	0.464227213653616	0.000695442073485332	0.000836244234385302	0.00083620512271466
216	9.10992249055047	0.26	3.23781514215366	3.12264804265463	3.3529822416527	0.338508959349407	10.1770179582959	9.874037507032	10.4799984095598	2.02	1.29	3.06	3.96957031087117	4.09137481113308	4.213179311395	4.68829346934141	4.83215167020271	4.976009871064	4.68745819276472	4.83094859481183	4.97523621933506	3.23781514215366	2.46874408985421	0.0101385644536402	6.95924543876027	0.245500762859796	0.252036010881903	0.239407000993298	0.473775512906586	0.481508575731969	0.466564854459094	0.47144609054863	0.479151855955748	0.464227213653616	0.000695442073485332	0.000836244234385302	0.00083620512271466
216	9.10992249055047	0.26	3.23788652509331	3.12031776279591	3.3554552873907	0.322237537632057	9.82025034786494	9.51693777141788	10.123562924312	1.98	1.28	3.11	3.8861783531267	4.01003402993482	4.13388970674293	4.60531523619304	4.75209039257115	4.89886554894926	4.5924926589819	4.73937859487683	4.88575734466892	3.23788652509331	2.4508251416641	0.0066446488838768	6.92066866490179	0.245500762859796	0.252036010881903	0.239407000993298	0.473775512906586	0.481508575731969	0.466564854459094	0.47144609054863	0.479151855955748	0.464227213653616	0.000695442073485332	0.000836244234385302	0.00083620512271466
216	9.10992249055047	0.26	3.2388203610101	3.1238678925299	3.35377282949029	0.326787957103255	9.86699966473558	9.56539003895934	10.1686092905118	1.98	1.27	3.05	3.9050036220936	4.02813364358958	4.15126366508556	4.62737617660862	4.77328357727585	4.91919097794309	4.62223016278497	4.7658359618464	4.91374071190262	3.2388203610101	2.44323785193916	-0.117314834390557	6.72943485713026	0.245500762859796	0.252036010881903	0.239407000993298	0.473775512906586	0.481508575731969	0.466564854459094	0.47144609054863	0.479151855955748	0.464227213653616	0.000695442073485332	0.000836244234385302	0.00083620512271466
216	9.10992249055047	0.26	3.23910523491846	3.12339297963865	3.35481749019827	0.340302866557291	10.1627369871858	9.86138965656422	10.4640843178074	1.99	1.29	3.04	4.02093880752846	4.14381187293206	4.26668493833566	4.76349273137874	4.90905698439259	5.05462123740644	4.76668842271417	4.91209596163595	5.05880826578258	3.23910523491846	2.43634060827766	-0.0997775365959289	6.75781396665656	0.245500762859796	0.252036010881903	0.239407000993298	0.473775512906586	0.481508575731969	0.466564854459094	0.47144609054863	0.479151855955748	0.464227213653616	0.000695442073485332	0.000836244234385302	0.00083620512271466
216	9.10992249055047	0.26	3.23953950203274	3.12367931798895	3.35539968607653	0.32465950943868	9.86821391906623	9.56510197242735	10.1713258657051	2	1.3	3.07	3.87829427247968	4.00119493051327	4.12409558854686	4.58891078711781	4.73433042672489	4.87975006633198	4.59026632794536	4.73407540316559	4.88045049225014	3.23953950203274	2.45010647607667	0.0606149524519312	6.97008940815701	0.245500762859796	0.252036010881903	0.239407000993298	0.473775512906586	0.481508575731969	0.466564854459094	0.47144609054863	0.479151855955748	0.464227213653616	0.000695442073485332	0.000836244234385302	0.00083620512271466
216	9.10992249055047	0.26	3.24127924790532	3.12435248097838	3.35820601483227	0.32874733773609	9.7922128113575	9.49421717850563	10.0902084442094	1.97	1.28	3.06	3.89111819337737	4.01324898170209	4.1353797700268	4.61485804693592	4.75970490669931	4.9045517664627	4.60940395304937	4.75552414217206	4.89886382079803	3.24127924790532	2.4438509745631	0.0671909837471467	6.89184976164919	0.245500762859796	0.252036010881903	0.239407000993298	0.473775512906586	0.481508575731969	0.466564854459094	0.47144609054863	0.479151855955748	0.464227213653616	0.000695442073485332	0.000836244234385302	0.00083620512271466
216	9.10992249055047	0.26	3.2424180274548	3.12530063753048	3.35953541737911	0.326245370182138	9.79263198740277	9.49292607927962	10.0923378955259	2.01	1.3	3.06	3.83714435084608	3.95828875065133	4.07943315045658	4.53718855469844	4.68043439952598	4.82368024435353	4.53780453426462	4.67989844493732	4.82238209974889	3.2424180274548	2.43913896939951	-0.223950193349576	6.66716185299083	0.245500762859796	0.252036010881903	0.239407000993298	0.473775512906586	0.481508575731969	0.466564854459094	0.47144609054863	0.479151855955748	0.464227213653616	0.000695442073485332	0.000836244234385302	0.00083620512271466
216	9.10992249055047	0.26	3.24277968440479	3.12727569169317	3.35828367711641	0.330443303845589	9.94972850360345	9.64809915286069	10.2513578543462	2.02	1.32	3.12	3.88726909267919	4.00879711949674	4.13032514631428	4.5932569294563	4.73685631452437	4.88045569959244	4.59521285571564	4.73655310190155	4.8799098155883	3.24277968440479	2.48478133135848	0.00801260024416863	7.03607581547408	0.245500762859796	0.252036010881903	0.239407000993298	0.473775512906586	0.481508575731969	0.466564854459094	0.47144609054863	0.479151855955748	0.464227213653616	0.000695442073485332	0.000836244234385302	0.00083620512271466
216	9.10992249055047	0.26	3.24288830054867	3.12762429552792	3.35815230556941	0.324228169453367	9.7086776927446	9.41017247862654	10.0071829068627	2.02	1.29	3.07	3.78900498742171	3.90919808139885	4.029391175376	4.4765368746951	4.6185395426933	4.76054221069151	4.47222204849121	4.61548948465683	4.7575452273013	3.24288830054867	2.45346684973938	0.195827641441163	7.11351563638954	0.245500762859796	0.252036010881903	0.239407000993298	0.473775512906586	0.481508575731969	0.466564854459094	0.47144609054863	0.479151855955748	0.464227213653616	0.000695442073485332	0.000836244234385302	0.00083620512271466
216	9.10992249055047	0.26	3.24325805834959	3.1275525127647	3.35896360393448	0.333494445132106	10.0047639340798	9.70354546421362	10.3059824039459	2.02	1.29	3.12	3.90182839696845	4.02294936082126	4.14407032467408	4.60848885547087	4.75154604694379	4.89460323841671	4.60056792385549	4.74237524193002	4.88580605442635	3.24325805834959	2.47431163471829	0.13522137642439	7.08582744937269	0.245500762859796	0.252036010881903	0.239407000993298	0.473775512906586	0.481508575731969	0.466564854459094	0.47144609054863	0.479151855955748	0.464227213653616	0.000695442073485332	0.000836244234385302	0.00083620512271466
216	9.10992249055047	0.26	3.24333735305547	3.12779134266693	3.35888336344401	0.323526664938549	9.94230485100638	9.63612645468516	10.2484832473276	2	1.3	3.09	3.90493655750823	4.02901205802562	4.15308755854302	4.61988315714851	4.76667537940702	4.91346760166552	4.61849071572146	4.76463718812555	4.91243868360341	3.24333735305547	2.46785518444784	-0.0372608576939735	6.94705247763854	0.245500762859796	0.252036010881903	0.239407000993298	0.473775512906586	0.481508575731969	0.466564854459094	0.47144609054863	0.479151855955748	0.464227213653616	0.000695442073485332	0.000836244234385302	0.00083620512271466
216	9.10992249055047	0.26	3.24444703915942	3.12778943778501	3.36110464053383	0.320498307537947	9.74957165481525	9.44723896738492	10.0519043422456	2.02	1.29	3.14	3.79246693819727	3.9138343266347	4.03520171507213	4.47772799483733	4.62102526327045	4.76432253170357	4.46538407654193	4.60815148101731	4.75132956437822	3.24444703915942	2.47205891683736	-0.056491272206881	6.93047875624679	0.245500762859796	0.252036010881903	0.239407000993298	0.473775512906586	0.481508575731969	0.466564854459094	0.47144609054863	0.479151855955748	0.464227213653616	0.000695442073485332	0.000836244234385302	0.00083620512271466
216	9.10992249055047	0.26	3.24485222709646	3.12941359994781	3.36029085424512	0.33366018402266	9.89715141196852	9.59928394513533	10.1950188788017	1.97	1.27	3.06	3.93602680187286	4.05816240485766	4.18029800784246	4.668599530034	4.81346699344252	4.95833445685103	4.65984333190566	4.80383199086365	4.94861763929972	3.24485222709646	2.44477762365378	0.00150077140454684	6.82232459380148	0.245500762859796	0.252036010881903	0.239407000993298	0.473775512906586	0.481508575731969	0.466564854459094	0.47144609054863	0.479151855955748	0.464227213653616	0.000695442073485332	0.000836244234385302	0.00083620512271466
216	9.10992249055047	0.26	3.2466603062193	3.13045737802191	3.36286323441668	0.324881477269681	9.85493547610567	9.5523845482459	10.1574864039654	1.99	1.28	3.08	3.89084138814492	4.01407529546858	4.13730920279223	4.60831341255634	4.75427168002303	4.90022994748972	4.60085347390385	4.74603381367532	4.89232062784488	3.2466603062193	2.44959512867373	-0.0444237522084633	6.83682822743564	0.245500762859796	0.252036010881903	0.239407000993298	0.473775512906586	0.481508575731969	0.466564854459094	0.47144609054863	0.479151855955748	0.464227213653616	0.000695442073485332	0.000836244234385302	0.00083620512271466
216	9.10992249055047	0.26	3.25043766259148	3.13474766117958	3.36612766400338	0.333277771225059	9.94187263582747	9.64240171614853	10.2413435555064	1.99	1.28	3.14	3.9203344502916	4.04209106216472	4.16384767403784	4.64140165085551	4.78555295899414	4.92970426713278	4.62289185416004	4.76701382581412	4.90985050546629	3.25043766259148	2.46824370487937	-0.109577277265286	6.79403120100622	0.245500762859796	0.252036010881903	0.239407000993298	0.473775512906586	0.481508575731969	0.466564854459094	0.47144609054863	0.479151855955748	0.464227213653616	0.000695442073485332	0.000836244234385302	0.00083620512271466
216	9.10992249055047	0.26	3.25051293951412	3.13509481816042	3.36593106086781	0.328386274964723	9.93330290339468	9.63076615872982	10.2358396480595	2.01	1.31	3.1	3.88189260296147	4.00383670708386	4.12578081120625	4.58731234251589	4.73141619884384	4.87552005517178	4.58843369412562	4.73234205349891	4.87572947802172	3.25051293951412	2.47461750747205	-0.0411208316446513	6.9312609035413	0.245500762859796	0.252036010881903	0.239407000993298	0.473775512906586	0.481508575731969	0.466564854459094	0.47144609054863	0.479151855955748	0.464227213653616	0.000695442073485332	0.000836244234385302	0.00083620512271466
216	9.10992249055047	0.26	3.25298056940879	3.13673390666453	3.36922723215305	0.326635249614355	9.86200273338089	9.5604411950953	10.1635642716665	2.01	1.29	3.07	3.86418528185437	3.98607188039486	4.10795847893535	4.56909919742555	4.71322064061396	4.85734208380237	4.56654363464192	4.71120196449798	4.8540615582169	3.25298056940879	2.45653069705144	-0.000906339642574222	6.89773401605481	0.245500762859796	0.252036010881903	0.239407000993298	0.473775512906586	0.481508575731969	0.466564854459094	0.47144609054863	0.479151855955748	0.464227213653616	0.000695442073485332	0.000836244234385302	0.00083620512271466
216	9.10992249055047	0.26	3.25376517990248	3.13739671240625	3.3701336473987	0.330636702258744	9.91268853905822	9.61231335771164	10.2130637204048	2.02	1.3	3.1	3.8706206659293	3.99157369161479	4.11252671730028	4.57301884954027	4.71592111615541	4.85882338277054	4.5700597371645	4.71325093772178	4.85627429586283	3.25376517990248	2.46507645601201	0.148911834985086	7.07799583326268	0.245500762859796	0.252036010881903	0.239407000993298	0.473775512906586	0.481508575731969	0.466564854459094	0.47144609054863	0.479151855955748	0.464227213653616	0.000695442073485332	0.000836244234385302	0.00083620512271466
216	9.10992249055047	0.26	3.25381773078391	3.13803739206791	3.3695980694999	0.327310477022494	9.81614916597504	9.51644988881417	10.1158484431359	1.99	1.29	3.04	3.87730339022112	3.99941037727609	4.12151736433105	4.59256207699186	4.737194534565	4.88182699213815	4.59506051763031	4.73860196578935	4.88467810680092	3.25381773078391	2.44178311369926	-0.0593360076122249	6.80112963377847	0.245500762859796	0.252036010881903	0.239407000993298	0.473775512906586	0.481508575731969	0.466564854459094	0.47144609054863	0.479151855955748	0.464227213653616	0.000695442073485332	0.000836244234385302	0.00083620512271466
216	9.10992249055047	0.26	3.25596716825254	3.13998381795235	3.37195051855274	0.332357197332827	9.99002522360058	9.68847941630171	10.2915710308994	2	1.28	3.11	3.93436608616609	4.05681993539097	4.17927378461586	4.65680756157687	4.80174679664697	4.94668603171707	4.64470231140255	4.7902433615807	4.93548722509602	3.25596716825254	2.46202892515782	-0.0688364806192325	6.85535074549975	0.245500762859796	0.252036010881903	0.239407000993298	0.473775512906586	0.481508575731969	0.466564854459094	0.47144609054863	0.479151855955748	0.464227213653616	0.000695442073485332	0.000836244234385302	0.00083620512271466
216	9.10992249055047	0.26	3.25615997273588	3.13978791687444	3.37253202859733	0.333391416946114	9.97391200276359	9.67355279975582	10.2742712057714	1.99	1.28	3.05	3.93196357825681	4.05404917297756	4.17613476769831	4.65490360297695	4.79943614083661	4.94396867869627	4.65151125089522	4.79570242940394	4.94105825255566	3.25615997273588	2.44204434417963	-0.019172347055118	6.81787905620226	0.245500762859796	0.252036010881903	0.239407000993298	0.473775512906586	0.481508575731969	0.466564854459094	0.47144609054863	0.479151855955748	0.464227213653616	0.000695442073485332	0.000836244234385302	0.00083620512271466
216	9.10992249055047	0.26	3.25657498698824	3.14084243174552	3.37230754223096	0.337892910851962	10.0014096756825	9.70324721505015	10.2995721363148	1.99	1.27	3.06	3.94436277348806	4.06556559189565	4.18676841030324	4.66966717076155	4.81315722343264	4.95664727610373	4.66204623083602	4.80466322628809	4.94694069260865	3.25657498698824	2.44892013862148	0.121595256311806	6.95068494383201	0.245500762859796	0.252036010881903	0.239407000993298	0.473775512906586	0.481508575731969	0.466564854459094	0.47144609054863	0.479151855955748	0.464227213653616	0.000695442073485332	0.000836244234385302	0.00083620512271466
216	9.10992249055047	0.26	3.25729410359114	3.14112534137853	3.37346286580374	0.332401408659533	9.84656153168212	9.54937573801044	10.1437473253538	2.01	1.3	3.12	3.85119617253003	3.97104911606466	4.09090205959928	4.55157419950525	4.69322358351172	4.83487296751819	4.54315788499922	4.68551842846451	4.82870275799742	3.25729410359114	2.47170615770235	-0.00331545468762323	6.97860141139355	0.245500762859796	0.252036010881903	0.239407000993298	0.473775512906586	0.481508575731969	0.466564854459094	0.47144609054863	0.479151855955748	0.464227213653616	0.000695442073485332	0.000836244234385302	0.00083620512271466
216	9.10992249055047	0.26	3.25736660087052	3.14139984882114	3.3733333529199	0.333721667769722	10.0937161132494	9.78997477909812	10.3974574474007	2	1.27	3.06	3.97016827084981	4.09334572887224	4.21652318689468	4.69779712640554	4.84354981718805	4.98930250797057	4.68712217318965	4.83256974835196	4.97950569392536	3.25736660087052	2.45766040863859	-0.0532966097724908	6.83086095288877	0.245500762859796	0.252036010881903	0.239407000993298	0.473775512906586	0.481508575731969	0.466564854459094	0.47144609054863	0.479151855955748	0.464227213653616	0.000695442073485332	0.000836244234385302	0.00083620512271466
216	9.10992249055047	0.26	3.25796539175535	3.14043433244914	3.37549645106156	0.328427442408733	10.0401061484992	9.73434505439153	10.3458672426069	1.99	1.28	3.02	3.9653007173911	4.08985297838461	4.21440523937813	4.69659162603008	4.84411413382367	4.99163664161726	4.69581488407273	4.8445226062993	4.9946933080953	3.25796539175535	2.42228021823283	-0.0409237917459951	6.76171112881601	0.245500762859796	0.252036010881903	0.239407000993298	0.473775512906586	0.481508575731969	0.466564854459094	0.47144609054863	0.479151855955748	0.464227213653616	0.000695442073485332	0.000836244234385302	0.00083620512271466
216	9.10992249055047	0.26	3.25855755255197	3.14278247272447	3.37433263237948	0.322501754466427	9.7377825268218	9.43719892391725	10.0383661297264	2.01	1.31	3.11	3.81293012588553	3.93437551281674	4.05582089974796	4.50812625684825	4.65171429007258	4.79530232329691	4.5045248764769	4.64843043419003	4.79204182786742	3.25855755255197	2.46749245545727	0.138037939968387	7.09712152033782	0.245500762859796	0.252036010881903	0.239407000993298	0.473775512906586	0.481508575731969	0.466564854459094	0.47144609054863	0.479151855955748	0.464227213653616	0.000695442073485332	0.000836244234385302	0.00083620512271466
216	9.10992249055047	0.26	3.25874443020144	3.14160315947005	3.37588570093282	0.324987058535653	9.80530414687874	9.50434936142282	10.1062589323346	1.97	1.29	3.04	3.90294179957223	4.02652827217232	4.15011474477241	4.63087661549979	4.77751311057092	4.92414960564204	4.63319584253908	4.77845653346529	4.92513455460899	3.25874443020144	2.4319402284376	0.0978855294413612	6.89486411831907	0.245500762859796	0.252036010881903	0.239407000993298	0.473775512906586	0.481508575731969	0.466564854459094	0.47144609054863	0.479151855955748	0.464227213653616	0.000695442073485332	0.000836244234385302	0.00083620512271466
216	9.10992249055047	0.26	3.26083182834154	3.14389529346207	3.377768363221	0.327464893756671	9.90195423122491	9.59974119904427	10.2041672634055	2.01	1.29	3.07	3.87192966505201	3.99382332657926	4.11571698810651	4.5761854689045	4.72025006999148	4.86431467107846	4.57417731396093	4.71867536398995	4.86203164038999	3.26083182834154	2.46110380678959	0.0359646451481096	6.94832485597871	0.245500762859796	0.252036010881903	0.239407000993298	0.473775512906586	0.481508575731969	0.466564854459094	0.47144609054863	0.479151855955748	0.464227213653616	0.000695442073485332	0.000836244234385302	0.00083620512271466
216	9.10992249055047	0.26	3.26132662106537	3.14318386061357	3.37946938151718	0.324891095175165	9.847836362851	9.54551000956165	10.1501627161404	1.98	1.28	3.03	3.90183864013653	4.02541806606708	4.14899749199763	4.62490635445442	4.77138685377256	4.91786735309071	4.62306452774638	4.7708593667735	4.91650084530608	3.26132662106537	2.42481021654539	0.024466239877233	6.79566682246928	0.245500762859796	0.252036010881903	0.239407000993298	0.473775512906586	0.481508575731969	0.466564854459094	0.47144609054863	0.479151855955748	0.464227213653616	0.000695442073485332	0.000836244234385302	0.00083620512271466
216	9.10992249055047	0.26	3.26229150378045	3.14588833394715	3.37869467361374	0.331491980449557	10.0322748830893	9.72886243908866	10.3356873270899	1.98	1.29	3.04	3.98365130767296	4.10788879040795	4.23212627314294	4.72365973195971	4.87097573656708	5.01829174117445	4.72336285196504	4.87086276222654	5.01827711166003	3.26229150378045	2.44426631131673	-0.056104219003682	6.7896004766342	0.245500762859796	0.252036010881903	0.239407000993298	0.473775512906586	0.481508575731969	0.466564854459094	0.47144609054863	0.479151855955748	0.464227213653616	0.000695442073485332	0.000836244234385302	0.00083620512271466
216	9.10992249055047	0.26	3.26270992262837	3.14652544428729	3.37889440096945	0.327135842472706	9.95094450115355	9.6470092284673	10.2548797738398	2.01	1.31	3.09	3.90332456492831	4.02630133295332	4.14927810097834	4.61643789409302	4.76188175933158	4.90732562457013	4.6166788761974	4.76216610463699	4.90839784305923	3.26270992262837	2.46576286984298	0.0298235219651611	6.99619966090282	0.245500762859796	0.252036010881903	0.239407000993298	0.473775512906586	0.481508575731969	0.466564854459094	0.47144609054863	0.479151855955748	0.464227213653616	0.000695442073485332	0.000836244234385302	0.00083620512271466
216	9.10992249055047	0.26	3.26379513166074	3.14772846311638	3.3798618002051	0.329233714756463	9.92665160232597	9.62489734286749	10.2284058617844	1.98	1.29	3.05	3.93873627467619	4.0622212746121	4.18570627454801	4.66979367958091	4.81619837185018	4.96260306411945	4.67087863836206	4.81625248689466	4.96308031905739	3.26379513166074	2.44584848839073	0.079456379522271	6.91929655168616	0.245500762859796	0.252036010881903	0.239407000993298	0.473775512906586	0.481508575731969	0.466564854459094	0.47144609054863	0.479151855955748	0.464227213653616	0.000695442073485332	0.000836244234385302	0.00083620512271466
216	9.10992249055047	0.26	3.26424005182833	3.14786221327447	3.38061789038218	0.32165642312048	9.76938554247272	9.46724210809022	10.0715289768552	2	1.3	3.09	3.84455054001453	3.96724790959214	4.08994527916975	4.55050647005778	4.69573415488356	4.84096183970933	4.54770859156576	4.69167941403612	4.83872972366663	3.26424005182833	2.45124038284175	-0.217844334212112	6.68756087214883	0.245500762859796	0.252036010881903	0.239407000993298	0.473775512906586	0.481508575731969	0.466564854459094	0.47144609054863	0.479151855955748	0.464227213653616	0.000695442073485332	0.000836244234385302	0.00083620512271466
216	9.10992249055047	0.26	3.2653498759035	3.14940817693682	3.38129157487019	0.330152652834949	9.9841470575291	9.68127538051323	10.287018734545	1.98	1.29	3.11	3.95975112992873	4.08362907143435	4.20750701293996	4.69417657284037	4.84103048153988	4.98788439023939	4.68547251608535	4.83163283140891	4.97807164958099	3.2653498759035	2.45936487782894	-0.103750068150375	6.80337912132113	0.245500762859796	0.252036010881903	0.239407000993298	0.473775512906586	0.481508575731969	0.466564854459094	0.47144609054863	0.479151855955748	0.464227213653616	0.000695442073485332	0.000836244234385302	0.00083620512271466
216	9.10992249055047	0.26	3.26669232590233	3.14998318427218	3.38340146753248	0.326520041003485	9.83980199018161	9.53884048921849	10.1407634911447	2	1.29	3.11	3.86479848454552	3.9867373673839	4.10867625022229	4.5722136457609	4.71647229890723	4.86073095205355	4.56275270543491	4.70734094053544	4.8512903568133	3.26669232590233	2.45924012633166	-0.0661666186462775	6.8443985554321	0.245500762859796	0.252036010881903	0.239407000993298	0.473775512906586	0.481508575731969	0.466564854459094	0.47144609054863	0.479151855955748	0.464227213653616	0.000695442073485332	0.000836244234385302	0.00083620512271466
216	9.10992249055047	0.26	3.26697780167615	3.15098879064797	3.38296681270433	0.323067261566966	9.78432015945828	9.48269045614772	10.0859498627688	1.99	1.31	3.09	3.86735355801194	3.99036808766411	4.11338261731628	4.58175812979677	4.72749676291174	4.87323539602671	4.58182471739474	4.72696903947214	4.87298787526467	3.26697780167615	2.46164983752822	-0.0345195003071475	6.93678039997733	0.245500762859796	0.252036010881903	0.239407000993298	0.473775512906586	0.481508575731969	0.466564854459094	0.47144609054863	0.479151855955748	0.464227213653616	0.000695442073485332	0.000836244234385302	0.00083620512271466
216	9.10992249055047	0.26	3.26733404804585	3.15135855734177	3.38330953874992	0.334164515389325	10.0598661602216	9.75744465300644	10.3622876674368	2.02	1.3	3.12	3.93061999214319	4.05244533316091	4.17427067417864	4.64430200678279	4.78824715459575	4.9321923024087	4.63763279139948	4.78304815760614	4.92476588908726	3.26733404804585	2.47225872726242	0.117820409611339	7.10358382319855	0.245500762859796	0.252036010881903	0.239407000993298	0.473775512906586	0.481508575731969	0.466564854459094	0.47144609054863	0.479151855955748	0.464227213653616	0.000695442073485332	0.000836244234385302	0.00083620512271466
216	9.10992249055047	0.26	3.26803275783586	3.1508901272907	3.38517538838102	0.31166156620605	9.600636521471	9.29677438937379	9.90449865356821	2	1.29	3.09	3.76337310804714	3.88637776843726	4.00938242882738	4.45136753655206	4.59685907735476	4.74235061815745	4.44658483093956	4.59045200815986	4.73547761173241	3.26803275783586	2.45226710949205	-0.147331747239992	6.76728152315759	0.245500762859796	0.252036010881903	0.239407000993298	0.473775512906586	0.481508575731969	0.466564854459094	0.47144609054863	0.479151855955748	0.464227213653616	0.000695442073485332	0.000836244234385302	0.00083620512271466
216	9.10992249055047	0.26	3.26831383531471	3.15234372636521	3.38428394426422	0.331747899340701	10.0693463753084	9.76498851391417	10.3737042367027	1.96	1.28	3.03	4.02439111207864	4.14982444674575	4.27525778141286	4.77874507810061	4.92769032571114	5.07663557332168	4.77903694028668	4.92670408745499	5.07732384198145	3.26831383531471	2.42954616677745	0.0315779538309729	6.82435436040273	0.245500762859796	0.252036010881903	0.239407000993298	0.473775512906586	0.481508575731969	0.466564854459094	0.47144609054863	0.479151855955748	0.464227213653616	0.000695442073485332	0.000836244234385302	0.00083620512271466
216	9.10992249055047	0.26	3.26947319938361	3.15329339017746	3.38565300858977	0.324117498588889	9.96689477920846	9.66037295368167	10.2734166047352	2.01	1.3	3.07	3.90427784067077	4.02815984572629	4.15204185078181	4.61642946246882	4.76290790517866	4.9093863478885	4.61516412374053	4.76171554492522	4.90776372032796	3.26947319938361	2.46621287153716	0.00978344355482033	6.95487708771764	0.245500762859796	0.252036010881903	0.239407000993298	0.473775512906586	0.481508575731969	0.466564854459094	0.47144609054863	0.479151855955748	0.464227213653616	0.000695442073485332	0.000836244234385302	0.00083620512271466
216	9.10992249055047	0.26	3.26978519892501	3.15316280393334	3.38640759391669	0.330580093825387	9.98867263963892	9.68595626748876	10.2913890117891	2	1.29	3.13	3.92352872141341	4.04615124290463	4.16877376439586	4.64146991772382	4.7865303429555	4.93159076818719	4.63075882892625	4.77452847044695	4.91957174870042	3.26978519892501	2.46424648581845	-0.0850680475972752	6.82978014478034	0.245500762859796	0.252036010881903	0.239407000993298	0.473775512906586	0.481508575731969	0.466564854459094	0.47144609054863	0.479151855955748	0.464227213653616	0.000695442073485332	0.000836244234385302	0.00083620512271466
216	9.10992249055047	0.26	3.27020653776804	3.15312373250575	3.38728934303033	0.328411814293665	9.95052471599443	9.64748099605492	10.2535684359339	1.99	1.28	3.08	3.9246565633745	4.04793667399989	4.17121678462529	4.64709903036634	4.79307228262414	4.93904553488195	4.64029604313829	4.78680080558835	4.93264859584948	3.27020653776804	2.43746711874602	0.0696518390131889	6.92718820358412	0.245500762859796	0.252036010881903	0.239407000993298	0.473775512906586	0.481508575731969	0.466564854459094	0.47144609054863	0.479151855955748	0.464227213653616	0.000695442073485332	0.000836244234385302	0.00083620512271466
216	9.10992249055047	0.26	3.27031157733858	3.15376153846644	3.38686161621072	0.323218368041132	9.75498324917375	9.4543618021384	10.0556046962091	1.99	1.29	3.08	3.84324632739471	3.9654504799789	4.08765463256309	4.54997125175431	4.69464721934445	4.83932318693458	4.54668991365277	4.69170385125485	4.83606670207872	3.27031157733858	2.4525127410327	0.00322050001065228	6.88967275340849	0.245500762859796	0.252036010881903	0.239407000993298	0.473775512906586	0.481508575731969	0.466564854459094	0.47144609054863	0.479151855955748	0.464227213653616	0.000695442073485332	0.000836244234385302	0.00083620512271466
216	9.10992249055047	0.26	3.27058710558658	3.15271966897536	3.38845454219779	0.326325121728948	9.97933155467934	9.67396705835854	10.2846960510001	2	1.3	3.09	3.92486022259594	4.04875075868857	4.17264129478121	4.64463036938184	4.79124087619736	4.93785138301288	4.64279749812304	4.78799986321674	4.93619285783902	3.27058710558658	2.45824507431973	-0.00877518130356877	6.94376171986137	0.245500762859796	0.252036010881903	0.239407000993298	0.473775512906586	0.481508575731969	0.466564854459094	0.47144609054863	0.479151855955748	0.464227213653616	0.000695442073485332	0.000836244234385302	0.00083620512271466
216	9.10992249055047	0.26	3.2722742762528	3.15521852711708	3.38933002538852	0.321917784611082	9.91256788408805	9.60617968479654	10.2189560833796	2.01	1.31	3.07	3.87462479341942	3.99820558748523	4.12178638155104	4.57939579598376	4.72545519501782	4.87151459405188	4.58156476899191	4.7279167051958	4.87387671674369	3.2722742762528	2.45786253159749	0.00462982137315984	6.964750509979	0.245500762859796	0.252036010881903	0.239407000993298	0.473775512906586	0.481508575731969	0.466564854459094	0.47144609054863	0.479151855955748	0.464227213653616	0.000695442073485332	0.000836244234385302	0.00083620512271466
216	9.10992249055047	0.26	3.2728661885987	3.15573428875514	3.38999808844225	0.314377839606261	9.69060997040281	9.38583117884607	9.99538876195954	2.01	1.31	3.12	3.78967388356732	3.91273301435916	4.035792145151	4.47999253726166	4.62546784846981	4.77094315967796	4.47679619698379	4.62047019657178	4.76444266292551	3.2728661885987	2.47071995101965	-0.00940845774137746	7.00232202240226	0.245500762859796	0.252036010881903	0.239407000993298	0.473775512906586	0.481508575731969	0.466564854459094	0.47144609054863	0.479151855955748	0.464227213653616	0.000695442073485332	0.000836244234385302	0.00083620512271466
216	9.10992249055047	0.26	3.27300979999226	3.15646755020197	3.38955204978254	0.329705575931451	9.92657506868331	9.62514521934012	10.2280049180265	2.01	1.3	3.16	3.88265323779139	4.00424595705423	4.12583867631707	4.58898090724169	4.732693629698	4.8764063521543	4.57454842343249	4.71839074692834	4.86355740770678	3.27300979999226	2.48921494380351	-0.0394153571018215	6.97596215615065	0.245500762859796	0.252036010881903	0.239407000993298	0.473775512906586	0.481508575731969	0.466564854459094	0.47144609054863	0.479151855955748	0.464227213653616	0.000695442073485332	0.000836244234385302	0.00083620512271466
216	9.10992249055047	0.26	3.27402787841548	3.15573912987252	3.39231662695845	0.320659384812941	9.85913667531498	9.5535194224339	10.164753928196	1.96	1.27	3.02	3.93756060070526	4.06352323296981	4.18948586523436	4.67572253340548	4.82529897876633	4.97487542412719	4.67193540988009	4.82207131176424	4.97202847798616	3.27402787841548	2.40633282989007	-0.139658092291793	6.57172245865977	0.245500762859796	0.252036010881903	0.239407000993298	0.473775512906586	0.481508575731969	0.466564854459094	0.47144609054863	0.479151855955748	0.464227213653616	0.000695442073485332	0.000836244234385302	0.00083620512271466
216	9.10992249055047	0.26	3.27429507357421	3.15737923752442	3.391210909624	0.330249401713135	10.0321590946948	9.72789751621192	10.3364206731776	2.01	1.29	3.09	3.9305939856249	4.05353203348657	4.17647008134824	4.64729741702191	4.79265195487821	4.9380064927345	4.64174080565505	4.78685321723678	4.93233809990541	3.27429507357421	2.46233614601163	0.196184544994125	7.13311816894257	0.245500762859796	0.252036010881903	0.239407000993298	0.473775512906586	0.481508575731969	0.466564854459094	0.47144609054863	0.479151855955748	0.464227213653616	0.000695442073485332	0.000836244234385302	0.00083620512271466
216	9.10992249055047	0.26	3.27519609109762	3.15868319001311	3.39170899218212	0.32874751584478	10.0001691514349	9.69584513502422	10.3044931678455	2.01	1.29	3.08	3.92310164470494	4.04623624851488	4.16937085232483	4.63983255229939	4.78546322792641	4.93109390355343	4.63802833804663	4.78303122282251	4.9278037414954	3.27519609109762	2.45409327062794	-0.109627418150333	6.81483855842939	0.245500762859796	0.252036010881903	0.239407000993298	0.473775512906586	0.481508575731969	0.466564854459094	0.47144609054863	0.479151855955748	0.464227213653616	0.000695442073485332	0.000836244234385302	0.00083620512271466
216	9.10992249055047	0.26	3.27792592321317	3.16138696966381	3.39446487676252	0.334193354961134	10.0631965033246	9.76069448363251	10.3656985230167	1.99	1.27	3.09	3.97292698692342	4.09605536059078	4.21918373425815	4.70482473653522	4.85063597850022	4.99644722046521	4.69295785745552	4.83710656996486	4.98303298278672	3.27792592321317	2.44663601469278	-0.193052358792986	6.66264016914032	0.245500762859796	0.252036010881903	0.239407000993298	0.473775512906586	0.481508575731969	0.466564854459094	0.47144609054863	0.479151855955748	0.464227213653616	0.000695442073485332	0.000836244234385302	0.00083620512271466
216	9.10992249055047	0.26	3.27879481908662	3.1624286831281	3.39516095504514	0.322697447790555	9.82564791737811	9.52248787672657	10.1288079580296	1.98	1.27	3.09	3.88801457228005	4.0117942684104	4.13557396454075	4.60738012692594	4.75406170475075	4.90074328257557	4.59531682498872	4.74175470212264	4.88759916160828	3.27879481908662	2.45785307186898	-0.162521622232271	6.74746831976278	0.245500762859796	0.252036010881903	0.239407000993298	0.473775512906586	0.481508575731969	0.466564854459094	0.47144609054863	0.479151855955748	0.464227213653616	0.000695442073485332	0.000836244234385302	0.00083620512271466
216	9.10992249055047	0.26	3.27979423188268	3.16304889329352	3.39653957047184	0.330005764929876	9.92817829905032	9.62690440182448	10.2294521962762	1.99	1.29	3.09	3.91327894782716	4.03574498159397	4.15821101536079	4.63285455351926	4.77783970018331	4.92282484684736	4.62647121406945	4.77280733796197	4.91638752231569	3.27979423188268	2.46348738724708	-0.139048089854781	6.77883695676263	0.245500762859796	0.252036010881903	0.239407000993298	0.473775512906586	0.481508575731969	0.466564854459094	0.47144609054863	0.479151855955748	0.464227213653616	0.000695442073485332	0.000836244234385302	0.00083620512271466
216	9.10992249055047	0.26	3.28118270580358	3.16477555611034	3.39758985549682	0.326906290860541	9.84599264997212	9.54510608113377	10.1468792188105	1.98	1.3	3.08	3.89792560918736	4.0207983622156	4.14367111524384	4.61929960479076	4.76491194232873	4.91052427986671	4.61805892602321	4.76246624483532	4.91001323755672	3.28118270580358	2.46102029685925	0.11909667275525	7.0380326756326	0.245500762859796	0.252036010881903	0.239407000993298	0.473775512906586	0.481508575731969	0.466564854459094	0.47144609054863	0.479151855955748	0.464227213653616	0.000695442073485332	0.000836244234385302	0.00083620512271466
216	9.10992249055047	0.26	3.28237876194874	3.16499282438197	3.39976469951551	0.319422599252953	9.73691245267847	9.43422503013554	10.0395998752214	1.99	1.29	3.06	3.83990547417987	3.96310489830589	4.08630432243191	4.54726242446444	4.69315666998973	4.83905091551502	4.54513620396114	4.69168311283987	4.83772354601215	3.28237876194874	2.43764031744965	0.051682451318446	6.87852357458477	0.245500762859796	0.252036010881903	0.239407000993298	0.473775512906586	0.481508575731969	0.466564854459094	0.47144609054863	0.479151855955748	0.464227213653616	0.000695442073485332	0.000836244234385302	0.00083620512271466
216	9.10992249055047	0.26	3.28268633346854	3.16582509754239	3.39954756939468	0.33589620269945	10.0828715477071	9.78093419915068	10.3848088962634	1.97	1.27	3.05	4.0084239264077	4.13216393606185	4.255903945716	4.7539298063696	4.90068357566528	5.04743734496096	4.74629279268191	4.8938201361257	5.04158483606183	3.28268633346854	2.43173911994632	-0.0922430113525668	6.72162208264011	0.245500762859796	0.252036010881903	0.239407000993298	0.473775512906586	0.481508575731969	0.466564854459094	0.47144609054863	0.479151855955748	0.464227213653616	0.000695442073485332	0.000836244234385302	0.00083620512271466
216	9.10992249055047	0.26	3.28291686555963	3.16543821182673	3.40039551929253	0.324632679964429	9.99177638729691	9.68485031878055	10.2987024558133	1.96	1.27	3.07	3.98546552668488	4.11177034555655	4.23807516442823	4.73098347796092	4.88091477388303	5.03084606980514	4.72001805736041	4.86820634723978	5.01860118136487	3.28291686555963	2.45289088296169	-0.0738876685765762	6.78486603591344	0.245500762859796	0.252036010881903	0.239407000993298	0.473775512906586	0.481508575731969	0.466564854459094	0.47144609054863	0.479151855955748	0.464227213653616	0.000695442073485332	0.000836244234385302	0.00083620512271466
216	9.10992249055047	0.26	3.28497422357137	3.16829119563765	3.40165725150509	0.331429847671843	9.98720908965789	9.68511725028258	10.2893009290332	2	1.3	3.11	3.9245882757764	4.04700146504218	4.16941465430795	4.64308137136353	4.78790532708834	4.93272928281314	4.6397038916691	4.78300743585332	4.92860510050512	3.28497422357137	2.47121330683071	-0.0324781951432792	6.9148443367876	0.245500762859796	0.252036010881903	0.239407000993298	0.473775512906586	0.481508575731969	0.466564854459094	0.47144609054863	0.479151855955748	0.464227213653616	0.000695442073485332	0.000836244234385302	0.00083620512271466
216	9.10992249055047	0.26	3.28576589552093	3.16914504315623	3.40238674788563	0.325471052933164	9.8744548573569	9.57171164970668	10.1771980650071	2.02	1.32	3.13	3.85653675700535	3.97851497270646	4.10049318840757	4.55695445292421	4.70108614626001	4.84521783959581	4.55637006897665	4.70225678511696	4.84464856872465	3.28576589552093	2.47647363620029	-0.124850356200516	6.91968849202147	0.245500762859796	0.252036010881903	0.239407000993298	0.473775512906586	0.481508575731969	0.466564854459094	0.47144609054863	0.479151855955748	0.464227213653616	0.000695442073485332	0.000836244234385302	0.00083620512271466
216	9.10992249055047	0.26	3.28666119861635	3.16990171847105	3.40342067876164	0.329538706932184	10.0646164072107	9.75887938337334	10.3703534310481	1.98	1.29	3.07	3.98500785413855	4.10985461096687	4.23470136779519	4.72244197510182	4.87039188799574	5.01834180088966	4.7195186695086	4.86779451890024	5.01595265880621	3.28666119861635	2.4526981659886	-0.0323934001165846	6.84560303327152	0.245500762859796	0.252036010881903	0.239407000993298	0.473775512906586	0.481508575731969	0.466564854459094	0.47144609054863	0.479151855955748	0.464227213653616	0.000695442073485332	0.000836244234385302	0.00083620512271466
216	9.10992249055047	0.26	3.28732391795059	3.16945800806643	3.40518982783475	0.328598378005625	9.92373413203662	9.62163409831814	10.2258341657551	1.95	1.27	3.04	3.97922420290258	4.10416387048777	4.22910353807297	4.72876392239164	4.87723763546404	5.02571134853643	4.72476491630304	4.87226658997268	5.02049054993018	3.28732391795059	2.42248233022374	0.000452103540731128	6.73878907493774	0.245500762859796	0.252036010881903	0.239407000993298	0.473775512906586	0.481508575731969	0.466564854459094	0.47144609054863	0.479151855955748	0.464227213653616	0.000695442073485332	0.000836244234385302	0.00083620512271466
216	9.10992249055047	0.26	3.28865000866086	3.17065919520474	3.40664082211699	0.326705492468756	9.89088406809981	9.58848768154136	10.1932804546583	2.01	1.29	3.09	3.87086201274903	3.99293910398575	4.11501619522247	4.57580737919975	4.72011664495824	4.86442591071672	4.56959487578216	4.71204880708936	4.8576468825739	3.28865000866086	2.4480482251576	-0.195537242764379	6.67191979583076	0.245500762859796	0.252036010881903	0.239407000993298	0.473775512906586	0.481508575731969	0.466564854459094	0.47144609054863	0.479151855955748	0.464227213653616	0.000695442073485332	0.000836244234385302	0.00083620512271466
216	9.10992249055047	0.26	3.2893062865055	3.17174705644368	3.40686551656731	0.326209036576236	9.89157411427471	9.58881503592842	10.194333192621	1.99	1.3	3.12	3.9049723801433	4.02826872430574	4.15156506846819	4.62486792778152	4.77089439153558	4.91692085528964	4.61882870683708	4.76499944541514	4.91150739360033	3.2893062865055	2.46516736567759	-0.0180029897537887	6.93815455782337	0.245500762859796	0.252036010881903	0.239407000993298	0.473775512906586	0.481508575731969	0.466564854459094	0.47144609054863	0.479151855955748	0.464227213653616	0.000695442073485332	0.000836244234385302	0.00083620512271466
216	9.10992249055047	0.26	3.29246637835655	3.17568717589606	3.40924558081704	0.327920086291897	9.92543956874072	9.62282253810177	10.2280565993797	1.99	1.27	3.04	3.91205740812222	4.03508318271669	4.15810895731116	4.63152084946142	4.77717219876739	4.92282354807336	4.62567713706279	4.77097238402913	4.91542895475763	3.29246637835655	2.43140271673732	0.047408734918194	6.84806166940927	0.245500762859796	0.252036010881903	0.239407000993298	0.473775512906586	0.481508575731969	0.466564854459094	0.47144609054863	0.479151855955748	0.464227213653616	0.000695442073485332	0.000836244234385302	0.00083620512271466
216	9.10992249055047	0.26	3.29419614223041	3.17675621304948	3.41163607141134	0.329111637685227	10.0572219771353	9.75141406830691	10.3630298859637	2	1.32	3.1	3.95213453138658	4.07607491459519	4.20001529780379	4.67584506060684	4.82248127049121	4.96911748037558	4.67687641098471	4.82330171954239	4.97056815494061	3.29419614223041	2.47023311100082	-0.172392205358402	6.81275285088467	0.245500762859796	0.252036010881903	0.239407000993298	0.473775512906586	0.481508575731969	0.466564854459094	0.47144609054863	0.479151855955748	0.464227213653616	0.000695442073485332	0.000836244234385302	0.00083620512271466
216	9.10992249055047	0.26	3.29724142227439	3.17800649215811	3.41647635239066	0.327342156039731	9.88446729413084	9.58270388824405	10.1862307000176	1.99	1.28	3.06	3.90886789313089	4.03195979937666	4.15505170562244	4.63112848955546	4.77696468802363	4.9228008864918	4.62773873334607	4.77338814848274	4.91874893875067	3.29724142227439	2.4229589367532	-0.00152413534411185	6.80540186009721	0.245500762859796	0.252036010881903	0.239407000993298	0.473775512906586	0.481508575731969	0.466564854459094	0.47144609054863	0.479151855955748	0.464227213653616	0.000695442073485332	0.000836244234385302	0.00083620512271466
216	9.10992249055047	0.26	3.29753180160793	3.18037127629064	3.41469232692522	0.327626599889031	9.84686481763558	9.54644344353204	10.1472861917391	2.01	1.31	3.11	3.8508760095951	3.97206097959445	4.0932459495938	4.55141517301847	4.69464572882513	4.83787628463178	4.54928623557737	4.69098143889159	4.83418937971109	3.29753180160793	2.45914412782311	0.0387150431061102	6.98506744514779	0.245500762859796	0.252036010881903	0.239407000993298	0.473775512906586	0.481508575731969	0.466564854459094	0.47144609054863	0.479151855955748	0.464227213653616	0.000695442073485332	0.000836244234385302	0.00083620512271466
216	9.10992249055047	0.26	3.30154834103747	3.18426968177488	3.41882700030007	0.324704068136614	9.87651729636929	9.57318112681707	10.1798534659215	2.01	1.31	3.1	3.86007199187788	3.98238237509335	4.10469275830881	4.56187992042374	4.70642781549512	4.85097571056651	4.55970199520182	4.7039131935648	4.8493141289597	3.30154834103747	2.46454411175222	0.0614638288140108	7.0261519224783	0.245500762859796	0.252036010881903	0.239407000993298	0.473775512906586	0.481508575731969	0.466564854459094	0.47144609054863	0.479151855955748	0.464227213653616	0.000695442073485332	0.000836244234385302	0.00083620512271466
216	9.10992249055047	0.26	3.30403983210078	3.18523488165539	3.42284478254617	0.324204176284147	9.94068946672637	9.63503403042498	10.2463449030278	2	1.29	3.08	3.90438410609339	4.02824420079235	4.15210429549132	4.6192014763832	4.76573796376555	4.91227445114791	4.61643851310862	4.76345398214334	4.90919704859732	3.30403983210078	2.45498293859144	-0.102521852237056	6.81124155899655	0.245500762859796	0.252036010881903	0.239407000993298	0.473775512906586	0.481508575731969	0.466564854459094	0.47144609054863	0.479151855955748	0.464227213653616	0.000695442073485332	0.000836244234385302	0.00083620512271466
216	9.10992249055047	0.26	3.30406210672569	3.1867829039944	3.42134130945699	0.32996495257197	9.88401698647085	9.58405549511431	10.1839784778274	1.99	1.29	3.05	3.89816742886859	4.02017216017644	4.14217689148428	4.61555715822481	4.76001473250829	4.90447230679177	4.61814636777639	4.7611760403935	4.90560079167416	3.30406210672569	2.43886131807769	-0.164053523612819	6.6879492678947	0.245500762859796	0.252036010881903	0.239407000993298	0.473775512906586	0.481508575731969	0.466564854459094	0.47144609054863	0.479151855955748	0.464227213653616	0.000695442073485332	0.000836244234385302	0.00083620512271466
216	9.10992249055047	0.26	3.30704830546869	3.18820537175399	3.42589123918338	0.317074304122619	9.8039818078228	9.49755562758162	10.110407988064	2.01	1.31	3.11	3.83657754971843	3.96035969428889	4.08414183885935	4.53589699650023	4.68224176615534	4.82858653581045	4.53372156076149	4.67879845185839	4.82643471170503	3.30704830546869	2.45553439804322	-0.030497033821886	6.91601312011527	0.245500762859796	0.252036010881903	0.239407000993298	0.473775512906586	0.481508575731969	0.466564854459094	0.47144609054863	0.479151855955748	0.464227213653616	0.000695442073485332	0.000836244234385302	0.00083620512271466
216	9.10992249055047	0.26	3.31157936219869	3.19383857650336	3.42932014789402	0.332966155240261	10.0043026178532	9.7027397412122	10.3058654944942	1.98	1.29	3.07	3.96038573664906	4.08347522963825	4.20656472262745	4.69282505717131	4.83867889449549	4.98453273181967	4.68858642132756	4.83441064408233	4.97988577549471	3.31157936219869	2.44780047720214	0.263488171311376	7.11406973673557	0.245500762859796	0.252036010881903	0.239407000993298	0.473775512906586	0.481508575731969	0.466564854459094	0.47144609054863	0.479151855955748	0.464227213653616	0.000695442073485332	0.000836244234385302	0.00083620512271466
216	9.10992249055047	0.26	3.3186574597941	3.199901285713	3.43741363387519	0.330751759068061	9.84387379511957	9.54566136426745	10.1420862259717	1.98	1.28	3.05	3.89577211669318	4.01747847402468	4.13918483135618	4.616132955371	4.76034383581463	4.90455471625827	4.61081567045501	4.75427732667359	4.89786028668541	3.3186574597941	2.42628307943151	0.0383963123014856	6.79876361105701	0.245500762859796	0.252036010881903	0.239407000993298	0.473775512906586	0.481508575731969	0.466564854459094	0.47144609054863	0.479151855955748	0.464227213653616	0.000695442073485332	0.000836244234385302	0.00083620512271466
216	9.10992249055047	0.26	3.32359186099641	3.20498451854676	3.44219920344606	0.323205995953002	9.84796046863807	9.54446513975052	10.1514557975256	2	1.28	3.07	3.87432662816843	3.99752263936624	4.12071865056404	4.58534416279687	4.73114914132362	4.87695411985037	4.58025125760564	4.72620352851503	4.87148642671443	3.32359186099641	2.4370656658718	-0.0269245460557148	6.81318462968237	0.245500762859796	0.252036010881903	0.239407000993298	0.473775512906586	0.481508575731969	0.466564854459094	0.47144609054863	0.479151855955748	0.464227213653616	0.000695442073485332	0.000836244234385302	0.00083620512271466
216	9.10992249055047	0.26	3.3259647663265	3.20591261991946	3.44601691273354	0.320138414975094	9.9448662408191	9.6362225028127	10.2535099788255	2.01	1.31	3.07	3.88395191953165	4.00835309834746	4.13275427716328	4.58971030885302	4.73671660158624	4.88372289431946	4.59400704542338	4.73913233389641	4.88690774205538	3.3259647663265	2.4401913555172	-0.158737164184748	6.76213014855767	0.245500762859796	0.252036010881903	0.239407000993298	0.473775512906586	0.481508575731969	0.466564854459094	0.47144609054863	0.479151855955748	0.464227213653616	0.000695442073485332	0.000836244234385302	0.00083620512271466
216	9.10992249055047	0.26	3.32610038339405	3.20802591134823	3.44417485543987	0.320417930471541	9.83328798928889	9.5283029915948	10.138272986983	2	1.31	3.11	3.86114137357444	3.98473003295638	4.10831869233833	4.568043793172	4.7142592133739	4.8604746335758	4.5667775591587	4.71390849490806	4.86151546152036	3.32610038339405	2.46140553666195	0.142599423050928	7.07732170561445	0.245500762859796	0.252036010881903	0.239407000993298	0.473775512906586	0.481508575731969	0.466564854459094	0.47144609054863	0.479151855955748	0.464227213653616	0.000695442073485332	0.000836244234385302	0.00083620512271466
216	9.10992249055047	0.26	3.34406328676804	3.22481787429774	3.46330869923835	0.324442782511515	9.93149673659436	9.62629016353621	10.2367033096525	2.03	1.3	3.13	3.85129331061965	3.97340058280936	4.09550785499906	4.54389701803817	4.68796365364176	4.83203028924535	4.53689356152505	4.68090564678084	4.82513714100891	3.34406328676804	2.47784473958262	-0.00646934632194001	6.99508097761278	0.245500762859796	0.252036010881903	0.239407000993298	0.473775512906586	0.481508575731969	0.466564854459094	0.47144609054863	0.479151855955748	0.464227213653616	0.000695442073485332	0.000836244234385302	0.00083620512271466
216	9.10992249055047	0.26	3.35062930038928	3.23108708481505	3.47017151596351	0.32709910879862	9.9690584050452	9.66454446430259	10.2735723457878	1.98	1.28	3.04	3.95137755649863	4.07587898080638	4.20038040511414	4.68385384979844	4.83143440043203	4.97901495106562	4.68255797958998	4.83008418787734	4.97921465152036	3.35062930038928	2.42235543203807	-0.0896048040795771	6.72166110673555	0.245500762859796	0.252036010881903	0.239407000993298	0.473775512906586	0.481508575731969	0.466564854459094	0.47144609054863	0.479151855955748	0.464227213653616	0.000695442073485332	0.000836244234385302	0.00083620512271466
216	9.10992249055047	0.26	3.36508028381525	3.2452456006364	3.4849149669941	0.329925087876449	10.0412078267967	9.7364484110479	10.3459672425456	1.99	1.28	3.06	3.96372389168601	4.0877919426243	4.21185999356259	4.69409760327985	4.84102699505071	4.98795638682156	4.69009922511285	4.83648122624063	4.98390429386659	3.36508028381525	2.42743290474944	0.168565680020861	6.98633815316105	0.245500762859796	0.252036010881903	0.239407000993298	0.473775512906586	0.481508575731969	0.466564854459094	0.47144609054863	0.479151855955748	0.464227213653616	0.000695442073485332	0.000836244234385302	0.00083620512271466
216	9.10992249055047	0.26	3.37777694145601	3.25593943529161	3.49961444762042	0.312726501090415	9.82584052885833	9.5156208561656	10.1360602015511	2	1.3	3.09	3.86613364226858	3.99217383777656	4.11821403328454	4.57654998970023	4.72575053702413	4.87495108434804	4.57297501430423	4.72171333823271	4.86941855315752	3.37777694145601	2.43737063897585	0.0247412690027752	6.91207175532121	0.245500762859796	0.252036010881903	0.239407000993298	0.473775512906586	0.481508575731969	0.466564854459094	0.47144609054863	0.479151855955748	0.464227213653616	0.000695442073485332	0.000836244234385302	0.00083620512271466
216	9.10992249055047	0.26	3.39077383459472	3.27001690722768	3.51153076196176	0.329880741352787	10.110255046806	9.8033692082609	10.417140885351	2	1.31	3.05	3.9736573444492	4.09804918773655	4.2224410310239	4.70142837417587	4.84860244854948	4.99577652292308	4.70629228866899	4.85270280359696	5.00087662133661	3.39077383459472	2.43516487824411	-0.00643412672437712	6.88658740911171	0.245500762859796	0.252036010881903	0.239407000993298	0.473775512906586	0.481508575731969	0.466564854459094	0.47144609054863	0.479151855955748	0.464227213653616	0.000695442073485332	0.000836244234385302	0.00083620512271466
216	9.10992249055047	0.27	3.04706872453999	2.94005452934956	3.15408291973043	0.341002882982787	9.82679434456322	9.53586216064462	10.1177265284818	2	1.28	3.11	3.87118635014689	3.98929341589835	4.10740048164981	4.5817178163668	4.72150267776251	4.86128753915822	4.56963888405975	4.70958758531653	4.85030915023073	3.04706872453999	2.50505701857899	0.0112804473231438	6.99566759625421	0.245500762859796	0.252036010881903	0.239407000993298	0.473775512906586	0.481508575731969	0.466564854459094	0.47144609054863	0.479151855955748	0.464227213653616	0.000695442073485332	0.000836244234385302	0.00083620512271466
216	9.10992249055047	0.27	3.0472246524027	2.93980953274915	3.15463977205624	0.3346102009119	9.80917764912472	9.51458748072793	10.1037678175215	2.03	1.31	3.14	3.80901268346406	3.92694713833349	4.04488159320293	4.49461970909665	4.63378189344403	4.7729440777914	4.48764327341031	4.6269394096181	4.76573982112344	3.0472246524027	2.51942380187626	0.0663550621841399	7.1285476082069	0.245500762859796	0.252036010881903	0.239407000993298	0.473775512906586	0.481508575731969	0.466564854459094	0.47144609054863	0.479151855955748	0.464227213653616	0.000695442073485332	0.000836244234385302	0.00083620512271466
216	9.10992249055047	0.27	3.0493416996791	2.94162825115763	3.15705514820057	0.343700253293718	9.97541926759356	9.68185072401585	10.2689878111713	1.99	1.28	3.12	3.94653727620013	4.06620233129909	4.18586738639805	4.67504318405372	4.81679765412639	4.95855212419906	4.66047177696979	4.80306601018756	4.94357162111078	3.0493416996791	2.49721629750768	-0.0326507471063649	6.90007123179171	0.245500762859796	0.252036010881903	0.239407000993298	0.473775512906586	0.481508575731969	0.466564854459094	0.47144609054863	0.479151855955748	0.464227213653616	0.000695442073485332	0.000836244234385302	0.00083620512271466
216	9.10992249055047	0.27	3.06502212980997	2.95639911306535	3.17364514655459	0.337164023529086	9.87080319877706	9.57605437320868	10.1655520243454	2.02	1.29	3.12	3.84826485513131	3.96671359219147	4.08516232925164	4.5446424076506	4.68452549102478	4.82440857439897	4.53524301826873	4.67770007015135	4.81414826497983	3.06502212980997	2.50141375143505	0.141519255255039	7.15467699932904	0.245500762859796	0.252036010881903	0.239407000993298	0.473775512906586	0.481508575731969	0.466564854459094	0.47144609054863	0.479151855955748	0.464227213653616	0.000695442073485332	0.000836244234385302	0.00083620512271466
216	9.10992249055047	0.27	3.06628746779634	2.95913143938969	3.17344349620299	0.335490583692017	9.80106713797578	9.50730154092096	10.0948327350306	2.03	1.31	3.16	3.81475083217509	3.93262261219656	4.05049439221804	4.50357664834184	4.64273242007032	4.78188819179881	4.49571970345741	4.63484304197142	4.77276587326053	3.06628746779634	2.54810713805824	0.128717708728392	7.25150491714049	0.245500762859796	0.252036010881903	0.239407000993298	0.473775512906586	0.481508575731969	0.466564854459094	0.47144609054863	0.479151855955748	0.464227213653616	0.000695442073485332	0.000836244234385302	0.00083620512271466
216	9.10992249055047	0.27	3.08017203548336	2.9713189130033	3.18902515796343	0.333622456102153	9.82299843947115	9.52733761610125	10.1186592628411	2.03	1.29	3.13	3.82338526206577	3.94203595758981	4.06068665311384	4.51392055643324	4.65400055801583	4.79408055959843	4.50252267920777	4.64334392712336	4.78593836289616	3.08017203548336	2.50188734323863	-0.208344129278579	6.83179544564671	0.245500762859796	0.252036010881903	0.239407000993298	0.473775512906586	0.481508575731969	0.466564854459094	0.47144609054863	0.479151855955748	0.464227213653616	0.000695442073485332	0.000836244234385302	0.00083620512271466
216	9.10992249055047	0.27	3.08216863191331	2.97462668067021	3.18971058315641	0.344741181060294	9.98129993549118	9.68823481807251	10.2743650529099	1.99	1.3	3.07	3.94017739573103	4.05936614092704	4.17855488612304	4.66520492357953	4.80632545321002	4.94744598284052	4.66509574942464	4.80695653901493	4.94927325290551	3.08216863191331	2.48661331469241	-0.0271665905444764	6.93142186940313	0.245500762859796	0.252036010881903	0.239407000993298	0.473775512906586	0.481508575731969	0.466564854459094	0.47144609054863	0.479151855955748	0.464227213653616	0.000695442073485332	0.000836244234385302	0.00083620512271466
216	9.10992249055047	0.27	3.0851084046385	2.97607864037701	3.19413816889999	0.335267660220902	9.90535218646262	9.60831237423714	10.2023919986881	2.01	1.29	3.08	3.88753664026495	4.00771936420929	4.12790208815364	4.5977322650039	4.73987060058942	4.88200893617494	4.59280949451777	4.73508919015257	4.876338846072	3.0851084046385	2.48032275335489	0.028471391540461	6.96225872061918	0.245500762859796	0.252036010881903	0.239407000993298	0.473775512906586	0.481508575731969	0.466564854459094	0.47144609054863	0.479151855955748	0.464227213653616	0.000695442073485332	0.000836244234385302	0.00083620512271466
216	9.10992249055047	0.27	3.08838081843024	2.97888347823598	3.19787815862449	0.326281718260925	9.84305264514801	9.54182850621127	10.1442767840848	1.97	1.29	3.08	3.91296473118841	4.03649235810759	4.16001998502677	4.64137415282392	4.78789679591665	4.93441943900937	4.6349427561062	4.78212967690771	4.92810239710017	3.08838081843024	2.47578534317	-0.0452362233396853	6.8827171901966	0.245500762859796	0.252036010881903	0.239407000993298	0.473775512906586	0.481508575731969	0.466564854459094	0.47144609054863	0.479151855955748	0.464227213653616	0.000695442073485332	0.000836244234385302	0.00083620512271466
216	9.10992249055047	0.27	3.09053499568297	2.98152618659548	3.19954380477046	0.332063109147555	9.76601756368703	9.47103790468588	10.0609972226882	2	1.27	3.12	3.83681182680483	3.95631102591188	4.07581022501893	4.53897245533461	4.68034075736916	4.8217090594037	4.52214647226105	4.66355404981236	4.80373094850487	3.09053499568297	2.48956821670822	0.152419426871291	7.07196823770661	0.245500762859796	0.252036010881903	0.239407000993298	0.473775512906586	0.481508575731969	0.466564854459094	0.47144609054863	0.479151855955748	0.464227213653616	0.000695442073485332	0.000836244234385302	0.00083620512271466
216	9.10992249055047	0.27	3.09378189923429	2.98592845392904	3.20163534453954	0.344321292976869	10.0013196516299	9.70739360337343	10.2952456998863	2.01	1.29	3.13	3.91815473857471	4.03679088189194	4.15542702520917	4.63153225345977	4.77176845158392	4.91200464970806	4.61953918359241	4.760830654614	4.90080771400772	3.09378189923429	2.51247690586478	-0.107598196470241	6.90833025082661	0.245500762859796	0.252036010881903	0.239407000993298	0.473775512906586	0.481508575731969	0.466564854459094	0.47144609054863	0.479151855955748	0.464227213653616	0.000695442073485332	0.000836244234385302	0.00083620512271466
216	9.10992249055047	0.27	3.09395983247256	2.98503308434303	3.20288658060209	0.336221184751305	9.84599568001587	9.55136635861014	10.1406250014216	2.03	1.31	3.13	3.82477424211377	3.9427563817548	4.06073852139582	4.51347978297944	4.65270630154335	4.79193282010726	4.50785094584537	4.64729057813217	4.78700987212467	3.09395983247256	2.50108643525805	0.0280481435812809	7.05203903108555	0.245500762859796	0.252036010881903	0.239407000993298	0.473775512906586	0.481508575731969	0.466564854459094	0.47144609054863	0.479151855955748	0.464227213653616	0.000695442073485332	0.000836244234385302	0.00083620512271466
216	9.10992249055047	0.27	3.09407802489341	2.98450193950886	3.20365411027795	0.335713382257622	9.85110704772545	9.55598909377474	10.1462250016762	2.02	1.3	3.14	3.85011210607935	3.96901525635263	4.08791840662592	4.54934014058034	4.68983757532402	4.83033501006769	4.53828839531774	4.67926751037101	4.82044314995004	3.09407802489341	2.50307908421608	0.159474249968733	7.1572798776218	0.245500762859796	0.252036010881903	0.239407000993298	0.473775512906586	0.481508575731969	0.466564854459094	0.47144609054863	0.479151855955748	0.464227213653616	0.000695442073485332	0.000836244234385302	0.00083620512271466
216	9.10992249055047	0.27	3.09789369878814	2.9895236790108	3.20626371856549	0.35155883544139	10.1512613660828	9.85764959848077	10.4448731336848	2	1.3	3.15	3.99179648363545	4.11069281990291	4.22958915617038	4.72190215453986	4.86254481222288	5.0031874699059	4.70961932192915	4.85002590371531	4.9903195821793	3.09789369878814	2.51406055037119	0.0865751206268928	7.09541241299974	0.245500762859796	0.252036010881903	0.239407000993298	0.473775512906586	0.481508575731969	0.466564854459094	0.47144609054863	0.479151855955748	0.464227213653616	0.000695442073485332	0.000836244234385302	0.00083620512271466
216	9.10992249055047	0.27	3.09962126737964	2.99022101220206	3.20902152255723	0.343158507699991	10.0702527432359	9.77353710049107	10.3669683859808	2.03	1.31	3.16	3.91806954486543	4.03701855087733	4.15596755688923	4.6246664468294	4.76506708818806	4.90546772954672	4.61584176253888	4.75493342641619	4.89494068878729	3.09962126737964	2.5203695364503	-0.162683978905227	6.90493821979668	0.245500762859796	0.252036010881903	0.239407000993298	0.473775512906586	0.481508575731969	0.466564854459094	0.47144609054863	0.479151855955748	0.464227213653616	0.000695442073485332	0.000836244234385302	0.00083620512271466
216	9.10992249055047	0.27	3.10061523387867	2.99205275238896	3.20917771536838	0.353322268097092	10.1706578556932	9.87761937026407	10.4636963411223	2.02	1.3	3.13	3.9753023576355	4.09323731122474	4.21117226481398	4.69615173574423	4.83547206591716	4.97479239609009	4.68826035282034	4.82762585553341	4.96554644401591	3.10061523387867	2.50867999081864	-0.0438217933412592	6.97134919991236	0.245500762859796	0.252036010881903	0.239407000993298	0.473775512906586	0.481508575731969	0.466564854459094	0.47144609054863	0.479151855955748	0.464227213653616	0.000695442073485332	0.000836244234385302	0.00083620512271466
216	9.10992249055047	0.27	3.10167611490054	2.99393988464513	3.20941234515595	0.340177557569419	9.76716707793305	9.47746841089667	10.0568657449694	1.99	1.28	3.16	3.85444803284382	3.97226730787216	4.0900865829005	4.56369770257424	4.70319667886971	4.84269565516517	4.54633225520101	4.68341197963199	4.82382677282544	3.10167611490054	2.51389200874576	0.0186552603242702	7.0011240185181	0.245500762859796	0.252036010881903	0.239407000993298	0.473775512906586	0.481508575731969	0.466564854459094	0.47144609054863	0.479151855955748	0.464227213653616	0.000695442073485332	0.000836244234385302	0.00083620512271466
216	9.10992249055047	0.27	3.10196165648669	2.99253324749353	3.21139006547986	0.347735426046347	10.1024646140536	9.80779732138676	10.3971319067204	2	1.31	3.09	3.98127084677868	4.10088489092654	4.22049893507441	4.71192799233447	4.85349403608974	4.99506007984501	4.7126953779076	4.8530635563107	4.99529856973979	3.10196165648669	2.48094282196042	0.0119637892197978	6.95925888988234	0.245500762859796	0.252036010881903	0.239407000993298	0.473775512906586	0.481508575731969	0.466564854459094	0.47144609054863	0.479151855955748	0.464227213653616	0.000695442073485332	0.000836244234385302	0.00083620512271466
216	9.10992249055047	0.27	3.10210603022328	2.99318893375292	3.21102312669365	0.342889089305937	9.86843877884614	9.57749563648587	10.1593819212064	2.02	1.29	3.09	3.85331150057193	3.97036658459604	4.08742166862015	4.5517346855542	4.69000632178032	4.82827795800644	4.54479097998592	4.68236566792631	4.82167094951664	3.10210603022328	2.50528247386918	-0.0169748526533741	6.9864320485493	0.245500762859796	0.252036010881903	0.239407000993298	0.473775512906586	0.481508575731969	0.466564854459094	0.47144609054863	0.479151855955748	0.464227213653616	0.000695442073485332	0.000836244234385302	0.00083620512271466
216	9.10992249055047	0.27	3.10249679164469	2.9936357744975	3.21135780879189	0.342078985025227	9.91107140503595	9.61834529957068	10.2037975105012	1.97	1.26	3.08	3.95220602688755	4.07248803405346	4.19277004121938	4.68996765939215	4.83270281028689	4.97543796118163	4.67726112316921	4.81803870339157	4.96072061850575	3.10249679164469	2.45978432961665	-0.199291348348477	6.63152831118236	0.245500762859796	0.252036010881903	0.239407000993298	0.473775512906586	0.481508575731969	0.466564854459094	0.47144609054863	0.479151855955748	0.464227213653616	0.000695442073485332	0.000836244234385302	0.00083620512271466
216	9.10992249055047	0.27	3.10278283534879	2.99403563631479	3.21153003438279	0.344589495118893	9.96321178166019	9.67057951456818	10.2558440487522	2.03	1.3	3.16	3.86721182538253	3.98423386755507	4.10125590972761	4.5622252243157	4.70027841010096	4.83833159588622	4.54914302742501	4.68670321469726	4.82602176758066	3.10278283534879	2.51029415497579	-0.0671318390557306	6.99023908884538	0.245500762859796	0.252036010881903	0.239407000993298	0.473775512906586	0.481508575731969	0.466564854459094	0.47144609054863	0.479151855955748	0.464227213653616	0.000695442073485332	0.000836244234385302	0.00083620512271466
216	9.10992249055047	0.27	3.10390385192545	2.99404846511152	3.21375923873938	0.332730013054803	9.68300810956684	9.39097488051917	9.97504133861451	2.02	1.29	3.12	3.77180144355334	3.88909398973749	4.00638653592165	4.45381435160887	4.5923156044849	4.73081685736093	4.44366744119396	4.58282193649427	4.72124040628516	3.10390385192545	2.4990760914313	0.139624415702885	7.14306058448239	0.245500762859796	0.252036010881903	0.239407000993298	0.473775512906586	0.481508575731969	0.466564854459094	0.47144609054863	0.479151855955748	0.464227213653616	0.000695442073485332	0.000836244234385302	0.00083620512271466
216	9.10992249055047	0.27	3.10420571058777	2.99434641225965	3.21406500891588	0.341294497488325	10.0942512108419	9.79559449923523	10.3929079224486	1.98	1.28	3.07	4.00423285909402	4.12631743683943	4.24840201458484	4.74631951160865	4.89102948073633	5.035739449864	4.74175621556047	4.88580418041655	5.02951235325158	3.10420571058777	2.45640895280335	0.124427208174981	6.94387530210326	0.245500762859796	0.252036010881903	0.239407000993298	0.473775512906586	0.481508575731969	0.466564854459094	0.47144609054863	0.479151855955748	0.464227213653616	0.000695442073485332	0.000836244234385302	0.00083620512271466
216	9.10992249055047	0.27	3.10538181391148	2.99690669400146	3.21385693382151	0.343079216936358	9.97613663867624	9.68214237776402	10.2701308995885	2	1.28	3.09	3.9277350550869	4.04699911045044	4.16626316581397	4.64791916221994	4.78905131103184	4.93018345984374	4.64078473451346	4.78086346203939	4.92102310294077	3.10538181391148	2.48723878736573	0.00914979663469466	6.92621947940063	0.245500762859796	0.252036010881903	0.239407000993298	0.473775512906586	0.481508575731969	0.466564854459094	0.47144609054863	0.479151855955748	0.464227213653616	0.000695442073485332	0.000836244234385302	0.00083620512271466
216	9.10992249055047	0.27	3.10758468490729	2.99809708401169	3.2170722858029	0.336196513033881	9.78845511606048	9.49553143441159	10.0813787977094	1.99	1.27	3.06	3.87307535726584	3.99255424065328	4.11203312404073	4.5886619837037	4.73021569993255	4.87176941616139	4.579490219298	4.72279715876407	4.86428116130657	3.10758468490729	2.46233009175938	0.0503973657010949	6.87372763300555	0.245500762859796	0.252036010881903	0.239407000993298	0.473775512906586	0.481508575731969	0.466564854459094	0.47144609054863	0.479151855955748	0.464227213653616	0.000695442073485332	0.000836244234385302	0.00083620512271466
216	9.10992249055047	0.27	3.10977385176323	2.99979560728336	3.2197520962431	0.339969953588151	9.89738932858237	9.60369239833207	10.1910862588327	2	1.29	3.13	3.88840327483808	4.00731713192845	4.12623098901882	4.59945638434365	4.74011543139273	4.8807744784418	4.58950048988331	4.73044602023668	4.8707733484875	3.10977385176323	2.49427521508485	0.0512698777067261	7.04488768467284	0.245500762859796	0.252036010881903	0.239407000993298	0.473775512906586	0.481508575731969	0.466564854459094	0.47144609054863	0.479151855955748	0.464227213653616	0.000695442073485332	0.000836244234385302	0.00083620512271466
216	9.10992249055047	0.27	3.1114841730108	3.00180199326489	3.22116635275671	0.332322403200629	9.70358524116152	9.41066257032446	9.99650791199858	1.99	1.28	3.12	3.82996824061328	3.94918243173722	4.06839662286116	4.53540539066505	4.6765774973509	4.81774960403676	4.52217717189049	4.66137834573442	4.80418196306163	3.1114841730108	2.48484724972354	-0.218249632228769	6.73141454974752	0.245500762859796	0.252036010881903	0.239407000993298	0.473775512906586	0.481508575731969	0.466564854459094	0.47144609054863	0.479151855955748	0.464227213653616	0.000695442073485332	0.000836244234385302	0.00083620512271466
216	9.10992249055047	0.27	3.11176677699839	3.00311422332099	3.22041933067578	0.335018743530764	9.8294454940537	9.53451726977182	10.1243737183356	2	1.3	3.14	3.85952298891585	3.97890839978556	4.09829381065527	4.56507203871496	4.70628197646037	4.84749191420578	4.55584173910486	4.69761180200335	4.83733919373675	3.11176677699839	2.49185851784877	-0.0565369843685758	6.93215732156932	0.245500762859796	0.252036010881903	0.239407000993298	0.473775512906586	0.481508575731969	0.466564854459094	0.47144609054863	0.479151855955748	0.464227213653616	0.000695442073485332	0.000836244234385302	0.00083620512271466
216	9.10992249055047	0.27	3.11379098515939	3.00413635551714	3.22344561480164	0.340129799032912	9.86696790670105	9.57427796340241	10.1596578499997	1.98	1.28	3.12	3.9077140653043	4.02717462541893	4.14663518553357	4.63035096775766	4.77190285996157	4.91345475216548	4.61956135743351	4.75945573713188	4.90193896078377	3.11379098515939	2.47941569761106	0.00661167106914314	6.92042823555303	0.245500762859796	0.252036010881903	0.239407000993298	0.473775512906586	0.481508575731969	0.466564854459094	0.47144609054863	0.479151855955748	0.464227213653616	0.000695442073485332	0.000836244234385302	0.00083620512271466
216	9.10992249055047	0.27	3.11432018588965	3.00418695853113	3.22445341324817	0.326716905769393	9.76160659323481	9.46317038048032	10.0600428059893	2.04	1.31	3.15	3.77390267309453	3.89291872963574	4.01193478617694	4.44954669287309	4.58987026416103	4.73019383544898	4.44327548958997	4.58311119159224	4.72384596938449	3.11432018588965	2.52373580794	0.118721274790544	7.21979617661646	0.245500762859796	0.252036010881903	0.239407000993298	0.473775512906586	0.481508575731969	0.466564854459094	0.47144609054863	0.479151855955748	0.464227213653616	0.000695442073485332	0.000836244234385302	0.00083620512271466
216	9.10992249055047	0.27	3.1149995326688	3.0050305601274	3.22496850521021	0.336678810427229	9.865085922145	9.5701877480939	10.1599840961961	1.99	1.29	3.11	3.90090688044093	4.02111040689887	4.14131393335681	4.6209602950096	4.76335172861888	4.90574316222815	4.61489438191297	4.75383224321382	4.89890995403305	3.1149995326688	2.48902722769849	-0.0178599298083021	6.93451849929039	0.245500762859796	0.252036010881903	0.239407000993298	0.473775512906586	0.481508575731969	0.466564854459094	0.47144609054863	0.479151855955748	0.464227213653616	0.000695442073485332	0.000836244234385302	0.00083620512271466
216	9.10992249055047	0.27	3.1166258053888	3.00763702888928	3.22561458188833	0.341885314299947	10.0032770257659	9.70770043744742	10.2988536140843	2.04	1.29	3.15	3.87986718340404	3.99799999071396	4.11613279802387	4.57660465858771	4.71595147916425	4.85529829974078	4.56383041313138	4.70350307988042	4.84119360750357	3.1166258053888	2.51558232572305	-0.0155374641858936	7.03694158108493	0.245500762859796	0.252036010881903	0.239407000993298	0.473775512906586	0.481508575731969	0.466564854459094	0.47144609054863	0.479151855955748	0.464227213653616	0.000695442073485332	0.000836244234385302	0.00083620512271466
216	9.10992249055047	0.27	3.11722107363947	3.00855988180129	3.22588226547765	0.341921985485129	9.98186093466983	9.68694118234136	10.2767806869983	2.01	1.28	3.13	3.91727496226097	4.03653673333258	4.15579850440419	4.63237381095566	4.77340682760187	4.91443984424807	4.62189709438509	4.75703947103399	4.89814257960773	3.11722107363947	2.50548073828235	-0.0852682976349246	6.91500479554566	0.245500762859796	0.252036010881903	0.239407000993298	0.473775512906586	0.481508575731969	0.466564854459094	0.47144609054863	0.479151855955748	0.464227213653616	0.000695442073485332	0.000836244234385302	0.00083620512271466
216	9.10992249055047	0.27	3.11813047442167	3.00806250070989	3.22819844813346	0.336186484031101	9.80977414232411	9.51620588341794	10.1033424012303	2.03	1.29	3.15	3.8177141803614	3.93548797788747	4.05326177541355	4.5069211341544	4.64595648149662	4.78499182883885	4.49418632130572	4.63229324208613	4.77002786965108	3.11813047442167	2.50073327486572	-0.0909184689687454	6.90467445705324	0.245500762859796	0.252036010881903	0.239407000993298	0.473775512906586	0.481508575731969	0.466564854459094	0.47144609054863	0.479151855955748	0.464227213653616	0.000695442073485332	0.000836244234385302	0.00083620512271466
216	9.10992249055047	0.27	3.11848722862613	3.00828417166007	3.22869028559219	0.334604129630785	9.99097670277541	9.69092263664244	10.2910307689084	2.02	1.32	3.11	3.89845097998385	4.01915631548423	4.13986165098462	4.60493019864678	4.74750981486804	4.89008943108931	4.60530990068919	4.74677537418691	4.88934900048566	3.11848722862613	2.50164450561055	0.149174424100893	7.20482279420954	0.245500762859796	0.252036010881903	0.239407000993298	0.473775512906586	0.481508575731969	0.466564854459094	0.47144609054863	0.479151855955748	0.464227213653616	0.000695442073485332	0.000836244234385302	0.00083620512271466
216	9.10992249055047	0.27	3.11920113027346	3.01006281960852	3.22833944093841	0.342484515493967	9.91907167745914	9.62637302803832	10.21177032688	2.02	1.3	3.16	3.86445560368266	3.98195789999406	4.09946019630546	4.5627439411063	4.70147833102916	4.84021272095203	4.55099765109117	4.68993969474493	4.82747583284307	3.11920113027346	2.51179731098153	0.0905994699874188	7.13873256034465	0.245500762859796	0.252036010881903	0.239407000993298	0.473775512906586	0.481508575731969	0.466564854459094	0.47144609054863	0.479151855955748	0.464227213653616	0.000695442073485332	0.000836244234385302	0.00083620512271466
216	9.10992249055047	0.27	3.12061208291005	3.01117014524961	3.23005402057049	0.343740327667995	9.91514599349458	9.62337716172008	10.2069148252691	2	1.28	3.12	3.89545315369269	4.01355845049081	4.13166374728893	4.60756031701349	4.74725581771288	4.88695131841227	4.5942758818814	4.73311165770053	4.87392846059257	3.12061208291005	2.48118927470049	0.0381820490467479	6.92824560477065	0.245500762859796	0.252036010881903	0.239407000993298	0.473775512906586	0.481508575731969	0.466564854459094	0.47144609054863	0.479151855955748	0.464227213653616	0.000695442073485332	0.000836244234385302	0.00083620512271466
216	9.10992249055047	0.27	3.12255671172277	3.01369959168418	3.23141383176136	0.345250202422708	9.965777178338	9.6734972070331	10.2580571496429	1.99	1.28	3.09	3.93484281382917	4.0537321586133	4.17262150339744	4.65905819584513	4.79982935302285	4.94060051020057	4.6485610308903	4.78910071221664	4.9296967931555	3.12255671172277	2.47870622578607	-0.188698525893165	6.69960925929593	0.245500762859796	0.252036010881903	0.239407000993298	0.473775512906586	0.481508575731969	0.466564854459094	0.47144609054863	0.479151855955748	0.464227213653616	0.000695442073485332	0.000836244234385302	0.00083620512271466
216	9.10992249055047	0.27	3.12300033011086	3.01313967992797	3.23286098029374	0.337706864236448	9.80772486663796	9.51521492922325	10.1002348040527	2	1.3	3.15	3.8583188766359	3.976928558238	4.09553823984011	4.56533983197815	4.70568424652495	4.84602866107175	4.55522176697574	4.6945208015159	4.83402424772186	3.12300033011086	2.50734521397752	0.143999683459298	7.17143667402956	0.245500762859796	0.252036010881903	0.239407000993298	0.473775512906586	0.481508575731969	0.466564854459094	0.47144609054863	0.479151855955748	0.464227213653616	0.000695442073485332	0.000836244234385302	0.00083620512271466
216	9.10992249055047	0.27	3.12342076435942	3.01326832007021	3.23357320864863	0.343900517243147	9.89338473648954	9.60235960146064	10.1844098715184	1.98	1.29	3.09	3.91976301483491	4.0385618942791	4.15736077372328	4.64477980827715	4.78555225661139	4.92632470494563	4.63832905360949	4.77786748604398	4.91968790791043	3.12342076435942	2.46040178682152	0.0842052367018625	6.94580745127996	0.245500762859796	0.252036010881903	0.239407000993298	0.473775512906586	0.481508575731969	0.466564854459094	0.47144609054863	0.479151855955748	0.464227213653616	0.000695442073485332	0.000836244234385302	0.00083620512271466
216	9.10992249055047	0.27	3.12461042474823	3.01570989823857	3.23351095125789	0.344264369896324	9.95999712109212	9.66724858416151	10.2527456580227	2	1.27	3.12	3.91618694858221	4.0347789129414	4.15337087730058	4.63284513456212	4.77313930649345	4.91343347842477	4.6140273740404	4.75383574605345	4.89382417004541	3.12461042474823	2.49425366160908	-0.133963593009865	6.79701453237909	0.245500762859796	0.252036010881903	0.239407000993298	0.473775512906586	0.481508575731969	0.466564854459094	0.47144609054863	0.479151855955748	0.464227213653616	0.000695442073485332	0.000836244234385302	0.00083620512271466
216	9.10992249055047	0.27	3.12544523305846	3.01496070628937	3.23592975982756	0.339299822110102	10.1684642339075	9.86627225743354	10.4706562103814	2.01	1.3	3.1	3.98159991367773	4.10355149944877	4.22550308521981	4.70635520994941	4.85050517315477	4.99465513636013	4.70404007210852	4.84651876737304	4.99072949586993	3.12544523305846	2.48527768738939	-0.126617538563615	6.8692922711684	0.245500762859796	0.252036010881903	0.239407000993298	0.473775512906586	0.481508575731969	0.466564854459094	0.47144609054863	0.479151855955748	0.464227213653616	0.000695442073485332	0.000836244234385302	0.00083620512271466
216	9.10992249055047	0.27	3.1255640168605	3.01482869120979	3.2362993425112	0.33791798264752	9.99442175838316	9.69648431650204	10.2923592002643	2.01	1.28	3.12	3.92112442842035	4.04160621783684	4.16208800725333	4.6369235337282	4.77939920746143	4.92187488119466	4.62490117010725	4.76515203150517	4.90865824084691	3.1255640168605	2.48688148289989	0.0438564618517438	7.01780276052519	0.245500762859796	0.252036010881903	0.239407000993298	0.473775512906586	0.481508575731969	0.466564854459094	0.47144609054863	0.479151855955748	0.464227213653616	0.000695442073485332	0.000836244234385302	0.00083620512271466
216	9.10992249055047	0.27	3.12729210942862	3.01704381669261	3.23754040216463	0.334086896815659	9.90221850941435	9.60448430352895	10.1999527152998	2	1.28	3.09	3.90045350099251	4.02136560715153	4.14227771331055	4.61671831088645	4.75983426762587	4.9029502243653	4.60815740999189	4.75132699137054	4.89484816437907	3.12729210942862	2.48467219308271	-0.0443143078206523	6.88395154346818	0.245500762859796	0.252036010881903	0.239407000993298	0.473775512906586	0.481508575731969	0.466564854459094	0.47144609054863	0.479151855955748	0.464227213653616	0.000695442073485332	0.000836244234385302	0.00083620512271466
216	9.10992249055047	0.27	3.12757141747711	3.01803290903573	3.23710992591849	0.339439042852338	10.0301452008718	9.73215640083483	10.3281340009087	1.98	1.29	3.1	3.98223003906392	4.10416190102103	4.22609376297815	4.72125678247801	4.86581689694104	5.01037701140408	4.71371125128009	4.8605412928542	5.00326922877238	3.12757141747711	2.48309858088298	0.174868802548551	7.1288301459561	0.245500762859796	0.252036010881903	0.239407000993298	0.473775512906586	0.481508575731969	0.466564854459094	0.47144609054863	0.479151855955748	0.464227213653616	0.000695442073485332	0.000836244234385302	0.00083620512271466
216	9.10992249055047	0.27	3.12808394665765	3.01845284341798	3.23771504989732	0.344481126663387	9.911967765113	9.62077074092468	10.2031647893013	2	1.28	3.09	3.9033676968243	4.02151301888181	4.13965834093932	4.6192194325565	4.75903182275426	4.89884421295201	4.60844236124856	4.74899848993564	4.88646338655841	3.12808394665765	2.47484099403716	-0.0125088986644477	6.89156425847813	0.245500762859796	0.252036010881903	0.239407000993298	0.473775512906586	0.481508575731969	0.466564854459094	0.47144609054863	0.479151855955748	0.464227213653616	0.000695442073485332	0.000836244234385302	0.00083620512271466
216	9.10992249055047	0.27	3.12909113043399	3.01956173757087	3.2386205232971	0.334094719317849	9.98401209833119	9.68382384746502	10.2842003491974	1.99	1.3	3.1	3.94384146338467	4.06609635868585	4.18835125398703	4.67094836092679	4.81574279755007	4.96053723417335	4.66523216189644	4.80959577354014	4.9544566578319	3.12909113043399	2.48614697127334	-0.119286909965901	6.81332526656438	0.245500762859796	0.252036010881903	0.239407000993298	0.473775512906586	0.481508575731969	0.466564854459094	0.47144609054863	0.479151855955748	0.464227213653616	0.000695442073485332	0.000836244234385302	0.00083620512271466
216	9.10992249055047	0.27	3.13106162314234	3.02096030711056	3.24116293917413	0.336765853177002	9.8608641535826	9.56614961669448	10.1555786904707	2	1.3	3.16	3.87801889395887	3.99749314307389	4.1169673921889	4.58840571662924	4.72976560749602	4.87112549836279	4.57621695248728	4.71647058944609	4.8577221694395	3.13106162314234	2.49672758838758	0.0642892701369629	7.07550131713389	0.245500762859796	0.252036010881903	0.239407000993298	0.473775512906586	0.481508575731969	0.466564854459094	0.47144609054863	0.479151855955748	0.464227213653616	0.000695442073485332	0.000836244234385302	0.00083620512271466
216	9.10992249055047	0.27	3.13123894649817	3.02253727832271	3.23994061467363	0.347308133992987	10.0019743165735	9.7099631052858	10.2939855278613	1.98	1.25	3.09	3.96572993485678	4.0849927569047	4.20425557895262	4.69977673293339	4.84111480823655	4.98245288353971	4.67729116866799	4.81751099688983	4.95897960169318	3.13123894649817	2.47118736905438	-0.0042173303218667	6.81770946054123	0.245500762859796	0.252036010881903	0.239407000993298	0.473775512906586	0.481508575731969	0.466564854459094	0.47144609054863	0.479151855955748	0.464227213653616	0.000695442073485332	0.000836244234385302	0.00083620512271466
216	9.10992249055047	0.27	3.13150636546047	3.02200191430753	3.2410108166134	0.341157504361396	10.007201256889	9.71102984252017	10.3033726712578	2.03	1.3	3.16	3.88420869662424	4.00267106385391	4.12113343108358	4.58248334794178	4.72224201375691	4.86200067957203	4.57190610445846	4.71050807303158	4.85114129365842	3.13150636546047	2.51963034664402	0.0589786687358755	7.14408256326201	0.245500762859796	0.252036010881903	0.239407000993298	0.473775512906586	0.481508575731969	0.466564854459094	0.47144609054863	0.479151855955748	0.464227213653616	0.000695442073485332	0.000836244234385302	0.00083620512271466
216	9.10992249055047	0.27	3.13275651017629	3.02194576869263	3.24356725165996	0.328292182717889	9.77566027152947	9.47786129639948	10.0734592466595	1.99	1.29	3.11	3.85313643202925	3.9742038379144	4.09527124379954	4.56176671531814	4.70509962662798	4.84843253793783	4.55249521002819	4.69633568704573	4.83958747193234	3.13275651017629	2.48756153894916	-0.0615086668774989	6.91280683857348	0.245500762859796	0.252036010881903	0.239407000993298	0.473775512906586	0.481508575731969	0.466564854459094	0.47144609054863	0.479151855955748	0.464227213653616	0.000695442073485332	0.000836244234385302	0.00083620512271466
216	9.10992249055047	0.27	3.13353769416493	3.02260004824718	3.24447534008269	0.340108483340595	10.1194511169627	9.81925735386424	10.4196448800613	1.98	1.3	3.07	4.01996486483804	4.14286299621501	4.26576112759199	4.76653742613661	4.91225973031257	5.05798203448853	4.76689656118707	4.91295568497491	5.05716219992064	3.13353769416493	2.46650717119703	-0.0206719180228602	6.9121644000493	0.245500762859796	0.252036010881903	0.239407000993298	0.473775512906586	0.481508575731969	0.466564854459094	0.47144609054863	0.479151855955748	0.464227213653616	0.000695442073485332	0.000836244234385302	0.00083620512271466
216	9.10992249055047	0.27	3.13391576748881	3.02303636555851	3.24479516941911	0.334636842683207	9.83229312760268	9.53702641886529	10.1275598363401	1.99	1.29	3.1	3.8773914842083	3.99743567531633	4.11747986642435	4.59053441932995	4.73265754343707	4.87478066754418	4.58464094951591	4.72742635333415	4.86948738565324	3.13391576748881	2.47054296222899	-0.0354359467393905	6.8821827489481	0.245500762859796	0.252036010881903	0.239407000993298	0.473775512906586	0.481508575731969	0.466564854459094	0.47144609054863	0.479151855955748	0.464227213653616	0.000695442073485332	0.000836244234385302	0.00083620512271466
216	9.10992249055047	0.27	3.13411614826707	3.02495504710557	3.24327724942857	0.332472853168595	9.93560677509075	9.63578171201644	10.2354318381651	2.02	1.31	3.11	3.87985490500644	4.00057969686864	4.12130448873083	4.58387404317026	4.72650495420514	4.86913586524003	4.58213607339317	4.72493779114165	4.86808179508524	3.13411614826707	2.49537137416455	-0.107946729380307	6.92083251365278	0.245500762859796	0.252036010881903	0.239407000993298	0.473775512906586	0.481508575731969	0.466564854459094	0.47144609054863	0.479151855955748	0.464227213653616	0.000695442073485332	0.000836244234385302	0.00083620512271466
216	9.10992249055047	0.27	3.13473198862312	3.02459217770515	3.2448717995411	0.352579059067633	10.3250827887178	10.0271105358135	10.6230550416221	1.99	1.28	3.1	4.08924499178855	4.21076370234118	4.33228241289382	4.84460252608434	4.98856794104284	5.13253335600134	4.8353701063531	4.97757332914715	5.12170167204508	3.13473198862312	2.47692004170022	0.0665194693851497	6.97341122326499	0.245500762859796	0.252036010881903	0.239407000993298	0.473775512906586	0.481508575731969	0.466564854459094	0.47144609054863	0.479151855955748	0.464227213653616	0.000695442073485332	0.000836244234385302	0.00083620512271466
216	9.10992249055047	0.27	3.13476314828564	3.0238824259895	3.24564387058179	0.340228582601144	10.0092197355847	9.71237541643149	10.3060640547379	1.98	1.27	3.08	3.97334502015183	4.09478440513197	4.21622379011211	4.71051800991995	4.85448799167621	4.99845797343246	4.69829729040281	4.84290123588624	4.98596175552966	3.13476314828564	2.47196977571734	-0.13517074159871	6.75428024272485	0.245500762859796	0.252036010881903	0.239407000993298	0.473775512906586	0.481508575731969	0.466564854459094	0.47144609054863	0.479151855955748	0.464227213653616	0.000695442073485332	0.000836244234385302	0.00083620512271466
216	9.10992249055047	0.27	3.13509616162836	3.02454512000019	3.24564720325654	0.325935849328652	9.75344457195849	9.45472771027315	10.0521614336438	1.99	1.29	3.1	3.84199370020793	3.96337935359845	4.08476500698896	4.54812843893506	4.69182402652393	4.83551961411281	4.54174273072429	4.68330960181148	4.82817004787875	3.13509616162836	2.47871661071787	-0.167802406509531	6.78765126544631	0.245500762859796	0.252036010881903	0.239407000993298	0.473775512906586	0.481508575731969	0.466564854459094	0.47144609054863	0.479151855955748	0.464227213653616	0.000695442073485332	0.000836244234385302	0.00083620512271466
216	9.10992249055047	0.27	3.13533402159938	3.02580154218698	3.24486650101178	0.347654092497267	10.0281966644058	9.73564315763685	10.3207501711748	2.01	1.28	3.13	3.93929728571682	4.05767212921525	4.17604697271369	4.65901072617322	4.79901276855981	4.93901481094639	4.64630692025437	4.78534610413312	4.92357287364803	3.13533402159938	2.49715356683738	0.0899524150197389	7.06027818631655	0.245500762859796	0.252036010881903	0.239407000993298	0.473775512906586	0.481508575731969	0.466564854459094	0.47144609054863	0.479151855955748	0.464227213653616	0.000695442073485332	0.000836244234385302	0.00083620512271466
216	9.10992249055047	0.27	3.1363729711426	3.02520973738202	3.24753620490317	0.332408488377472	9.84609913941004	9.54893204185581	10.1432662369643	2.02	1.31	3.11	3.8416736799706	3.96122830788326	4.08078293579592	4.53795050778577	4.6791735864853	4.82039666518483	4.53458141101107	4.67583215800758	4.81603366360622	3.1363729711426	2.50108817323624	0.155690079859806	7.1901409073416	0.245500762859796	0.252036010881903	0.239407000993298	0.473775512906586	0.481508575731969	0.466564854459094	0.47144609054863	0.479151855955748	0.464227213653616	0.000695442073485332	0.000836244234385302	0.00083620512271466
216	9.10992249055047	0.27	3.13716429592194	3.0261030309731	3.24822556087078	0.33159598904221	9.80160748799467	9.50524081548375	10.0979741605056	1.99	1.29	3.09	3.86878329272966	3.98940921409132	4.11003513545298	4.58145295675633	4.72429941319196	4.8671458696276	4.57539860646009	4.718907274469	4.86166241626845	3.13716429592194	2.47626181203421	-0.124559424082979	6.79378013393812	0.245500762859796	0.252036010881903	0.239407000993298	0.473775512906586	0.481508575731969	0.466564854459094	0.47144609054863	0.479151855955748	0.464227213653616	0.000695442073485332	0.000836244234385302	0.00083620512271466
216	9.10992249055047	0.27	3.13719484926488	3.02646131379343	3.24792838473634	0.333509503538046	9.79897807436934	9.50396529618401	10.0939908525547	2.01	1.3	3.11	3.83896325023747	3.95812858581153	4.07729392138558	4.53866569802556	4.67955051137464	4.82043532472371	4.53396808072406	4.67497190734135	4.81609665525372	3.13719484926488	2.49473118323875	-0.0259820143170614	6.96141123524695	0.245500762859796	0.252036010881903	0.239407000993298	0.473775512906586	0.481508575731969	0.466564854459094	0.47144609054863	0.479151855955748	0.464227213653616	0.000695442073485332	0.000836244234385302	0.00083620512271466
216	9.10992249055047	0.27	3.13725046963974	3.02757511735303	3.24692582192645	0.342334610399708	9.93712716686421	9.64379809736893	10.2304562363595	1.99	1.29	3.13	3.92687684734194	4.0463180799376	4.16575931253325	4.65068519308432	4.792142028496	4.93359886390767	4.63853537347348	4.77970690341313	4.92117223161787	3.13725046963974	2.49469412926737	0.0138750394063436	6.9816719703252	0.245500762859796	0.252036010881903	0.239407000993298	0.473775512906586	0.481508575731969	0.466564854459094	0.47144609054863	0.479151855955748	0.464227213653616	0.000695442073485332	0.000836244234385302	0.00083620512271466
216	9.10992249055047	0.27	3.13730912829886	3.02654576784578	3.24807248875194	0.341679259709882	10.149454732652	9.84942151543646	10.4494879498676	2.05	1.3	3.15	3.92059560456153	4.04002484320202	4.15945408184251	4.62066513730452	4.76141990393204	4.90217467055956	4.60867754723001	4.75029429052671	4.88878853155919	3.13730912829886	2.52076753298779	-0.031383231770316	7.0355538675308	0.245500762859796	0.252036010881903	0.239407000993298	0.473775512906586	0.481508575731969	0.466564854459094	0.47144609054863	0.479151855955748	0.464227213653616	0.000695442073485332	0.000836244234385302	0.00083620512271466
216	9.10992249055047	0.27	3.13746002966154	3.02819270904873	3.24672735027435	0.343827459704486	10.1576876110247	9.85883932664765	10.4565358954018	2	1.28	3.06	4.00327632468266	4.12462653862571	4.24597675256876	4.73830188251117	4.88193272398577	5.02556356546037	4.73241861398144	4.87584849843665	5.0195633431219	3.13746002966154	2.46745939573144	-0.143480380991603	6.72678801836071	0.245500762859796	0.252036010881903	0.239407000993298	0.473775512906586	0.481508575731969	0.466564854459094	0.47144609054863	0.479151855955748	0.464227213653616	0.000695442073485332	0.000836244234385302	0.00083620512271466
216	9.10992249055047	0.27	3.13805616451801	3.02929790804027	3.24681442099575	0.34441201375886	10.0553937248508	9.75993787350073	10.3508495762009	2.02	1.32	3.17	3.91713029212538	4.03571086920584	4.15429144628629	4.62469805588634	4.76469834267597	4.90469862946559	4.61652504657207	4.75707534033518	4.8953275710935	3.13805616451801	2.52877326135157	0.00824178899222625	7.11998997018388	0.245500762859796	0.252036010881903	0.239407000993298	0.473775512906586	0.481508575731969	0.466564854459094	0.47144609054863	0.479151855955748	0.464227213653616	0.000695442073485332	0.000836244234385302	0.00083620512271466
216	9.10992249055047	0.27	3.13862953183955	3.02731988729638	3.24993917638272	0.347350457348416	10.0435564682577	9.75035862251649	10.3367543139989	2	1.28	3.07	3.95821452424975	4.07723988694887	4.19626524964799	4.68470689302514	4.82557822116193	4.96644954929872	4.67716396519645	4.81774211283794	4.95753159449397	3.13862953183955	2.46363196097573	-0.130627059027304	6.72971255021293	0.245500762859796	0.252036010881903	0.239407000993298	0.473775512906586	0.481508575731969	0.466564854459094	0.47144609054863	0.479151855955748	0.464227213653616	0.000695442073485332	0.000836244234385302	0.00083620512271466
216	9.10992249055047	0.27	3.13998859073618	3.02945170510533	3.25052547636702	0.34448247138593	10.0325417502245	9.73780334173193	10.3272801587171	2.02	1.3	3.13	3.91570908769746	4.03422758967644	4.15274609165541	4.62491020252445	4.76489440888765	4.90487861525084	4.61621756843326	4.75696847840394	4.89607375131485	3.13998859073618	2.49701112295624	-0.20402065561983	6.77952123606605	0.245500762859796	0.252036010881903	0.239407000993298	0.473775512906586	0.481508575731969	0.466564854459094	0.47144609054863	0.479151855955748	0.464227213653616	0.000695442073485332	0.000836244234385302	0.00083620512271466
216	9.10992249055047	0.27	3.14046545182896	3.02909107348688	3.25183983017104	0.332524155047195	9.92504378770047	9.62557209528042	10.2245154801205	1.98	1.28	3.06	3.93728245289395	4.05977955000489	4.18227664711583	4.66762203293676	4.81284152284803	4.95806101275929	4.6613801549758	4.80620966689592	4.95224560240375	3.14046545182896	2.46633538319009	-0.0441439421559056	6.82625219982837	0.245500762859796	0.252036010881903	0.239407000993298	0.473775512906586	0.481508575731969	0.466564854459094	0.47144609054863	0.479151855955748	0.464227213653616	0.000695442073485332	0.000836244234385302	0.00083620512271466
216	9.10992249055047	0.27	3.14067464930255	3.02928128353112	3.25206801507398	0.334734464147767	9.97090071245486	9.6715372057165	10.2702642191932	2.02	1.3	3.13	3.89560717594613	4.01618807226704	4.13676896858796	4.60282872024965	4.74530027542245	4.88777183059524	4.59585679124872	4.73923466671443	4.88176427814735	3.14067464930255	2.49304244878814	0.0749592884846787	7.09032989097884	0.245500762859796	0.252036010881903	0.239407000993298	0.473775512906586	0.481508575731969	0.466564854459094	0.47144609054863	0.479151855955748	0.464227213653616	0.000695442073485332	0.000836244234385302	0.00083620512271466
216	9.10992249055047	0.27	3.14136873106511	3.0301582952294	3.25257916690082	0.322685719377321	9.68017782519295	9.38149809762352	9.97885755276239	1.98	1.29	3.11	3.83404460459915	3.95610948017385	4.07817435574856	4.5443545189702	4.68903360493076	4.83371269089132	4.53704811635113	4.68044205569833	4.82478854315431	3.14136873106511	2.47857305450771	-0.0805844522001475	6.84043137933787	0.245500762859796	0.252036010881903	0.239407000993298	0.473775512906586	0.481508575731969	0.466564854459094	0.47144609054863	0.479151855955748	0.464227213653616	0.000695442073485332	0.000836244234385302	0.00083620512271466
216	9.10992249055047	0.27	3.1426377853821	3.03140467073474	3.25387090002947	0.325815162143464	9.81601700129685	9.51530115428795	10.1167328483057	1.97	1.29	3.08	3.89907858256229	4.02230271383228	4.14552684510227	4.62412238795015	4.77026036698181	4.91639834601347	4.6189933515907	4.7664683942004	4.9131798710072	3.1426377853821	2.47999989904703	-0.0649478390932698	6.8881678061134	0.245500762859796	0.252036010881903	0.239407000993298	0.473775512906586	0.481508575731969	0.466564854459094	0.47144609054863	0.479151855955748	0.464227213653616	0.000695442073485332	0.000836244234385302	0.00083620512271466
216	9.10992249055047	0.27	3.14313066508191	3.03373281564925	3.25252851451456	0.346019218462946	10.1391757163536	9.84231536301195	10.4360360696952	1.96	1.25	3.11	4.06181054374231	4.18432140310306	4.30683226246381	4.8246322129864	4.9701510234152	5.11566983384399	4.80200215597379	4.94684841068424	5.09259260920023	3.14313066508191	2.46630377790852	-0.135056574435682	6.7032118378648	0.245500762859796	0.252036010881903	0.239407000993298	0.473775512906586	0.481508575731969	0.466564854459094	0.47144609054863	0.479151855955748	0.464227213653616	0.000695442073485332	0.000836244234385302	0.00083620512271466
216	9.10992249055047	0.27	3.14321567081108	3.03177788931354	3.25465345230862	0.332649052577352	9.83563843205032	9.53894787882962	10.132328985271	2.01	1.3	3.08	3.85784187633287	3.97783259806304	4.0978233197932	4.56219674124528	4.70409506087714	4.84599338050899	4.55962648339566	4.7025196366865	4.84389146988423	3.14321567081108	2.47439518295216	0.011375406838375	6.96336087476659	0.245500762859796	0.252036010881903	0.239407000993298	0.473775512906586	0.481508575731969	0.466564854459094	0.47144609054863	0.479151855955748	0.464227213653616	0.000695442073485332	0.000836244234385302	0.00083620512271466
216	9.10992249055047	0.27	3.14368991069598	3.0322642173281	3.25511560406385	0.32174055616369	9.77938588091612	9.47699146187987	10.0817802999524	1.99	1.29	3.12	3.85675474092674	3.97981711931327	4.10287949769981	4.56707211567915	4.71279949389539	4.85852687211163	4.55699378959227	4.70270775973845	4.84718609983473	3.14368991069598	2.48829386905111	0.0524599525569031	7.0361518596662	0.245500762859796	0.252036010881903	0.239407000993298	0.473775512906586	0.481508575731969	0.466564854459094	0.47144609054863	0.479151855955748	0.464227213653616	0.000695442073485332	0.000836244234385302	0.00083620512271466
216	9.10992249055047	0.27	3.14383102141304	3.03380584559958	3.25385619722651	0.34717142317213	10.106668359006	9.81151157042649	10.4018251475855	2	1.29	3.11	3.97320304857914	4.09272773585849	4.21225242313784	4.69993092913989	4.84131755541385	4.9827041816878	4.69067059722344	4.83306757236976	4.9733261372487	3.14383102141304	2.49605540195295	-0.118909072236182	6.85682421521012	0.245500762859796	0.252036010881903	0.239407000993298	0.473775512906586	0.481508575731969	0.466564854459094	0.47144609054863	0.479151855955748	0.464227213653616	0.000695442073485332	0.000836244234385302	0.00083620512271466
216	9.10992249055047	0.27	3.14390287333716	3.03309648849807	3.25470925817625	0.352202565844838	10.3098706476544	10.0120918731208	10.6076494221881	2.01	1.3	3.09	4.04804242983139	4.16843895927709	4.28883548872279	4.78682937736126	4.92919884459706	5.07156831183286	4.78563353296158	4.92629457846421	5.06890506747358	3.14390287333716	2.47553750569085	-0.0399128234990654	6.90993991576524	0.245500762859796	0.252036010881903	0.239407000993298	0.473775512906586	0.481508575731969	0.466564854459094	0.47144609054863	0.479151855955748	0.464227213653616	0.000695442073485332	0.000836244234385302	0.00083620512271466
216	9.10992249055047	0.27	3.14492777167252	3.03437281127168	3.25548273207336	0.34693200351207	10.0457478470242	9.75221516711817	10.3392805269303	1.99	1.29	3.09	3.9697193496093	4.0892042398827	4.2086891301561	4.70108890257236	4.84258734168611	4.98408578079985	4.69630665708672	4.83636872459636	4.9786764557672	3.14492777167252	2.48252568150289	0.00126829259393778	6.93127628270564	0.245500762859796	0.252036010881903	0.239407000993298	0.473775512906586	0.481508575731969	0.466564854459094	0.47144609054863	0.479151855955748	0.464227213653616	0.000695442073485332	0.000836244234385302	0.00083620512271466
216	9.10992249055047	0.27	3.1457102251864	3.03431270281776	3.25710774755503	0.332658090083234	9.92960577489787	9.63008680774673	10.229124742049	1.96	1.29	3.06	3.97617307763944	4.09984166725908	4.22351025687872	4.72342191422102	4.87033174810003	5.01724158197904	4.72134176724561	4.86995948861446	5.01642504760403	3.1457102251864	2.45462879590895	-0.0742357605814689	6.75443802340226	0.245500762859796	0.252036010881903	0.239407000993298	0.473775512906586	0.481508575731969	0.466564854459094	0.47144609054863	0.479151855955748	0.464227213653616	0.000695442073485332	0.000836244234385302	0.00083620512271466
216	9.10992249055047	0.27	3.14585453533447	3.03595609897983	3.25575297168911	0.351018653243151	10.1950881480237	9.89985904820609	10.4903172478414	2.01	1.28	3.07	4.00248680849305	4.12184715208476	4.24120749567647	4.73291418768939	4.87405700480847	5.01519982192756	4.72605386454115	4.86867422775327	5.00842731793274	3.14585453533447	2.47372648260302	-0.00703594700713054	6.88160432593369	0.245500762859796	0.252036010881903	0.239407000993298	0.473775512906586	0.481508575731969	0.466564854459094	0.47144609054863	0.479151855955748	0.464227213653616	0.000695442073485332	0.000836244234385302	0.00083620512271466
216	9.10992249055047	0.27	3.14589299459561	3.03488792111159	3.25689806807963	0.338708210189715	9.92048975376359	9.62527776929488	10.2157017382323	1.97	1.28	3.09	3.94956224758566	4.07069725655256	4.19183226551946	4.68540213129098	4.82910570996845	4.97280928864591	4.67592633266494	4.81772148404553	4.96201355835888	3.14589299459561	2.44266272342138	0.1434460610032	6.94294361351125	0.245500762859796	0.252036010881903	0.239407000993298	0.473775512906586	0.481508575731969	0.466564854459094	0.47144609054863	0.479151855955748	0.464227213653616	0.000695442073485332	0.000836244234385302	0.00083620512271466
216	9.10992249055047	0.27	3.14641886521528	3.03695097235091	3.25588675807965	0.338679646297112	9.9334294070454	9.63781351778329	10.2290452963075	2.02	1.31	3.15	3.8727149872143	3.99150085941359	4.11028673161289	4.57342370862159	4.7137020730143	4.85398043740701	4.5659642052643	4.70569340352206	4.84481517848865	3.14641886521528	2.51284806349412	0.0238103847941312	7.09988899925855	0.245500762859796	0.252036010881903	0.239407000993298	0.473775512906586	0.481508575731969	0.466564854459094	0.47144609054863	0.479151855955748	0.464227213653616	0.000695442073485332	0.000836244234385302	0.00083620512271466
216	9.10992249055047	0.27	3.14692345354093	3.03616728966544	3.25767961741641	0.334398370917793	9.84787579796345	9.55198269509056	10.1437689008363	2.01	1.28	3.13	3.86488659181124	3.98460972389885	4.10433285598646	4.57098039700683	4.71257629557736	4.85417219414789	4.55593799298559	4.69818454295117	4.83880297837102	3.14692345354093	2.48452569759087	-0.0946921187058942	6.84564402574397	0.245500762859796	0.252036010881903	0.239407000993298	0.473775512906586	0.481508575731969	0.466564854459094	0.47144609054863	0.479151855955748	0.464227213653616	0.000695442073485332	0.000836244234385302	0.00083620512271466
216	9.10992249055047	0.27	3.14768044761582	3.03870440258551	3.25665649264613	0.343904220527305	9.94700952107681	9.65440935338545	10.2396096887682	2.03	1.29	3.16	3.87260584536618	3.98997450856248	4.10734317175878	4.57158269802617	4.71013554109453	4.8486883841629	4.5559334713044	4.6913758164693	4.83311204589097	3.14768044761582	2.51195523807334	-0.023844606564746	7.02627591696588	0.245500762859796	0.252036010881903	0.239407000993298	0.473775512906586	0.481508575731969	0.466564854459094	0.47144609054863	0.479151855955748	0.464227213653616	0.000695442073485332	0.000836244234385302	0.00083620512271466
216	9.10992249055047	0.27	3.14834947565008	3.03727429314741	3.25942465815275	0.337610152192976	9.95490703998561	9.65794327430703	10.2518708056642	1.99	1.3	3.1	3.9315682822725	4.05245668355687	4.17334508484124	4.65596640362124	4.79912869778904	4.94229099195685	4.6497488626505	4.79486618050601	4.93818984193061	3.14834947565008	2.48896853663042	0.00337495900085989	6.95472778863136	0.245500762859796	0.252036010881903	0.239407000993298	0.473775512906586	0.481508575731969	0.466564854459094	0.47144609054863	0.479151855955748	0.464227213653616	0.000695442073485332	0.000836244234385302	0.00083620512271466
216	9.10992249055047	0.27	3.14875320381003	3.03884360389985	3.25866280372021	0.348424538108771	10.1852990086817	9.8886663633817	10.4819316539818	1.99	1.29	3.1	4.02607740404512	4.14684859266233	4.26761978127954	4.76803984093538	4.91106785087514	5.05409586081489	4.75900048910026	4.9014287803519	5.04406704078565	3.14875320381003	2.46930421174881	-0.0118365889507264	6.89930747467816	0.245500762859796	0.252036010881903	0.239407000993298	0.473775512906586	0.481508575731969	0.466564854459094	0.47144609054863	0.479151855955748	0.464227213653616	0.000695442073485332	0.000836244234385302	0.00083620512271466
216	9.10992249055047	0.27	3.14893510064219	3.03780861082947	3.26006159045491	0.334505919086157	9.99849912137036	9.69815289779469	10.298845344946	2	1.31	3.11	3.93226663983555	4.05404667855156	4.17582671726756	4.65277890416474	4.79687279376677	4.94096668336879	4.64968812800396	4.79452538031757	4.93792326606375	3.14893510064219	2.4901370137746	-0.00951764294688412	7.00171170414188	0.245500762859796	0.252036010881903	0.239407000993298	0.473775512906586	0.481508575731969	0.466564854459094	0.47144609054863	0.479151855955748	0.464227213653616	0.000695442073485332	0.000836244234385302	0.00083620512271466
216	9.10992249055047	0.27	3.14895460870622	3.03905840585465	3.25885081155779	0.342124398104026	9.88296112522793	9.59109471141475	10.1748275390411	2.01	1.29	3.15	3.87059868142713	3.98838479348727	4.10617090554741	4.57516119466856	4.7143878346595	4.85361447465044	4.56096395160903	4.70131102875375	4.83867583119638	3.14895460870622	2.4949418789898	0.0603306147760499	7.0390795710917	0.245500762859796	0.252036010881903	0.239407000993298	0.473775512906586	0.481508575731969	0.466564854459094	0.47144609054863	0.479151855955748	0.464227213653616	0.000695442073485332	0.000836244234385302	0.00083620512271466
216	9.10992249055047	0.27	3.14975387678499	3.0398700096813	3.25963774388869	0.342399557511987	10.1190659521308	9.82040940115856	10.4177225031031	1.99	1.27	3.06	4.00596769823811	4.12779647819927	4.24962525816042	4.7462054223586	4.89054618084881	5.03488693933901	4.73716554742857	4.88086972611948	5.02443110242184	3.14975387678499	2.4663679170586	0.023824611371412	6.86956233513468	0.245500762859796	0.252036010881903	0.239407000993298	0.473775512906586	0.481508575731969	0.466564854459094	0.47144609054863	0.479151855955748	0.464227213653616	0.000695442073485332	0.000836244234385302	0.00083620512271466
216	9.10992249055047	0.27	3.15035210188644	3.03885912431589	3.26184507945698	0.334104483323915	9.85327761437609	9.55702664456711	10.1495285841851	1.98	1.29	3.12	3.90721460060272	4.02833136188521	4.14944812316769	4.63145151748608	4.7750183458216	4.91858517415712	4.62232453126542	4.76561482332535	4.908976903112	3.15035210188644	2.48322504942032	-0.00751026769002282	6.93273208894303	0.245500762859796	0.252036010881903	0.239407000993298	0.473775512906586	0.481508575731969	0.466564854459094	0.47144609054863	0.479151855955748	0.464227213653616	0.000695442073485332	0.000836244234385302	0.00083620512271466
216	9.10992249055047	0.27	3.15099060176024	3.04058491902492	3.26139628449556	0.336096341120681	9.95402029212047	9.65607513657177	10.2519654476692	2.01	1.31	3.14	3.90281327751015	4.02323739316778	4.14366150882541	4.61476722701576	4.75715919474877	4.89955116248178	4.60810890137376	4.75006474840649	4.89162685646592	3.15099060176024	2.50178676633626	0.127781874506854	7.15620585640285	0.245500762859796	0.252036010881903	0.239407000993298	0.473775512906586	0.481508575731969	0.466564854459094	0.47144609054863	0.479151855955748	0.464227213653616	0.000695442073485332	0.000836244234385302	0.00083620512271466
216	9.10992249055047	0.27	3.1514861665986	3.04144528744445	3.26152704575274	0.341273917626009	9.98994212472591	9.69435805731541	10.2855261921364	1.99	1.29	3.09	3.94722535289087	4.06757751214631	4.18792967140175	4.6747228175796	4.8172566064357	4.9597903952918	4.66754726932345	4.81024803418047	4.9520959013909	3.1514861665986	2.47688096773926	0.0454883560182021	6.9927132260822	0.245500762859796	0.252036010881903	0.239407000993298	0.473775512906586	0.481508575731969	0.466564854459094	0.47144609054863	0.479151855955748	0.464227213653616	0.000695442073485332	0.000836244234385302	0.00083620512271466
216	9.10992249055047	0.27	3.15176262830457	3.04161265653443	3.2619126000747	0.351466622765995	10.137783365398	9.84450211691012	10.431064613886	2.01	1.31	3.13	3.97433339406181	4.09273424825183	4.21113510244186	4.69815274760829	4.83811717516819	4.97808160272809	4.69170134876418	4.83434818022657	4.9708944065579	3.15176262830457	2.50694237343402	-0.0430400485089952	6.98924268801839	0.245500762859796	0.252036010881903	0.239407000993298	0.473775512906586	0.481508575731969	0.466564854459094	0.47144609054863	0.479151855955748	0.464227213653616	0.000695442073485332	0.000836244234385302	0.00083620512271466
216	9.10992249055047	0.27	3.15250535762092	3.04344019818572	3.26157051705612	0.339753546103742	9.96106121093952	9.66533227799266	10.2567901438864	2	1.29	3.12	3.92676291594283	4.04690957760611	4.16705623926938	4.64826942231369	4.79049192608009	4.9327144298465	4.63745323341025	4.77846225125906	4.9208548176911	3.15250535762092	2.50166938937901	-0.0623371219987725	6.95965311899072	0.245500762859796	0.252036010881903	0.239407000993298	0.473775512906586	0.481508575731969	0.466564854459094	0.47144609054863	0.479151855955748	0.464227213653616	0.000695442073485332	0.000836244234385302	0.00083620512271466
216	9.10992249055047	0.27	3.15257127373353	3.04132692494816	3.2638156225189	0.335340736613668	10.0309059364504	9.73015035225641	10.3316615206444	2.01	1.3	3.13	3.9286247640772	4.05005719761868	4.17148963116017	4.64423574008862	4.78778746155005	4.93133918301149	4.63501570480529	4.77881487494818	4.92179629481032	3.15257127373353	2.49999594770036	0.107654285152752	7.14199206018395	0.245500762859796	0.252036010881903	0.239407000993298	0.473775512906586	0.481508575731969	0.466564854459094	0.47144609054863	0.479151855955748	0.464227213653616	0.000695442073485332	0.000836244234385302	0.00083620512271466
216	9.10992249055047	0.27	3.15259445881451	3.04092257580242	3.26426634182661	0.331263078795437	9.82133342696066	9.52414714619779	10.1185197077235	2.01	1.31	3.09	3.84768095318432	3.96774188614622	4.08780281910813	4.54911646105179	4.69106460413113	4.83301274721046	4.55084916881933	4.69126828510978	4.83344606940716	3.15259445881451	2.48049123709321	-0.179086616796323	6.8084154447292	0.245500762859796	0.252036010881903	0.239407000993298	0.473775512906586	0.481508575731969	0.466564854459094	0.47144609054863	0.479151855955748	0.464227213653616	0.000695442073485332	0.000836244234385302	0.00083620512271466
216	9.10992249055047	0.27	3.15323169998343	3.04140982651909	3.26505357344778	0.325416323060399	9.90805725250075	9.60424595277964	10.2118685522219	1.99	1.31	3.09	3.91160130976086	4.03533707035592	4.15907283095098	4.63280771457001	4.77935741144799	4.92590710832598	4.63129456819966	4.77864374503283	4.92607839939883	3.15323169998343	2.47099277947579	0.0372716392464374	6.97972772411266	0.245500762859796	0.252036010881903	0.239407000993298	0.473775512906586	0.481508575731969	0.466564854459094	0.47144609054863	0.479151855955748	0.464227213653616	0.000695442073485332	0.000836244234385302	0.00083620512271466
216	9.10992249055047	0.27	3.15328266823016	3.04343753746969	3.26312779899064	0.327509222783025	9.78430579713158	9.48571351052886	10.0828980837343	1.99	1.31	3.12	3.86002495642324	3.98153122759648	4.10303749876972	4.57087277559102	4.71475518910888	4.85863760262674	4.56635395151804	4.7120738781672	4.8548398916443	3.15328266823016	2.48542514555555	-0.0611536304258256	6.92626551182641	0.245500762859796	0.252036010881903	0.239407000993298	0.473775512906586	0.481508575731969	0.466564854459094	0.47144609054863	0.479151855955748	0.464227213653616	0.000695442073485332	0.000836244234385302	0.00083620512271466
216	9.10992249055047	0.27	3.15329142878893	3.04261554162782	3.26396731595004	0.336335017393137	9.9028938626232	9.60663749010258	10.1991502351438	2	1.3	3.08	3.89284715569363	4.0128975664967	4.13294797729977	4.60554468781781	4.7475737759457	4.88960286407359	4.60280371469304	4.74394742625351	4.88739693984877	3.15329142878893	2.47255027792816	0.067638215310055	7.01643182961733	0.245500762859796	0.252036010881903	0.239407000993298	0.473775512906586	0.481508575731969	0.466564854459094	0.47144609054863	0.479151855955748	0.464227213653616	0.000695442073485332	0.000836244234385302	0.00083620512271466
216	9.10992249055047	0.27	3.15334860071904	3.04246663512964	3.26423056630845	0.340906124154614	10.0589118124982	9.76104343135218	10.3567801936442	2.02	1.3	3.06	3.92310863527448	4.04282637103372	4.16254410679296	4.63315729886475	4.77454290726957	4.91592851567439	4.63508265239314	4.77621306106559	4.9179398005767	3.15334860071904	2.48513181919136	0.0156197121556508	7.0152639589113	0.245500762859796	0.252036010881903	0.239407000993298	0.473775512906586	0.481508575731969	0.466564854459094	0.47144609054863	0.479151855955748	0.464227213653616	0.000695442073485332	0.000836244234385302	0.00083620512271466
216	9.10992249055047	0.27	3.15357508753891	3.04213754063648	3.26501263444133	0.335557902510674	9.87352304832722	9.57763041908976	10.1694156775647	2	1.29	3.1	3.88666109870595	4.00673614035288	4.1268111819998	4.5996530889616	4.74175540305386	4.88385771714612	4.59409580086131	4.73554670443815	4.87810555323418	3.15357508753891	2.49049926351598	0.101090604670171	7.08862467711054	0.245500762859796	0.252036010881903	0.239407000993298	0.473775512906586	0.481508575731969	0.466564854459094	0.47144609054863	0.479151855955748	0.464227213653616	0.000695442073485332	0.000836244234385302	0.00083620512271466
216	9.10992249055047	0.27	3.15389990050769	3.0440394853749	3.26376031564048	0.335552270093497	9.73034304308824	9.438737590883	10.0219484952935	1.98	1.27	3.1	3.86167957036939	3.98098438274991	4.10028919513044	4.57820787391735	4.71964949834102	4.86109112276469	4.56381388337426	4.7049756991698	4.84530010991743	3.15389990050769	2.47659037794567	0.0752262403097384	6.93484866316304	0.245500762859796	0.252036010881903	0.239407000993298	0.473775512906586	0.481508575731969	0.466564854459094	0.47144609054863	0.479151855955748	0.464227213653616	0.000695442073485332	0.000836244234385302	0.00083620512271466
216	9.10992249055047	0.27	3.15435446452399	3.04365711647635	3.26505181257162	0.336998266402859	9.89960671475487	9.6038881375199	10.1953252919898	1.98	1.28	3.09	3.91984171914128	4.04053971140986	4.16123770367845	4.64473227152193	4.78775076562597	4.93076925973002	4.63694815342588	4.77956796900474	4.92359774879889	3.15435446452399	2.47153432235275	0.0251338732402459	6.92294536705875	0.245500762859796	0.252036010881903	0.239407000993298	0.473775512906586	0.481508575731969	0.466564854459094	0.47144609054863	0.479151855955748	0.464227213653616	0.000695442073485332	0.000836244234385302	0.00083620512271466
216	9.10992249055047	0.27	3.15458291121254	3.04495842082257	3.26420740160251	0.354164602703823	10.2191800540257	9.92528548229464	10.5130746257568	1.99	1.29	3.09	4.04107543909202	4.16073447939102	4.28039351969002	4.78582473621656	4.92753631859265	5.06924790096874	4.78089200919935	4.92275077717213	5.06413564350362	3.15458291121254	2.47659293370779	0.045731203544368	6.98368645600209	0.245500762859796	0.252036010881903	0.239407000993298	0.473775512906586	0.481508575731969	0.466564854459094	0.47144609054863	0.479151855955748	0.464227213653616	0.000695442073485332	0.000836244234385302	0.00083620512271466
216	9.10992249055047	0.27	3.15521434041795	3.04437869911179	3.26604998172411	0.336172241813438	9.89825019890965	9.60202474451233	10.194475653307	2.03	1.32	3.13	3.85145390505332	3.97027245775147	4.08909101044961	4.54657781788924	4.68684115982936	4.82710450176948	4.5442652442499	4.68436848610252	4.82565675762352	3.15521434041795	2.51280606136068	0.0890485674366474	7.19408147751098	0.245500762859796	0.252036010881903	0.239407000993298	0.473775512906586	0.481508575731969	0.466564854459094	0.47144609054863	0.479151855955748	0.464227213653616	0.000695442073485332	0.000836244234385302	0.00083620512271466
216	9.10992249055047	0.27	3.15536207007287	3.04491049439406	3.26581364575168	0.34537035210648	10.1111751620505	9.81470969681754	10.4076406272835	2.01	1.29	3.15	3.96729646193722	4.08713356640978	4.20697067088234	4.69110680392717	4.83280749646368	4.97450818900019	4.67713829461092	4.81965641195839	4.96089325325257	3.15536207007287	2.50669840889412	-0.0856975561599466	6.9042464439775	0.245500762859796	0.252036010881903	0.239407000993298	0.473775512906586	0.481508575731969	0.466564854459094	0.47144609054863	0.479151855955748	0.464227213653616	0.000695442073485332	0.000836244234385302	0.00083620512271466
216	9.10992249055047	0.27	3.15562335003449	3.0442480740498	3.26699862601919	0.34239867810027	10.1026118483811	9.80444034551054	10.4007833512517	2.03	1.28	3.14	3.93029642416432	4.04982414326116	4.16935186235801	4.63905753429906	4.7801400140898	4.92122249388054	4.62340821014906	4.76388628089628	4.90452380163933	3.15562335003449	2.50102718234849	0.0135996852345879	7.04126716960828	0.245500762859796	0.252036010881903	0.239407000993298	0.473775512906586	0.481508575731969	0.466564854459094	0.47144609054863	0.479151855955748	0.464227213653616	0.000695442073485332	0.000836244234385302	0.00083620512271466
216	9.10992249055047	0.27	3.15613299913906	3.04649910319261	3.26576689508551	0.349905093014377	10.1811006474917	9.88555460482993	10.4766466901535	1.99	1.3	3.11	4.01769965129832	4.13781584912548	4.25793204695263	4.75629151499618	4.89848921570143	5.04068691640668	4.74988873482885	4.89085301495933	5.03425400834351	3.15613299913906	2.48989597169443	0.0388740800204773	6.98973941736977	0.245500762859796	0.252036010881903	0.239407000993298	0.473775512906586	0.481508575731969	0.466564854459094	0.47144609054863	0.479151855955748	0.464227213653616	0.000695442073485332	0.000836244234385302	0.00083620512271466
216	9.10992249055047	0.27	3.15638575023014	3.04607616956784	3.26669533089245	0.343920729318597	9.97490738900051	9.68149731453605	10.268317463465	1.99	1.28	3.1	3.93828337994041	4.05763806054704	4.17699274115368	4.66317993019986	4.80450352159381	4.94582711298776	4.65317503981123	4.79541857328786	4.93568614126815	3.15638575023014	2.4885613349756	0.089928437164142	7.03521407573066	0.245500762859796	0.252036010881903	0.239407000993298	0.473775512906586	0.481508575731969	0.466564854459094	0.47144609054863	0.479151855955748	0.464227213653616	0.000695442073485332	0.000836244234385302	0.00083620512271466
216	9.10992249055047	0.27	3.15646297586197	3.04618078495799	3.26674516676596	0.344179988237976	10.1080338306502	9.81087860000888	10.4051890612916	1.99	1.3	3.11	4.00124488590712	4.12243595302757	4.24362702014803	4.74039450865802	4.88397319115747	5.02755187365693	4.73482696861926	4.8796365042653	5.02164498209278	3.15646297586197	2.47973296031737	-0.115999835549063	6.81849064119841	0.245500762859796	0.252036010881903	0.239407000993298	0.473775512906586	0.481508575731969	0.466564854459094	0.47144609054863	0.479151855955748	0.464227213653616	0.000695442073485332	0.000836244234385302	0.00083620512271466
216	9.10992249055047	0.27	3.1565420208131	3.04674739070415	3.26633665092205	0.344235733083241	9.98038446253773	9.68701808495025	10.2737508401252	1.99	1.27	3.11	3.93650941127478	4.05572458112347	4.17493975097216	4.66004711690594	4.80117425531787	4.94230139372981	4.6456287913972	4.78505337849421	4.92659481736691	3.1565420208131	2.47731426375119	-0.0492642961887303	6.83017939897094	0.245500762859796	0.252036010881903	0.239407000993298	0.473775512906586	0.481508575731969	0.466564854459094	0.47144609054863	0.479151855955748	0.464227213653616	0.000695442073485332	0.000836244234385302	0.00083620512271466
216	9.10992249055047	0.27	3.15722070337101	3.04758025895429	3.26686114778773	0.34420988611129	10.0634137471728	9.76758984644073	10.359237647905	2	1.29	3.1	3.95293040965967	4.07264994247095	4.19236947528223	4.67531512875825	4.81691300298156	4.95851087720486	4.66866496043902	4.8099679863201	4.9515623541842	3.15722070337101	2.49524250384274	0.160126941164588	7.11824477281205	0.245500762859796	0.252036010881903	0.239407000993298	0.473775512906586	0.481508575731969	0.466564854459094	0.47144609054863	0.479151855955748	0.464227213653616	0.000695442073485332	0.000836244234385302	0.00083620512271466
216	9.10992249055047	0.27	3.15757845233476	3.0461299174171	3.26902698725242	0.337367715730434	10.0234436375956	9.72427321428848	10.3226140609027	2.02	1.31	3.14	3.91800137682267	4.03853996151602	4.15907854620938	4.62958117383003	4.77201174205741	4.91444231028478	4.62433406359539	4.76590111671678	4.90939542523258	3.15757845233476	2.50036746396529	-0.00874998534034153	7.03867753163585	0.245500762859796	0.252036010881903	0.239407000993298	0.473775512906586	0.481508575731969	0.466564854459094	0.47144609054863	0.479151855955748	0.464227213653616	0.000695442073485332	0.000836244234385302	0.00083620512271466
216	9.10992249055047	0.27	3.15899057691046	3.04812654990352	3.2698546039174	0.336039482574864	9.89858687668371	9.60226320883888	10.1949105445285	2.03	1.29	3.17	3.84682149761298	3.9655335377774	4.08424557794182	4.53991700104287	4.68001781146658	4.82011862189029	4.52164177565654	4.65969569652205	4.80132532943899	3.15899057691046	2.51574712116656	-0.0756112411120636	6.96859667880049	0.245500762859796	0.252036010881903	0.239407000993298	0.473775512906586	0.481508575731969	0.466564854459094	0.47144609054863	0.479151855955748	0.464227213653616	0.000695442073485332	0.000836244234385302	0.00083620512271466
216	9.10992249055047	0.27	3.16005121932813	3.04814543887191	3.27195699978435	0.33962214999774	9.9646655270726	9.66874292359559	10.2605881305496	2.02	1.31	3.15	3.88714673858946	4.00611717684296	4.12508761509646	4.59097408292841	4.73148593786667	4.87199779280494	4.58568783071522	4.72494068552316	4.86659761351302	3.16005121932813	2.50205163279756	0.014754303727315	7.07091925383833	0.245500762859796	0.252036010881903	0.239407000993298	0.473775512906586	0.481508575731969	0.466564854459094	0.47144609054863	0.479151855955748	0.464227213653616	0.000695442073485332	0.000836244234385302	0.00083620512271466
216	9.10992249055047	0.27	3.16014507868057	3.04871137238525	3.2715787849759	0.341034316891545	10.0836391966321	9.78512373962808	10.3821546536361	1.99	1.28	3.07	3.98657966276924	4.10819852846583	4.22981739416243	4.7219479556532	4.86600075349595	5.01005355133869	4.71588293136996	4.85977001403656	5.00343367516403	3.16014507868057	2.46194541456091	-0.0316746522921193	6.82792076441599	0.245500762859796	0.252036010881903	0.239407000993298	0.473775512906586	0.481508575731969	0.466564854459094	0.47144609054863	0.479151855955748	0.464227213653616	0.000695442073485332	0.000836244234385302	0.00083620512271466
216	9.10992249055047	0.27	3.16076221746052	3.05021981211802	3.27130462280302	0.348156187489858	10.1470378198101	9.85134473934446	10.4427309002758	1.98	1.26	3.1	4.03097959620806	4.15197148164444	4.27296336708083	4.77904809182732	4.92249363041681	5.06593916900631	4.75952478021416	4.90042114581532	5.04407936843976	3.16076221746052	2.47223121318762	-0.0284051997722901	6.81653679772252	0.245500762859796	0.252036010881903	0.239407000993298	0.473775512906586	0.481508575731969	0.466564854459094	0.47144609054863	0.479151855955748	0.464227213653616	0.000695442073485332	0.000836244234385302	0.00083620512271466
216	9.10992249055047	0.27	3.16077606366904	3.0491383413977	3.27241378594039	0.326221322863415	9.70432190950561	9.40730250606894	10.0013413129423	1.98	1.27	3.08	3.84971437761644	3.97126249059607	4.09281060357569	4.56425466414857	4.70836315822578	4.852471652303	4.55300781078271	4.69768274752881	4.84186085035653	3.16077606366904	2.45505647639576	-0.0619123328730389	6.78152454477115	0.245500762859796	0.252036010881903	0.239407000993298	0.473775512906586	0.481508575731969	0.466564854459094	0.47144609054863	0.479151855955748	0.464227213653616	0.000695442073485332	0.000836244234385302	0.00083620512271466
216	9.10992249055047	0.27	3.16121532574467	3.04954454730534	3.272886104184	0.336986148565994	9.87388358441555	9.5789254035519	10.1688417652792	2.01	1.29	3.16	3.86051849578496	3.97939315705802	4.09826781833109	4.56193253115967	4.70240541970671	4.84287830825375	4.54542562348761	4.68614293131167	4.8242728300406	3.16121532574467	2.49202634799913	0.000942928149886959	7.01683720955686	0.245500762859796	0.252036010881903	0.239407000993298	0.473775512906586	0.481508575731969	0.466564854459094	0.47144609054863	0.479151855955748	0.464227213653616	0.000695442073485332	0.000836244234385302	0.00083620512271466
216	9.10992249055047	0.27	3.1615477317283	3.04957452304683	3.27352094040976	0.342840121126268	9.95455229553541	9.66103844432376	10.2480661467471	2.02	1.27	3.16	3.88101160057637	3.99892135407202	4.11683110756768	4.58295938821167	4.72219515129581	4.86143091437994	4.56157891587251	4.69855819475998	4.83834742188992	3.1615477317283	2.49957401979951	0.0114881452558279	6.99447742536124	0.245500762859796	0.252036010881903	0.239407000993298	0.473775512906586	0.481508575731969	0.466564854459094	0.47144609054863	0.479151855955748	0.464227213653616	0.000695442073485332	0.000836244234385302	0.00083620512271466
216	9.10992249055047	0.27	3.16193118053433	3.05048383560155	3.2733785254671	0.335672931261776	9.96894250437335	9.67026736648216	10.2676176422646	1.98	1.28	3.11	3.95050906659304	4.07252418732225	4.19453930805147	4.68199486087403	4.82660259587052	4.97121033086701	4.67089560074094	4.81342982297528	4.95859477432291	3.16193118053433	2.47682199733664	0.127084133107484	7.05313855263047	0.245500762859796	0.252036010881903	0.239407000993298	0.473775512906586	0.481508575731969	0.466564854459094	0.47144609054863	0.479151855955748	0.464227213653616	0.000695442073485332	0.000836244234385302	0.00083620512271466
216	9.10992249055047	0.27	3.16351914682389	3.05286743709029	3.27417085655749	0.333065331074294	9.73831007291826	9.44483062139693	10.0317895244396	2.01	1.29	3.14	3.80938508581169	3.92775420119686	4.04612331658204	4.50224867752606	4.64214716014147	4.78204564275687	4.48827226394897	4.62841296947475	4.76688734394073	3.16351914682389	2.49633647198759	0.227236944364396	7.21935189394165	0.245500762859796	0.252036010881903	0.239407000993298	0.473775512906586	0.481508575731969	0.466564854459094	0.47144609054863	0.479151855955748	0.464227213653616	0.000695442073485332	0.000836244234385302	0.00083620512271466
216	9.10992249055047	0.27	3.16408927996452	3.05343980642341	3.27473875350563	0.333946254531835	9.70216020655636	9.41034900524673	9.99397140786598	2.05	1.29	3.14	3.74593470944142	3.86209466344313	3.97825461744484	4.41484479918894	4.55174739055177	4.68864998191459	4.40311576534193	4.53870974411868	4.67704124650031	3.16408927996452	2.51011287872575	-0.0992525578355494	6.94827045219864	0.245500762859796	0.252036010881903	0.239407000993298	0.473775512906586	0.481508575731969	0.466564854459094	0.47144609054863	0.479151855955748	0.464227213653616	0.000695442073485332	0.000836244234385302	0.00083620512271466
216	9.10992249055047	0.27	3.16411658134685	3.05421513858107	3.27401802411263	0.350328737053725	10.0808369571041	9.78847375803246	10.3732001561757	2.01	1.28	3.13	3.94882415997544	4.06676806956955	4.18471197916366	4.66726242262478	4.80666472440503	4.94606702618528	4.65472961169685	4.79256091277249	4.93143908233971	3.16411658134685	2.49725594446604	0.107246402549769	7.09111421226724	0.245500762859796	0.252036010881903	0.239407000993298	0.473775512906586	0.481508575731969	0.466564854459094	0.47144609054863	0.479151855955748	0.464227213653616	0.000695442073485332	0.000836244234385302	0.00083620512271466
216	9.10992249055047	0.27	3.16443629080158	3.05270506764401	3.27616751395916	0.334517189710793	9.90477618175082	9.60725284552127	10.2022995179804	2.02	1.31	3.09	3.86077761353924	3.98034055775341	4.09990350196759	4.55941319186638	4.70061191390538	4.84181063594437	4.56078623457973	4.70208248890633	4.84202239785984	3.16443629080158	2.4853660778321	-0.154359447931801	6.86356789068724	0.245500762859796	0.252036010881903	0.239407000993298	0.473775512906586	0.481508575731969	0.466564854459094	0.47144609054863	0.479151855955748	0.464227213653616	0.000695442073485332	0.000836244234385302	0.00083620512271466
216	9.10992249055047	0.27	3.16513265210786	3.05290722841593	3.27735807579979	0.334140924226872	9.95892437220601	9.65952152273495	10.2583272216771	2.02	1.32	3.16	3.87911205833004	3.99934753800137	4.1195830176727	4.58038995910679	4.72236198144946	4.86433400379212	4.57326740431958	4.71411232642527	4.85675611299501	3.16513265210786	2.50280157082429	0.0767768565150897	7.16171630906487	0.245500762859796	0.252036010881903	0.239407000993298	0.473775512906586	0.481508575731969	0.466564854459094	0.47144609054863	0.479151855955748	0.464227213653616	0.000695442073485332	0.000836244234385302	0.00083620512271466
216	9.10992249055047	0.27	3.16518650519689	3.05318849063882	3.27718451975495	0.331228339823945	9.89677431615242	9.59728176769831	10.1962668646065	1.98	1.29	3.12	3.92435318786086	4.04681646087033	4.16927973387981	4.65194315706742	4.79711158549295	4.94228001391848	4.64324699574251	4.78651459805752	4.93117351982739	3.16518650519689	2.48037559325849	-0.106660656580058	6.8409246876156	0.245500762859796	0.252036010881903	0.239407000993298	0.473775512906586	0.481508575731969	0.466564854459094	0.47144609054863	0.479151855955748	0.464227213653616	0.000695442073485332	0.000836244234385302	0.00083620512271466
216	9.10992249055047	0.27	3.16532226583419	3.0555238848988	3.27512064676959	0.339139036274373	9.83718466393603	9.54473296358081	10.1296363642913	1.99	1.29	3.13	3.88469905022566	4.00372666964065	4.12275428905564	4.60025986498373	4.74121234890588	4.88216483282803	4.5891201600002	4.7319780793615	4.87066537378512	3.16532226583419	2.49820541580313	0.0889675151973255	7.07516023006925	0.245500762859796	0.252036010881903	0.239407000993298	0.473775512906586	0.481508575731969	0.466564854459094	0.47144609054863	0.479151855955748	0.464227213653616	0.000695442073485332	0.000836244234385302	0.00083620512271466
216	9.10992249055047	0.27	3.16546133925618	3.05371595318489	3.27720672532748	0.338937052026463	10.0063841363846	9.70876817227519	10.304000100494	2.02	1.31	3.13	3.90635982390968	4.02610673974099	4.1458536555723	4.61445735600551	4.75591054043431	4.89736372486311	4.60701939014692	4.74947213693215	4.89059290009307	3.16546133925618	2.49549955867004	0.0723442166669214	7.09352056239694	0.245500762859796	0.252036010881903	0.239407000993298	0.473775512906586	0.481508575731969	0.466564854459094	0.47144609054863	0.479151855955748	0.464227213653616	0.000695442073485332	0.000836244234385302	0.00083620512271466
216	9.10992249055047	0.27	3.16653520348391	3.05700887261905	3.27606153434878	0.348473518545867	10.0682692018631	9.77507651537792	10.3614618883483	2.04	1.31	3.18	3.90440912329941	4.02151758768806	4.13862605207671	4.60495435765989	4.74307490711441	4.88119545656893	4.5930789342639	4.73196044286837	4.86864258384054	3.16653520348391	2.51609306967191	0.0287099464544692	7.11903592730298	0.245500762859796	0.252036010881903	0.239407000993298	0.473775512906586	0.481508575731969	0.466564854459094	0.47144609054863	0.479151855955748	0.464227213653616	0.000695442073485332	0.000836244234385302	0.00083620512271466
216	9.10992249055047	0.27	3.16655778894141	3.0559773618443	3.27713821603851	0.340085225271899	9.97668431650983	9.68071039833361	10.2726582346861	1.97	1.28	3.09	3.97295004378162	4.09441732694494	4.21588461010825	4.71331423315719	4.85741709583795	5.00151995851871	4.70351702492619	4.84832454273986	4.9918293477379	3.16655778894141	2.4633585716261	0.0660515747046243	6.94615855620268	0.245500762859796	0.252036010881903	0.239407000993298	0.473775512906586	0.481508575731969	0.466564854459094	0.47144609054863	0.479151855955748	0.464227213653616	0.000695442073485332	0.000836244234385302	0.00083620512271466
216	9.10992249055047	0.27	3.16659536620329	3.0544649028966	3.27872582950998	0.334091189886889	9.98860816043957	9.68827933799371	10.2889369828854	2.01	1.3	3.06	3.90907053360764	4.03024855802857	4.1514265824495	4.62044568437891	4.76367576302897	4.90690584167903	4.62359182535325	4.76666554464403	4.91050556763137	3.16659536620329	2.48254876915508	-0.0347251013140221	6.96016170254568	0.245500762859796	0.252036010881903	0.239407000993298	0.473775512906586	0.481508575731969	0.466564854459094	0.47144609054863	0.479151855955748	0.464227213653616	0.000695442073485332	0.000836244234385302	0.00083620512271466
216	9.10992249055047	0.27	3.16676646048598	3.05473716926681	3.27879575170515	0.330005308558905	9.88392163689396	9.58399041337062	10.1838528604173	2	1.3	3.11	3.88536159288454	4.00695408266403	4.12854657244352	4.59712168889694	4.74098872896753	4.88485576903812	4.59236921505278	4.73631863350346	4.87874127409831	3.16676646048598	2.49825426708595	-0.0676640944166438	6.96161339480148	0.245500762859796	0.252036010881903	0.239407000993298	0.473775512906586	0.481508575731969	0.466564854459094	0.47144609054863	0.479151855955748	0.464227213653616	0.000695442073485332	0.000836244234385302	0.00083620512271466
216	9.10992249055047	0.27	3.16693371992095	3.05567694628096	3.27819049356093	0.343155787540911	9.91469421118685	9.62256027057691	10.2068281517968	1.98	1.27	3.1	3.92676970166395	4.04598357765519	4.16519745364643	4.65276250575857	4.79401699596795	4.93527148617733	4.63993312683724	4.78012317927531	4.92134691691629	3.16693371992095	2.45532115326849	-0.0649508811360125	6.76247446560744	0.245500762859796	0.252036010881903	0.239407000993298	0.473775512906586	0.481508575731969	0.466564854459094	0.47144609054863	0.479151855955748	0.464227213653616	0.000695442073485332	0.000836244234385302	0.00083620512271466
216	9.10992249055047	0.27	3.16911039190327	3.05736133435164	3.28085944945489	0.335314473794568	9.95140314355249	9.65301370368858	10.2497925834164	2	1.28	3.1	3.91522575254426	4.03625137781568	4.15727700308709	4.63293872233064	4.77614995487574	4.91936118742085	4.62452164032419	4.76633326849583	4.90804288664977	3.16911039190327	2.48328688254846	-0.157369065251876	6.80247133685828	0.245500762859796	0.252036010881903	0.239407000993298	0.473775512906586	0.481508575731969	0.466564854459094	0.47144609054863	0.479151855955748	0.464227213653616	0.000695442073485332	0.000836244234385302	0.00083620512271466
216	9.10992249055047	0.27	3.17085074713349	3.05844791696931	3.28325357729767	0.330381389960641	9.89133151908311	9.59143053186009	10.1912325063061	1.98	1.28	3.08	3.92933318265021	4.05219399018988	4.17505479772955	4.65975878704003	4.80545824822181	4.95115770940358	4.65144189360375	4.79632015448156	4.94129627488821	3.17085074713349	2.46324309546361	-0.208295841110354	6.70505109915517	0.245500762859796	0.252036010881903	0.239407000993298	0.473775512906586	0.481508575731969	0.466564854459094	0.47144609054863	0.479151855955748	0.464227213653616	0.000695442073485332	0.000836244234385302	0.00083620512271466
216	9.10992249055047	0.27	3.17110977253449	3.06066691240587	3.28155263266311	0.338258999541326	9.88490665208024	9.59045833115741	10.1793549730031	1.99	1.29	3.12	3.90460323828156	4.02448320936144	4.14436318044131	4.62416345409982	4.76613551817824	4.90810758225665	4.61248805638384	4.75447545629437	4.89578332180039	3.17110977253449	2.48006650175341	0.0174552186109987	6.95891072316024	0.245500762859796	0.252036010881903	0.239407000993298	0.473775512906586	0.481508575731969	0.466564854459094	0.47144609054863	0.479151855955748	0.464227213653616	0.000695442073485332	0.000836244234385302	0.00083620512271466
216	9.10992249055047	0.27	3.17202056804236	3.06035662430594	3.28368451177878	0.338637253781092	10.0999488811808	9.79934897493879	10.4005487874227	2.03	1.31	3.1	3.92290762235288	4.04324476581935	4.16358190928582	4.62898889013577	4.77098542785767	4.91298196557957	4.62736385269803	4.77126059905106	4.91068343140717	3.17202056804236	2.49564489700835	-0.0196571238370224	7.01252337454366	0.245500762859796	0.252036010881903	0.239407000993298	0.473775512906586	0.481508575731969	0.466564854459094	0.47144609054863	0.479151855955748	0.464227213653616	0.000695442073485332	0.000836244234385302	0.00083620512271466
216	9.10992249055047	0.27	3.17279221490594	3.06076035160441	3.28482407820747	0.341136667809231	10.0637835518301	9.76592373156069	10.3616433720995	2	1.29	3.11	3.96714405026899	4.08814159707321	4.20913914387743	4.69594536431443	4.83917128749969	4.98239721068495	4.68826461168111	4.83057442330552	4.97353452535045	3.17279221490594	2.46579491879203	0.0103913428386469	6.90885981435586	0.245500762859796	0.252036010881903	0.239407000993298	0.473775512906586	0.481508575731969	0.466564854459094	0.47144609054863	0.479151855955748	0.464227213653616	0.000695442073485332	0.000836244234385302	0.00083620512271466
216	9.10992249055047	0.27	3.17321434887525	3.06210725282505	3.28432144492544	0.339491273364299	9.96596912921037	9.66992143849617	10.2620168199246	2.02	1.29	3.13	3.89165567250355	4.01079993672816	4.12994420095278	4.59732264823279	4.73807112919347	4.87881961015414	4.58540264200757	4.72635350338926	4.86665829520808	3.17321434887525	2.48364536704448	-0.012750481169519	6.95991992992556	0.245500762859796	0.252036010881903	0.239407000993298	0.473775512906586	0.481508575731969	0.466564854459094	0.47144609054863	0.479151855955748	0.464227213653616	0.000695442073485332	0.000836244234385302	0.00083620512271466
216	9.10992249055047	0.27	3.1734389059774	3.06146368885444	3.28541412310037	0.328848700282614	9.78333573572076	9.48567861373443	10.0809928577071	2.02	1.29	3.19	3.8094326633825	3.92897126564353	4.04850986790455	4.49814739358719	4.63929761192864	4.7804478302701	4.47852741451219	4.61830144819757	4.75920740142175	3.1734389059774	2.52310404275691	-0.160918897377102	6.9398025475959	0.245500762859796	0.252036010881903	0.239407000993298	0.473775512906586	0.481508575731969	0.466564854459094	0.47144609054863	0.479151855955748	0.464227213653616	0.000695442073485332	0.000836244234385302	0.00083620512271466
216	9.10992249055047	0.27	3.17365464743818	3.06344630936686	3.2838629855095	0.341008843014415	9.93654344957842	9.64236593352605	10.2307209656308	2.05	1.29	3.14	3.83632588121685	3.95336778009147	4.07040967896609	4.5208854983616	4.65881252534168	4.79673955232176	4.5089405994404	4.64698621306459	4.78441911415583	3.17365464743818	2.50197600204074	0.0342198309698089	7.06133369394012	0.245500762859796	0.252036010881903	0.239407000993298	0.473775512906586	0.481508575731969	0.466564854459094	0.47144609054863	0.479151855955748	0.464227213653616	0.000695442073485332	0.000836244234385302	0.00083620512271466
216	9.10992249055047	0.27	3.17405540798191	3.0621233575531	3.28598745841071	0.334223417286925	9.94664759011936	9.64766925498249	10.2456259252562	1.96	1.28	3.08	3.97706941915085	4.10031759052109	4.22356576189133	4.72282211190971	4.86918093235094	5.01553975279216	4.71586204456214	4.86346408546405	5.00847967653917	3.17405540798191	2.45547830573403	-0.0484090896854388	6.80860079797711	0.245500762859796	0.252036010881903	0.239407000993298	0.473775512906586	0.481508575731969	0.466564854459094	0.47144609054863	0.479151855955748	0.464227213653616	0.000695442073485332	0.000836244234385302	0.00083620512271466
216	9.10992249055047	0.27	3.17406331258158	3.06386013711904	3.28426648804413	0.343247824049333	10.0092402942506	9.71438077898486	10.3040998095163	2.03	1.29	3.11	3.89579968221313	4.01404845503813	4.13229722786312	4.59874518972814	4.73833038906551	4.87791558840289	4.59171490621254	4.73058894271193	4.86829206550212	3.17406331258158	2.50103066952933	0.125466995528343	7.13740233140329	0.245500762859796	0.252036010881903	0.239407000993298	0.473775512906586	0.481508575731969	0.466564854459094	0.47144609054863	0.479151855955748	0.464227213653616	0.000695442073485332	0.000836244234385302	0.00083620512271466
216	9.10992249055047	0.27	3.17427264543699	3.062546145928	3.28599914494598	0.32905025997919	9.7671030710263	9.47007546563155	10.064130676421	1.99	1.29	3.12	3.85625969556643	3.97721074683432	4.09816179810221	4.56708300244039	4.7103289282809	4.85357485412142	4.55570261651668	4.69933559828038	4.84234829898823	3.17427264543699	2.48654165766672	0.0386957969555743	6.98936334580198	0.245500762859796	0.252036010881903	0.239407000993298	0.473775512906586	0.481508575731969	0.466564854459094	0.47144609054863	0.479151855955748	0.464227213653616	0.000695442073485332	0.000836244234385302	0.00083620512271466
216	9.10992249055047	0.27	3.17440259579146	3.06329918783477	3.28550600374814	0.339474946117752	9.95068415696277	9.65507975773159	10.2462885561939	2.02	1.29	3.09	3.89060136283363	4.0097178183541	4.12883427387457	4.59732641736234	4.73808029488321	4.87883417240408	4.59192720842994	4.73190527491361	4.87260177525704	3.17440259579146	2.48139651615338	-0.042022410214813	6.90364545338631	0.245500762859796	0.252036010881903	0.239407000993298	0.473775512906586	0.481508575731969	0.466564854459094	0.47144609054863	0.479151855955748	0.464227213653616	0.000695442073485332	0.000836244234385302	0.00083620512271466
216	9.10992249055047	0.27	3.17465805485506	3.0637253899093	3.28559071980083	0.348228957980803	10.1198019086166	9.82494977949734	10.4146540377358	1.98	1.3	3.09	4.01922837665176	4.13984762365749	4.26046687066323	4.76486981180313	4.9078661670535	5.05086252230387	4.76217744788119	4.90371761590536	5.04856591716958	3.17465805485506	2.47118937263248	0.144269206703781	7.05660563526496	0.245500762859796	0.252036010881903	0.239407000993298	0.473775512906586	0.481508575731969	0.466564854459094	0.47144609054863	0.479151855955748	0.464227213653616	0.000695442073485332	0.000836244234385302	0.00083620512271466
216	9.10992249055047	0.27	3.17486101077551	3.06244548002483	3.28727654152619	0.338891936969313	10.0107373419648	9.71296192361017	10.3085127603194	2.01	1.29	3.06	3.91441375593346	4.03442001179582	4.15442626765818	4.6255883609788	4.76739747339573	4.90920658581267	4.62209752787126	4.76560195969832	4.90770272318517	3.17486101077551	2.46555672496542	0.0241721056429145	6.93684107741538	0.245500762859796	0.252036010881903	0.239407000993298	0.473775512906586	0.481508575731969	0.466564854459094	0.47144609054863	0.479151855955748	0.464227213653616	0.000695442073485332	0.000836244234385302	0.00083620512271466
216	9.10992249055047	0.27	3.17537501544547	3.06378472571046	3.28696530518048	0.340780853586688	10.0930807599853	9.79411721866593	10.3920443013046	2	1.31	3.11	3.97102022282128	4.09223485012866	4.21344947743604	4.69859323082179	4.84201688403562	4.98544053724946	4.69619883150549	4.83938449529353	4.98285029870899	3.17537501544547	2.49383133443409	0.10739785451471	7.11737544789089	0.245500762859796	0.252036010881903	0.239407000993298	0.473775512906586	0.481508575731969	0.466564854459094	0.47144609054863	0.479151855955748	0.464227213653616	0.000695442073485332	0.000836244234385302	0.00083620512271466
216	9.10992249055047	0.27	3.17557494680773	3.06339855549061	3.28775133812484	0.32893364604013	9.7750004654723	9.47765416637444	10.0723467645702	1.99	1.28	3.06	3.8619317968593	3.98309375392233	4.10425571098535	4.57446692580967	4.71798353728943	4.86150014876919	4.56946719799399	4.71263089801319	4.85816452292626	3.17557494680773	2.46662625413175	-0.126727426896465	6.76657127611337	0.245500762859796	0.252036010881903	0.239407000993298	0.473775512906586	0.481508575731969	0.466564854459094	0.47144609054863	0.479151855955748	0.464227213653616	0.000695442073485332	0.000836244234385302	0.00083620512271466
216	9.10992249055047	0.27	3.17591538814623	3.0636553419908	3.28817543430167	0.326339495869174	9.79656554269663	9.49680343058403	10.0963276548092	2.03	1.31	3.1	3.80167638247102	3.92167450081766	4.04167261916431	4.48590830668639	4.62750388235401	4.76909945802162	4.48510056820073	4.62471898668186	4.76730248250015	3.17591538814623	2.48608480114256	-0.0730071988354721	6.9390832048064	0.245500762859796	0.252036010881903	0.239407000993298	0.473775512906586	0.481508575731969	0.466564854459094	0.47144609054863	0.479151855955748	0.464227213653616	0.000695442073485332	0.000836244234385302	0.00083620512271466
216	9.10992249055047	0.27	3.17692463722325	3.06524327566562	3.28860599878088	0.339442973437099	9.98656669621666	9.68987518445691	10.2832582079764	2	1.29	3.12	3.9232750893885	4.04340072518484	4.16352636098118	4.64069930722206	4.78279154957526	4.92488379192847	4.63081983845849	4.77294753068438	4.91490839028021	3.17692463722325	2.48441927580212	-0.0301770883236255	6.93169704598128	0.245500762859796	0.252036010881903	0.239407000993298	0.473775512906586	0.481508575731969	0.466564854459094	0.47144609054863	0.479151855955748	0.464227213653616	0.000695442073485332	0.000836244234385302	0.00083620512271466
216	9.10992249055047	0.27	3.17730857418725	3.06479839276497	3.28981875560953	0.333901937129433	9.9007253504645	9.60291225060023	10.1985384503288	2	1.28	3.09	3.89167616182463	4.01236789691244	4.13305963200024	4.60424594087834	4.7470364527988	4.88982696471925	4.59663095615315	4.73827008505841	4.88037307787475	3.17730857418725	2.47312264285521	0.1049470919635	7.01292257909721	0.245500762859796	0.252036010881903	0.239407000993298	0.473775512906586	0.481508575731969	0.466564854459094	0.47144609054863	0.479151855955748	0.464227213653616	0.000695442073485332	0.000836244234385302	0.00083620512271466
216	9.10992249055047	0.27	3.17744834355963	3.06485817170938	3.29003851540987	0.3325575075382	9.84770686732148	9.5505910118087	10.1448227228343	2.01	1.3	3.07	3.85801338313163	3.97803495514656	4.09805652716149	4.56124313656689	4.70314196304237	4.84504078951784	4.56071665430645	4.70235827194994	4.84424468159119	3.17744834355963	2.46233581225909	0.0973400036289458	7.02460163619225	0.245500762859796	0.252036010881903	0.239407000993298	0.473775512906586	0.481508575731969	0.466564854459094	0.47144609054863	0.479151855955748	0.464227213653616	0.000695442073485332	0.000836244234385302	0.00083620512271466
216	9.10992249055047	0.27	3.17766588463464	3.0661897010498	3.28914206821949	0.34323772723964	9.9553696203121	9.6620904988629	10.2486487417613	1.93	1.27	3.04	4.03065780747283	4.15300273694509	4.27534766641736	4.79908991877042	4.94475952052982	5.09042912228923	4.79093844445802	4.93791903862854	5.08337697631038	3.17766588463464	2.42706350243305	0.0298374219456885	6.7611046388017	0.245500762859796	0.252036010881903	0.239407000993298	0.473775512906586	0.481508575731969	0.466564854459094	0.47144609054863	0.479151855955748	0.464227213653616	0.000695442073485332	0.000836244234385302	0.00083620512271466
216	9.10992249055047	0.27	3.17834650260042	3.06745347870672	3.28923952649413	0.337999011978345	9.96722406731103	9.67015119673123	10.2642969378908	2.01	1.29	3.14	3.90272493771821	4.02261899901512	4.14251306031203	4.61319189860318	4.75491193296177	4.89663196732036	4.59942919263635	4.74064490406053	4.88348911203911	3.17834650260042	2.50489818539935	0.032490753958985	7.06200439295602	0.245500762859796	0.252036010881903	0.239407000993298	0.473775512906586	0.481508575731969	0.466564854459094	0.47144609054863	0.479151855955748	0.464227213653616	0.000695442073485332	0.000836244234385302	0.00083620512271466
216	9.10992249055047	0.27	3.17839814588464	3.0668488376698	3.28994745409947	0.344031686805154	9.907710228383	9.61634838759652	10.1990720691695	1.99	1.28	3.07	3.91759818947347	4.03629590860135	4.15499362772923	4.64018533841937	4.78077643259563	4.92136752677189	4.63473653853096	4.7748134391202	4.91538870594637	3.17839814588464	2.46892070061202	8.24204299648873e-05	6.86669980452177	0.245500762859796	0.252036010881903	0.239407000993298	0.473775512906586	0.481508575731969	0.466564854459094	0.47144609054863	0.479151855955748	0.464227213653616	0.000695442073485332	0.000836244234385302	0.00083620512271466
216	9.10992249055047	0.27	3.17846060832944	3.06784246888599	3.28907874777289	0.341505666033445	9.9464850482708	9.65233842551108	10.2406316710305	1.97	1.27	3.12	3.95815415977498	4.07877546697895	4.19939677418291	4.69494218930388	4.83801647121943	4.98109075313499	4.67562912989886	4.81969040333021	4.96188160361778	3.17846060832944	2.47024028225159	0.201272351454594	7.08654065429575	0.245500762859796	0.252036010881903	0.239407000993298	0.473775512906586	0.481508575731969	0.466564854459094	0.47144609054863	0.479151855955748	0.464227213653616	0.000695442073485332	0.000836244234385302	0.00083620512271466
216	9.10992249055047	0.27	3.17855732899556	3.0671664868086	3.28994817118253	0.333767557360082	9.83214684354059	9.53630721237289	10.1279864747083	2.02	1.3	3.11	3.83394249651526	3.95288079294678	4.0718190893783	4.52814632515943	4.66862052642787	4.80909472769631	4.52233832072748	4.66405867821475	4.8039111106976	3.17855732899556	2.48606688456004	-0.0231401267556523	6.96300900496121	0.245500762859796	0.252036010881903	0.239407000993298	0.473775512906586	0.481508575731969	0.466564854459094	0.47144609054863	0.479151855955748	0.464227213653616	0.000695442073485332	0.000836244234385302	0.00083620512271466
216	9.10992249055047	0.27	3.17917227996965	3.06853905824043	3.28980550169886	0.332689002403114	9.78493215332431	9.48979770386187	10.0800666027867	2.01	1.29	3.1	3.83262342616719	3.95181871780321	4.07101400943924	4.53101315029238	4.67192849046601	4.81284383063964	4.52316373837793	4.66391424800053	4.8050702111346	3.17917227996965	2.48011178891917	0.117872854128042	7.05145542737152	0.245500762859796	0.252036010881903	0.239407000993298	0.473775512906586	0.481508575731969	0.466564854459094	0.47144609054863	0.479151855955748	0.464227213653616	0.000695442073485332	0.000836244234385302	0.00083620512271466
216	9.10992249055047	0.27	3.18016784548075	3.06922895282664	3.29110673813485	0.333746155243559	9.85969103391837	9.56300834786291	10.1563737199738	2.02	1.29	3.15	3.8443921723132	3.96366056092517	4.08292894953714	4.54041588380614	4.68127770586212	4.82213952791809	4.5257646131864	4.66803821658562	4.8088164956747	3.18016784548075	2.49323406538146	-0.134218862229345	6.87250467749781	0.245500762859796	0.252036010881903	0.239407000993298	0.473775512906586	0.481508575731969	0.466564854459094	0.47144609054863	0.479151855955748	0.464227213653616	0.000695442073485332	0.000836244234385302	0.00083620512271466
216	9.10992249055047	0.27	3.18084077144129	3.06975820297072	3.29192333991186	0.340452570716118	9.92566749794712	9.6314479001217	10.2198870957726	2.01	1.29	3.09	3.88505017374806	4.00372993109143	4.1224096884348	4.59177688694594	4.7320455945163	4.87231430208667	4.58637211411494	4.72607884290256	4.86387110264792	3.18084077144129	2.48144495655876	-0.0729376331832119	6.87730506968277	0.245500762859796	0.252036010881903	0.239407000993298	0.473775512906586	0.481508575731969	0.466564854459094	0.47144609054863	0.479151855955748	0.464227213653616	0.000695442073485332	0.000836244234385302	0.00083620512271466
216	9.10992249055047	0.27	3.18100571140315	3.06848341187512	3.29352801093118	0.341002737669728	10.0423060455023	9.74499332361391	10.3396187673907	2.01	1.3	3.1	3.92791507195776	4.04775292947178	4.16759078698579	4.64169313445195	4.78330784614504	4.92492255783812	4.63620999019541	4.77628009590549	4.91934180921376	3.18100571140315	2.47828531990932	0.117120763225408	7.08376679396624	0.245500762859796	0.252036010881903	0.239407000993298	0.473775512906586	0.481508575731969	0.466564854459094	0.47144609054863	0.479151855955748	0.464227213653616	0.000695442073485332	0.000836244234385302	0.00083620512271466
216	9.10992249055047	0.27	3.18150941458902	3.06986196056376	3.29315686861428	0.338865857135609	9.98687576432245	9.68979283221224	10.2839586964327	2	1.28	3.14	3.92551854683846	4.04587246772632	4.16622638861417	4.64393529239403	4.7863154172413	4.92869554208856	4.62616373910664	4.76814228458382	4.91000838718827	3.18150941458902	2.47904822878012	0.0320188341272992	6.97887333483328	0.245500762859796	0.252036010881903	0.239407000993298	0.473775512906586	0.481508575731969	0.466564854459094	0.47144609054863	0.479151855955748	0.464227213653616	0.000695442073485332	0.000836244234385302	0.00083620512271466
216	9.10992249055047	0.27	3.18151461860338	3.07079201850993	3.29223721869684	0.342240363937883	10.0566993508351	9.75977854549406	10.3536201561761	2.02	1.3	3.12	3.92897504583815	4.0485058763111	4.16803670678405	4.64170245967895	4.78291652781142	4.9241305959439	4.63595044122563	4.7766001867861	4.91662150337659	3.18151461860338	2.5019246130871	-0.0833856226977678	6.92486372023823	0.245500762859796	0.252036010881903	0.239407000993298	0.473775512906586	0.481508575731969	0.466564854459094	0.47144609054863	0.479151855955748	0.464227213653616	0.000695442073485332	0.000836244234385302	0.00083620512271466
216	9.10992249055047	0.27	3.18236030109593	3.0722663780486	3.29245422414327	0.340346791018074	10.0151207198532	9.71817958358849	10.3120618561178	2.04	1.31	3.15	3.87965140097887	3.998195011478	4.11673862197712	4.57524448190309	4.71504209352978	4.85483970515646	4.56684446687912	4.70534380618072	4.8460883233199	3.18236030109593	2.52124160512948	0.0502836266020175	7.19505080829584	0.245500762859796	0.252036010881903	0.239407000993298	0.473775512906586	0.481508575731969	0.466564854459094	0.47144609054863	0.479151855955748	0.464227213653616	0.000695442073485332	0.000836244234385302	0.00083620512271466
216	9.10992249055047	0.27	3.18261946739608	3.07089598235513	3.29434295243703	0.336613167789437	9.99309424636528	9.69432559675433	10.2918628959762	2	1.27	3.05	3.93725723913633	4.05859925687313	4.17994127460994	4.66036227730165	4.80398961170368	4.94761694610572	4.6538312567053	4.79632491500789	4.93954570515246	3.18261946739608	2.47069384183034	0.0298424282414096	6.90188407403765	0.245500762859796	0.252036010881903	0.239407000993298	0.473775512906586	0.481508575731969	0.466564854459094	0.47144609054863	0.479151855955748	0.464227213653616	0.000695442073485332	0.000836244234385302	0.00083620512271466
216	9.10992249055047	0.27	3.18274810409744	3.06990486654252	3.29559134165235	0.335739024220512	9.84755804481352	9.55256337094633	10.1425527186807	2.02	1.28	3.07	3.84599353111329	3.96476244824571	4.08353136537812	4.54377866658807	4.68409602998307	4.82441339337807	4.53889753371941	4.67924611632553	4.81886951261245	3.18274810409744	2.46477082004066	-0.203031297824583	6.67543321929104	0.245500762859796	0.252036010881903	0.239407000993298	0.473775512906586	0.481508575731969	0.466564854459094	0.47144609054863	0.479151855955748	0.464227213653616	0.000695442073485332	0.000836244234385302	0.00083620512271466
216	9.10992249055047	0.27	3.18298946888736	3.07148924643651	3.2944896913382	0.33499381685941	9.75779935952271	9.46500446620699	10.0505942528384	2	1.28	3.11	3.84340593122925	3.96229965532849	4.08119337942773	4.54909115991508	4.68981488229749	4.83053860467991	4.53629976018073	4.67732268747536	4.81737218503449	3.18298946888736	2.47882686619174	0.203247555023003	7.11891287446958	0.245500762859796	0.252036010881903	0.239407000993298	0.473775512906586	0.481508575731969	0.466564854459094	0.47144609054863	0.479151855955748	0.464227213653616	0.000695442073485332	0.000836244234385302	0.00083620512271466
216	9.10992249055047	0.27	3.18319824508043	3.07093142099308	3.29546506916778	0.336913418368228	10.0211137245665	9.72170867243107	10.3205187767019	1.99	1.3	3.09	3.95900518402918	4.08093294317815	4.20286070232711	4.68883943882937	4.83324432319073	4.97764920755209	4.68577850253887	4.8308524262911	4.9741805391985	3.18319824508043	2.48765442559537	-0.104377549283743	6.87629366423554	0.245500762859796	0.252036010881903	0.239407000993298	0.473775512906586	0.481508575731969	0.466564854459094	0.47144609054863	0.479151855955748	0.464227213653616	0.000695442073485332	0.000836244234385302	0.00083620512271466
216	9.10992249055047	0.27	3.18379167093067	3.07229454794929	3.29528879391205	0.340297110464644	9.96210946583388	9.66670739202393	10.2575115396438	2.02	1.3	3.15	3.88164570901124	4.00026378088787	4.11888185276449	4.58329261237645	4.72335210602482	4.86341159967318	4.57300636752688	4.71293350675616	4.85185919915972	3.18379167093067	2.5066748583482	-0.00133075929234684	7.0510695687176	0.245500762859796	0.252036010881903	0.239407000993298	0.473775512906586	0.481508575731969	0.466564854459094	0.47144609054863	0.479151855955748	0.464227213653616	0.000695442073485332	0.000836244234385302	0.00083620512271466
216	9.10992249055047	0.27	3.1839497158803	3.07283517927908	3.29506425248153	0.336297820453954	9.87194461891018	9.57658951931182	10.1672997185085	1.99	1.29	3.09	3.89621364190545	4.01637819171108	4.13654274151671	4.61352227812488	4.7558096059055	4.89809693368612	4.60470891754682	4.74665514650106	4.88879809956975	3.1839497158803	2.47456272720555	-0.037145778493347	6.88919028581534	0.245500762859796	0.252036010881903	0.239407000993298	0.473775512906586	0.481508575731969	0.466564854459094	0.47144609054863	0.479151855955748	0.464227213653616	0.000695442073485332	0.000836244234385302	0.00083620512271466
216	9.10992249055047	0.27	3.18471761824452	3.07228665524086	3.29714858124819	0.332221642437561	9.87944136114172	9.58114238340659	10.1777403388769	2	1.29	3.09	3.88433929561768	4.00527418988101	4.12620908414434	4.59594598551188	4.73903601949138	4.88212605347088	4.58886792126697	4.73262704204151	4.87646847919237	3.18471761824452	2.48098063627089	-0.132505467983453	6.84233602594959	0.245500762859796	0.252036010881903	0.239407000993298	0.473775512906586	0.481508575731969	0.466564854459094	0.47144609054863	0.479151855955748	0.464227213653616	0.000695442073485332	0.000836244234385302	0.00083620512271466
216	9.10992249055047	0.27	3.18481522214472	3.07400213711178	3.29562830717765	0.336391398292662	9.82765232109725	9.53368401226574	10.1216206299288	1.99	1.28	3.1	3.8858048000244	4.0056224344292	4.125440068834	4.60301315430169	4.74494569483463	4.88687823536758	4.59195229524412	4.73478849455397	4.87463245156116	3.18481522214472	2.47003082429657	-0.216423138657152	6.66923320628379	0.245500762859796	0.252036010881903	0.239407000993298	0.473775512906586	0.481508575731969	0.466564854459094	0.47144609054863	0.479151855955748	0.464227213653616	0.000695442073485332	0.000836244234385302	0.00083620512271466
216	9.10992249055047	0.27	3.18494042572957	3.07262637658632	3.29725447487282	0.334327984410137	9.8797916698139	9.58289266647505	10.1766906731528	1.97	1.28	3.09	3.93802167979423	4.06003021652219	4.18203875325015	4.67323533611266	4.81802240218444	4.96280946825623	4.6638224698433	4.80783979463977	4.95131639824291	3.18494042572957	2.46129918863147	0.0728845721534734	6.9147262703549	0.245500762859796	0.252036010881903	0.239407000993298	0.473775512906586	0.481508575731969	0.466564854459094	0.47144609054863	0.479151855955748	0.464227213653616	0.000695442073485332	0.000836244234385302	0.00083620512271466
216	9.10992249055047	0.27	3.18501054471532	3.07211686916131	3.29790422026933	0.330484624849111	9.90017346273161	9.60007441348718	10.200272511976	2	1.29	3.09	3.8992264769072	4.02111659026555	4.1430067036239	4.61541065249138	4.75968873712158	4.90396682175178	4.60899682943213	4.75297331917834	4.8953415259465	3.18501054471532	2.47362798816314	0.118630446494361	7.02737934364153	0.245500762859796	0.252036010881903	0.239407000993298	0.473775512906586	0.481508575731969	0.466564854459094	0.47144609054863	0.479151855955748	0.464227213653616	0.000695442073485332	0.000836244234385302	0.00083620512271466
216	9.10992249055047	0.27	3.1850792152436	3.07441421629544	3.29574421419176	0.340382501551082	9.94326786240253	9.64848055641921	10.2380551683859	2.02	1.29	3.12	3.87736388549635	3.9958278910399	4.11429189658345	4.5790055460258	4.7189066113907	4.85880767675561	4.56773153717441	4.70812832590979	4.84765624475362	3.1850792152436	2.50381192516146	0.126756987405312	7.13989249234798	0.245500762859796	0.252036010881903	0.239407000993298	0.473775512906586	0.481508575731969	0.466564854459094	0.47144609054863	0.479151855955748	0.464227213653616	0.000695442073485332	0.000836244234385302	0.00083620512271466
216	9.10992249055047	0.27	3.18525158550417	3.07319141367785	3.2973117573305	0.330298988445922	9.77533195318962	9.47889281793962	10.0717710884396	2	1.28	3.08	3.84124344415539	3.9613729684301	4.08150249270482	4.54453477899684	4.68665875759586	4.82878273619489	4.53944338706788	4.67608503732101	4.81858154352895	3.18525158550417	2.45827195089948	0.0690659885446148	6.94607078515207	0.245500762859796	0.252036010881903	0.239407000993298	0.473775512906586	0.481508575731969	0.466564854459094	0.47144609054863	0.479151855955748	0.464227213653616	0.000695442073485332	0.000836244234385302	0.00083620512271466
216	9.10992249055047	0.27	3.18647325402224	3.0749046282794	3.29804187976508	0.339451086465354	9.94861923223039	9.65306045109959	10.2441780133612	2.03	1.3	3.14	3.86650273698657	3.9848878690358	4.10327300108503	4.5629756418847	4.7026854806324	4.84239531938011	4.55364088816875	4.69287937116077	4.83394735046508	3.18647325402224	2.49902466983607	-0.135536018011898	6.89343595615717	0.245500762859796	0.252036010881903	0.239407000993298	0.473775512906586	0.481508575731969	0.466564854459094	0.47144609054863	0.479151855955748	0.464227213653616	0.000695442073485332	0.000836244234385302	0.00083620512271466
216	9.10992249055047	0.27	3.18649429152827	3.07486486849514	3.29812371456139	0.34036564736326	10.0791250655496	9.78029879549495	10.3779513356043	2.01	1.3	3.11	3.94665973488693	4.06724558123085	4.18783142757477	4.66499265158789	4.80752636993896	4.95006008829003	4.65947026861115	4.80185575354226	4.94444349094665	3.18649429152827	2.48991594825065	0.0575852689509474	7.06715761709147	0.245500762859796	0.252036010881903	0.239407000993298	0.473775512906586	0.481508575731969	0.466564854459094	0.47144609054863	0.479151855955748	0.464227213653616	0.000695442073485332	0.000836244234385302	0.00083620512271466
216	9.10992249055047	0.27	3.18655380219569	3.07553065612788	3.2975769482635	0.347726102652638	10.0993513600588	9.8047688198786	10.393933900239	2.01	1.31	3.07	3.95944548311152	4.0784063203885	4.19736715766549	4.68084704815104	4.82148226749897	4.9621174868469	4.68446316539869	4.82642070236293	4.9657326141212	3.18655380219569	2.47606930139623	0.0732422629691189	7.01589666324481	0.245500762859796	0.252036010881903	0.239407000993298	0.473775512906586	0.481508575731969	0.466564854459094	0.47144609054863	0.479151855955748	0.464227213653616	0.000695442073485332	0.000836244234385302	0.00083620512271466
216	9.10992249055047	0.27	3.1868038242323	3.07613556286127	3.29747208560334	0.345264241137826	10.2190609261619	9.91936186240352	10.5187599899202	1.99	1.3	3.07	4.03643577643794	4.15839080135786	4.28034582627778	4.77975689930045	4.92417028874864	5.06858367819683	4.77951473710265	4.92407210728472	5.06843622292573	3.1868038242323	2.46775409472274	0.0155913086911348	6.93265469923066	0.245500762859796	0.252036010881903	0.239407000993298	0.473775512906586	0.481508575731969	0.466564854459094	0.47144609054863	0.479151855955748	0.464227213653616	0.000695442073485332	0.000836244234385302	0.00083620512271466
216	9.10992249055047	0.27	3.18709886381985	3.07618682846144	3.29801089917826	0.341920445765983	10.0243198496372	9.7281446112028	10.3204950880715	1.99	1.27	3.07	3.95768304071853	4.0781754639996	4.19866788728067	4.68625946816929	4.82893354126561	4.97160761436194	4.67546049477483	4.8174531894314	4.96055977146366	3.18709886381985	2.46804356303782	0.0668554345409463	6.95677119241213	0.245500762859796	0.252036010881903	0.239407000993298	0.473775512906586	0.481508575731969	0.466564854459094	0.47144609054863	0.479151855955748	0.464227213653616	0.000695442073485332	0.000836244234385302	0.00083620512271466
216	9.10992249055047	0.27	3.18714781043838	3.07441935854866	3.29987626232811	0.34120984992096	10.0470175010015	9.74970231289378	10.3443326891091	2.02	1.28	3.13	3.92027498141011	4.03982296924871	4.15937095708731	4.63024761546835	4.77144607431335	4.91264453315834	4.61736344806807	4.75797829779034	4.89923702027491	3.18714781043838	2.48644381244707	-0.136601852566901	6.82645629396141	0.245500762859796	0.252036010881903	0.239407000993298	0.473775512906586	0.481508575731969	0.466564854459094	0.47144609054863	0.479151855955748	0.464227213653616	0.000695442073485332	0.000836244234385302	0.00083620512271466
216	9.10992249055047	0.27	3.18735599130801	3.07599701789136	3.29871496472467	0.337236686636044	9.89433013183572	9.59892680088249	10.189733462789	2	1.29	3.1	3.88991914256315	4.00962992853834	4.12934071451352	4.60213090795293	4.74375974083111	4.8853885737093	4.59403638063699	4.73537234561649	4.87631633364424	3.18735599130801	2.47522149168367	-0.0662877865104892	6.85857723004791	0.245500762859796	0.252036010881903	0.239407000993298	0.473775512906586	0.481508575731969	0.466564854459094	0.47144609054863	0.479151855955748	0.464227213653616	0.000695442073485332	0.000836244234385302	0.00083620512271466
216	9.10992249055047	0.27	3.18769016600806	3.07562180591739	3.29975852609874	0.335771922685857	9.82106498507822	9.52688563875659	10.1152443313999	2	1.29	3.11	3.85691999330113	3.97601727707961	4.0951145608581	4.56211745299146	4.70299042880464	4.84386340461783	4.55510597956485	4.69586772353207	4.83799345998571	3.18769016600806	2.47564486962771	0.0542552816590167	6.98102200868599	0.245500762859796	0.252036010881903	0.239407000993298	0.473775512906586	0.481508575731969	0.466564854459094	0.47144609054863	0.479151855955748	0.464227213653616	0.000695442073485332	0.000836244234385302	0.00083620512271466
216	9.10992249055047	0.27	3.18778070521959	3.0759213048313	3.29964010560788	0.339590155470375	10.0372072671192	9.73910911519452	10.3353054190439	1.96	1.28	3.07	4.0080914917052	4.13077259654654	4.25345370138788	4.75791951174166	4.90355162210008	5.04918373245849	4.75411823235937	4.8997969132307	5.04576786073435	3.18778070521959	2.46227451159808	-0.0635953803141666	6.81573875651876	0.245500762859796	0.252036010881903	0.239407000993298	0.473775512906586	0.481508575731969	0.466564854459094	0.47144609054863	0.479151855955748	0.464227213653616	0.000695442073485332	0.000836244234385302	0.00083620512271466
216	9.10992249055047	0.27	3.18835631625302	3.07668420858032	3.30002842392571	0.326720885094452	9.71676382779787	9.41970125511487	10.0138264004809	2.01	1.29	3.13	3.80894982699391	3.92907003082871	4.04919023466351	4.50420840742364	4.64625449797064	4.78830058851763	4.49302632487786	4.6344081702743	4.77581541861158	3.18835631625302	2.48673398869073	0.0980070441293252	7.08952957751683	0.245500762859796	0.252036010881903	0.239407000993298	0.473775512906586	0.481508575731969	0.466564854459094	0.47144609054863	0.479151855955748	0.464227213653616	0.000695442073485332	0.000836244234385302	0.00083620512271466
216	9.10992249055047	0.27	3.18853355862798	3.07620765526293	3.30085946199303	0.337772495867541	9.99807998827988	9.69993656037696	10.2962234161828	1.98	1.29	3.09	3.96114564942212	4.08289794491296	4.20465024040381	4.69421748375713	4.8385019420335	4.98278640030987	4.68659358381034	4.83112443912822	4.9745500757324	3.18853355862798	2.47328315404082	0.0632167324938447	6.98507818521723	0.245500762859796	0.252036010881903	0.239407000993298	0.473775512906586	0.481508575731969	0.466564854459094	0.47144609054863	0.479151855955748	0.464227213653616	0.000695442073485332	0.000836244234385302	0.00083620512271466
216	9.10992249055047	0.27	3.18876140900576	3.07844782197005	3.29907499604147	0.334938259569118	9.81167006652719	9.51722200033125	10.1061181327231	2.02	1.3	3.13	3.82252444458079	3.94078741361255	4.0590503826443	4.5137133214931	4.65336060079689	4.79300788010069	4.50606751600705	4.64468797738228	4.78559475083343	3.18876140900576	2.5026743019133	-0.0262287414103541	7.01534683610074	0.245500762859796	0.252036010881903	0.239407000993298	0.473775512906586	0.481508575731969	0.466564854459094	0.47144609054863	0.479151855955748	0.464227213653616	0.000695442073485332	0.000836244234385302	0.00083620512271466
216	9.10992249055047	0.27	3.18889062358211	3.0773234704414	3.30045777672282	0.336447963177763	9.96495689246554	9.66691924013639	10.2629945447947	1.98	1.29	3.07	3.95171808219589	4.07355222093518	4.19538635967447	4.68409438711423	4.82850818221737	4.97292197732051	4.67991078911971	4.82473244175603	4.96857141167068	3.18889062358211	2.4699927761166	0.048201753633801	6.94701778895031	0.245500762859796	0.252036010881903	0.239407000993298	0.473775512906586	0.481508575731969	0.466564854459094	0.47144609054863	0.479151855955748	0.464227213653616	0.000695442073485332	0.000836244234385302	0.00083620512271466
216	9.10992249055047	0.27	3.18926664750258	3.07743158931519	3.30110170568997	0.342116682591674	9.97577095894566	9.68115860917883	10.2703833087125	2.01	1.28	3.13	3.90904211631216	4.02800020074354	4.14695828517491	4.62113651971806	4.76176471760511	4.90239291549215	4.60693713360963	4.74595191172156	4.8864526052344	3.18926664750258	2.48919226603642	0.143967273958873	7.10138580382382	0.245500762859796	0.252036010881903	0.239407000993298	0.473775512906586	0.481508575731969	0.466564854459094	0.47144609054863	0.479151855955748	0.464227213653616	0.000695442073485332	0.000836244234385302	0.00083620512271466
216	9.10992249055047	0.27	3.18977830783064	3.07828471942238	3.30127189623891	0.337362073724313	9.84414027050899	9.55031781958137	10.1379627214366	2.01	1.28	3.12	3.85719254021115	3.97586186486345	4.09453118951576	4.56009165925315	4.70038618484781	4.84068071044247	4.54688547608163	4.68678066837678	4.826814038718	3.18977830783064	2.47833679093161	-0.019941268131586	6.91315710440339	0.245500762859796	0.252036010881903	0.239407000993298	0.473775512906586	0.481508575731969	0.466564854459094	0.47144609054863	0.479151855955748	0.464227213653616	0.000695442073485332	0.000836244234385302	0.00083620512271466
216	9.10992249055047	0.27	3.1897847085787	3.07728150831949	3.30228790883791	0.331045646904691	9.91979949882559	9.6194863391026	10.2201126585486	2.01	1.29	3.1	3.8870240828664	4.00837406384198	4.12972404481756	4.59584265396822	4.73932141991775	4.88280018586729	4.58689978401841	4.73075278828234	4.87396299452881	3.1897847085787	2.4886738088471	-0.178714854760758	6.80352004766667	0.245500762859796	0.252036010881903	0.239407000993298	0.473775512906586	0.481508575731969	0.466564854459094	0.47144609054863	0.479151855955748	0.464227213653616	0.000695442073485332	0.000836244234385302	0.00083620512271466
216	9.10992249055047	0.27	3.18994362899256	3.07842915649325	3.30145810149187	0.337472928186895	9.87887769548191	9.58409151425137	10.1736638767124	2.01	1.29	3.12	3.86249909634326	3.98130131739095	4.10010353843864	4.5642472084914	4.70463370237896	4.84502019626653	4.55546179055627	4.69598209992221	4.83582476222724	3.18994362899256	2.48257521400145	0.108831039127506	7.06926708724953	0.245500762859796	0.252036010881903	0.239407000993298	0.473775512906586	0.481508575731969	0.466564854459094	0.47144609054863	0.479151855955748	0.464227213653616	0.000695442073485332	0.000836244234385302	0.00083620512271466
216	9.10992249055047	0.27	3.18998663669058	3.07744406327051	3.30252921011064	0.336640302986808	9.91499821810278	9.61858245527436	10.2114139809312	2	1.3	3.09	3.89376965345674	4.01376391534245	4.13375817722817	4.6056348236834	4.74756662765964	4.88949843163587	4.60257593557022	4.74558716986407	4.88669199215022	3.18998663669058	2.47596142533915	-0.0995802295486353	6.85395524860116	0.245500762859796	0.252036010881903	0.239407000993298	0.473775512906586	0.481508575731969	0.466564854459094	0.47144609054863	0.479151855955748	0.464227213653616	0.000695442073485332	0.000836244234385302	0.00083620512271466
216	9.10992249055047	0.27	3.19002247961331	3.07915686724951	3.30088809197712	0.34067925198031	10.0679037220366	9.76961849114888	10.3661889529244	2.02	1.31	3.11	3.92816532260429	4.04809976029803	4.16803419799177	4.63953708097062	4.78119106578727	4.92284505060393	4.63712410778088	4.77875963014621	4.91970677487944	3.19002247961331	2.50314819337277	-0.199474606328491	6.85637174963255	0.245500762859796	0.252036010881903	0.239407000993298	0.473775512906586	0.481508575731969	0.466564854459094	0.47144609054863	0.479151855955748	0.464227213653616	0.000695442073485332	0.000836244234385302	0.00083620512271466
216	9.10992249055047	0.27	3.19050811899343	3.07848233099852	3.30253390698833	0.344935817741108	10.1532006254475	9.85521664586937	10.4511846050256	1.99	1.29	3.08	4.01325782405737	4.1346033591641	4.25594889427082	4.75306350145999	4.89677792482036	5.04049234818073	4.74666748230721	4.89055266344692	5.0344153645109	3.19050811899343	2.4715271213014	0.0359976818427972	6.9501354742017	0.245500762859796	0.252036010881903	0.239407000993298	0.473775512906586	0.481508575731969	0.466564854459094	0.47144609054863	0.479151855955748	0.464227213653616	0.000695442073485332	0.000836244234385302	0.00083620512271466
216	9.10992249055047	0.27	3.19062437250739	3.07991602284702	3.30133272216776	0.343557370938354	10.0908472237457	9.79378765133177	10.3879067961596	1.99	1.27	3.11	3.99445041145313	4.11560779953409	4.23676518761505	4.73239025859929	4.8759304165814	5.0194705745635	4.71539358272774	4.85914833307039	5.00240245671119	3.19062437250739	2.47927119616656	0.176523049620034	7.06516669760734	0.245500762859796	0.252036010881903	0.239407000993298	0.473775512906586	0.481508575731969	0.466564854459094	0.47144609054863	0.479151855955748	0.464227213653616	0.000695442073485332	0.000836244234385302	0.00083620512271466
216	9.10992249055047	0.27	3.19071124549273	3.07767455325899	3.30374793772647	0.331894268754181	9.9795998813238	9.67805426509224	10.2811454975554	1.99	1.3	3.12	3.93769981203797	4.06038936138661	4.18307891073526	4.66269906172902	4.80797789809004	4.95325673445106	4.65377857009257	4.79923152939194	4.94327842279341	3.19071124549273	2.47694590485744	-0.122716864360384	6.81008321490153	0.245500762859796	0.252036010881903	0.239407000993298	0.473775512906586	0.481508575731969	0.466564854459094	0.47144609054863	0.479151855955748	0.464227213653616	0.000695442073485332	0.000836244234385302	0.00083620512271466
216	9.10992249055047	0.27	3.19071276020095	3.0798831712052	3.30154234919669	0.344794720126015	10.1064144345822	9.80971093956683	10.4031179295976	1.98	1.27	3.07	4.00475092138372	4.1258782005014	4.24700547961908	4.74557666082597	4.88911087807303	5.03264509532008	4.73514339068909	4.8791587300303	5.02111648076642	3.19071276020095	2.46808619851327	0.0982111627873587	6.97564686213963	0.245500762859796	0.252036010881903	0.239407000993298	0.473775512906586	0.481508575731969	0.466564854459094	0.47144609054863	0.479151855955748	0.464227213653616	0.000695442073485332	0.000836244234385302	0.00083620512271466
216	9.10992249055047	0.27	3.19089764889669	3.07859722475301	3.30319807304036	0.331706623956089	9.83568494875963	9.5383621013901	10.1330077961292	2.01	1.32	3.13	3.85815829609088	3.97842198476223	4.09868567343357	4.5627121697353	4.70493769646756	4.84716322319983	4.56054627966583	4.70158408195559	4.84397114647136	3.19089764889669	2.50551697613203	0.0390446895300562	7.08204616533272	0.245500762859796	0.252036010881903	0.239407000993298	0.473775512906586	0.481508575731969	0.466564854459094	0.47144609054863	0.479151855955748	0.464227213653616	0.000695442073485332	0.000836244234385302	0.00083620512271466
216	9.10992249055047	0.27	3.19111323058068	3.07931630823381	3.30291015292756	0.338771159543394	9.98722607225332	9.6900699193701	10.2843822251365	2.01	1.3	3.07	3.9209233580053	4.04116258336793	4.16140180873057	4.63729677053327	4.77950433761748	4.92171190470168	4.63639828033842	4.78062750976082	4.92173950905451	3.19111323058068	2.4607922266605	0.0675578275810393	6.96508909699318	0.245500762859796	0.252036010881903	0.239407000993298	0.473775512906586	0.481508575731969	0.466564854459094	0.47144609054863	0.479151855955748	0.464227213653616	0.000695442073485332	0.000836244234385302	0.00083620512271466
216	9.10992249055047	0.27	3.19160973661099	3.07856494755713	3.30465452566485	0.328406421106029	9.7692881334797	9.47176034493435	10.066815922025	2.03	1.28	3.13	3.78714879058765	3.90611104929369	4.02507330799973	4.46763337103868	4.60797107263893	4.74830877423919	4.45423477376956	4.59384569905895	4.73424501842683	3.19160973661099	2.48976505855594	0.0816629307329256	7.06938170169114	0.245500762859796	0.252036010881903	0.239407000993298	0.473775512906586	0.481508575731969	0.466564854459094	0.47144609054863	0.479151855955748	0.464227213653616	0.000695442073485332	0.000836244234385302	0.00083620512271466
216	9.10992249055047	0.27	3.19174264523317	3.0802092905639	3.30327599990244	0.339217021151877	10.0325333900565	9.73432600987793	10.330740770235	2	1.3	3.08	3.95401600649256	4.07514578510113	4.19627556370971	4.68033055699581	4.82371070600202	4.96709085500823	4.67770499709847	4.8221118788026	4.96515221397036	3.19174264523317	2.48087335474683	0.187523467897772	7.15150907314487	0.245500762859796	0.252036010881903	0.239407000993298	0.473775512906586	0.481508575731969	0.466564854459094	0.47144609054863	0.479151855955748	0.464227213653616	0.000695442073485332	0.000836244234385302	0.00083620512271466
216	9.10992249055047	0.27	3.19205817068272	3.07932269492747	3.30479364643797	0.330681279461825	9.77325461547652	9.47713439601091	10.0693748349421	2	1.3	3.11	3.84789713687769	3.96812758809224	4.08835803930679	4.55429558769376	4.69659799183681	4.83890039597986	4.54721585858951	4.68822937938974	4.83270124363442	3.19205817068272	2.47892050404398	-0.242474946483224	6.71245275109521	0.245500762859796	0.252036010881903	0.239407000993298	0.473775512906586	0.481508575731969	0.466564854459094	0.47144609054863	0.479151855955748	0.464227213653616	0.000695442073485332	0.000836244234385302	0.00083620512271466
216	9.10992249055047	0.27	3.19210680256873	3.08015161351417	3.30406199162329	0.342498414763065	10.0364125750249	9.74026049105537	10.3325646589944	2	1.28	3.08	3.95026801255643	4.07037569399175	4.19048337542707	4.67431640662725	4.81643873962099	4.95856107261473	4.66532273004172	4.80804430402439	4.94980570447374	3.19210680256873	2.47892643333278	0.112135654622989	7.02068861410626	0.245500762859796	0.252036010881903	0.239407000993298	0.473775512906586	0.481508575731969	0.466564854459094	0.47144609054863	0.479151855955748	0.464227213653616	0.000695442073485332	0.000836244234385302	0.00083620512271466
216	9.10992249055047	0.27	3.19229239198308	3.07948340215561	3.30510138181055	0.342899588229289	10.0923333547455	9.79479624308321	10.3898704664077	1.97	1.27	3.04	4.02356290446311	4.14578691560889	4.26801092675468	4.77434605774318	4.91937665366804	5.0644072495929	4.76579243775123	4.91238756465797	5.05662945493632	3.19229239198308	2.43473460115762	0.134821788965543	6.90475742844705	0.245500762859796	0.252036010881903	0.239407000993298	0.473775512906586	0.481508575731969	0.466564854459094	0.47144609054863	0.479151855955748	0.464227213653616	0.000695442073485332	0.000836244234385302	0.00083620512271466
216	9.10992249055047	0.27	3.19286250724022	3.08215078277791	3.30357423170254	0.346493906105153	10.1235221810304	9.82743075815734	10.4196136039034	2	1.27	3.11	3.9816717410457	4.10163583748474	4.22159993392378	4.7104658374524	4.85238782769877	4.99430981794514	4.69476239836012	4.83730366824314	4.97898042263413	3.19286250724022	2.49064311009061	-0.0133428711608963	6.939887362887	0.245500762859796	0.252036010881903	0.239407000993298	0.473775512906586	0.481508575731969	0.466564854459094	0.47144609054863	0.479151855955748	0.464227213653616	0.000695442073485332	0.000836244234385302	0.00083620512271466
216	9.10992249055047	0.27	3.19299753976553	3.08051534467408	3.30547973485698	0.337109508044291	9.8641841591822	9.56959705342841	10.158771264936	2.01	1.28	3.12	3.86768467282416	3.98674611578506	4.10580755874595	4.57318563289759	4.71396496897083	4.85474430504408	4.5588487517563	4.6982195728635	4.83867662207049	3.19299753976553	2.47862107180374	-0.00735609862194304	6.92586097915122	0.245500762859796	0.252036010881903	0.239407000993298	0.473775512906586	0.481508575731969	0.466564854459094	0.47144609054863	0.479151855955748	0.464227213653616	0.000695442073485332	0.000836244234385302	0.00083620512271466
216	9.10992249055047	0.27	3.19333474561869	3.08233122890347	3.30433826233392	0.334819221843157	9.73069124880228	9.4385953127113	10.0227871848933	2.04	1.29	3.17	3.75956244923974	3.87590951959504	3.99225658995034	4.43150266239477	4.56864424708784	4.70578583178092	4.41715436924895	4.55279467656733	4.68938556284138	3.19333474561869	2.51252983219666	0.00620174779456605	7.07023878324716	0.245500762859796	0.252036010881903	0.239407000993298	0.473775512906586	0.481508575731969	0.466564854459094	0.47144609054863	0.479151855955748	0.464227213653616	0.000695442073485332	0.000836244234385302	0.00083620512271466
216	9.10992249055047	0.27	3.19350150498903	3.08303518187513	3.30396782810294	0.353834348402824	10.1071517775504	9.81626907621969	10.3980344788811	2	1.29	3.1	3.97380984386805	4.09156461739592	4.2093193909238	4.700311463181	4.83959445195093	4.97887744072087	4.68974647324878	4.82963082228473	4.96929825497382	3.19350150498903	2.48164175777828	-0.0632704982786663	6.88593715470279	0.245500762859796	0.252036010881903	0.239407000993298	0.473775512906586	0.481508575731969	0.466564854459094	0.47144609054863	0.479151855955748	0.464227213653616	0.000695442073485332	0.000836244234385302	0.00083620512271466
216	9.10992249055047	0.27	3.19354818979521	3.08161191061661	3.30548446897381	0.33604565881329	9.98910575081292	9.6900764526917	10.2881350489341	2.03	1.3	3.18	3.88070806555213	4.00046412885265	4.12022019215317	4.57958318032197	4.72090606366403	4.86222894700609	4.56629066571257	4.70452939254362	4.84581379772273	3.19354818979521	2.53032284698837	-0.0409485070578155	7.09443406081555	0.245500762859796	0.252036010881903	0.239407000993298	0.473775512906586	0.481508575731969	0.466564854459094	0.47144609054863	0.479151855955748	0.464227213653616	0.000695442073485332	0.000836244234385302	0.00083620512271466
216	9.10992249055047	0.27	3.19372038986644	3.08129440029804	3.30614637943484	0.33051219743583	9.88027775268708	9.58080045190645	10.1797550534677	1.99	1.28	3.14	3.90426908772693	4.0263089917812	4.14834889583546	4.62469478135255	4.76925379988197	4.91381281841138	4.60658273451646	4.7513968490205	4.8940772272435	3.19372038986644	2.49020825088188	0.0726626388452025	7.04248287363307	0.245500762859796	0.252036010881903	0.239407000993298	0.473775512906586	0.481508575731969	0.466564854459094	0.47144609054863	0.479151855955748	0.464227213653616	0.000695442073485332	0.000836244234385302	0.00083620512271466
216	9.10992249055047	0.27	3.19375453404418	3.08065641895501	3.30685264913335	0.333912451958943	9.92798938588132	9.62936324483504	10.2266155269276	1.99	1.28	3.09	3.92048599926034	4.04206824465055	4.16365049004077	4.64298430162949	4.78697268899018	4.93096107635087	4.63297197176384	4.77619196649939	4.92003647805171	3.19375453404418	2.46428112376023	0.127718628110283	7.02414714214403	0.245500762859796	0.252036010881903	0.239407000993298	0.473775512906586	0.481508575731969	0.466564854459094	0.47144609054863	0.479151855955748	0.464227213653616	0.000695442073485332	0.000836244234385302	0.00083620512271466
216	9.10992249055047	0.27	3.19382167261758	3.08063566995719	3.30700767527797	0.335503632648498	10.0282501918223	9.72768407497678	10.3288163086679	2	1.3	3.11	3.94205834927732	4.06386012257593	4.18566189587454	4.66380637405275	4.80790872778507	4.95201108151738	4.65936503035348	4.80320441871317	4.94823694974505	3.19382167261758	2.4862008635703	-0.104235422289221	6.91504613360331	0.245500762859796	0.252036010881903	0.239407000993298	0.473775512906586	0.481508575731969	0.466564854459094	0.47144609054863	0.479151855955748	0.464227213653616	0.000695442073485332	0.000836244234385302	0.00083620512271466
216	9.10992249055047	0.27	3.19467881599415	3.08270024534465	3.30665738664366	0.341186292647518	10.0002983421881	9.70435017795309	10.2962465064231	2.01	1.3	3.1	3.92363927088745	4.04329631314645	4.16295335540545	4.63972754502194	4.78122273267699	4.92271792033203	4.63544504205724	4.77799624843058	4.91923454782993	3.19467881599415	2.47814481943495	0.0955202131728266	7.0405805664989	0.245500762859796	0.252036010881903	0.239407000993298	0.473775512906586	0.481508575731969	0.466564854459094	0.47144609054863	0.479151855955748	0.464227213653616	0.000695442073485332	0.000836244234385302	0.00083620512271466
216	9.10992249055047	0.27	3.19483293271887	3.08300133532778	3.30666453010996	0.337178319374352	10.0095888292227	9.71070533087851	10.3084723275669	2	1.29	3.12	3.93230528957145	4.05333678228572	4.17436827499998	4.65153325640199	4.7947016962801	4.9378701361582	4.64076621119307	4.78552890088007	4.92617266633561	3.19483293271887	2.48310173682665	0.00076521012840112	6.94452358295206	0.245500762859796	0.252036010881903	0.239407000993298	0.473775512906586	0.481508575731969	0.466564854459094	0.47144609054863	0.479151855955748	0.464227213653616	0.000695442073485332	0.000836244234385302	0.00083620512271466
216	9.10992249055047	0.27	3.19495870275531	3.08438926457732	3.3055281409333	0.34015143853981	10.009630951216	9.71272341948159	10.3065384829505	2.01	1.31	3.13	3.91614957757588	4.03586206755049	4.15557455752511	4.62810522818549	4.76958143836477	4.91105764854405	4.62333453561677	4.76500055879075	4.905547163352	3.19495870275531	2.48199413415203	-0.142498007220078	6.838765333871	0.245500762859796	0.252036010881903	0.239407000993298	0.473775512906586	0.481508575731969	0.466564854459094	0.47144609054863	0.479151855955748	0.464227213653616	0.000695442073485332	0.000836244234385302	0.00083620512271466
216	9.10992249055047	0.27	3.19548618916368	3.0843910387865	3.30658133954085	0.340111146525238	9.89739208476769	9.60378745023707	10.1909967192983	1.99	1.28	3.11	3.91054701053134	4.03009929464748	4.14965157876363	4.63133567678521	4.77292373522746	4.91451179366971	4.62010021079028	4.761608859365	4.90320152123541	3.19548618916368	2.47024258641283	0.0695396423572441	6.97054024976973	0.245500762859796	0.252036010881903	0.239407000993298	0.473775512906586	0.481508575731969	0.466564854459094	0.47144609054863	0.479151855955748	0.464227213653616	0.000695442073485332	0.000836244234385302	0.00083620512271466
216	9.10992249055047	0.27	3.19567831081757	3.08360789635594	3.30774872527919	0.333514909120102	9.83913047478811	9.54291245082097	10.1353484987553	1.98	1.29	3.07	3.90601780776245	4.02726306517821	4.14850832259398	4.63121796836014	4.77497389635577	4.91872982435139	4.63047804988475	4.77275755367848	4.91820473740518	3.19567831081757	2.45736255419919	-0.0374972942379753	6.83334125682048	0.245500762859796	0.252036010881903	0.239407000993298	0.473775512906586	0.481508575731969	0.466564854459094	0.47144609054863	0.479151855955748	0.464227213653616	0.000695442073485332	0.000836244234385302	0.00083620512271466
216	9.10992249055047	0.27	3.19574860758452	3.08385872336455	3.30763849180449	0.33853942506097	9.90292364149485	9.60812331914058	10.1977239638491	2.02	1.29	3.11	3.87023401130736	3.98898209521745	4.10773017912755	4.57289223028764	4.71319955761914	4.85350688495065	4.56374332663289	4.70365037371907	4.84474621326889	3.19574860758452	2.47499454179281	0.0552425761407509	6.99756765300673	0.245500762859796	0.252036010881903	0.239407000993298	0.473775512906586	0.481508575731969	0.466564854459094	0.47144609054863	0.479151855955748	0.464227213653616	0.000695442073485332	0.000836244234385302	0.00083620512271466
216	9.10992249055047	0.27	3.19620868247361	3.08381070402963	3.3086066609176	0.341700830769157	9.9764544262918	9.68154950023545	10.2713593523481	2.01	1.29	3.12	3.91217505935115	4.03134190310579	4.15050874686044	4.62559854930134	4.76649663571973	4.90739472213812	4.6157880518279	4.75561976222164	4.89679927422324	3.19620868247361	2.48593242630737	0.0783853095707179	7.01670814941106	0.245500762859796	0.252036010881903	0.239407000993298	0.473775512906586	0.481508575731969	0.466564854459094	0.47144609054863	0.479151855955748	0.464227213653616	0.000695442073485332	0.000836244234385302	0.00083620512271466
216	9.10992249055047	0.27	3.19626651747341	3.08345015459107	3.30908288035576	0.338726164708514	10.1480732951857	9.84610102747388	10.4500455628975	2.02	1.31	3.14	3.96604128157772	4.08767668591643	4.20931209025514	4.68608048860795	4.829798935928	4.97351738324805	4.68020758659181	4.82397006967291	4.96657228527207	3.19626651747341	2.48708578552899	0.160672116302728	7.16583057138431	0.245500762859796	0.252036010881903	0.239407000993298	0.473775512906586	0.481508575731969	0.466564854459094	0.47144609054863	0.479151855955748	0.464227213653616	0.000695442073485332	0.000836244234385302	0.00083620512271466
216	9.10992249055047	0.27	3.19679419516971	3.08453652649988	3.30905186383953	0.339609629714523	10.1071740145301	9.80701093067989	10.4073370983804	1.95	1.27	3.02	4.0567881561547	4.18095423000593	4.30512030385715	4.82117385866969	4.9687354779465	5.11629709722331	4.8158676625085	4.96473722068495	5.11104018000446	3.19679419516971	2.44057269017229	0.0373386754301854	6.80268960102509	0.245500762859796	0.252036010881903	0.239407000993298	0.473775512906586	0.481508575731969	0.466564854459094	0.47144609054863	0.479151855955748	0.464227213653616	0.000695442073485332	0.000836244234385302	0.00083620512271466
216	9.10992249055047	0.27	3.19707314076643	3.08535399693099	3.30879228460187	0.341749094603627	10.1181372495048	9.81907625011121	10.4171982488983	2	1.3	3.1	3.9780664413475	4.09922697572973	4.22038751011195	4.70614426043223	4.84947996431772	4.99281566820322	4.7012289832546	4.84383326977453	4.98663675820683	3.19707314076643	2.47822277809731	0.0914701803978813	7.0532386681561	0.245500762859796	0.252036010881903	0.239407000993298	0.473775512906586	0.481508575731969	0.466564854459094	0.47144609054863	0.479151855955748	0.464227213653616	0.000695442073485332	0.000836244234385302	0.00083620512271466
[truncated: 1,346 more rows]
