# Supplementary material for: Re-expressing coefficients from regression models for inclusion in a meta-analysis
Source: BMC Med Res Methodol. 2024 Jan 8;24:6. doi: 10.1186/s12874-023-02132-y (PMC10773134; doi:10.1186/s12874-023-02132-y)
Supplement: Supplementary file 2 — Additional file 2. [file 12874_2023_2132_MOESM2_ESM.zip › Supp_Files_R1/simdata/simdata_scenario_217.csv]

ex_no	errsd	rsquare	beta	b_low_ci	b_hi_ci	lrsquare	lbeta	lb_low_ci	lb_hi_ci	x_median	x_25	x_75	rbl	rb	rbu	altl	alt	altu	dzl	dz	dzu	observed_beta	xlog	error	ylog	RelBias_rb	RelBias_rbl	RelBias_rbu	RelBias_alt	RelBias_altl	RelBias_altu	RelBias_dz	RelBias_dzl	RelBias_dzu	MC_SE_RelBias_rb	MC_SE_RelBias_alt	MC_SE_RelBias_dz
217	9.72667378427265	0.08	0.561870305256308	0.258289792558158	0.865450817954457	0.159273604960899	6.40422439532846	4.10697874199156	8.70147004866536	4.01	2.93	6.28	0.913823081628649	1.42497160078859	1.93612011994853	0.982034664538624	1.53133745042145	2.08064023630428	0.990242562522944	1.54494545615211	2.09765266322817	0.561870305256308	5.07075021325776	-1.52998903428213	12.3706450577937	0.353160304035608	0.428844288134617	0.312303575641274	0.455231224915645	0.536627807910917	0.411291143582857	0.454506413034664	0.535684174519938	0.410350557972739	0.00487636682236092	0.00530788385690607	0.00534316322138439
217	9.72667378427265	0.1	0.624106556146598	0.330560608487303	0.917652503805893	0.274261207432246	8.86198818748916	6.61125193870214	11.1127244362762	4.21	2.75	6.44	1.40983436553171	1.8897987263984	2.3697630872651	1.50782058314911	2.02114339622998	2.53446620931084	1.50894271065814	2.02280828423032	2.53692498147188	0.624106556146598	5.14823185781251	-1.37288169357983	12.7298758150862	0.353160304035608	0.428844288134617	0.312303575641274	0.455231224915645	0.536627807910917	0.411291143582857	0.454506413034664	0.535684174519938	0.410350557972739	0.00487636682236092	0.00530788385690607	0.00534316322138439
217	9.72667378427265	0.1	0.637299542496701	0.343462988610088	0.931136096383314	0.221728165131313	7.87717179640771	5.57302043813679	10.1813231546786	4.12	2.62	5.81	1.210322169681	1.71072684290488	2.21113151612877	1.29707768122363	1.83335120366087	2.36962472609811	1.30398834260542	1.84442458569956	2.38226940870511	0.637299542496701	5.08288340455775	-0.512454787624121	13.373555490158	0.353160304035608	0.428844288134617	0.312303575641274	0.455231224915645	0.536627807910917	0.411291143582857	0.454506413034664	0.535684174519938	0.410350557972739	0.00487636682236092	0.00530788385690607	0.00534316322138439
217	9.72667378427265	0.1	1.25312136099775	0.664411948854251	1.84183077314126	0.165905648997693	7.51915734091785	4.88688004864254	10.1514346331932	3.63	2.57	5.62	1.18839872523773	1.82851981425057	2.46864090326342	1.29089466371525	1.9862243374937	2.68155401127215	1.30048997208487	2.00059788442631	2.7018822331136	1.25312136099775	4.40961559770157	0.472198896654066	13.5685702887533	0.353160304035608	0.428844288134617	0.312303575641274	0.455231224915645	0.536627807910917	0.411291143582857	0.454506413034664	0.535684174519938	0.410350557972739	0.00487636682236092	0.00530788385690607	0.00534316322138439
217	9.72667378427265	0.11	0.791797867050526	0.442928883639047	1.140666850462	0.223302382102767	8.04037579817816	5.69916176928164	10.3815898270747	3.89	2.8	5.99	1.3033123805912	1.83871273471367	2.37411308883614	1.40509469765284	1.98230719858656	2.55951969952029	1.41739651077883	1.99972247793914	2.58207238161512	0.791797867050526	5.0587583483034	0.067978518325624	14.0322498791853	0.353160304035608	0.428844288134617	0.312303575641274	0.455231224915645	0.536627807910917	0.411291143582857	0.454506413034664	0.535684174519938	0.410350557972739	0.00487636682236092	0.00530788385690607	0.00534316322138439
217	9.72667378427265	0.11	0.891641227223523	0.493395519610942	1.2898869348361	0.169589892400287	6.59303139397626	4.31522432563295	8.87083846231958	4.31	2.55	6.38	0.899675221223411	1.37457210339545	1.84946898556749	0.959837294776967	1.4664909492615	1.97314460374604	0.954359685744121	1.45820016425783	1.96288798059832	0.891641227223523	5.14446307666481	0.705459287129964	14.999419486241	0.353160304035608	0.428844288134617	0.312303575641274	0.455231224915645	0.536627807910917	0.411291143582857	0.454506413034664	0.535684174519938	0.410350557972739	0.00487636682236092	0.00530788385690607	0.00534316322138439
217	9.72667378427265	0.11	0.948875361497819	0.536882196280347	1.36086852671529	0.161035980715937	7.78949643881999	5.01358854942073	10.5654043282193	3.93	2.79	5.56	1.13629707176966	1.76543844927483	2.39457982678	1.22373916019933	1.90129519733299	2.57885123446664	1.24227285945928	1.93059979806954	2.61651750363367	0.948875361497819	4.95582802000763	0.456234632611625	14.3795953814545	0.353160304035608	0.428844288134617	0.312303575641274	0.455231224915645	0.536627807910917	0.411291143582857	0.454506413034664	0.535684174519938	0.410350557972739	0.00487636682236092	0.00530788385690607	0.00534316322138439
217	9.72667378427265	0.11	0.997793301473043	0.557031516761015	1.43855508618507	0.176594100880513	6.43298394953999	4.2641973535404	8.60177054553958	3.89	2.39	5.88	0.976303184335104	1.47285460638871	1.96940602844231	1.052694459236	1.58809876714837	2.12350307506074	1.04862186396806	1.58236975913507	2.11564863179811	0.997793301473043	4.74513505201698	0.850068250392395	14.1298396071319	0.353160304035608	0.428844288134617	0.312303575641274	0.455231224915645	0.536627807910917	0.411291143582857	0.454506413034664	0.535684174519938	0.410350557972739	0.00487636682236092	0.00530788385690607	0.00534316322138439
217	9.72667378427265	0.11	1.01948898715919	0.560308457572152	1.47866951674624	0.240815203418397	8.0540438801078	5.82133935181986	10.2867484083958	3.4	2.19	5.02	1.49999630448287	2.07530180361807	2.65060730275327	1.64171056677936	2.27136886275906	2.90102715873875	1.64677627372142	2.27792613236101	2.90905210263213	1.01948898715919	4.23612108139018	-0.0326902092160862	12.0139005776497	0.353160304035608	0.428844288134617	0.312303575641274	0.455231224915645	0.536627807910917	0.411291143582857	0.454506413034664	0.535684174519938	0.410350557972739	0.00487636682236092	0.00530788385690607	0.00534316322138439
217	9.72667378427265	0.11	1.12677865288754	0.637032704492535	1.61652460128255	0.196218854562805	7.83068814508439	5.35620825088211	10.3051680392867	3.97	2.67	5.8	1.20253992647161	1.75809354400309	2.31364716153456	1.29364923927334	1.89129385703157	2.48893847478981	1.30334497278576	1.90583436319915	2.50872636846441	1.12677865288754	4.92734151620842	0.146987205568703	14.1363935464823	0.353160304035608	0.428844288134617	0.312303575641274	0.455231224915645	0.536627807910917	0.411291143582857	0.454506413034664	0.535684174519938	0.410350557972739	0.00487636682236092	0.00530788385690607	0.00534316322138439
217	9.72667378427265	0.11	1.29395254650889	0.720236025112255	1.86766906790552	0.193626859626308	8.58195396128051	5.84758656078814	11.3163213617729	3.84	2.54	5.89	1.35439220094389	1.98771431481832	2.62103642869276	1.46238691704964	2.14620802364104	2.83002913023243	1.46487672501527	2.15000104146379	2.83499042636736	1.29395254650889	4.66849640368172	0.591927189842958	14.2489796028788	0.353160304035608	0.428844288134617	0.312303575641274	0.455231224915645	0.536627807910917	0.411291143582857	0.454506413034664	0.535684174519938	0.410350557972739	0.00487636682236092	0.00530788385690607	0.00534316322138439
217	9.72667378427265	0.12	0.915021289351175	0.527846741506598	1.30219583719575	0.271623168488686	9.41115141957469	7.00500041813416	11.8173024210152	3.69	2.27	5.28	1.67820981092928	2.2546589153064	2.83110801968352	1.81953262656021	2.44452477362959	3.06951692069896	1.82300461548444	2.4491252495434	3.07469463855112	0.915021289351175	4.5154497143475	0.711016721151121	13.559635834315	0.353160304035608	0.428844288134617	0.312303575641274	0.455231224915645	0.536627807910917	0.411291143582857	0.454506413034664	0.535684174519938	0.410350557972739	0.00487636682236092	0.00530788385690607	0.00534316322138439
217	9.72667378427265	0.12	1.02193819369141	0.581989434922177	1.46188695246064	0.181560672293655	7.69027280706403	5.14103963116961	10.2395059829585	3.78	2.73	6.29	1.20807865248809	1.8071158902757	2.40615312806332	1.30669323817069	1.9546294519407	2.60256566571072	1.31106556145722	1.95888043597416	2.61062347408409	1.02193819369141	4.93329642099598	-1.02031415710118	12.9145579031678	0.353160304035608	0.428844288134617	0.312303575641274	0.455231224915645	0.536627807910917	0.411291143582857	0.454506413034664	0.535684174519938	0.410350557972739	0.00487636682236092	0.00530788385690607	0.00534316322138439
217	9.72667378427265	0.12	1.1336043294695	0.648751694943511	1.6184569639955	0.168406989708224	7.24363865703572	4.73049335965475	9.75678395441668	3.83	2.65	5.56	1.09770995192209	1.68088476981521	2.26405958770834	1.18550495646299	1.81532218266754	2.44513940887208	1.19785079797175	1.83498637113824	2.47117025594263	1.1336043294695	4.58556169867478	0.0417528661174143	13.2876652810667	0.353160304035608	0.428844288134617	0.312303575641274	0.455231224915645	0.536627807910917	0.411291143582857	0.454506413034664	0.535684174519938	0.410350557972739	0.00487636682236092	0.00530788385690607	0.00534316322138439
217	9.72667378427265	0.12	1.16794010333627	0.662711793229549	1.67316841344299	0.161004260195509	6.86730002780277	4.41974380171257	9.31485625389298	4.23	2.68	6.07	0.937717863410582	1.45700524699541	1.97629263058024	1.00232941548846	1.55739724555625	2.11246507562403	1.00599868254252	1.56415586852751	2.12003669014809	1.16794010333627	4.83001484749591	0.761228897097777	14.6610150821918	0.353160304035608	0.428844288134617	0.312303575641274	0.455231224915645	0.536627807910917	0.411291143582857	0.454506413034664	0.535684174519938	0.410350557972739	0.00487636682236092	0.00530788385690607	0.00534316322138439
217	9.72667378427265	0.12	1.18408554556093	0.693992927158494	1.67417816396336	0.155970008909846	7.16637030758993	4.56355652281198	9.76918409236787	4	2.81	6.06	1.01727856606059	1.59748101594065	2.17768346582071	1.0934441509437	1.71708746394629	2.34073077694889	1.10221984884666	1.7307487920023	2.35964331024058	1.18408554556093	4.99431099169313	0.540879558194421	14.730252026405	0.353160304035608	0.428844288134617	0.312303575641274	0.455231224915645	0.536627807910917	0.411291143582857	0.454506413034664	0.535684174519938	0.410350557972739	0.00487636682236092	0.00530788385690607	0.00534316322138439
217	9.72667378427265	0.12	1.20121591043308	0.694918093635754	1.70751372723041	0.194231222014495	7.80735309872205	5.3245917295782	10.2901144678659	3.96	2.35	6	1.19919930262112	1.75836437173109	2.31752944084106	1.29052786177223	1.89227779561472	2.4940277294572	1.28031452083413	1.87691780342226	2.47426896774853	1.20121591043308	4.74172106267477	-0.0773203513692633	13.3896894455521	0.353160304035608	0.428844288134617	0.312303575641274	0.455231224915645	0.536627807910917	0.411291143582857	0.454506413034664	0.535684174519938	0.410350557972739	0.00487636682236092	0.00530788385690607	0.00534316322138439
217	9.72667378427265	0.12	1.21640797628758	0.691927629119878	1.74088832345528	0.173229582301715	7.5761708482841	4.99202717042969	10.1603145261385	3.8	2.69	6.08	1.1665191195777	1.77037260535381	2.37422609112992	1.26088231631676	1.91358330430996	2.56628429230317	1.26574701127222	1.92121911492287	2.57444689163185	1.21640797628758	4.74076777170478	0.849767297162407	14.5665949802037	0.353160304035608	0.428844288134617	0.312303575641274	0.455231224915645	0.536627807910917	0.411291143582857	0.454506413034664	0.535684174519938	0.410350557972739	0.00487636682236092	0.00530788385690607	0.00534316322138439
217	9.72667378427265	0.12	1.23515176050225	0.71612004738108	1.75418347362343	0.163537248275076	7.01136133583747	4.53563423291809	9.48708843875686	3.88	2.45	6.23	1.03982115798559	1.60739633949614	2.17497152100669	1.1213584233262	1.73343984306835	2.34552126281051	1.112892263112	1.7211966957495	2.32882427407941	1.23515176050225	4.78001363764531	0.393585865708871	13.9994489563059	0.353160304035608	0.428844288134617	0.312303575641274	0.455231224915645	0.536627807910917	0.411291143582857	0.454506413034664	0.535684174519938	0.410350557972739	0.00487636682236092	0.00530788385690607	0.00534316322138439
217	9.72667378427265	0.12	1.30590360191513	0.754080644611247	1.85772655921902	0.128991968725988	6.86357532933249	4.0789574312502	9.64819322741479	4.25	2.68	6.02	0.861461102643772	1.44956236267293	2.0376636227021	0.920356461418216	1.54866433623106	2.17697221104389	0.924657870249155	1.55575462439273	2.18670408015659	1.30590360191513	4.6400466875889	0.449670075426209	14.1673738989964	0.353160304035608	0.428844288134617	0.312303575641274	0.455231224915645	0.536627807910917	0.411291143582857	0.454506413034664	0.535684174519938	0.410350557972739	0.00487636682236092	0.00530788385690607	0.00534316322138439
217	9.72667378427265	0.13	0.916012299263061	0.548922590239094	1.28310200828703	0.183714774017509	6.97633216592885	4.68038685617203	9.27227747568567	3.63	2.51	5.47	1.13920933190495	1.69804397587657	2.2568786198482	1.23760395414904	1.84470569192909	2.45180742970915	1.24644761138984	1.85756333156896	2.47015364396446	0.916012299263061	5.07338159268992	0.250338574271571	13.9642593880322	0.353160304035608	0.428844288134617	0.312303575641274	0.455231224915645	0.536627807910917	0.411291143582857	0.454506413034664	0.535684174519938	0.410350557972739	0.00487636682236092	0.00530788385690607	0.00534316322138439
217	9.72667378427265	0.13	1.0111797201878	0.602722888650678	1.41963655172492	0.184027553119267	7.51880872693109	5.04690917052086	9.99070828334133	4.11	2.81	6.28	1.10029134622888	1.63919735756582	2.17810336890276	1.1796717500462	1.75745707907123	2.33524240809627	1.1862068470693	1.76592295930825	2.34764380633691	1.0111797201878	5.23822472614721	-0.653293409553634	13.8873480069733	0.353160304035608	0.428844288134617	0.312303575641274	0.455231224915645	0.536627807910917	0.411291143582857	0.454506413034664	0.535684174519938	0.410350557972739	0.00487636682236092	0.00530788385690607	0.00534316322138439
217	9.72667378427265	0.13	1.06210196405413	0.637629984033171	1.48657394407509	0.205038127977573	8.28117875329695	5.73532497352166	10.8270325330722	3.83	2.81	6.36	1.32948764358279	1.91963400114855	2.50978035871431	1.43563913859188	2.07290509026004	2.7101710419282	1.44113940211009	2.08188822183149	2.72078049241577	1.06210196405413	5.19323550996891	-0.105795157074442	14.1435594390702	0.353160304035608	0.428844288134617	0.312303575641274	0.455231224915645	0.536627807910917	0.411291143582857	0.454506413034664	0.535684174519938	0.410350557972739	0.00487636682236092	0.00530788385690607	0.00534316322138439
217	9.72667378427265	0.13	1.06913637215528	0.646397244673205	1.49187549963735	0.174481071928828	6.77301891309895	4.47286388875819	9.0731739374397	4.42	3.1	6.15	0.91229309182148	1.38143670786098	1.85058032390049	0.971022921858597	1.470368153015	1.9697133841714	0.985201750236675	1.49319934261474	2.00035334246287	1.06913637215528	5.29289698530247	-0.279126741569311	14.5843943494802	0.353160304035608	0.428844288134617	0.312303575641274	0.455231224915645	0.536627807910917	0.411291143582857	0.454506413034664	0.535684174519938	0.410350557972739	0.00487636682236092	0.00530788385690607	0.00534316322138439
217	9.72667378427265	0.13	1.12433635815105	0.666363530219008	1.58230918608309	0.209291948457119	7.82950668356777	5.45347799174149	10.2055353753941	4.15	2.64	5.86	1.17654252518443	1.68915095621236	2.20175938724029	1.25994070812524	1.80888493730136	2.35782916647749	1.26716751382817	1.81867562873377	2.3704802519672	1.12433635815105	4.89954574357563	0.612168035270754	14.5443187966412	0.353160304035608	0.428844288134617	0.312303575641274	0.455231224915645	0.536627807910917	0.411291143582857	0.454506413034664	0.535684174519938	0.410350557972739	0.00487636682236092	0.00530788385690607	0.00534316322138439
217	9.72667378427265	0.13	1.15117401666061	0.693741317898808	1.60860671542241	0.179398671678355	7.74957286503537	5.16183831768762	10.3373074123831	3.96	2.69	6.39	1.16295800278357	1.74597250569922	2.32898700861487	1.25157855411181	1.87902034206878	2.50646213002574	1.25147081649193	1.87831677477492	2.50477236412568	1.15117401666061	5.21158787385943	0.859954470778997	15.3876677906701	0.353160304035608	0.428844288134617	0.312303575641274	0.455231224915645	0.536627807910917	0.411291143582857	0.454506413034664	0.535684174519938	0.410350557972739	0.00487636682236092	0.00530788385690607	0.00534316322138439
217	9.72667378427265	0.13	1.15994756350551	0.696187317030681	1.62370780998034	0.191767810750907	8.53581071209509	5.7998462396826	11.2717751845076	3.99	2.88	6.37	1.29583547867112	1.90712062059065	2.51840576251018	1.39322723029091	2.05045503367526	2.70768283705962	1.40212193215193	2.06339967487359	2.72454453237135	1.15994756350551	5.14679788535088	1.58653948647908	16.0887084834518	0.353160304035608	0.428844288134617	0.312303575641274	0.455231224915645	0.536627807910917	0.411291143582857	0.454506413034664	0.535684174519938	0.410350557972739	0.00487636682236092	0.00530788385690607	0.00534316322138439
217	9.72667378427265	0.13	1.22000443116824	0.722852653761796	1.71715620857468	0.148775101568722	7.89746239495886	4.94808695416101	10.8468378357567	4.62	3.11	6.6	0.969849385850252	1.54794148212883	2.1260335784074	1.02804953143897	1.64083262681284	2.25361572218671	1.03843535403974	1.65594686228262	2.27603498911567	1.22000443116824	5.38953208625549	0.613251820541855	15.7356185268446	0.353160304035608	0.428844288134617	0.312303575641274	0.455231224915645	0.536627807910917	0.411291143582857	0.454506413034664	0.535684174519938	0.410350557972739	0.00487636682236092	0.00530788385690607	0.00534316322138439
217	9.72667378427265	0.13	1.22222093898831	0.735161671849003	1.70928020612761	0.151457400874231	6.50835454513731	4.1031709117809	8.91353817849371	4.01	2.63	5.82	0.91266931602379	1.44765490369804	1.9826404913723	0.980756788228498	1.55565367311759	2.13055055800668	0.98615893200835	1.56478293795256	2.1437168826773	1.22222093898831	4.8013988911178	0.440703531968412	14.3563471799931	0.353160304035608	0.428844288134617	0.312303575641274	0.455231224915645	0.536627807910917	0.411291143582857	0.454506413034664	0.535684174519938	0.410350557972739	0.00487636682236092	0.00530788385690607	0.00534316322138439
217	9.72667378427265	0.13	1.24526034835452	0.748130607166575	1.74239008954247	0.176588809560274	7.01567069198021	4.65039673443295	9.38094464952746	3.84	2.73	5.83	1.07731709623927	1.62525960894747	2.17320212165566	1.16324639858701	1.75489407294914	2.34654174731127	1.17435434830258	1.78032895090007	2.36880930377619	1.24526034835452	4.62708440285465	-0.0900439264976843	13.5557943676999	0.353160304035608	0.428844288134617	0.312303575641274	0.455231224915645	0.536627807910917	0.411291143582857	0.454506413034664	0.535684174519938	0.410350557972739	0.00487636682236092	0.00530788385690607	0.00534316322138439
217	9.72667378427265	0.13	1.26072575400154	0.759276637687436	1.76217487031564	0.185476183756213	7.37737419675492	4.96360860655238	9.79113978695746	4.03	2.43	5.78	1.10034400806099	1.63543303593822	2.17052206381545	1.18197401239216	1.75675909835958	2.331544184327	1.18106694660965	1.75544446434751	2.32973861910579	1.26072575400154	4.60798903854109	-0.165031870460868	13.3280365575114	0.353160304035608	0.428844288134617	0.312303575641274	0.455231224915645	0.536627807910917	0.411291143582857	0.454506413034664	0.535684174519938	0.410350557972739	0.00487636682236092	0.00530788385690607	0.00534316322138439
217	9.72667378427265	0.13	1.2971464515322	0.774271267817233	1.82002163524717	0.17126888804251	7.68060921633451	5.0427676149363	10.3184508177327	3.87	2.74	5.39	1.15868933882654	1.76479280708876	2.37089627535097	1.24988272201585	1.9036889040094	2.55749508600295	1.26996312047504	1.934290823258	2.5975046930599	1.2971464515322	4.71209122699715	1.92806615238712	15.6174644768797	0.353160304035608	0.428844288134617	0.312303575641274	0.455231224915645	0.536627807910917	0.411291143582857	0.454506413034664	0.535684174519938	0.410350557972739	0.00487636682236092	0.00530788385690607	0.00534316322138439
217	9.72667378427265	0.13	1.3152192995602	0.794499884972837	1.83593871414755	0.1499601278322	6.91980474786164	4.34756734146141	9.49204215426187	4.02	2.7	5.74	0.965278505756747	1.53638535358466	2.10749220141258	1.03707404443776	1.65065870933059	2.26424337422341	1.04730193994473	1.66676793816852	2.28554466201617	1.3152192995602	4.69242065520875	-0.614688938942696	13.2111668304014	0.353160304035608	0.428844288134617	0.312303575641274	0.455231224915645	0.536627807910917	0.411291143582857	0.454506413034664	0.535684174519938	0.410350557972739	0.00487636682236092	0.00530788385690607	0.00534316322138439
217	9.72667378427265	0.13	1.35338821399567	0.816929288247354	1.88984713974398	0.194999062857787	8.68187271216354	5.92776572754554	11.4359796967815	4.17	2.83	6.19	1.27514410411758	1.8675904734512	2.46003684278483	1.365087554765	1.99932266829572	2.63355778182644	1.37467154602236	2.01337225017522	2.65213183138311	1.35338821399567	4.94329502974297	0.816395927617909	15.1465353563068	0.353160304035608	0.428844288134617	0.312303575641274	0.455231224915645	0.536627807910917	0.411291143582857	0.454506413034664	0.535684174519938	0.410350557972739	0.00487636682236092	0.00530788385690607	0.00534316322138439
217	9.72667378427265	0.13	1.36517234464965	0.82514893985262	1.90519574944668	0.156343166492122	7.70734067567844	4.91200813722252	10.5026732141344	3.77	2.75	5.9	1.15638815566812	1.81446716293376	2.4725461701994	1.2510649905106	1.9630228248628	2.674980659215	1.26224255320849	1.98075803522495	2.69876816488577	1.36517234464965	4.83858127410121	1.09563867759678	15.0928036389985	0.353160304035608	0.428844288134617	0.312303575641274	0.455231224915645	0.536627807910917	0.411291143582857	0.454506413034664	0.535684174519938	0.410350557972739	0.00487636682236092	0.00530788385690607	0.00534316322138439
217	9.72667378427265	0.14	1.00719078204189	0.613651716126475	1.4007298479573	0.183713766194938	7.36214663006504	4.93921973648309	9.78507352364699	4.77	2.94	6.56	0.940071689511541	1.40122245824295	1.86237322697437	0.993569663975028	1.48096378448978	1.96835790500453	0.998909997525851	1.48894574793795	1.97807562535849	1.00719078204189	5.40087018130665	1.23612004018085	16.2186065194354	0.353160304035608	0.428844288134617	0.312303575641274	0.455231224915645	0.536627807910917	0.411291143582857	0.454506413034664	0.535684174519938	0.410350557972739	0.00487636682236092	0.00530788385690607	0.00534316322138439
217	9.72667378427265	0.14	1.12817346487875	0.682416458210846	1.57393047154665	0.240698079639265	9.12351243039585	6.59352440238934	11.6535004584024	4.39	2.68	6.68	1.35304652716148	1.87222129715457	2.39139606714766	1.44107889442979	1.99403238755693	2.54698588068407	1.43328146976779	1.98412631013517	2.53407257950773	1.12817346487875	5.33136167027258	-0.742504908505452	13.9052654937639	0.353160304035608	0.428844288134617	0.312303575641274	0.455231224915645	0.536627807910917	0.411291143582857	0.454506413034664	0.535684174519938	0.410350557972739	0.00487636682236092	0.00530788385690607	0.00534316322138439
217	9.72667378427265	0.14	1.19702675536636	0.735621362225761	1.65843214850696	0.242512861448107	8.72927701225751	6.32056997928596	11.1379840452291	4.02	2.4	5.97	1.40478234979222	1.94013108207872	2.47547981436522	1.50944605483047	2.0846810953532	2.65991613587593	1.50197952544396	2.07438459365087	2.64565171254217	1.19702675536636	4.83171375478066	-0.167441764750346	13.1994079263609	0.353160304035608	0.428844288134617	0.312303575641274	0.455231224915645	0.536627807910917	0.411291143582857	0.454506413034664	0.535684174519938	0.410350557972739	0.00487636682236092	0.00530788385690607	0.00534316322138439
217	9.72667378427265	0.14	1.21525791784214	0.745721118137006	1.68479471754727	0.179042638881662	7.42078277422466	4.9398371492506	9.90172839919871	3.96	2.73	6.01	1.11258892422462	1.67136698523184	2.23014504623906	1.19732690537927	1.7986631150183	2.39999932465733	1.20546897096792	1.81089987543893	2.41527764475951	1.21525791784214	4.86945288067162	-0.416252174264098	13.4171968773719	0.353160304035608	0.428844288134617	0.312303575641274	0.455231224915645	0.536627807910917	0.411291143582857	0.454506413034664	0.535684174519938	0.410350557972739	0.00487636682236092	0.00530788385690607	0.00534316322138439
217	9.72667378427265	0.14	1.22921951563436	0.759635131533304	1.69880389973542	0.207632867422733	7.59094757332116	5.27570431079451	9.9061908358478	3.78	2.42	6.22	1.23868324591342	1.78227948834077	2.32587573076812	1.33965886232944	1.92756826216942	2.51547766200939	1.32765958497166	1.912262425659	2.49540315215043	1.22921951563436	4.75192997846858	-0.230481762319482	13.2741378606155	0.353160304035608	0.428844288134617	0.312303575641274	0.455231224915645	0.536627807910917	0.411291143582857	0.454506413034664	0.535684174519938	0.410350557972739	0.00487636682236092	0.00530788385690607	0.00534316322138439
217	9.72667378427265	0.14	1.23764421827133	0.766533891288422	1.70875454525424	0.173957988426081	6.79122255711767	4.48068887482549	9.10175623940984	4.18	2.68	6.11	0.961735257146244	1.4576683083271	1.95360135950795	1.02931955954534	1.56010345876536	2.09088735798538	1.0325083958589	1.56643757222329	2.0980081223243	1.23764421827133	4.85374634576637	-0.157249577040228	13.7903915436271	0.353160304035608	0.428844288134617	0.312303575641274	0.455231224915645	0.536627807910917	0.411291143582857	0.454506413034664	0.535684174519938	0.410350557972739	0.00487636682236092	0.00530788385690607	0.00534316322138439
217	9.72667378427265	0.14	1.26918069910126	0.780704282267477	1.75765711593504	0.211674376915109	8.51077087601903	5.94644605170732	11.0750957003307	4.4	2.88	6.35	1.21849449755761	1.74395384944681	2.26941320133601	1.29757330647972	1.85713433036471	2.41669535424969	1.30600662282382	1.86939406346147	2.43320268387276	1.26918069910126	5.15132459491479	0.476138197224799	14.9987182532298	0.353160304035608	0.428844288134617	0.312303575641274	0.455231224915645	0.536627807910917	0.411291143582857	0.454506413034664	0.535684174519938	0.410350557972739	0.00487636682236092	0.00530788385690607	0.00534316322138439
217	9.72667378427265	0.14	1.27594550006065	0.783637376191889	1.7682536239294	0.184005646582916	7.52990742327666	5.05417844627234	10.005636400281	3.79	2.3	5.74	1.18358063828606	1.76334348480511	2.34310633132416	1.27965778959791	1.90648288175377	2.53330797390963	1.2732467115381	1.89617262911052	2.51945430500497	1.27594550006065	4.56873015027304	-1.20286998434137	11.8738172742625	0.353160304035608	0.428844288134617	0.312303575641274	0.455231224915645	0.536627807910917	0.411291143582857	0.454506413034664	0.535684174519938	0.410350557972739	0.00487636682236092	0.00530788385690607	0.00534316322138439
217	9.72667378427265	0.14	1.29842680524931	0.795312773629995	1.80154083686863	0.190449381747655	7.80475147241282	5.29242103073439	10.3170819140912	3.78	2.73	6.85	1.24301638696722	1.8330805353688	2.42314468377038	1.34439910969732	1.98258998480788	2.62078085991845	1.33705468677677	1.97043393527215	2.60461933682287	1.29842680524931	4.87491127208858	-0.202117472738522	13.7832282735482	0.353160304035608	0.428844288134617	0.312303575641274	0.455231224915645	0.536627807910917	0.411291143582857	0.454506413034664	0.535684174519938	0.410350557972739	0.00487636682236092	0.00530788385690607	0.00534316322138439
217	9.72667378427265	0.14	1.32778814897059	0.807224107380458	1.84835219056072	0.199823962419148	8.14185261324195	5.59808352531793	10.685621701166	3.82	2.59	5.99	1.30144868496516	1.89282695207412	2.48420521918308	1.40585362845461	2.04467350065464	2.68349337285466	1.40803909743034	2.04827982868555	2.68804867201751	1.32778814897059	4.72694846052638	-0.885416971236742	12.6969765438104	0.353160304035608	0.428844288134617	0.312303575641274	0.455231224915645	0.536627807910917	0.411291143582857	0.454506413034664	0.535684174519938	0.410350557972739	0.00487636682236092	0.00530788385690607	0.00534316322138439
217	9.72667378427265	0.14	1.32873651282142	0.811656027128034	1.84581699851482	0.202594860004501	8.34361358949525	5.75918255023005	10.9280446287604	3.98	2.84	6.3	1.29053956427706	1.86966871641414	2.44879786855122	1.38800686002046	2.01087442507214	2.63374199012382	1.39681563395968	2.02389450185003	2.6487055992244	1.32873651282142	4.85184184486215	0.314452210484509	14.3495775619329	0.353160304035608	0.428844288134617	0.312303575641274	0.455231224915645	0.536627807910917	0.411291143582857	0.454506413034664	0.535684174519938	0.410350557972739	0.00487636682236092	0.00530788385690607	0.00534316322138439
217	9.72667378427265	0.14	1.329875775935	0.808946842825612	1.85080470904439	0.173418452884721	7.92323848879021	5.22249468097252	10.6239822966079	3.85	2.57	5.42	1.20712498174658	1.83137364428557	2.45562230682457	1.30305494805337	1.97691251942115	2.65077009078894	1.31619535232838	1.99750131071985	2.6770442183705	1.329875775935	4.58953414963605	-0.791921877001699	12.5766387197635	0.353160304035608	0.428844288134617	0.312303575641274	0.455231224915645	0.536627807910917	0.411291143582857	0.454506413034664	0.535684174519938	0.410350557972739	0.00487636682236092	0.00530788385690607	0.00534316322138439
217	9.72667378427265	0.14	1.34160251989034	0.830990048100674	1.85221499168	0.196027182595527	8.15604496584761	5.57718591203488	10.7349040196603	4.14	2.6	6.25	1.20733236543496	1.76559598631309	2.32385960719121	1.29340559764166	1.89146899167926	2.48953238571686	1.29229435828363	1.88888859651222	2.48600898618524	1.34160251989034	4.99739065410261	-0.459085196918442	13.6237074976731	0.353160304035608	0.428844288134617	0.312303575641274	0.455231224915645	0.536627807910917	0.411291143582857	0.454506413034664	0.535684174519938	0.410350557972739	0.00487636682236092	0.00530788385690607	0.00534316322138439
217	9.72667378427265	0.14	1.3580966752351	0.832005754812118	1.88418759565807	0.207425759013757	8.82632148664959	6.13259289308465	11.5200500802145	3.99	2.78	6.19	1.37116717510767	1.97344948709844	2.57573179908921	1.47434378428178	2.12194620591699	2.76954862755221	1.48333172416819	2.1332002227142	2.7834337482036	1.3580966752351	4.90190446450883	-0.220831342029853	13.932297214172	0.353160304035608	0.428844288134617	0.312303575641274	0.455231224915645	0.536627807910917	0.411291143582857	0.454506413034664	0.535684174519938	0.410350557972739	0.00487636682236092	0.00530788385690607	0.00534316322138439
217	9.72667378427265	0.14	1.38645954979218	0.840814548003312	1.93210455158105	0.154313807159603	6.95080663476556	4.41028501245015	9.49132825708097	3.72	2.67	5.55	1.04996098930553	1.6547855274903	2.25961006567507	1.13749004429834	1.79273523696742	2.4479804296365	1.15177302802913	1.81390602118766	2.47518908932784	1.38645954979218	4.58045015755831	-0.695057230953111	12.6222754636102	0.353160304035608	0.428844288134617	0.312303575641274	0.455231224915645	0.536627807910917	0.411291143582857	0.454506413034664	0.535684174519938	0.410350557972739	0.00487636682236092	0.00530788385690607	0.00534316322138439
217	9.72667378427265	0.14	1.39202918893381	0.850984962880635	1.93307341498699	0.172808368729691	7.90487367284388	5.20464169501056	10.6051056506772	3.74	2.46	5.93	1.23452374868354	1.8750098184135	2.51549588814346	1.3368310393985	2.0303953869701	2.72395973454171	1.33421462938554	2.02691116627229	2.7190601371648	1.39202918893381	4.62100653313834	-0.495161390732313	12.9913503470297	0.353160304035608	0.428844288134617	0.312303575641274	0.455231224915645	0.536627807910917	0.411291143582857	0.454506413034664	0.535684174519938	0.410350557972739	0.00487636682236092	0.00530788385690607	0.00534316322138439
217	9.72667378427265	0.14	1.40423361121204	0.869415769193703	1.93905145323038	0.180315007070556	8.1589228398228	5.44294737191554	10.8748983077301	4.28	2.67	5.99	1.14244033327438	1.71250645861137	2.28257258394836	1.21972274786994	1.828352013322	2.43698127877406	1.22593828080945	1.83759761689086	2.44813310301778	1.40423361121204	4.92813469941227	0.793007212350247	14.9553116013944	0.353160304035608	0.428844288134617	0.312303575641274	0.455231224915645	0.536627807910917	0.411291143582857	0.454506413034664	0.535684174519938	0.410350557972739	0.00487636682236092	0.00530788385690607	0.00534316322138439
217	9.72667378427265	0.14	1.46221172974589	0.905382209086025	2.01904125040576	0.18771771212588	8.12015612842407	5.48290973781078	10.7574025190374	4.18	3.02	6.46	1.17668953113404	1.74267007198729	2.30865061284054	1.25936005381064	1.86510461558794	2.47084917736524	1.27094372430829	1.88152214978078	2.49221862242826	1.46221172974589	4.9384803684894	-0.854573364306753	13.4304066697841	0.353160304035608	0.428844288134617	0.312303575641274	0.455231224915645	0.536627807910917	0.411291143582857	0.454506413034664	0.535684174519938	0.410350557972739	0.00487636682236092	0.00530788385690607	0.00534316322138439
217	9.72667378427265	0.14	1.50359943006708	0.913743355220901	2.09345550491325	0.170520260403096	7.21264613462975	4.72896988291441	9.69632238634509	4.02	2.51	5.76	1.05019316298095	1.60175933557035	2.15332550815974	1.12833329991145	1.72093902386302	2.31354474781459	1.13101194842027	1.72522290003599	2.31901713138296	1.50359943006708	4.47819741022183	-0.588106064649368	12.7745357455665	0.353160304035608	0.428844288134617	0.312303575641274	0.455231224915645	0.536627807910917	0.411291143582857	0.454506413034664	0.535684174519938	0.410350557972739	0.00487636682236092	0.00530788385690607	0.00534316322138439
217	9.72667378427265	0.14	1.62912331168144	1.00000893033547	2.25823769302741	0.194295248946038	9.01321033349702	6.14756895698834	11.8788517100057	3.79	2.36	5.41	1.43974424917671	2.11086981456645	2.78199537995619	1.55663059520929	2.28224182019608	3.00785304518287	1.56120861101934	2.28991941292139	3.01746351262358	1.62912331168144	4.39233472177968	-0.0564212479008305	13.0661754344069	0.353160304035608	0.428844288134617	0.312303575641274	0.455231224915645	0.536627807910917	0.411291143582857	0.454506413034664	0.535684174519938	0.410350557972739	0.00487636682236092	0.00530788385690607	0.00534316322138439
217	9.72667378427265	0.15	0.950096533017623	0.596044577949293	1.30414848808595	0.28187444323788	8.7920249152857	6.60100304630722	10.9830467842642	3.98	2.3	5.8	1.47795005634542	1.96851503139453	2.45908000644364	1.58941808214154	2.11698181033435	2.64454553852717	1.57906078064274	2.10375568221788	2.62839169758809	0.950096533017623	4.89900179691743	0.539970875824611	14.131957501445	0.353160304035608	0.428844288134617	0.312303575641274	0.455231224915645	0.536627807910917	0.411291143582857	0.454506413034664	0.535684174519938	0.410350557972739	0.00487636682236092	0.00530788385690607	0.00534316322138439
217	9.72667378427265	0.15	1.04812161624269	0.658235687742717	1.43800754474267	0.260964679910715	9.37729927378972	6.91350200463174	11.8410965429477	4.06	2.82	6.45	1.52221052127458	2.06468785373029	2.607165186186	1.63386363876327	2.21613131853895	2.79839899831464	1.63937509122077	2.22219536008343	2.80701419604379	1.04812161624269	5.31509028008286	-0.0908591750399542	14.3852045795466	0.353160304035608	0.428844288134617	0.312303575641274	0.455231224915645	0.536627807910917	0.411291143582857	0.454506413034664	0.535684174519938	0.410350557972739	0.00487636682236092	0.00530788385690607	0.00534316322138439
217	9.72667378427265	0.15	1.08971085106757	0.687493031657638	1.4919286704775	0.261519236155315	8.15322555359119	6.01411764909839	10.292333458084	3.99	2.59	6.06	1.34450416356462	1.82271886632084	2.30093356907707	1.44565282377752	1.95984419197572	2.47403556017391	1.44634282607594	1.96172266812202	2.47521891450821	1.08971085106757	4.984098739193	0.424030587077938	14.2714933213081	0.353160304035608	0.428844288134617	0.312303575641274	0.455231224915645	0.536627807910917	0.411291143582857	0.454506413034664	0.535684174519938	0.410350557972739	0.00487636682236092	0.00530788385690607	0.00534316322138439
217	9.72667378427265	0.15	1.10141400437697	0.688018580309172	1.51480942844476	0.236913950036415	8.52212629025409	6.13417827809215	10.910074302416	3.89	2.78	5.87	1.40335573071619	1.94966207780887	2.49596842490156	1.5130228447836	2.10202103341798	2.69101922205236	1.52758534077455	2.12276548782992	2.71827409368405	1.10141400437697	4.93985596673249	0.220141723546393	14.1731763415898	0.353160304035608	0.428844288134617	0.312303575641274	0.455231224915645	0.536627807910917	0.411291143582857	0.454506413034664	0.535684174519938	0.410350557972739	0.00487636682236092	0.00530788385690607	0.00534316322138439
217	9.72667378427265	0.15	1.10546250903509	0.690858260134587	1.5200667579356	0.217514238698593	8.38914090703219	5.90487930612047	10.8734025079439	4.48	2.7	6.48	1.18999485160053	1.69064158150907	2.19128831141761	1.2650092869313	1.79721559181933	2.32942189670735	1.26311093169885	1.7954332014205	2.32592222048543	1.10546250903509	5.1796803247489	0.10467571260942	14.4518229194721	0.353160304035608	0.428844288134617	0.312303575641274	0.455231224915645	0.536627807910917	0.411291143582857	0.454506413034664	0.535684174519938	0.410350557972739	0.00487636682236092	0.00530788385690607	0.00534316322138439
217	9.72667378427265	0.15	1.14755487332108	0.714137500374317	1.58097224626784	0.188615705045421	7.76379848732513	5.24968956633764	10.2779074083126	4.21	2.86	6.04	1.11886053023469	1.65468978353781	2.19051903684092	1.19654988943954	1.76958505912581	2.34262022881208	1.20832149498523	1.78724475117253	2.36666619444752	1.14755487332108	5.14880144553023	-0.622782595998866	13.7256165736836	0.353160304035608	0.428844288134617	0.312303575641274	0.455231224915645	0.536627807910917	0.411291143582857	0.454506413034664	0.535684174519938	0.410350557972739	0.00487636682236092	0.00530788385690607	0.00534316322138439
217	9.72667378427265	0.15	1.17182398467772	0.730199051370013	1.61344891798543	0.256565050598591	9.2319117596858	6.77833389452282	11.6854896248488	3.82	2.39	5.76	1.57494495717143	2.14503343996045	2.71512192274947	1.70117438250672	2.31695458375552	2.93273478500432	1.69829597632097	2.31136474619617	2.92753920155415	1.17182398467772	4.69157040323101	-0.915911530987916	12.3986918022113	0.353160304035608	0.428844288134617	0.312303575641274	0.455231224915645	0.536627807910917	0.411291143582857	0.454506413034664	0.535684174519938	0.410350557972739	0.00487636682236092	0.00530788385690607	0.00534316322138439
217	9.72667378427265	0.15	1.20435605329311	0.752663716187939	1.65604839039827	0.242555673588805	9.08911207947515	6.58140642050016	11.5968177384501	4.2	2.66	6.08	1.40504468995581	1.94040723938597	2.47576978881612	1.5028842002828	2.07552642491339	2.64816864954398	1.50702300948513	2.0814258029387	2.65706304305189	1.20435605329311	5.03069238692243	0.825913991014032	15.0306971601436	0.353160304035608	0.428844288134617	0.312303575641274	0.455231224915645	0.536627807910917	0.411291143582857	0.454506413034664	0.535684174519938	0.410350557972739	0.00487636682236092	0.00530788385690607	0.00534316322138439
217	9.72667378427265	0.15	1.22112804045938	0.765207564551163	1.6770485163676	0.16168957289863	6.89337428384082	4.44273862657088	9.34400994111076	4.43	2.59	6.42	0.904173361498827	1.40291966784026	1.9016659741817	0.962159294177217	1.49289091547548	2.02362253677374	0.957479629666343	1.48626931544366	2.01406349380321	1.22112804045938	5.19254962896062	-0.388769499418833	13.7766362722612	0.353160304035608	0.428844288134617	0.312303575641274	0.455231224915645	0.536627807910917	0.411291143582857	0.454506413034664	0.535684174519938	0.410350557972739	0.00487636682236092	0.00530788385690607	0.00534316322138439
217	9.72667378427265	0.15	1.22673369975035	0.765362839622739	1.68810455987796	0.212937414946713	8.48505308988807	5.93811334494176	11.0319928348344	4.08	2.76	6.88	1.30279137399358	1.86157678899815	2.42036220400272	1.39778175241909	1.99730986735975	2.5968379823004	1.39060731770045	1.98811484202962	2.58429390466074	1.22673369975035	5.2567607648336	1.14437095763714	15.8950404403379	0.353160304035608	0.428844288134617	0.312303575641274	0.455231224915645	0.536627807910917	0.411291143582857	0.454506413034664	0.535684174519938	0.410350557972739	0.00487636682236092	0.00530788385690607	0.00534316322138439
217	9.72667378427265	0.15	1.23039775674382	0.768424682847772	1.69237083063987	0.238040292342226	9.14154391474008	6.587985617251	11.6951022122292	3.85	2.76	5.47	1.51971112154428	2.10876385627462	2.69781659100496	1.64009016965412	2.27580282974006	2.911515489826	1.66535943041325	2.30966708684384	2.95823181438045	1.23039775674382	4.64151338892474	-1.21841465905856	12.5013129590439	0.353160304035608	0.428844288134617	0.312303575641274	0.455231224915645	0.536627807910917	0.411291143582857	0.454506413034664	0.535684174519938	0.410350557972739	0.00487636682236092	0.00530788385690607	0.00534316322138439
217	9.72667378427265	0.15	1.24040134961624	0.780832328886356	1.69997037034613	0.182810091275732	7.94027411372117	5.31918146931415	10.5613667581282	4.24	2.66	6.52	1.12647887298887	1.68156530970931	2.23665174642976	1.20385422550344	1.79706832688513	2.39028242826683	1.20007950027175	1.79151397757047	2.38211326329703	1.24040134961624	5.14047884643646	0.577190002970599	15.0917955112108	0.353160304035608	0.428844288134617	0.312303575641274	0.455231224915645	0.536627807910917	0.411291143582857	0.454506413034664	0.535684174519938	0.410350557972739	0.00487636682236092	0.00530788385690607	0.00534316322138439
217	9.72667378427265	0.15	1.25279720808258	0.789262188660551	1.7163322275046	0.242615631242363	8.91857274172672	6.45832070406909	11.3788247793844	3.87	2.53	6.03	1.48283180252137	2.0477061918279	2.61258058113443	1.59939340844354	2.20867112511999	2.81794884179643	1.59770881434235	2.20689873037367	2.81648039181173	1.25279720808258	4.89514533929698	0.0429659106417402	13.6815450751882	0.353160304035608	0.428844288134617	0.312303575641274	0.455231224915645	0.536627807910917	0.411291143582857	0.454506413034664	0.535684174519938	0.410350557972739	0.00487636682236092	0.00530788385690607	0.00534316322138439
217	9.72667378427265	0.15	1.26536139638497	0.80104548016683	1.72967731260311	0.286752914288109	9.31511503876867	7.02139838971955	11.6088316878178	3.93	2.62	6.21	1.5917717282857	2.11176405915819	2.63175639003068	1.71431711996166	2.27434198987409	2.83436685978652	1.71345354075685	2.27334260334378	2.83259361478711	1.26536139638497	4.87061364800838	-0.547899762417649	13.1648757551264	0.353160304035608	0.428844288134617	0.312303575641274	0.455231224915645	0.536627807910917	0.411291143582857	0.454506413034664	0.535684174519938	0.410350557972739	0.00487636682236092	0.00530788385690607	0.00534316322138439
217	9.72667378427265	0.15	1.26730915069358	0.787162508306331	1.74745579308083	0.183711452218181	8.51320651142266	5.71143724701911	11.3149757758262	3.74	2.58	6.36	1.35247546200324	2.0159379174961	2.67940037298896	1.46425666557103	2.18255385476559	2.90085104396015	1.45883518918847	2.17393742501736	2.89008269673904	1.26730915069358	4.7402833566493	-0.121157987787059	13.5312383658582	0.353160304035608	0.428844288134617	0.312303575641274	0.455231224915645	0.536627807910917	0.411291143582857	0.454506413034664	0.535684174519938	0.410350557972739	0.00487636682236092	0.00530788385690607	0.00534316322138439
217	9.72667378427265	0.15	1.3165485369406	0.821105125421902	1.8119919484593	0.24267235333109	8.52311554669151	6.17231603163789	10.8739150617451	3.86	2.79	5.8	1.42163137848514	1.96307649211797	2.50452160575079	1.533958308894	2.1181844616342	2.70241061437441	1.55218704175729	2.14336835130961	2.73346488176262	1.3165485369406	4.77660178439029	-0.0192812968480152	13.6937104295009	0.353160304035608	0.428844288134617	0.312303575641274	0.455231224915645	0.536627807910917	0.411291143582857	0.454506413034664	0.535684174519938	0.410350557972739	0.00487636682236092	0.00530788385690607	0.00534316322138439
217	9.72667378427265	0.15	1.36918462639957	0.865721231405522	1.87264802139362	0.228715033655004	8.28455343299334	5.90927436269718	10.6598325032895	4.11	2.61	6.55	1.2875039310698	1.80502621091166	2.32254849075353	1.38029464720072	1.93511488148093	2.48993511576114	1.37198124139973	1.92397204763584	2.47460664237442	1.36918462639957	4.93496507501612	-1.01703595842201	12.9903856621698	0.353160304035608	0.428844288134617	0.312303575641274	0.455231224915645	0.536627807910917	0.411291143582857	0.454506413034664	0.535684174519938	0.410350557972739	0.00487636682236092	0.00530788385690607	0.00534316322138439
217	9.72667378427265	0.15	1.38124752171146	0.865093991300198	1.89740105212272	0.200160017851354	8.75005875292952	6.01913660265188	11.4809809032072	4.13	2.9	5.97	1.30463675299843	1.89655909037486	2.48848142775129	1.39784337016279	2.03205416719213	2.66626496422147	1.41503231328609	2.05683880930963	2.70015492569757	1.38124752171146	4.8427262851566	0.255423093499234	14.4117083472792	0.353160304035608	0.428844288134617	0.312303575641274	0.455231224915645	0.536627807910917	0.411291143582857	0.454506413034664	0.535684174519938	0.410350557972739	0.00487636682236092	0.00530788385690607	0.00534316322138439
217	9.72667378427265	0.15	1.3843543401189	0.865822722943388	1.90288595729442	0.222712165923261	8.8094333632266	6.23991100656804	11.3789557198852	4.09	2.74	6.53	1.36338854885096	1.92481600404982	2.48624345924868	1.46211517598956	2.06419710131838	2.6662790266472	1.46147509105328	2.06198663697788	2.66465192571098	1.3843543401189	5.01582811337263	-0.467084921640218	13.6649025957545	0.353160304035608	0.428844288134617	0.312303575641274	0.455231224915645	0.536627807910917	0.411291143582857	0.454506413034664	0.535684174519938	0.410350557972739	0.00487636682236092	0.00530788385690607	0.00534316322138439
217	9.72667378427265	0.15	1.38788403584541	0.873978204292321	1.9017898673985	0.206605057582606	7.74460854088825	5.37509512550431	10.1141219562722	4.18	2.78	5.89	1.1517284250751	1.6594470589548	2.16716569283449	1.2324287864165	1.77572271419518	2.31901664197385	1.24427174807218	1.79226279282886	2.34404583879675	1.38788403584541	4.79673409020322	0.918655326984572	14.7770113176777	0.353160304035608	0.428844288134617	0.312303575641274	0.455231224915645	0.536627807910917	0.411291143582857	0.454506413034664	0.535684174519938	0.410350557972739	0.00487636682236092	0.00530788385690607	0.00534316322138439
217	9.72667378427265	0.15	1.39710973465941	0.870913862306986	1.92330560701182	0.19549411503764	7.27794683828506	4.97283442753958	9.58305924903055	3.88	2.27	6.1	1.14116342749214	1.67013941045131	2.19911539341049	1.23079021435638	1.80131188353263	2.37183355270887	1.21489646193089	1.77917952703455	2.34137309495495	1.39710973465941	4.45604139592159	0.867034473996588	13.8207674551554	0.353160304035608	0.428844288134617	0.312303575641274	0.455231224915645	0.536627807910917	0.411291143582857	0.454506413034664	0.535684174519938	0.410350557972739	0.00487636682236092	0.00530788385690607	0.00534316322138439
217	9.72667378427265	0.15	1.40897461573709	0.88972896809776	1.92822026337642	0.259296127600244	10.5547738900313	7.76955913206669	13.3399886479959	4.02	2.64	5.98	1.72539846464292	2.34391557551207	2.96243268638122	1.85377286094955	2.51830934782967	3.18284583470979	1.86154777918168	2.52680327473997	3.19484342218064	1.40897461573709	4.64714291420469	0.367873202895203	13.9294406769642	0.353160304035608	0.428844288134617	0.312303575641274	0.455231224915645	0.536627807910917	0.411291143582857	0.454506413034664	0.535684174519938	0.410350557972739	0.00487636682236092	0.00530788385690607	0.00534316322138439
217	9.72667378427265	0.15	1.49762449534228	0.945588697132537	2.04966029355203	0.17374610933039	7.70070806798473	5.07881282346034	10.3226033125091	3.94	2.6	5.82	1.14904463693271	1.74222945670078	2.33541427646886	1.23721044564429	1.87591013721917	2.51460982879405	1.24308223946597	1.88607571529502	2.52716490012105	1.49762449534228	4.56953346726902	-0.586678850891819	12.9604578900594	0.353160304035608	0.428844288134617	0.312303575641274	0.455231224915645	0.536627807910917	0.411291143582857	0.454506413034664	0.535684174519938	0.410350557972739	0.00487636682236092	0.00530788385690607	0.00534316322138439
217	9.72667378427265	0.16	0.866351911667718	0.555614357655739	1.1770894656797	0.236627233498842	7.47605331684271	5.37955837201077	9.57254826167465	3.87	2.5	6.56	1.23507032282828	1.716395834936	2.19772134704371	1.33214608183706	1.85130347975282	2.37046087766859	1.31924316354969	1.83222565357574	2.34542687456431	0.866351911667718	5.31419561960636	-0.304574098435691	13.764073536493	0.353160304035608	0.428844288134617	0.312303575641274	0.455231224915645	0.536627807910917	0.411291143582857	0.454506413034664	0.535684174519938	0.410350557972739	0.00487636682236092	0.00530788385690607	0.00534316322138439
217	9.72667378427265	0.16	0.882741337053219	0.561538465215687	1.20394420889075	0.365173423371493	10.0077405653508	7.94758759626008	12.0678935344415	4.14	2.8	6.2	1.71900793798453	2.16460470108228	2.61020146418003	1.84138412771645	2.31870292817065	2.79602172862485	1.85251527378133	2.33320077802527	2.81339993899475	0.882741337053219	5.19469417612302	1.15617818545286	15.2108062706299	0.353160304035608	0.428844288134617	0.312303575641274	0.455231224915645	0.536627807910917	0.411291143582857	0.454506413034664	0.535684174519938	0.410350557972739	0.00487636682236092	0.00530788385690607	0.00534316322138439
217	9.72667378427265	0.16	1.022440060425	0.65894679945584	1.38593332139416	0.190241830273174	7.15055895101313	4.84726103649984	9.45385686552642	4.23	2.77	6.61	1.02772918032834	1.51608053172245	2.00443188311656	1.09846146268775	1.62042303585875	2.14238460902974	1.09713984046632	1.61907676790669	2.14066301662445	1.022440060425	5.32314159337584	0.710010779889361	15.2092886778077	0.353160304035608	0.428844288134617	0.312303575641274	0.455231224915645	0.536627807910917	0.411291143582857	0.454506413034664	0.535684174519938	0.410350557972739	0.00487636682236092	0.00530788385690607	0.00534316322138439
217	9.72667378427265	0.16	1.09162775289731	0.70519931143489	1.47805619435973	0.204859983642268	7.08881519684889	4.90833395717289	9.26929643652488	4.06	2.72	6.13	1.08063617428126	1.56069864058758	2.04076110689391	1.15989059224554	1.67516108902421	2.19043158580288	1.165143438041	1.68264694582682	2.19936565657412	1.09162775289731	5.08549695081113	-0.176723313991018	14.0127694385651	0.353160304035608	0.428844288134617	0.312303575641274	0.455231224915645	0.536627807910917	0.411291143582857	0.454506413034664	0.535684174519938	0.410350557972739	0.00487636682236092	0.00530788385690607	0.00534316322138439
217	9.72667378427265	0.16	1.11218055778948	0.708721185103596	1.51563993047536	0.24410135049434	8.05516016262503	5.84203316967562	10.2682871555744	3.95	2.51	5.94	1.31750806497037	1.8166172924136	2.31572651985682	1.41806978246296	1.95527462576052	2.49247946905807	1.41787929316881	1.95488595101609	2.49223644102247	1.11218055778948	5.08405955363406	0.524988473290276	14.3385452603123	0.353160304035608	0.428844288134617	0.312303575641274	0.455231224915645	0.536627807910917	0.411291143582857	0.454506413034664	0.535684174519938	0.410350557972739	0.00487636682236092	0.00530788385690607	0.00534316322138439
217	9.72667378427265	0.16	1.1260379007027	0.715955513817145	1.53612028758826	0.255428332013538	7.79961397150202	5.72050482134181	9.87872312166222	4.01	2.43	6.22	1.27241774202904	1.73487611815155	2.19733449427407	1.36734392073767	1.86430307833083	2.36126223592398	1.35708311081446	1.84937086470328	2.34391040933552	1.1260379007027	4.83904073547791	0.810600078897561	14.1672540200618	0.353160304035608	0.428844288134617	0.312303575641274	0.455231224915645	0.536627807910917	0.411291143582857	0.454506413034664	0.535684174519938	0.410350557972739	0.00487636682236092	0.00530788385690607	0.00534316322138439
217	9.72667378427265	0.16	1.13091932694538	0.7250356528429	1.53680300104786	0.206001686756058	7.63419122332695	5.29415329165075	9.97422915500314	4.35	2.63	6.38	1.09442471160299	1.57816501858535	2.0619053255677	1.16654408235257	1.68216145330827	2.19777882426396	1.16380297671557	1.67849379186175	2.19163094075465	1.13091932694538	5.27340658870002	0.686571076561412	15.0415196466188	0.353160304035608	0.428844288134617	0.312303575641274	0.455231224915645	0.536627807910917	0.411291143582857	0.454506413034664	0.535684174519938	0.410350557972739	0.00487636682236092	0.00530788385690607	0.00534316322138439
217	9.72667378427265	0.16	1.15129323933281	0.736307902518564	1.56627857614705	0.207131346733949	7.66387471303586	5.32281997990306	10.0049294461687	4.06	2.67	6.63	1.17178067957936	1.68714710498547	2.20251353039158	1.25770618561008	1.81086391587893	2.36402164614779	1.25203747803177	1.80251903948349	2.35272370245953	1.15129323933281	5.14941868176022	0.222255730747034	14.3953140979802	0.353160304035608	0.428844288134617	0.312303575641274	0.455231224915645	0.536627807910917	0.411291143582857	0.454506413034664	0.535684174519938	0.410350557972739	0.00487636682236092	0.00530788385690607	0.00534316322138439
217	9.72667378427265	0.16	1.17102947151584	0.747808215745	1.59425072728669	0.232118395130175	8.83019188430581	6.32265139102087	11.3377323775907	4.22	2.62	5.95	1.345109452628	1.8785749581207	2.4120404636134	1.43822242812684	2.00861620027127	2.5790099724157	1.44359664224063	2.01724346329808	2.58782099289296	1.17102947151584	4.8702996358959	-1.16020720569774	12.6034258789007	0.353160304035608	0.428844288134617	0.312303575641274	0.455231224915645	0.536627807910917	0.411291143582857	0.454506413034664	0.535684174519938	0.410350557972739	0.00487636682236092	0.00530788385690607	0.00534316322138439
217	9.72667378427265	0.16	1.18280378200233	0.756121615487315	1.60948594851734	0.202978414852909	7.60516863174237	5.25226346660727	9.95807379687747	4.07	2.85	6.55	1.15447799558971	1.67166020781649	2.18884242004327	1.23891826946876	1.79392797413163	2.34893767879451	1.2425199850942	1.79920485624098	2.35621244304158	1.18280378200233	5.15350392027609	0.408032139118175	14.6779273824609	0.353160304035608	0.428844288134617	0.312303575641274	0.455231224915645	0.536627807910917	0.411291143582857	0.454506413034664	0.535684174519938	0.410350557972739	0.00487636682236092	0.00530788385690607	0.00534316322138439
217	9.72667378427265	0.16	1.20352416450414	0.777147344783136	1.62990098422515	0.243851698946562	9.07579651306222	6.58056521556864	11.5710278105558	4.49	2.82	6.49	1.32241536603359	1.82385135238423	2.32528733873488	1.40536350588041	1.93825192645737	2.47114034703434	1.4081662212716	1.94309777251319	2.47684639879188	1.20352416450414	5.52247375350873	0.769389331436163	15.659258159267	0.353160304035608	0.428844288134617	0.312303575641274	0.455231224915645	0.536627807910917	0.411291143582857	0.454506413034664	0.535684174519938	0.410350557972739	0.00487636682236092	0.00530788385690607	0.00534316322138439
217	9.72667378427265	0.16	1.23027670635552	0.796769523172033	1.663783889539	0.267015099687895	9.0860694931518	6.73567306188428	11.4364659244193	3.83	2.52	6.05	1.56166442930605	2.10660336380528	2.65154229830451	1.68639143291664	2.27485354638783	2.86331565985902	1.68432014827106	2.27148286326998	2.8596237421209	1.23027670635552	5.04096560810407	0.583261609907842	14.2264685668867	0.353160304035608	0.428844288134617	0.312303575641274	0.455231224915645	0.536627807910917	0.411291143582857	0.454506413034664	0.535684174519938	0.410350557972739	0.00487636682236092	0.00530788385690607	0.00534316322138439
217	9.72667378427265	0.16	1.23172856923557	0.787898913533007	1.67555822493813	0.232269462339383	8.84794882423544	6.33643013590795	11.3594675125629	3.99	2.9	5.55	1.41758136896322	1.97945643489351	2.54133150082381	1.5243551776759	2.12855129982461	2.73274742197331	1.55234598480282	2.16598373041863	2.78407348837896	1.23172856923557	4.74330978834021	-0.308660673834774	13.5605065097103	0.353160304035608	0.428844288134617	0.312303575641274	0.455231224915645	0.536627807910917	0.411291143582857	0.454506413034664	0.535684174519938	0.410350557972739	0.00487636682236092	0.00530788385690607	0.00534316322138439
217	9.72667378427265	0.16	1.23274884617174	0.795760742146151	1.66973695019733	0.239467144930658	8.42557877153315	6.08123537587019	10.7699221671961	4.31	2.78	6.64	1.2701340023898	1.75977633261837	2.24941866284694	1.35533019214008	1.87781603399611	2.40030187585214	1.35384122708915	1.87549270647635	2.39892729154031	1.23274884617174	5.31763784145942	-0.150785216956133	14.4382512538523	0.353160304035608	0.428844288134617	0.312303575641274	0.455231224915645	0.536627807910917	0.411291143582857	0.454506413034664	0.535684174519938	0.410350557972739	0.00487636682236092	0.00530788385690607	0.00534316322138439
217	9.72667378427265	0.16	1.23362522799504	0.789247876779507	1.67800257921056	0.296615782761907	9.04792241184275	6.87255052852156	11.2232942951639	3.67	2.46	5.95	1.65623011477248	2.18047746792522	2.70472482107796	1.79702746667818	2.36584147660712	2.93465548653606	1.79390372310299	2.36094241689223	2.92843414628105	1.23362522799504	4.63606730314201	-1.10527383203932	12.0567286836321	0.353160304035608	0.428844288134617	0.312303575641274	0.455231224915645	0.536627807910917	0.411291143582857	0.454506413034664	0.535684174519938	0.410350557972739	0.00487636682236092	0.00530788385690607	0.00534316322138439
217	9.72667378427265	0.16	1.24519572718024	0.797624807883872	1.69276664647662	0.259571949504827	8.29537041701942	6.10794226432096	10.4827985697179	3.83	2.6	5.92	1.41816854049739	1.92605510138978	2.43394166228218	1.53170090084769	2.08024663475212	2.62879236865655	1.53740810380208	2.08730320688703	2.63786984494146	1.24519572718024	4.68461964098161	0.724590406763535	14.2420691470143	0.353160304035608	0.428844288134617	0.312303575641274	0.455231224915645	0.536627807910917	0.411291143582857	0.454506413034664	0.535684174519938	0.410350557972739	0.00487636682236092	0.00530788385690607	0.00534316322138439
217	9.72667378427265	0.16	1.26517033356801	0.804025088254131	1.72631557888189	0.19514815652795	7.25611657572849	4.95538762174945	9.55684552970753	4.39	2.65	6.16	1.01604037464156	1.48777612707585	1.95951187951014	1.08205072547445	1.58443431759679	2.08681790971914	1.08408461856488	1.58699315236448	2.09042914628867	1.26517033356801	4.86635581245359	-0.349764265402415	13.6837661028235	0.353160304035608	0.428844288134617	0.312303575641274	0.455231224915645	0.536627807910917	0.411291143582857	0.454506413034664	0.535684174519938	0.410350557972739	0.00487636682236092	0.00530788385690607	0.00534316322138439
217	9.72667378427265	0.16	1.27115617129466	0.810732208884581	1.73158013370473	0.167786519304883	7.21447693359631	4.70589002457967	9.72306384261294	3.69	2.67	5.77	1.12901865688669	1.73086897806041	2.33271929923413	1.22431213608421	1.87696091901138	2.52960970193855	1.23438774450871	1.89154888996299	2.55042525781057	1.27115617129466	4.70592471955175	-0.568716422593612	13.0862626473797	0.353160304035608	0.428844288134617	0.312303575641274	0.455231224915645	0.536627807910917	0.411291143582857	0.454506413034664	0.535684174519938	0.410350557972739	0.00487636682236092	0.00530788385690607	0.00534316322138439
217	9.72667378427265	0.16	1.28428717946218	0.832292910798612	1.73628144812575	0.26177209805275	8.39794703684086	6.19607465642237	10.5998194172594	3.86	2.44	6.18	1.42642641922295	1.93332943594674	2.44023245267052	1.53904489455828	2.08596865410973	2.63289241366118	1.52817882443155	2.07086291575125	2.61518270034214	1.28428717946218	4.77658133859632	-0.114565201375581	13.2575775875932	0.353160304035608	0.428844288134617	0.312303575641274	0.455231224915645	0.536627807910917	0.411291143582857	0.454506413034664	0.535684174519938	0.410350557972739	0.00487636682236092	0.00530788385690607	0.00534316322138439
217	9.72667378427265	0.16	1.28970970643933	0.834514781081084	1.74490463179757	0.218248799859112	8.50283606872113	5.9903271394328	11.0153449980095	3.86	2.46	5.82	1.37998190643615	1.95878449625689	2.53758708607762	1.48905244470053	2.11360223578973	2.73815202687892	1.48815432555992	2.11277555070718	2.73696898493516	1.28970970643933	4.84107779333953	1.21010402356554	14.7881047313383	0.353160304035608	0.428844288134617	0.312303575641274	0.455231224915645	0.536627807910917	0.411291143582857	0.454506413034664	0.535684174519938	0.410350557972739	0.00487636682236092	0.00530788385690607	0.00534316322138439
217	9.72667378427265	0.16	1.3008924050118	0.84027674748856	1.76150806253504	0.203978905330334	8.05747883373937	5.57231917667871	10.5426384908	4.36	2.81	6.06	1.15090785249493	1.66419319623209	2.17747853996926	1.22663313566701	1.77369066882691	2.32074820198682	1.23633035559832	1.78794323092622	2.33979952663518	1.3008924050118	5.10903560793169	0.157721363527728	14.5207859949642	0.353160304035608	0.428844288134617	0.312303575641274	0.455231224915645	0.536627807910917	0.411291143582857	0.454506413034664	0.535684174519938	0.410350557972739	0.00487636682236092	0.00530788385690607	0.00534316322138439
217	9.72667378427265	0.16	1.31570164337903	0.842469019913025	1.78893426684504	0.330162006434598	11.1779123293311	8.6921047855226	13.6637198731396	4.23	2.71	6.29	1.84547507754037	2.37325240913688	2.9010297407334	1.97278758690032	2.53697432726458	3.10116106762883	1.9746837357059	2.5423333854591	3.10572798000356	1.31570164337903	4.99795026796875	0.176188340624483	14.2859251279132	0.353160304035608	0.428844288134617	0.312303575641274	0.455231224915645	0.536627807910917	0.411291143582857	0.454506413034664	0.535684174519938	0.410350557972739	0.00487636682236092	0.00530788385690607	0.00534316322138439
217	9.72667378427265	0.16	1.32336074698735	0.858253912335728	1.78846758163897	0.277279467281114	9.41184220859728	7.03945026663426	11.7842341505603	3.93	2.46	6.18	1.59699525989651	2.13520471410479	2.67341416831308	1.72008620143578	2.29977900260662	2.87947180377745	1.71032736020688	2.28552666564801	2.86178913967038	1.32336074698735	4.96650973406602	-0.416765356149921	13.1324732355384	0.353160304035608	0.428844288134617	0.312303575641274	0.455231224915645	0.536627807910917	0.411291143582857	0.454506413034664	0.535684174519938	0.410350557972739	0.00487636682236092	0.00530788385690607	0.00534316322138439
217	9.72667378427265	0.16	1.32763507307967	0.853875356931868	1.80139478922747	0.20638145516927	8.47025747230965	5.87695817669039	11.0635567679289	4.08	2.77	6.6	1.2894651348499	1.85846170167845	2.42745826850701	1.38349494659261	1.99398363183146	2.60447231707031	1.38280948626859	1.99208927083238	2.60220800942221	1.32763507307967	4.99515790777187	0.924192770454741	14.9626158627318	0.353160304035608	0.428844288134617	0.312303575641274	0.455231224915645	0.536627807910917	0.411291143582857	0.454506413034664	0.535684174519938	0.410350557972739	0.00487636682236092	0.00530788385690607	0.00534316322138439
217	9.72667378427265	0.16	1.33107102094106	0.86230086322711	1.79984117865501	0.160730142177609	7.15527614860708	4.60249249964849	9.70805979756567	3.98	2.6	5.95	1.03052032133311	1.60210092171858	2.17368152210405	1.10824692753328	1.72293877892285	2.33763063031242	1.11191643810911	1.72749701440537	2.34444801757501	1.33107102094106	4.73902449191154	-0.341200674430342	13.4164511696706	0.353160304035608	0.428844288134617	0.312303575641274	0.455231224915645	0.536627807910917	0.411291143582857	0.454506413034664	0.535684174519938	0.410350557972739	0.00487636682236092	0.00530788385690607	0.00534316322138439
217	9.72667378427265	0.16	1.34222666831133	0.853003474909305	1.83144986171335	0.207951490781463	8.60005968011014	5.97957395680976	11.2205454034105	4.25	2.42	6.16	1.26304666746077	1.81656365443168	2.37008064140259	1.34941843800514	1.94078694972389	2.53215546144264	1.33936815642023	1.92690783757879	2.51347411205756	1.34222666831133	4.96334400393996	-1.1675086165595	12.6230124398383	0.353160304035608	0.428844288134617	0.312303575641274	0.455231224915645	0.536627807910917	0.411291143582857	0.454506413034664	0.535684174519938	0.410350557972739	0.00487636682236092	0.00530788385690607	0.00534316322138439
217	9.72667378427265	0.16	1.3513934042124	0.871743918450172	1.83104288997463	0.239283423630404	7.93074039645192	5.72296785055024	10.1385129423536	3.85	2.47	5.69	1.32111724189838	1.83077000472146	2.34042276754454	1.42588790522389	1.97595847226086	2.52602903929784	1.42937601993994	1.98025047060935	2.5323440418574	1.3513934042124	4.52099993454449	0.373495630055289	13.4742881263069	0.353160304035608	0.428844288134617	0.312303575641274	0.455231224915645	0.536627807910917	0.411291143582857	0.454506413034664	0.535684174519938	0.410350557972739	0.00487636682236092	0.00530788385690607	0.00534316322138439
217	9.72667378427265	0.16	1.35718952821401	0.877401513770937	1.83697754265708	0.202895152824592	7.95247336074628	5.49148492110015	10.4134618003924	3.83	2.61	6.04	1.27247743851362	1.84273344592977	2.41298945334591	1.37401381403977	1.98977296859437	2.60553212314897	1.37659788224473	1.99284951855343	2.61008375342848	1.35718952821401	4.76715668720005	-0.357203290822028	13.5861710993901	0.353160304035608	0.428844288134617	0.312303575641274	0.455231224915645	0.536627807910917	0.411291143582857	0.454506413034664	0.535684174519938	0.410350557972739	0.00487636682236092	0.00530788385690607	0.00534316322138439
217	9.72667378427265	0.16	1.35764783320212	0.868871587086901	1.84642407931734	0.188561114622319	7.92921537837596	5.36108235326103	10.4973484034909	4.19	2.67	6.13	1.14659780841211	1.69585549637066	2.24511318432922	1.22668650045008	1.81430927989726	2.40193205934445	1.22937232161901	1.81881392229035	2.41035356947617	1.35764783320212	4.89618353909225	-1.92411591659661	12.2564929818605	0.353160304035608	0.428844288134617	0.312303575641274	0.455231224915645	0.536627807910917	0.411291143582857	0.454506413034664	0.535684174519938	0.410350557972739	0.00487636682236092	0.00530788385690607	0.00534316322138439
217	9.72667378427265	0.16	1.39999968992615	0.900774044194109	1.89922533565819	0.228562729642959	8.14999960337133	5.81228951706663	10.487709689676	4.33	2.45	6.52	1.20645108012963	1.6916872078846	2.17692333563957	1.28651531820653	1.80395338228196	2.3213914463574	1.27124021800404	1.78197112918828	2.29350793834987	1.39999968992615	4.96532139799584	0.256916404137381	14.0955702060349	0.353160304035608	0.428844288134617	0.312303575641274	0.455231224915645	0.536627807910917	0.411291143582857	0.454506413034664	0.535684174519938	0.410350557972739	0.00487636682236092	0.00530788385690607	0.00534316322138439
217	9.72667378427265	0.16	1.43036507140047	0.912904914742183	1.94782522805876	0.241827739011344	9.239006699257	6.68488473783676	11.7931286606772	4.11	2.71	6.36	1.45631743793422	2.01273875212291	2.5691600663116	1.56125336661547	2.15776799138434	2.75428261615322	1.56208435610382	2.15868941737962	2.75705132627358	1.43036507140047	4.95757448774396	0.841978675553682	14.8932727461736	0.353160304035608	0.428844288134617	0.312303575641274	0.455231224915645	0.536627807910917	0.411291143582857	0.454506413034664	0.535684174519938	0.410350557972739	0.00487636682236092	0.00530788385690607	0.00534316322138439
217	9.72667378427265	0.16	1.43664315253189	0.926995251662557	1.94629105340122	0.250362988577839	9.01517620009153	6.5796089388946	11.4507434612885	4.26	2.56	6.12	1.38882681483399	1.90292744803217	2.41702808123035	1.48368745198489	2.03290255237506	2.58211765276523	1.4816557647627	2.03168156561627	2.57973629229662	1.43664315253189	4.9010936494546	-0.485919612592361	13.3891034613653	0.353160304035608	0.428844288134617	0.312303575641274	0.455231224915645	0.536627807910917	0.411291143582857	0.454506413034664	0.535684174519938	0.410350557972739	0.00487636682236092	0.00530788385690607	0.00534316322138439
217	9.72667378427265	0.16	1.44584590560931	0.919152877645343	1.97253893357329	0.24844977361756	9.98043487040882	7.27027675736777	12.6905929834499	4.05	2.8	6.34	1.60555741244374	2.20406481353793	2.80257221463211	1.72391292050984	2.36653998184712	3.00916704318441	1.73092703196487	2.37659418535035	3.02193497177053	1.44584590560931	4.91026585317573	0.335202234318694	14.4936095784006	0.353160304035608	0.428844288134617	0.312303575641274	0.455231224915645	0.536627807910917	0.411291143582857	0.454506413034664	0.535684174519938	0.410350557972739	0.00487636682236092	0.00530788385690607	0.00534316322138439
217	9.72667378427265	0.16	1.44884634890783	0.925550165786668	1.97214253202899	0.231369852829262	9.61614155210184	6.87966563012779	12.3526174740759	3.77	2.65	5.34	1.61955073477416	2.26374797173239	2.90794520869063	1.75213947362382	2.44907559512873	3.14601171663364	1.77637610238016	2.484307317301	3.19138110778414	1.44884634890783	4.55741687999353	0.314584190322337	13.6892335789792	0.353160304035608	0.428844288134617	0.312303575641274	0.455231224915645	0.536627807910917	0.411291143582857	0.454506413034664	0.535684174519938	0.410350557972739	0.00487636682236092	0.00530788385690607	0.00534316322138439
217	9.72667378427265	0.16	1.4821259669801	0.943135972350739	2.02111596160947	0.201083800130089	8.46144162881881	5.82819282168255	11.0946904359551	4.16	2.76	5.96	1.25628945697995	1.82389640054282	2.39150334410569	1.34520955616361	1.95299168820596	2.56077382024831	1.35586246103789	1.96988385367442	2.5815626672645	1.4821259669801	4.84302511997683	0.860373119126295	14.9013739512395	0.353160304035608	0.428844288134617	0.312303575641274	0.455231224915645	0.536627807910917	0.411291143582857	0.454506413034664	0.535684174519938	0.410350557972739	0.00487636682236092	0.00530788385690607	0.00534316322138439
217	9.72667378427265	0.16	1.49414018820489	0.963492041665415	2.02478833474436	0.21516676693258	8.29606955004756	5.82230169988976	10.7698374002054	3.53	2.36	5.29	1.4524103085011	2.06950748271243	2.68660465692376	1.58283778750699	2.25535072698999	2.92786366647298	1.59070782560671	2.26775351744255	2.94285030286127	1.49414018820489	4.31182801820046	-0.30283340240264	12.3112794737376	0.353160304035608	0.428844288134617	0.312303575641274	0.455231224915645	0.536627807910917	0.411291143582857	0.454506413034664	0.535684174519938	0.410350557972739	0.00487636682236092	0.00530788385690607	0.00534316322138439
217	9.72667378427265	0.16	1.58146248584455	1.02130313555955	2.14162183612956	0.205262904889497	8.7367222733532	6.05267290996362	11.4207716367428	4.03	2.66	5.92	1.34172864520502	1.9367163423059	2.53170403940677	1.4412608481847	2.08038596193081	2.71951107567692	1.44900325577006	2.09232885580264	2.73371771740396	1.58146248584455	4.699984649089	0.558143704053988	14.436576995787	0.353160304035608	0.428844288134617	0.312303575641274	0.455231224915645	0.536627807910917	0.411291143582857	0.454506413034664	0.535684174519938	0.410350557972739	0.00487636682236092	0.00530788385690607	0.00534316322138439
217	9.72667378427265	0.16	1.60397787355424	1.03268685722375	2.17526888988472	0.193939188462626	8.68586151514506	5.92115217899221	11.4505708512979	3.63	2.54	5.09	1.44104032208052	2.11389207656908	2.78674383105765	1.56548070479287	2.29643626703357	3.02739182927427	1.58773616427013	2.32954903165877	3.07171905703374	1.60397787355424	4.32869385601887	0.647036887918283	13.6834079164473	0.353160304035608	0.428844288134617	0.312303575641274	0.455231224915645	0.536627807910917	0.411291143582857	0.454506413034664	0.535684174519938	0.410350557972739	0.00487636682236092	0.00530788385690607	0.00534316322138439
217	9.72667378427265	0.16	1.63937576615809	1.05028132323465	2.22847020908153	0.178924639670653	8.539959724318	5.68369985409858	11.3962195945374	4.09	2.73	6.08	1.24305159241927	1.86772891021944	2.49240622801961	1.33320922063	2.00319393010511	2.67317863958022	1.34110906882002	2.01404268778862	2.6879820324451	1.63937576615809	4.75390483495801	0.70878144401868	14.6583910328579	0.353160304035608	0.428844288134617	0.312303575641274	0.455231224915645	0.536627807910917	0.411291143582857	0.454506413034664	0.535684174519938	0.410350557972739	0.00487636682236092	0.00530788385690607	0.00534316322138439
217	9.72667378427265	0.16	1.72293530207416	1.10384191047319	2.34202869367512	0.205158265688269	9.04055744204937	6.26227436802106	11.8188405160777	3.72	2.64	5.88	1.49031939396185	2.15150555474145	2.81269171552104	1.61448528262094	2.33075813659859	3.04703099057624	1.62345480529088	2.34309565350827	3.06192461847545	1.72293530207416	4.67499689189194	-0.194799486722882	13.4072500251944	0.353160304035608	0.428844288134617	0.312303575641274	0.455231224915645	0.536627807910917	0.411291143582857	0.454506413034664	0.535684174519938	0.410350557972739	0.00487636682236092	0.00530788385690607	0.00534316322138439
217	9.72667378427265	0.16	1.88342059746055	1.19713070015323	2.56971049476787	0.181422474805646	8.83640307040203	5.90587865356811	11.7669274872359	3.81	2.62	5.35	1.3760619170883	2.05887023125273	2.74167854541716	1.4868521202739	2.22463504780687	2.96241797533984	1.50582539991843	2.25275709211868	3.00182758192416	1.88342059746055	4.3419761048402	1.29836319682754	14.4412106137435	0.353160304035608	0.428844288134617	0.312303575641274	0.455231224915645	0.536627807910917	0.411291143582857	0.454506413034664	0.535684174519938	0.410350557972739	0.00487636682236092	0.00530788385690607	0.00534316322138439
217	9.72667378427265	0.17	0.87978947215115	0.577140777176894	1.18243816712541	0.260366246253228	9.0808819836182	6.69125830322518	11.4705056640112	3.47	2.45	5.16	1.69553534670949	2.30105544948111	2.90657555225274	1.85159129470716	2.51284306585896	3.17409483701075	1.86976701247105	2.53866914220092	3.20636583260403	0.87978947215115	4.57894309028425	-0.799892890205457	12.0219411246703	0.353160304035608	0.428844288134617	0.312303575641274	0.455231224915645	0.536627807910917	0.411291143582857	0.454506413034664	0.535684174519938	0.410350557972739	0.00487636682236092	0.00530788385690607	0.00534316322138439
217	9.72667378427265	0.17	0.976195539940634	0.635027724350519	1.31736335553075	0.264687999677323	8.24681920363894	6.1007652513569	10.392873155921	4.41	2.77	6.6	1.24750922500498	1.68634304216173	2.12517685931849	1.32817756271452	1.79538791917953	2.26259827564454	1.32690754257331	1.79392070100185	2.26095014775046	0.976195539940634	5.43361450398686	-0.977799913859109	13.4723781339936	0.353160304035608	0.428844288134617	0.312303575641274	0.455231224915645	0.536627807910917	0.411291143582857	0.454506413034664	0.535684174519938	0.410350557972739	0.00487636682236092	0.00530788385690607	0.00534316322138439
217	9.72667378427265	0.17	1.01222027140913	0.666358924009825	1.35808161880843	0.246820086545588	7.85750959069088	5.71447344660471	10.000545734777	3.82	2.54	6.53	1.32945150258146	1.82802108181969	2.32659066105792	1.43622615479756	1.9748382578325	2.51345036086744	1.42450509150666	1.95759559575239	2.49280382506035	1.01222027140913	5.3664827225237	-0.723400822596113	13.4226239401631	0.353160304035608	0.428844288134617	0.312303575641274	0.455231224915645	0.536627807910917	0.411291143582857	0.454506413034664	0.535684174519938	0.410350557972739	0.00487636682236092	0.00530788385690607	0.00534316322138439
217	9.72667378427265	0.17	1.0177150118877	0.666292895242607	1.3691371285328	0.175930702015436	6.79804428722168	4.50094112157594	9.09514745286742	4.4	2.83	6.97	0.921220189962835	1.39137471041998	1.86152923087713	0.980885243854199	1.48149045905945	1.98209567426469	0.976885724301907	1.47541590433689	1.97354929629711	1.0177150118877	5.41368096237718	-1.14397515969882	13.567087420776	0.353160304035608	0.428844288134617	0.312303575641274	0.455231224915645	0.536627807910917	0.411291143582857	0.454506413034664	0.535684174519938	0.410350557972739	0.00487636682236092	0.00530788385690607	0.00534316322138439
217	9.72667378427265	0.17	1.06393109847918	0.701081893732396	1.42678030322596	0.249742821064718	7.81591918657849	5.70085235291046	9.93098602024651	4.15	2.76	6.77	1.22947628254438	1.68562289835061	2.14176951415684	1.31657456833081	1.80503542140056	2.2934962744703	1.31195207245967	1.79929026824539	2.28538544951932	1.06393109847918	5.46006208004401	-0.98532392870679	13.668915585193	0.353160304035608	0.428844288134617	0.312303575641274	0.455231224915645	0.536627807910917	0.411291143582857	0.454506413034664	0.535684174519938	0.410350557972739	0.00487636682236092	0.00530788385690607	0.00534316322138439
217	9.72667378427265	0.17	1.07032095116457	0.700192859709712	1.44044904261943	0.245805390234526	8.71854535927872	6.33416517522578	11.1029255433317	4.02	2.83	5.88	1.40790608193431	1.9378864771254	2.46786687231649	1.51281516809775	2.08228666262953	2.65175815716131	1.53063223887183	2.10552094578742	2.68238773491862	1.07032095116457	5.06490256201827	-0.816598064455046	13.2322924915838	0.353160304035608	0.428844288134617	0.312303575641274	0.455231224915645	0.536627807910917	0.411291143582857	0.454506413034664	0.535684174519938	0.410350557972739	0.00487636682236092	0.00530788385690607	0.00534316322138439
217	9.72667378427265	0.17	1.08384291382512	0.716182681825335	1.4515031458249	0.243692303612044	7.84591421236655	5.68788474760882	10.0039436771243	4.22	2.87	6.93	1.21047071370868	1.66973309020247	2.12899546669627	1.29431118531088	1.78538331465397	2.27645544399707	1.29132265794304	1.78181026309031	2.2714546538435	1.08384291382512	5.44596912798427	-0.75268372112742	13.8258793137428	0.353160304035608	0.428844288134617	0.312303575641274	0.455231224915645	0.536627807910917	0.411291143582857	0.454506413034664	0.535684174519938	0.410350557972739	0.00487636682236092	0.00530788385690607	0.00534316322138439
217	9.72667378427265	0.17	1.10419774116365	0.724855553736699	1.4835399285906	0.162816447604761	6.44462651995115	4.16300070500368	8.72625233489862	4.41	2.5	6.56	0.850263098114567	1.3162688405166	1.78227458291863	0.90513121530734	1.40120865874322	1.89728610217911	0.895910547414814	1.38559113242522	1.87748813974617	1.10419774116365	5.36783314197489	-0.0647407644993254	14.4557715938038	0.353160304035608	0.428844288134617	0.312303575641274	0.455231224915645	0.536627807910917	0.411291143582857	0.454506413034664	0.535684174519938	0.410350557972739	0.00487636682236092	0.00530788385690607	0.00534316322138439
217	9.72667378427265	0.17	1.13173067805062	0.736869923482987	1.52659143261826	0.260277627571875	9.29239007272618	6.84654552454088	11.7382346209115	3.71	2.53	5.45	1.63461971315982	2.21856758869174	2.80251546422365	1.77151444335601	2.40436628488443	3.03721812641284	1.78716170950349	2.42466966579857	3.06256398401505	1.13173067805062	4.8448208277148	-1.73905508581359	11.7178451278626	0.353160304035608	0.428844288134617	0.312303575641274	0.455231224915645	0.536627807910917	0.411291143582857	0.454506413034664	0.535684174519938	0.410350557972739	0.00487636682236092	0.00530788385690607	0.00534316322138439
217	9.72667378427265	0.17	1.14632825383863	0.752376718182366	1.54027978949489	0.187641363731456	6.43191568397895	4.34244917347663	8.52138219448127	4.05	2.76	6	0.95813892106546	1.41916888549272	1.88019884991997	1.02866591993309	1.52363152674397	2.01859713355484	1.03696394480711	1.53504316982588	2.03342969969816	1.14632825383863	4.97579143414617	-1.35300349311113	12.7657262339147	0.353160304035608	0.428844288134617	0.312303575641274	0.455231224915645	0.536627807910917	0.411291143582857	0.454506413034664	0.535684174519938	0.410350557972739	0.00487636682236092	0.00530788385690607	0.00534316322138439
217	9.72667378427265	0.17	1.16435783791849	0.76844550294023	1.56027017289675	0.252544766960147	7.96980647129708	5.82910235729284	10.1105105853013	4	2.39	6.35	1.30031838598236	1.77785278969809	2.25538719341382	1.39779165450567	1.91112255211419	2.42445344972271	1.37873636633594	1.88833942976173	2.39475048638692	1.16435783791849	4.95835190551239	-0.328269266693699	13.2140103254704	0.353160304035608	0.428844288134617	0.312303575641274	0.455231224915645	0.536627807910917	0.411291143582857	0.454506413034664	0.535684174519938	0.410350557972739	0.00487636682236092	0.00530788385690607	0.00534316322138439
217	9.72667378427265	0.17	1.16922251441177	0.76320851959211	1.57523650923143	0.180253990337069	7.75388812990657	5.17220935488026	10.3355669049329	4.18	2.86	6.5	1.10845331473955	1.66173145942071	2.21500960410186	1.18614488802891	1.77820233803154	2.37025978803418	1.19069552370734	1.7841300263739	2.38090293496612	1.16922251441177	5.29673025040823	1.00769993603016	15.5081162453924	0.353160304035608	0.428844288134617	0.312303575641274	0.455231224915645	0.536627807910917	0.411291143582857	0.454506413034664	0.535684174519938	0.410350557972739	0.00487636682236092	0.00530788385690607	0.00534316322138439
217	9.72667378427265	0.17	1.18733009094182	0.78367890153418	1.59098128034947	0.209579712393923	7.9880353076233	5.56600341962997	10.4100671956166	4.09	2.62	6.55	1.21642181643756	1.74574460094609	2.27506738545462	1.30454002628773	1.87220722025481	2.43987441422189	1.29756774370774	1.86204216960941	2.42713268080654	1.18733009094182	5.08601017642305	-0.0132851486600137	14.1595980218256	0.353160304035608	0.428844288134617	0.312303575641274	0.455231224915645	0.536627807910917	0.411291143582857	0.454506413034664	0.535684174519938	0.410350557972739	0.00487636682236092	0.00530788385690607	0.00534316322138439
217	9.72667378427265	0.17	1.18764705094893	0.779088655642898	1.59620544625496	0.264853702287675	8.42884349405636	6.23635504174214	10.6213319463706	3.77	2.45	5.41	1.46747468420061	1.98338843151582	2.49930217883103	1.58752952734495	2.14565043821588	2.70377134908682	1.5973869254378	2.15893146463022	2.72042632903145	1.18764705094893	4.60807203211386	0.528078633210063	13.6522063599823	0.353160304035608	0.428844288134617	0.312303575641274	0.455231224915645	0.536627807910917	0.411291143582857	0.454506413034664	0.535684174519938	0.410350557972739	0.00487636682236092	0.00530788385690607	0.00534316322138439
217	9.72667378427265	0.17	1.19044962481038	0.776867369580442	1.60403188004033	0.218858284508606	7.93638857004187	5.59544036526519	10.2773367748185	3.99	2.73	6.69	1.25098407856279	1.77435466992768	2.29772526129256	1.34510690665467	1.90785539342488	2.47060388019509	1.34025538952719	1.90130141303083	2.46145132579156	1.19044962481038	5.28264382305184	0.552721252490858	15.0418694833344	0.353160304035608	0.428844288134617	0.312303575641274	0.455231224915645	0.536627807910917	0.411291143582857	0.454506413034664	0.535684174519938	0.410350557972739	0.00487636682236092	0.00530788385690607	0.00534316322138439
217	9.72667378427265	0.17	1.20115098136316	0.788439721258051	1.61386224146827	0.278912352258179	8.83193669275992	6.61475357655862	11.0491198089612	3.79	2.61	5.68	1.5471947693641	2.06579521009189	2.58439565081968	1.67254669067295	2.23316353613792	2.79378038160289	1.68520354918994	2.24910552986348	2.81346120270056	1.20115098136316	4.84865416725236	0.0489435678479529	13.7231887996128	0.353160304035608	0.428844288134617	0.312303575641274	0.455231224915645	0.536627807910917	0.411291143582857	0.454506413034664	0.535684174519938	0.410350557972739	0.00487636682236092	0.00530788385690607	0.00534316322138439
217	9.72667378427265	0.17	1.20716706991167	0.787337575203266	1.62699656462007	0.252561498185139	9.54429181535038	6.98079176087621	12.1077918698246	4.23	2.78	6.56	1.48132499984728	2.02530007429153	2.56927514873578	1.58342096511974	2.16488792035671	2.74635487559368	1.58355315426225	2.16700317997418	2.74723541036558	1.20716706991167	5.25228446827265	0.134210544895558	14.5995452566088	0.353160304035608	0.428844288134617	0.312303575641274	0.455231224915645	0.536627807910917	0.411291143582857	0.454506413034664	0.535684174519938	0.410350557972739	0.00487636682236092	0.00530788385690607	0.00534316322138439
217	9.72667378427265	0.17	1.21008194825594	0.789195734262541	1.63096816224934	0.239672032409058	8.59458944830864	6.20456468410439	10.9846142125129	3.54	2.45	5.55	1.54553638673528	2.14088359098628	2.73623079523729	1.68401117348622	2.33269945586322	2.98138773824023	1.69054506950916	2.34166995321073	2.9933854136195	1.21008194825594	4.71723844865133	-0.615796252281193	12.5981942717232	0.353160304035608	0.428844288134617	0.312303575641274	0.455231224915645	0.536627807910917	0.411291143582857	0.454506413034664	0.535684174519938	0.410350557972739	0.00487636682236092	0.00530788385690607	0.00534316322138439
217	9.72667378427265	0.17	1.2135064174992	0.788230915936716	1.63878191906169	0.325785530169147	11.2748580238721	8.7424733160231	13.8072427317211	3.66	2.78	5.39	2.11264918122133	2.72460878191798	3.33656838261463	2.2930357319328	2.95724692391382	3.62145811589484	2.33125044200152	3.00588837903441	3.68197392626907	1.2135064174992	4.69937871531715	-0.684233971407548	12.8395903880991	0.353160304035608	0.428844288134617	0.312303575641274	0.455231224915645	0.536627807910917	0.411291143582857	0.454506413034664	0.535684174519938	0.410350557972739	0.00487636682236092	0.00530788385690607	0.00534316322138439
217	9.72667378427265	0.17	1.21514919641209	0.790418380142697	1.63988001268148	0.262499741877079	9.37524946827306	6.92175579556467	11.8287431409814	4.27	2.92	6.38	1.45500079701146	1.9707420850154	2.48648337301934	1.55367871972061	2.10439749987446	2.65511628002831	1.56447549293266	2.12012355049618	2.67482198052542	1.21514919641209	5.26107869133321	0.685380826664518	15.329476336665	0.353160304035608	0.428844288134617	0.312303575641274	0.455231224915645	0.536627807910917	0.411291143582857	0.454506413034664	0.535684174519938	0.410350557972739	0.00487636682236092	0.00530788385690607	0.00534316322138439
217	9.72667378427265	0.17	1.22485255696535	0.802152687639311	1.64755242629139	0.199243953162025	7.42891678669421	5.10367299362729	9.75416057976114	3.66	2.33	6.12	1.23350258930931	1.79548887704852	2.35747516478772	1.33884890046264	1.94883118176132	2.55881346306	1.32479241837778	1.92884077006902	2.53227557718464	1.22485255696535	4.88509946786591	-0.752521627945137	12.6004541068122	0.353160304035608	0.428844288134617	0.312303575641274	0.455231224915645	0.536627807910917	0.411291143582857	0.454506413034664	0.535684174519938	0.410350557972739	0.00487636682236092	0.00530788385690607	0.00534316322138439
217	9.72667378427265	0.17	1.26873313624616	0.825553601436825	1.7119126710555	0.223300941542641	8.35041188344031	5.9189107782514	10.7819129886292	4.17	2.58	5.95	1.27156024759702	1.79391989503538	2.31627954247373	1.36105093502257	1.9201735467176	2.47929615841263	1.36403586518425	1.9252784870837	2.48403662005287	1.26873313624616	4.97157038638476	-0.276442910355348	13.6751592767084	0.353160304035608	0.428844288134617	0.312303575641274	0.455231224915645	0.536627807910917	0.411291143582857	0.454506413034664	0.535684174519938	0.410350557972739	0.00487636682236092	0.00530788385690607	0.00534316322138439
217	9.72667378427265	0.17	1.32729056758099	0.862582368685929	1.79199876647605	0.247610344833509	7.94276455244658	5.78107080781601	10.1044582970771	3.76	2.49	5.84	1.36336491917225	1.87316276033324	2.38296060149423	1.47530329668151	2.02695782814954	2.57861235961757	1.47644154761562	2.02886339001823	2.58026761508589	1.32729056758099	4.7861461889522	-0.542803409723764	12.7786225426176	0.353160304035608	0.428844288134617	0.312303575641274	0.455231224915645	0.536627807910917	0.411291143582857	0.454506413034664	0.535684174519938	0.410350557972739	0.00487636682236092	0.00530788385690607	0.00534316322138439
217	9.72667378427265	0.17	1.33818884149626	0.873899679523221	1.8024780034693	0.2214092403396	7.80486011970904	5.51974892898369	10.0899713104344	3.75	2.52	6.21	1.30406304142086	1.84392981574366	2.38379659006646	1.41144155626027	1.99576177385738	2.58008199145448	1.40627149568881	1.98815594359595	2.57135168214647	1.33818884149626	4.79787309323957	-1.00118906408229	12.6723353296828	0.353160304035608	0.428844288134617	0.312303575641274	0.455231224915645	0.536627807910917	0.411291143582857	0.454506413034664	0.535684174519938	0.410350557972739	0.00487636682236092	0.00530788385690607	0.00534316322138439
217	9.72667378427265	0.17	1.37764499949569	0.895223927033351	1.86006607195804	0.224750816833063	8.70569757726163	6.1812924293175	11.2301027252058	3.87	2.6	6.19	1.42068184957061	2.00088034618871	2.58107884280681	1.53254536907965	2.15842829945409	2.78431122982853	1.53171045055057	2.15683624140088	2.78301209522268	1.37764499949569	4.88443248033487	0.854154546334348	14.609002460347	0.353160304035608	0.428844288134617	0.312303575641274	0.455231224915645	0.536627807910917	0.411291143582857	0.454506413034664	0.535684174519938	0.410350557972739	0.00487636682236092	0.00530788385690607	0.00534316322138439
217	9.72667378427265	0.17	1.39043720185981	0.904399088681197	1.87647531503842	0.220879129766149	7.56365393067033	5.34575276579805	9.78155509554262	4.22	2.65	6.41	1.13721784675884	1.60903854209237	2.08085923742591	1.21593259550508	1.72041127944854	2.224889963392	1.21344181346005	1.71573269669389	2.21998596601237	1.39043720185981	4.82536655848596	0.795160098144931	14.5467149875788	0.353160304035608	0.428844288134617	0.312303575641274	0.455231224915645	0.536627807910917	0.411291143582857	0.454506413034664	0.535684174519938	0.410350557972739	0.00487636682236092	0.00530788385690607	0.00534316322138439
217	9.72667378427265	0.17	1.39861776644531	0.914979859681782	1.88225567320883	0.221157126766745	8.47189460485929	5.98967351384337	10.9541156958752	3.94	2.51	6.22	1.3533620349964	1.91421794463557	2.47507385427475	1.45698313551038	2.06078136589135	2.66457959627232	1.45035435694095	2.05079722073789	2.65380575244162	1.39861776644531	4.73352437488229	0.413021544472757	13.9349096159635	0.353160304035608	0.428844288134617	0.312303575641274	0.455231224915645	0.536627807910917	0.411291143582857	0.454506413034664	0.535684174519938	0.410350557972739	0.00487636682236092	0.00530788385690607	0.00534316322138439
217	9.72667378427265	0.17	1.40338059678718	0.923973621150695	1.88278757242367	0.222542930990579	8.26116448452722	5.85038194478078	10.6719470242737	4.06	2.79	6.47	1.28763354786506	1.8182321487913	2.34883074971754	1.3820193952386	1.95151182480629	2.52100425437398	1.38410864556901	1.95558137929912	2.52478305153699	1.40338059678718	4.98826032169241	0.197042750694452	14.2194112614836	0.353160304035608	0.428844288134617	0.312303575641274	0.455231224915645	0.536627807910917	0.411291143582857	0.454506413034664	0.535684174519938	0.410350557972739	0.00487636682236092	0.00530788385690607	0.00534316322138439
217	9.72667378427265	0.17	1.42846814266998	0.927501297352786	1.92943498798717	0.214449063523357	8.66048696639195	6.07255489734716	11.2484190354367	3.88	2.55	5.5	1.39301913676079	1.98668011764237	2.58034109852395	1.50236144282606	2.14262067850369	2.78287991418132	1.5152310010848	2.16087996064572	2.80722843023545	1.42846814266998	4.72495001797537	0.988781190641307	14.7008323397638	0.353160304035608	0.428844288134617	0.312303575641274	0.455231224915645	0.536627807910917	0.411291143582857	0.454506413034664	0.535684174519938	0.410350557972739	0.00487636682236092	0.00530788385690607	0.00534316322138439
217	9.72667378427265	0.17	1.42969764214166	0.936243065464149	1.92315221881916	0.219782409263401	8.45758864747725	5.96962847433448	10.94554882062	3.7	2.48	5.62	1.42938186391397	2.02510489172384	2.62082791953371	1.5496453949376	2.1954906165749	2.84133583821219	1.55597109906482	2.20377371493854	2.85310314474022	1.42969764214166	4.59892335515173	1.83550985668486	15.1920313016311	0.353160304035608	0.428844288134617	0.312303575641274	0.455231224915645	0.536627807910917	0.411291143582857	0.454506413034664	0.535684174519938	0.410350557972739	0.00487636682236092	0.00530788385690607	0.00534316322138439
217	9.72667378427265	0.17	1.45449913563088	0.95802816957892	1.95097010168285	0.246324933138566	9.64000283796089	7.00730806861512	12.2726976073067	3.96	2.59	6.54	1.57703741231587	2.16954142467151	2.76204543702716	1.69699792377523	2.33457194132469	2.97214595887414	1.68633173942507	2.31932803474918	2.95432397865695	1.45449913563088	5.0479555621426	0.377461631992798	14.5051837377295	0.353160304035608	0.428844288134617	0.312303575641274	0.455231224915645	0.536627807910917	0.411291143582857	0.454506413034664	0.535684174519938	0.410350557972739	0.00487636682236092	0.00530788385690607	0.00534316322138439
217	9.72667378427265	0.17	1.46474866839325	0.955684701404524	1.97381263538198	0.212259191986321	8.1736318045492	5.7151955571628	10.6320680519356	3.81	2.41	6.28	1.33310734278106	1.90655393448035	2.48000052617964	1.44063218384863	2.06033143027006	2.68003067669149	1.42627529107529	2.03937761196417	2.65261164071591	1.46474866839325	4.7411345636849	0.65198032511946	14.0939977315889	0.353160304035608	0.428844288134617	0.312303575641274	0.455231224915645	0.536627807910917	0.411291143582857	0.454506413034664	0.535684174519938	0.410350557972739	0.00487636682236092	0.00530788385690607	0.00534316322138439
217	9.72667378427265	0.17	1.48206960396631	0.962113574758062	2.00202563317457	0.244542844445501	8.78106855002552	6.37138357976145	11.1907535202896	4.19	2.55	6.08	1.36321613228151	1.87879040026543	2.39436466824934	1.45849950134163	2.01011035376062	2.56172120617962	1.45770921851791	2.01007827402949	2.5603016131933	1.48206960396631	4.80633504527188	0.42099739401915	14.2956298858927	0.353160304035608	0.428844288134617	0.312303575641274	0.455231224915645	0.536627807910917	0.411291143582857	0.454506413034664	0.535684174519938	0.410350557972739	0.00487636682236092	0.00530788385690607	0.00534316322138439
217	9.72667378427265	0.17	1.48930855038532	0.984438384544278	1.99417871622636	0.211928136242696	8.82367408232012	6.167090272352	11.4802578922882	4.09	2.91	6.64	1.3486800048841	1.92964790182984	2.51061579877557	1.44648768540871	2.06958798014617	2.69268827488363	1.45113140977551	2.0770664566534	2.69936071292323	1.48930855038532	5.052373920017	-0.438796046041058	14.0334657261546	0.353160304035608	0.428844288134617	0.312303575641274	0.455231224915645	0.536627807910917	0.411291143582857	0.454506413034664	0.535684174519938	0.410350557972739	0.00487636682236092	0.00530788385690607	0.00534316322138439
217	9.72667378427265	0.17	1.490113355233	0.970649430780206	2.00957727968579	0.250745555556499	8.722237446987	6.36821061462658	11.0762642793474	3.99	2.45	5.52	1.4251701604672	1.95198828905008	2.47880641763296	1.53257533595079	2.09909608750315	2.66561683905551	1.53964575293907	2.10772890893968	2.67771021518833	1.490113355233	4.53034792018044	-1.54816334467795	11.4988309739862	0.353160304035608	0.428844288134617	0.312303575641274	0.455231224915645	0.536627807910917	0.411291143582857	0.454506413034664	0.535684174519938	0.410350557972739	0.00487636682236092	0.00530788385690607	0.00534316322138439
217	9.72667378427265	0.17	1.50154150408188	0.98808322780554	2.01499978035823	0.180767828793878	7.69373679073038	5.13653079128706	10.2509427901737	4.82	3.2	6.94	0.969232871643243	1.45176246504664	1.93429205845004	1.02352742767165	1.53308739820205	2.04264736873245	1.03112131714496	1.54455016199739	2.05868143633554	1.50154150408188	5.27068179398862	-0.450532267804972	14.4856359257688	0.353160304035608	0.428844288134617	0.312303575641274	0.455231224915645	0.536627807910917	0.411291143582857	0.454506413034664	0.535684174519938	0.410350557972739	0.00487636682236092	0.00530788385690607	0.00534316322138439
217	9.72667378427265	0.17	1.50280932188831	0.981079569997896	2.02453907377872	0.240744535872507	8.99729284407578	6.50262309164006	11.4919625965115	3.82	2.63	5.79	1.51259932888495	2.09289373318083	2.6731881374767	1.63405575325956	2.26094576426003	2.88783577526051	1.64469710552783	2.27523436523331	2.90612455506244	1.50280932188831	4.70457414805948	-0.497217691760222	13.0926190231535	0.353160304035608	0.428844288134617	0.312303575641274	0.455231224915645	0.536627807910917	0.411291143582857	0.454506413034664	0.535684174519938	0.410350557972739	0.00487636682236092	0.00530788385690607	0.00534316322138439
217	9.72667378427265	0.17	1.51130983587927	0.991854829427858	2.03076484233068	0.225421569809868	8.99576655420396	6.39226043484383	11.5992726735641	4.24	2.79	6.75	1.35239865236826	1.90321760024193	2.4540365481156	1.44513589284485	2.0337258257299	2.62231575861495	1.44069237150664	2.02889822654694	2.615437175755	1.51130983587927	5.08754176865204	-0.0924990498176309	14.445837149553	0.353160304035608	0.428844288134617	0.312303575641274	0.455231224915645	0.536627807910917	0.411291143582857	0.454506413034664	0.535684174519938	0.410350557972739	0.00487636682236092	0.00530788385690607	0.00534316322138439
217	9.72667378427265	0.17	1.51847221282673	0.990152661121996	2.04679176453146	0.196619037582337	8.58032648435374	5.87239756814592	11.2882554005616	4.51	2.94	6.77	1.17710766170306	1.71990535849147	2.26270305527988	1.25061169289469	1.82730418124172	2.40399666958875	1.25420996407058	1.83165591780472	2.40945329874798	1.51847221282673	5.271301986691	-0.498532592018983	14.2706099611195	0.353160304035608	0.428844288134617	0.312303575641274	0.455231224915645	0.536627807910917	0.411291143582857	0.454506413034664	0.535684174519938	0.410350557972739	0.00487636682236092	0.00530788385690607	0.00534316322138439
217	9.72667378427265	0.17	1.52309151882867	0.997704193157787	2.04847884449956	0.176478195200248	8.46489606409598	5.60994205811257	11.3198500700794	3.96	2.62	5.72	1.26338873365243	1.90633953223319	2.54929033081396	1.35959616156449	2.05150785472807	2.74341954789164	1.36823961886589	2.06681535764785	2.76387984286291	1.52309151882867	4.77127859643285	0.210364503113723	13.9203993854803	0.353160304035608	0.428844288134617	0.312303575641274	0.455231224915645	0.536627807910917	0.411291143582857	0.454506413034664	0.535684174519938	0.410350557972739	0.00487636682236092	0.00530788385690607	0.00534316322138439
217	9.72667378427265	0.17	1.52842256435782	1.00042399676679	2.05642113194886	0.243352316197948	8.47744592351217	6.1435601264524	10.8113317205719	3.71	2.66	5.93	1.46734057863875	2.02477067868597	2.58220077873318	1.59030143113867	2.19444330438207	2.79858517762546	1.59992476897719	2.20678959880023	2.81417435967673	1.52842256435782	4.53873989336099	0.221852372903174	13.5590476457891	0.353160304035608	0.428844288134617	0.312303575641274	0.455231224915645	0.536627807910917	0.411291143582857	0.454506413034664	0.535684174519938	0.410350557972739	0.00487636682236092	0.00530788385690607	0.00534316322138439
217	9.72667378427265	0.17	1.56349803287987	1.02674455987038	2.10025150588936	0.20553354810478	8.82824376607518	6.11832545407747	11.5381620780729	3.74	2.71	5.5	1.4503868402154	2.09278971454448	2.73519258887357	1.57046841765392	2.26605762018288	2.96164682271184	1.5909577882498	2.29705054572865	3.00159784631211	1.56349803287987	4.64677729861492	0.39169133639681	13.9546843464368	0.353160304035608	0.428844288134617	0.312303575641274	0.455231224915645	0.536627807910917	0.411291143582857	0.454506413034664	0.535684174519938	0.410350557972739	0.00487636682236092	0.00530788385690607	0.00534316322138439
217	9.72667378427265	0.17	1.58988452683104	1.04532073474167	2.13444831892041	0.223977251490985	8.68802382376249	6.16313804951017	11.2129095980148	4.08	2.55	6.09	1.35097587310126	1.9044373948049	2.45789891650854	1.44933512646358	2.0430920103002	2.63684889413682	1.44753951376241	2.04138697393611	2.63428697372704	1.58988452683104	4.7607848666864	0.248218995992317	14.033069549167	0.353160304035608	0.428844288134617	0.312303575641274	0.455231224915645	0.536627807910917	0.411291143582857	0.454506413034664	0.535684174519938	0.410350557972739	0.00487636682236092	0.00530788385690607	0.00534316322138439
217	9.72667378427265	0.17	1.66496469371769	1.09972920448101	2.23020018295438	0.221412596297065	8.66839871487309	6.13048492807483	11.2063125016713	3.86	2.6	5.24	1.41369199073663	1.99893580679205	2.58417962284747	1.52561063287489	2.15718681385983	2.78876299484476	1.54655810783971	2.18749096432399	2.82695158464265	1.66496469371769	4.40187675077313	-1.59909382649135	11.4279391381637	0.353160304035608	0.428844288134617	0.312303575641274	0.455231224915645	0.536627807910917	0.411291143582857	0.454506413034664	0.535684174519938	0.410350557972739	0.00487636682236092	0.00530788385690607	0.00534316322138439
217	9.72667378427265	0.17	1.69697099908427	1.12025796221089	2.27368403595765	0.223798167093166	8.82291362604372	6.25750495412682	11.3883222979606	3.72	2.5	5.62	1.49125818683738	2.10263392087601	2.71400965491464	1.61578063187796	2.27820721808487	2.94063380429178	1.62287498407628	2.28852281360133	2.95529922194106	1.69697099908427	4.38826419873986	-0.332839019601171	12.8168842937666	0.353160304035608	0.428844288134617	0.312303575641274	0.455231224915645	0.536627807910917	0.411291143582857	0.454506413034664	0.535684174519938	0.410350557972739	0.00487636682236092	0.00530788385690607	0.00534316322138439
217	9.72667378427265	0.17	1.97407353021498	1.29378954962436	2.6543575108056	0.193744181832631	8.63665859457119	5.8858947337682	11.3874224553742	4.26	2.53	6.14	1.24236621501029	1.82298415683764	2.40360209866498	1.32721956719532	1.94749359279859	2.56776761840186	1.32278828852877	1.94165177045981	2.56075389588741	1.97407353021498	4.53873060333504	0.105437747080582	13.5867558402038	0.353160304035608	0.428844288134617	0.312303575641274	0.455231224915645	0.536627807910917	0.411291143582857	0.454506413034664	0.535684174519938	0.410350557972739	0.00487636682236092	0.00530788385690607	0.00534316322138439
217	9.72667378427265	0.18	0.931557164345139	0.624311402030349	1.23880292665993	0.292918694066106	8.45827917031209	6.40650948066411	10.5100488599601	3.93	2.62	6.34	1.45298477575531	1.91832243449325	2.3836600932312	1.56492274210046	2.06611002022335	2.56729729834624	1.56128099814034	2.06108848965234	2.56197372440763	0.931557164345139	5.33718765034564	-0.357964813429615	13.5450007432903	0.353160304035608	0.428844288134617	0.312303575641274	0.455231224915645	0.536627807910917	0.411291143582857	0.454506413034664	0.535684174519938	0.410350557972739	0.00487636682236092	0.00530788385690607	0.00534316322138439
217	9.72667378427265	0.18	1.05636724510571	0.707557545446547	1.40517694476488	0.237168600616032	7.24954549425395	5.21961145529334	9.27947953321456	3.79	2.47	5.56	1.22303009625168	1.69867286091318	2.17431562557468	1.32240281537545	1.83669214728074	2.35098147918602	1.32819017096701	1.84559925610414	2.36073399068303	1.05636724510571	4.73323028299687	-0.298313424073823	12.7822423115527	0.353160304035608	0.428844288134617	0.312303575641274	0.455231224915645	0.536627807910917	0.411291143582857	0.454506413034664	0.535684174519938	0.410350557972739	0.00487636682236092	0.00530788385690607	0.00534316322138439
217	9.72667378427265	0.18	1.14821944477199	0.769039358124707	1.52739953141928	0.225015740963103	7.51811015508299	5.33972766802067	9.69649264214531	3.84	2.45	5.82	1.2349210181216	1.7387164335493	2.24251184897701	1.33315052596192	1.87701941571184	2.42088830546177	1.33315722183099	1.87713532403432	2.41922758468286	1.14821944477199	4.96399025120125	0.745291187530426	14.2004612154504	0.353160304035608	0.428844288134617	0.312303575641274	0.455231224915645	0.536627807910917	0.411291143582857	0.454506413034664	0.535684174519938	0.410350557972739	0.00487636682236092	0.00530788385690607	0.00534316322138439
217	9.72667378427265	0.18	1.15428642406045	0.763963707055173	1.54460914106572	0.275654928089193	9.34476195222273	6.9796942434393	11.7098296610062	4.06	2.65	5.77	1.53518588115451	2.05538324623417	2.57558061131383	1.64759510194569	2.20588230434345	2.76416950674121	1.65983008176395	2.22305665363618	2.7832923535311	1.15428642406045	4.9955502912676	0.558485405146232	14.3993872733652	0.353160304035608	0.428844288134617	0.312303575641274	0.455231224915645	0.536627807910917	0.411291143582857	0.454506413034664	0.535684174519938	0.410350557972739	0.00487636682236092	0.00530788385690607	0.00534316322138439
217	9.72667378427265	0.18	1.22925337214885	0.824943396794081	1.63356334750361	0.281072771716257	8.93866876092451	6.70668318625535	11.1706543355937	3.69	2.65	5.69	1.60995534381907	2.14574882078396	2.68154229774885	1.74596546799554	2.3270231428866	2.90808081777767	1.76109808081571	2.34702699867612	2.93996885408305	1.22925337214885	4.99207645623516	-0.406979141161482	13.1223861913349	0.353160304035608	0.428844288134617	0.312303575641274	0.455231224915645	0.536627807910917	0.411291143582857	0.454506413034664	0.535684174519938	0.410350557972739	0.00487636682236092	0.00530788385690607	0.00534316322138439
217	9.72667378427265	0.18	1.26239551228004	0.840074669620875	1.68471635493921	0.248903777191248	8.81623751512971	6.42512072650947	11.2073543037499	4.44	2.91	6.69	1.30461668629299	1.79013143287799	2.27564617946299	1.38794798386609	1.90447457802968	2.42100117219327	1.39150097824286	1.91007210229437	2.42802760049921	1.26239551228004	5.36442484691691	-0.767506521027221	13.9966912076761	0.353160304035608	0.428844288134617	0.312303575641274	0.455231224915645	0.536627807910917	0.411291143582857	0.454506413034664	0.535684174519938	0.410350557972739	0.00487636682236092	0.00530788385690607	0.00534316322138439
217	9.72667378427265	0.18	1.26745761488138	0.839331589824306	1.69558363993846	0.278797103648708	9.78409286418028	7.3271750463597	12.2410106820009	3.95	2.58	6.2	1.65530990294665	2.21036152500187	2.76541314705709	1.78201710035686	2.3795556520942	2.97709420383154	1.78021116456087	2.37650025145626	2.97213982344657	1.26745761488138	5.19589721819589	-0.126176399744053	13.8709576214723	0.353160304035608	0.428844288134617	0.312303575641274	0.455231224915645	0.536627807910917	0.411291143582857	0.454506413034664	0.535684174519938	0.410350557972739	0.00487636682236092	0.00530788385690607	0.00534316322138439
217	9.72667378427265	0.18	1.26827445713897	0.844939695143044	1.69160921913489	0.253864075973061	9.41136140412947	6.89225644195669	11.9304663663022	4.05	2.57	5.79	1.52025297688482	2.07590218263916	2.6315513883935	1.6320963804208	2.22862411053165	2.8251518406425	1.63902465545421	2.23868376244946	2.83692444569432	1.26827445713897	4.69887318200623	-0.274970106864194	13.2902829505297	0.353160304035608	0.428844288134617	0.312303575641274	0.455231224915645	0.536627807910917	0.411291143582857	0.454506413034664	0.535684174519938	0.410350557972739	0.00487636682236092	0.00530788385690607	0.00534316322138439
217	9.72667378427265	0.18	1.27786413469208	0.851893660984059	1.70383460840009	0.241728172823497	8.26507147489597	5.97957318448036	10.5505697653116	4.35	2.58	6.79	1.23852255236635	1.71190770691571	2.18529286146508	1.32041227432621	1.82509712431665	2.32978197430709	1.30633197926994	1.80621977401445	2.30410572759083	1.27786413469208	5.26773400090642	0.0123654228861096	14.481212565655	0.353160304035608	0.428844288134617	0.312303575641274	0.455231224915645	0.536627807910917	0.411291143582857	0.454506413034664	0.535684174519938	0.410350557972739	0.00487636682236092	0.00530788385690607	0.00534316322138439
217	9.72667378427265	0.18	1.27928387144668	0.851148507418852	1.70741923547451	0.242297448591009	8.85752996595888	6.41199967692501	11.3030602549927	4.13	2.92	6.27	1.39102512684697	1.92156072446304	2.45209632207911	1.49055239838618	2.0590475982165	2.62754279804683	1.50294236884963	2.0766345174906	2.65118124554201	1.27928387144668	5.17709558177307	0.0729506273434492	14.5821156151206	0.353160304035608	0.428844288134617	0.312303575641274	0.455231224915645	0.536627807910917	0.411291143582857	0.454506413034664	0.535684174519938	0.410350557972739	0.00487636682236092	0.00530788385690607	0.00534316322138439
217	9.72667378427265	0.18	1.29200098812075	0.861163322107277	1.72283865413422	0.288123372093684	9.71156918532975	7.32821825966428	12.0949201109952	4.01	2.75	6.37	1.63121969725176	2.1617400553595	2.69226041346724	1.75306200185139	2.32320904125643	2.89335608066146	1.75669460536936	2.32830285368834	2.89843617201772	1.29200098812075	5.06161527013268	1.01458235629323	14.9586690064822	0.353160304035608	0.428844288134617	0.312303575641274	0.455231224915645	0.536627807910917	0.411291143582857	0.454506413034664	0.535684174519938	0.410350557972739	0.00487636682236092	0.00530788385690607	0.00534316322138439
217	9.72667378427265	0.18	1.30610496092052	0.866147476382137	1.74606244545889	0.241880948568935	8.86180170869784	6.41231344293073	11.3112899744649	3.72	2.6	5.83	1.52687079462711	2.11013175466406	2.693392714701	1.65419520948	2.28609378882604	2.91799236817207	1.66193613318322	2.29723569899372	2.93222961630374	1.30610496092052	5.00589605917425	-0.104104484459487	13.7671615472309	0.353160304035608	0.428844288134617	0.312303575641274	0.455231224915645	0.536627807910917	0.411291143582857	0.454506413034664	0.535684174519938	0.410350557972739	0.00487636682236092	0.00530788385690607	0.00534316322138439
217	9.72667378427265	0.18	1.30739003926461	0.86836894250003	1.7464111360292	0.255141832626247	9.4533282361068	6.93149620907744	11.9751602631362	3.93	2.67	6.9	1.57114524871573	2.14276273039848	2.71438021208123	1.69207159157948	2.30768475834188	2.92329792510427	1.67685483370176	2.28711168803378	2.89593125216947	1.30739003926461	5.1090085196555	-0.528061502223148	13.6781251273983	0.353160304035608	0.428844288134617	0.312303575641274	0.455231224915645	0.536627807910917	0.411291143582857	0.454506413034664	0.535684174519938	0.410350557972739	0.00487636682236092	0.00530788385690607	0.00534316322138439
217	9.72667378427265	0.18	1.31727994165656	0.884852194549679	1.74970768876344	0.265320044088734	9.03242638433929	6.68574592255461	11.379106846124	4.95	2.76	6.45	1.23081368432203	1.66282627626811	2.09483886821419	1.29668363171649	1.75181641404371	2.20694919637092	1.2976822913479	1.75399198388952	2.21004443003825	1.31727994165656	5.42530631745206	0.616889188955501	15.3903183870698	0.353160304035608	0.428844288134617	0.312303575641274	0.455231224915645	0.536627807910917	0.411291143582857	0.454506413034664	0.535684174519938	0.410350557972739	0.00487636682236092	0.00530788385690607	0.00534316322138439
217	9.72667378427265	0.18	1.33107689323459	0.881663068888305	1.78049071758087	0.292843931417668	9.61426960618458	7.28166418751058	11.9468750248586	4.61	2.61	6.51	1.4283813353932	1.8859484460251	2.343515556657	1.51422006509353	1.99928472036289	2.48434937563225	1.50565433787458	1.98904614145666	2.47100096725253	1.33107689323459	5.19835616233002	-0.0163451298565604	14.1798993801653	0.353160304035608	0.428844288134617	0.312303575641274	0.455231224915645	0.536627807910917	0.411291143582857	0.454506413034664	0.535684174519938	0.410350557972739	0.00487636682236092	0.00530788385690607	0.00534316322138439
217	9.72667378427265	0.18	1.33512025440199	0.895762760375812	1.77447774842817	0.280394288052773	9.37556411077519	7.03054930403136	11.720578917519	4.04	2.51	5.85	1.55632808000893	2.07543579605601	2.5945435121031	1.67151200690485	2.22903891359967	2.78656582029448	1.67392102522171	2.23092142585933	2.79018959449902	1.33512025440199	4.8412130425365	0.463124716860393	13.860322143064	0.353160304035608	0.428844288134617	0.312303575641274	0.455231224915645	0.536627807910917	0.411291143582857	0.454506413034664	0.535684174519938	0.410350557972739	0.00487636682236092	0.00530788385690607	0.00534316322138439
217	9.72667378427265	0.18	1.33653432025443	0.888150357493343	1.78491828301551	0.311644311130303	9.33214972208682	7.16672041320498	11.4975790309687	4.07	2.59	6.5	1.57516407083811	2.0511009357681	2.52703780069808	1.69035896649343	2.20110204527069	2.71184512404794	1.68006002461332	2.18837859606828	2.69543470514475	1.33653432025443	5.14564423501604	0.178013873394701	14.1320908568965	0.353160304035608	0.428844288134617	0.312303575641274	0.455231224915645	0.536627807910917	0.411291143582857	0.454506413034664	0.535684174519938	0.410350557972739	0.00487636682236092	0.00530788385690607	0.00534316322138439
217	9.72667378427265	0.18	1.34675677210733	0.902502552611841	1.79101099160281	0.260024557395714	7.97081402112987	5.87144101709134	10.0701870251684	3.9	2.58	5.92	1.3392191304039	1.81806588721841	2.29691264403292	1.44336012025982	1.95944318449545	2.47552624873108	1.44781385185261	1.96512674689909	2.48349982286723	1.34675677210733	4.71553684697134	0.462516493623647	13.8900401944635	0.353160304035608	0.428844288134617	0.312303575641274	0.455231224915645	0.536627807910917	0.411291143582857	0.454506413034664	0.535684174519938	0.410350557972739	0.00487636682236092	0.00530788385690607	0.00534316322138439
217	9.72667378427265	0.18	1.35445613813108	0.910270820110552	1.79864145615161	0.258209088246638	9.07505489669501	6.67351550639814	11.4765942869919	3.67	2.47	5.4	1.60963157456056	2.18887554671687	2.76811951887317	1.74665365683468	2.3752065618325	3.00375946683032	1.75822943783715	2.39138126509949	3.02349832488518	1.35445613813108	4.59877490882373	-0.960355653415517	12.2695389475369	0.353160304035608	0.428844288134617	0.312303575641274	0.455231224915645	0.536627807910917	0.411291143582857	0.454506413034664	0.535684174519938	0.410350557972739	0.00487636682236092	0.00530788385690607	0.00534316322138439
217	9.72667378427265	0.18	1.35788026298327	0.906399880120513	1.80936064584603	0.235507776690444	8.50087420873255	6.10958028098874	10.8921681364764	3.53	2.39	5.51	1.52417607384322	2.12073963837074	2.71730320289827	1.66106265237565	2.31120371797192	2.96134478356818	1.66511807608522	2.31622220327811	2.96673101995787	1.35788026298327	4.54675243530327	-0.670353634272539	12.4198181660467	0.353160304035608	0.428844288134617	0.312303575641274	0.455231224915645	0.536627807910917	0.411291143582857	0.454506413034664	0.535684174519938	0.410350557972739	0.00487636682236092	0.00530788385690607	0.00534316322138439
217	9.72667378427265	0.18	1.36296061386967	0.906165600401765	1.81975562733757	0.204187293277288	7.91246919543656	5.47359964037642	10.3513387504967	3.64	2.37	5.59	1.32944174359889	1.92180055803831	2.51415937247773	1.44387765992566	2.08722563884032	2.73057361775498	1.44498372415113	2.08772946872201	2.73040416455608	1.36296061386967	4.62056840505698	0.333826747674767	13.5013945516939	0.353160304035608	0.428844288134617	0.312303575641274	0.455231224915645	0.536627807910917	0.411291143582857	0.454506413034664	0.535684174519938	0.410350557972739	0.00487636682236092	0.00530788385690607	0.00534316322138439
217	9.72667378427265	0.18	1.36484997772535	0.912883016463507	1.8168169389872	0.210568090862396	8.21161592445946	5.72919657129591	10.694035277623	3.86	2.8	5.95	1.32084410889178	1.89315628872738	2.46546846856298	1.4253720773517	2.04297546837594	2.66057885940018	1.43890343708341	2.06339758096899	2.68498034305907	1.36484997772535	4.87814108259625	0.00203396638860235	13.9106950811173	0.353160304035608	0.428844288134617	0.312303575641274	0.455231224915645	0.536627807910917	0.411291143582857	0.454506413034664	0.535684174519938	0.410350557972739	0.00487636682236092	0.00530788385690607	0.00534316322138439
217	9.72667378427265	0.18	1.36605043566105	0.907016557255457	1.82508431406665	0.231534281501976	9.42347677891893	6.74306681299116	12.1038867448467	4.15	2.7	6.3	1.4543685579209	2.03248888282599	2.61060920773108	1.55741329517961	2.17649452828044	2.79557576138126	1.55876181807086	2.17911634753055	2.80100222338447	1.36605043566105	5.05896095730284	-0.114067372749682	14.1403987385364	0.353160304035608	0.428844288134617	0.312303575641274	0.455231224915645	0.536627807910917	0.411291143582857	0.454506413034664	0.535684174519938	0.410350557972739	0.00487636682236092	0.00530788385690607	0.00534316322138439
217	9.72667378427265	0.18	1.37245942320128	0.920120735439013	1.82479811096354	0.303782722448275	9.50900786337423	7.26144663602252	11.7565690907259	3.78	2.63	5.65	1.70566340441049	2.23359993370318	2.76153646299586	1.84480520983549	2.41580887748949	2.98681254514349	1.85949634545251	2.43748565214417	3.01149092578966	1.37245942320128	4.69206800230358	0.596920700018844	14.0835834981569	0.353160304035608	0.428844288134617	0.312303575641274	0.455231224915645	0.536627807910917	0.411291143582857	0.454506413034664	0.535684174519938	0.410350557972739	0.00487636682236092	0.00530788385690607	0.00534316322138439
217	9.72667378427265	0.18	1.3834380852235	0.92841689079832	1.83845927964867	0.257818237697511	8.94941184516779	6.57870268738031	11.3201210029553	4.23	2.97	6.47	1.39596785992721	1.89902050522379	2.40207315052038	1.49217686902511	2.02989950774876	2.56762214647241	1.50324733731775	2.04394796290083	2.58723757785754	1.3834380852235	5.09860740849575	0.872710487495546	15.1926504367956	0.353160304035608	0.428844288134617	0.312303575641274	0.455231224915645	0.536627807910917	0.411291143582857	0.454506413034664	0.535684174519938	0.410350557972739	0.00487636682236092	0.00530788385690607	0.00534316322138439
217	9.72667378427265	0.18	1.38449946526932	0.916875123334317	1.85212380720432	0.254163871712621	8.51873601151024	6.24035988573011	10.7971121372904	4.26	2.81	6.55	1.31692246727353	1.79773523510775	2.27854800294196	1.40683736171569	1.92047835622277	2.43411935072986	1.40833362513986	1.92324687629308	2.43618724154658	1.38449946526932	5.09784546718314	0.03939412372638	14.2490532332843	0.353160304035608	0.428844288134617	0.312303575641274	0.455231224915645	0.536627807910917	0.411291143582857	0.454506413034664	0.535684174519938	0.410350557972739	0.00487636682236092	0.00530788385690607	0.00534316322138439
217	9.72667378427265	0.18	1.39128584524937	0.933408758323065	1.84916293217567	0.335514017619975	9.95504274740384	7.7677033874842	12.1423821073235	4.37	2.68	6.94	1.60049179525645	2.05118082447886	2.50186985370126	1.70536063371827	2.18558010798396	2.66579958224964	1.69069151774561	2.16552362620995	2.64191774374409	1.39128584524937	5.15390166465528	-0.537749512223837	13.6356245792353	0.353160304035608	0.428844288134617	0.312303575641274	0.455231224915645	0.536627807910917	0.411291143582857	0.454506413034664	0.535684174519938	0.410350557972739	0.00487636682236092	0.00530788385690607	0.00534316322138439
217	9.72667378427265	0.18	1.39515160439816	0.935100786243511	1.85520242255281	0.296107546603599	10.2066804359973	7.74971868500709	12.6636421869874	3.93	2.54	6.5	1.75748817846897	2.31468017573071	2.87187217299244	1.89286810584474	2.49298079699664	3.09309348814854	1.8771184591291	2.47334047004629	3.0699072825849	1.39515160439816	4.99095905940469	0.660370275285208	14.4369776817029	0.353160304035608	0.428844288134617	0.312303575641274	0.455231224915645	0.536627807910917	0.411291143582857	0.454506413034664	0.535684174519938	0.410350557972739	0.00487636682236092	0.00530788385690607	0.00534316322138439
217	9.72667378427265	0.18	1.3982558814232	0.930214390473718	1.86629737237268	0.244116405949264	8.76868107937312	6.35961500100638	11.1777471577399	4.26	2.64	6.16	1.34120977758853	1.84926930299235	2.35732882839617	1.43268037899902	1.97538959986255	2.51809882072607	1.43437675325359	1.97825845163117	2.52058140030766	1.3982558814232	5.03462423694642	0.0268219526469946	14.1011654586634	0.353160304035608	0.428844288134617	0.312303575641274	0.455231224915645	0.536627807910917	0.411291143582857	0.454506413034664	0.535684174519938	0.410350557972739	0.00487636682236092	0.00530788385690607	0.00534316322138439
217	9.72667378427265	0.18	1.40692072618159	0.945116815851006	1.86872463651218	0.260156960265322	9.73772285153288	7.1738590969218	12.301586606144	3.92	2.64	5.75	1.63125766307673	2.21425244179891	2.79724722052108	1.75746861662838	2.38556989728685	3.01367117794532	1.76958844254984	2.40287024036979	3.03435296926636	1.40692072618159	4.86169802329818	0.469623630192691	14.28141944168	0.353160304035608	0.428844288134617	0.312303575641274	0.455231224915645	0.536627807910917	0.411291143582857	0.454506413034664	0.535684174519938	0.410350557972739	0.00487636682236092	0.00530788385690607	0.00534316322138439
217	9.72667378427265	0.18	1.42376854389847	0.945981008549045	1.9015560792479	0.267092184386625	10.3276399606139	7.65659845075149	12.9986814704763	4.38	2.65	6.28	1.57457626812811	2.12387483715541	2.67317340618271	1.67740452270001	2.26257522712985	2.84774593155969	1.67763242596703	2.26140516854162	2.84730448811262	1.42376854389847	5.08797740929594	-0.399973030547037	13.7151189449828	0.353160304035608	0.428844288134617	0.312303575641274	0.455231224915645	0.536627807910917	0.411291143582857	0.454506413034664	0.535684174519938	0.410350557972739	0.00487636682236092	0.00530788385690607	0.00534316322138439
217	9.72667378427265	0.18	1.42980022389973	0.952307791418541	1.90729265638091	0.234969954122988	9.11602993849744	6.54785688812631	11.6842029888686	4.26	2.94	6.3	1.38204529854814	1.92410532685446	2.46616535516078	1.47643348745448	2.05551405655212	2.63459462564975	1.48878468881256	2.07458361281325	2.65839194424916	1.42980022389973	5.1135715294108	0.210344843967303	14.7779208557091	0.353160304035608	0.428844288134617	0.312303575641274	0.455231224915645	0.536627807910917	0.411291143582857	0.454506413034664	0.535684174519938	0.410350557972739	0.00487636682236092	0.00530788385690607	0.00534316322138439
217	9.72667378427265	0.18	1.43028514853047	0.949044767169267	1.91152552989166	0.298882435912932	9.79596570800671	7.45347463697188	12.1384567790415	4.02	2.57	6.7	1.65530787879574	2.1755409398514	2.69577400090705	1.77848006131126	2.33742389174572	2.89636772218017	1.76138555163499	2.31467471006489	2.86953912059234	1.43028514853047	4.97615368756698	-1.36047475960487	12.4820520714573	0.353160304035608	0.428844288134617	0.312303575641274	0.455231224915645	0.536627807910917	0.411291143582857	0.454506413034664	0.535684174519938	0.410350557972739	0.00487636682236092	0.00530788385690607	0.00534316322138439
217	9.72667378427265	0.18	1.43121984761894	0.96073251420201	1.90170718103586	0.236695067397674	9.17567548279886	6.60304188186376	11.748309083734	4.22	3.02	5.9	1.40435154091995	1.95150572021101	2.49865989950207	1.50151724759775	2.0865284882751	2.67153972895244	1.52631280335388	2.12429701727753	2.71592654201598	1.43121984761894	5.05235177637064	0.868603689437719	15.3704731487285	0.353160304035608	0.428844288134617	0.312303575641274	0.455231224915645	0.536627807910917	0.411291143582857	0.454506413034664	0.535684174519938	0.410350557972739	0.00487636682236092	0.00530788385690607	0.00534316322138439
217	9.72667378427265	0.18	1.44757966706745	0.973203978586483	1.92195535554841	0.246588550006415	8.74779440232286	6.36045765227348	11.1351311523722	4.02	2.58	6.27	1.41156458963778	1.94138181414302	2.47119903864826	1.51647608196102	2.08567082846521	2.6548655749694	1.51289150434482	2.07986989520722	2.64850720593092	1.44757966706745	5.05547319659463	0.355090480129485	14.4909857103372	0.353160304035608	0.428844288134617	0.312303575641274	0.455231224915645	0.536627807910917	0.411291143582857	0.454506413034664	0.535684174519938	0.410350557972739	0.00487636682236092	0.00530788385690607	0.00534316322138439
217	9.72667378427265	0.18	1.45387641199715	0.970984698650263	1.93676812534404	0.238234913687258	8.19389276591909	5.90627444860864	10.4815110832295	3.85	2.31	6.74	1.36452481325114	1.89303258653169	2.42154035981223	1.47287931044981	2.04335494938094	2.61383058831206	1.44001629329543	1.99863389231393	2.55588194824607	1.45387641199715	4.86534673163741	-0.302962391060552	13.3576496988655	0.353160304035608	0.428844288134617	0.312303575641274	0.455231224915645	0.536627807910917	0.411291143582857	0.454506413034664	0.535684174519938	0.410350557972739	0.00487636682236092	0.00530788385690607	0.00534316322138439
217	9.72667378427265	0.18	1.46837938140626	0.98536499442183	1.95139376839069	0.211587410900686	8.79960444333489	6.14756197172507	11.4516469149447	3.65	2.5	5.78	1.48866907853062	2.13087710190539	2.77308512528016	1.61620006711162	2.31342463195743	3.01064919680324	1.61886445473003	2.31840080169743	3.0157667731316	1.46837938140626	4.83462254720051	-1.43927992957493	12.1338937439836	0.353160304035608	0.428844288134617	0.312303575641274	0.455231224915645	0.536627807910917	0.411291143582857	0.454506413034664	0.535684174519938	0.410350557972739	0.00487636682236092	0.00530788385690607	0.00534316322138439
217	9.72667378427265	0.18	1.47415261403915	0.977460859311205	1.97084436876709	0.230716796259094	8.44609379435998	6.03815812300855	10.8540294657114	3.97	2.65	6.58	1.35584574889773	1.89653866834622	2.4372315877947	1.45859506972817	2.04026302656296	2.62193098339776	1.45109146732372	2.03020088178583	2.61003552640315	1.47415261403915	4.95891010076681	-0.233517529460448	13.9797833110656	0.353160304035608	0.428844288134617	0.312303575641274	0.455231224915645	0.536627807910917	0.411291143582857	0.454506413034664	0.535684174519938	0.410350557972739	0.00487636682236092	0.00530788385690607	0.00534316322138439
217	9.72667378427265	0.18	1.47608285496151	0.986866069881496	1.96529964004153	0.254755948608177	9.48621275291731	6.95303646344489	12.0193890423897	4.4	3.1	6.33	1.42390520808016	1.94267178301882	2.46143835795748	1.51621895215205	2.06861788166052	2.62101681116899	1.53426651241648	2.09492451746157	2.65547054730767	1.47608285496151	5.07636171213313	-0.72613158751433	13.796941852568	0.353160304035608	0.428844288134617	0.312303575641274	0.455231224915645	0.536627807910917	0.411291143582857	0.454506413034664	0.535684174519938	0.410350557972739	0.00487636682236092	0.00530788385690607	0.00534316322138439
217	9.72667378427265	0.18	1.48309519603151	0.981111400155683	1.98507899190734	0.231523733576517	9.10229919568436	6.51316810777496	11.6914302835938	4.07	2.76	6.18	1.43175236156004	2.00090618780285	2.57006001404566	1.53648760134508	2.14727604546355	2.75806448958202	1.54496133590172	2.15745660029381	2.77165622952769	1.48309519603151	4.87748812020015	0.26002195372514	14.3183762131248	0.353160304035608	0.428844288134617	0.312303575641274	0.455231224915645	0.536627807910917	0.411291143582857	0.454506413034664	0.535684174519938	0.410350557972739	0.00487636682236092	0.00530788385690607	0.00534316322138439
217	9.72667378427265	0.18	1.48367926253604	0.988068481490858	1.97929004358121	0.197590111337318	8.08100733246521	5.53847493511107	10.6235397298193	3.99	2.41	5.96	1.23971558064307	1.80882838953339	2.37794119842371	1.33317375198952	1.94519014557234	2.55720653915516	1.3270198753269	1.93679944654801	2.54627279673646	1.48367926253604	4.69405073533786	0.874284177477344	14.555527529254	0.353160304035608	0.428844288134617	0.312303575641274	0.455231224915645	0.536627807910917	0.411291143582857	0.454506413034664	0.535684174519938	0.410350557972739	0.00487636682236092	0.00530788385690607	0.00534316322138439
217	9.72667378427265	0.18	1.49271696272515	0.989432626927899	1.9960012985224	0.211230128718809	8.19187083379745	5.72034142603937	10.6634002415555	4.23	2.83	6.57	1.21430025414422	1.73895054412587	2.26360083410751	1.29804436182064	1.85887711180486	2.41970986178908	1.30057051393829	1.86194020936948	2.42370596779646	1.49271696272515	4.97063505905555	-0.780082188532299	13.4630833358013	0.353160304035608	0.428844288134617	0.312303575641274	0.455231224915645	0.536627807910917	0.411291143582857	0.454506413034664	0.535684174519938	0.410350557972739	0.00487636682236092	0.00530788385690607	0.00534316322138439
217	9.72667378427265	0.18	1.50044049845737	0.995864145606153	2.00501685130858	0.234007994114112	8.7236124728669	6.25939746653894	11.1878274791949	3.48	2.47	5.45	1.57990055364617	2.20187969358941	2.82385883353265	1.72442287959682	2.40329792465884	3.08217296972087	1.73660931910166	2.41885097827116	3.10141445465138	1.50044049845737	4.47432451490146	0.475285198777678	13.3549369010994	0.353160304035608	0.428844288134617	0.312303575641274	0.455231224915645	0.536627807910917	0.411291143582857	0.454506413034664	0.535684174519938	0.410350557972739	0.00487636682236092	0.00530788385690607	0.00534316322138439
217	9.72667378427265	0.18	1.50318511205553	1.00917109667879	1.99719912743227	0.232913920841612	8.6408955995371	6.19257353197236	11.0892176671018	3.78	2.58	6.56	1.45199886872579	2.02606728374356	2.60013569876134	1.57010595197365	2.19086968304354	2.81163341411343	1.55895647242232	2.17551706204956	2.79168196292354	1.50318511205553	4.80629700403258	-0.417491195562245	13.1971654884422	0.353160304035608	0.428844288134617	0.312303575641274	0.455231224915645	0.536627807910917	0.411291143582857	0.454506413034664	0.535684174519938	0.410350557972739	0.00487636682236092	0.00530788385690607	0.00534316322138439
217	9.72667378427265	0.18	1.50797791151969	1.00169397579902	2.01426184724036	0.196029525773953	8.38658120308179	5.73484863188558	11.038313774278	3.69	2.77	5.23	1.37432489787535	2.00979800780881	2.64527111774226	1.49011272358452	2.17912488371608	2.86813704384763	1.51788189774974	2.22056588180859	2.91988090170653	1.50797791151969	4.62301332409489	0.0845235968447004	13.4858986800326	0.353160304035608	0.428844288134617	0.312303575641274	0.455231224915645	0.536627807910917	0.411291143582857	0.454506413034664	0.535684174519938	0.410350557972739	0.00487636682236092	0.00530788385690607	0.00534316322138439
217	9.72667378427265	0.18	1.51295412258645	1.00827752926289	2.01763071591	0.231952939602602	8.28962521742888	5.93449820942443	10.6447522254333	4.26	2.74	6.27	1.25085659137211	1.74726353893888	2.24367048650565	1.33608373375162	1.86631338001164	2.39654302627167	1.34037244098463	1.87045722282876	2.40390644850573	1.51295412258645	4.96284593855235	0.563444733789561	14.7057120920673	0.353160304035608	0.428844288134617	0.312303575641274	0.455231224915645	0.536627807910917	0.411291143582857	0.454506413034664	0.535684174519938	0.410350557972739	0.00487636682236092	0.00530788385690607	0.00534316322138439
217	9.72667378427265	0.18	1.52801110218298	1.0241116109288	2.03191059343717	0.249889847848816	8.9767672444973	6.5485158794038	11.4050186095908	4.21	2.55	6.48	1.39654383465825	1.91439544185792	2.43224704905759	1.49361670201517	2.04746384270882	2.60131098340247	1.48300876197776	2.03402026119054	2.58400494112279	1.52801110218298	5.0369988509666	-0.1469975798271	14.0627457566572	0.353160304035608	0.428844288134617	0.312303575641274	0.455231224915645	0.536627807910917	0.411291143582857	0.454506413034664	0.535684174519938	0.410350557972739	0.00487636682236092	0.00530788385690607	0.00534316322138439
217	9.72667378427265	0.18	1.52975592766181	1.02472280983886	2.03478904548476	0.258095283846637	9.26876859733476	6.81523769212983	11.7222995025397	3.95	2.47	6.04	1.53679355326041	2.09004945542774	2.64330535759508	1.65406832984877	2.24954393171826	2.84501953358776	1.64876179621134	2.24129598708614	2.83460935846131	1.52975592766181	4.82106728199776	0.873205835186216	14.5029848594687	0.353160304035608	0.428844288134617	0.312303575641274	0.455231224915645	0.536627807910917	0.411291143582857	0.454506413034664	0.535684174519938	0.410350557972739	0.00487636682236092	0.00530788385690607	0.00534316322138439
217	9.72667378427265	0.18	1.54361772651616	1.02116988791348	2.06606556511884	0.201415748309298	9.21463284272535	6.34994598517453	12.0793197002762	4.22	3.07	6.54	1.34996869796897	1.95898767170603	2.56800664544308	1.44330654429717	2.09443354577379	2.74556054725041	1.45668414603984	2.11487715809457	2.77004872463939	1.54361772651616	5.16174943452267	1.01220736419742	15.72431935438	0.353160304035608	0.428844288134617	0.312303575641274	0.455231224915645	0.536627807910917	0.411291143582857	0.454506413034664	0.535684174519938	0.410350557972739	0.00487636682236092	0.00530788385690607	0.00534316322138439
217	9.72667378427265	0.18	1.54718165701324	1.02775977367707	2.06660354034941	0.239831409721493	8.43067062662272	6.08725396045722	10.7740872927882	3.71	2.21	5.44	1.45254555269625	2.01173356730264	2.57092158190903	1.57408554757547	2.18006294397139	2.78604034036731	1.56788543321	2.17178871081123	2.7748229271495	1.54718165701324	4.34324496395016	-0.297129807823416	12.3786467967148	0.353160304035608	0.428844288134617	0.312303575641274	0.455231224915645	0.536627807910917	0.411291143582857	0.454506413034664	0.535684174519938	0.410350557972739	0.00487636682236092	0.00530788385690607	0.00534316322138439
217	9.72667378427265	0.18	1.56017347833818	1.03939583299818	2.08095112367818	0.224001549135559	8.68349374688672	6.16010086497399	11.2068866287994	3.95	2.55	5.98	1.39098075424928	1.96077514740733	2.53056954056537	1.49737001651355	2.11074517449902	2.72412033248449	1.49881290799822	2.11159392895787	2.72564464559985	1.56017347833818	4.6602795133295	0.273600571475573	13.7936588278835	0.353160304035608	0.428844288134617	0.312303575641274	0.455231224915645	0.536627807910917	0.411291143582857	0.454506413034664	0.535684174519938	0.410350557972739	0.00487636682236092	0.00530788385690607	0.00534316322138439
217	9.72667378427265	0.18	1.56735973734447	1.0462823058397	2.08843716884924	0.259821422059478	9.71592680236679	7.15557010227278	12.2762835024608	4.43	2.55	6.66	1.45645803880557	1.97759780052451	2.49873756224346	1.54988260121084	2.10445089495293	2.65901918869502	1.53481346652972	2.08329610499469	2.63204402252427	1.56735973734447	5.08054946219457	-1.41494200013271	12.8969830117655	0.353160304035608	0.428844288134617	0.312303575641274	0.455231224915645	0.536627807910917	0.411291143582857	0.454506413034664	0.535684174519938	0.410350557972739	0.00487636682236092	0.00530788385690607	0.00534316322138439
217	9.72667378427265	0.18	1.56831743148965	1.05034702764589	2.08628783533342	0.225161943052193	8.10995122599893	5.76106661990838	10.4588358320895	3.74	2.45	5.96	1.36356381352713	1.91951191521163	2.47546001689613	1.4761730438964	2.07803383938729	2.67989463487818	1.47229066297804	2.07562815890419	2.67141345681784	1.56831743148965	4.49737831128185	-0.287144749478328	12.7265613811225	0.353160304035608	0.428844288134617	0.312303575641274	0.455231224915645	0.536627807910917	0.411291143582857	0.454506413034664	0.535684174519938	0.410350557972739	0.00487636682236092	0.00530788385690607	0.00534316322138439
217	9.72667378427265	0.18	1.5883019044264	1.05020213543594	2.12640167341687	0.271030283927611	10.0585944050115	7.48305267345829	12.6341361365648	4.22	2.72	6.3	1.59220935831407	2.14022122281059	2.6882330873071	1.70245461073031	2.28841104954617	2.87436748836203	1.7053754436136	2.29426238546512	2.87932106366879	1.5883019044264	4.86133505124715	-0.985186384087617	12.937233906041	0.353160304035608	0.428844288134617	0.312303575641274	0.455231224915645	0.536627807910917	0.411291143582857	0.454506413034664	0.535684174519938	0.410350557972739	0.00487636682236092	0.00530788385690607	0.00534316322138439
217	9.72667378427265	0.18	1.59761485865818	1.05977186369931	2.13545785361705	0.188738947611643	8.39539880638313	5.67785632710565	11.1129412856606	4.02	2.4	6.19	1.26157919640286	1.86539776096052	2.46921632551817	1.35552938951294	2.00431450940489	2.65309962929684	1.34375371163917	1.98742677688539	2.63225187280692	1.59761485865818	4.84465377154846	-1.15672507303921	12.6496137856386	0.353160304035608	0.428844288134617	0.312303575641274	0.455231224915645	0.536627807910917	0.411291143582857	0.454506413034664	0.535684174519938	0.410350557972739	0.00487636682236092	0.00530788385690607	0.00534316322138439
217	9.72667378427265	0.18	1.59805729194876	1.06338049051603	2.13273409338148	0.200322689749537	8.62108636467474	5.93178313916519	11.3103895901843	3.91	2.57	6.31	1.35042402909685	1.96266820796393	2.57491238683101	1.45511057826696	2.1148166868347	2.77452279540243	1.44942258889896	2.10747838038225	2.76435953482619	1.59805729194876	4.82652013752071	-1.59828248400591	12.2368250253797	0.353160304035608	0.428844288134617	0.312303575641274	0.455231224915645	0.536627807910917	0.411291143582857	0.454506413034664	0.535684174519938	0.410350557972739	0.00487636682236092	0.00530788385690607	0.00534316322138439
217	9.72667378427265	0.18	1.59949639492422	1.05771912519151	2.14127366465693	0.191187388367925	8.79705499388652	5.97206375466481	11.6220462331082	3.93	2.61	5.8	1.35413628027492	1.99468924247343	2.63524220467195	1.45841878950494	2.14830095967595	2.83818312984697	1.46644700274162	2.16056557565033	2.85508243579312	1.59949639492422	4.72735989694436	1.62257076224872	15.4006160605543	0.353160304035608	0.428844288134617	0.312303575641274	0.455231224915645	0.536627807910917	0.411291143582857	0.454506413034664	0.535684174519938	0.410350557972739	0.00487636682236092	0.00530788385690607	0.00534316322138439
217	9.72667378427265	0.18	1.62665647569249	1.0888926023958	2.16442034898917	0.212644133308611	8.44478563395985	5.90771287343046	10.9818583944892	4.11	2.83	6.04	1.287145952309	1.83991197266106	2.39267799301313	1.37990871893647	1.97251179525996	2.56511487158344	1.39276970705586	1.99019669443368	2.58785882790514	1.62665647569249	4.84593499914972	-1.27129497462675	12.6619593948743	0.353160304035608	0.428844288134617	0.312303575641274	0.455231224915645	0.536627807910917	0.411291143582857	0.454506413034664	0.535684174519938	0.410350557972739	0.00487636682236092	0.00530788385690607	0.00534316322138439
217	9.72667378427265	0.18	1.66422707517039	1.10718785933409	2.22126629100669	0.244321758716351	9.99672601393159	7.25180004076757	12.7416519870956	4.15	2.7	5.75	1.56606306010769	2.1588437690539	2.7516244780001	1.67725744699031	2.31212706612548	2.94699668526064	1.69322318742122	2.33343482715305	2.97428232536993	1.66422707517039	4.70451970069508	-0.462377256656422	13.3705454963587	0.353160304035608	0.428844288134617	0.312303575641274	0.455231224915645	0.536627807910917	0.411291143582857	0.454506413034664	0.535684174519938	0.410350557972739	0.00487636682236092	0.00530788385690607	0.00534316322138439
217	9.72667378427265	0.18	1.69592128998537	1.12705440214494	2.2647881778258	0.219497213247006	9.11955031519588	6.43462871397974	11.804471916412	4.35	2.88	6.64	1.33214903236816	1.88800328162326	2.44385753087835	1.42015763470959	2.01273446859587	2.60531130248214	1.42436692177725	2.0176720799716	2.61252403811816	1.69592128998537	4.92191281882042	0.83296490115233	15.1545485076714	0.353160304035608	0.428844288134617	0.312303575641274	0.455231224915645	0.536627807910917	0.411291143582857	0.454506413034664	0.535684174519938	0.410350557972739	0.00487636682236092	0.00530788385690607	0.00534316322138439
217	9.72667378427265	0.18	1.69685557353049	1.13212586999474	2.26158527706623	0.233752463086596	9.02229554597367	6.47189167610842	11.5726994158389	4.22	2.77	5.8	1.37568963082578	1.91781306764777	2.45993650446976	1.47078182319548	2.05037861518949	2.62997540718351	1.48709655337541	2.0724244925998	2.65848681355582	1.69685557353049	4.82113549111611	0.346153716841414	14.3375816345496	0.353160304035608	0.428844288134617	0.312303575641274	0.455231224915645	0.536627807910917	0.411291143582857	0.454506413034664	0.535684174519938	0.410350557972739	0.00487636682236092	0.00530788385690607	0.00534316322138439
217	9.72667378427265	0.18	1.73667945070046	1.15873262261873	2.31462627878219	0.238245370926431	9.41611252096849	6.78734356966012	12.0448814722769	3.95	2.41	5.7	1.53012913335097	2.12275508722571	2.71538104110045	1.64684820302069	2.2846799820057	2.92251176099071	1.64761872093894	2.28494022203866	2.922303633483	1.73667945070046	4.55888941638035	1.48516048682398	14.7552800005504	0.353160304035608	0.428844288134617	0.312303575641274	0.455231224915645	0.536627807910917	0.411291143582857	0.454506413034664	0.535684174519938	0.410350557972739	0.00487636682236092	0.00530788385690607	0.00534316322138439
217	9.72667378427265	0.18	1.7477956427927	1.16317843045636	2.33241285512904	0.175226220068089	7.42773844495338	4.91174247777561	9.94373441213116	3.68	2.49	5.76	1.18050759453754	1.78521200657021	2.38991641860288	1.28043179161468	1.93632147608521	2.59221116055573	1.28300159245555	1.94026732482017	2.59706770399013	1.7477956427927	4.37199380538866	-0.449623841804842	12.5840872619415	0.353160304035608	0.428844288134617	0.312303575641274	0.455231224915645	0.536627807910917	0.411291143582857	0.454506413034664	0.535684174519938	0.410350557972739	0.00487636682236092	0.00530788385690607	0.00534316322138439
217	9.72667378427265	0.18	1.81025545650303	1.21044767107723	2.41006324192884	0.207663875689394	8.58616610949218	5.96762739912827	11.2047048198561	4.24	2.73	6.04	1.26459462027538	1.81948683197626	2.37437904367713	1.35154945041679	1.94459662279963	2.53764379518248	1.36024215609267	1.95504063305761	2.55262625137105	1.81025545650303	4.64862250323331	-0.633120856019236	13.1095678777454	0.353160304035608	0.428844288134617	0.312303575641274	0.455231224915645	0.536627807910917	0.411291143582857	0.454506413034664	0.535684174519938	0.410350557972739	0.00487636682236092	0.00530788385690607	0.00534316322138439
217	9.72667378427265	0.18	1.87342863089617	1.25931747262797	2.48753978916436	0.226366860715163	9.4145757529994	6.69721483943679	12.131936666562	4.31	2.91	5.54	1.3963455637804	1.96290568583295	2.52946580788549	1.48972644994064	2.09417539237735	2.69862433481407	1.51619207401923	2.1317653342371	2.7467283535236	1.87342863089617	4.67372579908125	0.419163138614603	14.4646650160966	0.353160304035608	0.428844288134617	0.312303575641274	0.455231224915645	0.536627807910917	0.411291143582857	0.454506413034664	0.535684174519938	0.410350557972739	0.00487636682236092	0.00530788385690607	0.00534316322138439
217	9.72667378427265	0.19	0.668717077759901	0.453315079264049	0.884119076255754	0.347123259773247	9.7368596295875	7.6519938015877	11.8217254575873	4.01	2.56	6.33	1.70196415051818	2.1656821029765	2.62940005543483	1.82892627822709	2.32723639167952	2.82554650513196	1.82089988955077	2.31516203778885	2.81412121596742	0.668717077759901	5.33114253114268	-0.540313953119113	13.6430732529573	0.353160304035608	0.428844288134617	0.312303575641274	0.455231224915645	0.536627807910917	0.411291143582857	0.454506413034664	0.535684174519938	0.410350557972739	0.00487636682236092	0.00530788385690607	0.00534316322138439
217	9.72667378427265	0.19	0.894762191193116	0.605618810946146	1.18390557144009	0.279814783931145	8.38466488335625	6.28447799065249	10.48485177606	4.19	2.8	6.52	1.34508340818156	1.79459195092099	2.24410049366042	1.43915409952948	1.92009978521863	2.40104547090777	1.44140331137768	1.92214941558661	2.40412736567849	0.894762191193116	5.6679020472161	-1.27876636318753	13.0292981592671	0.353160304035608	0.428844288134617	0.312303575641274	0.455231224915645	0.536627807910917	0.411291143582857	0.454506413034664	0.535684174519938	0.410350557972739	0.00487636682236092	0.00530788385690607	0.00534316322138439
217	9.72667378427265	0.19	0.943754338478963	0.641103959992894	1.24640471696503	0.305615227029122	8.75803362516559	6.69690701751489	10.8191602328163	3.87	2.62	6.25	1.53801381151941	2.01137280867527	2.48473180583113	1.65896489830687	2.1695493642575	2.68013383020812	1.65788909707412	2.16781057382176	2.67647131460628	0.943754338478963	5.45991807874595	-0.420760275888223	13.6801698862768	0.353160304035608	0.428844288134617	0.312303575641274	0.455231224915645	0.536627807910917	0.411291143582857	0.454506413034664	0.535684174519938	0.410350557972739	0.00487636682236092	0.00530788385690607	0.00534316322138439
217	9.72667378427265	0.19	1.00870168986848	0.679117886069819	1.33828549366715	0.218943217232858	8.14500839050574	5.74312148813044	10.546895292881	4.13	2.52	6.18	1.24538827865274	1.7662342682509	2.28708025784905	1.33443151935681	1.89251715189725	2.4506027844377	1.32944444242124	2.37351563870318	2.44171835056943	1.00870168986848	5.2001560416452	0.33703704940122	14.5420325480228	0.353160304035608	0.428844288134617	0.312303575641274	0.455231224915645	0.536627807910917	0.411291143582857	0.454506413034664	0.535684174519938	0.410350557972739	0.00487636682236092	0.00530788385690607	0.00534316322138439
217	9.72667378427265	0.19	1.07028815300835	0.730669731351053	1.40990657466564	0.252359428596801	8.72005224324517	6.3766803799023	11.063424106588	3.74	2.8	6.53	1.50992025393472	2.06480217182321	2.61968408971171	1.63470275931986	2.23544110951107	2.83617945970227	1.63685668598385	2.23833494546093	2.83937205039381	1.07028815300835	5.21174522547532	-0.304403705443795	13.8333584359665	0.353160304035608	0.428844288134617	0.312303575641274	0.455231224915645	0.536627807910917	0.411291143582857	0.454506413034664	0.535684174519938	0.410350557972739	0.00487636682236092	0.00530788385690607	0.00534316322138439
217	9.72667378427265	0.19	1.11676682062739	0.760249270794133	1.47328437046065	0.247650401133923	8.56727600876184	6.23586657659403	10.8986854409296	4.41	2.76	6.57	1.275108549262	1.75183460846689	2.22856066767179	1.35755854631721	1.86511026518876	2.37266198406031	1.35616299261051	1.86447029578623	2.37062951785923	1.11676682062739	5.43811475363632	-0.412388025338375	14.140731493815	0.353160304035608	0.428844288134617	0.312303575641274	0.455231224915645	0.536627807910917	0.411291143582857	0.454506413034664	0.535684174519938	0.410350557972739	0.00487636682236092	0.00530788385690607	0.00534316322138439
217	9.72667378427265	0.19	1.16375093802474	0.785268318287679	1.54223355776181	0.242322513568689	8.56000215581395	6.19677948412541	10.9232248275025	3.54	2.48	5.74	1.54335354728412	2.13193155021551	2.7205095531469	1.68159833953828	2.32289779691788	2.96419725429748	1.68449053449113	2.32745151165874	2.97010137297087	1.16375093802474	4.914910944456	-0.876387216642276	12.4986848765423	0.353160304035608	0.428844288134617	0.312303575641274	0.455231224915645	0.536627807910917	0.411291143582857	0.454506413034664	0.535684174519938	0.410350557972739	0.00487636682236092	0.00530788385690607	0.00534316322138439
217	9.72667378427265	0.19	1.17886342378126	0.795859287457856	1.56186756010465	0.224927861850918	7.32394692807972	5.20128864185959	9.44660521429984	4.45	2.74	6.47	1.05416657242189	1.48437446205895	1.914582351696	1.12128306862046	1.57888136025355	2.03647965188664	1.12092731382397	1.57897973556133	2.03713130044707	1.17886342378126	5.22058112059798	0.409837562632728	14.8635555176928	0.353160304035608	0.428844288134617	0.312303575641274	0.455231224915645	0.536627807910917	0.411291143582857	0.454506413034664	0.535684174519938	0.410350557972739	0.00487636682236092	0.00530788385690607	0.00534316322138439
217	9.72667378427265	0.19	1.17907056875232	0.800895027583284	1.55724610992135	0.250523232297504	8.07022404342526	5.89087828510602	10.2495698017445	4.21	2.55	6.47	1.25445361275756	1.71854199273369	2.18263037270982	1.34143273118853	1.83769926247601	2.33396579376349	1.33185225950849	1.82385407954689	2.3168691404455	1.17907056875232	5.25903006052115	-0.431069250615666	13.8104850723523	0.353160304035608	0.428844288134617	0.312303575641274	0.455231224915645	0.536627807910917	0.411291143582857	0.454506413034664	0.535684174519938	0.410350557972739	0.00487636682236092	0.00530788385690607	0.00534316322138439
217	9.72667378427265	0.19	1.18519211537097	0.803125165097317	1.56725906564462	0.264493606376768	8.93563287385856	6.60916844967866	11.2620972980385	4.35	2.95	6.36	1.36698410483234	1.84817018936412	2.3293562738959	1.45714588692491	1.9700694252765	2.48299296362809	1.46981776254279	1.98649155696592	2.5044939123775	1.18519211537097	5.46872530546855	0.304095849284988	15.1456340149161	0.353160304035608	0.428844288134617	0.312303575641274	0.455231224915645	0.536627807910917	0.411291143582857	0.454506413034664	0.535684174519938	0.410350557972739	0.00487636682236092	0.00530788385690607	0.00534316322138439
217	9.72667378427265	0.19	1.23148766165348	0.834525125418734	1.62845019788823	0.24262515946692	8.8266242690804	6.39180000169829	11.2614485364625	3.61	2.51	5.77	1.56344104771713	2.1590016413827	2.75456223504826	1.69953813380078	2.34694210301445	2.99434607222812	1.70488659010504	2.35458086457373	3.00193911827677	1.23148766165348	4.93283300718002	-0.227068502847462	13.4777177117238	0.353160304035608	0.428844288134617	0.312303575641274	0.455231224915645	0.536627807910917	0.411291143582857	0.454506413034664	0.535684174519938	0.410350557972739	0.00487636682236092	0.00530788385690607	0.00534316322138439
217	9.72667378427265	0.19	1.24303349607689	0.846918460891207	1.63914853126258	0.27239403341767	8.7795481817863	6.53924415883213	11.0198522047405	3.84	2.55	5.86	1.51223505907419	2.03031730286386	2.54839954665353	1.63251021344945	2.19179797054671	2.75108572764397	1.63719379776578	2.19698608809714	2.75779615178828	1.24303349607689	4.9581361513296	-0.383447959428057	13.2415560875494	0.353160304035608	0.428844288134617	0.312303575641274	0.455231224915645	0.536627807910917	0.411291143582857	0.454506413034664	0.535684174519938	0.410350557972739	0.00487636682236092	0.00530788385690607	0.00534316322138439
217	9.72667378427265	0.19	1.26990621074414	0.858476868208264	1.68133555328002	0.235766859611241	9.1691348514963	6.59171377576171	11.7465559272309	4.27	2.97	5.92	1.38588034600275	1.92777238405943	2.46966442211612	1.47990035010965	2.05855507968624	2.63720980926282	1.50110594288299	2.08877203779813	2.67584921463269	1.26990621074414	5.13742448476208	0.526313001979498	14.9544849406415	0.353160304035608	0.428844288134617	0.312303575641274	0.455231224915645	0.536627807910917	0.411291143582857	0.454506413034664	0.535684174519938	0.410350557972739	0.00487636682236092	0.00530788385690607	0.00534316322138439
217	9.72667378427265	0.19	1.27021580589704	0.860913835900155	1.67951777589393	0.2291176704138	8.58268348215561	6.12473197142481	11.0406349928864	4.41	3.16	6.44	1.25190415589571	1.75431303282787	2.25672190976003	1.33279976761901	1.86767332904258	2.40254689046615	1.3486643236135	1.89116333992831	2.43422182714193	1.27021580589704	5.19895435377004	-1.34688106310978	13.3846938682652	0.353160304035608	0.428844288134617	0.312303575641274	0.455231224915645	0.536627807910917	0.411291143582857	0.454506413034664	0.535684174519938	0.410350557972739	0.00487636682236092	0.00530788385690607	0.00534316322138439
217	9.72667378427265	0.19	1.28046780606419	0.873011142129357	1.68792446999903	0.30933032679716	10.9110085639225	8.36550153012998	13.4565155977149	3.73	2.53	6.28	1.98793278814721	2.59283338815424	3.19773398816127	2.15316655355063	2.80834551529599	3.46352447704135	2.14246833697477	2.795319903586	3.44762185935801	1.28046780606419	5.18868565378938	0.565732192011344	14.7269398766108	0.353160304035608	0.428844288134617	0.312303575641274	0.455231224915645	0.536627807910917	0.411291143582857	0.454506413034664	0.535684174519938	0.410350557972739	0.00487636682236092	0.00530788385690607	0.00534316322138439
217	9.72667378427265	0.19	1.30821576077936	0.890382923206213	1.7260485983525	0.266087347527205	8.58297311685493	6.35744395642484	10.808502277285	4.24	2.64	6.11	1.34588447633381	1.81703375726834	2.28818303820286	1.43827477959949	1.94176682524701	2.44525887089453	1.44171313172306	1.94664199387046	2.45085264734658	1.30821576077936	5.0480117290081	0.519503002989801	14.5904978193828	0.353160304035608	0.428844288134617	0.312303575641274	0.455231224915645	0.536627807910917	0.411291143582857	0.454506413034664	0.535684174519938	0.410350557972739	0.00487636682236092	0.00530788385690607	0.00534316322138439
217	9.72667378427265	0.19	1.30942032190213	0.88662456352721	1.73221608027706	0.275711049980415	9.50126245000974	7.09692389955537	11.9056010004641	3.82	2.38	6.07	1.65201079564068	2.21168894605378	2.77136709646689	1.78481415106931	2.38948422074292	2.99415429041654	1.77152569142045	2.37010198814708	2.97182292657679	1.30942032190213	4.99554440111281	-0.328703385251531	13.4067984459981	0.353160304035608	0.428844288134617	0.312303575641274	0.455231224915645	0.536627807910917	0.411291143582857	0.454506413034664	0.535684174519938	0.410350557972739	0.00487636682236092	0.00530788385690607	0.00534316322138439
217	9.72667378427265	0.19	1.31457576247145	0.887678974022062	1.74147255092083	0.231388002721349	8.81843443682906	6.30909095124935	11.3277779224088	4.47	2.65	6.6	1.27495414717606	1.78204746828209	2.28914078938813	1.35571279521149	1.89492662130277	2.43414044739405	1.34888913917735	1.88580102926336	2.42144408174243	1.31457576247145	5.41647427990881	0.609375746586023	15.2985674742641	0.353160304035608	0.428844288134617	0.312303575641274	0.455231224915645	0.536627807910917	0.411291143582857	0.454506413034664	0.535684174519938	0.410350557972739	0.00487636682236092	0.00530788385690607	0.00534316322138439
217	9.72667378427265	0.19	1.31911086699112	0.896263950100955	1.74195778388128	0.30433259443861	9.26354988451835	7.07684840039271	11.450251368644	4.11	2.4	6.64	1.5409525709557	2.01709718833779	2.49324180571988	1.65189561944189	2.16232093849404	2.6727462575462	1.62506421367087	2.12791613103953	2.62959122827258	1.31911086699112	5.13859177565708	-0.365294999650962	13.417702101081	0.353160304035608	0.428844288134617	0.312303575641274	0.455231224915645	0.536627807910917	0.411291143582857	0.454506413034664	0.535684174519938	0.410350557972739	0.00487636682236092	0.00530788385690607	0.00534316322138439
217	9.72667378427265	0.19	1.31931241342234	0.887103472447842	1.75152135439683	0.246415057349541	8.94618197651861	6.50356329339704	11.3888006596402	4.16	2.59	6.33	1.40149596969866	1.9278720631521	2.45424815660554	1.50064929487874	2.06426555247795	2.62788181007716	1.49497920916451	2.05772226394776	2.6184479492164	1.31931241342234	5.09278537547379	-1.39779431701165	12.7916813286206	0.353160304035608	0.428844288134617	0.312303575641274	0.455231224915645	0.536627807910917	0.411291143582857	0.454506413034664	0.535684174519938	0.410350557972739	0.00487636682236092	0.00530788385690607	0.00534316322138439
217	9.72667378427265	0.19	1.3206440013926	0.897066230403724	1.74422177238148	0.266037379355361	8.61510221473054	6.38095628521774	10.8492481442433	4.23	2.78	6.43	1.35521544854846	1.82971314805496	2.30421084756147	1.44875785503388	1.95600728913076	2.46325672322764	1.45232858399562	1.95930035343462	2.46749040598327	1.3206440013926	5.19673712473836	0.0758006329779501	14.3122912909386	0.353160304035608	0.428844288134617	0.312303575641274	0.455231224915645	0.536627807910917	0.411291143582857	0.454506413034664	0.535684174519938	0.410350557972739	0.00487636682236092	0.00530788385690607	0.00534316322138439
217	9.72667378427265	0.19	1.32476442169985	0.898531669375056	1.75099717402465	0.240460230273583	8.2685276090432	5.97413744406487	10.5629177740215	3.66	2.25	5.59	1.44245027675458	1.99642878150825	2.55040728626193	1.56544612788212	2.16666165618981	2.76787718449749	1.55848106443336	2.15732040257404	2.75623640134604	1.32476442169985	4.68132125115659	1.54574692467718	14.6495562605316	0.353160304035608	0.428844288134617	0.312303575641274	0.455231224915645	0.536627807910917	0.411291143582857	0.454506413034664	0.535684174519938	0.410350557972739	0.00487636682236092	0.00530788385690607	0.00534316322138439
217	9.72667378427265	0.19	1.33044368067323	0.903172585254428	1.75771477609203	0.250537045731596	8.79938798793712	6.42322056110617	11.1755554147681	3.73	2.66	5.97	1.52421451020177	2.08807322191645	2.65193193363112	1.65061554912141	2.26123429788309	2.87185304664477	1.65919517340647	2.27254884093321	2.88485603693207	1.33044368067323	4.84780832177909	-0.500525758311458	13.2401953801057	0.353160304035608	0.428844288134617	0.312303575641274	0.455231224915645	0.536627807910917	0.411291143582857	0.454506413034664	0.535684174519938	0.410350557972739	0.00487636682236092	0.00530788385690607	0.00534316322138439
217	9.72667378427265	0.19	1.34005422845688	0.913191107974322	1.76691734893944	0.20552228978048	7.6991247515182	5.33571941455743	10.062530088479	4	2.43	6.19	1.19111567702157	1.71870885224177	2.24630202746197	1.28050976433227	1.84769918639904	2.41488860846581	1.2707021086596	1.83441236437212	2.39683653042996	1.34005422845688	4.92699922063863	0.350492006735473	14.0926039501654	0.353160304035608	0.428844288134617	0.312303575641274	0.455231224915645	0.536627807910917	0.411291143582857	0.454506413034664	0.535684174519938	0.410350557972739	0.00487636682236092	0.00530788385690607	0.00534316322138439
217	9.72667378427265	0.19	1.3501342182468	0.916134263116118	1.78413417337748	0.273935980034574	9.12491843705352	6.80550925800111	11.4443276161059	4.22	2.88	6.25	1.4461379144354	1.93900118531755	2.4318644561997	1.54604483235363	2.07295772592903	2.59987061950443	1.55824582215095	2.08785477127872	2.62080595380509	1.3501342182468	5.17936888170262	0.447584781167143	14.8023731804864	0.353160304035608	0.428844288134617	0.312303575641274	0.455231224915645	0.536627807910917	0.411291143582857	0.454506413034664	0.535684174519938	0.410350557972739	0.00487636682236092	0.00530788385690607	0.00534316322138439
217	9.72667378427265	0.19	1.3675849098828	0.932581901220774	1.80258791854483	0.281575177031795	9.42023256261643	7.07092126032675	11.7695438649061	3.96	2.78	5.68	1.59223972385903	2.12126085724438	2.65028199062973	1.71346797247024	2.28276715225629	2.85206633204233	1.7345725659536	2.31065008834186	2.88998213781043	1.3675849098828	4.75440164537467	-0.491644236899217	13.2749489249436	0.353160304035608	0.428844288134617	0.312303575641274	0.455231224915645	0.536627807910917	0.411291143582857	0.454506413034664	0.535684174519938	0.410350557972739	0.00487636682236092	0.00530788385690607	0.00534316322138439
217	9.72667378427265	0.19	1.37390178858865	0.930558207423674	1.81724536975362	0.27366118300202	10.357711330441	7.72312586384979	12.9922967970323	3.47	2.45	5.45	1.95727460908117	2.6249585663439	3.29264252360662	2.13745959797794	2.86660995646396	3.59576031494997	2.14948019444844	2.88354069547277	3.61602116894073	1.37390178858865	4.68658376712134	0.00229400433503757	13.1832480193522	0.353160304035608	0.428844288134617	0.312303575641274	0.455231224915645	0.536627807910917	0.411291143582857	0.454506413034664	0.535684174519938	0.410350557972739	0.00487636682236092	0.00530788385690607	0.00534316322138439
217	9.72667378427265	0.19	1.37475086247265	0.927658407508666	1.82184331743664	0.275815089093924	9.19146994441739	6.8661315738436	11.5168083149912	3.86	2.33	6.46	1.5802322640439	2.11540620856867	2.65058015309344	1.70493579771088	2.28234282627479	2.85974985483871	1.67766174811657	2.24512282342948	2.81326837010782	1.37475086247265	5.14032164922622	-0.607773282906147	13.4212495533003	0.353160304035608	0.428844288134617	0.312303575641274	0.455231224915645	0.536627807910917	0.411291143582857	0.454506413034664	0.535684174519938	0.410350557972739	0.00487636682236092	0.00530788385690607	0.00534316322138439
217	9.72667378427265	0.19	1.38286218398034	0.932507857541992	1.83321651041869	0.20450726596754	7.9040867606065	5.47019703438364	10.3379764868294	4.1	2.55	5.66	1.19431796484946	1.72571348976734	2.25710901468521	1.28069351227883	1.85052066153561	2.42034781079239	1.28774885744061	1.86118523575275	2.43506542764313	1.38286218398034	4.76742155477555	-0.393409225771269	13.466564564903	0.353160304035608	0.428844288134617	0.312303575641274	0.455231224915645	0.536627807910917	0.411291143582857	0.454506413034664	0.535684174519938	0.410350557972739	0.00487636682236092	0.00530788385690607	0.00534316322138439
217	9.72667378427265	0.19	1.3851991355769	0.933186687624852	1.83721158352895	0.249011218762426	8.67016906796686	6.31934409553367	11.0209940404	3.98	2.84	5.69	1.41556153556369	1.94215691595624	2.46875229634879	1.52240842579216	2.08875133915311	2.65509425251407	1.54337650592534	2.11872660441758	2.69374802097138	1.3851991355769	4.73564273273899	1.31497998249529	15.1123546269003	0.353160304035608	0.428844288134617	0.312303575641274	0.455231224915645	0.536627807910917	0.411291143582857	0.454506413034664	0.535684174519938	0.410350557972739	0.00487636682236092	0.00530788385690607	0.00534316322138439
217	9.72667378427265	0.19	1.38750221345724	0.933652873907383	1.84135155300711	0.297248581745255	9.34707150076303	7.10317926318869	11.5909637383374	4.1	2.36	6.17	1.54926748965257	2.03868063342238	2.52809377719219	1.66112195633524	2.18586989319242	2.71061783004959	1.64432656717735	2.1633861015609	2.68398038110727	1.38750221345724	4.89512010562181	0.0899055601355057	13.7464666052197	0.353160304035608	0.428844288134617	0.312303575641274	0.455231224915645	0.536627807910917	0.411291143582857	0.454506413034664	0.535684174519938	0.410350557972739	0.00487636682236092	0.00530788385690607	0.00534316322138439
217	9.72667378427265	0.19	1.39738100090748	0.951407268861272	1.84335473295369	0.256527301911362	8.55268249244128	6.27939937316973	10.8259656117128	4.1	2.44	6.34	1.37010043922379	1.86610746395644	2.36211448868909	1.46908078403621	2.00092090897955	2.53276103392289	1.45557485595366	1.98261002153595	2.50811124446319	1.39738100090748	5.05694411339678	0.964636847229883	14.9116520433696	0.353160304035608	0.428844288134617	0.312303575641274	0.455231224915645	0.536627807910917	0.411291143582857	0.454506413034664	0.535684174519938	0.410350557972739	0.00487636682236092	0.00530788385690607	0.00534316322138439
217	9.72667378427265	0.19	1.40761123472756	0.952837301417227	1.86238516803789	0.25865694826387	8.80351774561558	6.47655601114468	11.1304794800865	3.76	2.64	5.96	1.52626853134508	2.07464153435095	2.62301453735682	1.65143435521005	2.24477818562729	2.83812201604453	1.65895482154118	2.25343876523307	2.85038825981325	1.40761123472756	4.87014376901418	-0.415624455059562	13.4068912834873	0.353160304035608	0.428844288134617	0.312303575641274	0.455231224915645	0.536627807910917	0.411291143582857	0.454506413034664	0.535684174519938	0.410350557972739	0.00487636682236092	0.00530788385690607	0.00534316322138439
217	9.72667378427265	0.19	1.40765051285892	0.960801208182446	1.8544998175354	0.24723650349325	8.69037532576633	6.32283724092376	11.0579134106089	3.75	2.38	5.6	1.49572300405095	2.05578505238993	2.61584710072891	1.61913952493541	2.22541394635297	2.83168836777054	1.6206920934908	2.22682846322242	2.83339596668248	1.40765051285892	4.7065607603675	0.843365666364967	14.1367581148068	0.353160304035608	0.428844288134617	0.312303575641274	0.455231224915645	0.536627807910917	0.411291143582857	0.454506413034664	0.535684174519938	0.410350557972739	0.00487636682236092	0.00530788385690607	0.00534316322138439
217	9.72667378427265	0.19	1.40818190191434	0.959611927315335	1.85675187651335	0.279795927953511	9.55233191273208	7.15955638993908	11.9451074355251	4	2.65	6.08	1.59666053666577	2.13027603492653	2.6638915331873	1.71629237454479	2.28988969819154	2.86348702183829	1.7213557521374	2.2958442493143	2.87158415615943	1.40818190191434	4.87500837211282	-0.348131337463439	13.4441282022513	0.353160304035608	0.428844288134617	0.312303575641274	0.455231224915645	0.536627807910917	0.411291143582857	0.454506413034664	0.535684174519938	0.410350557972739	0.00487636682236092	0.00530788385690607	0.00534316322138439
217	9.72667378427265	0.19	1.40971875201189	0.952093681017818	1.86734382300596	0.240605189602065	9.07780260084044	6.55985021460821	11.5957549870727	4.52	2.75	6.78	1.31101731011945	1.8142420875779	2.31746686503636	1.39245674386215	1.92694147540754	2.46142620695294	1.38712947847792	1.91934129381459	2.45209021530978	1.40971875201189	5.37313949216577	-2.49339757943074	12.323534945691	0.353160304035608	0.428844288134617	0.312303575641274	0.455231224915645	0.536627807910917	0.411291143582857	0.454506413034664	0.535684174519938	0.410350557972739	0.00487636682236092	0.00530788385690607	0.00534316322138439
217	9.72667378427265	0.19	1.41649144420402	0.961772795112049	1.87121009329599	0.235104116988293	8.35952707847797	6.00535494300229	10.7136992139536	3.89	2.24	5.87	1.37507878292412	1.91412638053795	2.45317397815179	1.48268926554668	2.06392148040288	2.64515369525908	1.46741891683799	2.04248993047178	2.61781933830282	1.41649144420402	4.85425905275475	0.632531521413999	14.0248664884573	0.353160304035608	0.428844288134617	0.312303575641274	0.455231224915645	0.536627807910917	0.411291143582857	0.454506413034664	0.535684174519938	0.410350557972739	0.00487636682236092	0.00530788385690607	0.00534316322138439
217	9.72667378427265	0.19	1.41928493865237	0.958018462112085	1.88055141519265	0.198529876416119	7.41896624258521	5.09162755285342	9.74630493231701	3.51	2.28	6	1.27754642823532	1.86150179407791	2.4454571599205	1.39332634962559	2.03020371098897	2.66708107235236	1.37792154045019	2.00881024732402	2.63888583180364	1.41928493865237	4.71469115822014	0.00114641911824837	13.1754423779065	0.353160304035608	0.428844288134617	0.312303575641274	0.455231224915645	0.536627807910917	0.411291143582857	0.454506413034664	0.535684174519938	0.410350557972739	0.00487636682236092	0.00530788385690607	0.00534316322138439
217	9.72667378427265	0.19	1.41941547607629	0.957253624196066	1.88157732795652	0.193005399009522	7.23795961190486	4.92721365086945	9.54870557294027	4.64	2.41	6.7	0.9617838997592	1.41283766345489	1.86389142715059	1.01907557627555	1.4969977730232	1.97491996977086	1.00211750270136	1.47164095838715	1.94253352792172	1.41941547607629	5.09019414606025	0.0517614552885959	14.1714921110616	0.353160304035608	0.428844288134617	0.312303575641274	0.455231224915645	0.536627807910917	0.411291143582857	0.454506413034664	0.535684174519938	0.410350557972739	0.00487636682236092	0.00530788385690607	0.00534316322138439
217	9.72667378427265	0.19	1.42444659976108	0.961521237222769	1.8873719622994	0.235782598019757	8.91838773716789	6.41156053648805	11.4252149378477	4.44	2.74	6.83	1.30142607994556	1.81026480622992	2.31910353251429	1.38450477697648	1.92582606913992	2.46714736130335	1.37741049682709	1.91529913101513	2.45309931764154	1.42444659976108	5.27224617164698	1.05652274672943	15.6940501822433	0.353160304035608	0.428844288134617	0.312303575641274	0.455231224915645	0.536627807910917	0.411291143582857	0.454506413034664	0.535684174519938	0.410350557972739	0.00487636682236092	0.00530788385690607	0.00534316322138439
217	9.72667378427265	0.19	1.43547483440248	0.967795899620493	1.90315376918447	0.316111881944392	9.89699666180585	7.62419779425234	12.1697955293594	4.07	2.71	6.43	1.67581490467992	2.1753809338374	2.67494696299488	1.79838312578039	2.3344871516731	2.87059117756581	1.79677312273418	2.33383435573932	2.86939018978861	1.43547483440248	4.89527431338941	0.0525197173813128	13.9304483306782	0.353160304035608	0.428844288134617	0.312303575641274	0.455231224915645	0.536627807910917	0.411291143582857	0.454506413034664	0.535684174519938	0.410350557972739	0.00487636682236092	0.00530788385690607	0.00534316322138439
217	9.72667378427265	0.19	1.45485787846476	0.985514737887552	1.92420101904198	0.27085923504725	9.93666487151531	7.39124183425807	12.4820879087725	3.63	2.46	5.99	1.80021630225606	2.42018141103789	3.04014651981972	1.95586560728913	2.62943379599292	3.3030019846967	1.94914085081218	2.62168033446208	3.29331404296617	1.45485787846476	4.72513604768897	-1.79011787137458	11.6201398851456	0.353160304035608	0.428844288134617	0.312303575641274	0.455231224915645	0.536627807910917	0.411291143582857	0.454506413034664	0.535684174519938	0.410350557972739	0.00487636682236092	0.00530788385690607	0.00534316322138439
217	9.72667378427265	0.19	1.46647314513647	0.998122500374377	1.93482378989857	0.244988934547531	9.14469524102214	6.63825057065048	11.6511399113938	4.15	2.8	5.63	1.43169058249447	1.97226270943106	2.51283483636765	1.53312006892118	2.11198954437859	2.690859019836	1.55368116442114	2.1414273947829	2.72969797880915	1.46647314513647	4.8275535964679	-0.642117239306479	13.2616534372006	0.353160304035608	0.428844288134617	0.312303575641274	0.455231224915645	0.536627807910917	0.411291143582857	0.454506413034664	0.535684174519938	0.410350557972739	0.00487636682236092	0.00530788385690607	0.00534316322138439
217	9.72667378427265	0.19	1.4687464290289	0.990055572845077	1.94743728521272	0.246179535946219	8.85778206508922	6.43776493834549	11.277799191833	4.15	2.72	5.9	1.39024584920784	1.91285249882746	2.43545914844708	1.48895411620799	2.04866614307876	2.60837816994952	1.50051934848638	2.06531878318636	2.62757087823941	1.4687464290289	4.86760202559077	0.0328035182098846	13.900962163246	0.353160304035608	0.428844288134617	0.312303575641274	0.455231224915645	0.536627807910917	0.411291143582857	0.454506413034664	0.535684174519938	0.410350557972739	0.00487636682236092	0.00530788385690607	0.00534316322138439
217	9.72667378427265	0.19	1.47752466577585	1.00121404604225	1.95383528550945	0.193231364106152	7.31986852675332	4.98466662625118	9.65507042725546	4.33	2.47	6.52	1.03548322526196	1.52058334867551	2.00568347208905	1.10429553123472	1.621632640536	2.13896974983727	1.09200465975368	1.60438420990608	2.11533096009154	1.47752466577585	4.9830775033913	-0.791120942792958	13.2036287018847	0.353160304035608	0.428844288134617	0.312303575641274	0.455231224915645	0.536627807910917	0.411291143582857	0.454506413034664	0.535684174519938	0.410350557972739	0.00487636682236092	0.00530788385690607	0.00534316322138439
217	9.72667378427265	0.19	1.48226033626375	1.00541192694835	1.95910874557915	0.2534894772275	9.06587447810108	6.6368428913809	11.4949060648213	4.24	2.53	6.45	1.40587985108644	1.92042066835625	2.43496148562605	1.50248776679473	2.05238631101742	2.60228485524011	1.49106117888754	2.03737412046129	2.5836756865176	1.48226033626375	5.10190552822908	0.420309837572628	14.5939534820675	0.353160304035608	0.428844288134617	0.312303575641274	0.455231224915645	0.536627807910917	0.411291143582857	0.454506413034664	0.535684174519938	0.410350557972739	0.00487636682236092	0.00530788385690607	0.00534316322138439
217	9.72667378427265	0.19	1.48653029148751	1.00110481060906	1.97195577236597	0.220411547836637	8.33380134939958	5.8867440873473	10.7808586114519	3.75	2.42	5.55	1.39144109079339	1.96984843709919	2.54825578340499	1.50610405038754	2.13217557638248	2.75824710237741	1.51012377849875	2.13753305524824	2.76602495587537	1.48653029148751	4.63655802256649	0.852357084766385	14.0699751253174	0.353160304035608	0.428844288134617	0.312303575641274	0.455231224915645	0.536627807910917	0.411291143582857	0.454506413034664	0.535684174519938	0.410350557972739	0.00487636682236092	0.00530788385690607	0.00534316322138439
217	9.72667378427265	0.19	1.48811466044942	1.00369475842445	1.97253456247439	0.230805934352309	9.24619766442356	6.61081847558205	11.8815768532651	3.89	3.03	6.73	1.51158986628736	2.11417977106109	2.71676967583483	1.62961144971201	2.27925023745543	2.92888902519884	1.63832590727201	2.29301883587548	2.9459306154949	1.48811466044942	5.18841277964863	0.87991629126879	15.4145391680895	0.353160304035608	0.428844288134617	0.312303575641274	0.455231224915645	0.536627807910917	0.411291143582857	0.454506413034664	0.535684174519938	0.410350557972739	0.00487636682236092	0.00530788385690607	0.00534316322138439
217	9.72667378427265	0.19	1.49016556930404	1.00663837603415	1.97369276257393	0.254241144890798	9.0809151632862	6.65267649025317	11.5091538363192	4.32	2.85	6.77	1.38615015886991	1.89209741593707	2.39804467300423	1.47874465285934	2.01848906383057	2.5582334748018	1.47849683013672	2.01826303491702	2.55680927569455	1.49016556930404	5.18103825590338	-0.128523286821422	14.2842628206774	0.353160304035608	0.428844288134617	0.312303575641274	0.455231224915645	0.536627807910917	0.411291143582857	0.454506413034664	0.535684174519938	0.410350557972739	0.00487636682236092	0.00530788385690607	0.00534316322138439
217	9.72667378427265	0.19	1.49096313421811	1.00973959531754	1.97218667311869	0.236570955185047	8.79968358178256	6.33162112744701	11.2677460361181	3.51	2.25	5.55	1.5868720074735	2.20543384853246	2.82399568959141	1.73042846706238	2.40494853759479	3.07946860812721	1.72357449723498	2.39505161953221	3.06578010618959	1.49096313421811	4.62914809642155	-0.931360134631651	12.3241513037191	0.353160304035608	0.428844288134617	0.312303575641274	0.455231224915645	0.536627807910917	0.411291143582857	0.454506413034664	0.535684174519938	0.410350557972739	0.00487636682236092	0.00530788385690607	0.00534316322138439
217	9.72667378427265	0.19	1.49246701599252	1.01045741418786	1.97447661779718	0.227084260647997	8.50134522391719	6.05258832501861	10.9501021228158	4.07	2.76	5.88	1.32899046610665	1.86667358573946	2.40435670537227	1.42602344208377	2.0029641745898	2.57990490709584	1.43870840954881	2.02162285746135	2.6042030370022	1.49246701599252	4.90130394173852	-0.0694053534974437	13.9866901167095	0.353160304035608	0.428844288134617	0.312303575641274	0.455231224915645	0.536627807910917	0.411291143582857	0.454506413034664	0.535684174519938	0.410350557972739	0.00487636682236092	0.00530788385690607	0.00534316322138439
217	9.72667378427265	0.19	1.4968126425745	1.01716380093281	1.9764614842162	0.188493678525465	7.70731062692259	5.21049839743614	10.204122856409	4.39	2.89	6.57	1.0686260259851	1.5806995987819	2.0927731715787	1.13808421281236	1.68344136753935	2.22879852226635	1.14247026006445	1.68991185111453	2.23631071047932	1.4968126425745	5.21121999257784	0.454774707714049	15.1262010657364	0.353160304035608	0.428844288134617	0.312303575641274	0.455231224915645	0.536627807910917	0.411291143582857	0.454506413034664	0.535684174519938	0.410350557972739	0.00487636682236092	0.00530788385690607	0.00534316322138439
217	9.72667378427265	0.19	1.4981021537579	1.00874280319543	1.98746150432037	0.207547210076974	8.93746877248596	6.21082596713081	11.6641115778411	4.15	2.81	5.7	1.34081280536249	1.92944910082748	2.51808539629248	1.43596037498592	2.06636783543504	2.69677529588417	1.45583899682298	2.09510668657656	2.73406143670973	1.4981021537579	4.75244768818881	0.797261814879954	14.754070392225	0.353160304035608	0.428844288134617	0.312303575641274	0.455231224915645	0.536627807910917	0.411291143582857	0.454506413034664	0.535684174519938	0.410350557972739	0.00487636682236092	0.00530788385690607	0.00534316322138439
217	9.72667378427265	0.19	1.49817564809859	1.01258913295574	1.98376216324144	0.253511990348599	9.59095960740147	7.02139412785825	12.1605250869447	4.23	2.87	6.26	1.48881549629111	2.03366582587168	2.57851615545225	1.59129569170409	2.17364990835821	2.75600412501232	1.60346220064483	2.18979927910998	2.77620471470259	1.49817564809859	5.0063900032857	0.268629790673793	14.4526435362833	0.353160304035608	0.428844288134617	0.312303575641274	0.455231224915645	0.536627807910917	0.411291143582857	0.454506413034664	0.535684174519938	0.410350557972739	0.00487636682236092	0.00530788385690607	0.00534316322138439
217	9.72667378427265	0.19	1.5088345459914	1.02929446913399	1.98837462284882	0.210750952472839	9.21636968777364	6.43173897636206	12.0010003991852	4.04	2.82	6.07	1.4219279611726	2.03755373277934	2.65317950438609	1.52693801053828	2.18802803521021	2.84911805988214	1.53994360828598	2.20725899375748	2.87291463950928	1.5088345459914	4.98696122222132	0.00299895900833437	14.2012945055056	0.353160304035608	0.428844288134617	0.312303575641274	0.455231224915645	0.536627807910917	0.411291143582857	0.454506413034664	0.535684174519938	0.410350557972739	0.00487636682236092	0.00530788385690607	0.00534316322138439
217	9.72667378427265	0.19	1.50970677666433	1.03052941935759	1.98888413397106	0.221309064154495	8.37512988294131	5.92234211728381	10.8279176485988	3.75	2.68	5.88	1.40079369503843	1.98094417762761	2.5610946602168	1.51635221608014	2.14436223143786	2.77237224679557	1.52679925014204	2.15900577008723	2.79031778911702	1.50970677666433	4.75630339834112	-0.17410447692778	13.2834449937255	0.353160304035608	0.428844288134617	0.312303575641274	0.455231224915645	0.536627807910917	0.411291143582857	0.454506413034664	0.535684174519938	0.410350557972739	0.00487636682236092	0.00530788385690607	0.00534316322138439
217	9.72667378427265	0.19	1.51332808320535	1.03274262283815	1.99391354357255	0.255075005853199	9.26518082405819	6.79310560191102	11.7372560462054	4.25	2.77	6.44	1.43573456366255	1.95821191767453	2.48068927168652	1.53401449855619	2.09225684815671	2.65049919775723	1.53729508541944	2.0948999740215	2.65571435689445	1.51332808320535	5.0426409489485	-0.94222846753353	13.427328400445	0.353160304035608	0.428844288134617	0.312303575641274	0.455231224915645	0.536627807910917	0.411291143582857	0.454506413034664	0.535684174519938	0.410350557972739	0.00487636682236092	0.00530788385690607	0.00534316322138439
217	9.72667378427265	0.19	1.51340313117637	1.0324004863922	1.99440577596054	0.249013682403142	9.74190185683674	7.10050523230279	12.3832984813707	3.86	2.76	6.23	1.63689675304531	2.24582434576568	2.85475193848604	1.76642369533108	2.42353546888739	3.08064724244369	1.77344399536337	2.43374854462202	3.09501115820694	1.51340313117637	4.99580835502379	0.459646288319245	14.5918201222322	0.353160304035608	0.428844288134617	0.312303575641274	0.455231224915645	0.536627807910917	0.411291143582857	0.454506413034664	0.535684174519938	0.410350557972739	0.00487636682236092	0.00530788385690607	0.00534316322138439
217	9.72667378427265	0.19	1.51387898090848	1.03094195965709	1.99681600215987	0.226423857144468	8.31512262882231	5.91549108841134	10.7147541692333	4.03	2.74	6.19	1.31099946874236	1.84280919132298	2.3746189139036	1.40821270383329	1.97945718197066	2.55070166010802	1.41464861274174	1.98705517081662	2.56209396831206	1.51387898090848	4.85364928656234	-0.140660578618712	13.7326295188641	0.353160304035608	0.428844288134617	0.312303575641274	0.455231224915645	0.536627807910917	0.411291143582857	0.454506413034664	0.535684174519938	0.410350557972739	0.00487636682236092	0.00530788385690607	0.00534316322138439
217	9.72667378427265	0.19	1.51700470059804	1.03320620873106	2.00080319246503	0.251847095011037	9.15922624467615	6.69448712161163	11.6239653677407	4.13	2.6	6.48	1.45151767572517	1.98592939960914	2.52034112349311	1.55527801462358	2.12789164435329	2.700505274083	1.54694451718882	2.11687533672697	2.68681285915864	1.51700470059804	5.04594279533472	-0.279607688181881	13.8855079687111	0.353160304035608	0.428844288134617	0.312303575641274	0.455231224915645	0.536627807910917	0.411291143582857	0.454506413034664	0.535684174519938	0.410350557972739	0.00487636682236092	0.00530788385690607	0.00534316322138439
217	9.72667378427265	0.19	1.53438217669436	1.03932686911294	2.02943748427578	0.25403232757033	10.1729762149573	7.45122139641897	12.8947310334957	3.95	2.81	6.08	1.68156731117481	2.29580405014572	2.91004078911663	1.81006177999748	2.47123450718661	3.13240723437573	1.82310659157661	2.49130295047812	3.15689295186168	1.53438217669436	5.06341687348942	-0.454800802671028	13.7688695311596	0.353160304035608	0.428844288134617	0.312303575641274	0.455231224915645	0.536627807910917	0.411291143582857	0.454506413034664	0.535684174519938	0.410350557972739	0.00487636682236092	0.00530788385690607	0.00534316322138439
217	9.72667378427265	0.19	1.53541099272655	1.0408182519095	2.03000373354359	0.213512513400681	8.33547173512914	5.83771644856824	10.83322702169	4.44	2.88	6.69	1.186062922968	1.69353788550473	2.20101284804145	1.26190195744227	1.80182579805566	2.34174963866906	1.264186459064	1.80548368782743	2.34489622352648	1.53541099272655	5.15958955011682	0.882654387810531	15.5027609843601	0.353160304035608	0.428844288134617	0.312303575641274	0.455231224915645	0.536627807910917	0.411291143582857	0.454506413034664	0.535684174519938	0.410350557972739	0.00487636682236092	0.00530788385690607	0.00534316322138439
217	9.72667378427265	0.19	1.53770615008617	1.037643811034	2.03776848913834	0.237411120598373	8.18030334075306	5.8912834060701	10.469323275436	4.09	2.69	6.21	1.28795297597947	1.78837874634958	2.28880451671968	1.38130674679808	1.91800451898046	2.45470229116285	1.38417477273951	1.92239166949507	2.45924102738601	1.53770615008617	4.76533172517691	-0.0498507206406399	13.705806951164	0.353160304035608	0.428844288134617	0.312303575641274	0.455231224915645	0.536627807910917	0.411291143582857	0.454506413034664	0.535684174519938	0.410350557972739	0.00487636682236092	0.00530788385690607	0.00534316322138439
217	9.72667378427265	0.19	1.54343221690402	1.05163354788596	2.03523088592207	0.264189960503683	8.81808016104358	6.5204284146778	11.1157319074094	3.47	2.3	5.24	1.65088955628744	2.23262575992742	2.81436196356739	1.80264065603461	2.43785052078589	3.07306038553716	1.80871520443073	2.44535224165029	3.083420586105	1.54343221690402	4.32492279859014	-0.665360858380757	11.9026828130135	0.353160304035608	0.428844288134617	0.312303575641274	0.455231224915645	0.536627807910917	0.411291143582857	0.454506413034664	0.535684174519938	0.410350557972739	0.00487636682236092	0.00530788385690607	0.00534316322138439
217	9.72667378427265	0.19	1.57246414823292	1.066117197347	2.07881109911884	0.218726418098588	8.7287575397568	6.15309571630444	11.3044193632092	4.21	2.63	6.36	1.30998261902113	1.85833622454985	2.40668983007857	1.40077539655908	1.98713450398988	2.57349361142068	1.39766547403928	1.98319927869598	2.56713276188619	1.57246414823292	4.97214569932504	-0.124058860612722	13.9487849963438	0.353160304035608	0.428844288134617	0.312303575641274	0.455231224915645	0.536627807910917	0.411291143582857	0.454506413034664	0.535684174519938	0.410350557972739	0.00487636682236092	0.00530788385690607	0.00534316322138439
217	9.72667378427265	0.19	1.57513373484199	1.06831240712571	2.08195506255828	0.236008407373546	8.67172788159075	6.23575945252255	11.1076963106589	4.05	2.72	6.21	1.37539018684297	1.91267952558492	2.44996886432687	1.47656924269447	2.05338367659343	2.63019811049239	1.48106646759684	2.06044429080793	2.63785734096294	1.57513373484199	4.92235709923397	-0.346017418724328	13.4678900944797	0.353160304035608	0.428844288134617	0.312303575641274	0.455231224915645	0.536627807910917	0.411291143582857	0.454506413034664	0.535684174519938	0.410350557972739	0.00487636682236092	0.00530788385690607	0.00534316322138439
217	9.72667378427265	0.19	1.5758467200453	1.05954555055595	2.09214788953466	0.291485495391109	10.4828957240715	7.93117802643467	13.0346134217084	3.93	2.53	5.73	1.79792693441178	2.37637845350584	2.9548299725999	1.93633157919573	2.55931237002637	3.18229316085701	1.94409233237034	2.56957859670934	3.19357106570384	1.5758467200453	4.72367748589998	0.420112211358848	14.1416106528006	0.353160304035608	0.428844288134617	0.312303575641274	0.455231224915645	0.536627807910917	0.411291143582857	0.454506413034664	0.535684174519938	0.410350557972739	0.00487636682236092	0.00530788385690607	0.00534316322138439
217	9.72667378427265	0.19	1.57645044791984	1.07357917258097	2.07932172325872	0.20758344252889	9.31541571222488	6.47378185953449	12.1570495649153	4.56	2.93	6.55	1.28250180176848	1.84544949063358	2.40839717949868	1.3609406344845	1.95831865283052	2.55569667117654	1.36865470209278	1.96945569016756	2.56913635015663	1.57645044791984	5.25976476439663	1.41446751794132	16.3758811904546	0.353160304035608	0.428844288134617	0.312303575641274	0.455231224915645	0.536627807910917	0.411291143582857	0.454506413034664	0.535684174519938	0.410350557972739	0.00487636682236092	0.00530788385690607	0.00534316322138439
217	9.72667378427265	0.19	1.58087867039557	1.07158137504648	2.09017596574466	0.263752088126653	9.68802433668994	7.16085253319058	12.2151961401893	4	2.57	6.22	1.59690377892651	2.16047497164406	2.7240461643616	1.71654814724853	2.32234362438884	2.92813910152914	1.71354542935018	2.31779985596048	2.92190216350786	1.58087867039557	4.78176544235484	0.0415649482518464	13.8977545123942	0.353160304035608	0.428844288134617	0.312303575641274	0.455231224915645	0.536627807910917	0.411291143582857	0.454506413034664	0.535684174519938	0.410350557972739	0.00487636682236092	0.00530788385690607	0.00534316322138439
217	9.72667378427265	0.19	1.58927127056992	1.08281735888301	2.09572518225683	0.287245287131139	10.8591666360816	8.1884638964633	13.5298693756999	3.93	2.89	5.96	1.85682697877889	2.4624390889286	3.06805119907832	1.99983870295751	2.65209470241183	3.30435070186615	2.02389569212819	2.68546646926642	3.34251619046636	1.58927127056992	4.90695982442521	-0.783106023622362	13.3169738559189	0.353160304035608	0.428844288134617	0.312303575641274	0.455231224915645	0.536627807910917	0.411291143582857	0.454506413034664	0.535684174519938	0.410350557972739	0.00487636682236092	0.00530788385690607	0.00534316322138439
217	9.72667378427265	0.19	1.59148657055469	1.08258605495402	2.10038708615536	0.221437740393522	8.77775057179776	6.20800840674411	11.3474927368514	4.28	2.94	6.05	1.30391143851806	1.8436523640322	2.38339328954634	1.39222009226923	1.96851549004166	2.54481088781408	1.40861892657415	1.9937495629309	2.57621184233162	1.59148657055469	4.89025657311059	0.617303705239399	14.8128529140643	0.353160304035608	0.428844288134617	0.312303575641274	0.455231224915645	0.536627807910917	0.411291143582857	0.454506413034664	0.535684174519938	0.410350557972739	0.00487636682236092	0.00530788385690607	0.00534316322138439
217	9.72667378427265	0.19	1.59569706312864	1.08126021585043	2.11013391040685	0.273790729833053	10.1294808245432	7.5537873797571	12.7051742693292	4.05	2.4	5.54	1.66689154262586	2.23526888814347	2.80364623366108	1.78961165727273	2.39983415661164	3.01005665595055	1.79297532918961	2.40641332267386	3.01631653934465	1.59569706312864	4.63514012505866	0.359475858761517	13.8320171950707	0.353160304035608	0.428844288134617	0.312303575641274	0.455231224915645	0.536627807910917	0.411291143582857	0.454506413034664	0.535684174519938	0.410350557972739	0.00487636682236092	0.00530788385690607	0.00534316322138439
217	9.72667378427265	0.19	1.60557584627219	1.09373766421183	2.11741402833254	0.228412762569528	8.75464467227966	6.24243247433087	11.2668568702285	4.19	2.5	5.96	1.33642406794826	1.87425621253896	2.41208835712965	1.42992945555824	2.00539202327224	2.58085459098624	1.42833735418826	2.00256086885929	2.5782943263042	1.60557584627219	4.69594376421204	-1.65989223062298	11.8751243678082	0.353160304035608	0.428844288134617	0.312303575641274	0.455231224915645	0.536627807910917	0.411291143582857	0.454506413034664	0.535684174519938	0.410350557972739	0.00487636682236092	0.00530788385690607	0.00534316322138439
217	9.72667378427265	0.19	1.6195853060372	1.10110212876349	2.1380684833109	0.264984373578423	9.74057224699762	7.20773031386304	12.2734141801322	3.9	2.45	6.47	1.64466128227384	2.22260563925595	2.80054999623807	1.77263684531319	2.3955526230294	3.0184684007456	1.9950141502311	2.36774452765028	2.98401500034068	1.6195853060372	5.01924867403232	0.570124510521884	14.4479617560448	0.353160304035608	0.428844288134617	0.312303575641274	0.455231224915645	0.536627807910917	0.411291143582857	0.454506413034664	0.535684174519938	0.410350557972739	0.00487636682236092	0.00530788385690607	0.00534316322138439
217	9.72667378427265	0.19	1.62974674578789	1.11016790848393	2.14932558309185	0.259229087283822	8.6012545607929	6.3311421774408	10.871366944145	3.65	2.54	5.94	1.53175351733005	2.08098342411121	2.63021333089238	1.66278820399295	2.25900228148222	2.85521635897148	1.66465823029843	2.26065485246798	2.85727242150353	1.62974674578789	4.60093264445971	-0.127485328942732	13.15510452102	0.353160304035608	0.428844288134617	0.312303575641274	0.455231224915645	0.536627807910917	0.411291143582857	0.454506413034664	0.535684174519938	0.410350557972739	0.00487636682236092	0.00530788385690607	0.00534316322138439
217	9.72667378427265	0.19	1.63751179371904	1.11791318167485	2.15711040576323	0.277657667792739	10.4769473931332	7.83856996663406	13.1153248196324	4.28	2.95	5.72	1.64668095088894	2.2009358555418	2.75519076019465	1.75823780700064	2.35004153652707	2.94184526605349	1.78742165868584	2.38857192238728	2.99229394159639	1.63751179371904	4.89457649288432	0.606099505721443	14.7515806820125	0.353160304035608	0.428844288134617	0.312303575641274	0.455231224915645	0.536627807910917	0.411291143582857	0.454506413034664	0.535684174519938	0.410350557972739	0.00487636682236092	0.00530788385690607	0.00534316322138439
217	9.72667378427265	0.19	1.65452351058128	1.1153761050864	2.19367091607617	0.230411313199694	9.63591906348045	6.88640438285588	12.385433744105	3.83	2.64	5.46	1.59934143580507	2.23790584657723	2.8764702573494	1.72743322374018	2.41714047071753	3.10684771769488	1.7483590946099	2.44666934972631	3.14453585345501	1.65452351058128	4.62340830025308	-0.292834466796952	13.3534052567599	0.353160304035608	0.428844288134617	0.312303575641274	0.455231224915645	0.536627807910917	0.411291143582857	0.454506413034664	0.535684174519938	0.410350557972739	0.00487636682236092	0.00530788385690607	0.00534316322138439
217	9.72667378427265	0.19	1.66116889340106	1.12911558946215	2.19322219733997	0.227291026380223	8.77095763359206	6.24602783503926	11.2958874321449	3.8	2.4	6.43	1.45875310802565	2.04844775692282	2.63814240582	1.57665154877618	2.21400613357438	2.85136071837257	1.5562702482891	2.18604547299049	2.81453689079198	1.66116889340106	4.66453074060053	0.904827304920214	14.2944811391432	0.353160304035608	0.428844288134617	0.312303575641274	0.455231224915645	0.536627807910917	0.411291143582857	0.454506413034664	0.535684174519938	0.410350557972739	0.00487636682236092	0.00530788385690607	0.00534316322138439
217	9.72667378427265	0.19	1.66525606924487	1.12885295753224	2.2016591809575	0.183518492004722	7.5746633036944	5.08017164983884	10.06915495755	4.22	2.65	6.07	1.07924732933938	1.60918482772457	2.13912232610977	1.15377637160696	1.72030949839228	2.2868426251776	1.15635112909859	1.72502241806651	2.29207312254575	1.66525606924487	4.73094100410937	-0.398093886301979	13.4073219057326	0.353160304035608	0.428844288134617	0.312303575641274	0.455231224915645	0.536627807910917	0.411291143582857	0.454506413034664	0.535684174519938	0.410350557972739	0.00487636682236092	0.00530788385690607	0.00534316322138439
217	9.72667378427265	0.19	1.69605795391546	1.14521076864529	2.24690513918563	0.22257760176182	8.56362528800532	6.064828652002	11.0624219240086	3.76	2.52	5.48	1.42881704868448	2.01751022364143	2.60620339859838	1.54593498977202	2.18288244098269	2.81982989219337	1.55736366867015	2.19906650650089	2.84184584758607	1.69605795391546	4.3776703654423	1.02233204846695	14.2109156106299	0.353160304035608	0.428844288134617	0.312303575641274	0.455231224915645	0.536627807910917	0.411291143582857	0.454506413034664	0.535684174519938	0.410350557972739	0.00487636682236092	0.00530788385690607	0.00534316322138439
217	9.72667378427265	0.19	1.70105495390442	1.15122011208604	2.25088979572279	0.26968852352906	9.61790456279152	7.14681347301405	12.088995652569	4.17	2.59	5.95	1.53636960929767	2.06758667078609	2.59880373227451	1.64461864531396	2.21326402774385	2.78190941017375	1.64957861581095	2.22054978464685	2.78706444504139	1.70105495390442	4.7688637564072	0.0353027715804127	13.6327647989149	0.353160304035608	0.428844288134617	0.312303575641274	0.455231224915645	0.536627807910917	0.411291143582857	0.454506413034664	0.535684174519938	0.410350557972739	0.00487636682236092	0.00530788385690607	0.00534316322138439
217	9.72667378427265	0.19	1.70865854660066	1.15579665612946	2.26152043707187	0.235097633366672	8.74406346229589	6.28155554107501	11.2065713835168	3.96	2.65	5.98	1.41294800954365	1.96685470399582	2.52076139844798	1.52033201771081	2.11633560504164	2.71233919237248	1.52640299337056	2.12475619403993	2.72329096256057	1.70865854660066	4.66944341983188	-1.09127461406985	12.5270492496092	0.353160304035608	0.428844288134617	0.312303575641274	0.455231224915645	0.536627807910917	0.411291143582857	0.454506413034664	0.535684174519938	0.410350557972739	0.00487636682236092	0.00530788385690607	0.00534316322138439
217	9.72667378427265	0.19	1.71187272401994	1.15397874114297	2.26976670689692	0.224441064971794	8.27744981521616	5.8750888625491	10.6798107678832	3.84	2.45	6.02	1.36111003059796	1.91767652112986	2.47424301166176	1.46968559219231	2.07064931580283	2.67161303941334	1.46414327871794	2.06206332265441	2.66142446756024	1.71187272401994	4.49718699035055	-0.258021113001908	13.1937632929517	0.353160304035608	0.428844288134617	0.312303575641274	0.455231224915645	0.536627807910917	0.411291143582857	0.454506413034664	0.535684174519938	0.410350557972739	0.00487636682236092	0.00530788385690607	0.00534316322138439
217	9.72667378427265	0.19	1.73802009233479	1.18452212394683	2.29151806072275	0.211555000305914	8.31505696007742	5.80880491491393	10.8213090052409	3.41	2.41	5.68	1.49480738766368	2.13975314282907	2.78469889799445	1.63574372432498	2.34149750922612	3.04725129412725	1.63618509787346	2.34230190828239	3.04885303772399	1.73802009233479	4.37957902770787	-0.483677014914056	12.300370143708	0.353160304035608	0.428844288134617	0.312303575641274	0.455231224915645	0.536627807910917	0.411291143582857	0.454506413034664	0.535684174519938	0.410350557972739	0.00487636682236092	0.00530788385690607	0.00534316322138439
217	9.72667378427265	0.19	1.7453008371763	1.18227564923259	2.30832602512001	0.254139723776	10.3394802124908	7.57396131788489	13.1049991070968	3.97	2.64	5.66	1.70269456002874	2.32440805708383	2.94612155413893	1.83197858816007	2.50089821785327	3.16981784754647	1.84855834035394	2.52273879288869	3.19703170680843	1.7453008371763	4.60621105645757	-0.314824916407332	13.2927892354039	0.353160304035608	0.428844288134617	0.312303575641274	0.455231224915645	0.536627807910917	0.411291143582857	0.454506413034664	0.535684174519938	0.410350557972739	0.00487636682236092	0.00530788385690607	0.00534316322138439
217	9.72667378427265	0.19	1.75414671182605	1.18679769487761	2.32149572877449	0.208269309446962	8.38398679364755	5.83180181242349	10.9361717748716	4.08	2.29	5.94	1.27981854467138	1.83990850888176	2.39999847309214	1.37317678459994	1.97412333232995	2.57506988005997	1.36031782447629	1.95520116853632	2.55059007635924	1.75414671182605	4.70606296268527	0.474954898170258	13.8876163912612	0.353160304035608	0.428844288134617	0.312303575641274	0.455231224915645	0.536627807910917	0.411291143582857	0.454506413034664	0.535684174519938	0.410350557972739	0.00487636682236092	0.00530788385690607	0.00534316322138439
217	9.72667378427265	0.19	1.85475186059892	1.25566928170946	2.45383443948837	0.254655455870043	10.2698338444598	7.52667520134669	13.012992487573	3.34	2.32	5.49	1.97110836774646	2.68949501402142	3.40788166029638	2.16207550097975	2.950061688628	3.73804787627625	2.16126736629856	2.94942695170556	3.73844506753203	1.85475186059892	4.27484155444665	-0.758225356573327	11.8586003828656	0.353160304035608	0.428844288134617	0.312303575641274	0.455231224915645	0.536627807910917	0.411291143582857	0.454506413034664	0.535684174519938	0.410350557972739	0.00487636682236092	0.00530788385690607	0.00534316322138439
217	9.72667378427265	0.19	1.87234958642254	1.26713066526031	2.47756850758476	0.205781837116066	9.60085383017155	6.65601380942962	12.5456938509135	3.86	2.44	5.39	1.53481965327187	2.21387448533562	2.89292931739937	1.65631999990437	2.38913059232885	3.12194118475333	1.66619690345527	2.40414375111651	3.14172319459942	1.87234958642254	4.4842057112642	0.307870646439983	13.74716909012	0.353160304035608	0.428844288134617	0.312303575641274	0.455231224915645	0.536627807910917	0.411291143582857	0.454506413034664	0.535684174519938	0.410350557972739	0.00487636682236092	0.00530788385690607	0.00534316322138439
217	9.72667378427265	0.19	1.9701072027617	1.32723427146709	2.61298013405631	0.220006021809573	9.77266413748268	6.89972268394326	12.6456055910221	4.14	2.82	6.17	1.49293878416292	2.11457619150392	2.73621359884493	1.59929035710657	2.2652109706799	2.93113158425323	1.60994208736738	2.2809338795615	2.95066072583632	1.9701072027617	4.75133106178424	-0.0364636846589562	13.8763470984929	0.353160304035608	0.428844288134617	0.312303575641274	0.455231224915645	0.536627807910917	0.411291143582857	0.454506413034664	0.535684174519938	0.410350557972739	0.00487636682236092	0.00530788385690607	0.00534316322138439
217	9.72667378427265	0.2	0.839081620547241	0.578264258626514	1.09989898246797	0.381404799301524	8.70986518870551	6.97802788165785	10.4417024957532	4.21	2.75	6.63	1.48843586596418	1.85784235237279	2.22724883878141	1.59193079496772	1.9870231029549	2.38211541094208	1.58825819049835	1.98344102259725	2.37704602563668	0.839081620547241	5.58890228717222	0.623524423793084	14.9904776400033	0.353160304035608	0.428844288134617	0.312303575641274	0.455231224915645	0.536627807910917	0.411291143582857	0.454506413034664	0.535684174519938	0.410350557972739	0.00487636682236092	0.00530788385690607	0.00534316322138439
217	9.72667378427265	0.2	0.911163465547903	0.628793705162423	1.19353322593338	0.336086212938435	9.68427895631435	7.55915998870071	11.809397923928	3.68	2.57	5.33	1.81534843517813	2.32570029943176	2.83605216368538	1.9688124210239	2.52230786573539	3.07580331044688	1.99184867792933	2.55185353946659	3.10975777692401	0.911163465547903	4.9148294685703	0.174890934130426	13.3358357869595	0.353160304035608	0.428844288134617	0.312303575641274	0.455231224915645	0.536627807910917	0.411291143582857	0.454506413034664	0.535684174519938	0.410350557972739	0.00487636682236092	0.00530788385690607	0.00534316322138439
217	9.72667378427265	0.2	1.05171442822967	0.725786993581452	1.37764186287789	0.304092313230592	8.9216316318567	6.81444576511606	11.0288174985974	4.01	2.77	6.66	1.51658612355942	1.9855499917024	2.45451385984538	1.62983241222315	2.13381467909706	2.63779694597096	1.62698801479988	2.13010182054797	2.63178975515454	1.05171442822967	5.62819455271017	0.34867593865903	15.1111425230023	0.353160304035608	0.428844288134617	0.312303575641274	0.455231224915645	0.536627807910917	0.411291143582857	0.454506413034664	0.535684174519938	0.410350557972739	0.00487636682236092	0.00530788385690607	0.00534316322138439
217	9.72667378427265	0.2	1.07207449781972	0.732535270799011	1.41161372484044	0.264638164646705	8.21105018595308	6.07403074314082	10.3480696287653	4.14	2.42	6.56	1.31529154668488	1.77804910045696	2.24080665422903	1.40910992931014	1.90487549970936	2.40064107010858	1.38935552242187	1.87811781686617	2.36808695904694	1.07207449781972	5.29058700262985	-1.06800397206853	12.9233496713373	0.353160304035608	0.428844288134617	0.312303575641274	0.455231224915645	0.536627807910917	0.411291143582857	0.454506413034664	0.535684174519938	0.410350557972739	0.00487636682236092	0.00530788385690607	0.00534316322138439
217	9.72667378427265	0.2	1.17235188514107	0.802518314152977	1.54218545612917	0.225502521426333	8.7151630473284	6.19345223229717	11.2368738623596	3.74	2.53	6	1.46759417468742	2.06513621805495	2.66267826142249	1.58902012881009	2.23600166573501	2.88298320265993	1.58869368804943	2.23474222250342	2.88087204898879	1.17235188514107	4.99666135734231	-1.14460236027674	12.6661091420667	0.353160304035608	0.428844288134617	0.312303575641274	0.455231224915645	0.536627807910917	0.411291143582857	0.454506413034664	0.535684174519938	0.410350557972739	0.00487636682236092	0.00530788385690607	0.00534316322138439
217	9.72667378427265	0.2	1.19144625873637	0.820299910722808	1.56259260674993	0.218911846190397	7.5611185806418	5.33121079172974	9.79102636955386	4.06	2.58	6.21	1.1743836774014	1.66559803971306	2.15681240202472	1.26059269116702	1.78786605747991	2.31513942379281	1.25844612187225	1.7844136727632	2.31170511103862	1.19144625873637	5.23893497318785	-0.402069223604049	13.5194232060373	0.353160304035608	0.428844288134617	0.312303575641274	0.455231224915645	0.536627807910917	0.411291143582857	0.454506413034664	0.535684174519938	0.410350557972739	0.00487636682236092	0.00530788385690607	0.00534316322138439
217	9.72667378427265	0.2	1.20506417481502	0.828243382023346	1.5818849676067	0.376868694327033	11.4604113909072	9.15960315712648	13.761219624688	4.07	2.39	5.95	2.01153378871914	2.51681261185378	3.02209143498841	2.15844055252173	2.7006210062136	3.24280145990547	2.14835764048507	2.68771481055764	3.22782896210992	1.20506417481502	4.90173212262801	0.937448269188783	14.6261545794335	0.353160304035608	0.428844288134617	0.312303575641274	0.455231224915645	0.536627807910917	0.411291143582857	0.454506413034664	0.535684174519938	0.410350557972739	0.00487636682236092	0.00530788385690607	0.00534316322138439
217	9.72667378427265	0.2	1.2064640263337	0.834730128700445	1.57819792396695	0.298395982115452	9.1051936635045	6.92535577365635	11.2850315533527	4.4	2.85	6.71	1.41923449884198	1.86595539467288	2.31267629050377	1.51135804423986	1.98707591890747	2.46279379357507	1.51159627556414	1.9879674003329	2.4633941334625	1.2064640263337	5.60881371323254	0.2307596907898	15.0917354753981	0.353160304035608	0.428844288134617	0.312303575641274	0.455231224915645	0.536627807910917	0.411291143582857	0.454506413034664	0.535684174519938	0.410350557972739	0.00487636682236092	0.00530788385690607	0.00534316322138439
217	9.72667378427265	0.2	1.21410640634867	0.837668087480128	1.59054472521721	0.230180995713249	7.38724223847081	5.27799551160987	9.49648896533174	3.78	2.48	6.44	1.23765526727081	1.73225976546162	2.22686426365243	1.33834077510971	1.87318224913432	2.40802372315893	1.32557353945572	1.85488154052361	2.38482295042741	1.21410640634867	5.01797065261795	0.376154796948359	14.2906200385498	0.353160304035608	0.428844288134617	0.312303575641274	0.455231224915645	0.536627807910917	0.411291143582857	0.454506413034664	0.535684174519938	0.410350557972739	0.00487636682236092	0.00530788385690607	0.00534316322138439
217	9.72667378427265	0.2	1.24382773239492	0.851785008753502	1.63587045603635	0.297515728640579	9.52065155190649	7.23654968167523	11.8047534221377	4.45	2.6	5.66	1.46688949517597	1.92988984572125	2.39289019626654	1.56030859466808	2.05279519891871	2.54528180316935	1.57118538914315	2.06761413964389	2.56404881913401	1.24382773239492	5.15513359537426	-0.279329750269044	13.8129446374355	0.353160304035608	0.428844288134617	0.312303575641274	0.455231224915645	0.536627807910917	0.411291143582857	0.454506413034664	0.535684174519938	0.410350557972739	0.00487636682236092	0.00530788385690607	0.00534316322138439
217	9.72667378427265	0.2	1.25850876418969	0.864487500495042	1.65253002788434	0.227701254296249	8.49779119768949	6.05435237167251	10.9412300237065	3.9	2.47	5.53	1.38201498723393	1.93977391348088	2.49753283972782	1.48962122342753	2.09080828852335	2.69199535361918	1.49741679426707	2.10094265718094	2.7071087490309	1.25850876418969	4.80174423198589	-0.763336262797173	12.8937298306982	0.353160304035608	0.428844288134617	0.312303575641274	0.455231224915645	0.536627807910917	0.411291143582857	0.454506413034664	0.535684174519938	0.410350557972739	0.00487636682236092	0.00530788385690607	0.00534316322138439
217	9.72667378427265	0.2	1.27595946566902	0.877986473012313	1.67393245832573	0.270725796321125	9.41170961842774	6.99994684807643	11.8234723887791	4.28	2.82	6.36	1.46974593517027	1.97613242713241	2.48251891909454	1.56922766642294	2.10988960946671	2.65055155251047	1.5757782774848	2.11869519118799	2.66032395792292	1.27595946566902	5.38876281174717	0.823032170374272	15.3334971517669	0.353160304035608	0.428844288134617	0.312303575641274	0.455231224915645	0.536627807910917	0.411291143582857	0.454506413034664	0.535684174519938	0.410350557972739	0.00487636682236092	0.00530788385690607	0.00534316322138439
217	9.72667378427265	0.2	1.28132826532987	0.885715018327677	1.67694151233206	0.28469565401208	8.94608947298615	6.73210937786663	11.1600695681057	3.75	2.59	6.08	1.59036903332834	2.11339163828774	2.63641424324715	1.72130659297156	2.28739046364758	2.8534743343236	1.72279322566649	2.28838297369058	2.85458342858111	1.28132826532987	5.07792435703404	-0.537538674314583	13.0950037064242	0.353160304035608	0.428844288134617	0.312303575641274	0.455231224915645	0.536627807910917	0.411291143582857	0.454506413034664	0.535684174519938	0.410350557972739	0.00487636682236092	0.00530788385690607	0.00534316322138439
217	9.72667378427265	0.2	1.28632976620816	0.878865134716594	1.69379439769973	0.278974376364243	8.88465557636871	6.6545817024876	11.1147294502498	4.55	2.97	6.67	1.32100467115277	1.76369786151685	2.20639105188094	1.40209055706801	1.87195713319915	2.34182370933029	1.40882220286284	1.88177453879949	2.35250034172966	1.28632976620816	5.31445782164459	-0.555063055562709	14.2679085329014	0.353160304035608	0.428844288134617	0.312303575641274	0.455231224915645	0.536627807910917	0.411291143582857	0.454506413034664	0.535684174519938	0.410350557972739	0.00487636682236092	0.00530788385690607	0.00534316322138439
217	9.72667378427265	0.2	1.28677443241148	0.888020121993888	1.68552874282907	0.309275408904186	9.51622978210034	7.29583526746869	11.736624296732	3.92	2.55	6.5	1.65776577198599	2.16228566473555	2.66680555748511	1.78587168307786	2.3293789777975	2.87288627251715	1.77271571137861	2.31216322748064	2.85324848265434	1.28677443241148	5.20902795745015	-0.245584637132359	13.7206328490483	0.353160304035608	0.428844288134617	0.312303575641274	0.455231224915645	0.536627807910917	0.411291143582857	0.454506413034664	0.535684174519938	0.410350557972739	0.00487636682236092	0.00530788385690607	0.00534316322138439
217	9.72667378427265	0.2	1.2903019386613	0.890485701608249	1.69011817571436	0.290389892055678	9.44961199076858	7.14329718612976	11.7559267954074	3.85	2.54	5.81	1.64904222930811	2.18145890018561	2.71387557106312	1.77982523774518	2.35446705769521	2.92910887764524	1.78486042298185	2.36085011619189	2.9380607741944	1.2903019386613	4.90669525228147	-0.236378712674144	13.454332960615	0.353160304035608	0.428844288134617	0.312303575641274	0.455231224915645	0.536627807910917	0.411291143582857	0.454506413034664	0.535684174519938	0.410350557972739	0.00487636682236092	0.00530788385690607	0.00534316322138439
217	9.72667378427265	0.2	1.29714691504397	0.892644544250632	1.70164928583731	0.261590406121599	8.9456678967965	6.59908450810086	11.2922512854921	4.31	2.92	6.6	1.37815880545766	1.86822141276351	2.35828402006936	1.47058550025651	1.99351432505371	2.51644314985091	1.47680803786919	2.00175010816054	2.52633174059554	1.29714691504397	5.49632893626008	-0.560759850843686	14.142411039028	0.353160304035608	0.428844288134617	0.312303575641274	0.455231224915645	0.536627807910917	0.411291143582857	0.454506413034664	0.535684174519938	0.410350557972739	0.00487636682236092	0.00530788385690607	0.00534316322138439
217	9.72667378427265	0.2	1.29726429241489	0.896177856513906	1.69835072831587	0.254533721064813	9.09033106040314	6.66144859398227	11.519213526824	4	2.68	6.42	1.48667948106626	2.02874922367623	2.5708189662862	1.59820801168137	2.18094303732925	2.76367806297712	1.59557228935783	2.17833755161422	2.76061138088901	1.29726429241489	5.21405746542383	0.302966923397506	14.4860619950945	0.353160304035608	0.428844288134617	0.312303575641274	0.455231224915645	0.536627807910917	0.411291143582857	0.454506413034664	0.535684174519938	0.410350557972739	0.00487636682236092	0.00530788385690607	0.00534316322138439
217	9.72667378427265	0.2	1.30179993484982	0.888974747011594	1.71462512268805	0.232909219826547	8.02306421788715	5.7497693522991	10.2963590834752	4.24	2.46	6.08	1.21645737467675	1.69740993722669	2.17836249977664	1.2998715491475	1.81380369799437	2.32773584684125	1.29401171725648	1.80533608280392	2.31851032484781	1.30179993484982	5.09157255462348	0.685105010102209	14.8338479547719	0.353160304035608	0.428844288134617	0.312303575641274	0.455231224915645	0.536627807910917	0.411291143582857	0.454506413034664	0.535684174519938	0.410350557972739	0.00487636682236092	0.00530788385690607	0.00534316322138439
217	9.72667378427265	0.2	1.31029195242443	0.898145145973736	1.72243875887512	0.256898482708381	8.5231736662979	6.25993630619905	10.7864110263968	4.11	2.72	6.64	1.36184954082775	1.85421697219963	2.34658440357152	1.45974992024655	1.98751256738909	2.51527521453163	1.45482619741216	1.98083892000536	2.50861995450875	1.31029195242443	5.22184799563551	-0.135698425441266	14.4206330440505	0.353160304035608	0.428844288134617	0.312303575641274	0.455231224915645	0.536627807910917	0.411291143582857	0.454506413034664	0.535684174519938	0.410350557972739	0.00487636682236092	0.00530788385690607	0.00534316322138439
217	9.72667378427265	0.2	1.31456736827573	0.907416086161103	1.72171865039035	0.282523476692118	10.3394444334132	7.76692157980334	12.9119672870231	4.36	2.89	6.14	1.60497185613023	2.13656300673899	2.66815415734775	1.71066283008943	2.2772604427999	2.84385805551036	1.72780623261068	2.29914266681244	2.87127543740162	1.31456736827573	5.27682697264733	-1.4051452570752	13.1677522109757	0.353160304035608	0.428844288134617	0.312303575641274	0.455231224915645	0.536627807910917	0.411291143582857	0.454506413034664	0.535684174519938	0.410350557972739	0.00487636682236092	0.00530788385690607	0.00534316322138439
217	9.72667378427265	0.2	1.31561705615541	0.900502043834811	1.73073206847601	0.270155156970729	9.49238084156566	7.05642586834041	11.9283358147909	4.07	2.63	6.17	1.55110834498439	2.08656781943707	2.62202729388976	1.66456670989171	2.23919324616957	2.81381978244742	1.66611509594386	2.24078176480955	2.81753441614384	1.31561705615541	5.17122355974881	-0.134653588551983	14.0627348782757	0.353160304035608	0.428844288134617	0.312303575641274	0.455231224915645	0.536627807910917	0.411291143582857	0.454506413034664	0.535684174519938	0.410350557972739	0.00487636682236092	0.00530788385690607	0.00534316322138439
217	9.72667378427265	0.2	1.31901683783745	0.904833059338163	1.73320061633673	0.261900574299815	8.97683813468907	6.62396742050686	11.3297088488713	3.84	2.7	6.77	1.53442517215887	2.07946167694294	2.62449818172701	1.65680253033527	2.24530816530268	2.83381380027009	1.64721365913412	2.23338062340412	2.81742367439828	1.31901683783745	5.13446716917413	1.26905016854612	15.462815132596	0.353160304035608	0.428844288134617	0.312303575641274	0.455231224915645	0.536627807910917	0.411291143582857	0.454506413034664	0.535684174519938	0.410350557972739	0.00487636682236092	0.00530788385690607	0.00534316322138439
217	9.72667378427265	0.2	1.33259330188579	0.912568067110457	1.75261853666112	0.235534889595136	8.23367350135606	5.91771745030498	10.5496295524071	4.03	2.52	6.18	1.31024176940457	1.82301757860378	2.33579338780298	1.40724456552895	1.9579833586894	2.50872215184985	1.40216348831819	1.95057297956519	2.49801631863492	1.33259330188579	5.18107013210518	-0.294326745462938	13.8662981667976	0.353160304035608	0.428844288134617	0.312303575641274	0.455231224915645	0.536627807910917	0.411291143582857	0.454506413034664	0.535684174519938	0.410350557972739	0.00487636682236092	0.00530788385690607	0.00534316322138439
217	9.72667378427265	0.2	1.33572610401465	0.921618188605043	1.74983401942427	0.256075547205454	7.99485731853967	5.86732316116648	10.1223914759129	4.03	2.73	6.4	1.30080220173427	1.77248256433862	2.24416292694297	1.3973182797995	1.90399607601693	2.41067387223437	1.39819582013333	1.90573402875093	2.41259101569043	1.33572610401465	5.12458740778276	0.832905571088021	14.8902959069376	0.353160304035608	0.428844288134617	0.312303575641274	0.455231224915645	0.536627807910917	0.411291143582857	0.454506413034664	0.535684174519938	0.410350557972739	0.00487636682236092	0.00530788385690607	0.00534316322138439
217	9.72667378427265	0.2	1.33630199633149	0.91950885756172	1.75309513510126	0.27416769172894	10.2002605250337	7.60902591487061	12.7914951351968	4.53	2.85	6.67	1.51734622472716	2.03407465975973	2.55080309479229	1.61123571667668	2.15993798170957	2.70864024674247	1.6123099639162	2.16190033338596	2.71150927445189	1.33630199633149	5.31464802107775	-0.61693855566877	14.0787372120832	0.353160304035608	0.428844288134617	0.312303575641274	0.455231224915645	0.536627807910917	0.411291143582857	0.454506413034664	0.535684174519938	0.410350557972739	0.00487636682236092	0.00530788385690607	0.00534316322138439
217	9.72667378427265	0.2	1.3376598726766	0.914943356383065	1.76037638897013	0.283704699050024	9.41878628489884	7.08213883951166	11.755433730286	3.96	2.54	6.26	1.59357462274013	2.11935110857874	2.64512759441734	1.71475489903702	2.28051303299875	2.84627116696047	1.70778255852688	2.27171460053991	2.83492353519944	1.3376598726766	5.17786188397187	-0.371040036901287	13.9105893876171	0.353160304035608	0.428844288134617	0.312303575641274	0.455231224915645	0.536627807910917	0.411291143582857	0.454506413034664	0.535684174519938	0.410350557972739	0.00487636682236092	0.00530788385690607	0.00534316322138439
217	9.72667378427265	0.2	1.34608548391665	0.930147539148565	1.76202342868474	0.217761931155619	7.77778451468597	5.47623743808848	10.0793315912835	3.84	2.69	6.5	1.26652594346041	1.79882008073283	2.33111421800524	1.36727384753141	1.94191020365562	2.51654655977983	1.36394560610458	1.93793663694821	2.51198680938254	1.34608548391665	5.15448816823577	-0.833052982816999	13.3083306431727	0.353160304035608	0.428844288134617	0.312303575641274	0.455231224915645	0.536627807910917	0.411291143582857	0.454506413034664	0.535684174519938	0.410350557972739	0.00487636682236092	0.00530788385690607	0.00534316322138439
217	9.72667378427265	0.2	1.34642867806345	0.922540426031631	1.77031693009528	0.277122996801435	8.25070654008859	6.17018353165275	10.3312295485244	3.9	2.58	6.17	1.40914005752351	1.88428772480869	2.35943539209387	1.51894575878891	2.03111878954475	2.54329182030059	1.51747788148151	2.02886923612344	2.53998670593186	1.34642867806345	4.94046170967947	0.755904257174974	14.6409376045456	0.353160304035608	0.428844288134617	0.312303575641274	0.455231224915645	0.536627807910917	0.411291143582857	0.454506413034664	0.535684174519938	0.410350557972739	0.00487636682236092	0.00530788385690607	0.00534316322138439
217	9.72667378427265	0.2	1.34942171505267	0.926002695141087	1.77284073496426	0.268378211708716	7.85092716482183	5.82708752561391	9.87476680402974	3.82	2.63	6.03	1.35420505187752	1.8245418799341	2.29487870799068	1.46277928418342	1.9708256599637	2.47887203574397	1.4675989325975	1.9761659181864	2.48608559682679	1.34942171505267	4.8872658892142	0.725324977379055	14.3077967525703	0.353160304035608	0.428844288134617	0.312303575641274	0.455231224915645	0.536627807910917	0.411291143582857	0.454506413034664	0.535684174519938	0.410350557972739	0.00487636682236092	0.00530788385690607	0.00534316322138439
217	9.72667378427265	0.2	1.35017379717703	0.930931508122517	1.76941608623154	0.301177288474331	9.82701140907691	7.48990052582542	12.1641222923284	3.94	2.3	6.3	1.69343742835542	2.22184912491513	2.75026082147484	1.82323558962955	2.39214885150296	2.96106211337637	1.79672801105264	2.35707070038816	2.9164633701576	1.35017379717703	4.9987144514386	-0.932538911208052	12.7276753570059	0.353160304035608	0.428844288134617	0.312303575641274	0.455231224915645	0.536627807910917	0.411291143582857	0.454506413034664	0.535684174519938	0.410350557972739	0.00487636682236092	0.00530788385690607	0.00534316322138439
217	9.72667378427265	0.2	1.3510728225965	0.935371971256117	1.76677367393688	0.253022835774867	7.99870038672294	5.85295249666023	10.1444482767857	4.01	2.5	6.63	1.30186323537455	1.77913864330741	2.25641405124028	1.39898427975507	1.91186518357725	2.42474608739942	1.38287563820528	1.88952016726298	2.3968720461066	1.3510728225965	5.07869855231983	0.360527724534842	14.4045519344742	0.353160304035608	0.428844288134617	0.312303575641274	0.455231224915645	0.536627807910917	0.411291143582857	0.454506413034664	0.535684174519938	0.410350557972739	0.00487636682236092	0.00530788385690607	0.00534316322138439
217	9.72667378427265	0.2	1.35170953364031	0.929231541290775	1.77418752598984	0.285622232229373	8.56762416621237	6.45212027068345	10.6831280617413	4.01	2.63	6.12	1.43728791804851	1.90854202709602	2.37979613614352	1.54477908986449	2.05127711613171	2.55777514239894	1.54675984345532	2.05424904143455	2.56083869070112	1.35170953364031	4.90279753054058	-0.0582642095392491	13.6716935343376	0.353160304035608	0.428844288134617	0.312303575641274	0.455231224915645	0.536627807910917	0.411291143582857	0.454506413034664	0.535684174519938	0.410350557972739	0.00487636682236092	0.00530788385690607	0.00534316322138439
217	9.72667378427265	0.2	1.35958239678955	0.937337101380427	1.78182769219868	0.223356414878135	7.82437162939038	5.54640899568139	10.1023342630994	4.38	2.67	6.44	1.14100407107424	1.60962523493734	2.07824639880043	1.21556164451969	1.71480430897911	2.21404697343854	1.21289143360808	1.71088028699161	2.21059356417318	1.35958239678955	5.16621128666351	1.0641426223774	15.4929078620015	0.353160304035608	0.428844288134617	0.312303575641274	0.455231224915645	0.536627807910917	0.411291143582857	0.454506413034664	0.535684174519938	0.410350557972739	0.00487636682236092	0.00530788385690607	0.00534316322138439
217	9.72667378427265	0.2	1.3637450866778	0.933184790700007	1.79430538265559	0.233764528343974	8.12510070830816	5.82839137677482	10.4218100398415	3.97	2.55	5.56	1.30931926624616	1.82526364649606	2.34120802674596	1.40861488326428	1.96368724162056	2.51875959997684	1.41884618506824	1.97896954579214	2.53747710638383	1.3637450866778	4.91135332986026	-0.44131429325072	13.1683255324249	0.353160304035608	0.428844288134617	0.312303575641274	0.455231224915645	0.536627807910917	0.411291143582857	0.454506413034664	0.535684174519938	0.410350557972739	0.00487636682236092	0.00530788385690607	0.00534316322138439
217	9.72667378427265	0.2	1.3709026449123	0.947814505419196	1.79399078440541	0.245466883859602	8.29723824136778	6.02600508312997	10.5684713996056	4.47	2.74	6.89	1.21537824543308	1.6734607283962	2.13154321135931	1.29210062917493	1.77910018398409	2.26609973879325	1.28367073447665	1.76744504608094	2.25273528583839	1.3709026449123	5.39151129195906	-0.738599213972297	13.9606321854682	0.353160304035608	0.428844288134617	0.312303575641274	0.455231224915645	0.536627807910917	0.411291143582857	0.454506413034664	0.535684174519938	0.410350557972739	0.00487636682236092	0.00530788385690607	0.00534316322138439
217	9.72667378427265	0.2	1.38274910892421	0.947712893171762	1.81778532467666	0.288903263391651	10.1420113067611	7.65774773598396	12.6262748775382	4.14	2.88	6.74	1.65543289512881	2.19247482664997	2.72951675817113	1.77317705812845	2.34841658310613	2.92365610808381	1.77537554209994	2.34988704788953	2.92603503998493	1.38274910892421	5.33418874548522	0.325323867788502	14.9036188205442	0.353160304035608	0.428844288134617	0.312303575641274	0.455231224915645	0.536627807910917	0.411291143582857	0.454506413034664	0.535684174519938	0.410350557972739	0.00487636682236092	0.00530788385690607	0.00534316322138439
217	9.72667378427265	0.2	1.39212966902822	0.961316123504571	1.82294321455188	0.267234252337566	8.26024066623049	6.12466638751493	10.395814944946	4.29	2.76	6.25	1.28224087229407	1.72933797974976	2.17643508720545	1.36860010399462	1.84580930936397	2.32301851473332	1.3735448370787	1.85249588436527	2.33163465017645	1.39212966902822	4.97985164526709	-1.05691903522174	12.9137270154208	0.353160304035608	0.428844288134617	0.312303575641274	0.455231224915645	0.536627807910917	0.411291143582857	0.454506413034664	0.535684174519938	0.410350557972739	0.00487636682236092	0.00530788385690607	0.00534316322138439
217	9.72667378427265	0.2	1.40227934165526	0.961966833301629	1.84259185000889	0.333654146397511	10.1615753239647	7.91951089265232	12.403639755277	4.47	2.74	6.98	1.59964473641044	2.05251444198397	2.50538414755751	1.70088721142614	2.18241931234803	2.66395141326991	1.68787011070234	2.16772627613937	2.64349150657121	1.40227934165526	5.4122895189267	0.177937460965534	14.8522572022016	0.353160304035608	0.428844288134617	0.312303575641274	0.455231224915645	0.536627807910917	0.411291143582857	0.454506413034664	0.535684174519938	0.410350557972739	0.00487636682236092	0.00530788385690607	0.00534316322138439
217	9.72667378427265	0.2	1.40553386946535	0.968826946399478	1.84224079253122	0.298007202443464	9.49071009735275	7.21646578590339	11.7649544088021	3.92	2.29	5.71	1.63789475529273	2.15407164027894	2.67024852526516	1.76423210186249	2.32022376603343	2.87621543020438	1.75488222169674	2.30876580351526	2.86235108735148	1.40553386946535	4.6869304752294	-0.992729762666476	12.1527992634405	0.353160304035608	0.428844288134617	0.312303575641274	0.455231224915645	0.536627807910917	0.411291143582857	0.454506413034664	0.535684174519938	0.410350557972739	0.00487636682236092	0.00530788385690607	0.00534316322138439
217	9.72667378427265	0.2	1.41532133096331	0.974221153671565	1.85642150825506	0.305425256208108	10.8549270784915	8.29917106050643	13.4106830964765	4	2.76	5.5	1.84996721350256	2.41967047717956	2.98937374085656	1.98847400283784	2.60083087104891	3.21318773925998	2.0182635688737	2.64025083549342	3.26276884396028	1.41532133096331	4.59039123050816	-0.443237875678951	13.0710029612451	0.353160304035608	0.428844288134617	0.312303575641274	0.455231224915645	0.536627807910917	0.411291143582857	0.454506413034664	0.535684174519938	0.410350557972739	0.00487636682236092	0.00530788385690607	0.00534316322138439
217	9.72667378427265	0.2	1.41758021248848	0.975226724969358	1.85993370000759	0.280942584186051	9.58320074402827	7.18950446027756	11.976897027779	3.77	2.56	6.4	1.69271788745339	2.25629671809774	2.81987554874209	1.83132676986182	2.44105447885363	3.05078218784545	1.82172526866554	2.42813620890051	3.03469521846646	1.41758021248848	5.1339169253076	-0.125228382005748	13.870023041818	0.353160304035608	0.428844288134617	0.312303575641274	0.455231224915645	0.536627807910917	0.411291143582857	0.454506413034664	0.535684174519938	0.410350557972739	0.00487636682236092	0.00530788385690607	0.00534316322138439
217	9.72667378427265	0.2	1.42123339467352	0.972630126038357	1.86983666330868	0.231484358442335	8.72630839360912	6.24385245505088	11.2087643321674	3.86	2.66	6.47	1.43851213964694	2.01044157415271	2.58237100865847	1.55222503552957	2.16936489992724	2.78650476432491	1.54787083761343	2.16425585228091	2.7785743877559	1.42123339467352	4.97713062161965	0.370248241479596	14.3611405091939	0.353160304035608	0.428844288134617	0.312303575641274	0.455231224915645	0.536627807910917	0.411291143582857	0.454506413034664	0.535684174519938	0.410350557972739	0.00487636682236092	0.00530788385690607	0.00534316322138439
217	9.72667378427265	0.2	1.4217660188	0.975720222497614	1.86781181510238	0.276457236599922	9.50012467025573	7.10055763571389	11.8996917047976	4.2	2.75	7.27	1.51606669450906	2.02840725266651	2.54074781082395	1.62165962516121	2.16968432651878	2.71770902787635	1.60287821471642	2.14248056268787	2.68690925307748	1.4217660188	5.3772513675706	1.43408011644135	15.9954785029044	0.353160304035608	0.428844288134617	0.312303575641274	0.455231224915645	0.536627807910917	0.411291143582857	0.454506413034664	0.535684174519938	0.410350557972739	0.00487636682236092	0.00530788385690607	0.00534316322138439
217	9.72667378427265	0.2	1.42460995200089	0.975055834858829	1.87416406914295	0.285120996317444	9.31700124603367	7.01363347392314	11.6203690181442	4.03	2.37	6.45	1.55298821383767	2.06300959084873	2.5730309678598	1.66797485714343	2.21575933218327	2.76354380722311	1.64338923503719	2.18486472637683	2.72406524262916	1.42460995200089	4.91537627123847	-0.642024359605118	13.0120835925456	0.353160304035608	0.428844288134617	0.312303575641274	0.455231224915645	0.536627807910917	0.411291143582857	0.454506413034664	0.535684174519938	0.410350557972739	0.00487636682236092	0.00530788385690607	0.00534316322138439
217	9.72667378427265	0.2	1.43544016947296	0.981916305136272	1.88896403380965	0.257498569759197	9.44536586426018	6.94118620759194	11.9495455209284	3.98	2.57	6.05	1.55448862582672	2.11530325849856	2.67611789117039	1.67177575021953	2.27490419239158	2.87803263456363	1.67128172192944	2.27427509807787	2.87933466781269	1.43544016947296	4.82817419934089	0.27260831574523	13.9339238471221	0.353160304035608	0.428844288134617	0.312303575641274	0.455231224915645	0.536627807910917	0.411291143582857	0.454506413034664	0.535684174519938	0.410350557972739	0.00487636682236092	0.00530788385690607	0.00534316322138439
217	9.72667378427265	0.2	1.43559657743224	0.983562879710041	1.88763027515443	0.222940975373342	8.32218456599075	5.89638529837398	10.7479838336075	4.39	2.66	7.18	1.21113155355539	1.70939648824553	2.20766142293567	1.29006000038809	1.82079645090229	2.35153290141649	1.27281525059902	1.79666850411145	2.3206522157151	1.43559657743224	5.41149192921999	-0.17313738701856	14.4006674618235	0.353160304035608	0.428844288134617	0.312303575641274	0.455231224915645	0.536627807910917	0.411291143582857	0.454506413034664	0.535684174519938	0.410350557972739	0.00487636682236092	0.00530788385690607	0.00534316322138439
217	9.72667378427265	0.2	1.43780883460017	0.990956616413016	1.88466105278733	0.302045081042493	9.00950305061505	6.87122538044343	11.1477807207867	3.78	2.52	5.55	1.61141286957116	2.11287337561685	2.61433388166254	1.74252474735336	2.28478636019347	2.82704797303357	1.75364590967398	2.29864018223765	2.84419362557213	1.43780883460017	4.56535025768631	0.0781768793484406	13.2784062328259	0.353160304035608	0.428844288134617	0.312303575641274	0.455231224915645	0.536627807910917	0.411291143582857	0.454506413034664	0.535684174519938	0.410350557972739	0.00487636682236092	0.00530788385690607	0.00534316322138439
217	9.72667378427265	0.2	1.45991795452265	1.0070187757382	1.91281713330711	0.252057148358432	8.57545966324322	6.26909716033061	10.8818221661558	4.12	2.24	5.91	1.3628533448835	1.86423875513013	2.36562416537676	1.46070647186589	1.99809144905064	2.53547642623539	1.44432229371576	1.97641150457785	2.50832954539378	1.45991795452265	4.71911683061803	0.553736481739832	14.0002999993562	0.353160304035608	0.428844288134617	0.312303575641274	0.455231224915645	0.536627807910917	0.411291143582857	0.454506413034664	0.535684174519938	0.410350557972739	0.00487636682236092	0.00530788385690607	0.00534316322138439
217	9.72667378427265	0.2	1.46993400109857	1.01115008512411	1.92871791707302	0.217948121693739	8.25033919964047	5.81029056773019	10.6903878315507	3.55	2.55	5.51	1.44142178722029	2.04675111092853	2.65208043463678	1.5697377542034	2.22895374606355	2.8881697379237	1.58195869160805	2.24736437927933	2.91088102064527	1.46993400109857	4.61578354881583	-0.446685881953547	12.7754586971004	0.353160304035608	0.428844288134617	0.312303575641274	0.455231224915645	0.536627807910917	0.411291143582857	0.454506413034664	0.535684174519938	0.410350557972739	0.00487636682236092	0.00530788385690607	0.00534316322138439
217	9.72667378427265	0.2	1.4796248862642	1.0109129716579	1.9483368008705	0.214904104455895	7.52531217893493	5.2796264415429	9.77099791632696	4.07	2.72	6.26	1.16007411656137	1.65351090166811	2.14694768677486	1.24487256363819	1.77437831408972	2.30388406454125	1.24832049924021	1.77918315357712	2.31065930710353	1.4796248862642	4.87983951654922	-0.116285801406023	13.8222221199253	0.353160304035608	0.428844288134617	0.312303575641274	0.455231224915645	0.536627807910917	0.411291143582857	0.454506413034664	0.535684174519938	0.410350557972739	0.00487636682236092	0.00530788385690607	0.00534316322138439
217	9.72667378427265	0.2	1.48337176596301	1.02379684263701	1.94294668928901	0.26086488926787	9.5501387991382	7.04028024744692	12.0599973508295	3.65	2.38	5.48	1.70588050161511	2.31402657175127	2.92217264188743	1.85216105030177	2.51245610785934	3.17275116541692	1.85627648336812	2.51964724177643	3.18125569525502	1.48337176596301	4.64690295161865	-0.271706420404643	12.83710985078	0.353160304035608	0.428844288134617	0.312303575641274	0.455231224915645	0.536627807910917	0.411291143582857	0.454506413034664	0.535684174519938	0.410350557972739	0.00487636682236092	0.00530788385690607	0.00534316322138439
217	9.72667378427265	0.2	1.50449922052955	1.04176980620471	1.96722863485438	0.224033698039523	8.74283152664943	6.2024302161396	11.2832328371593	4.39	2.71	7	1.27348634841068	1.79508292840936	2.31667950840803	1.3564210069961	1.91198609740363	2.46755118781115	1.34471712272943	1.8948338733776	2.44645718583871	1.50449922052955	5.3066539405012	0.392085422282202	15.1256836505626	0.353160304035608	0.428844288134617	0.312303575641274	0.455231224915645	0.536627807910917	0.411291143582857	0.454506413034664	0.535684174519938	0.410350557972739	0.00487636682236092	0.00530788385690607	0.00534316322138439
217	9.72667378427265	0.2	1.50700130792595	1.02952809467603	1.98447452117587	0.264742363035878	9.38688159112865	6.94449249339896	11.8292706888583	4.4	2.67	6.15	1.42283899801038	1.92325374536138	2.42366849271238	1.51516072370961	2.04804516939289	2.58092961507616	1.51877474732479	2.05241614567744	2.58714583783054	1.50700130792595	5.06805857771624	0.836921299434352	15.0519511316778	0.353160304035608	0.428844288134617	0.312303575641274	0.455231224915645	0.536627807910917	0.411291143582857	0.454506413034664	0.535684174519938	0.410350557972739	0.00487636682236092	0.00530788385690607	0.00534316322138439
217	9.72667378427265	0.2	1.50801666687978	1.03814041561552	1.97789291814403	0.285804844945294	10.4851649344804	7.89734303068632	13.0729868382744	3.89	2.77	5.95	1.80874095980789	2.40143390171161	2.99412684361533	1.95034567589862	2.58944001945809	3.22853436301756	1.96730260016166	2.61122344583646	3.25653375731789	1.50801666687978	4.81442677743826	-0.497277201224397	13.2781653886963	0.353160304035608	0.428844288134617	0.312303575641274	0.455231224915645	0.536627807910917	0.411291143582857	0.454506413034664	0.535684174519938	0.410350557972739	0.00487636682236092	0.00530788385690607	0.00534316322138439
217	9.72667378427265	0.2	1.51154102733992	1.04335742289422	1.97972463178562	0.277780935023974	9.37590691250861	7.01552648373188	11.7362873412853	3.99	2.64	6.53	1.56937833282209	2.09739713664664	2.62541594047118	1.68756944502464	2.25535375878564	2.82313807254663	1.68041035413106	2.24553616062853	2.81031862433598	1.51154102733992	5.08478713052128	-0.431607734418567	13.4967335486099	0.353160304035608	0.428844288134617	0.312303575641274	0.455231224915645	0.536627807910917	0.411291143582857	0.454506413034664	0.535684174519938	0.410350557972739	0.00487636682236092	0.00530788385690607	0.00534316322138439
217	9.72667378427265	0.2	1.51986862652132	1.04382155828786	1.99591569475478	0.299691478248802	10.4126460259994	7.92748762646502	12.8978044255338	4.08	2.81	6.34	1.73626579333965	2.2805612528163	2.82485671229296	1.86249870897073	2.4463664522982	3.03023419562567	1.86976421942821	2.45735022602976	3.04398630129684	1.51986862652132	5.06701395463128	-0.161296730402299	13.9266714422184	0.353160304035608	0.428844288134617	0.312303575641274	0.455231224915645	0.536627807910917	0.411291143582857	0.454506413034664	0.535684174519938	0.410350557972739	0.00487636682236092	0.00530788385690607	0.00534316322138439
217	9.72667378427265	0.2	1.52104287675966	1.05304172046455	1.98904403305476	0.243331468964406	8.52806397507317	6.18010984353313	10.8760181066132	3.93	2.61	5.89	1.40072983089104	1.93289664942315	2.46506346795527	1.5085270792254	2.0816483469507	2.65476961467599	1.51491000291065	2.09032542937643	2.66618139348433	1.52104287675966	4.83451171152274	-1.32965625131907	12.4778243787965	0.353160304035608	0.428844288134617	0.312303575641274	0.455231224915645	0.536627807910917	0.411291143582857	0.454506413034664	0.535684174519938	0.410350557972739	0.00487636682236092	0.00530788385690607	0.00534316322138439
217	9.72667378427265	0.2	1.52185026938253	1.04564482796932	1.99805571079573	0.247748358993408	9.07731614160937	6.60775887577759	11.5468734074412	4.1	2.61	6.23	1.44156204721258	1.9803256575028	2.51908926779302	1.54568281326683	2.12336010051881	2.7010373877708	1.54403848739569	2.12074483531388	2.69885965697261	1.52185026938253	5.04158662375302	-1.15009777364292	13.1374275695526	0.353160304035608	0.428844288134617	0.312303575641274	0.455231224915645	0.536627807910917	0.411291143582857	0.454506413034664	0.535684174519938	0.410350557972739	0.00487636682236092	0.00530788385690607	0.00534316322138439
217	9.72667378427265	0.2	1.52191694286089	1.04207061643447	2.00176326928731	0.244953715553194	9.5187201845125	6.90951163095347	12.1279287380715	4.06	2.69	5.92	1.52285812891942	2.09792836080572	2.67299859269201	1.6347459058391	2.25206782788389	2.86938974992867	1.64477395652697	2.26689230613991	2.88719245248528	1.52191694286089	4.80769055446757	0.957736079918449	14.8291531238864	0.353160304035608	0.428844288134617	0.312303575641274	0.455231224915645	0.536627807910917	0.411291143582857	0.454506413034664	0.535684174519938	0.410350557972739	0.00487636682236092	0.00530788385690607	0.00534316322138439
217	9.72667378427265	0.2	1.53632157857404	1.06081135664647	2.01183180050161	0.235807295747639	8.43863338476233	6.06682060029303	10.8104461692316	4.12	2.61	6.36	1.31895415585333	1.83459695050441	2.35023974515549	1.41366426751097	1.9663338128191	2.51900335812723	1.40896250470578	1.96075304524207	2.51217235077248	1.53632157857404	4.9485313841561	-0.397417681859756	13.5673931609914	0.353160304035608	0.428844288134617	0.312303575641274	0.455231224915645	0.536627807910917	0.411291143582857	0.454506413034664	0.535684174519938	0.410350557972739	0.00487636682236092	0.00530788385690607	0.00534316322138439
217	9.72667378427265	0.2	1.53962521046159	1.05152981646419	2.02772060445899	0.259110428370524	9.37752717334024	6.9017697630381	11.8532845836424	3.87	2.6	6.07	1.58663717809539	2.1557852206985	2.72493326330162	1.71161475584642	2.32559393232708	2.93957310880774	1.71374844975979	2.32828272874727	2.94272644198739	1.53962521046159	4.81134934021073	-1.22358246747877	12.5389026642756	0.353160304035608	0.428844288134617	0.312303575641274	0.455231224915645	0.536627807910917	0.411291143582857	0.454506413034664	0.535684174519938	0.410350557972739	0.00487636682236092	0.00530788385690607	0.00534316322138439
217	9.72667378427265	0.2	1.54122640215668	1.06517153546662	2.01728126884674	0.270803656557273	9.18032196190123	6.82831635278552	11.5323275710169	4.29	2.82	6.17	1.43023322273421	1.92287538932659	2.41551755591898	1.52663825528111	2.05248702297142	2.57833579066172	1.53645353427297	2.06615941399219	2.59650765136307	1.54122640215668	4.90752008014161	-0.759147683298706	13.2319017301015	0.353160304035608	0.428844288134617	0.312303575641274	0.455231224915645	0.536627807910917	0.411291143582857	0.454506413034664	0.535684174519938	0.410350557972739	0.00487636682236092	0.00530788385690607	0.00534316322138439
217	9.72667378427265	0.2	1.54416165758335	1.06862142661111	2.01970188855558	0.229205101780435	9.34443882874127	6.6689942287274	12.0198834287551	3.76	2.66	5.69	1.57289942365816	2.20390990665781	2.83492038965746	1.70205919213531	2.38488555520016	3.06771191826501	1.7171544044487	2.40632909276598	3.09451364685522	1.54416165758335	4.87468089465489	0.0317780250565258	13.885229494556	0.353160304035608	0.428844288134617	0.312303575641274	0.455231224915645	0.536627807910917	0.411291143582857	0.454506413034664	0.535684174519938	0.410350557972739	0.00487636682236092	0.00530788385690607	0.00534316322138439
217	9.72667378427265	0.2	1.55163924557115	1.06269112610679	2.04058736503552	0.204157925563181	7.36546624405003	5.09499486998316	9.6359376181169	3.89	2.48	5.81	1.1656546795785	1.68510281437884	2.20455094917919	1.25675140593963	1.81679477483779	2.37683814373595	1.25750167214275	1.81888936512406	2.37803224439278	1.55163924557115	4.64462769191888	1.27888693914379	14.7135082873105	0.353160304035608	0.428844288134617	0.312303575641274	0.455231224915645	0.536627807910917	0.411291143582857	0.454506413034664	0.535684174519938	0.410350557972739	0.00487636682236092	0.00530788385690607	0.00534316322138439
217	9.72667378427265	0.2	1.56535775989194	1.07096763357497	2.05974788620891	0.210749135837897	7.7732760261382	5.42464830319347	10.1219037490829	3.98	2.47	6.32	1.21694071762067	1.74382108789308	2.27070145816549	1.30902031527232	1.8757669927549	2.44251367023748	1.29918599378885	1.86158807942257	2.42282409642603	1.56535775989194	4.62267412346691	0.416994055928402	13.8101083879542	0.353160304035608	0.428844288134617	0.312303575641274	0.455231224915645	0.536627807910917	0.411291143582857	0.454506413034664	0.535684174519938	0.410350557972739	0.00487636682236092	0.00530788385690607	0.00534316322138439
217	9.72667378427265	0.2	1.56723985266208	1.07060976990398	2.06386993542019	0.298878080096314	10.3031137270983	7.8393236863622	12.7669037678343	3.87	2.73	5.43	1.80346590584867	2.37027007358153	2.93707424131438	1.94568980284333	2.55719295673742	3.16869611063151	1.97417608221715	2.59535433380076	3.21533720802897	1.56723985266208	4.77840486322163	-0.990649195780057	12.5352158502462	0.353160304035608	0.428844288134617	0.312303575641274	0.455231224915645	0.536627807910917	0.411291143582857	0.454506413034664	0.535684174519938	0.410350557972739	0.00487636682236092	0.00530788385690607	0.00534316322138439
217	9.72667378427265	0.2	1.56939777513375	1.08431437221737	2.05448117805012	0.290755025999393	10.6806693233349	8.07620478229075	13.285133864379	4.48	2.74	6.36	1.62819020605976	2.15325906848589	2.67832793091203	1.7308954148685	2.28908528917258	2.84727516347665	1.73336348542899	2.29318594627028	2.85316626433574	1.56939777513375	5.17798376058739	-0.174983339475723	14.3667284959359	0.353160304035608	0.428844288134617	0.312303575641274	0.455231224915645	0.536627807910917	0.411291143582857	0.454506413034664	0.535684174519938	0.410350557972739	0.00487636682236092	0.00530788385690607	0.00534316322138439
217	9.72667378427265	0.2	1.58355917836135	1.09572231954702	2.07139603717568	0.222368316214553	8.98136625364184	6.35909032529032	11.6036421819934	4.13	2.69	6.57	1.37826648126242	1.94661742955677	2.51496837785112	1.47672682605946	2.08567952379455	2.69463222152964	1.47186164615466	2.07939063585362	2.68687900773954	1.58355917836135	5.00091837819518	-0.216490507651927	14.0272789703576	0.353160304035608	0.428844288134617	0.312303575641274	0.455231224915645	0.536627807910917	0.411291143582857	0.454506413034664	0.535684174519938	0.410350557972739	0.00487636682236092	0.00530788385690607	0.00534316322138439
217	9.72667378427265	0.2	1.58797596142761	1.09523228321779	2.08071963963744	0.247363509588531	9.80918490716377	7.13775858381428	12.4806112305133	4.42	2.69	6.34	1.45583624464903	2.00070747008678	2.54557869552453	1.5495579791666	2.12950614167363	2.70945430418066	1.54912469506858	2.13005061649998	2.7103915387824	1.58797596142761	5.01569731334165	1.22325227131883	15.3824270731408	0.353160304035608	0.428844288134617	0.312303575641274	0.455231224915645	0.536627807910917	0.411291143582857	0.454506413034664	0.535684174519938	0.410350557972739	0.00487636682236092	0.00530788385690607	0.00534316322138439
217	9.72667378427265	0.2	1.60399943515198	1.10999802394226	2.09800084636169	0.246965233165687	8.85598280967812	6.44156830996215	11.2703973093941	4.39	2.64	6.44	1.32227094026336	1.81788163273829	2.31349232521322	1.40834699696746	1.93622052814634	2.46409405932521	1.40390130659407	1.92988472784637	2.45610844175543	1.60399943515198	5.06096990629881	-1.01157090165888	13.2952091751226	0.353160304035608	0.428844288134617	0.312303575641274	0.455231224915645	0.536627807910917	0.411291143582857	0.454506413034664	0.535684174519938	0.410350557972739	0.00487636682236092	0.00530788385690607	0.00534316322138439
217	9.72667378427265	0.2	1.60698662849497	1.09830386294537	2.11566939404457	0.237089700941815	8.7794384300134	6.32058527250091	11.2382915875259	3.55	2.57	5.8	1.56981124968858	2.18050395955342	2.79119666941827	1.70980931900738	2.37496450029679	3.04011968158621	1.71671786562375	2.38429625447824	3.05258209289799	1.60698662849497	4.58005747341245	0.415366838495403	13.6307207994945	0.353160304035608	0.428844288134617	0.312303575641274	0.455231224915645	0.536627807910917	0.411291143582857	0.454506413034664	0.535684174519938	0.410350557972739	0.00487636682236092	0.00530788385690607	0.00534316322138439
217	9.72667378427265	0.2	1.6082262322768	1.10240745134501	2.11404501320859	0.236231481618105	8.9695953248574	6.45151081755577	11.487679832159	3.95	2.58	5.98	1.45646644340585	2.02493880441701	2.59341116542817	1.56782453035689	2.17976098550723	2.79169744065757	1.57061565836646	2.18357432577159	2.79595102275256	1.6082262322768	4.70094536942812	-0.324693139692692	13.3969555446288	0.353160304035608	0.428844288134617	0.312303575641274	0.455231224915645	0.536627807910917	0.411291143582857	0.454506413034664	0.535684174519938	0.410350557972739	0.00487636682236092	0.00530788385690607	0.00534316322138439
217	9.72667378427265	0.2	1.62584071792029	1.11774725035844	2.13393418548215	0.267286888097105	9.67566984560388	7.17449151912571	12.1768481720821	3.74	2.32	5.52	1.70060044717175	2.29346545636803	2.88633046556431	1.84137695412609	2.48331960835586	3.12526226258564	1.84046454358757	2.48277511424716	3.12368570861273	1.62584071792029	4.53657577278748	0.325497399947625	13.4663663421472	0.353160304035608	0.428844288134617	0.312303575641274	0.455231224915645	0.536627807910917	0.411291143582857	0.454506413034664	0.535684174519938	0.410350557972739	0.00487636682236092	0.00530788385690607	0.00534316322138439
217	9.72667378427265	0.2	1.63056301623569	1.11409619308792	2.14702983938346	0.276859230268335	10.2459211951236	7.66057686592211	12.831265524325	4.01	2.71	6.03	1.70553313190224	2.28112821932231	2.85672330674239	1.83296743176026	2.45156992583521	3.07017241991017	1.84407297070139	2.46528673050714	3.08568012183168	1.63056301623569	4.75497260349119	0.561592530918973	14.2182880460425	0.353160304035608	0.428844288134617	0.312303575641274	0.455231224915645	0.536627807910917	0.411291143582857	0.454506413034664	0.535684174519938	0.410350557972739	0.00487636682236092	0.00530788385690607	0.00534316322138439
217	9.72667378427265	0.2	1.64306556887239	1.12951698195195	2.15661415579283	0.250493673381147	8.68719624852204	6.34105386663987	11.0333386304042	4.49	2.8	6.57	1.27625886267309	1.74846507175814	2.22067128084318	1.35653017795934	1.858436171781	2.36034216560265	1.35751321109879	1.85973427223302	2.36271940252454	1.64306556887239	5.09822423363582	-0.31203279475431	14.2620267958706	0.353160304035608	0.428844288134617	0.312303575641274	0.455231224915645	0.536627807910917	0.411291143582857	0.454506413034664	0.535684174519938	0.410350557972739	0.00487636682236092	0.00530788385690607	0.00534316322138439
217	9.72667378427265	0.2	1.64496864435127	1.12609960527848	2.16383768342405	0.233239179735419	9.0079165221754	6.45792334551225	11.5579096988385	4.2	2.51	6.44	1.37951380551628	1.92423237880559	2.46895095209489	1.47567382175418	2.05836240059409	2.64105097943399	1.46314536030127	2.04187186423824	2.61987386684553	1.64496864435127	4.92275036059365	0.147635158785604	14.2009209832521	0.353160304035608	0.428844288134617	0.312303575641274	0.455231224915645	0.536627807910917	0.411291143582857	0.454506413034664	0.535684174519938	0.410350557972739	0.00487636682236092	0.00530788385690607	0.00534316322138439
217	9.72667378427265	0.2	1.65499461274586	1.14199121360085	2.16799801189087	0.252453185866382	8.47514389249022	6.19815290504941	10.752134879931	3.68	2.18	6.33	1.49131974978969	2.03918000455965	2.58704025932962	1.61777406276996	2.21208933976832	2.80640461676669	1.58192987597304	2.16382896515917	2.74474424071707	1.65499461274586	4.68095940882756	0.171673645596524	13.3387499043103	0.353160304035608	0.428844288134617	0.312303575641274	0.455231224915645	0.536627807910917	0.411291143582857	0.454506413034664	0.535684174519938	0.410350557972739	0.00487636682236092	0.00530788385690607	0.00534316322138439
217	9.72667378427265	0.2	1.67483427658479	1.15757891348062	2.19208963968896	0.197334801784558	8.44466111032492	5.78557095558065	11.1037512650692	4	2.61	6.25	1.2914549081387	1.88501690191484	2.47857889569098	1.38836918905609	2.02647368558953	2.66457818212298	1.38597657702695	2.02379268109267	2.66142059005331	1.67483427658479	4.87246185776873	-0.639766309892862	13.3006929388811	0.353160304035608	0.428844288134617	0.312303575641274	0.455231224915645	0.536627807910917	0.411291143582857	0.454506413034664	0.535684174519938	0.410350557972739	0.00487636682236092	0.00530788385690607	0.00534316322138439
217	9.72667378427265	0.2	1.68646390445663	1.15320546752451	2.21972234138876	0.238746337046822	9.4644208703243	6.82580697487301	12.1030347657756	4.28	2.59	6.01	1.43394674907179	1.98825949646799	2.54257224386419	1.53109406183708	2.1229605007326	2.71482693962812	1.53353430845018	2.12572443292938	2.71939111392263	1.68646390445663	4.86785822780701	0.318119248678241	14.3929508039055	0.353160304035608	0.428844288134617	0.312303575641274	0.455231224915645	0.536627807910917	0.411291143582857	0.454506413034664	0.535684174519938	0.410350557972739	0.00487636682236092	0.00530788385690607	0.00534316322138439
217	9.72667378427265	0.2	1.69842002982166	1.17008289254963	2.2267571670937	0.254406512492975	8.77211725605126	6.42747368957164	11.1167608225309	4.05	2.57	6.3	1.41940934961378	1.93718805404823	2.45496675848269	1.52403970944169	2.07998596023686	2.63593221103202	1.51847184563865	2.07211929072145	2.62640555496263	1.69842002982166	4.71266431031188	0.425078481507058	14.0322899816702	0.353160304035608	0.428844288134617	0.312303575641274	0.455231224915645	0.536627807910917	0.411291143582857	0.454506413034664	0.535684174519938	0.410350557972739	0.00487636682236092	0.00530788385690607	0.00534316322138439
217	9.72667378427265	0.2	1.71565595860089	1.18549708097644	2.24581483622535	0.270823819680358	9.62654815694718	7.16034495998274	12.0927513539116	3.75	2.45	5.83	1.69359015893529	2.27690527680411	2.86022039467292	1.83329965916355	2.46473424865487	3.09616883814619	1.83359711058436	2.46246984665312	3.09402628778645	1.71565595860089	4.63872877052615	1.10955773165726	14.4867474527074	0.353160304035608	0.428844288134617	0.312303575641274	0.455231224915645	0.536627807910917	0.411291143582857	0.454506413034664	0.535684174519938	0.410350557972739	0.00487636682236092	0.00530788385690607	0.00534316322138439
217	9.72667378427265	0.2	1.75056457244017	1.20021350112354	2.30091564375679	0.259653243624885	9.97327587799025	7.34395247519716	12.6025992807833	3.85	2.68	5.76	1.6975979135463	2.3053815202206	2.9131651268949	1.83252122936169	2.48861084469468	3.14470046002767	1.84907004958387	2.51074133894137	3.17096579169095	1.75056457244017	4.64247601498554	-0.295539288294027	13.2982204948374	0.353160304035608	0.428844288134617	0.312303575641274	0.455231224915645	0.536627807910917	0.411291143582857	0.454506413034664	0.535684174519938	0.410350557972739	0.00487636682236092	0.00530788385690607	0.00534316322138439
217	9.72667378427265	0.2	1.75444569957167	1.20211585122139	2.30677554792196	0.274391763581514	9.9736035957344	7.44137370487019	12.5058334865986	4.03	2.6	5.85	1.64797255008466	2.20876219943623	2.76955184878779	1.77002561978858	2.3723487874976	2.97467195520663	1.77775572044551	2.38259031801256	2.98865362892466	1.75444569957167	4.59107769926357	-0.35314871064488	13.1490392300247	0.353160304035608	0.428844288134617	0.312303575641274	0.455231224915645	0.536627807910917	0.411291143582857	0.454506413034664	0.535684174519938	0.410350557972739	0.00487636682236092	0.00530788385690607	0.00534316322138439
217	9.72667378427265	0.2	1.76975398523865	1.22184665373846	2.31766131673884	0.249656923268365	9.59269726993093	6.99622114552278	12.1891733943391	3.85	2.55	5.97	1.61499934952116	2.21436680299994	2.81373425647873	1.74307081043263	2.38996884986031	3.03686688928798	1.74530413820569	2.39185991700359	3.03934618309956	1.76975398523865	4.69811744985634	-0.163425999699468	13.5120770030619	0.353160304035608	0.428844288134617	0.312303575641274	0.455231224915645	0.536627807910917	0.411291143582857	0.454506413034664	0.535684174519938	0.410350557972739	0.00487636682236092	0.00530788385690607	0.00534316322138439
217	9.72667378427265	0.2	1.77682353092867	1.21620292717471	2.33744413468263	0.244714434672594	9.96301659019264	7.23025267909322	12.6957805012921	4	2.69	6.28	1.61458012304068	2.22483075848284	2.83508139392501	1.73582270218994	2.39189847812074	3.04797425405153	1.73770236582078	2.39546158618482	3.05090138033141	1.77682353092867	4.9198080697983	-0.371881008264515	13.7554868778966	0.353160304035608	0.428844288134617	0.312303575641274	0.455231224915645	0.536627807910917	0.411291143582857	0.454506413034664	0.535684174519938	0.410350557972739	0.00487636682236092	0.00530788385690607	0.00534316322138439
217	9.72667378427265	0.2	1.81124584037744	1.24075571579384	2.38173596496104	0.263563969861136	9.11612290540096	6.73698220147454	11.4952636093274	4.08	2.63	5.59	1.47700341764262	1.99860178997955	2.52020016231648	1.58456742552065	2.14415163510145	2.70373584468225	1.59950388050292	2.16538765450415	2.72860694494638	1.81124584037744	4.47455949758328	1.03455520378612	14.1634932501336	0.353160304035608	0.428844288134617	0.312303575641274	0.455231224915645	0.536627807910917	0.411291143582857	0.454506413034664	0.535684174519938	0.410350557972739	0.00487636682236092	0.00530788385690607	0.00534316322138439
217	9.72667378427265	0.2	1.85976839827885	1.28468032853376	2.43485646802394	0.23555573944925	9.65917721242571	6.94241478487869	12.3759396399727	3.5	2.49	6.11	1.74434772582785	2.42696011776217	3.10957250969648	1.90277753514449	2.6473879733915	3.39199841163852	1.8964925193206	2.63773032677123	3.37981319851712	1.85976839827885	4.45159788022364	0.166092185159519	13.3619087476653	0.353160304035608	0.428844288134617	0.312303575641274	0.455231224915645	0.536627807910917	0.411291143582857	0.454506413034664	0.535684174519938	0.410350557972739	0.00487636682236092	0.00530788385690607	0.00534316322138439
217	9.72667378427265	0.2	1.87449502321494	1.29557074440739	2.4534193020225	0.268302908609596	9.51417587213722	7.06110773942033	11.9672440048541	3.9	2.72	5.64	1.61312328807402	2.173531297433	2.73393930679199	1.73888996969851	2.34299002430534	2.94709007891216	1.75941467144206	2.36961810369768	2.98176097641835	1.87449502321494	4.50425542229683	-0.0498418108416027	13.1561088022431	0.353160304035608	0.428844288134617	0.312303575641274	0.455231224915645	0.536627807910917	0.411291143582857	0.454506413034664	0.535684174519938	0.410350557972739	0.00487636682236092	0.00530788385690607	0.00534316322138439
217	9.72667378427265	0.2	2.10204889649138	1.44446258692269	2.75963520606008	0.233994899944454	9.51046132940641	6.8238819302055	12.1970407286073	4.05	2.63	6.03	1.50601315468261	2.0989343039168	2.69185545315099	1.61691234516421	2.2534947833221	2.89007722147999	1.62034174417286	2.26007510184245	2.89718122670421	2.10204889649138	4.51988398305311	1.03885546339897	14.6742132785128	0.353160304035608	0.428844288134617	0.312303575641274	0.455231224915645	0.536627807910917	0.411291143582857	0.454506413034664	0.535684174519938	0.410350557972739	0.00487636682236092	0.00530788385690607	0.00534316322138439
217	9.72667378427265	0.2	2.14733579057456	1.48553605377518	2.80913552737394	0.211424948922586	8.76882488325888	6.12477126496826	11.4128785015495	3.59	2.56	5.65	1.50645523188849	2.15678946223762	2.80712369258675	1.63875117001456	2.34619733789646	3.05364350577837	1.64907999647143	2.36120022030109	3.07251871577179	2.14733579057456	4.18986829600761	0.375626763181306	13.1977099035511	0.353160304035608	0.428844288134617	0.312303575641274	0.455231224915645	0.536627807910917	0.411291143582857	0.454506413034664	0.535684174519938	0.410350557972739	0.00487636682236092	0.00530788385690607	0.00534316322138439
217	9.72667378427265	0.21	1.0365820380474	0.72693543129414	1.34622864480066	0.323839751115562	9.38560104816083	7.26817968516939	11.5030224111523	4.26	2.81	7.15	1.53139936416631	1.97753826956153	2.42367717495676	1.63567527679403	2.11219263382466	2.58870999085529	1.62344083159962	2.09691093971355	2.56865537575228	1.0365820380474	5.85806749623683	-0.0443840794832544	14.8212520853733	0.353160304035608	0.428844288134617	0.312303575641274	0.455231224915645	0.536627807910917	0.411291143582857	0.454506413034664	0.535684174519938	0.410350557972739	0.00487636682236092	0.00530788385690607	0.00534316322138439
217	9.72667378427265	0.21	1.09100088995171	0.758348152537421	1.42365362736601	0.250937950895301	7.64530525688156	5.58298543804201	9.7076250757211	4.07	2.71	6.19	1.22584003973621	1.67865766513228	2.13147529052835	1.31533711449689	1.80121439821653	2.28709168193617	1.31975821537261	1.80665415059788	2.29529747036867	1.09100088995171	5.20964656006281	-0.454445192426717	13.8240672653507	0.353160304035608	0.428844288134617	0.312303575641274	0.455231224915645	0.536627807910917	0.411291143582857	0.454506413034664	0.535684174519938	0.410350557972739	0.00487636682236092	0.00530788385690607	0.00534316322138439
217	9.72667378427265	0.21	1.11777288341439	0.778566993664217	1.45697877316457	0.290409446569319	9.34001479895986	7.06055693348613	11.6194726644336	4.38	2.65	6.39	1.45279841903836	1.92182555307631	2.39085268711426	1.54776437020365	2.04745068401668	2.54713699782971	1.5452643509343	2.04419325343929	2.54351924631667	1.11777288341439	5.40404390986222	-0.23207582468956	14.3314209637365	0.353160304035608	0.428844288134617	0.312303575641274	0.455231224915645	0.536627807910917	0.411291143582857	0.454506413034664	0.535684174519938	0.410350557972739	0.00487636682236092	0.00530788385690607	0.00534316322138439
217	9.72667378427265	0.21	1.13556572617687	0.786653771611519	1.48447768074223	0.309491359808224	9.04293031613814	6.93403540044866	11.1518252318276	4.24	2.63	6.2	1.4668480729651	1.91297046267266	2.35909285238022	1.56741315600671	2.04412108214067	2.52082900827462	1.56823368126125	2.04534460784544	2.52209100124226	1.13556572617687	5.46399778686909	-0.45470957193933	13.892134795164	0.353160304035608	0.428844288134617	0.312303575641274	0.455231224915645	0.536627807910917	0.411291143582857	0.454506413034664	0.535684174519938	0.410350557972739	0.00487636682236092	0.00530788385690607	0.00534316322138439
217	9.72667378427265	0.21	1.16917760302266	0.811632856577357	1.52672234946796	0.21823269702206	7.61152173951746	5.36228175732442	9.86076172171049	4.16	2.6	6.12	1.15510201305742	1.63961620848022	2.12413040390302	1.23676945515713	1.75553952976106	2.27430960436499	1.23726911047464	1.75619936437869	2.27450078826225	1.16917760302266	5.32160112543119	-0.200799666088224	14.2130283823765	0.353160304035608	0.428844288134617	0.312303575641274	0.455231224915645	0.536627807910917	0.411291143582857	0.454506413034664	0.535684174519938	0.410350557972739	0.00487636682236092	0.00530788385690607	0.00534316322138439
217	9.72667378427265	0.21	1.19827880894987	0.832935263288456	1.56362235461128	0.251209087174174	8.4706638922477	6.18735051453005	10.7539772699653	4.41	2.66	6.63	1.26550029898864	1.73250693703198	2.19951357507533	1.34736417686602	1.84458098112999	2.34179778539397	1.34010927599594	1.83561636092144	2.32865313040483	1.19827880894987	5.52616593213035	-0.286358290728364	14.3198466777043	0.353160304035608	0.428844288134617	0.312303575641274	0.455231224915645	0.536627807910917	0.411291143582857	0.454506413034664	0.535684174519938	0.410350557972739	0.00487636682236092	0.00530788385690607	0.00534316322138439
217	9.72667378427265	0.21	1.2045476888821	0.839054411944587	1.57004096581962	0.266790456768591	8.5060047094033	6.30439673524757	10.707612683559	3.83	2.58	5.78	1.4627292007892	1.9735403707911	2.484351540793	1.57969186379478	2.13134848537048	2.68300510694618	1.58704092040663	2.1413819692516	2.69654092455257	1.2045476888821	4.70366290451321	-0.88582430562994	12.5279978350603	0.353160304035608	0.428844288134617	0.312303575641274	0.455231224915645	0.536627807910917	0.411291143582857	0.454506413034664	0.535684174519938	0.410350557972739	0.00487636682236092	0.00530788385690607	0.00534316322138439
217	9.72667378427265	0.21	1.20551192038385	0.840637126446494	1.57038671432121	0.307327028441957	9.91648984478648	7.59210960129278	12.2408700882802	4.39	3	6.74	1.55820183029563	2.03525679129069	2.51231175228574	1.65960889698758	2.16771037795506	2.67581185892255	1.668276793296	2.17950634744114	2.68831798216367	1.20551192038385	5.56199468991026	-0.173182249412099	14.715079972998	0.353160304035608	0.428844288134617	0.312303575641274	0.455231224915645	0.536627807910917	0.411291143582857	0.454506413034664	0.535684174519938	0.410350557972739	0.00487636682236092	0.00530788385690607	0.00534316322138439
217	9.72667378427265	0.21	1.21614890874598	0.850467996729885	1.58182982076208	0.297362338327813	9.26211118349205	7.03922010832193	11.4850022586622	3.91	2.47	6.29	1.60171725834817	2.10751803510167	2.61331881185517	1.72577942880068	2.27075737109545	2.81573531339021	1.71313449596724	2.25566898238456	2.79477302569272	1.21614890874598	5.06733250177783	-0.552266665243389	13.2812126339441	0.353160304035608	0.428844288134617	0.312303575641274	0.455231224915645	0.536627807910917	0.411291143582857	0.454506413034664	0.535684174519938	0.410350557972739	0.00487636682236092	0.00530788385690607	0.00534316322138439
217	9.72667378427265	0.21	1.21693668370572	0.845541030879509	1.58833233653194	0.2874191944051	9.62712092436321	7.26043262059723	11.9938092281292	4.16	2.66	6.1	1.56452992867392	2.07452084472208	2.58451176077025	1.67520938830991	2.22127856529318	2.76734774227645	1.68138201674682	2.22726001449765	2.77542096864981	1.21693668370572	5.08727411718823	0.291488580217817	14.3197473926177	0.353160304035608	0.428844288134617	0.312303575641274	0.455231224915645	0.536627807910917	0.411291143582857	0.454506413034664	0.535684174519938	0.410350557972739	0.00487636682236092	0.00530788385690607	0.00534316322138439
217	9.72667378427265	0.21	1.24431173901102	0.865118549193555	1.62350492882849	0.327430811866342	9.63229825804135	7.47691703766916	11.7876794784135	3.9	2.76	6.13	1.70734269194888	2.19952073223291	2.69169877251694	1.84035640708319	2.37087849508208	2.90140058308097	1.85177538385615	2.38550846890975	2.91812661735839	1.24431173901102	5.13456602146514	0.350494497764718	14.384016327917	0.353160304035608	0.428844288134617	0.312303575641274	0.455231224915645	0.536627807910917	0.411291143582857	0.454506413034664	0.535684174519938	0.410350557972739	0.00487636682236092	0.00530788385690607	0.00534316322138439
217	9.72667378427265	0.21	1.26785149413547	0.87866877864877	1.65703420962216	0.296086260637217	9.71976497955468	7.37989449635911	12.0596354627502	4.28	2.55	6.34	1.54870143719404	2.03973295288314	2.53076446857225	1.65343226806765	2.17766975708911	2.70190724611057	1.64464667438425	2.1665696292109	2.689491580235	1.26785149413547	5.14294455325523	-1.26789240699454	12.863457068954	0.353160304035608	0.428844288134617	0.312303575641274	0.455231224915645	0.536627807910917	0.411291143582857	0.454506413034664	0.535684174519938	0.410350557972739	0.00487636682236092	0.00530788385690607	0.00534316322138439
217	9.72667378427265	0.21	1.27310826109409	0.888318992996268	1.6578975291919	0.289539453679814	9.37462708501375	7.08188306266199	11.6673711073655	3.99	2.52	5.81	1.58546425446769	2.0987548100896	2.61204536571152	1.70502187408388	2.25701894537066	2.80901601665743	1.70931721092527	2.26302519916652	2.81489057299011	1.27310826109409	4.9731624841205	-0.291678101266782	13.4269915883493	0.353160304035608	0.428844288134617	0.312303575641274	0.455231224915645	0.536627807910917	0.411291143582857	0.454506413034664	0.535684174519938	0.410350557972739	0.00487636682236092	0.00530788385690607	0.00534316322138439
217	9.72667378427265	0.21	1.27844518050676	0.896675123038047	1.66021523797547	0.299886507586637	10.6240000446266	8.0895759672161	13.158424122037	4.06	2.73	5.77	1.78289858522508	2.34147188007857	2.90004517493206	1.91388646909118	2.51349761908871	3.11310876908624	1.9330936856062	2.53784372067223	3.14332711783113	1.27844518050676	4.83767065434502	-0.47250648824612	13.5035641158866	0.353160304035608	0.428844288134617	0.312303575641274	0.455231224915645	0.536627807910917	0.411291143582857	0.454506413034664	0.535684174519938	0.410350557972739	0.00487636682236092	0.00530788385690607	0.00534316322138439
217	9.72667378427265	0.21	1.30487611308193	0.909989401035608	1.69976282512825	0.258137862931451	8.23090097239905	6.05234568393445	10.4094562608637	4.77	3.08	6.66	1.15215948653597	1.56688185594894	1.9816042253619	1.21775078402367	1.65608288683279	2.09441498964191	1.22734851950662	1.66931912283746	2.11088415986895	1.30487611308193	5.46185751133426	-2.36309961632555	12.6390555341412	0.353160304035608	0.428844288134617	0.312303575641274	0.455231224915645	0.536627807910917	0.411291143582857	0.454506413034664	0.535684174519938	0.410350557972739	0.00487636682236092	0.00530788385690607	0.00534316322138439
217	9.72667378427265	0.21	1.32794439892899	0.922389807527985	1.73349899033	0.268961147688595	9.41430422746017	6.99104907427026	11.8375593806501	4.02	2.73	5.94	1.55168298269187	2.0895312718369	2.62737956098192	1.6670297871474	2.24485987806944	2.82268996899148	1.67982473619538	2.26257270091681	2.84257597016776	1.32794439892899	5.2203521846607	-0.486807107292433	13.7017961750729	0.353160304035608	0.428844288134617	0.312303575641274	0.455231224915645	0.536627807910917	0.411291143582857	0.454506413034664	0.535684174519938	0.410350557972739	0.00487636682236092	0.00530788385690607	0.00534316322138439
217	9.72667378427265	0.21	1.33094392489455	0.925450197805937	1.73643765198316	0.231989989045802	8.00368865838038	5.73003418260908	10.2773431341517	3.35	2.33	5.64	1.4977480089618	2.09204838407805	2.68634875919431	1.64242812229944	2.294136983432	2.94584584456456	1.63913001089263	2.28899751568451	2.93925652638553	1.33094392489455	4.69416245598318	1.22784022070486	14.2290251157279	0.353160304035608	0.428844288134617	0.312303575641274	0.455231224915645	0.536627807910917	0.411291143582857	0.454506413034664	0.535684174519938	0.410350557972739	0.00487636682236092	0.00530788385690607	0.00534316322138439
217	9.72667378427265	0.21	1.332823003092	0.934593748629834	1.73105225755416	0.302906766449498	9.40227309260928	7.17532923192592	11.6292169532926	3.86	2.47	5.54	1.65397055262603	2.16729885420878	2.68062715579154	1.78482586438673	2.33876657882807	2.89270729326941	1.7936148459357	2.35058162783511	2.90605097742279	1.332823003092	4.81753677568177	0.918579103723478	14.4387867766721	0.353160304035608	0.428844288134617	0.312303575641274	0.455231224915645	0.536627807910917	0.411291143582857	0.454506413034664	0.535684174519938	0.410350557972739	0.00487636682236092	0.00530788385690607	0.00534316322138439
217	9.72667378427265	0.21	1.33882709620006	0.935720882021262	1.74193331037887	0.260588887291069	8.45481636926541	6.23122652386242	10.6784062146684	4.32	2.82	6.66	1.29817986244498	1.76143048390531	2.22468110536563	1.38487990110148	1.87906910661333	2.37325831212518	1.38527369565207	1.87899300443079	2.3719824371144	1.33882709620006	5.40753596662143	-0.632385788093735	14.2169938122577	0.353160304035608	0.428844288134617	0.312303575641274	0.455231224915645	0.536627807910917	0.411291143582857	0.454506413034664	0.535684174519938	0.410350557972739	0.00487636682236092	0.00530788385690607	0.00534316322138439
217	9.72667378427265	0.21	1.33926851914831	0.936196393443223	1.74234064485339	0.335035922997367	10.6346091214396	8.2954465945262	12.9737716483531	3.95	2.8	5.95	1.87388328465509	2.40228371606369	2.93068414747229	2.01729961419154	2.58614079824395	3.15498198229636	2.03588685300785	2.61176930207534	3.18652394523702	1.33926851914831	4.99778211530488	0.226431018739155	14.1922528288601	0.353160304035608	0.428844288134617	0.312303575641274	0.455231224915645	0.536627807910917	0.411291143582857	0.454506413034664	0.535684174519938	0.410350557972739	0.00487636682236092	0.00530788385690607	0.00534316322138439
217	9.72667378427265	0.21	1.3477940284354	0.939528590279192	1.75605946659161	0.268166759084038	8.90291339140388	6.60665263170233	11.1991741511054	3.91	2.61	5.98	1.50502810473439	2.02812764875554	2.55122719277668	1.62182255146382	2.1855161027571	2.74920965405038	1.62645464025904	2.19238971617679	2.75621251869113	1.3477940284354	5.06577484288797	0.358579471946474	14.4784633724623	0.353160304035608	0.428844288134617	0.312303575641274	0.455231224915645	0.536627807910917	0.411291143582857	0.454506413034664	0.535684174519938	0.410350557972739	0.00487636682236092	0.00530788385690607	0.00534316322138439
217	9.72667378427265	0.21	1.34885934303636	0.934680191162138	1.76303849491059	0.308155603995282	10.3195129467648	7.90536522817152	12.7336606653582	4.23	2.68	5.89	1.67839225989261	2.1909412349463	2.70349020999999	1.79417302908512	2.34207924213296	2.88998545518079	1.80693847954129	2.35695708361427	2.90910553693234	1.34885934303636	5.11163443184049	-0.94929075688204	13.2202334827255	0.353160304035608	0.428844288134617	0.312303575641274	0.455231224915645	0.536627807910917	0.411291143582857	0.454506413034664	0.535684174519938	0.410350557972739	0.00487636682236092	0.00530788385690607	0.00534316322138439
217	9.72667378427265	0.21	1.36248054096573	0.951323562879717	1.77363751905175	0.279195648455713	9.27787228340401	6.95038011268716	11.6053644541209	4.06	2.5	5.79	1.5300243959394	2.04238771201966	2.55475102809993	1.64221318902963	2.1921454629692	2.74207773690877	1.64507268959582	2.19532491924001	2.74815605176566	1.36248054096573	4.97817040219147	-0.625457245215141	13.1699863118046	0.353160304035608	0.428844288134617	0.312303575641274	0.455231224915645	0.536627807910917	0.411291143582857	0.454506413034664	0.535684174519938	0.410350557972739	0.00487636682236092	0.00530788385690607	0.00534316322138439
217	9.72667378427265	0.21	1.3708188303349	0.960249714090119	1.78138794657969	0.268999098632807	9.33248962979279	6.93052547836147	11.7344537812241	3.84	2.81	5.93	1.60499470470753	2.16124974712548	2.71750478954342	1.73294266906728	2.33354159631766	2.93414052356804	1.75050988920602	2.35639740924471	2.9629306166766	1.3708188303349	4.95780309237474	1.49470155462172	15.5158430928286	0.353160304035608	0.428844288134617	0.312303575641274	0.455231224915645	0.536627807910917	0.411291143582857	0.454506413034664	0.535684174519938	0.410350557972739	0.00487636682236092	0.00530788385690607	0.00534316322138439
217	9.72667378427265	0.21	1.37434243840027	0.957602258138191	1.79108261866235	0.352414501352573	9.92583120195456	7.82508291025148	12.0265794936576	3.94	2.64	5.95	1.77065570616679	2.24601194105743	2.72136817594807	1.90655384671959	2.4183937572321	2.93023366774462	1.9138303709003	2.42793652191461	2.94114970205071	1.37434243840027	4.83732735999131	1.64786322256067	15.268033551933	0.353160304035608	0.428844288134617	0.312303575641274	0.455231224915645	0.536627807910917	0.411291143582857	0.454506413034664	0.535684174519938	0.410350557972739	0.00487636682236092	0.00530788385690607	0.00534316322138439
217	9.72667378427265	0.21	1.37727294565617	0.9540289772809	1.80051691403145	0.231262559392878	8.33377517679379	5.96150802898361	10.706042324604	4.43	2.86	6.94	1.21286319623007	1.69549871415878	2.17813423208749	1.29060044212006	1.80416999782737	2.31773955353469	1.28708073710649	1.80023131800411	2.31096180342149	1.37727294565617	5.19850677931707	0.31354005569387	14.889255828308	0.353160304035608	0.428844288134617	0.312303575641274	0.455231224915645	0.536627807910917	0.411291143582857	0.454506413034664	0.535684174519938	0.410350557972739	0.00487636682236092	0.00530788385690607	0.00534316322138439
217	9.72667378427265	0.21	1.38569054786977	0.964825207815037	1.80655588792451	0.238437758265223	8.79667400365071	6.34213947379445	11.251208533507	3.8	2.58	6.12	1.48321119478077	2.05724352372932	2.63127585267787	1.6033504836137	2.22387911464631	2.84440774567893	1.60313600476879	2.22293813162992	2.84356181058514	1.38569054786977	4.94633365718853	-0.24441422576745	13.6781090874867	0.353160304035608	0.428844288134617	0.312303575641274	0.455231224915645	0.536627807910917	0.411291143582857	0.454506413034664	0.535684174519938	0.410350557972739	0.00487636682236092	0.00530788385690607	0.00534316322138439
217	9.72667378427265	0.21	1.39424115122002	0.966156378963854	1.82232592347619	0.319365154388916	10.3301366010202	7.97560322406758	12.6846699779728	4.14	2.62	6.11	1.7253008013116	2.23463886739201	2.74397693347242	1.84815298171323	2.39375909562157	2.9393652095299	1.85097197267217	2.3973183768702	2.94320749657968	1.39424115122002	5.04314327933933	-0.408996385255503	13.7186744382543	0.353160304035608	0.428844288134617	0.312303575641274	0.455231224915645	0.536627807910917	0.411291143582857	0.454506413034664	0.535684174519938	0.410350557972739	0.00487636682236092	0.00530788385690607	0.00534316322138439
217	9.72667378427265	0.21	1.40627828812189	0.982196817741021	1.83035975850276	0.289966643343611	9.9889719602587	7.5485124259548	12.4294314945626	4.19	2.38	6.19	1.61679854827189	2.13951497364489	2.6622313990179	1.73001100901757	2.28932940490319	2.8486478007888	1.71338991846733	2.26666835218828	2.81994361786836	1.40627828812189	4.98975938181967	0.919575395216283	14.8092194565366	0.353160304035608	0.428844288134617	0.312303575641274	0.455231224915645	0.536627807910917	0.411291143582857	0.454506413034664	0.535684174519938	0.410350557972739	0.00487636682236092	0.00530788385690607	0.00534316322138439
217	9.72667378427265	0.21	1.41209938088062	0.987138977046152	1.83705978471509	0.253549589497282	8.32830265820309	6.09724401557069	10.5593613008355	3.88	2.43	5.83	1.39705235060633	1.90825146172448	2.41945057284263	1.50650211690969	2.05775028075093	2.60899844459218	1.50450386375768	2.05584795400355	2.60550448184717	1.41209938088062	4.86058775426208	-0.752023618987593	12.9970509272954	0.353160304035608	0.428844288134617	0.312303575641274	0.455231224915645	0.536627807910917	0.411291143582857	0.454506413034664	0.535684174519938	0.410350557972739	0.00487636682236092	0.00530788385690607	0.00534316322138439
217	9.72667378427265	0.21	1.42849311137401	0.99623139764698	1.86075482510103	0.264331416110455	9.09382684766075	6.72518795495834	11.4624657403632	3.73	2.54	5.93	1.5954786835454	2.15741284622364	2.71934700890188	1.72773722666274	2.33625339288021	2.94476955909767	1.73001414534772	2.33844160477338	2.94845672113548	1.42849311137401	4.87409047004786	0.252132429507369	13.9927590860232	0.353160304035608	0.428844288134617	0.312303575641274	0.455231224915645	0.536627807910917	0.411291143582857	0.454506413034664	0.535684174519938	0.410350557972739	0.00487636682236092	0.00530788385690607	0.00534316322138439
217	9.72667378427265	0.21	1.43333595973827	1.00463512424878	1.86203679522776	0.295192330100435	9.1821368067616	6.96694163135771	11.3973319821655	4.04	2.43	6.15	1.54239519741231	2.03281216667405	2.52322913593579	1.65656616096011	2.1832847071554	2.71000325335069	1.64525355513209	2.16894777828318	2.69195560355766	1.43333595973827	4.89319723350844	-0.718506412079708	12.9601398209759	0.353160304035608	0.428844288134617	0.312303575641274	0.455231224915645	0.536627807910917	0.411291143582857	0.454506413034664	0.535684174519938	0.410350557972739	0.00487636682236092	0.00530788385690607	0.00534316322138439
217	9.72667378427265	0.21	1.43357332909173	0.998529565034145	1.86861709314932	0.285025287412721	9.0814457572925	6.83578525960655	11.3271062549784	3.82	2.64	6.05	1.5890861036063	2.11112530682372	2.63316451004114	1.71655224898326	2.28046603962471	2.84437983026616	1.72119632253327	2.28591307347924	2.8526034228459	1.43357332909173	5.05741943279014	-0.495338182026335	13.2939846387295	0.353160304035608	0.428844288134617	0.312303575641274	0.455231224915645	0.536627807910917	0.411291143582857	0.454506413034664	0.535684174519938	0.410350557972739	0.00487636682236092	0.00530788385690607	0.00534316322138439
217	9.72667378427265	0.21	1.43521562779146	1.00122096544497	1.86921029013794	0.279689476803243	9.80644917112335	7.34937051319785	12.2635278290489	3.81	2.73	5.92	1.71207267643122	2.28446145809929	2.85685023976735	1.84987399237362	2.4683332057648	3.08679241915597	1.86528224386276	2.48746449025585	3.11238116183931	1.43521562779146	5.02521260065834	0.296506463240631	14.3042725044257	0.353160304035608	0.428844288134617	0.312303575641274	0.455231224915645	0.536627807910917	0.411291143582857	0.454506413034664	0.535684174519938	0.410350557972739	0.00487636682236092	0.00530788385690607	0.00534316322138439
217	9.72667378427265	0.21	1.43704146244229	1.00317245193192	1.87091047295266	0.220367435677752	8.04095673157173	5.67958443884785	10.4023290242956	3.93	2.63	5.91	1.28901926737928	1.82494833323786	2.36087739909645	1.38843945971013	1.96570395953138	2.54296845935262	1.39494608571238	1.97496704217393	2.55402521176006	1.43704146244229	4.76815854347698	0.467602270648251	14.2418002467519	0.353160304035608	0.428844288134617	0.312303575641274	0.455231224915645	0.536627807910917	0.411291143582857	0.454506413034664	0.535684174519938	0.410350557972739	0.00487636682236092	0.00530788385690607	0.00534316322138439
217	9.72667378427265	0.21	1.44438064580995	1.00360914974095	1.88515214187896	0.231731038435963	8.12740620095683	5.81692750970121	10.4378848922125	3.79	2.67	6.32	1.36262948709142	1.90386476787336	2.44510004865529	1.47329741419936	2.05848990210858	2.6436823900178	1.4732473382388	2.05879094527956	2.64348860291053	1.44438064580995	4.81770477950006	0.148903043876588	13.8903969457351	0.353160304035608	0.428844288134617	0.312303575641274	0.455231224915645	0.536627807910917	0.411291143582857	0.454506413034664	0.535684174519938	0.410350557972739	0.00487636682236092	0.00530788385690607	0.00534316322138439
217	9.72667378427265	0.21	1.45022862949884	1.00776119178302	1.89269606721467	0.27541491961849	9.24779222656948	6.90585911180508	11.5897253413339	4	2.58	6.11	1.53945930388014	2.06152479409932	2.58359028431849	1.65472773886319	2.21588336408272	2.77703898930224	1.65452723429835	2.21444363343003	2.77558704847335	1.45022862949884	4.96589516979487	0.295194836540637	14.0553057146896	0.353160304035608	0.428844288134617	0.312303575641274	0.455231224915645	0.536627807910917	0.411291143582857	0.454506413034664	0.535684174519938	0.410350557972739	0.00487636682236092	0.00530788385690607	0.00534316322138439
217	9.72667378427265	0.21	1.45176694190651	1.01796214169658	1.88557174211644	0.300506156409989	9.99297834974856	7.61260176571267	12.3733549337845	3.91	2.24	5.86	1.73399596947096	2.2761973783417	2.81839878721244	1.86853447363261	2.452804588422	3.0370747032114	1.84961296503898	2.4281963101739	3.00490295216016	1.45176694190651	4.77756095252986	0.661159906154917	14.0063281054012	0.353160304035608	0.428844288134617	0.312303575641274	0.455231224915645	0.536627807910917	0.411291143582857	0.454506413034664	0.535684174519938	0.410350557972739	0.00487636682236092	0.00530788385690607	0.00534316322138439
217	9.72667378427265	0.21	1.45219199437317	1.01491539117813	1.88946859756822	0.297572285054655	9.29686725595965	7.06675527482633	11.526979237093	3.74	2.5	6.41	1.67488595315152	2.20344299041879	2.73200002768607	1.81351015286615	2.38581392772881	2.95811770259147	1.7983545357724	2.3659582610938	2.93258255726611	1.45219199437317	4.86981468333995	-1.32249659225254	12.306734890433	0.353160304035608	0.428844288134617	0.312303575641274	0.455231224915645	0.536627807910917	0.411291143582857	0.454506413034664	0.535684174519938	0.410350557972739	0.00487636682236092	0.00530788385690607	0.00534316322138439
217	9.72667378427265	0.21	1.45382474421878	1.0181000611633	1.88954942727427	0.257988571591999	8.30180395071864	6.10362523761969	10.4999826638176	4.44	2.9	6.44	1.24089375206498	1.68779311511803	2.13469247817107	1.32032883845523	1.79583620235669	2.27134356625815	1.32826899007086	1.80731190014139	2.2832785258406	1.45382474421878	5.22582835220538	0.0111259671718354	14.499067969406	0.353160304035608	0.428844288134617	0.312303575641274	0.455231224915645	0.536627807910917	0.411291143582857	0.454506413034664	0.535684174519938	0.410350557972739	0.00487636682236092	0.00530788385690607	0.00534316322138439
217	9.72667378427265	0.21	1.46072586483567	1.01499466322928	1.90645706644207	0.245254022953274	9.18100349654173	6.66640907495508	11.6955979181284	4.04	2.61	6.41	1.47277021609786	2.02830464670938	2.5838390773209	1.58140726520953	2.17791999682273	2.77443272843593	1.57621776103159	2.1699014760154	2.76407063948703	1.46072586483567	5.07178926835643	0.269862139108121	14.3811951980327	0.353160304035608	0.428844288134617	0.312303575641274	0.455231224915645	0.536627807910917	0.411291143582857	0.454506413034664	0.535684174519938	0.410350557972739	0.00487636682236092	0.00530788385690607	0.00534316322138439
217	9.72667378427265	0.21	1.47561893503916	1.03421613397574	1.91702173610258	0.253645511633051	8.3735806958493	6.13096088093489	10.6162005107637	4.14	2.42	5.9	1.32730039286452	1.81280832860065	2.29831626433678	1.4219370270054	1.94206172103811	2.46218641507082	1.41763412175714	1.93681157736256	2.45326011874225	1.47561893503916	4.79276937068054	-0.672791887114609	12.9225393231065	0.353160304035608	0.428844288134617	0.312303575641274	0.455231224915645	0.536627807910917	0.411291143582857	0.454506413034664	0.535684174519938	0.410350557972739	0.00487636682236092	0.00530788385690607	0.00534316322138439
217	9.72667378427265	0.21	1.48056990126653	1.02693563078568	1.93420417174737	0.319213262442283	11.2321944834523	8.67116159274249	13.7932273741621	3.67	2.69	6.39	2.09144364292403	2.70915280464435	3.32686196636466	2.26947871900239	2.93977064955477	3.61006258010716	2.26886279694735	2.93771497732486	3.60795466267918	1.48056990126653	5.04892761137609	0.0862601075283813	14.1346445795682	0.353160304035608	0.428844288134617	0.312303575641274	0.455231224915645	0.536627807910917	0.411291143582857	0.454506413034664	0.535684174519938	0.410350557972739	0.00487636682236092	0.00530788385690607	0.00534316322138439
217	9.72667378427265	0.21	1.48137011046608	1.03079178886155	1.93194843207061	0.254693421158929	8.3199203405006	6.09782216126082	10.5420185197404	3.96	2.58	6	1.37203886082257	1.8720214732787	2.37200408573483	1.47636641003027	2.01436686738383	2.55236732473739	1.47854724118473	2.01698516341446	2.55580524594246	1.48137011046608	4.69400714773773	0.365180948290698	14.0372391150191	0.353160304035608	0.428844288134617	0.312303575641274	0.455231224915645	0.536627807910917	0.411291143582857	0.454506413034664	0.535684174519938	0.410350557972739	0.00487636682236092	0.00530788385690607	0.00534316322138439
217	9.72667378427265	0.21	1.48260366668235	1.03263348804456	1.93257384532014	0.239266841743514	7.72533553214091	5.57464597044187	9.87602509383995	3.77	2.54	6.05	1.31241332085698	1.81874029565824	2.3250672704595	1.4198678978397	1.96765067778067	2.51543345772164	1.41827838497923	1.96486064238109	2.51274409534408	1.48260366668235	4.64510974996111	-0.313883587635634	13.152833219514	0.353160304035608	0.428844288134617	0.312303575641274	0.455231224915645	0.536627807910917	0.411291143582857	0.454506413034664	0.535684174519938	0.410350557972739	0.00487636682236092	0.00530788385690607	0.00534316322138439
217	9.72667378427265	0.21	1.48264285122665	1.02791734759095	1.93736835486234	0.281300678974256	8.59063433088501	6.44676198713418	10.7345066746358	3.53	2.06	5.86	1.60975809151747	2.14508355559087	2.68040901966428	1.7545383299049	2.33801049919558	2.92148266848625	1.72078156510429	2.29208486942849	2.86570042884995	1.48264285122665	4.42502037511627	-0.803673172881037	11.6776842590007	0.353160304035608	0.428844288134617	0.312303575641274	0.455231224915645	0.536627807910917	0.411291143582857	0.454506413034664	0.535684174519938	0.410350557972739	0.00487636682236092	0.00530788385690607	0.00534316322138439
217	9.72667378427265	0.21	1.48686543480288	1.0430259389604	1.93070493064536	0.284254899259349	10.0442615453571	7.55581287398121	12.5327102167331	4.38	2.8	6.4	1.55535642552761	2.06760106355301	2.57984570157841	1.65710039159785	2.20285361981874	2.74860684803962	1.66214145916659	2.21008768861889	2.75798765190561	1.48686543480288	5.40331408282712	-1.36734672335074	13.3297405325233	0.353160304035608	0.428844288134617	0.312303575641274	0.455231224915645	0.536627807910917	0.411291143582857	0.454506413034664	0.535684174519938	0.410350557972739	0.00487636682236092	0.00530788385690607	0.00534316322138439
217	9.72667378427265	0.21	1.49649470249467	1.04259909899551	1.95039030599382	0.267784189582457	9.11871213651989	6.76449751563098	11.4729267574088	3.61	2.41	5.72	1.655652237507	2.23186069876221	2.80806916001742	1.79992151893671	2.42633930481687	3.05275709069702	1.79913415205437	2.42473140871039	3.05077718066591	1.49649470249467	4.50269050934125	-0.0607364459157484	12.8837887841921	0.353160304035608	0.428844288134617	0.312303575641274	0.455231224915645	0.536627807910917	0.411291143582857	0.454506413034664	0.535684174519938	0.410350557972739	0.00487636682236092	0.00530788385690607	0.00534316322138439
217	9.72667378427265	0.21	1.51077376981521	1.05820109162468	1.96334644800574	0.254322884850325	9.28824095150543	6.80509857527856	11.7713833277323	4.02	2.76	5.91	1.51194823672055	2.06364968464684	2.61535113257312	1.6245315883654	2.21731407108265	2.81009655379991	1.63875621620014	2.23739781012159	2.83356172685811	1.51077376981521	4.95909671314297	-1.29496515378099	12.8400270442727	0.353160304035608	0.428844288134617	0.312303575641274	0.455231224915645	0.536627807910917	0.411291143582857	0.454506413034664	0.535684174519938	0.410350557972739	0.00487636682236092	0.00530788385690607	0.00534316322138439
217	9.72667378427265	0.21	1.5114020932124	1.06046047405271	1.96234371237209	0.216256882784587	8.14772909975639	5.72600901809173	10.5694491814211	3.83	2.49	5.98	1.32710899397465	1.88838762471235	2.44966625545004	1.43304208669962	2.0391233534713	2.64520462024298	1.4301760184742	2.03617549570051	2.64057525104204	1.5114020932124	4.69243811942835	-0.371192131451321	13.1960344528715	0.353160304035608	0.428844288134617	0.312303575641274	0.455231224915645	0.536627807910917	0.411291143582857	0.454506413034664	0.535684174519938	0.410350557972739	0.00487636682236092	0.00530788385690607	0.00534316322138439
217	9.72667378427265	0.21	1.51681076796729	1.05708230795587	1.97653922797872	0.229370240075254	8.16969198667318	5.83168664924138	10.507697324105	4.26	2.72	6.1	1.22990708051382	1.7229941566448	2.21608123277577	1.31379087036382	1.84050813964292	2.36722540892202	1.32046036461582	1.84966317218016	2.38040942832331	1.51681076796729	4.98588153387478	-0.35363628123334	14.0155367535946	0.353160304035608	0.428844288134617	0.312303575641274	0.455231224915645	0.536627807910917	0.411291143582857	0.454506413034664	0.535684174519938	0.410350557972739	0.00487636682236092	0.00530788385690607	0.00534316322138439
217	9.72667378427265	0.21	1.52056101416592	1.06516141974848	1.97596060858335	0.306465331546767	10.1086932587869	7.73445722864193	12.4829292889319	4.09	2.44	6.03	1.69310400518611	2.21283388577936	2.73256376637261	1.81609125829217	2.37357437210412	2.93105748591607	1.80786080287363	2.36377129445151	2.91873057119572	1.52056101416592	5.04994038617849	0.16830347274405	14.0724887256429	0.353160304035608	0.428844288134617	0.312303575641274	0.455231224915645	0.536627807910917	0.411291143582857	0.454506413034664	0.535684174519938	0.410350557972739	0.00487636682236092	0.00530788385690607	0.00534316322138439
217	9.72667378427265	0.21	1.5220282407584	1.0619397328904	1.98211674862641	0.314453988871974	9.79443713214438	7.53653717912686	12.0523370851619	3.81	2.64	6.21	1.75681172349253	2.28314165641193	2.80947158933134	1.89836282818527	2.46710059709605	3.03583836600683	1.89882392311994	2.46862547119036	3.03650868042188	1.5220282407584	4.85276341686921	-0.238357775424725	13.4796753468364	0.353160304035608	0.428844288134617	0.312303575641274	0.455231224915645	0.536627807910917	0.411291143582857	0.454506413034664	0.535684174519938	0.410350557972739	0.00487636682236092	0.00530788385690607	0.00534316322138439
217	9.72667378427265	0.21	1.52253198210912	1.06015995675665	1.98490400746159	0.242912619377144	8.58107460925055	6.21583521029782	10.9463140082033	3.99	2.34	6.17	1.3888533368363	1.91733752609053	2.44582171534477	1.49324544367257	2.06145274585937	2.62966004804616	1.47612256576	2.03741312636268	2.60009028022499	1.52253198210912	4.79755557075027	0.202824729053103	13.7445658812923	0.353160304035608	0.428844288134617	0.312303575641274	0.455231224915645	0.536627807910917	0.411291143582857	0.454506413034664	0.535684174519938	0.410350557972739	0.00487636682236092	0.00530788385690607	0.00534316322138439
217	9.72667378427265	0.21	1.52382536482816	1.06763641233651	1.9800143173198	0.279395463269744	9.51071072712326	7.1259914895369	11.8954299647096	3.94	2.62	5.77	1.61358059812876	2.15356674593761	2.69355289374647	1.73756424433505	2.31904162696903	2.90051900960302	1.74916719732815	2.33416618392867	2.91912718676614	1.52382536482816	4.8446195922257	0.00958582291495349	13.8924674432156	0.353160304035608	0.428844288134617	0.312303575641274	0.455231224915645	0.536627807910917	0.411291143582857	0.454506413034664	0.535684174519938	0.410350557972739	0.00487636682236092	0.00530788385690607	0.00534316322138439
217	9.72667378427265	0.21	1.52530752726643	1.06645445696004	1.98416059757281	0.252410034090039	8.66599726018491	6.33746406774295	10.9945304526269	3.87	2.57	6.27	1.45789359910494	1.99355795953003	2.52922231995512	1.57285694345169	2.15076153756711	2.72866613168253	1.56829450826915	2.14492496898164	2.72102052662922	1.52530752726643	4.87688864228374	-1.17303337287384	12.4811934807263	0.353160304035608	0.428844288134617	0.312303575641274	0.455231224915645	0.536627807910917	0.411291143582857	0.454506413034664	0.535684174519938	0.410350557972739	0.00487636682236092	0.00530788385690607	0.00534316322138439
217	9.72667378427265	0.21	1.52580322477694	1.06212378683532	1.98948266271855	0.269522276967132	9.53006602622601	7.08050916234484	11.9796228901072	4.19	2.62	6.12	1.51657786245698	2.04124969430041	2.56592152614385	1.62277496569335	2.18418650610752	2.74559804652169	1.62395304961833	2.18595779416464	2.74677511079134	1.52580322477694	5.02171364845722	-0.693772946325773	13.426061952136	0.353160304035608	0.428844288134617	0.312303575641274	0.455231224915645	0.536627807910917	0.411291143582857	0.454506413034664	0.535684174519938	0.410350557972739	0.00487636682236092	0.00530788385690607	0.00534316322138439
217	9.72667378427265	0.21	1.5291210519419	1.07023896566193	1.98800313822186	0.224187122556921	9.10435873237213	6.46007542331502	11.7486420414292	3.86	2.54	5.63	1.48767652974741	2.09662270438331	2.7055688790192	1.6051918475317	2.26224021494603	2.91928858236037	1.61457909792702	2.27553704620389	2.93802963837492	1.5291210519419	4.88828144203699	-0.0105800629853072	13.7918860545535	0.353160304035608	0.428844288134617	0.312303575641274	0.455231224915645	0.536627807910917	0.411291143582857	0.454506413034664	0.535684174519938	0.410350557972739	0.00487636682236092	0.00530788385690607	0.00534316322138439
217	9.72667378427265	0.21	1.53116949010289	1.07038732578679	1.991951654419	0.240819509173183	8.5062908144018	6.14824426529555	10.8643373635081	4.12	2.74	5.9	1.33655083540477	1.84916044379673	2.36177005218869	1.43251181304843	1.98192549792427	2.53133918280011	1.44497083776654	1.99849100627088	2.55256533941344	1.53116949010289	4.71845718060532	0.66802692412004	14.103261048074	0.353160304035608	0.428844288134617	0.312303575641274	0.455231224915645	0.536627807910917	0.411291143582857	0.454506413034664	0.535684174519938	0.410350557972739	0.00487636682236092	0.00530788385690607	0.00534316322138439
217	9.72667378427265	0.21	1.53199231373079	1.07058466039828	1.99339996706331	0.255893459395807	9.24943141807155	6.7868620877235	11.7120007484196	3.79	2.74	5.85	1.58853390621019	2.16492323416298	2.74131256211577	1.71737741342514	2.34051678067163	2.96365614791812	1.73305894707432	2.36223644835322	2.99240585719735	1.53199231373079	4.90690187883869	1.10956077995406	15.1051065821336	0.353160304035608	0.428844288134617	0.312303575641274	0.455231224915645	0.536627807910917	0.411291143582857	0.454506413034664	0.535684174519938	0.410350557972739	0.00487636682236092	0.00530788385690607	0.00534316322138439
217	9.72667378427265	0.21	1.53941972242646	1.07323931999907	2.00560012485385	0.28176954414449	10.268052236337	7.70853290067185	12.8275715720022	4.21	2.85	6.4	1.64339329931174	2.18906093540944	2.73472857150713	1.75756111352583	2.34113670587887	2.92471229823192	1.76644550634084	2.35247963292362	2.93833627879473	1.53941972242646	5.17246704122997	2.06851874129588	16.5952104759024	0.353160304035608	0.428844288134617	0.312303575641274	0.455231224915645	0.536627807910917	0.411291143582857	0.454506413034664	0.535684174519938	0.410350557972739	0.00487636682236092	0.00530788385690607	0.00534316322138439
217	9.72667378427265	0.21	1.55326191881522	1.08283332224213	2.02369051538831	0.280847872737204	9.15918874247968	6.87086595448627	11.4475115304731	3.72	2.45	6.24	1.63755480189075	2.18293787217288	2.728320942455	1.77430981389952	2.36523876041107	2.95616770692262	1.76040115441827	2.34676771306041	2.93314578115183	1.55326191881522	4.84708265366596	-0.790298343121642	12.6675427953264	0.353160304035608	0.428844288134617	0.312303575641274	0.455231224915645	0.536627807910917	0.411291143582857	0.454506413034664	0.535684174519938	0.410350557972739	0.00487636682236092	0.00530788385690607	0.00534316322138439
217	9.72667378427265	0.21	1.55378668169821	1.08081120255253	2.0267621608439	0.240824411312425	8.19798449575493	5.92543464894943	10.4705343425604	3.59	2.5	6.25	1.45480046886888	2.01275221056039	2.57070395225189	1.58219517701316	2.18900592089254	2.79581666477192	1.57391254554683	2.17699682583271	2.78027191050707	1.55378668169821	4.68673418354437	-0.309323200589402	13.146607906302	0.353160304035608	0.428844288134617	0.312303575641274	0.455231224915645	0.536627807910917	0.411291143582857	0.454506413034664	0.535684174519938	0.410350557972739	0.00487636682236092	0.00530788385690607	0.00534316322138439
217	9.72667378427265	0.21	1.56558796522433	1.08801419050078	2.04316173994789	0.285490405847373	8.9313801026689	6.72534556530771	11.1374146400301	4.09	2.4	6.29	1.47059734879168	1.95297977962485	2.43536221045803	1.57722625570957	2.09458488948395	2.61194352325833	1.56059397271242	2.07239792603419	2.5851819370489	1.56558796522433	4.82054869041196	1.13004312156985	14.7180509325406	0.353160304035608	0.428844288134617	0.312303575641274	0.455231224915645	0.536627807910917	0.411291143582857	0.454506413034664	0.535684174519938	0.410350557972739	0.00487636682236092	0.00530788385690607	0.00534316322138439
217	9.72667378427265	0.21	1.56754270103256	1.09836771657023	2.03671768549489	0.303910061776282	9.55569263709259	7.29777668288465	11.8136085913005	4.25	2.74	6.27	1.54211687288885	2.01924442033973	2.49637196779061	1.64764615237303	2.15742422533838	2.66720229830373	1.65286993151706	2.16350351875929	2.67429571897271	1.56754270103256	4.95651644655008	-0.936594087198932	13.0462476571757	0.353160304035608	0.428844288134617	0.312303575641274	0.455231224915645	0.536627807910917	0.411291143582857	0.454506413034664	0.535684174519938	0.410350557972739	0.00487636682236092	0.00530788385690607	0.00534316322138439
217	9.72667378427265	0.21	1.56882828825538	1.09213054515318	2.04552603135757	0.266940152073639	9.19018271230296	6.81239886893318	11.5679665556727	3.53	2.4	5.62	1.69856514394699	2.29142836788512	2.88429159182325	1.85097988516125	2.4970415955831	3.14310330600495	1.85275551689087	2.49911130877538	3.14574612495281	1.56882828825538	4.49810214132913	0.59807216167646	13.4686788741364	0.353160304035608	0.428844288134617	0.312303575641274	0.455231224915645	0.536627807910917	0.411291143582857	0.454506413034664	0.535684174519938	0.410350557972739	0.00487636682236092	0.00530788385690607	0.00534316322138439
217	9.72667378427265	0.21	1.58318240928	1.09984957948049	2.0665152390795	0.255531685334702	9.82155682919359	7.20417836325379	12.4389352951334	3.98	2.72	5.68	1.61571758604315	2.20273031719929	2.78974304835543	1.73791616516204	2.36932534424424	3.00073452332644	1.75680907542612	2.39491887668851	3.03474525163497	1.58318240928	4.6185610247349	0.195671212431011	13.8404238218745	0.353160304035608	0.428844288134617	0.312303575641274	0.455231224915645	0.536627807910917	0.411291143582857	0.454506413034664	0.535684174519938	0.410350557972739	0.00487636682236092	0.00530788385690607	0.00534316322138439
217	9.72667378427265	0.21	1.58639359431104	1.11079461947472	2.06199256914737	0.268557672222674	9.64258435693419	7.15802045586886	12.1271482579995	3.66	2.59	5.8	1.72958266425866	2.3299244316536	2.93026619904854	1.87723716907148	2.52883012452174	3.18042307997201	1.88734561490609	2.54190187542714	3.19617480098417	1.58639359431104	4.64134342861525	-0.919978781359189	12.6006368190497	0.353160304035608	0.428844288134617	0.312303575641274	0.455231224915645	0.536627807910917	0.411291143582857	0.454506413034664	0.535684174519938	0.410350557972739	0.00487636682236092	0.00530788385690607	0.00534316322138439
217	9.72667378427265	0.21	1.59099422361626	1.11163897657255	2.07034947065997	0.270811677219141	9.52873649337036	7.08751638892153	11.9699565978192	3.67	2.65	5.31	1.70629594214625	2.29401154370984	2.88172714527344	1.8511131763721	2.488709543533	3.12630591069389	1.87817549684551	2.52339344932109	3.16992254766647	1.59099422361626	4.63899777024428	0.50137484925175	13.8191275203979	0.353160304035608	0.428844288134617	0.312303575641274	0.455231224915645	0.536627807910917	0.411291143582857	0.454506413034664	0.535684174519938	0.410350557972739	0.00487636682236092	0.00530788385690607	0.00534316322138439
217	9.72667378427265	0.21	1.60363284821509	1.11942011846368	2.08784557796651	0.24844037375213	9.76005227423988	7.1096717034574	12.4104328450223	4.23	2.93	6.81	1.50763664536782	2.06966131251797	2.63168597966813	1.61142442335591	2.21213964075053	2.81285485814516	1.61381830041846	2.21603110700628	2.81570814878529	1.60363284821509	5.18251075098499	-1.05008970612085	13.5209742378454	0.353160304035608	0.428844288134617	0.312303575641274	0.455231224915645	0.536627807910917	0.411291143582857	0.454506413034664	0.535684174519938	0.410350557972739	0.00487636682236092	0.00530788385690607	0.00534316322138439
217	9.72667378427265	0.21	1.61716384669741	1.12921083833899	2.10511685505583	0.267487399377192	9.09718284286165	6.74674770567686	11.4476179800464	4.52	2.75	6.91	1.34838437075646	1.81813515168311	2.28788593260976	1.43214663178436	1.9310785485825	2.43001046538064	1.42337268439757	1.91928408152266	2.41513245715076	1.61716384669741	5.19565828393514	1.49769256319462	16.1865611826955	0.353160304035608	0.428844288134617	0.312303575641274	0.455231224915645	0.536627807910917	0.411291143582857	0.454506413034664	0.535684174519938	0.410350557972739	0.00487636682236092	0.00530788385690607	0.00534316322138439
217	9.72667378427265	0.21	1.62038880316946	1.12706644005911	2.11371116627982	0.272279402030017	8.93133979490592	6.65164339270341	11.2110361971084	3.86	2.59	5.77	1.5333664041586	2.05889215297627	2.58441790179393	1.65469417109804	2.22180219627203	2.78891022144602	1.66468241452581	2.23375660164435	2.80317000612296	1.62038880316946	4.54807542104074	-0.760538905644723	12.4218896710007	0.353160304035608	0.428844288134617	0.312303575641274	0.455231224915645	0.536627807910917	0.411291143582857	0.454506413034664	0.535684174519938	0.410350557972739	0.00487636682236092	0.00530788385690607	0.00534316322138439
217	9.72667378427265	0.21	1.62081803661578	1.1333563360125	2.10827973721906	0.255956576491963	7.9360919806118	5.82353637477184	10.0486475864518	3.32	2.49	5.29	1.5346258161843	2.09132919403069	2.64803257187709	1.68474493579739	2.29590577166814	2.90706660753888	1.70067557745417	2.31788809793072	2.93552351031875	1.62081803661578	4.30424295980547	-1.19287293629033	11.2543876673978	0.353160304035608	0.428844288134617	0.312303575641274	0.455231224915645	0.536627807910917	0.411291143582857	0.454506413034664	0.535684174519938	0.410350557972739	0.00487636682236092	0.00530788385690607	0.00534316322138439
217	9.72667378427265	0.21	1.62475691377624	1.13301741890629	2.11649640864618	0.240398313644912	8.92366788222277	6.44706649566917	11.4002692687764	3.69	2.59	5.94	1.54468001187505	2.13805944448385	2.73143887709266	1.67477661446098	2.31813186577224	2.96148711708349	1.68055892345072	2.32511537393875	2.97087296426468	1.62475691377624	4.73120446290632	-1.01243145439557	12.4874978731331	0.353160304035608	0.428844288134617	0.312303575641274	0.455231224915645	0.536627807910917	0.411291143582857	0.454506413034664	0.535684174519938	0.410350557972739	0.00487636682236092	0.00530788385690607	0.00534316322138439
217	9.72667378427265	0.21	1.62766200436113	1.12920788066146	2.1261161280608	0.269408934048868	9.85090951446357	7.31815572855387	12.3836633003733	4.03	2.65	6.22	1.62342416865106	2.18527798289078	2.7471317971305	1.74399757346978	2.34758085601572	2.95116413856165	1.74384037920681	2.3489469289926	2.95331197120583	1.62766200436113	4.97675402578505	-1.28859657106373	12.7244845561371	0.353160304035608	0.428844288134617	0.312303575641274	0.455231224915645	0.536627807910917	0.411291143582857	0.454506413034664	0.535684174519938	0.410350557972739	0.00487636682236092	0.00530788385690607	0.00534316322138439
217	9.72667378427265	0.21	1.63042430030117	1.13925266814561	2.12159593245674	0.260420618608907	8.8883104998573	6.54969193162898	11.2269290680856	4.24	2.61	6.04	1.38760223546418	1.8830564319434	2.37851062842262	1.48297567856604	2.0124837064746	2.54199173438317	1.48531341368792	2.01573606155573	2.547327260858	1.63042430030117	4.83085721163637	0.513195657557216	14.3603700770868	0.353160304035608	0.428844288134617	0.312303575641274	0.455231224915645	0.536627807910917	0.411291143582857	0.454506413034664	0.535684174519938	0.410350557972739	0.00487636682236092	0.00530788385690607	0.00534316322138439
217	9.72667378427265	0.21	1.6386184369626	1.14435158700814	2.13288528691705	0.277334801185521	9.90693231646441	7.41009042109227	12.4037742118365	4.45	2.84	6.56	1.50104588608693	2.0068257136299	2.51260554117286	1.59652650295721	2.13447867804928	2.67243085314136	1.60032106070126	2.13882190935979	2.67851521153417	1.6386184369626	5.10951097064547	-0.961311662039735	13.4686967415198	0.353160304035608	0.428844288134617	0.312303575641274	0.455231224915645	0.536627807910917	0.411291143582857	0.454506413034664	0.535684174519938	0.410350557972739	0.00487636682236092	0.00530788385690607	0.00534316322138439
217	9.72667378427265	0.21	1.63926734226502	1.13788659223073	2.1406480922993	0.230412901762097	8.76120437777491	6.26129212281386	11.261116632736	4.15	2.8	6.07	1.35155579761355	1.89118417390456	2.43081255019558	1.44744754076851	2.02536209492195	2.60327664907539	1.4586514449927	2.04067652622011	2.62493567332446	1.63926734226502	4.92624347495189	1.19520321851681	15.5838278705873	0.353160304035608	0.428844288134617	0.312303575641274	0.455231224915645	0.536627807910917	0.411291143582857	0.454506413034664	0.535684174519938	0.410350557972739	0.00487636682236092	0.00530788385690607	0.00534316322138439
217	9.72667378427265	0.21	1.64046258231884	1.13817691619442	2.14274824844326	0.223810206693853	8.55483147953022	6.0674583409293	11.0422046181311	3.93	2.48	6.05	1.3759557497299	1.94003302549698	2.50411030126406	1.48194256341401	2.08946945821273	2.69699635301145	1.47766739227188	2.0834752932191	2.69065106206139	1.64046258231884	4.83460946747123	0.102698303989048	13.8339853750176	0.353160304035608	0.428844288134617	0.312303575641274	0.455231224915645	0.536627807910917	0.411291143582857	0.454506413034664	0.535684174519938	0.410350557972739	0.00487636682236092	0.00530788385690607	0.00534316322138439
217	9.72667378427265	0.21	1.64920754352301	1.15022381426228	2.14819127278374	0.255726754515104	9.46058407791047	6.94069437657214	11.9804737792488	3.74	2.61	5.7	1.64290209530165	2.23937441430072	2.83584673329979	1.77859856977961	2.42433687428284	3.07007517878606	1.79164202301731	2.44068081383978	3.09085027208725	1.64920754352301	4.64974785140916	-1.04362839903046	12.417215132296	0.353160304035608	0.428844288134617	0.312303575641274	0.455231224915645	0.536627807910917	0.411291143582857	0.454506413034664	0.535684174519938	0.410350557972739	0.00487636682236092	0.00530788385690607	0.00534316322138439
217	9.72667378427265	0.21	1.64946588593127	1.15594304515423	2.14298872670832	0.2530196848974	9.22277467300183	6.74863346277979	11.6969158832239	3.86	2.5	6.14	1.55604682712448	2.12651484872572	2.69698287032696	1.67921076202212	2.29483236451111	2.91045396700009	1.67316425675553	2.28651806389364	3.67400319900637	1.64946588593127	4.85135090878245	-0.8255010069478	12.9541588722304	0.353160304035608	0.428844288134617	0.312303575641274	0.455231224915645	0.536627807910917	0.411291143582857	0.454506413034664	0.535684174519938	0.410350557972739	0.00487636682236092	0.00530788385690607	0.00534316322138439
217	9.72667378427265	0.21	1.65572580160359	1.15596104837695	2.15549055483023	0.358601312035998	10.8191448556114	8.56003945621566	13.0782502550071	3.66	2.43	5.82	2.06550314555024	2.61061620635432	3.15572926715839	2.24144736415855	2.83299438549324	3.42454140682794	2.23760743778968	2.82938944399694	3.42033934221586	1.65572580160359	4.50975821587651	0.653697328019657	13.5223541339075	0.353160304035608	0.428844288134617	0.312303575641274	0.455231224915645	0.536627807910917	0.411291143582857	0.454506413034664	0.535684174519938	0.410350557972739	0.00487636682236092	0.00530788385690607	0.00534316322138439
217	9.72667378427265	0.21	1.66384164833324	1.16729824159698	2.1603850550695	0.275302975115785	9.76965193769799	7.29486770823529	12.2444361671607	3.88	2.63	5.94	1.67347917748475	2.24120707090467	2.80893496432459	1.80484418598283	2.41713766500855	3.02943114403427	1.81144014110556	2.42800341701037	3.86505129199879	1.66384164833324	4.67818920386323	-0.895356731704517	12.6991251434062	0.353160304035608	0.428844288134617	0.312303575641274	0.455231224915645	0.536627807910917	0.411291143582857	0.454506413034664	0.535684174519938	0.410350557972739	0.00487636682236092	0.00530788385690607	0.00534316322138439
217	9.72667378427265	0.21	1.67996593275069	1.17248449038391	2.18744737511748	0.241877693683159	8.82650032040424	6.38674804931497	11.2662525914935	3.84	2.4	6.39	1.47971835799818	2.04497413396162	2.61022990992506	1.59776435585865	2.20811397130805	2.81846358675746	1.57861584805176	2.18215343122154	2.78376853607144	1.67996593275069	4.78098990668294	1.59616568467586	15.2238393023929	0.353160304035608	0.428844288134617	0.312303575641274	0.455231224915645	0.536627807910917	0.411291143582857	0.454506413034664	0.535684174519938	0.410350557972739	0.00487636682236092	0.00530788385690607	0.00534316322138439
217	9.72667378427265	0.21	1.68219206573828	1.17131276678598	2.19307136469058	0.320909260176566	9.98579323210075	7.71780492946758	12.2537815347339	3.92	2.41	5.71	1.75190057714447	2.26672183171771	2.78154308629094	1.88705939619211	2.44159901931692	2.99613864244173	1.8858119505954	2.43987109580882	2.99639773613403	1.68219206573828	4.49999760767237	-0.304970075619914	12.9554887024693	0.353160304035608	0.428844288134617	0.312303575641274	0.455231224915645	0.536627807910917	0.411291143582857	0.454506413034664	0.535684174519938	0.410350557972739	0.00487636682236092	0.00530788385690607	0.00534316322138439
217	9.72667378427265	0.21	1.69449284296172	1.17836169057159	2.21062399535184	0.259511149101265	9.02051092332399	6.64149225532092	11.3995295913271	3.91	2.37	5.87	1.51229877040371	2.05401241969782	2.59572606899194	1.62957263818153	2.21329442510298	2.79701621202442	1.62248974936056	2.20368807203657	2.78499531418299	1.69449284296172	4.56134035521913	-0.366839681509576	12.8866732248798	0.353160304035608	0.428844288134617	0.312303575641274	0.455231224915645	0.536627807910917	0.411291143582857	0.454506413034664	0.535684174519938	0.410350557972739	0.00487636682236092	0.00530788385690607	0.00534316322138439
217	9.72667378427265	0.21	1.69744827225827	1.18798931115805	2.2069072333585	0.222537132390369	8.94200421330576	6.33249451106467	11.5515139155468	4.36	2.75	6.5	1.3063504352658	1.84467449214364	2.38299854902148	1.39212538401407	1.9657957898823	2.53946619575053	1.39176323810909	1.9649169070885	2.53968372323669	1.69744827225827	5.05834738196826	1.41294623186591	15.9469332898756	0.353160304035608	0.428844288134617	0.312303575641274	0.455231224915645	0.536627807910917	0.411291143582857	0.454506413034664	0.535684174519938	0.410350557972739	0.00487636682236092	0.00530788385690607	0.00534316322138439
217	9.72667378427265	0.21	1.70208936055363	1.19091643784313	2.21326228326412	0.222654108695389	8.51730470763482	6.03257333860543	11.0020360766642	3.91	2.66	5.96	1.37459463973129	1.94077066931762	2.50694669890395	1.48131099732395	2.09144198052885	2.70157296373376	1.48899025732182	2.10142756773276	2.71449530340376	1.70208936055363	4.6739687814301	0.332367611622218	13.850857042721	0.353160304035608	0.428844288134617	0.312303575641274	0.455231224915645	0.536627807910917	0.411291143582857	0.454506413034664	0.535684174519938	0.410350557972739	0.00487636682236092	0.00530788385690607	0.00534316322138439
217	9.72667378427265	0.21	1.70274864456333	1.18232198474972	2.22317530437693	0.241921679272916	9.27195772048498	6.70938293589654	11.8345325050734	4.1	2.7	5.85	1.46565573704423	2.02544677453926	2.58523781203428	1.57175017144978	2.17206280757621	2.77237544370264	1.58416655009381	2.19044888497631	2.79367598803856	1.70274864456333	4.81097760273473	-0.51172319224295	13.2682201743131	0.353160304035608	0.428844288134617	0.312303575641274	0.455231224915645	0.536627807910917	0.411291143582857	0.454506413034664	0.535684174519938	0.410350557972739	0.00487636682236092	0.00530788385690607	0.00534316322138439
217	9.72667378427265	0.21	1.70391677163271	1.19117375858021	2.21665978468521	0.255424595017212	9.45553470088613	6.93498920547455	11.9760801962977	4.08	2.75	6.44	1.51981355459907	2.07219497804614	2.62457640149322	1.63042207303221	2.22300454000373	2.81558700697524	1.63121505659401	2.22427172519578	2.81738165876182	1.70391677163271	4.92808709429665	0.316515968998297	14.3094314026298	0.353160304035608	0.428844288134617	0.312303575641274	0.455231224915645	0.536627807910917	0.411291143582857	0.454506413034664	0.535684174519938	0.410350557972739	0.00487636682236092	0.00530788385690607	0.00534316322138439
217	9.72667378427265	0.21	1.70402886960664	1.19532672438044	2.21273101483284	0.228651710967565	8.96692056704159	6.39553728104873	11.5383038530344	4.06	2.79	6.86	1.40956006506764	1.97628636696226	2.54301266885688	1.51312137528616	2.12148543339565	2.72984949150514	1.50775526267417	2.1139307170258	2.71965278784965	1.70402886960664	5.09887118896115	-0.329778298171166	14.2200399140917	0.353160304035608	0.428844288134617	0.312303575641274	0.455231224915645	0.536627807910917	0.411291143582857	0.454506413034664	0.535684174519938	0.410350557972739	0.00487636682236092	0.00530788385690607	0.00534316322138439
217	9.72667378427265	0.21	1.7082206743348	1.1844341772295	2.23200717144011	0.20657092574399	8.75991091521604	6.07948006024511	11.440341770187	4.01	2.59	5.99	1.35408330300909	1.95109598001756	2.54810865702603	1.45532766629315	2.0969787848376	2.73862990338206	1.45816657182844	2.10099899607492	2.74390941476768	1.7082206743348	4.72681720724116	-0.849563409238716	12.936668264679	0.353160304035608	0.428844288134617	0.312303575641274	0.455231224915645	0.536627807910917	0.411291143582857	0.454506413034664	0.535684174519938	0.410350557972739	0.00487636682236092	0.00530788385690607	0.00534316322138439
217	9.72667378427265	0.21	1.71389570848034	1.2012270386366	2.22656437832408	0.27936200271261	9.32055240389738	6.98331932007937	11.6577854877154	3.88	2.4	5.61	1.60186889638223	2.1379951722921	2.67412144820197	1.72759471347675	2.30579990998795	2.88400510649915	1.7300110977846	2.30888307386187	2.88873685011723	1.71389570848034	4.57620379297142	0.0344477806363386	13.0997280262225	0.353160304035608	0.428844288134617	0.312303575641274	0.455231224915645	0.536627807910917	0.411291143582857	0.454506413034664	0.535684174519938	0.410350557972739	0.00487636682236092	0.00530788385690607	0.00534316322138439
217	9.72667378427265	0.21	1.73244077210029	1.20145432759414	2.26342721660644	0.245440879813485	9.80336693257432	7.11966730067598	12.4870665644727	4.23	3	7.12	1.50998159750943	2.07915665671824	2.64833171592706	1.61395724853914	2.222325068394	2.83069288824885	1.6134401283866	2.2221657736797	2.82820705043398	1.73244077210029	5.17712117519104	-0.369241450230208	14.3777462882821	0.353160304035608	0.428844288134617	0.312303575641274	0.455231224915645	0.536627807910917	0.411291143582857	0.454506413034664	0.535684174519938	0.410350557972739	0.00487636682236092	0.00530788385690607	0.00534316322138439
217	9.72667378427265	0.21	1.73246036384103	1.20968834309152	2.25523238459054	0.310950897385564	10.0930327098068	7.74725788671906	12.4388075328945	4.27	2.6	5.92	1.62925638419211	2.12257526711512	2.61589415003813	1.73983705614781	2.26663841248099	2.79343976881418	1.74622773283628	2.27461334021232	2.80345444423126	1.73246036384103	4.80125040590182	-0.135287430110238	13.5088235869263	0.353160304035608	0.428844288134617	0.312303575641274	0.455231224915645	0.536627807910917	0.411291143582857	0.454506413034664	0.535684174519938	0.410350557972739	0.00487636682236092	0.00530788385690607	0.00534316322138439
217	9.72667378427265	0.21	1.73968006581855	1.21971857959388	2.25964155204321	0.249347367842994	9.48138516736825	6.91291596331279	12.0498543714237	4.02	2.49	6.29	1.53438674678158	2.10448265524257	2.67457856370357	1.64845344947782	2.2609304333979	2.87340741731798	1.6366418045488	2.24521500113246	2.85298322482231	1.73968006581855	4.82324211921398	0.256987373889607	13.9517136057736	0.353160304035608	0.428844288134617	0.312303575641274	0.455231224915645	0.536627807910917	0.411291143582857	0.454506413034664	0.535684174519938	0.410350557972739	0.00487636682236092	0.00530788385690607	0.00534316322138439
217	9.72667378427265	0.21	1.75214448245109	1.21454148967821	2.28974747522396	0.265489765941436	9.7806917503762	7.24071309709072	12.3206704036617	4.41	2.9	6.29	1.47975038679691	1.99883384504983	2.51791730330276	1.57533951380902	2.12795479949957	2.68057008519011	1.58815161593761	2.14431856910861	2.70300011579057	1.75214448245109	4.92985625066012	1.00872737601506	15.2847326005354	0.353160304035608	0.428844288134617	0.312303575641274	0.455231224915645	0.536627807910917	0.411291143582857	0.454506413034664	0.535684174519938	0.410350557972739	0.00487636682236092	0.00530788385690607	0.00534316322138439
217	9.72667378427265	0.21	1.76636928997167	1.23794624936995	2.29479233057338	0.227275533875274	9.03570806242977	6.43444879461953	11.63696733024	4.1	2.6	6.06	1.40580329309372	1.97412840711685	2.54245352113999	1.5075902657983	2.11706487289248	2.72653947998665	1.50927484136422	2.11967113940995	2.73101778582874	1.76636928997167	4.82652094372624	0.389444661197906	14.3832920314495	0.353160304035608	0.428844288134617	0.312303575641274	0.455231224915645	0.536627807910917	0.411291143582857	0.454506413034664	0.535684174519938	0.410350557972739	0.00487636682236092	0.00530788385690607	0.00534316322138439
217	9.72667378427265	0.21	1.77835804570143	1.24685258202961	2.30986350937324	0.220660672966023	9.04828430598118	6.39335765846385	11.7032109534985	3.98	2.44	5.91	1.43466593750063	2.03043001503716	2.6261940925737	1.54327093223693	2.18413467570521	2.82499841917349	1.53935391243357	2.17814449713934	2.81855331319157	1.77835804570143	4.74129423401633	-0.883621108875213	12.5693858312287	0.353160304035608	0.428844288134617	0.312303575641274	0.455231224915645	0.536627807910917	0.411291143582857	0.454506413034664	0.535684174519938	0.410350557972739	0.00487636682236092	0.00530788385690607	0.00534316322138439
217	9.72667378427265	0.21	1.80395896054883	1.25385012864201	2.35406779245564	0.216634234846383	8.53932286311521	6.00403285480082	11.0746128714296	4.26	2.79	6.73	1.26730406038688	1.80244159202548	2.33757912366407	1.35386087479878	1.92554827750521	2.49723568021163	1.35133152096391	1.92160364879191	2.49149376985705	1.80395896054883	5.01008852270661	0.14495745936787	14.4234049175426	0.353160304035608	0.428844288134617	0.312303575641274	0.455231224915645	0.536627807910917	0.411291143582857	0.454506413034664	0.535684174519938	0.410350557972739	0.00487636682236092	0.00530788385690607	0.00534316322138439
217	9.72667378427265	0.21	1.81637771632623	1.25809721662331	2.37465821602916	0.271573194752768	9.66826122250284	7.19606267877453	12.1404597662311	3.92	2.9	6.58	1.63568923176251	2.19762826943693	2.75956730711134	1.76216461415081	2.36755411496253	2.97294361577426	1.76822078831172	2.37722612509241	2.98325729250474	1.81637771632623	4.82042271036506	0.911742412296061	14.8739299365908	0.353160304035608	0.428844288134617	0.312303575641274	0.455231224915645	0.536627807910917	0.411291143582857	0.454506413034664	0.535684174519938	0.410350557972739	0.00487636682236092	0.00530788385690607	0.00534316322138439
217	9.72667378427265	0.21	1.82204765725346	1.27560066435356	2.36849465015337	0.226472136273088	8.56794318548277	6.09569178076651	11.040194590199	4.13	2.68	6.58	1.3225828203801	1.85898744074743	2.39539206111476	1.41723449138294	1.9920273267407	2.56682016209847	1.41242938212907	1.98426936463513	2.55798841276984	1.82204765725346	4.8345788275879	-0.681254482809864	13.3535120641302	0.353160304035608	0.428844288134617	0.312303575641274	0.455231224915645	0.536627807910917	0.411291143582857	0.454506413034664	0.535684174519938	0.410350557972739	0.00487636682236092	0.00530788385690607	0.00534316322138439
217	9.72667378427265	0.21	1.83497128246139	1.28651607260521	2.38342649231757	0.284560274324456	10.4966865231652	7.89810061378819	13.0952724325423	4.04	2.6	5.51	1.74747738060028	2.32242195528139	2.89736652996249	1.8766977161334	2.49415759411858	3.11161747210377	1.89515944280451	2.51895633911894	3.1412922056621	1.83497128246139	4.5622930347653	-0.53500716590709	12.8709704919121	0.353160304035608	0.428844288134617	0.312303575641274	0.455231224915645	0.536627807910917	0.411291143582857	0.454506413034664	0.535684174519938	0.410350557972739	0.00487636682236092	0.00530788385690607	0.00534316322138439
217	9.72667378427265	0.21	1.85339565785668	1.29314717692656	2.41364413878679	0.239532097178837	8.95836401805152	6.46622219768837	11.4505058384147	3.89	2.48	5.88	1.48037499821554	2.05092520977367	2.6214754213318	1.59619611174212	2.21138485131184	2.82657359088155	1.59523041662249	2.21073269661307	2.82567602216664	1.85339565785668	4.47306235061975	1.13426409047431	14.5522861422494	0.353160304035608	0.428844288134617	0.312303575641274	0.455231224915645	0.536627807910917	0.411291143582857	0.454506413034664	0.535684174519938	0.410350557972739	0.00487636682236092	0.00530788385690607	0.00534316322138439
217	9.72667378427265	0.21	1.88309812751365	1.31196343202308	2.45423282300422	0.285104243546767	9.52238249245745	7.1681432073549	11.87662177756	4.18	2.55	6.33	1.53775037185074	2.0427950161008	2.54783966035087	1.6457156309268	2.18621939575949	2.72672316059218	1.63698493083505	2.17436541305094	2.71296712429024	1.88309812751365	4.64860422261822	0.320482376698471	13.775465780688	0.353160304035608	0.428844288134617	0.312303575641274	0.455231224915645	0.536627807910917	0.411291143582857	0.454506413034664	0.535684174519938	0.410350557972739	0.00487636682236092	0.00530788385690607	0.00534316322138439
217	9.72667378427265	0.21	1.91258939623665	1.32602488437425	2.49915390809906	0.252575911582556	10.0224301422908	7.33060974266301	12.7142505419186	3.75	2.65	5.76	1.73443009376698	2.37131767502217	3.00820525627735	1.87758425188607	2.56703844037365	3.25649262886122	1.89085198841784	2.58734709971234	3.28097462913776	1.91258939623665	4.54805781100557	-0.684421324791027	12.7554538144924	0.353160304035608	0.428844288134617	0.312303575641274	0.455231224915645	0.536627807910917	0.411291143582857	0.454506413034664	0.535684174519938	0.410350557972739	0.00487636682236092	0.00530788385690607	0.00534316322138439
217	9.72667378427265	0.21	1.91517093703862	1.33408677034865	2.4962551037286	0.23408282686708	10.6597054417966	7.64921819017913	13.670192693414	4.18	2.73	6.07	1.6411356899062	2.28703412681839	2.93293256373059	1.75638130914107	2.44763673011168	3.13889215108229	1.76621584843088	2.46089441329093	3.15653905906341	1.91517093703862	4.72262342725365	-1.55724909990944	12.4477687075335	0.353160304035608	0.428844288134617	0.312303575641274	0.455231224915645	0.536627807910917	0.411291143582857	0.454506413034664	0.535684174519938	0.410350557972739	0.00487636682236092	0.00530788385690607	0.00534316322138439
217	9.72667378427265	0.21	1.95908013030272	1.36973778837058	2.54842247223485	0.239199741746613	9.38487724999842	6.77169902525245	11.9980554747444	3.98	2.8	5.76	1.51686061776573	2.10221255404325	2.68756449032077	1.63134977880522	2.26088273693297	2.89041569506072	1.65095156289593	2.29035535689935	2.92536275219407	1.95908013030272	4.64770625139327	1.16723519114986	15.0245810129584	0.353160304035608	0.428844288134617	0.312303575641274	0.455231224915645	0.536627807910917	0.411291143582857	0.454506413034664	0.535684174519938	0.410350557972739	0.00487636682236092	0.00530788385690607	0.00534316322138439
217	9.72667378427265	0.21	2.01746694406585	1.41176961643181	2.62316427169989	0.236136661331301	9.24246223011967	6.64709229111786	11.8378321691215	4.14	2.49	6.23	1.43881049766658	2.00059681716059	2.5623831366546	1.54137043403862	2.1432014774733	2.74503252090797	1.53270127375976	2.13138210536833	2.72930311467992	2.01746694406585	4.5721218534042	-0.199997884174902	13.3121209073562	0.353160304035608	0.428844288134617	0.312303575641274	0.455231224915645	0.536627807910917	0.411291143582857	0.454506413034664	0.535684174519938	0.410350557972739	0.00487636682236092	0.00530788385690607	0.00534316322138439
217	9.72667378427265	0.22	0.886605522971901	0.627336352860705	1.1458746930831	0.36532040873078	9.97931777186183	7.92566690470037	12.0329686390233	3.81	2.38	5.53	1.84795012991702	2.32677978960465	2.80560944929228	1.99690076963767	2.51432561810938	3.03175046658108	1.99948299329093	2.51869994416723	3.03565206733159	0.886605522971901	5.10448085858377	-0.165589133779063	13.2228785754614	0.353160304035608	0.428844288134617	0.312303575641274	0.455231224915645	0.536627807910917	0.411291143582857	0.454506413034664	0.535684174519938	0.410350557972739	0.00487636682236092	0.00530788385690607	0.00534316322138439
217	9.72667378427265	0.22	1.06793551634716	0.751812008862968	1.38405902383136	0.281550072732143	8.53964567297025	6.40981173280643	10.6694796131341	3.96	2.61	6.59	1.44448604795501	1.92445574742084	2.40442544688668	1.55460517392739	2.07116494213999	2.58772471035258	1.54395847247018	2.05665688198091	2.57121560227762	1.06793551634716	5.40847698195682	-1.01638399230967	13.3782767276226	0.353160304035608	0.428844288134617	0.312303575641274	0.455231224915645	0.536627807910917	0.411291143582857	0.454506413034664	0.535684174519938	0.410350557972739	0.00487636682236092	0.00530788385690607	0.00534316322138439
217	9.72667378427265	0.22	1.14206619539154	0.809468701885564	1.47466368889751	0.300301961346375	10.3352295392575	7.87213074318851	12.7983283353266	4.18	2.77	6.46	1.68807230484695	2.21625063386462	2.74442896288229	1.8065082884798	2.37174386898555	2.9369794494913	1.80840640935443	2.37562291031651	2.94232336237552	1.14206619539154	5.44160098263168	0.011768409805408	14.6076852342853	0.353160304035608	0.428844288134617	0.312303575641274	0.455231224915645	0.536627807910917	0.411291143582857	0.454506413034664	0.535684174519938	0.410350557972739	0.00487636682236092	0.00530788385690607	0.00534316322138439
217	9.72667378427265	0.22	1.15651820826931	0.82053419791276	1.49250221862586	0.313438316974636	9.27094266856449	7.12867815149485	11.4132071856341	4	2.68	5.62	1.58959936161874	2.06729553984195	2.54499171806515	1.70868038179607	2.22216202245159	2.73564366310711	1.72631543422908	2.2450510804211	2.76433604871746	1.15651820826931	5.20618343200601	0.832230813239097	14.9340712208997	0.353160304035608	0.428844288134617	0.312303575641274	0.455231224915645	0.536627807910917	0.411291143582857	0.454506413034664	0.535684174519938	0.410350557972739	0.00487636682236092	0.00530788385690607	0.00534316322138439
217	9.72667378427265	0.22	1.18576030564819	0.838122568062762	1.53339804323361	0.325468254898211	9.64758003873679	7.47912345683333	11.8160366206402	3.81	2.61	6.28	1.7442821886231	2.25000992723408	2.75573766584507	1.88493553758659	2.43144354705244	2.9779515565183	1.88198127001889	2.42683535158116	2.97370634949944	1.18576030564819	5.1821590710501	-0.635388643204527	13.0956826523624	0.353160304035608	0.428844288134617	0.312303575641274	0.455231224915645	0.536627807910917	0.411291143582857	0.454506413034664	0.535684174519938	0.410350557972739	0.00487636682236092	0.00530788385690607	0.00534316322138439
217	9.72667378427265	0.22	1.20969176273817	0.853141281113332	1.566242244363	0.266007278554057	8.42213784100014	6.23786481214105	10.6064108698592	3.87	2.83	6.03	1.43264722182204	1.93430809148454	2.43596896114705	1.54531951969173	2.08643412372458	2.62754872775742	1.55952324797343	2.10550768399555	2.65107027839031	1.20969176273817	4.99975458086341	1.1592708366201	15.2779435334382	0.353160304035608	0.428844288134617	0.312303575641274	0.455231224915645	0.536627807910917	0.411291143582857	0.454506413034664	0.535684174519938	0.410350557972739	0.00487636682236092	0.00530788385690607	0.00534316322138439
217	9.72667378427265	0.22	1.22163921247209	0.864334486207716	1.57894393873646	0.315086561524224	10.0139989448249	7.70886637975471	12.3191315098952	3.62	2.61	6.13	1.88166645912132	2.44432903722907	3.00699161533683	2.04492238443228	2.6564023283285	3.26788227222473	2.04544019659556	2.65897317840974	3.27051442672425	1.22163921247209	5.07455457254501	-0.647738181856495	13.1389439327383	0.353160304035608	0.428844288134617	0.312303575641274	0.455231224915645	0.536627807910917	0.411291143582857	0.454506413034664	0.535684174519938	0.410350557972739	0.00487636682236092	0.00530788385690607	0.00534316322138439
217	9.72667378427265	0.22	1.22692097131732	0.866530934943389	1.58731100769125	0.306479223568279	9.14063811498105	6.9938400484699	11.2874361814922	4.15	2.44	6.65	1.51052946584986	1.97419487915939	2.43786029246893	1.61780169841764	2.11439491960823	2.61098814079882	1.59505924897451	2.08391414296916	2.57319609755488	1.22692097131732	5.168277339777	0.146561027762658	14.1632788644387	0.353160304035608	0.428844288134617	0.312303575641274	0.455231224915645	0.536627807910917	0.411291143582857	0.454506413034664	0.535684174519938	0.410350557972739	0.00487636682236092	0.00530788385690607	0.00534316322138439
217	9.72667378427265	0.22	1.25746967383145	0.887398567731982	1.62754077993092	0.292791868968778	8.82861748911249	6.68635699424165	10.9708779839833	3.76	2.53	6.1	1.57578183092471	2.08065094991319	2.58552006890167	1.70501760112749	2.25129292760205	2.79756825407662	1.70128368997351	2.24698442234721	2.79179048750394	1.25746967383145	5.03181454725634	-0.0566864572842461	13.6972845343901	0.353160304035608	0.428844288134617	0.312303575641274	0.455231224915645	0.536627807910917	0.411291143582857	0.454506413034664	0.535684174519938	0.410350557972739	0.00487636682236092	0.00530788385690607	0.00534316322138439
217	9.72667378427265	0.22	1.26215393868568	0.888676723289307	1.63563115408204	0.289868151760843	8.49066053193212	6.41576524776959	10.5655558160947	4	2.57	6.65	1.43115090171028	1.89399331289669	2.35683572408309	1.5384269853604	2.03596309737173	2.53349920938306	1.52439483432109	2.01718314066839	2.51119093423856	1.26215393868568	5.24837712329381	0.369699329742577	14.5004588827105	0.353160304035608	0.428844288134617	0.312303575641274	0.455231224915645	0.536627807910917	0.411291143582857	0.454506413034664	0.535684174519938	0.410350557972739	0.00487636682236092	0.00530788385690607	0.00534316322138439
217	9.72667378427265	0.22	1.2674189714898	0.897993521803527	1.63684442117607	0.261482526849668	9.18639629672693	6.77599312990736	11.5967994635465	3.96	2.71	6.76	1.52595054933368	2.06877223849532	2.61159392765696	1.64214722504292	2.22630319978215	2.81045917452139	1.63318791052281	2.21419451953899	2.79499479016654	1.2674189714898	5.36534991805692	-0.741998435652806	13.7796608472314	0.353160304035608	0.428844288134617	0.312303575641274	0.455231224915645	0.536627807910917	0.411291143582857	0.454506413034664	0.535684174519938	0.410350557972739	0.00487636682236092	0.00530788385690607	0.00534316322138439
217	9.72667378427265	0.22	1.27219803571795	0.899266977745528	1.64512909369037	0.259119235287089	8.43819525506419	6.21048160934973	10.6659089007786	4.03	2.79	5.8	1.37719702149013	1.8712006737982	2.36520432610627	1.47942037258038	2.01009176959146	2.54076316660254	1.49615634302967	2.0331413353677	2.57060502946397	1.27219803571795	4.96484645728859	-0.434695811460554	13.3374857743968	0.353160304035608	0.428844288134617	0.312303575641274	0.455231224915645	0.536627807910917	0.411291143582857	0.454506413034664	0.535684174519938	0.410350557972739	0.00487636682236092	0.00530788385690607	0.00534316322138439
217	9.72667378427265	0.22	1.27478803503583	0.89722832140729	1.65234774866438	0.297838963991124	9.1905479158233	6.98734513048465	11.3937507011619	3.76	2.52	5.85	1.64708410904065	2.16643161928359	2.68577912952654	1.78221642441521	2.34417294967927	2.90612947494333	1.78466383045963	2.34838846625167	2.91138862790207	1.27478803503583	4.78104533526123	-0.671111027297359	12.6635443657781	0.353160304035608	0.428844288134617	0.312303575641274	0.455231224915645	0.536627807910917	0.411291143582857	0.454506413034664	0.535684174519938	0.410350557972739	0.00487636682236092	0.00530788385690607	0.00534316322138439
217	9.72667378427265	0.22	1.27520253611959	0.895377898473946	1.65502717376523	0.306739997504569	8.71863847615828	6.67220798222555	10.765068970091	4.29	2.26	6.68	1.39765982981142	1.82633557005969	2.25501131030795	1.49188365047282	1.94945874463361	2.4070338387944	1.45687947856003	1.90317291301183	2.34984654003848	1.27520253611959	5.24906263481566	0.180256944050356	14.2213853688637	0.353160304035608	0.428844288134617	0.312303575641274	0.455231224915645	0.536627807910917	0.411291143582857	0.454506413034664	0.535684174519938	0.410350557972739	0.00487636682236092	0.00530788385690607	0.00534316322138439
217	9.72667378427265	0.22	1.28463294904309	0.906374304595893	1.66289159349029	0.322267994084752	8.77645206898394	6.78932858092386	10.763575557044	3.58	2.59	5.79	1.67409439823772	2.16407396842892	2.65405353862013	1.82169653618275	2.35487679576504	2.88805705534733	1.83017062850742	2.36615701848795	2.90253040534216	1.28463294904309	4.87824743043012	-0.954248925558791	12.1276057790529	0.353160304035608	0.428844288134617	0.312303575641274	0.455231224915645	0.536627807910917	0.411291143582857	0.454506413034664	0.535684174519938	0.410350557972739	0.00487636682236092	0.00530788385690607	0.00534316322138439
217	9.72667378427265	0.22	1.28581945743176	0.910056619190624	1.66158229567289	0.374792695505242	10.553074867734	8.42502920144223	12.6811205340258	3.71	2.49	6.17	2.01211842522984	2.52035166602895	3.02858490682807	2.18071292323402	2.73153079872817	3.28234867422232	2.17066853807432	2.71887287946605	3.26726209068943	1.28581945743176	4.88917649659343	0.890271902964589	14.271879321555	0.353160304035608	0.428844288134617	0.312303575641274	0.455231224915645	0.536627807910917	0.411291143582857	0.454506413034664	0.535684174519938	0.410350557972739	0.00487636682236092	0.00530788385690607	0.00534316322138439
217	9.72667378427265	0.22	1.30419536269981	0.915597193663252	1.69279353173636	0.243040077829074	8.56304250932001	6.2035909974929	10.9224940211471	3.9	2.68	6.2	1.41629155366066	1.95495879475103	2.49362603584141	1.52659346784997	2.10721254269221	2.68783161753445	1.53081322531773	2.11131460971374	2.69377706013699	1.30419536269981	5.08011987104528	0.552732362788059	14.7178758503431	0.353160304035608	0.428844288134617	0.312303575641274	0.455231224915645	0.536627807910917	0.411291143582857	0.454506413034664	0.535684174519938	0.410350557972739	0.00487636682236092	0.00530788385690607	0.00534316322138439
217	9.72667378427265	0.22	1.30629709117828	0.925994922087001	1.68659926026956	0.273446331326044	8.59515390906331	6.40771003397472	10.7825977841519	4.64	3.09	7.01	1.2497364130042	1.67636749456166	2.10299857611912	1.32407015914404	1.77607706089996	2.22808396265587	1.32885172014353	1.78311045300162	2.23674978516565	1.30629709117828	5.58896214293762	-0.245007913028544	14.8775614976597	0.353160304035608	0.428844288134617	0.312303575641274	0.455231224915645	0.536627807910917	0.411291143582857	0.454506413034664	0.535684174519938	0.410350557972739	0.00487636682236092	0.00530788385690607	0.00534316322138439
217	9.72667378427265	0.22	1.3115342162828	0.925565372959525	1.69750305960608	0.246808055090998	8.41535558622707	6.1200997431956	10.7106114292585	4.33	2.69	6.92	1.27157640250827	1.74846293870614	2.22534947490401	1.35610395653143	1.86469134245557	2.37327872837971	1.34495960843013	1.8485758787149	2.35314047346818	1.3115342162828	5.30903580651888	-0.183895801637718	14.2767831298711	0.353160304035608	0.428844288134617	0.312303575641274	0.455231224915645	0.536627807910917	0.411291143582857	0.454506413034664	0.535684174519938	0.410350557972739	0.00487636682236092	0.00530788385690607	0.00534316322138439
217	9.72667378427265	0.22	1.32092837151831	0.935427047123675	1.70642969591294	0.312769284898897	9.81140596511067	7.54072593970546	12.0820859905159	4.44	2.92	6.44	1.53208696800611	1.99343237470192	2.45477778139773	1.63005359245858	2.12089892516672	2.61174425787487	1.64109129194488	2.13371600524309	2.62904734005141	1.32092837151831	5.32434708545672	-0.105568531308351	14.4405000109437	0.353160304035608	0.428844288134617	0.312303575641274	0.455231224915645	0.536627807910917	0.411291143582857	0.454506413034664	0.535684174519938	0.410350557972739	0.00487636682236092	0.00530788385690607	0.00534316322138439
217	9.72667378427265	0.22	1.33082278469136	0.940661719389361	1.72098384999336	0.338852052877696	10.5007535501104	8.21067597691489	12.7908311233058	4.1	2.63	6.28	1.79184007173546	2.29161046513201	2.79138085852856	1.92133124232771	2.45721861641304	2.99310599049838	1.91946985778022	2.45541390579759	2.99057205681976	1.33082278469136	5.04350966721977	1.00896544569817	14.9169955963379	0.353160304035608	0.428844288134617	0.312303575641274	0.455231224915645	0.536627807910917	0.411291143582857	0.454506413034664	0.535684174519938	0.410350557972739	0.00487636682236092	0.00530788385690607	0.00534316322138439
217	9.72667378427265	0.22	1.34342897728321	0.949922421259133	1.73693553330728	0.292043076057141	9.12938262827004	6.91012955106018	11.3486357054799	3.72	2.56	6.31	1.64541828138961	2.17385983335892	2.70230138532824	1.78262957970409	2.35513783024429	2.9276460807845	1.77472697529229	2.34616099100838	2.914790115916	1.34342897728321	5.09638387855148	0.465326380590346	14.3335183129678	0.353160304035608	0.428844288134617	0.312303575641274	0.455231224915645	0.536627807910917	0.411291143582857	0.454506413034664	0.535684174519938	0.410350557972739	0.00487636682236092	0.00530788385690607	0.00534316322138439
217	9.72667378427265	0.22	1.36813094598936	0.968799709622635	1.76746218235609	0.36462936995157	10.9785689986291	8.71591086244194	13.2412271348163	4	2.45	6.3	1.94694280403084	2.45237087067323	2.95779893731562	2.09321823535827	2.63661953280129	3.18002083024431	2.07622355222703	2.6143210636084	3.15423067877857	1.36813094598936	5.08521634303733	-0.648735814072085	13.0758825428272	0.353160304035608	0.428844288134617	0.312303575641274	0.455231224915645	0.536627807910917	0.411291143582857	0.454506413034664	0.535684174519938	0.410350557972739	0.00487636682236092	0.00530788385690607	0.00534316322138439
217	9.72667378427265	0.22	1.36998918937523	0.968066972226266	1.77191140652419	0.300953762737906	9.08124420307776	6.92034813943993	11.2421402667156	4.34	2.66	6.52	1.43400376244401	1.88177503392774	2.32954630541147	1.5288896346901	2.00628925776829	2.48368888084649	1.52323364985986	1.99906550265747	2.47550774181231	1.36998918937523	5.21206069800988	0.940435516679786	15.1771626068953	0.353160304035608	0.428844288134617	0.312303575641274	0.455231224915645	0.536627807910917	0.411291143582857	0.454506413034664	0.535684174519938	0.410350557972739	0.00487636682236092	0.00530788385690607	0.00534316322138439
217	9.72667378427265	0.22	1.38805530201348	0.979361492410189	1.79674911161677	0.253788261854958	8.26513990146272	6.05239706634377	10.4778827365817	3.64	2.49	5.31	1.46767494597511	2.00425362470213	2.54083230342914	1.59368826195204	2.17633712725159	2.75898599255114	1.60773491504092	2.19622164781909	2.78421142036171	1.38805530201348	4.679161814326	0.431941711119862	13.6619060812897	0.353160304035608	0.428844288134617	0.312303575641274	0.455231224915645	0.536627807910917	0.411291143582857	0.454506413034664	0.535684174519938	0.410350557972739	0.00487636682236092	0.00530788385690607	0.00534316322138439
217	9.72667378427265	0.22	1.3988860145768	0.989238470538838	1.80853355861476	0.280089570284056	8.51986723307483	6.3872689621681	10.6524655039816	3.74	2.42	6.26	1.51240290916063	2.01736799644505	2.52233308372947	1.63738730920937	2.18408251886894	2.7307777285285	1.62289428178542	2.16545280045031	2.70744804187371	1.3988860145768	4.92877296023153	-0.348558710261792	13.2907858306415	0.353160304035608	0.428844288134617	0.312303575641274	0.455231224915645	0.536627807910917	0.411291143582857	0.454506413034664	0.535684174519938	0.410350557972739	0.00487636682236092	0.00530788385690607	0.00534316322138439
217	9.72667378427265	0.22	1.40480630706927	0.990401512095264	1.81921110204328	0.253484148293628	8.00609890962826	5.86098417074131	10.1512136485152	3.77	2.55	5.63	1.38021379849041	1.88537076116182	2.39052772383324	1.49327109968142	2.03980692911966	2.58634275855791	1.50166675473592	2.05230211683221	2.60253099278925	1.40480630706927	4.87331982534745	0.182813012825779	13.6824925313745	0.353160304035608	0.428844288134617	0.312303575641274	0.455231224915645	0.536627807910917	0.411291143582857	0.454506413034664	0.535684174519938	0.410350557972739	0.00487636682236092	0.00530788385690607	0.00534316322138439
217	9.72667378427265	0.22	1.41149709548787	0.994867582767703	1.82812660820804	0.25125894139081	9.10339667344073	6.64985188384358	11.5569414630379	3.91	2.62	5.6	1.51453613026017	2.07334289708227	2.63214966390437	1.63202601616668	2.23418212406157	2.83633823195646	1.64731592692179	2.25414761635828	2.8609460844503	1.41149709548787	4.92566045671667	0.715759915316004	14.6111130589492	0.353160304035608	0.428844288134617	0.312303575641274	0.455231224915645	0.536627807910917	0.411291143582857	0.454506413034664	0.535684174519938	0.410350557972739	0.00487636682236092	0.00530788385690607	0.00534316322138439
217	9.72667378427265	0.22	1.41923378625045	1.00016398935063	1.83830358315026	0.327743544669041	9.21549083995623	7.15484028350853	11.2761413964039	4	2.72	5.95	1.59487570601251	2.05421251589697	2.51354932578142	1.7142827270495	2.20800970283477	2.70173667862003	1.72587348435937	2.22331538564501	2.71874566708175	1.41923378625045	4.98549549496963	-0.377185376168324	13.3234796489869	0.353160304035608	0.428844288134617	0.312303575641274	0.455231224915645	0.536627807910917	0.411291143582857	0.454506413034664	0.535684174519938	0.410350557972739	0.00487636682236092	0.00530788385690607	0.00534316322138439
217	9.72667378427265	0.22	1.42894300472686	1.00518453519228	1.85270147426144	0.287908661361488	9.06650911664745	6.84029951942378	11.2927187138711	4.01	2.29	5.87	1.52402041502053	2.02002046072749	2.51602050643446	1.63803048686325	2.17113567912055	2.70424087137785	1.62474333444281	2.15295900280585	2.68427603984445	1.42894300472686	4.86189023869664	0.47713436735605	13.9466919912921	0.353160304035608	0.428844288134617	0.312303575641274	0.455231224915645	0.536627807910917	0.411291143582857	0.454506413034664	0.535684174519938	0.410350557972739	0.00487636682236092	0.00530788385690607	0.00534316322138439
217	9.72667378427265	0.22	1.43023629723307	1.00637737131657	1.85409522314958	0.272806079572408	9.61762107320292	7.16601199306302	12.0692301533428	4.35	2.82	6.5	1.48232969301745	1.98945875429735	2.49658781557725	1.58011900030414	2.12070337172261	2.66128774314108	1.5833867351328	2.12636387093611	2.6692854223897	1.43023629723307	5.23164711634155	-0.799970943602286	13.709767201062	0.353160304035608	0.428844288134617	0.312303575641274	0.455231224915645	0.536627807910917	0.411291143582857	0.454506413034664	0.535684174519938	0.410350557972739	0.00487636682236092	0.00530788385690607	0.00534316322138439
217	9.72667378427265	0.22	1.43353107074161	1.01386536572987	1.85319677575336	0.266147649465459	8.81586736125357	6.53030257489606	11.1014321476111	3.99	2.75	5.84	1.46097123534766	1.97230196942854	2.48363270350941	1.57101532206818	2.12086079366246	2.67070626525675	1.58524320163712	2.14063506521568	2.69650654598821	1.43353107074161	5.01000129716532	-0.0979277108773381	13.7984473728883	0.353160304035608	0.428844288134617	0.312303575641274	0.455231224915645	0.536627807910917	0.411291143582857	0.454506413034664	0.535684174519938	0.410350557972739	0.00487636682236092	0.00530788385690607	0.00534316322138439
217	9.72667378427265	0.22	1.44033014029151	1.02028116898956	1.86037911159346	0.331439374815427	9.10831043490865	7.08858826461192	11.1280326052054	4.26	2.64	6.37	1.49555326311417	1.92167507603578	2.3477968889574	1.59762088298323	2.05282440117867	2.50802791937412	1.897120476751	2.04943707944085	2.50389209123214	1.44033014029151	5.08559681103896	-0.99250687679611	12.9896138235379	0.353160304035608	0.428844288134617	0.312303575641274	0.455231224915645	0.536627807910917	0.411291143582857	0.454506413034664	0.535684174519938	0.410350557972739	0.00487636682236092	0.00530788385690607	0.00534316322138439
217	9.72667378427265	0.22	1.44084277735805	1.01315323926085	1.86853231545524	0.24028356085038	9.00539994609987	6.50532977033021	11.5054701218695	4.02	2.8	6.23	1.44502479168409	2.00036380023273	2.55570280878138	1.55258511391272	2.14926074384626	2.74593637377979	1.56084061662946	2.16092795600751	2.76230808374077	1.44084277735805	5.17899944582981	0.814054945242847	15.2620401285058	0.353160304035608	0.428844288134617	0.312303575641274	0.455231224915645	0.536627807910917	0.411291143582857	0.454506413034664	0.535684174519938	0.410350557972739	0.00487636682236092	0.00530788385690607	0.00534316322138439
217	9.72667378427265	0.22	1.44581105140652	1.02408145483826	1.86754064797479	0.357085827280424	10.9107185392101	8.62496707198151	13.1964700064387	4.26	2.66	6.75	1.81896081330875	2.30101394037032	2.78306706743189	1.94301407465976	2.45794326046812	2.97287244627648	1.9301021751667	2.44078072067179	2.95179405380098	1.44581105140652	5.24558534649271	0.853395480303342	15.2515858174634	0.353160304035608	0.428844288134617	0.312303575641274	0.455231224915645	0.536627807910917	0.411291143582857	0.454506413034664	0.535684174519938	0.410350557972739	0.00487636682236092	0.00530788385690607	0.00534316322138439
217	9.72667378427265	0.22	1.44849223190087	1.02736808208567	1.86961638171606	0.246717088053426	9.00121398730633	6.54556668480937	11.4568612898033	3.9	2.49	5.54	1.49571652629313	2.05685239579942	2.6179882653057	1.61237687221351	2.21727925996986	2.82218164772621	1.62192101078308	2.23037722700778	2.83661683707238	1.44849223190087	4.73208440057466	0.623975571532418	13.9877526488479	0.353160304035608	0.428844288134617	0.312303575641274	0.455231224915645	0.536627807910917	0.411291143582857	0.454506413034664	0.535684174519938	0.410350557972739	0.00487636682236092	0.00530788385690607	0.00534316322138439
217	9.72667378427265	0.22	1.45395321187422	1.03035366920618	1.87755275454225	0.242196706220051	7.84694902564382	5.67984169639088	10.0140563548968	3.75	2.39	6.74	1.34190353036203	1.85389825332162	2.36589297628121	1.452400269916	2.0065543182487	2.56070836658141	1.42612809510354	1.97011941865335	2.51470117235504	1.45395321187422	4.92512181747291	-0.603575826340109	12.94228524771	0.353160304035608	0.428844288134617	0.312303575641274	0.455231224915645	0.536627807910917	0.411291143582857	0.454506413034664	0.535684174519938	0.410350557972739	0.00487636682236092	0.00530788385690607	0.00534316322138439
217	9.72667378427265	0.22	1.45872667306591	1.03185282459025	1.88560052154157	0.267215842329649	8.77277383402539	6.50458436711758	11.0409633009332	4.24	2.52	6.63	1.3783114411136	1.85893730687323	2.33956317263285	1.47307743855269	1.9867488034681	2.50042016838352	1.45680548435644	1.96549797757575	2.47364607006359	1.45872667306591	5.25789737323903	0.359918173536103	14.6158797610304	0.353160304035608	0.428844288134617	0.312303575641274	0.455231224915645	0.536627807910917	0.411291143582857	0.454506413034664	0.535684174519938	0.410350557972739	0.00487636682236092	0.00530788385690607	0.00534316322138439
217	9.72667378427265	0.22	1.46744646911436	1.03823088099883	1.8966620572299	0.280378519977197	8.69496989415709	6.5201002392482	10.869839549066	3.99	2.36	6.49	1.45830696001506	1.94474542545265	2.43118389089025	1.56810274495074	2.09116511372284	2.61422748249494	1.54346458682687	2.05833833650224	2.57457579423221	1.46744646911436	4.8760572217927	-0.59868891051077	12.990287834112	0.353160304035608	0.428844288134617	0.312303575641274	0.455231224915645	0.536627807910917	0.411291143582857	0.454506413034664	0.535684174519938	0.410350557972739	0.00487636682236092	0.00530788385690607	0.00534316322138439
217	9.72667378427265	0.22	1.47056449921837	1.03694611764111	1.90418288079563	0.281568962937321	9.35506065349237	7.02196673546871	11.688154571516	3.87	2.73	6.63	1.61464276059727	2.15111827329122	2.68759378598517	1.74187442800375	2.32062348607163	2.89937254413951	1.7368963215723	2.31515623462435	2.89255662023305	1.47056449921837	4.97138558769897	-0.0709592878638617	13.9200029178296	0.353160304035608	0.428844288134617	0.312303575641274	0.455231224915645	0.536627807910917	0.411291143582857	0.454506413034664	0.535684174519938	0.410350557972739	0.00487636682236092	0.00530788385690607	0.00534316322138439
217	9.72667378427265	0.22	1.47072572160321	1.04337838017147	1.89807306303495	0.234068834027081	8.56662371724761	6.14716493647968	10.9860824980155	4.21	2.7	6.11	1.31113786024497	1.82718778595001	2.34323771165504	1.40229624983899	1.95422514876551	2.50615404769202	1.4078125133458	1.96083791693672	2.51717247018447	1.47072572160321	5.07027297773658	0.180286639898794	14.4407256175884	0.353160304035608	0.428844288134617	0.312303575641274	0.455231224915645	0.536627807910917	0.411291143582857	0.454506413034664	0.535684174519938	0.410350557972739	0.00487636682236092	0.00530788385690607	0.00534316322138439
217	9.72667378427265	0.22	1.48843935773407	1.048191435611	1.92868727985714	0.240263329626035	8.00025590066135	5.77910973311401	10.2214020682087	3.57	2.42	5.98	1.42537953185461	1.97321067379303	2.52104181573146	1.55110628452237	2.14725931473469	2.74341234494702	1.54501346843704	2.13885196272304	2.73142765388153	1.48843935773407	4.72658784098445	-0.682205378668119	12.6352334156115	0.353160304035608	0.428844288134617	0.312303575641274	0.455231224915645	0.536627807910917	0.411291143582857	0.454506413034664	0.535684174519938	0.410350557972739	0.00487636682236092	0.00530788385690607	0.00534316322138439
217	9.72667378427265	0.22	1.49017137933431	1.04673000975382	1.93361274891479	0.318826036955986	9.69802953894815	7.48482733849822	11.9112317393981	3.96	2.51	5.92	1.6853189377372	2.18365395774159	2.68198897774598	1.81361827493791	2.34989035916132	2.88616244338473	1.81445664434724	2.35038917734599	2.8864865290942	1.49017137933431	4.71441852359999	-0.629233389720478	12.7410178271204	0.353160304035608	0.428844288134617	0.312303575641274	0.455231224915645	0.536627807910917	0.411291143582857	0.454506413034664	0.535684174519938	0.410350557972739	0.00487636682236092	0.00530788385690607	0.00534316322138439
217	9.72667378427265	0.22	1.49112339048228	1.05271374343247	1.92953303753209	0.242806133286826	8.55517503991254	6.19639155405164	10.9139585257734	4	2.5	6.54	1.38384587217791	1.9106351755646	2.43742447895129	1.48777903723897	2.05413263078402	2.62048622432906	1.47275621103057	2.0330782421132	2.59453715214571	1.49112339048228	5.06479343194068	-0.370656171997331	13.6806623641656	0.353160304035608	0.428844288134617	0.312303575641274	0.455231224915645	0.536627807910917	0.411291143582857	0.454506413034664	0.535684174519938	0.410350557972739	0.00487636682236092	0.00530788385690607	0.00534316322138439
217	9.72667378427265	0.22	1.49751771010967	1.06190118695439	1.93313423326496	0.240960524839051	7.80213466846847	5.64012249569701	9.96414684123992	4.06	2.48	6.36	1.24227099501529	1.71846721507133	2.19466343512737	1.3334437209883	1.84458892371782	2.35573412644734	1.32308462656237	1.8300987769093	2.33756628165503	1.49751771010967	4.88248133521956	-0.588961523605842	13.1025737944692	0.353160304035608	0.428844288134617	0.312303575641274	0.455231224915645	0.536627807910917	0.411291143582857	0.454506413034664	0.535684174519938	0.410350557972739	0.00487636682236092	0.00530788385690607	0.00534316322138439
217	9.72667378427265	0.22	1.50100994992358	1.06208267963295	1.93993722021422	0.221085150666524	8.62544566290993	6.09770677485343	11.1531845509664	4.33	2.86	6.62	1.26821537643606	1.79394044715754	2.31966551787901	1.35266771535043	1.91340159662041	2.47413547789039	1.35591140640062	1.91781761638633	2.47938140880281	1.50100994992358	5.09851053072428	1.22171540853231	15.6025099076746	0.353160304035608	0.428844288134617	0.312303575641274	0.455231224915645	0.536627807910917	0.411291143582857	0.454506413034664	0.535684174519938	0.410350557972739	0.00487636682236092	0.00530788385690607	0.00534316322138439
217	9.72667378427265	0.22	1.50761238478093	1.06908132084831	1.94614344871355	0.298652803096039	10.49393550203	7.98316459757894	13.0047064064811	4.14	2.75	6.08	1.72594235573104	2.26876541750825	2.81158847928546	1.84872095911956	2.43015890116249	3.01159684320541	1.85953468675177	2.44394762558276	3.03054614628077	1.50761238478093	5.16768520450432	0.199849892373868	14.5938879505459	0.353160304035608	0.428844288134617	0.312303575641274	0.455231224915645	0.536627807910917	0.411291143582857	0.454506413034664	0.535684174519938	0.410350557972739	0.00487636682236092	0.00530788385690607	0.00534316322138439
217	9.72667378427265	0.22	1.516581940978	1.07495528308072	1.95820859887527	0.268946380277771	9.14909837023845	6.7940191377105	11.5041776027664	4.09	2.88	5.97	1.4857982575534	2.00083546147706	2.51587266540072	1.59355175368769	2.14594063646806	2.69832951924844	1.61125390797109	2.16791597548324	2.72872500281035	1.516581940978	4.83400740064025	-1.80818468581507	12.1966984044032	0.353160304035608	0.428844288134617	0.312303575641274	0.455231224915645	0.536627807910917	0.411291143582857	0.454506413034664	0.535684174519938	0.410350557972739	0.00487636682236092	0.00530788385690607	0.00534316322138439
217	9.72667378427265	0.22	1.52559808120326	1.07152436278201	1.9796717996245	0.243352528875828	8.86630895145531	6.42536851133127	11.3072493915794	4.05	2.75	6.45	1.419028742278	1.9581051604813	2.4971815786846	1.52364140721214	2.10245924786251	2.68127708851288	1.52487411185115	2.1044835084267	2.68384564456528	1.52559808120326	4.99163034965555	-0.699509366702286	13.3200044880662	0.353160304035608	0.428844288134617	0.312303575641274	0.455231224915645	0.536627807910917	0.411291143582857	0.454506413034664	0.535684174519938	0.410350557972739	0.00487636682236092	0.00530788385690607	0.00534316322138439
217	9.72667378427265	0.22	1.53544086975719	1.08769520359366	1.98318653592073	0.221392349308811	8.62281354139798	6.09809781292437	11.1475292698716	4.35	2.79	6.57	1.26222170181682	1.78480285435977	2.30738400690272	1.34558133078798	1.90267478090955	2.45976823103112	1.34595800165958	1.9035623772157	2.46012589559563	1.53544086975719	5.19827144281867	0.112960845202143	14.6710484189662	0.353160304035608	0.428844288134617	0.312303575641274	0.455231224915645	0.536627807910917	0.411291143582857	0.454506413034664	0.535684174519938	0.410350557972739	0.00487636682236092	0.00530788385690607	0.00534316322138439
217	9.72667378427265	0.22	1.53553576547051	1.08684887902607	1.98422265191496	0.283761357308354	9.69780327624517	7.29227160388218	12.1033349486082	3.72	2.64	6.64	1.73731103259062	2.31040497925842	2.88349892592622	1.88230578877617	2.5032297529306	3.12415371708502	1.87028302153555	2.48753437780609	3.10568156289622	1.53553576547051	5.06369384651748	-0.254926991409663	13.8829492301487	0.353160304035608	0.428844288134617	0.312303575641274	0.455231224915645	0.536627807910917	0.411291143582857	0.454506413034664	0.535684174519938	0.410350557972739	0.00487636682236092	0.00530788385690607	0.00534316322138439
217	9.72667378427265	0.22	1.53805690063115	1.08198274994233	1.99413105131997	0.299340831397342	10.4687582252222	7.96811890417538	12.969397546269	4.49	2.84	6.43	1.60159947695025	2.10423035844113	2.606861239932	1.70209738822407	2.23626758679048	2.77043778535689	1.70867444925974	2.24460106404918	2.78142092776636	1.53805690063115	5.20968098350751	-1.34072708449045	13.4325887083645	0.353160304035608	0.428844288134617	0.312303575641274	0.455231224915645	0.536627807910917	0.411291143582857	0.454506413034664	0.535684174519938	0.410350557972739	0.00487636682236092	0.00530788385690607	0.00534316322138439
217	9.72667378427265	0.22	1.53918034004159	1.09049873298383	1.98786194709935	0.357053648804853	10.5106496029793	8.30855663611273	12.7127425698459	3.88	2.25	6.17	1.90636120668303	2.41162160140642	2.91688199612981	2.05605027518633	2.60098413660251	3.14591799801868	2.025486690056	2.56276609728131	3.09902516126733	1.53918034004159	4.915574516725	-0.0305034168653676	13.4070822447411	0.353160304035608	0.428844288134617	0.312303575641274	0.455231224915645	0.536627807910917	0.411291143582857	0.454506413034664	0.535684174519938	0.410350557972739	0.00487636682236092	0.00530788385690607	0.00534316322138439
217	9.72667378427265	0.22	1.54241680318694	1.08860986395625	1.99622374241763	0.342920725810506	11.1346913876062	8.72824792201399	13.5411348531985	3.98	2.62	5.63	1.95624932416278	2.49560194627695	3.03495456839111	2.10404278178586	2.68414316949195	3.26424355719803	2.12297750990837	2.70792062245884	3.29128269443323	1.54241680318694	4.73028704585914	0.0621343503703826	13.6544699755151	0.353160304035608	0.428844288134617	0.312303575641274	0.455231224915645	0.536627807910917	0.411291143582857	0.454506413034664	0.535684174519938	0.410350557972739	0.00487636682236092	0.00530788385690607	0.00534316322138439
217	9.72667378427265	0.22	1.54326647398278	1.09114381737216	1.9953891305934	0.275114598564216	9.3763342466156	7.00006087789779	11.7526076153334	4.15	2.5	6.24	1.51049884464508	2.02325983924475	2.53602083384442	1.6176044082455	2.16672395784414	2.71584350744279	1.60838389947069	2.15562466579322	2.70152441747105	1.54326647398278	5.07245472625679	-1.34287720526947	12.5774823028869	0.353160304035608	0.428844288134617	0.312303575641274	0.455231224915645	0.536627807910917	0.411291143582857	0.454506413034664	0.535684174519938	0.410350557972739	0.00487636682236092	0.00530788385690607	0.00534316322138439
217	9.72667378427265	0.22	1.56481762516674	1.10448082896501	2.02515442136847	0.290309404447114	9.35834373858426	7.07385812569759	11.6428293514709	4.28	2.61	6.76	1.48484329202761	1.96436989232874	2.44389649262988	1.58529803182076	2.09726625078683	2.6092344697529	1.57155454844914	2.07781039028708	2.58496566282575	1.56481762516674	5.07458717945305	1.18410595628295	15.2041174952154	0.353160304035608	0.428844288134617	0.312303575641274	0.455231224915645	0.536627807910917	0.411291143582857	0.454506413034664	0.535684174519938	0.410350557972739	0.00487636682236092	0.00530788385690607	0.00534316322138439
217	9.72667378427265	0.22	1.57396001221435	1.11399536592593	2.03392465850278	0.249037317858867	9.12376617861833	6.65012574528728	11.5974066119494	4.19	2.99	6.23	1.42186983301425	1.95076129230286	2.47965275159146	1.5211361022531	2.08695153360782	2.65276696496254	1.53713010076521	2.11042244897567	2.68119480796863	1.57396001221435	5.021807357126	0.418824758084213	14.6571621818285	0.353160304035608	0.428844288134617	0.312303575641274	0.455231224915645	0.536627807910917	0.411291143582857	0.454506413034664	0.535684174519938	0.410350557972739	0.00487636682236092	0.00530788385690607	0.00534316322138439
217	9.72667378427265	0.22	1.57920436975809	1.10898577971034	2.04942295980585	0.2752921116973	9.56190598738704	7.1396806559648	11.9841313188093	3.49	2.34	5.88	1.79966489327194	2.41022355865325	3.02078222403455	1.96394298892929	2.63023503845945	3.29652708798961	1.95196578724352	2.61513334181745	3.27755812380247	1.57920436975809	4.67585598917842	-0.0160747091975549	13.1587806418416	0.353160304035608	0.428844288134617	0.312303575641274	0.455231224915645	0.536627807910917	0.411291143582857	0.454506413034664	0.535684174519938	0.410350557972739	0.00487636682236092	0.00530788385690607	0.00534316322138439
217	9.72667378427265	0.22	1.58194638241628	1.12148895085136	2.04240381398121	0.32544007515272	10.0968442373928	7.82726227868309	12.3664261961025	3.72	2.55	6.39	1.86342384180243	2.40373959745332	2.94405535310421	2.01876376700912	2.60412166883627	3.18947957066343	2.00665137810702	2.58947284758643	3.17089866466015	1.58194638241628	4.86448729230183	-0.567587152969985	13.1116260801651	0.353160304035608	0.428844288134617	0.312303575641274	0.455231224915645	0.536627807910917	0.411291143582857	0.454506413034664	0.535684174519938	0.410350557972739	0.00487636682236092	0.00530788385690607	0.00534316322138439
217	9.72667378427265	0.22	1.58557095533399	1.12143474570098	2.049707164967	0.229000236857005	7.92852740909887	5.65716125519821	10.1998935629995	3.56	2.23	6.2	1.40175133728237	1.96455844142184	2.52736554556132	1.52629953805045	2.13911309507191	2.75192665209338	1.50140725096241	2.10337308032395	2.70728412552382	1.58557095533399	4.66384487838321	-0.676587915710802	12.4728037726056	0.353160304035608	0.428844288134617	0.312303575641274	0.455231224915645	0.536627807910917	0.411291143582857	0.454506413034664	0.535684174519938	0.410350557972739	0.00487636682236092	0.00530788385690607	0.00534316322138439
217	9.72667378427265	0.22	1.58639073416042	1.12501504448182	2.04776642383903	0.270167113213675	9.97364764950442	7.41426656284722	12.5330287361616	3.72	2.66	5.94	1.767330589371	2.37740745212812	2.98748431488524	1.91495903845561	2.57599676932247	3.23703450018933	1.92539647649974	2.58954223555545	3.25425988391217	1.58639073416042	4.93205095304345	-0.0194798719341115	13.8028319243506	0.353160304035608	0.428844288134617	0.312303575641274	0.455231224915645	0.536627807910917	0.411291143582857	0.454506413034664	0.535684174519938	0.410350557972739	0.00487636682236092	0.00530788385690607	0.00534316322138439
217	9.72667378427265	0.22	1.58680150496404	1.11914240922199	2.05446060070609	0.358678998464471	12.8785840560332	10.1899088935207	15.5672592185457	4.14	2.67	6.41	2.20311295586024	2.78441894657399	3.36572493728775	2.35984539766773	2.98250628447046	3.6051671712732	2.35598498972918	2.97772499915874	3.59801365021479	1.58680150496404	4.94770301990719	1.27160051642993	15.2287035942368	0.353160304035608	0.428844288134617	0.312303575641274	0.455231224915645	0.536627807910917	0.411291143582857	0.454506413034664	0.535684174519938	0.410350557972739	0.00487636682236092	0.00530788385690607	0.00534316322138439
217	9.72667378427265	0.22	1.59541415180486	1.12969773219388	2.06113057141583	0.27643086592463	9.45751143121704	7.06855028997374	11.8464725724603	3.84	2.87	6.06	1.63743863809612	2.19084451583749	2.74425039357887	1.76803529081989	2.36557897839988	2.96312266597987	1.78551664408874	2.38930072271541	2.99286722277614	1.59541415180486	4.829101373555	0.249520027720346	14.1798733495381	0.353160304035608	0.428844288134617	0.312303575641274	0.455231224915645	0.536627807910917	0.411291143582857	0.454506413034664	0.535684174519938	0.410350557972739	0.00487636682236092	0.00530788385690607	0.00534316322138439
217	9.72667378427265	0.22	1.59564967825167	1.12887221454332	2.06242714196002	0.31247451557784	9.64245667907361	7.40934595819622	11.875567399951	3.88	2.58	6.61	1.70045011611636	2.21295059943042	2.72545108274448	1.83402339958723	2.38678167799205	2.93953995639686	1.81991137550915	2.36877721827796	2.91463167402941	1.59564967825167	4.81201797519697	0.497344719312402	13.9469476355386	0.353160304035608	0.428844288134617	0.312303575641274	0.455231224915645	0.536627807910917	0.411291143582857	0.454506413034664	0.535684174519938	0.410350557972739	0.00487636682236092	0.00530788385690607	0.00534316322138439
217	9.72667378427265	0.22	1.60026962989193	1.12366296309424	2.07687629668962	0.243511595764398	8.30706812970917	6.02107696152072	10.5930592978976	3.75	2.53	5.6	1.42473067564237	1.96565080710387	2.50657093856537	1.54234155797141	2.12791440521868	2.71348725246595	1.55176336579517	2.14033579036768	2.72977669678049	1.60026962989193	4.48404432574699	0.421074733737756	13.6282882797939	0.353160304035608	0.428844288134617	0.312303575641274	0.455231224915645	0.536627807910917	0.411291143582857	0.454506413034664	0.535684174519938	0.410350557972739	0.00487636682236092	0.00530788385690607	0.00534316322138439
217	9.72667378427265	0.22	1.6007311629166	1.12808911492996	2.07337321090324	0.290382477613898	9.2249748744361	6.97344550832742	11.4765042405448	4.29	2.68	6.7	1.45997386809222	1.93135835569386	2.40274284329551	1.55830753820822	2.06144120140449	2.56457486460076	1.54926464737147	2.05090313995009	2.55011065684742	1.6007311629166	5.04630809689432	0.190423147861254	14.3782024216467	0.353160304035608	0.428844288134617	0.312303575641274	0.455231224915645	0.536627807910917	0.411291143582857	0.454506413034664	0.535684174519938	0.410350557972739	0.00487636682236092	0.00530788385690607	0.00534316322138439
217	9.72667378427265	0.22	1.6045218282822	1.1274939288052	2.0815497277592	0.313078903785162	10.2978934960843	7.91633977531469	12.679447216854	3.8	2.56	5.9	1.84739900410344	2.40317100187546	2.95894299964748	1.99651789875348	2.59715086364799	3.19778382854249	2.00112831223005	2.60427662640231	3.20515074541454	1.6045218282822	4.78425018913162	0.0591377233446758	13.7024357062964	0.353160304035608	0.428844288134617	0.312303575641274	0.455231224915645	0.536627807910917	0.411291143582857	0.454506413034664	0.535684174519938	0.410350557972739	0.00487636682236092	0.00530788385690607	0.00534316322138439
217	9.72667378427265	0.22	1.61814368612838	1.14303716436685	2.09325020788992	0.301635303834398	9.99741297361349	7.62236084068551	12.3724651065415	4.06	2.53	6.28	1.67770423185661	2.20046025162213	2.72321627138765	1.80069139470813	2.36176899614086	2.92284659757358	1.7926957013453	2.35014732179036	2.9085149079402	1.61814368612838	5.02989653836996	0.903324444322783	14.9511965663622	0.353160304035608	0.428844288134617	0.312303575641274	0.455231224915645	0.536627807910917	0.411291143582857	0.454506413034664	0.535684174519938	0.410350557972739	0.00487636682236092	0.00530788385690607	0.00534316322138439
217	9.72667378427265	0.22	1.63019898289163	1.14545081261303	2.11494715317023	0.246615902292309	8.70115318002029	6.32671994961746	11.0755864104231	3.8	2.57	6.37	1.47678068121144	2.03102002662412	2.58525937203681	1.59602894483428	2.19502245070749	2.79401595658069	1.58816518266655	2.18522248673653	2.78045086616046	1.63019898289163	4.87519064066432	-1.3604200301248	12.4218548132615	0.353160304035608	0.428844288134617	0.312303575641274	0.455231224915645	0.536627807910917	0.411291143582857	0.454506413034664	0.535684174519938	0.410350557972739	0.00487636682236092	0.00530788385690607	0.00534316322138439
217	9.72667378427265	0.22	1.63757650881542	1.14973305250891	2.12541996512193	0.258979252932034	9.5729931735264	7.04476708975809	12.1012192572947	3.6	2.68	5.71	1.7258210506696	2.34518372662844	2.96454640258727	1.8764224192062	2.54983291581464	3.22324341242307	1.89351700765546	2.57405322014464	3.25262827389897	1.63757650881542	4.58262810454019	0.216889029092792	13.7093545048694	0.353160304035608	0.428844288134617	0.312303575641274	0.455231224915645	0.536627807910917	0.411291143582857	0.454506413034664	0.535684174519938	0.410350557972739	0.00487636682236092	0.00530788385690607	0.00534316322138439
217	9.72667378427265	0.22	1.65756147859316	1.16770620693147	2.14741675025486	0.309209966215829	10.2016101592576	7.82093316557345	12.5822871529417	3.82	2.54	6.42	1.81940276872895	2.37322546763966	2.92704816655037	1.96551354699923	2.56381208542848	3.16211062385774	1.9525610323479	2.54739536694442	3.14096655028706	1.65756147859316	4.81979771326217	-0.122353647426003	13.4826971903081	0.353160304035608	0.428844288134617	0.312303575641274	0.455231224915645	0.536627807910917	0.411291143582857	0.454506413034664	0.535684174519938	0.410350557972739	0.00487636682236092	0.00530788385690607	0.00534316322138439
217	9.72667378427265	0.22	1.65791288106018	1.16473379311932	2.15109196900104	0.266927967798745	9.49641291915298	7.03932137638038	11.9535044619256	4.28	2.48	6.64	1.47790455336748	1.99377058433019	2.50963661529291	1.57792590647676	2.1287046240013	2.67948334152583	1.55753412067209	2.10096871261802	2.64607799693271	1.65791288106018	5.10341105146977	-0.4410231786181	13.8417263644694	0.353160304035608	0.428844288134617	0.312303575641274	0.455231224915645	0.536627807910917	0.411291143582857	0.454506413034664	0.535684174519938	0.410350557972739	0.00487636682236092	0.00530788385690607	0.00534316322138439
217	9.72667378427265	0.22	1.66312039540402	1.16969156996633	2.15654922084171	0.244262324995926	9.14785474598198	6.63560960512522	11.6600998868387	3.76	2.55	6.07	1.56322507332232	2.15506287394973	2.74690067457714	1.69135193723231	2.33169863311216	2.97204532899201	1.69020211780299	2.32968079593042	2.96947923448177	1.66312039540402	4.88229454421979	0.242106317799658	14.1566898225538	0.353160304035608	0.428844288134617	0.312303575641274	0.455231224915645	0.536627807910917	0.411291143582857	0.454506413034664	0.535684174519938	0.410350557972739	0.00487636682236092	0.00530788385690607	0.00534316322138439
217	9.72667378427265	0.22	1.66561726167972	1.17420339498358	2.15703112837586	0.267573862184981	8.44453488200759	6.2632054004949	10.6258643635203	4.55	2.8	6.31	1.24539318861116	1.67913481205815	2.11287643550514	1.32206475631893	1.7825093122646	2.24295386821027	1.32852737877954	1.79026173040382	2.25260219334715	1.66561726167972	4.93187043298048	-0.537443069165615	13.747934999756	0.353160304035608	0.428844288134617	0.312303575641274	0.455231224915645	0.536627807910917	0.411291143582857	0.454506413034664	0.535684174519938	0.410350557972739	0.00487636682236092	0.00530788385690607	0.00534316322138439
217	9.72667378427265	0.22	1.67158631372394	1.17933740567174	2.16383522177614	0.254255962885834	8.96195296644514	6.56561845079947	11.3582874820908	4.03	2.51	5.96	1.45607933450038	1.98752251733669	2.51896570017299	1.56417376238717	2.13506949800813	2.7059652336291	1.5637641576343	2.13472690405174	2.70488327176854	1.67158631372394	4.70137560615743	0.28185560034235	13.7403108631224	0.353160304035608	0.428844288134617	0.312303575641274	0.455231224915645	0.536627807910917	0.411291143582857	0.454506413034664	0.535684174519938	0.410350557972739	0.00487636682236092	0.00530788385690607	0.00534316322138439
217	9.72667378427265	0.22	1.69537607873887	1.20262520730462	2.18812695017313	0.247837518581688	9.74699453830801	7.09587999910852	12.3981090775075	4.11	2.81	6.16	1.54542992630602	2.12282296951681	2.70021601272761	1.65673564911988	2.27571398127087	2.89469231342186	1.66790376217832	2.29215619524148	2.91382081161875	1.69537607873887	5.01591236529443	-0.706249170505124	13.7205740569403	0.353160304035608	0.428844288134617	0.312303575641274	0.455231224915645	0.536627807910917	0.411291143582857	0.454506413034664	0.535684174519938	0.410350557972739	0.00487636682236092	0.00530788385690607	0.00534316322138439
217	9.72667378427265	0.22	1.71012034580839	1.20821020725796	2.21203048435882	0.245947125795341	9.34901812498693	6.79319092753954	11.9048453224343	3.79	2.55	5.44	1.59049982740359	2.18889942484959	2.78729902229559	1.71956650961706	2.36652533941854	3.01348416922001	1.7345725045336	2.38796913386695	3.04044005540417	1.71012034580839	4.64976798020192	-0.582666571104706	12.716844650776	0.353160304035608	0.428844288134617	0.312303575641274	0.455231224915645	0.536627807910917	0.411291143582857	0.454506413034664	0.535684174519938	0.410350557972739	0.00487636682236092	0.00530788385690607	0.00534316322138439
217	9.72667378427265	0.22	1.71116671960603	1.20590730560243	2.21642613360963	0.256431528705205	8.71660968874566	6.39917323741264	11.0340461400787	4.04	2.49	6.41	1.4152424865178	1.92776721495562	2.44029194339345	1.51982211399824	2.07021996007149	2.62061780614475	1.50743959332327	2.05367661823985	2.59811829872547	1.71116671960603	4.78523916685398	0.165768767687814	13.7596336718116	0.353160304035608	0.428844288134617	0.312303575641274	0.455231224915645	0.536627807910917	0.411291143582857	0.454506413034664	0.535684174519938	0.410350557972739	0.00487636682236092	0.00530788385690607	0.00534316322138439
217	9.72667378427265	0.22	1.7122102512684	1.21383131088468	2.21058919165212	0.300227067386728	9.96500017515982	7.58971137990912	12.3402889704105	3.63	2.47	5.92	1.84735238446556	2.42550288322052	3.00365338197549	2.00691159455005	2.63499801114453	3.26308442773901	2.00491460308347	2.63231493380498	3.25863857037702	1.7122102512684	4.67956501207894	-0.489555824245915	12.8265592197867	0.353160304035608	0.428844288134617	0.312303575641274	0.455231224915645	0.536627807910917	0.411291143582857	0.454506413034664	0.535684174519938	0.410350557972739	0.00487636682236092	0.00530788385690607	0.00534316322138439
217	9.72667378427265	0.22	1.71236306621111	1.20685375164986	2.21787238077237	0.273472598626517	9.53587380136693	7.10917962982501	11.9625679729089	4.03	2.66	5.93	1.57645640439878	2.11457441061642	2.65269241683406	1.69346618498118	2.27152507992829	2.84958397487541	1.70266301517498	2.28392515429945	2.86538176189678	1.71236306621111	4.7046358908273	-0.602244464242866	13.0857048725688	0.353160304035608	0.428844288134617	0.312303575641274	0.455231224915645	0.536627807910917	0.411291143582857	0.454506413034664	0.535684174519938	0.410350557972739	0.00487636682236092	0.00530788385690607	0.00534316322138439
217	9.72667378427265	0.22	1.71339727769954	1.20577462213013	2.22101993326895	0.280263166466378	10.403054476164	7.80019820930733	13.0059107430207	3.87	2.62	5.76	1.79419331802062	2.3928995555352	2.99160579304978	1.9356509718087	2.58156036118906	3.22746975056942	1.94857437812817	2.59975626080948	3.25125692483291	1.71339727769954	4.81597487056927	0.859125094748225	14.6424019397553	0.353160304035608	0.428844288134617	0.312303575641274	0.455231224915645	0.536627807910917	0.411291143582857	0.454506413034664	0.535684174519938	0.410350557972739	0.00487636682236092	0.00530788385690607	0.00534316322138439
217	9.72667378427265	0.22	1.71515912322336	1.21581433679125	2.21450390965547	0.266345710909459	8.94246231632036	6.62525198092453	11.2596726517162	4.21	2.72	6.5	1.41183099280994	1.90562494627626	2.39941889974259	1.50983929991081	2.03791207972558	2.56598485954035	1.50876914978043	2.03665973649092	2.56464239347842	1.71515912322336	4.92296709874101	-0.192631755836996	13.7829417755706	0.353160304035608	0.428844288134617	0.312303575641274	0.455231224915645	0.536627807910917	0.411291143582857	0.454506413034664	0.535684174519938	0.410350557972739	0.00487636682236092	0.00530788385690607	0.00534316322138439
217	9.72667378427265	0.22	1.71612509966337	1.21610828885665	2.2161419104701	0.264372654876824	8.71363035431583	6.44426061102379	10.9830000976079	3.8	2.58	5.32	1.50644754327062	2.0369485085337	2.56744947379678	1.62838412354591	2.20182549773719	2.77526687192847	1.64781383486379	2.2293021173327	2.80939644680961	1.71612509966337	4.38988984804283	-0.691848015092289	12.318789279109	0.353160304035608	0.428844288134617	0.312303575641274	0.455231224915645	0.536627807910917	0.411291143582857	0.454506413034664	0.535684174519938	0.410350557972739	0.00487636682236092	0.00530788385690607	0.00534316322138439
217	9.72667378427265	0.22	1.72559550169055	1.21797684985774	2.23321415352336	0.266363156385969	10.014778555842	7.41982073671975	12.6097363749642	4.18	2.8	6.18	1.59183241569139	2.14854909664678	2.70526577760217	1.70360556045476	2.29941302355481	2.89522048665487	1.71381153513213	2.31376213919102	2.91473388572791	1.72559550169055	4.82283422880894	0.20529583053126	14.2047539558194	0.353160304035608	0.428844288134617	0.312303575641274	0.455231224915645	0.536627807910917	0.411291143582857	0.454506413034664	0.535684174519938	0.410350557972739	0.00487636682236092	0.00530788385690607	0.00534316322138439
217	9.72667378427265	0.22	1.74510855269795	1.23139581657768	2.25882128881821	0.302137604208587	9.91231744515465	7.56028574102241	12.2643491492869	3.69	2.31	5.31	1.81329632848801	2.37741924654767	2.94154216460733	1.96627273011435	2.57798714920113	3.18970156828791	1.9715718828491	2.58398813013991	3.19746051356947	1.74510855269795	4.3797552847131	-0.793082065420221	11.8906855865367	0.353160304035608	0.428844288134617	0.312303575641274	0.455231224915645	0.536627807910917	0.411291143582857	0.454506413034664	0.535684174519938	0.410350557972739	0.00487636682236092	0.00530788385690607	0.00534316322138439
217	9.72667378427265	0.22	1.75510157545388	1.23781928235601	2.27238386855176	0.303296882320193	10.1945761056737	7.78220266815858	12.6069495431887	3.75	2.43	5.68	1.84100470808544	2.41169028972634	2.98237587136725	1.99291888402064	2.61069572483776	3.22847256565488	1.99414541023012	2.613769703233	3.23123326887647	1.75510157545388	4.55373414421746	-1.18828875340924	12.0752037148904	0.353160304035608	0.428844288134617	0.312303575641274	0.455231224915645	0.536627807910917	0.411291143582857	0.454506413034664	0.535684174519938	0.410350557972739	0.00487636682236092	0.00530788385690607	0.00534316322138439
217	9.72667378427265	0.22	1.82450076788451	1.28849079922774	2.36051073654129	0.330772168141898	11.2616273024267	8.76065357738378	13.7626010274696	4.19	2.6	6.31	1.87477258328842	2.40997888151936	2.9451851797503	2.00585322141536	2.57848015600882	3.15110709060228	2.00036270776182	2.57111735222099	3.14321912384	1.82450076788451	4.91446851394891	0.283427025759491	14.2206079707755	0.353160304035608	0.428844288134617	0.312303575641274	0.455231224915645	0.536627807910917	0.411291143582857	0.454506413034664	0.535684174519938	0.410350557972739	0.00487636682236092	0.00530788385690607	0.00534316322138439
217	9.72667378427265	0.22	1.84289272568698	1.30048322499301	2.38530222638096	0.281315122618219	10.1394841392205	7.60917237049612	12.6697959079448	3.77	2.47	5.85	1.79025247486256	2.38557305449576	2.98089363412895	1.93667962553251	2.58069227370624	3.22470492187998	1.93666296376324	2.58071999904635	3.2243854738665	1.84289272568698	4.64230354908745	-1.22920715586122	12.0989902686963	0.353160304035608	0.428844288134617	0.312303575641274	0.455231224915645	0.536627807910917	0.411291143582857	0.454506413034664	0.535684174519938	0.410350557972739	0.00487636682236092	0.00530788385690607	0.00534316322138439
217	9.72667378427265	0.22	1.84546365494361	1.30601708027435	2.38491022961287	0.294729721086854	9.435727611561	7.15682019657825	11.7146350265437	3.81	2.54	5.3	1.66718691602346	2.19806019783437	2.72893347964528	1.80137151855864	2.37497247513216	2.94857343170569	1.82175979356199	2.40178919694392	2.98097967060305	1.84546365494361	4.33951248806141	1.64826090034151	14.7066415694788	0.353160304035608	0.428844288134617	0.312303575641274	0.455231224915645	0.536627807910917	0.411291143582857	0.454506413034664	0.535684174519938	0.410350557972739	0.00487636682236092	0.00530788385690607	0.00534316322138439
217	9.72667378427265	0.22	1.87456432150317	1.31577962008269	2.43334902292364	0.273584754442712	10.5614220136525	7.87450417333041	13.2483398539747	3.88	2.55	5.71	1.80629871743943	2.42263926942955	3.03897982141967	1.94807029751621	2.61278577945418	3.27750126139216	1.95814400870045	2.62469086503413	3.29335933065066	1.87456432150317	4.78454990631872	1.17878111560142	14.8520493236884	0.353160304035608	0.428844288134617	0.312303575641274	0.455231224915645	0.536627807910917	0.411291143582857	0.454506413034664	0.535684174519938	0.410350557972739	0.00487636682236092	0.00530788385690607	0.00534316322138439
217	9.72667378427265	0.22	1.88538686083323	1.33111582775418	2.43965789391227	0.256161303377668	9.02963684332796	6.6272752985426	11.4319983881133	4.12	2.68	6.1	1.441372303203	1.96386416251886	2.48635602183472	1.54494206966428	2.10497756689174	2.6650130641192	1.55085305220543	2.11275159108732	2.67411529995387	1.88538686083323	4.70712236068054	-0.32167079292704	13.3183039678749	0.353160304035608	0.428844288134617	0.312303575641274	0.455231224915645	0.536627807910917	0.411291143582857	0.454506413034664	0.535684174519938	0.410350557972739	0.00487636682236092	0.00530788385690607	0.00534316322138439
217	9.72667378427265	0.22	1.91490930877519	1.34764277002107	2.4821758475293	0.26925955620193	9.64348724794444	7.16312232168999	12.1238521741989	3.62	2.48	5.82	1.74621842927882	2.35087918349312	2.95553993770741	1.89741440685092	2.55442959296219	3.21144477907346	1.89800921933491	2.55555271246256	3.21267219837382	1.91490930877519	4.43665261199027	1.5082580400521	14.6825052034601	0.353160304035608	0.428844288134617	0.312303575641274	0.455231224915645	0.536627807910917	0.411291143582857	0.454506413034664	0.535684174519938	0.410350557972739	0.00487636682236092	0.00530788385690607	0.00534316322138439
217	9.72667378427265	0.22	2.06664857499359	1.46121846480919	2.672078685178	0.274863139797376	9.64863057350326	7.20180574184462	12.0954554051619	3.99	2.31	5.65	1.61105195658447	2.15840939356158	2.70576683053869	1.7323818937875	2.32096136782222	2.90954084185693	1.72634357630221	2.31173932755597	2.900047552628	2.06664857499359	4.46139736116004	-0.0134675758143432	12.9937499934832	0.353160304035608	0.428844288134617	0.312303575641274	0.455231224915645	0.536627807910917	0.411291143582857	0.454506413034664	0.535684174519938	0.410350557972739	0.00487636682236092	0.00530788385690607	0.00534316322138439
217	9.72667378427265	0.22	2.16436529570844	1.53109707304755	2.79763351836932	0.270204315515146	10.225715956632	7.60189805084354	12.8495338624205	3.72	2.59	5.58	1.81090171889243	2.43593987697793	3.06097803506344	1.96201485904151	2.63921017054729	3.31640548205307	1.98020300616311	2.66092420105567	3.34352951984095	2.16436529570844	4.4044199666421	0.66771642847816	13.7432727794749	0.353160304035608	0.428844288134617	0.312303575641274	0.455231224915645	0.536627807910917	0.411291143582857	0.454506413034664	0.535684174519938	0.410350557972739	0.00487636682236092	0.00530788385690607	0.00534316322138439
217	9.72667378427265	0.22	2.20551150626288	1.55438839119415	2.85663462133162	0.239450690302728	9.73802291747847	7.028381042091	12.4476647928659	3.89	2.78	5.46	1.60913028833579	2.22949602919662	2.84986177005744	1.73503194094253	2.40393636916829	3.07284079739406	1.76185802355155	2.44258565824969	3.12069964495664	2.20551150626288	4.35203212472634	0.339331052510838	13.7469914546229	0.353160304035608	0.428844288134617	0.312303575641274	0.455231224915645	0.536627807910917	0.411291143582857	0.454506413034664	0.535684174519938	0.410350557972739	0.00487636682236092	0.00530788385690607	0.00534316322138439
217	9.72667378427265	0.22	2.34138500812778	1.6551918595119	3.02757815674365	0.30865132887054	11.9488318834245	9.15676766519973	14.7408961016492	3.65	2.72	5.64	2.21856364145139	2.89504385648323	3.57152407151506	2.40878691319521	3.14326964723035	3.87775238126548	2.4359589292133	3.17902995328315	3.92341873406231	2.34138500812778	4.36486938035569	-0.720636124360672	12.3414126608594	0.353160304035608	0.428844288134617	0.312303575641274	0.455231224915645	0.536627807910917	0.411291143582857	0.454506413034664	0.535684174519938	0.410350557972739	0.00487636682236092	0.00530788385690607	0.00534316322138439
217	9.72667378427265	0.23	1.03855118206566	0.738689647669596	1.33841271646173	0.271484407847601	7.44244175589046	5.53896365014603	9.34591986163489	4.37	2.71	7.22	1.14209190128116	1.53457451466307	1.92705712804498	1.21701816817228	1.63524937237021	2.05348057656814	1.20155917713881	1.61508466545571	2.02823110416857	1.03855118206566	5.94933066499527	-0.890358824110785	14.1620559910374	0.353160304035608	0.428844288134617	0.312303575641274	0.455231224915645	0.536627807910917	0.411291143582857	0.454506413034664	0.535684174519938	0.410350557972739	0.00487636682236092	0.00530788385690607	0.00534316322138439
217	9.72667378427265	0.23	1.12808645693046	0.801935697325514	1.4542372165354	0.243246191665231	7.98910086627416	5.7890250421885	10.1891766903598	4.16	2.73	6.51	1.2466880684272	1.72048257778483	2.19427708714246	1.33479020864258	1.84206727980043	2.34934435095827	1.33380344444792	1.84069011441231	2.34650607711896	1.12808645693046	5.49080234404078	-0.106723633519802	14.544772644651	0.353160304035608	0.428844288134617	0.312303575641274	0.455231224915645	0.536627807910917	0.411291143582857	0.454506413034664	0.535684174519938	0.410350557972739	0.00487636682236092	0.00530788385690607	0.00534316322138439
217	9.72667378427265	0.23	1.16445156171951	0.830319216851351	1.49858390658767	0.271916670802976	8.59481110076818	6.39900279221318	10.7906194093232	3.88	2.66	6.49	1.46766588017242	1.9712932481409	2.47492061610938	1.58283673957065	2.12598481696558	2.6691328943605	1.57797591118436	2.11993001731245	2.66089384385396	1.16445156171951	5.00910536574488	0.192829874004382	14.0338241776026	0.353160304035608	0.428844288134617	0.312303575641274	0.455231224915645	0.536627807910917	0.411291143582857	0.454506413034664	0.535684174519938	0.410350557972739	0.00487636682236092	0.00530788385690607	0.00534316322138439
217	9.72667378427265	0.23	1.19732861227673	0.852150380834742	1.54250684371872	0.347001087189463	9.81470546910063	7.7126046364937	11.9168063017076	3.98	2.81	7.14	1.7291358916925	2.20041870326286	2.67170151483321	1.85983625250879	2.36674196324786	2.87364767398693	1.84510045154021	2.34891425206713	2.85359686108884	1.19732861227673	5.4996425583603	0.573668338600213	15.0632383480389	0.353160304035608	0.428844288134617	0.312303575641274	0.455231224915645	0.536627807910917	0.411291143582857	0.454506413034664	0.535684174519938	0.410350557972739	0.00487636682236092	0.00530788385690607	0.00534316322138439
217	9.72667378427265	0.23	1.20265635024113	0.855603299413573	1.54970940106868	0.336891591080077	8.98276790767115	7.01514068545028	10.950395129892	3.83	2.5	5.85	1.62733968227539	2.08378068641468	2.54022169055397	1.75742661437165	2.25035478253585	2.74328295070005	1.75970032459882	2.25190325546235	2.74494915226988	1.20265635024113	4.95694658610464	0.289648041597879	13.8282086978049	0.353160304035608	0.428844288134617	0.312303575641274	0.455231224915645	0.536627807910917	0.411291143582857	0.454506413034664	0.535684174519938	0.410350557972739	0.00487636682236092	0.00530788385690607	0.00534316322138439
217	9.72667378427265	0.23	1.2026761189288	0.855577293363067	1.54977494449454	0.352421917170593	9.42857565071746	7.43310121804559	11.4240500833893	3.87	2.51	6.27	1.70750547905083	2.16589874279667	2.62429200654251	1.8418392242009	2.33629543745175	2.8307516507026	1.83201380161118	2.32501055547517	2.81431238599743	1.2026761189288	5.05282933601053	0.808977799891079	14.5881843897737	0.353160304035608	0.428844288134617	0.312303575641274	0.455231224915645	0.536627807910917	0.411291143582857	0.454506413034664	0.535684174519938	0.410350557972739	0.00487636682236092	0.00530788385690607	0.00534316322138439
217	9.72667378427265	0.23	1.23557208936645	0.886238076085219	1.58490610264768	0.260847410424346	8.66248862421518	6.38580897539587	10.9391682730345	3.56	2.29	5.83	1.58258336396734	2.14680871915519	2.71103407434303	1.72323888344605	2.33761098745227	2.95198309145849	1.71036664353111	2.32116002127521	2.92951992111	1.23557208936645	4.87334391308185	-1.19935825550467	11.9934102040708	0.353160304035608	0.428844288134617	0.312303575641274	0.455231224915645	0.536627807910917	0.411291143582857	0.454506413034664	0.535684174519938	0.410350557972739	0.00487636682236092	0.00530788385690607	0.00534316322138439
217	9.72667378427265	0.23	1.29961446315563	0.923067243664188	1.67616168264707	0.252908650012838	8.04002394153099	5.88253878793762	10.1975090951244	3.75	2.49	6.33	1.39064859236101	1.90068410594515	2.4107196195293	1.50527304094361	2.05734831915503	2.60942359736646	1.49433074070249	2.04250035120368	2.5913251100648	1.29961446315563	5.16055184387505	0.719539144132948	14.5235298975802	0.353160304035608	0.428844288134617	0.312303575641274	0.455231224915645	0.536627807910917	0.411291143582857	0.454506413034664	0.535684174519938	0.410350557972739	0.00487636682236092	0.00530788385690607	0.00534316322138439
217	9.72667378427265	0.23	1.30671164979703	0.929921465640412	1.68350183395364	0.33097653384471	9.9511216846719	7.74220379634852	12.1600395729953	4.23	2.68	6.38	1.64454378001904	2.1137463829689	2.58294898591876	1.75808272358522	2.25967897181512	2.76127522004502	1.75678962296807	2.25729092878357	2.75842451335543	1.30671164979703	5.33412687980509	1.42673773600633	15.9737420279417	0.353160304035608	0.428844288134617	0.312303575641274	0.455231224915645	0.536627807910917	0.411291143582857	0.454506413034664	0.535684174519938	0.410350557972739	0.00487636682236092	0.00530788385690607	0.00534316322138439
217	9.72667378427265	0.23	1.3078613234847	0.938752678461174	1.67696996850823	0.283721131141333	8.42743317285914	6.33680880970587	10.5180575360124	4.09	2.59	6.43	1.38549864419233	1.8425989461973	2.29969924820227	1.48594035020606	1.97617813260138	2.4664159149967	1.47909131296284	1.96810070075025	2.45609073257353	1.3078613234847	5.31974249776102	0.158569305940059	14.4170283006939	0.353160304035608	0.428844288134617	0.312303575641274	0.455231224915645	0.536627807910917	0.411291143582857	0.454506413034664	0.535684174519938	0.410350557972739	0.00487636682236092	0.00530788385690607	0.00534316322138439
217	9.72667378427265	0.23	1.32748186831316	0.949954736457473	1.70500900016885	0.306480610675032	8.75853651523962	6.701486704696	10.8155863257832	4	2.21	6.05	1.49649722591843	1.95585340622652	2.4152095865346	1.60887209742864	2.10272222189213	2.59657234635561	1.585440552175	2.07100588742179	2.55834158917377	1.32748186831316	5.11422857991283	1.10740454367092	14.6753042492804	0.353160304035608	0.428844288134617	0.312303575641274	0.455231224915645	0.536627807910917	0.411291143582857	0.454506413034664	0.535684174519938	0.410350557972739	0.00487636682236092	0.00530788385690607	0.00534316322138439
217	9.72667378427265	0.23	1.33082959447996	0.948687049408769	1.71297213955116	0.310016977673965	10.8059628267589	8.28900815673873	13.322917496779	4.2	2.9	6.25	1.76875758577821	2.3058402597817	2.8429229337852	1.89182502646073	2.46627708938218	3.04072915230363	1.90793855620608	2.48558633009878	3.064888227654	1.33082959447996	5.40119726849998	0.608734033734264	15.1946772470993	0.353160304035608	0.428844288134617	0.312303575641274	0.455231224915645	0.536627807910917	0.411291143582857	0.454506413034664	0.535684174519938	0.410350557972739	0.00487636682236092	0.00530788385690607	0.00534316322138439
217	9.72667378427265	0.23	1.33665936824975	0.952044398508442	1.72127433799106	0.335052403383907	9.1398237638171	7.12952491140321	11.150122616231	4.35	2.68	6.84	1.47509533752822	1.89102522080714	2.30695510408605	1.57244312281582	2.01582197969124	2.45920083656665	1.55985747082987	2.00139682944675	2.44188851973069	1.33665936824975	5.35949591938922	-1.3828084242455	12.999788720773	0.353160304035608	0.428844288134617	0.312303575641274	0.455231224915645	0.536627807910917	0.411291143582857	0.454506413034664	0.535684174519938	0.410350557972739	0.00487636682236092	0.00530788385690607	0.00534316322138439
217	9.72667378427265	0.23	1.3409910132134	0.961326771197412	1.72065525522939	0.244252815308098	8.50411783457724	6.16859987813881	10.8396357910157	4.36	2.68	6.4	1.27255843378271	1.75436680706521	2.23617518034771	1.35611668588178	1.86956137891937	2.38300607195696	1.35459472972373	1.86925467354795	2.38053361897778	1.3409910132134	5.33988085536904	-1.13464900973772	13.2243776739106	0.353160304035608	0.428844288134617	0.312303575641274	0.455231224915645	0.536627807910917	0.411291143582857	0.454506413034664	0.535684174519938	0.410350557972739	0.00487636682236092	0.00530788385690607	0.00534316322138439
217	9.72667378427265	0.23	1.3444802217047	0.963250068832018	1.72571037457738	0.350802170231213	10.2775635318852	8.0946676297763	12.4604594339941	3.73	2.33	6.11	1.92138467025528	2.43952610791564	2.95766754557601	2.08079461986722	2.6419242741757	3.20305392848418	2.0598169872376	2.61363643232287	3.16844130740543	1.3444802217047	4.90327875877508	-0.666478098293702	12.8565115917832	0.353160304035608	0.428844288134617	0.312303575641274	0.455231224915645	0.536627807910917	0.411291143582857	0.454506413034664	0.535684174519938	0.410350557972739	0.00487636682236092	0.00530788385690607	0.00534316322138439
217	9.72667378427265	0.23	1.34575679400343	0.957643738420433	1.73386984958644	0.293513868167578	8.90224185484739	6.74587643810168	11.0586072715931	3.96	2.67	6.56	1.51798938510447	2.00322504618745	2.48846070727043	1.63343175624022	2.15556935868374	2.67770696112726	1.6275405986553	2.14778707994824	2.66713366676732	1.34575679400343	5.19320069254134	0.568862648061806	14.6838522767633	0.353160304035608	0.428844288134617	0.312303575641274	0.455231224915645	0.536627807910917	0.411291143582857	0.454506413034664	0.535684174519938	0.410350557972739	0.00487636682236092	0.00530788385690607	0.00534316322138439
217	9.72667378427265	0.23	1.34872819163882	0.967560582820787	1.72989580045685	0.273702576023153	8.83537673992344	6.58824598574626	11.0825074941006	4.09	2.6	6.14	1.44130885808234	1.9329130678025	2.42451727752266	1.54589808357382	2.07317577386316	2.6004534641525	1.54604714651916	2.07268208671614	2.60155206093981	1.34872819163882	4.91170347028044	-0.928834205961971	12.853729485235	0.353160304035608	0.428844288134617	0.312303575641274	0.455231224915645	0.536627807910917	0.411291143582857	0.454506413034664	0.535684174519938	0.410350557972739	0.00487636682236092	0.00530788385690607	0.00534316322138439
217	9.72667378427265	0.23	1.35026772867857	0.969189744509647	1.7313457128475	0.267342845899381	8.28782961483331	6.14571655242147	10.4299426772451	3.95	2.55	6.06	1.3860429023945	1.86915346907246	2.35226403575042	1.49184167446074	2.01182880869548	2.53181594293023	1.48993340762445	2.01083200994497	2.53020277569854	1.35026772867857	4.82103361982834	1.76721350371494	15.4016154900914	0.353160304035608	0.428844288134617	0.312303575641274	0.455231224915645	0.536627807910917	0.411291143582857	0.454506413034664	0.535684174519938	0.410350557972739	0.00487636682236092	0.00530788385690607	0.00534316322138439
217	9.72667378427265	0.23	1.35468803342944	0.968171842214905	1.74120422464396	0.289782781673687	9.62027219463189	7.26884177810317	11.9717026111606	4.11	2.69	6.27	1.58253630449521	2.09447811245434	2.60641992041347	1.69644638953616	2.24523748475334	2.79402857997052	1.69825021813771	2.24710897618427	2.79821328569117	1.35468803342944	5.24509209169755	-0.202454285548672	13.8681749036457	0.353160304035608	0.428844288134617	0.312303575641274	0.455231224915645	0.536627807910917	0.411291143582857	0.454506413034664	0.535684174519938	0.410350557972739	0.00487636682236092	0.00530788385690607	0.00534316322138439
217	9.72667378427265	0.23	1.35645803909384	0.965324901346115	1.74759117684157	0.28888452094222	9.90199173005247	7.47640978715377	12.3275736729512	3.87	2.77	6.37	1.71744010639982	2.27463156977456	2.8318230331493	1.85255362473643	2.45358015328936	3.0546066818423	1.85690805474859	2.45860424998475	3.06331407170375	1.35645803909384	5.09283524695689	0.350325390762306	14.5720539708909	0.353160304035608	0.428844288134617	0.312303575641274	0.455231224915645	0.536627807910917	0.411291143582857	0.454506413034664	0.535684174519938	0.410350557972739	0.00487636682236092	0.00530788385690607	0.00534316322138439
217	9.72667378427265	0.23	1.35748379708277	0.968780046718103	1.74618754744743	0.264809106736191	8.48397592824084	6.27689381871667	10.691058037765	4.06	2.64	6.78	1.38107069351092	1.86668292587767	2.35229515824442	1.48225234191517	2.003442076858	2.52463181180084	1.46942730592036	1.98655685563436	2.50267313967251	1.35748379708277	5.28748773906469	0.83152301396479	15.3092435351488	0.353160304035608	0.428844288134617	0.312303575641274	0.455231224915645	0.536627807910917	0.411291143582857	0.454506413034664	0.535684174519938	0.410350557972739	0.00487636682236092	0.00530788385690607	0.00534316322138439
217	9.72667378427265	0.23	1.36062497473937	0.976200917041105	1.74504903243763	0.332348833756512	9.1021946867445	7.08796353529741	11.1164258381916	4.18	2.66	6.63	1.52154926835564	1.95393748812021	2.38632570788478	1.62849596815993	2.09127590385497	2.55405583955	1.62019857859099	2.07994238702913	2.54028879019878	1.36062497473937	5.25534321546858	0.0101359223338588	14.3554757849215	0.353160304035608	0.428844288134617	0.312303575641274	0.455231224915645	0.536627807910917	0.411291143582857	0.454506413034664	0.535684174519938	0.410350557972739	0.00487636682236092	0.00530788385690607	0.00534316322138439
217	9.72667378427265	0.23	1.36438477005829	0.969213311090641	1.75955622902594	0.302562483706674	9.14283844590513	6.97557542125192	11.3101014705583	4.19	2.71	6.86	1.49444749976059	1.95876199898441	2.42307649820823	1.59913595155237	2.09597642848769	2.59281690542301	1.58859962847474	2.08134837200932	2.5754592528306	1.36438477005829	5.23368775622362	-1.41548041799735	12.7359681300512	0.353160304035608	0.428844288134617	0.312303575641274	0.455231224915645	0.536627807910917	0.411291143582857	0.454506413034664	0.535684174519938	0.410350557972739	0.00487636682236092	0.00530788385690607	0.00534316322138439
217	9.72667378427265	0.23	1.36714038303804	0.97740379067442	1.75687697540167	0.352390207026628	9.69041037990389	7.63937846013948	11.7414422996683	4.56	2.8	6.69	1.51601609735492	1.92303839933612	2.33006070131732	1.60901982832982	2.04101191311234	2.47300399789485	1.60762511142551	2.03908515442237	2.47085516037396	1.36714038303804	5.31675816135171	-0.235777090456527	14.3203564311799	0.353160304035608	0.428844288134617	0.312303575641274	0.455231224915645	0.536627807910917	0.411291143582857	0.454506413034664	0.535684174519938	0.410350557972739	0.00487636682236092	0.00530788385690607	0.00534316322138439
217	9.72667378427265	0.23	1.36966740929576	0.982406762705268	1.75692805588625	0.349841013047827	10.4442843635065	8.22128891594993	12.6672798110631	4.16	2.6	7.15	1.77187236761124	2.25097780316034	2.73008323870943	1.89725453588944	2.41026268330484	2.92327083072025	1.86797704971353	2.37301649908518	2.87936630404549	1.36966740929576	5.5534456639348	0.0634679476840374	14.6412309410662	0.353160304035608	0.428844288134617	0.312303575641274	0.455231224915645	0.536627807910917	0.411291143582857	0.454506413034664	0.535684174519938	0.410350557972739	0.00487636682236092	0.00530788385690607	0.00534316322138439
217	9.72667378427265	0.23	1.37041563759727	0.983555493416923	1.75727578177762	0.295334862996532	8.68669374703274	6.59174208570136	10.7816454083641	4.24	2.81	6.69	1.39589591501037	1.83953197178815	2.28316802856593	1.49176736136457	1.9658727604198	2.43997815947504	1.4907260668352	1.96406976606299	2.4381866953965	1.37041563759727	5.0498870124179	0.160445502478127	14.3545748454017	0.353160304035608	0.428844288134617	0.312303575641274	0.455231224915645	0.536627807910917	0.411291143582857	0.454506413034664	0.535684174519938	0.410350557972739	0.00487636682236092	0.00530788385690607	0.00534316322138439
217	9.72667378427265	0.23	1.38140286722691	0.985689012627668	1.77711672182616	0.324246884123568	9.91637576575844	7.68128811186461	12.1514634196523	4.01	2.48	6.31	1.70853017959611	2.20567527493784	2.70282037027958	1.83598835746561	2.37022100838333	2.90445365930104	1.82266278613125	2.35202878267659	2.88454105588236	1.38140286722691	5.10380335730215	1.02317329637408	14.7401001175937	0.353160304035608	0.428844288134617	0.312303575641274	0.455231224915645	0.536627807910917	0.411291143582857	0.454506413034664	0.535684174519938	0.410350557972739	0.00487636682236092	0.00530788385690607	0.00534316322138439
217	9.72667378427265	0.23	1.41391754526709	1.0058678068222	1.82196728371199	0.260184086210401	8.3596724274705	6.15879330353456	10.5605515514064	3.99	2.51	5.99	1.37799333891877	1.87042694126237	2.36286054360596	1.4818043931667	2.01133545452015	2.5408665158736	1.47983643433163	2.00895172273545	2.53736678370451	1.41391754526709	4.87174331289803	0.0777335271562393	13.6478588644394	0.353160304035608	0.428844288134617	0.312303575641274	0.455231224915645	0.536627807910917	0.411291143582857	0.454506413034664	0.535684174519938	0.410350557972739	0.00487636682236092	0.00530788385690607	0.00534316322138439
217	9.72667378427265	0.23	1.41740447610362	1.01769550191558	1.81711345029165	0.305814246910726	9.55318486675672	7.30598016567562	11.8003895678378	4.73	3.06	7.13	1.40012720525654	1.83078433358356	2.26144146191058	1.48080915312448	1.93628278087112	2.39175640861776	1.48238151145847	1.93841664189978	2.39368490385844	1.41740447610362	5.62001619664868	-0.680212294010671	14.4278976364568	0.353160304035608	0.428844288134617	0.312303575641274	0.455231224915645	0.536627807910917	0.411291143582857	0.454506413034664	0.535684174519938	0.410350557972739	0.00487636682236092	0.00530788385690607	0.00534316322138439
217	9.72667378427265	0.23	1.42594707187271	1.02274148205983	1.82915266168558	0.258603806303311	8.45284539772467	6.21826437097131	10.687426424478	4.2	2.65	6.96	1.32901376572264	1.80660506258703	2.28419635945142	1.4217359024258	1.93264761075487	2.44355931908394	1.40650353463601	1.91225079875352	2.41811687500778	1.42594707187271	5.33813905950334	-0.341738294441206	14.2318698267135	0.353160304035608	0.428844288134617	0.312303575641274	0.455231224915645	0.536627807910917	0.411291143582857	0.454506413034664	0.535684174519938	0.410350557972739	0.00487636682236092	0.00530788385690607	0.00534316322138439
217	9.72667378427265	0.23	1.42862969484318	1.01639825820586	1.84086113148049	0.320404916789819	10.6735226428815	8.24652829249431	13.1005169932686	4.06	2.73	5.24	1.81697427716684	2.35171885683393	2.88646343650102	1.95040244064281	2.52441559339337	3.09842874614394	1.98582647437612	2.56827085240492	3.15223366161513	1.42862969484318	4.88599759989153	-0.505323693251537	13.3481936247311	0.353160304035608	0.428844288134617	0.312303575641274	0.455231224915645	0.536627807910917	0.411291143582857	0.454506413034664	0.535684174519938	0.410350557972739	0.00487636682236092	0.00530788385690607	0.00534316322138439
217	9.72667378427265	0.23	1.43114979895491	1.0202733014221	1.84202629648771	0.227659677807467	8.14101501058169	5.79988618086096	10.4821438403024	3.88	2.47	6.54	1.33081547641701	1.86800023862141	2.40518500082581	1.43531960184798	2.01468754028065	2.59405547871333	1.41855832542767	2.38119772329635	2.56434418116402	1.43114979895491	5.15610601431045	-1.66313624580289	12.4157900593303	0.353160304035608	0.428844288134617	0.312303575641274	0.455231224915645	0.536627807910917	0.411291143582857	0.454506413034664	0.535684174519938	0.410350557972739	0.00487636682236092	0.00530788385690607	0.00534316322138439
217	9.72667378427265	0.23	1.43428974617319	1.02848795682443	1.84009153552196	0.350384069781847	11.0852228125433	8.72862188007294	13.4418237450136	4.09	2.84	6.37	1.9095983551728	2.42516213216694	2.94072590916108	2.04817408506964	2.60115129327657	3.15412850148351	2.05837482915826	2.61339904172161	3.17165771039798	1.43428974617319	5.07506948410255	0.24999101630128	14.6141340939505	0.353160304035608	0.428844288134617	0.312303575641274	0.455231224915645	0.536627807910917	0.411291143582857	0.454506413034664	0.535684174519938	0.410350557972739	0.00487636682236092	0.00530788385690607	0.00534316322138439
217	9.72667378427265	0.23	1.44712020284249	1.03415232835476	1.86008807733021	0.317989045956001	10.0447687347879	7.74801199772538	12.3415254718505	4.3	2.86	6.31	1.62023614202527	2.10052557316209	2.58081500429891	1.72914426402809	2.24171752010016	2.75429077617223	1.7400454312465	2.25568205536705	2.77085041601384	1.44712020284249	5.13939248710593	-1.0091135597735	13.2828959739548	0.353160304035608	0.428844288134617	0.312303575641274	0.455231224915645	0.536627807910917	0.411291143582857	0.454506413034664	0.535684174519938	0.410350557972739	0.00487636682236092	0.00530788385690607	0.00534316322138439
217	9.72667378427265	0.23	1.45143637483762	1.03446356867499	1.86840918100024	0.347361336083281	10.1253006600017	7.95839975638941	12.292201563614	4.29	2.63	6.65	1.66853226347432	2.12283767412248	2.57714308477064	1.78118470255257	2.26616294687396	2.75114119119535	1.76978397942842	2.25090859121074	2.73210454165316	1.45143637483762	5.26522949095561	0.334550743457726	14.6549599924011	0.353160304035608	0.428844288134617	0.312303575641274	0.455231224915645	0.536627807910917	0.411291143582857	0.454506413034664	0.535684174519938	0.410350557972739	0.00487636682236092	0.00530788385690607	0.00534316322138439
217	9.72667378427265	0.23	1.46545930418283	1.04683403104723	1.88408457731844	0.286888729372995	10.078864327853	7.59790886849467	12.5598197872113	3.46	2.38	5.41	1.92806132065489	2.55763379148187	3.18720626230884	2.10592098121613	2.79357020756971	3.48121943392329	2.1139797593927	2.80430609773344	3.49305438175796	1.46545930418283	4.62716546619915	-1.11790434222544	11.8136686097675	0.353160304035608	0.428844288134617	0.312303575641274	0.455231224915645	0.536627807910917	0.411291143582857	0.454506413034664	0.535684174519938	0.410350557972739	0.00487636682236092	0.00530788385690607	0.00534316322138439
217	9.72667378427265	0.23	1.46594454699287	1.04551846508417	1.88637062890158	0.239897341069592	8.85291245304654	6.39257295002085	11.3132519560722	4.6	2.98	7.35	1.25767242757084	1.74171870746642	2.22576498736201	1.33365053146987	1.84693886020076	2.36022718893166	1.32815852084434	1.8384464864998	2.34993904942577	1.46594454699287	5.68198469048742	0.290659924092564	15.6570182753842	0.353160304035608	0.428844288134617	0.312303575641274	0.455231224915645	0.536627807910917	0.411291143582857	0.454506413034664	0.535684174519938	0.410350557972739	0.00487636682236092	0.00530788385690607	0.00534316322138439
217	9.72667378427265	0.23	1.46671601480724	1.04421139509378	1.88922063452069	0.313274724792015	8.81258673977587	6.77546162198793	10.8497118575638	3.89	2.55	6.58	1.55154317949852	2.01803354703774	2.48452391457695	1.67297987556431	2.17598166587862	2.67898345619292	1.65840049183126	2.15612661338166	2.65572622407517	1.46671601480724	4.93967110325199	-1.17021716603087	12.5610048834966	0.353160304035608	0.428844288134617	0.312303575641274	0.455231224915645	0.536627807910917	0.411291143582857	0.454506413034664	0.535684174519938	0.410350557972739	0.00487636682236092	0.00530788385690607	0.00534316322138439
217	9.72667378427265	0.23	1.47002761284986	1.05165609702788	1.88839912867185	0.318008721783255	9.32563609673448	7.19340721979941	11.4578649736696	3.86	2.43	6.19	1.65657924559509	2.14761304869565	2.63864685179621	1.78743988517787	2.31726265518199	2.84708542518612	1.77497676864259	2.30005088395692	2.82623065916086	1.47002761284986	4.90820419507405	0.803252222931127	14.288982208289	0.353160304035608	0.428844288134617	0.312303575641274	0.455231224915645	0.536627807910917	0.411291143582857	0.454506413034664	0.535684174519938	0.410350557972739	0.00487636682236092	0.00530788385690607	0.00534316322138439
217	9.72667378427265	0.23	1.47677745067047	1.05599888125642	1.89755602008452	0.269962439323701	8.63982249445728	6.42156880605375	10.8580761828608	4.34	2.75	6.69	1.33245432214728	1.79273463744126	2.25301495273525	1.42082743279467	1.91163517597582	2.40244291915697	1.41690323279436	1.90675540229108	2.39423637754576	1.47677745067047	5.2703284763641	-0.633328178630132	13.9273131471652	0.353160304035608	0.428844288134617	0.312303575641274	0.455231224915645	0.536627807910917	0.411291143582857	0.454506413034664	0.535684174519938	0.410350557972739	0.00487636682236092	0.00530788385690607	0.00534316322138439
[truncated: 1,345 more rows]
