# Supplementary material for: Re-expressing coefficients from regression models for inclusion in a meta-analysis
Source: BMC Med Res Methodol. 2024 Jan 8;24:6. doi: 10.1186/s12874-023-02132-y (PMC10773134; doi:10.1186/s12874-023-02132-y)
Supplement: Supplementary file 2 — Additional file 2. [file 12874_2023_2132_MOESM2_ESM.zip › Supp_Files_R1/simdata/simdata_scenario_218.csv]

ex_no	errsd	rsquare	beta	b_low_ci	b_hi_ci	lrsquare	lbeta	lb_low_ci	lb_hi_ci	x_median	x_25	x_75	rbl	rb	rbu	altl	alt	altu	dzl	dz	dzu	observed_beta	xlog	error	ylog	RelBias_rb	RelBias_rbl	RelBias_rbu	RelBias_alt	RelBias_altl	RelBias_altu	RelBias_dz	RelBias_dzl	RelBias_dzu	MC_SE_RelBias_rb	MC_SE_RelBias_alt	MC_SE_RelBias_dz
218	9.72667378427265	0.22	1.45899113319399	1.40083656811422	1.51714569827377	0.296986729999424	9.74746609020064	9.4280754830166	10.0668566973847	4	2.6	6.25	2.10312774778922	2.17437444596872	2.24562114414822	2.26077720833207	2.33736452528532	2.41395184223858	2.25612171853585	2.33247679959542	2.40902892051554	1.45899113319399	4.95032436647514	-0.0986976488088587	13.8045050343381	0.372250052908887	0.379669831520751	0.365361543968447	0.475186964878558	0.483163312452397	0.467781738197509	0.472850294533667	0.480796847100715	0.465447192478808	0.000759039574739222	0.000822263144023982	0.000821857754013761
218	9.72667378427265	0.22	1.47144904717169	1.41245264770851	1.53044544663486	0.292668824454156	9.68517552284234	9.36451327543699	10.0058377702477	3.88	2.55	6.16	2.14624260170389	2.21973483305612	2.29322706440836	2.31445902589543	2.3937113704586	2.47296371502176	2.30820429899157	2.38886007087447	2.46826918063082	1.47144904717169	4.90526947068247	-0.107542588135064	13.6242853250442	0.372250052908887	0.379669831520751	0.365361543968447	0.475186964878558	0.483163312452397	0.467781738197509	0.472850294533667	0.480796847100715	0.465447192478808	0.000759039574739222	0.000822263144023982	0.000821857754013761
218	9.72667378427265	0.22	1.54119845575873	1.47902141763316	1.60337549388429	0.280526135055577	9.66755214893378	9.33782512819309	9.99727916967447	4.05	2.6	6.2	2.06159622099197	2.13439304151344	2.20718986203491	2.213500881078	2.2916615920471	2.3698223030162	2.21164449514078	2.28945974221701	2.36810263367536	1.54119845575873	4.9359141439533	0.0807487994410721	13.9969870217777	0.372250052908887	0.379669831520751	0.365361543968447	0.475186964878558	0.483163312452397	0.467781738197509	0.472850294533667	0.480796847100715	0.465447192478808	0.000759039574739222	0.000822263144023982	0.000821857754013761
218	9.72667378427265	0.22	1.54745536782353	1.48624024498371	1.60867049066336	0.291894155261358	9.79004183526269	9.46530010107274	10.1147835694526	4.03	2.63	6.17	2.09781851934086	2.16979185528499	2.24176519122912	2.25338896845018	2.33069971756589	2.40801046668161	2.25474045035345	2.33199075448234	2.41066556776597	1.54745536782353	4.90440713085088	0.028012480186322	13.8899153417094	0.372250052908887	0.379669831520751	0.365361543968447	0.475186964878558	0.483163312452397	0.467781738197509	0.472850294533667	0.480796847100715	0.465447192478808	0.000759039574739222	0.000822263144023982	0.000821857754013761
218	9.72667378427265	0.23	1.43673448244889	1.38032853806573	1.49314042683205	0.306264385706124	9.85665740895827	9.5407239834658	10.1725908344507	4	2.58	6.24	2.12827023869475	2.19874620132083	2.26922216394691	2.28780609778556	2.36356496247849	2.43932382717141	2.282941417216	2.35622492049431	2.43458235991487	1.43673448244889	4.98740628541917	-0.061009645554831	13.8213522694243	0.372250052908887	0.379669831520751	0.365361543968447	0.475186964878558	0.483163312452397	0.467781738197509	0.472850294533667	0.480796847100715	0.465447192478808	0.000759039574739222	0.000822263144023982	0.000821857754013761
218	9.72667378427265	0.23	1.43797031306882	1.38166423349908	1.49427639263855	0.317364917734164	10.1319480191995	9.81548354468819	10.4484124937109	4.04	2.61	6.28	2.17296058605295	2.24301977639934	2.31307896674572	2.33379894419297	2.4090437808968	2.48428861760063	2.32921875373612	2.40439799971559	2.47939467998905	1.43797031306882	5.01694838291508	-0.00903541573376407	13.9542880487375	0.372250052908887	0.379669831520751	0.365361543968447	0.475186964878558	0.483163312452397	0.467781738197509	0.472850294533667	0.480796847100715	0.465447192478808	0.000759039574739222	0.000822263144023982	0.000821857754013761
218	9.72667378427265	0.23	1.46544016834143	1.40857797720721	1.52230235947565	0.307189828435097	9.87573374868589	9.55987693312172	10.1915905642501	3.99	2.55	6.23	2.13612275157733	2.20669990802898	2.27727706448062	2.29669322037355	2.37257559961231	2.44845797885107	2.28956900622158	2.36404872752155	2.43936601320902	1.46544016834143	5.00107246535002	0.0866626916333215	13.9886435023626	0.372250052908887	0.379669831520751	0.365361543968447	0.475186964878558	0.483163312452397	0.467781738197509	0.472850294533667	0.480796847100715	0.465447192478808	0.000759039574739222	0.000822263144023982	0.000821857754013761
218	9.72667378427265	0.23	1.46902588901048	1.411185740865	1.52686603715596	0.302405323291096	9.70286364588653	9.38901232616172	10.0167149656113	3.97	2.59	6.19	2.10902029759771	2.1795195983477	2.25001889909769	2.26894139739316	2.34478646258345	2.42063152777373	2.26635128030199	2.34196331352389	2.41716760326631	1.46902588901048	4.95315632216393	-0.0680775037201467	13.7797292582795	0.372250052908887	0.379669831520751	0.365361543968447	0.475186964878558	0.483163312452397	0.467781738197509	0.472850294533667	0.480796847100715	0.465447192478808	0.000759039574739222	0.000822263144023982	0.000821857754013761
218	9.72667378427265	0.23	1.48684195841375	1.42951298564692	1.54417093118058	0.305989480291001	9.80498692209742	9.49050624537866	10.1194675988162	4.01	2.59	6.2	2.11212773131101	2.18211592172842	2.25210411214582	2.26984075091972	2.34505497415894	2.42026919739815	2.26586957297165	2.34105939091519	2.41772838996987	1.48684195841375	4.97233570408184	-0.16049967090518	13.6927176125409	0.372250052908887	0.379669831520751	0.365361543968447	0.475186964878558	0.483163312452397	0.467781738197509	0.472850294533667	0.480796847100715	0.465447192478808	0.000759039574739222	0.000822263144023982	0.000821857754013761
218	9.72667378427265	0.23	1.48979214656384	1.43145756772292	1.54812672540477	0.300839037233292	9.7877970084622	9.470019165705	10.1055748512194	4.03	2.59	6.29	2.10068911210984	2.17118025290576	2.24167139370169	2.25669786739215	2.33242406894533	2.40815027049852	2.25008931505422	2.32702813945086	2.40623172548075	1.48979214656384	5.01398570099964	-0.0303224553976287	13.9303601491202	0.372250052908887	0.379669831520751	0.365361543968447	0.475186964878558	0.483163312452397	0.467781738197509	0.472850294533667	0.480796847100715	0.465447192478808	0.000759039574739222	0.000822263144023982	0.000821857754013761
218	9.72667378427265	0.23	1.49098508617625	1.4323945239706	1.5495756483819	0.299385615620257	9.69980954688971	9.38379692100829	10.0158221727711	3.96	2.57	6.06	2.11130809692387	2.18240938154992	2.25351066617596	2.27183706346056	2.34834438795216	2.42485171244377	2.27248406274955	2.3486703462628	2.42399407109365	1.49098508617625	4.9217414073981	0.152104995660309	13.9465782754865	0.372250052908887	0.379669831520751	0.365361543968447	0.475186964878558	0.483163312452397	0.467781738197509	0.472850294533667	0.480796847100715	0.465447192478808	0.000759039574739222	0.000822263144023982	0.000821857754013761
218	9.72667378427265	0.23	1.50376096718138	1.44565981580753	1.56186211855524	0.289375181153197	9.42069086221638	9.10628584619103	9.73509587824173	4.02	2.56	6.34	2.02274904122648	2.09258678357981	2.16242452593315	2.17330919943935	2.24834520481179	2.32338121018423	2.16278301706538	2.23786782856594	2.31317891465185	1.50376096718138	5.01760393642389	-0.0334353113866982	13.9179428996438	0.372250052908887	0.379669831520751	0.365361543968447	0.475186964878558	0.483163312452397	0.467781738197509	0.472850294533667	0.480796847100715	0.465447192478808	0.000759039574739222	0.000822263144023982	0.000821857754013761
218	9.72667378427265	0.23	1.50908734051302	1.44969373574724	1.5684809452788	0.297343262533618	9.78084493209805	9.46063404208802	10.1010558221081	3.99	2.58	6.22	2.117592902792	2.1892663556563	2.26093980852059	2.27722555744853	2.35430204294201	2.4313785284355	2.27117220816801	2.34952332146595	2.42503422701352	1.50908734051302	4.92720601948806	0.0178859497751793	13.8558019582992	0.372250052908887	0.379669831520751	0.365361543968447	0.475186964878558	0.483163312452397	0.467781738197509	0.472850294533667	0.480796847100715	0.465447192478808	0.000759039574739222	0.000822263144023982	0.000821857754013761
218	9.72667378427265	0.23	1.50979008326902	1.45144683267555	1.56813333386249	0.291224580588225	9.62876790231377	9.30885762241979	9.94867818220776	4.06	2.65	6.21	2.05092631422777	2.1214089059527	2.19189149767763	2.20152070366807	2.27717865581105	2.35283660795404	2.2030259918102	2.27927925633981	2.35442631483077	1.50979008326902	5.00393107707326	0.0892595604596435	14.0875992705657	0.372250052908887	0.379669831520751	0.365361543968447	0.475186964878558	0.483163312452397	0.467781738197509	0.472850294533667	0.480796847100715	0.465447192478808	0.000759039574739222	0.000822263144023982	0.000821857754013761
218	9.72667378427265	0.23	1.51086198261707	1.45145645034455	1.57026751488959	0.291317995033562	9.73290590637016	9.40960885836315	10.0562029543772	4	2.56	6.15	2.10159777393218	2.17380485146724	2.24601192900229	2.25945496594631	2.33708572951902	2.41471649309172	2.2560602319243	2.33205854798559	2.41252495433007	1.51086198261707	4.93656216277128	-0.0271594096413218	13.7937027438914	0.372250052908887	0.379669831520751	0.365361543968447	0.475186964878558	0.483163312452397	0.467781738197509	0.472850294533667	0.480796847100715	0.465447192478808	0.000759039574739222	0.000822263144023982	0.000821857754013761
218	9.72667378427265	0.23	1.51585715987524	1.45749670119766	1.57421761855282	0.301055497858147	9.81790444890567	9.49931305931289	10.1364958384984	4.01	2.56	6.22	2.11350414383229	2.18438760855119	2.2552710732701	2.27124759090556	2.34742151228048	2.4235954336554	2.26510627958049	2.34170019439403	2.41729090985247	1.51585715987524	4.96846356759793	-0.128934432671244	13.7624497922869	0.372250052908887	0.379669831520751	0.365361543968447	0.475186964878558	0.483163312452397	0.467781738197509	0.472850294533667	0.480796847100715	0.465447192478808	0.000759039574739222	0.000822263144023982	0.000821857754013761
218	9.72667378427265	0.23	1.51661954924505	1.45781400353162	1.57542509495847	0.293377605760409	9.57969256871664	9.26306483074753	9.89632030668576	4.05	2.62	6.19	2.04232497389513	2.11213520932992	2.18194544476471	2.19247030708128	2.26741277229984	2.3423552375184	2.19248521812309	2.26800651565315	2.34184005198339	1.51661954924505	4.9766843472809	0.181049377317264	14.1127446166173	0.372250052908887	0.379669831520751	0.365361543968447	0.475186964878558	0.483163312452397	0.467781738197509	0.472850294533667	0.480796847100715	0.465447192478808	0.000759039574739222	0.000822263144023982	0.000821857754013761
218	9.72667378427265	0.23	1.51776546693971	1.45873099814559	1.57679993573383	0.290260258218743	9.68041246467155	9.35803342034645	10.0027915089967	4.07	2.62	6.26	2.05737982050466	2.12825541055181	2.19913100059896	2.20791225848384	2.28397360725997	2.36003495603611	2.2059582853564	2.28212620300856	2.35899301646756	1.51776546693971	5.00417979972327	-0.0514061520664825	13.9503928163905	0.372250052908887	0.379669831520751	0.365361543968447	0.475186964878558	0.483163312452397	0.467781738197509	0.472850294533667	0.480796847100715	0.465447192478808	0.000759039574739222	0.000822263144023982	0.000821857754013761
218	9.72667378427265	0.23	1.51834886832492	1.4591221823342	1.57757555431563	0.29275496265833	9.734760506292	9.41252361371721	10.0569973988668	3.94	2.57	6.13	2.12965666048085	2.20256526317742	2.27547386587398	2.29308236382528	2.37158583065964	2.45008929749401	2.2909234084115	2.36800934009617	2.4514919863679	1.51834886832492	4.9120842536986	-0.0607840090551984	13.7483467846647	0.372250052908887	0.379669831520751	0.365361543968447	0.475186964878558	0.483163312452397	0.467781738197509	0.472850294533667	0.480796847100715	0.465447192478808	0.000759039574739222	0.000822263144023982	0.000821857754013761
218	9.72667378427265	0.23	1.51841009398408	1.45958473672271	1.57723545124544	0.294588190008678	9.66492018614205	9.34640573816004	9.98343463412406	4.03	2.6	6.31	2.0705328264579	2.14109413512816	2.21165544379843	2.22396448944942	2.2997545676392	2.37554464582898	2.21772699720932	2.29461505241915	2.36963321779693	1.51841009398408	4.98533908990951	0.0583266328793251	13.9989317473128	0.372250052908887	0.379669831520751	0.365361543968447	0.475186964878558	0.483163312452397	0.467781738197509	0.472850294533667	0.480796847100715	0.465447192478808	0.000759039574739222	0.000822263144023982	0.000821857754013761
218	9.72667378427265	0.23	1.51947167404444	1.46060379040943	1.57833955767945	0.300077210365047	9.82315277055498	9.5036485300916	10.1426570110183	4.04	2.61	6.17	2.10161744011868	2.17227195578428	2.24292647144988	2.25689085064996	2.33276552075823	2.4086401908665	2.25585479207738	2.33270995112328	2.40824467667915	1.51947167404444	4.98246695963806	-0.0030358668738978	13.9481379330691	0.372250052908887	0.379669831520751	0.365361543968447	0.475186964878558	0.483163312452397	0.467781738197509	0.472850294533667	0.480796847100715	0.465447192478808	0.000759039574739222	0.000822263144023982	0.000821857754013761
218	9.72667378427265	0.23	1.52239075391992	1.4636093594639	1.58117214837594	0.302424941374872	9.96498616124063	9.6426711463737	10.2873011761076	4	2.61	6.21	2.15190983205982	2.22383936683126	2.2957689016027	2.3133294422454	2.39065457365879	2.46797970507218	2.3122730112387	2.38896548199216	2.46722909497507	1.52239075391992	4.95998035103578	0.00215065836632548	13.9218461754418	0.372250052908887	0.379669831520751	0.365361543968447	0.475186964878558	0.483163312452397	0.467781738197509	0.472850294533667	0.480796847100715	0.465447192478808	0.000759039574739222	0.000822263144023982	0.000821857754013761
218	9.72667378427265	0.23	1.52476561391296	1.46601591534335	1.58351531248258	0.298515712603179	9.81977459110498	9.49918895278648	10.1403602294235	4.04	2.64	6.29	2.10318330744564	2.17416308966383	2.24514287188203	2.25888700389923	2.33512158936054	2.41135617482186	2.25746486508938	2.33348243640649	2.40990601593215	1.52476561391296	5.04273254365427	-0.0293584918443069	13.9985425858121	0.372250052908887	0.379669831520751	0.365361543968447	0.475186964878558	0.483163312452397	0.467781738197509	0.472850294533667	0.480796847100715	0.465447192478808	0.000759039574739222	0.000822263144023982	0.000821857754013761
218	9.72667378427265	0.23	1.52705476857292	1.46784343861277	1.58626609853307	0.302776445602685	9.81291852472881	9.49578632283057	10.1300507266271	4.08	2.6	6.23	2.08292982848554	2.15249374878132	2.2220576690771	2.23475403807971	2.30938845430422	2.38402287052874	2.23240273031003	2.30733120127949	2.38061459691459	1.52705476857292	4.99579013080396	0.0441454397320106	13.9978746405342	0.372250052908887	0.379669831520751	0.365361543968447	0.475186964878558	0.483163312452397	0.467781738197509	0.472850294533667	0.480796847100715	0.465447192478808	0.000759039574739222	0.000822263144023982	0.000821857754013761
218	9.72667378427265	0.23	1.52746543248909	1.4686344913556	1.58629637362258	0.302949647512099	9.94142353098433	9.62027007937555	10.2625769825931	4.03	2.61	6.32	2.1328588105678	2.20406003082009	2.27526125107237	2.29111346116741	2.36759769601843	2.44408193086946	2.2856707801925	2.36210093731429	2.43806350006095	1.52746543248909	5.01462948898567	-0.00305637737731732	13.9958751273431	0.372250052908887	0.379669831520751	0.365361543968447	0.475186964878558	0.483163312452397	0.467781738197509	0.472850294533667	0.480796847100715	0.465447192478808	0.000759039574739222	0.000822263144023982	0.000821857754013761
218	9.72667378427265	0.23	1.52752416660135	1.46870584554935	1.58634248765335	0.303833092534103	9.92664464543768	9.60663815000194	10.2466511408734	3.96	2.55	6.12	2.16312618151333	2.23518202641171	2.30723787131009	2.32780617951093	2.40534767591451	2.4828891723181	2.32441597390471	2.4022874989042	2.47989328482592	1.52752416660135	4.89649987808092	0.0479562535304198	13.8031670455244	0.372250052908887	0.379669831520751	0.365361543968447	0.475186964878558	0.483163312452397	0.467781738197509	0.472850294533667	0.480796847100715	0.465447192478808	0.000759039574739222	0.000822263144023982	0.000821857754013761
218	9.72667378427265	0.23	1.52901932406326	1.46893997280298	1.58909867532354	0.300402974128255	9.91994684108657	9.59754435950959	10.2423493226636	3.96	2.55	6.25	2.15891713644119	2.23143987936741	2.30396262229363	2.32300530439351	2.40104012734391	2.47907495029431	2.31505416286797	2.39119726391604	2.4703766224524	1.52901932406326	4.92069541093992	0.0644162002518892	13.8835054447579	0.372250052908887	0.379669831520751	0.365361543968447	0.475186964878558	0.483163312452397	0.467781738197509	0.472850294533667	0.480796847100715	0.465447192478808	0.000759039574739222	0.000822263144023982	0.000821857754013761
218	9.72667378427265	0.23	1.53236798391597	1.4728090197225	1.59192694810944	0.290795860007725	9.68184628277692	9.35983812637353	10.0038544391803	3.97	2.59	6.17	2.10466508890074	2.17707225192783	2.24947941495492	2.26453178442887	2.34243886948477	2.42034595454067	2.26270495074902	2.34048723955803	2.4188083242988	1.53236798391597	4.95303496452711	0.025413833264125	13.8501955515491	0.372250052908887	0.379669831520751	0.365361543968447	0.475186964878558	0.483163312452397	0.467781738197509	0.472850294533667	0.480796847100715	0.465447192478808	0.000759039574739222	0.000822263144023982	0.000821857754013761
218	9.72667378427265	0.23	1.53401622594563	1.47462779911335	1.59340465277792	0.306651496399269	9.8482581484954	9.53288127818326	10.1636350188075	3.97	2.57	6.19	2.13984094303069	2.21063342642427	2.28142590981786	2.30191168887103	2.3780659682527	2.45422024763437	2.29793209473273	2.37381876254721	2.44905656701645	1.53401622594563	4.94581526244201	0.0018965307895574	13.8194474497395	0.372250052908887	0.379669831520751	0.365361543968447	0.475186964878558	0.483163312452397	0.467781738197509	0.472850294533667	0.480796847100715	0.465447192478808	0.000759039574739222	0.000822263144023982	0.000821857754013761
218	9.72667378427265	0.23	1.53455701862569	1.4746741042081	1.59443993304327	0.2912456694657	9.67173632956722	9.35041486289832	9.99305779623612	4	2.62	6.18	2.08509062167275	2.15674352547618	2.22839642927961	2.2412993598689	2.3183202844072	2.39534120894551	2.24130316295694	2.31863571991542	2.39587452364624	1.53455701862569	4.9458592034749	0.0429488920457099	13.9225937499478	0.372250052908887	0.379669831520751	0.365361543968447	0.475186964878558	0.483163312452397	0.467781738197509	0.472850294533667	0.480796847100715	0.465447192478808	0.000759039574739222	0.000822263144023982	0.000821857754013761
218	9.72667378427265	0.23	1.53693876344802	1.47772240356848	1.59615512332755	0.299874209601482	9.79012370631339	9.47153980428185	10.1087076083449	4.02	2.6	6.2	2.10233781489679	2.1730518696649	2.24376592443301	2.25863114390055	2.3346022677033	2.41057339150605	2.2563271331132	2.33245515969796	2.40781377382287	1.53693876344802	4.97025833505011	-0.0795355257455817	13.8027433556353	0.372250052908887	0.379669831520751	0.365361543968447	0.475186964878558	0.483163312452397	0.467781738197509	0.472850294533667	0.480796847100715	0.465447192478808	0.000759039574739222	0.000822263144023982	0.000821857754013761
218	9.72667378427265	0.23	1.5403054870233	1.48094636413643	1.59966460991016	0.297858734919316	9.70833087396483	9.39088563672085	10.0257761112088	4.07	2.59	6.21	2.06230977323095	2.1320231570969	2.20173654096284	2.21292289075425	2.28772753210897	2.36253217346369	2.2092984584789	2.28333184829582	2.35956009293858	1.5403054870233	4.98175799126775	-0.105767978214541	13.8209737783868	0.372250052908887	0.379669831520751	0.365361543968447	0.475186964878558	0.483163312452397	0.467781738197509	0.472850294533667	0.480796847100715	0.465447192478808	0.000759039574739222	0.000822263144023982	0.000821857754013761
218	9.72667378427265	0.23	1.54305078952821	1.48271362518132	1.60338795387511	0.293735200826588	9.69150811470979	9.37146070636737	10.0115555230522	3.96	2.56	6.21	2.1088692590631	2.18088985030749	2.25291044155188	2.26925509208176	2.34675306532676	2.42425103857176	2.26287199550789	2.3412925615277	2.41706805215703	1.54305078952821	4.93065520656397	0.107453030466055	13.9375853782093	0.372250052908887	0.379669831520751	0.365361543968447	0.475186964878558	0.483163312452397	0.467781738197509	0.472850294533667	0.480796847100715	0.465447192478808	0.000759039574739222	0.000822263144023982	0.000821857754013761
218	9.72667378427265	0.23	1.54582716580271	1.48559661032323	1.60605772128219	0.293863596762565	9.67498583956239	9.35558289795158	9.9943887811732	4.02	2.54	6.25	2.07668349445262	2.14758221066922	2.21848092688582	2.2310799876766	2.30724985531669	2.38341972295679	2.22245664820199	2.29765470393963	2.37497702545011	1.54582716580271	4.92796951533185	-0.0257863776151523	13.8237909856703	0.372250052908887	0.379669831520751	0.365361543968447	0.475186964878558	0.483163312452397	0.467781738197509	0.472850294533667	0.480796847100715	0.465447192478808	0.000759039574739222	0.000822263144023982	0.000821857754013761
218	9.72667378427265	0.23	1.54621067770885	1.48646749687916	1.60595385853853	0.296485562702119	9.80700233737878	9.48527484153198	10.1287298332256	3.97	2.57	6.2	2.13071397683266	2.2029848686713	2.27525576050994	2.2922888943006	2.37004018543784	2.44779147657509	2.2883921096449	2.3646869694937	2.44419230301023	1.54621067770885	4.92750803852072	0.234435119526123	14.0529078366967	0.372250052908887	0.379669831520751	0.365361543968447	0.475186964878558	0.483163312452397	0.467781738197509	0.472850294533667	0.480796847100715	0.465447192478808	0.000759039574739222	0.000822263144023982	0.000821857754013761
218	9.72667378427265	0.23	1.54628506849314	1.48584358852247	1.60672654846382	0.291076654590585	9.68099759702072	9.35923672378145	10.00275847026	3.97	2.59	6.17	2.10034868969055	2.17255650411462	2.2447643185387	2.25936390260936	2.33703849549808	2.4147130883868	2.25849164848823	2.33576532766978	2.4130139603915	1.54628506849314	4.92394031015116	-0.123900605447451	13.7288806278546	0.372250052908887	0.379669831520751	0.365361543968447	0.475186964878558	0.483163312452397	0.467781738197509	0.472850294533667	0.480796847100715	0.465447192478808	0.000759039574739222	0.000822263144023982	0.000821857754013761
218	9.72667378427265	0.23	1.54751661838122	1.48736824130016	1.60766499546229	0.300250676390483	9.84487782055835	9.52479914226253	10.1649564988542	4	2.6	6.23	2.12657275563769	2.19803574260024	2.26949872956279	2.28621224652243	2.36303988175556	2.4398675169887	2.2843162393607	2.36060364250492	2.43670377564226	1.54751661838122	4.95354965543882	-0.0853115928034731	13.8071296795427	0.372250052908887	0.379669831520751	0.365361543968447	0.475186964878558	0.483163312452397	0.467781738197509	0.472850294533667	0.480796847100715	0.465447192478808	0.000759039574739222	0.000822263144023982	0.000821857754013761
218	9.72667378427265	0.23	1.54863361965299	1.48864235762535	1.60862488168064	0.301058723687906	9.91986148598355	9.59796405388793	10.2417589180792	3.97	2.58	6.18	2.15732379342349	2.22967632416885	2.30202885491421	2.32107913370504	2.39892370664108	2.47676827957712	2.31728427368459	2.39638050533554	2.47427969017357	1.54863361965299	4.93876578760649	-0.15305712049421	13.689192708778	0.372250052908887	0.379669831520751	0.365361543968447	0.475186964878558	0.483163312452397	0.467781738197509	0.472850294533667	0.480796847100715	0.465447192478808	0.000759039574739222	0.000822263144023982	0.000821857754013761
218	9.72667378427265	0.23	1.55056623708931	1.48960701898174	1.61152545519687	0.287024173697369	9.62449788119838	9.30144515225958	9.94755061013718	4.03	2.63	6.19	2.0598064882611	2.13134656576798	2.20288664327485	2.21234883097804	2.28918692608183	2.36602502118562	2.21189147468768	2.28931601189424	2.36617846221237	1.55056623708931	4.96755146740554	-0.0591858307007224	13.8755485509839	0.372250052908887	0.379669831520751	0.365361543968447	0.475186964878558	0.483163312452397	0.467781738197509	0.472850294533667	0.480796847100715	0.465447192478808	0.000759039574739222	0.000822263144023982	0.000821857754013761
218	9.72667378427265	0.23	1.55115231494726	1.49136851072412	1.6109361191704	0.297348427312806	9.74118182850781	9.4222733935768	10.0600902634388	4.06	2.61	6.22	2.07528111595601	2.14552155847837	2.21576200100072	2.22758625181695	2.30298164903872	2.37837704626048	2.22614306292009	2.30082253103783	2.37681798207711	1.55115231494726	4.96658867237965	-0.0422591934087247	13.8692774439011	0.372250052908887	0.379669831520751	0.365361543968447	0.475186964878558	0.483163312452397	0.467781738197509	0.472850294533667	0.480796847100715	0.465447192478808	0.000759039574739222	0.000822263144023982	0.000821857754013761
218	9.72667378427265	0.23	1.55236515835952	1.49216497824453	1.6125653384745	0.301970640804633	9.79654721166454	9.47933880527862	10.1137556180505	3.98	2.58	6.24	2.12515550843558	2.1962698768531	2.26738424527062	2.28578042493499	2.362269806825	2.43875918871501	2.28069637212669	2.35753243783871	2.43364512287516	1.55236515835952	4.91147120739793	0.0163350522179389	13.8183415909835	0.372250052908887	0.379669831520751	0.365361543968447	0.475186964878558	0.483163312452397	0.467781738197509	0.472850294533667	0.480796847100715	0.465447192478808	0.000759039574739222	0.000822263144023982	0.000821857754013761
218	9.72667378427265	0.23	1.5527621742956	1.49239970372225	1.61312464486895	0.289916282961457	9.70113166201424	9.37779270009689	10.0244706239316	4.02	2.63	6.18	2.08412368177838	2.15598263721963	2.22784159266089	2.23938411514313	2.31659632896366	2.3938085427842	2.23996677610817	2.31863684928148	2.39425815251014	1.5527621742956	4.94346993866013	-0.0467646303660737	13.8444866809792	0.372250052908887	0.379669831520751	0.365361543968447	0.475186964878558	0.483163312452397	0.467781738197509	0.472850294533667	0.480796847100715	0.465447192478808	0.000759039574739222	0.000822263144023982	0.000821857754013761
218	9.72667378427265	0.23	1.554722205056	1.49356668703655	1.61587772307545	0.287706460882064	9.71510895955859	9.38955758092373	10.0406603381934	4	2.6	6.17	2.09512722494953	2.16776872595949	2.24041022696945	2.2522505695109	2.33033979486749	2.40842902022408	2.25095954827494	2.32841207310683	2.40773638747983	1.554722205056	4.93372344355621	-0.0568674458999089	13.8539247667192	0.372250052908887	0.379669831520751	0.365361543968447	0.475186964878558	0.483163312452397	0.467781738197509	0.472850294533667	0.480796847100715	0.465447192478808	0.000759039574739222	0.000822263144023982	0.000821857754013761
218	9.72667378427265	0.23	1.55542020869782	1.49437662388442	1.61646379351123	0.292588646024357	9.83904978528314	9.51322988656261	10.1648696840037	4.06	2.58	6.12	2.09568086996968	2.16745612789428	2.23923138581888	2.24952804775492	2.32657243850635	2.40361682925777	2.2497104140864	2.32754491205384	2.40294252700003	1.55542020869782	4.93809830491609	-0.0922388754673062	13.8251755474698	0.372250052908887	0.379669831520751	0.365361543968447	0.475186964878558	0.483163312452397	0.467781738197509	0.472850294533667	0.480796847100715	0.465447192478808	0.000759039574739222	0.000822263144023982	0.000821857754013761
218	9.72667378427265	0.23	1.55624396383323	1.49550597714639	1.61698195052007	0.296725044648995	9.84919426131609	9.52626801437761	10.1721205082546	4.03	2.63	6.2	2.11302626269748	2.18465469469892	2.25628312670036	2.26993391442138	2.34688128128909	2.42382864815681	2.27044611901006	2.34761826718103	2.42557269599334	1.55624396383323	4.93974345093686	-0.0410957283560393	13.8596451328367	0.372250052908887	0.379669831520751	0.365361543968447	0.475186964878558	0.483163312452397	0.467781738197509	0.472850294533667	0.480796847100715	0.465447192478808	0.000759039574739222	0.000822263144023982	0.000821857754013761
218	9.72667378427265	0.23	1.55747102428846	1.49720905782664	1.61773299075029	0.293180543468084	9.74203205750304	9.41988557229534	10.0641785427107	4.03	2.61	6.19	2.09023734456696	2.16172044365922	2.23320354275148	2.24555259389961	2.32234725025949	2.39914190661936	2.24487262869765	2.32185660615776	2.39984726110892	1.55747102428846	4.970702166011	0.00529031655565677	13.946151113738	0.372250052908887	0.379669831520751	0.365361543968447	0.475186964878558	0.483163312452397	0.467781738197509	0.472850294533667	0.480796847100715	0.465447192478808	0.000759039574739222	0.000822263144023982	0.000821857754013761
218	9.72667378427265	0.23	1.55905296705717	1.49867457621558	1.61943135789877	0.294674686040654	9.80828671650686	9.48511477954443	10.1314586534693	3.99	2.6	6.2	2.12227648137517	2.19458559066871	2.26689469996224	2.28216287211699	2.35991954802315	2.43767622392931	2.28115309233258	2.35618171738239	2.43503577664825	1.55905296705717	4.92954099880493	-0.0698620655094418	13.8086386262663	0.372250052908887	0.379669831520751	0.365361543968447	0.475186964878558	0.483163312452397	0.467781738197509	0.472850294533667	0.480796847100715	0.465447192478808	0.000759039574739222	0.000822263144023982	0.000821857754013761
218	9.72667378427265	0.23	1.55914479206269	1.49921848185805	1.61907110226732	0.29118779410285	9.58360490726093	9.26516676642289	9.90204304809896	4	2.59	6.16	2.06728822690372	2.13833966463254	2.20939110236135	2.22231344548423	2.29869300559145	2.37507256569866	2.22017575057831	2.29778321753187	2.37358314765647	1.55914479206269	4.94962566524698	0.0934281565596024	13.9773765345956	0.372250052908887	0.379669831520751	0.365361543968447	0.475186964878558	0.483163312452397	0.467781738197509	0.472850294533667	0.480796847100715	0.465447192478808	0.000759039574739222	0.000822263144023982	0.000821857754013761
218	9.72667378427265	0.23	1.5598838134657	1.49984612501685	1.61992150191456	0.295192111843943	9.66971075659592	9.35150087982644	9.98792063336539	3.94	2.51	6.06	2.11617454134883	2.1881830508575	2.26019156036617	2.27860670808104	2.35614240733427	2.43367810658751	2.2746038408126	2.35199312778557	2.42905273744155	1.5598838134657	4.83985560346648	0.201006797206228	13.846181773457	0.372250052908887	0.379669831520751	0.365361543968447	0.475186964878558	0.483163312452397	0.467781738197509	0.472850294533667	0.480796847100715	0.465447192478808	0.000759039574739222	0.000822263144023982	0.000821857754013761
218	9.72667378427265	0.23	1.56106695813216	1.50066339347645	1.62147052278787	0.300773712671757	9.8092842277578	9.49075930307313	10.1278091524425	3.97	2.52	6.18	2.13337213205869	2.20497148212	2.2765708321813	2.295327524792	2.37236235452625	2.44939718426051	2.28677352480639	2.36362971102866	2.44063016685541	1.56106695813216	4.90885731393278	0.205579558709994	13.9689642277319	0.372250052908887	0.379669831520751	0.365361543968447	0.475186964878558	0.483163312452397	0.467781738197509	0.472850294533667	0.480796847100715	0.465447192478808	0.000759039574739222	0.000822263144023982	0.000821857754013761
218	9.72667378427265	0.23	1.56218526422852	1.50136358554529	1.62300694291175	0.297471591229581	9.87126254047273	9.54819072826801	10.1943343526774	3.98	2.57	6.2	2.14075011474963	2.21318436315672	2.28561861156381	2.30257357803773	2.38048327211087	2.45839296618401	2.29694150505057	2.37472391554966	2.45329639583451	1.56218526422852	4.9014149110866	0.0326318225427615	13.8220856844056	0.372250052908887	0.379669831520751	0.365361543968447	0.475186964878558	0.483163312452397	0.467781738197509	0.472850294533667	0.480796847100715	0.465447192478808	0.000759039574739222	0.000822263144023982	0.000821857754013761
218	9.72667378427265	0.23	1.56238798916971	1.50186145091079	1.62291452742863	0.308218595378656	10.2777349799084	9.94981369566005	10.6056562641568	4	2.62	6.21	2.21999036982121	2.29315576923048	2.36632116863975	2.38645926194148	2.46511106487157	2.54376286780167	2.38729279120502	2.46571145453719	2.54474084262853	1.56238798916971	4.93513567580601	0.0617258190060091	13.9630049110434	0.372250052908887	0.379669831520751	0.365361543968447	0.475186964878558	0.483163312452397	0.467781738197509	0.472850294533667	0.480796847100715	0.465447192478808	0.000759039574739222	0.000822263144023982	0.000821857754013761
218	9.72667378427265	0.23	1.56325822248307	1.50276975367337	1.62374669129276	0.302966044361022	9.89020493912866	9.57071848597308	10.2096913922842	3.98	2.57	6.15	2.1463742917854	2.21802382474699	2.28967335770859	2.30869463128918	2.38576268634178	2.46283074139438	2.30596521172438	2.3857125074994	2.46219532636807	1.56325822248307	4.89835952146548	0.0392611730451949	13.8376619429992	0.372250052908887	0.379669831520751	0.365361543968447	0.475186964878558	0.483163312452397	0.467781738197509	0.472850294533667	0.480796847100715	0.465447192478808	0.000759039574739222	0.000822263144023982	0.000821857754013761
218	9.72667378427265	0.23	1.56327609817036	1.50316392107875	1.62338827526198	0.301886531044372	9.87883172788052	9.55889514953108	10.19876830623	4	2.57	6.21	2.13225900694504	2.2036257956968	2.27499258444856	2.29208581852628	2.3688020166424	2.44551821475851	2.28744366892209	2.36461413370952	2.44054990669606	1.56327609817036	4.92290970912411	-0.0817551698556583	13.738058891701	0.372250052908887	0.379669831520751	0.365361543968447	0.475186964878558	0.483163312452397	0.467781738197509	0.472850294533667	0.480796847100715	0.465447192478808	0.000759039574739222	0.000822263144023982	0.000821857754013761
218	9.72667378427265	0.23	1.5633130914915	1.50283544981488	1.62379073316811	0.291559036651897	9.77589162195408	9.45135618523554	10.1004270586726	4.02	2.57	6.09	2.10041387466438	2.17253672357031	2.24465957247624	2.25688062142729	2.33437613886856	2.41187165630982	2.25672214860625	2.33422528594163	2.41178250214513	1.5633130914915	4.91518033165586	-0.0988672690785045	13.7342210945164	0.372250052908887	0.379669831520751	0.365361543968447	0.475186964878558	0.483163312452397	0.467781738197509	0.472850294533667	0.480796847100715	0.465447192478808	0.000759039574739222	0.000822263144023982	0.000821857754013761
218	9.72667378427265	0.23	1.56348635031719	1.50254366711351	1.62442903352088	0.286715330884199	9.72525868581932	9.39857735433658	10.0519400173021	4.04	2.61	6.22	2.07746014060721	2.14966973353275	2.22187932645829	2.23083527871098	2.30837597574335	2.38591667277573	2.22835638715285	2.3063269032825	2.38344473132865	1.56348635031719	4.95907550296439	0.00994606519064343	13.9510008582185	0.372250052908887	0.379669831520751	0.365361543968447	0.475186964878558	0.483163312452397	0.467781738197509	0.472850294533667	0.480796847100715	0.465447192478808	0.000759039574739222	0.000822263144023982	0.000821857754013761
218	9.72667378427265	0.23	1.56619736983307	1.50549553350052	1.62689920616562	0.292698685152983	9.64577010069815	9.32643554155353	9.96510465984277	3.96	2.54	6.2	2.0985493495132	2.17040309560776	2.24225684170231	2.25812672879096	2.33544435997152	2.41276199115209	2.25141362138168	2.32696170114395	2.40430418748787	1.56619736983307	4.91619974402679	0.0125991211431136	13.8106572267829	0.372250052908887	0.379669831520751	0.365361543968447	0.475186964878558	0.483163312452397	0.467781738197509	0.472850294533667	0.480796847100715	0.465447192478808	0.000759039574739222	0.000822263144023982	0.000821857754013761
218	9.72667378427265	0.23	1.56640303003061	1.50555376010224	1.62725229995899	0.302049509225874	9.8980933071774	9.57765682696989	10.2185297873849	3.99	2.58	6.16	2.1439223735262	2.21565087159436	2.28737936966253	2.30555683155387	2.38269307994619	2.4598293283385	2.30407834734972	2.38027612774987	2.45627538323871	1.56640303003061	4.89741675621498	-0.129237582906404	13.6826693077536	0.372250052908887	0.379669831520751	0.365361543968447	0.475186964878558	0.483163312452397	0.467781738197509	0.472850294533667	0.480796847100715	0.465447192478808	0.000759039574739222	0.000822263144023982	0.000821857754013761
218	9.72667378427265	0.23	1.56642444967677	1.50514256273003	1.62770633662351	0.284852765600109	9.56458356417957	9.24183022411827	9.88733690424088	3.99	2.64	6.18	2.06629933686167	2.13846091052898	2.2106224841963	2.22177621641117	2.29936752433675	2.37695883226233	2.22450343765484	2.30142021459674	2.37868692035287	1.56642444967677	4.92864623767235	0.0751774682426363	13.9671399415404	0.372250052908887	0.379669831520751	0.365361543968447	0.475186964878558	0.483163312452397	0.467781738197509	0.472850294533667	0.480796847100715	0.465447192478808	0.000759039574739222	0.000822263144023982	0.000821857754013761
218	9.72667378427265	0.23	1.56686665682177	1.50556825251427	1.62816506112928	0.295446308366445	9.75835291047714	9.43742207132818	10.0792837496261	3.98	2.6	6.1	2.1173099182834	2.18931157760068	2.26131323691796	2.27753605788779	2.35498639895822	2.43243674002865	2.27973028590036	2.35671835085551	2.43460132334638	1.56686665682177	4.90053199174481	0.113505396377467	13.9464332285707	0.372250052908887	0.379669831520751	0.365361543968447	0.475186964878558	0.483163312452397	0.467781738197509	0.472850294533667	0.480796847100715	0.465447192478808	0.000759039574739222	0.000822263144023982	0.000821857754013761
218	9.72667378427265	0.23	1.56727179962296	1.50606387638705	1.62847972285886	0.287208795311015	9.51078212962075	9.19169028883142	9.82987397041009	3.99	2.54	6.14	2.05681278306998	2.12821555627986	2.19961832948973	2.21179096746777	2.28857384733787	2.36535672720797	2.20765714954138	2.28285069591586	2.35977264063906	1.56727179962296	4.90577322536501	0.0858863039007984	13.8703863138823	0.372250052908887	0.379669831520751	0.365361543968447	0.475186964878558	0.483163312452397	0.467781738197509	0.472850294533667	0.480796847100715	0.465447192478808	0.000759039574739222	0.000822263144023982	0.000821857754013761
218	9.72667378427265	0.23	1.56784308114356	1.50686848764824	1.62881767463888	0.291161991793439	9.75495422468917	9.43080233246513	10.0791061169132	3.97	2.57	6.16	2.11930229396684	2.19214613318286	2.26498997239887	2.28011526946369	2.35848651011002	2.43685775075635	2.27808092881767	2.35603042647814	2.43511454278224	1.56784308114356	4.9315344979364	-0.0127082253344215	13.8103262563594	0.372250052908887	0.379669831520751	0.365361543968447	0.475186964878558	0.483163312452397	0.467781738197509	0.472850294533667	0.480796847100715	0.465447192478808	0.000759039574739222	0.000822263144023982	0.000821857754013761
218	9.72667378427265	0.23	1.5701921512446	1.50866322420166	1.63172107828754	0.28617172591321	9.66206925684391	9.33707863742197	9.98705987626584	4.04	2.63	6.18	2.06620075365139	2.13811787985915	2.21003500606691	2.21903220929711	2.29626885688476	2.3735055044724	2.21766061470104	2.2969890166825	2.37501878639101	1.5701921512446	4.94093831048866	0.0527141869437214	13.9686492301742	0.372250052908887	0.379669831520751	0.365361543968447	0.475186964878558	0.483163312452397	0.467781738197509	0.472850294533667	0.480796847100715	0.465447192478808	0.000759039574739222	0.000822263144023982	0.000821857754013761
218	9.72667378427265	0.23	1.57247347038977	1.51196207136321	1.63298486941633	0.300352848789922	9.92479460456634	9.60219609772582	10.2473931114069	3.97	2.58	6.19	2.15915398419378	2.23169362452717	2.30423326486055	2.32315855407504	2.4012081453426	2.47925773661015	2.31929130708764	2.39706169822236	2.47617475751799	1.57247347038977	4.95258384305094	-0.247076140735952	13.6318846132746	0.372250052908887	0.379669831520751	0.365361543968447	0.475186964878558	0.483163312452397	0.467781738197509	0.472850294533667	0.480796847100715	0.465447192478808	0.000759039574739222	0.000822263144023982	0.000821857754013761
218	9.72667378427265	0.23	1.57392213915082	1.51193358997783	1.63591068832382	0.280061281166084	9.63860564948115	9.30948691094455	9.96772438801775	3.98	2.63	6.08	2.08528185873249	2.15900292858355	2.23272399843461	2.24266874662188	2.32195392269059	2.40123909875931	2.24686185252228	2.3254928326638	2.40652695604968	1.57392213915082	4.89441925911652	-0.121684899741928	13.7063400651699	0.372250052908887	0.379669831520751	0.365361543968447	0.475186964878558	0.483163312452397	0.467781738197509	0.472850294533667	0.480796847100715	0.465447192478808	0.000759039574739222	0.000822263144023982	0.000821857754013761
218	9.72667378427265	0.23	1.57563743984126	1.51499709974088	1.63627777994163	0.300359047904178	9.96513148231069	9.64122663104069	10.2890363335807	3.94	2.59	6.15	2.18099747723178	2.2542698615992	2.32754224596662	2.34831179075668	2.42720523558783	2.50609868041899	2.34745994493469	2.42560956504016	2.50223106321646	1.57563743984126	4.88292259372007	-0.104503963452101	13.6849164212651	0.372250052908887	0.379669831520751	0.365361543968447	0.475186964878558	0.483163312452397	0.467781738197509	0.472850294533667	0.480796847100715	0.465447192478808	0.000759039574739222	0.000822263144023982	0.000821857754013761
218	9.72667378427265	0.23	1.57580867591577	1.51460377073957	1.63701358109197	0.30098421684947	9.87919392857267	9.55855938573197	10.1998284714134	3.96	2.56	6.11	2.15443313448946	2.22670194145937	2.29897074842928	2.31871970872506	2.39649938281408	2.4742790569031	2.31614654197497	2.39419983142555	2.47095161832289	1.57580867591577	4.87590988833425	0.0802366392771942	13.8523494638156	0.372250052908887	0.379669831520751	0.365361543968447	0.475186964878558	0.483163312452397	0.467781738197509	0.472850294533667	0.480796847100715	0.465447192478808	0.000759039574739222	0.000822263144023982	0.000821857754013761
218	9.72667378427265	0.23	1.57641693369641	1.51495584136146	1.63787802603136	0.292086090300027	9.7183399227426	9.39612619562867	10.0405536498565	3.94	2.57	6.13	2.12674180426727	2.19967243430507	2.27260306434288	2.29004437910902	2.36857501176403	2.44710564441904	2.2885975430671	2.36681587795188	2.44468301658135	1.57641693369641	4.87972178025385	0.124809350306963	13.8861535125423	0.372250052908887	0.379669831520751	0.365361543968447	0.475186964878558	0.483163312452397	0.467781738197509	0.472850294533667	0.480796847100715	0.465447192478808	0.000759039574739222	0.000822263144023982	0.000821857754013761
218	9.72667378427265	0.23	1.57642682012308	1.51503181829794	1.63782182194821	0.288455927498461	9.73589806719781	9.41024561347369	10.0615505209219	4.05	2.62	6.33	2.07526105902638	2.14707787271532	2.21889468640427	2.22788734272152	2.30498596581584	2.38208458891016	2.22403620673836	2.30140677986017	2.37729454730134	1.57642682012308	5.0052124344507	-0.138244880778846	13.8847555350101	0.372250052908887	0.379669831520751	0.365361543968447	0.475186964878558	0.483163312452397	0.467781738197509	0.472850294533667	0.480796847100715	0.465447192478808	0.000759039574739222	0.000822263144023982	0.000821857754013761
218	9.72667378427265	0.23	1.57793947631201	1.51653966773269	1.63933928489133	0.293618997054955	9.70334153427544	9.38281357705179	10.0238694914991	3.98	2.56	6.16	2.10445704982366	2.17634778000876	2.24823851019386	2.26363531132135	2.34096375830357	2.4182922052858	2.2602299999875	2.33720512993378	2.41355157904512	1.57793947631201	4.89674822725142	0.208264189676061	14.0046798352422	0.372250052908887	0.379669831520751	0.365361543968447	0.475186964878558	0.483163312452397	0.467781738197509	0.472850294533667	0.480796847100715	0.465447192478808	0.000759039574739222	0.000822263144023982	0.000821857754013761
218	9.72667378427265	0.23	1.57859387678304	1.51792332342931	1.63926443013677	0.302348626666418	9.92273657910604	9.60173005676032	10.2437431014518	4.04	2.59	6.27	2.12497853925827	2.19602115000802	2.26706376075777	2.28218389365028	2.35848221809008	2.43478054252988	2.27687009585356	2.35355492499607	2.42923593954121	1.57859387678304	4.97585016063104	0.11527345778876	14.0352154039374	0.372250052908887	0.379669831520751	0.365361543968447	0.475186964878558	0.483163312452397	0.467781738197509	0.472850294533667	0.480796847100715	0.465447192478808	0.000759039574739222	0.000822263144023982	0.000821857754013761
218	9.72667378427265	0.23	1.58221011465797	1.52085336953644	1.64356685977951	0.297540460595881	9.80833693914683	9.48737747509671	10.129296403197	4	2.59	6.09	2.11658117697674	2.18818544928109	2.25978972158545	2.27526706845369	2.35223970928923	2.42921235012476	2.27666715347072	2.35440484130379	2.4302110299057	1.58221011465797	4.9001251776146	0.0398181990927664	13.8394984333717	0.372250052908887	0.379669831520751	0.365361543968447	0.475186964878558	0.483163312452397	0.467781738197509	0.472850294533667	0.480796847100715	0.465447192478808	0.000759039574739222	0.000822263144023982	0.000821857754013761
218	9.72667378427265	0.23	1.58374505589686	1.52259665019677	1.64489346159694	0.294057303056486	9.87227953383922	9.54651533671393	10.1980437309645	4.05	2.63	6.2	2.10711151227412	2.17901434444259	2.25091717661106	2.26230118937584	2.33949969633035	2.41669820328485	2.26267378303072	2.3400752891227	2.41673149744595	1.58374505589686	4.94932991563942	-0.0371664317677031	13.8967100022589	0.372250052908887	0.379669831520751	0.365361543968447	0.475186964878558	0.483163312452397	0.467781738197509	0.472850294533667	0.480796847100715	0.465447192478808	0.000759039574739222	0.000822263144023982	0.000821857754013761
218	9.72667378427265	0.23	1.5845801143773	1.52359157733908	1.64556865141551	0.300806548739361	9.98878691683492	9.66445853953726	10.3131152941326	4	2.57	6.12	2.15732844335177	2.22972596365443	2.30212348395709	2.31922375961752	2.39705430495741	2.4748848502973	2.3181956489177	2.39631036687967	2.47263960755663	1.5845801143773	4.92086189819596	-0.198096698441022	13.602536584204	0.372250052908887	0.379669831520751	0.365361543968447	0.475186964878558	0.483163312452397	0.467781738197509	0.472850294533667	0.480796847100715	0.465447192478808	0.000759039574739222	0.000822263144023982	0.000821857754013761
218	9.72667378427265	0.23	1.58554669418064	1.52426061378059	1.64683277458069	0.303272899194832	10.0963982905059	9.77048791033654	10.4223086706754	3.99	2.6	6.16	2.18339600875972	2.2562267035833	2.32905739840689	2.34754649919185	2.42585269833341	2.50415889747497	2.34785957351011	2.42491358587461	2.50422476852794	1.58554669418064	4.91763795517258	-0.030198922427523	13.8153985715123	0.372250052908887	0.379669831520751	0.365361543968447	0.475186964878558	0.483163312452397	0.467781738197509	0.472850294533667	0.480796847100715	0.465447192478808	0.000759039574739222	0.000822263144023982	0.000821857754013761
218	9.72667378427265	0.23	1.58589298146707	1.52434874021323	1.64743722272091	0.289506688174091	9.82972623121329	9.50177498412909	10.1576774782975	3.97	2.58	6.07	2.13277872023182	2.20639101290586	2.28000330557991	2.29430458042635	2.37349189538577	2.4526792103452	2.29521991636876	2.37463579108748	2.45378804982922	1.58589298146707	4.88482616904438	-0.160112663661156	13.6384839849612	0.372250052908887	0.379669831520751	0.365361543968447	0.475186964878558	0.483163312452397	0.467781738197509	0.472850294533667	0.480796847100715	0.465447192478808	0.000759039574739222	0.000822263144023982	0.000821857754013761
218	9.72667378427265	0.23	1.59015784968837	1.52884934382713	1.6514663555496	0.295012752835673	9.72086861658768	9.40083730109721	10.0408999320781	3.99	2.59	6.2	2.10360642848631	2.1752191913733	2.2468319542603	2.26210959071423	2.33911825333787	2.4161269159615	2.25871441881744	2.33716285063151	2.41238391169586	1.59015784968837	4.92934099285579	0.00513367574230025	13.8476751220663	0.372250052908887	0.379669831520751	0.365361543968447	0.475186964878558	0.483163312452397	0.467781738197509	0.472850294533667	0.480796847100715	0.465447192478808	0.000759039574739222	0.000822263144023982	0.000821857754013761
218	9.72667378427265	0.23	1.59287562082335	1.53144479686956	1.65430644477713	0.297136654430259	9.92222975601982	9.59722944231414	10.2472300697255	4.01	2.59	6.2	2.13625927833742	2.20860150374627	2.28094372915512	2.29582135645341	2.37356698768421	2.45131261891501	2.29255473887103	2.37079447336595	2.44890384164434	1.59287562082335	4.92814601947595	0.0906068978074616	13.9665929547721	0.372250052908887	0.379669831520751	0.365361543968447	0.475186964878558	0.483163312452397	0.467781738197509	0.472850294533667	0.480796847100715	0.465447192478808	0.000759039574739222	0.000822263144023982	0.000821857754013761
218	9.72667378427265	0.23	1.59291622568979	1.53158639848536	1.65424605289422	0.294797002615015	9.80666870941486	9.48364513757228	10.1296922812574	3.97	2.59	6.16	2.12998012297437	2.20252963081614	2.27507913865791	2.29145329872766	2.36950276373062	2.44755222873358	2.29004484976268	2.36812794614197	2.44538984499561	1.59291622568979	4.93212948752656	0.00136523333055979	13.8694400900375	0.372250052908887	0.379669831520751	0.365361543968447	0.475186964878558	0.483163312452397	0.467781738197509	0.472850294533667	0.480796847100715	0.465447192478808	0.000759039574739222	0.000822263144023982	0.000821857754013761
218	9.72667378427265	0.23	1.59526731662726	1.53339433375602	1.6571402994985	0.303881427209812	10.003812253283	9.68135493919096	10.326269567375	4.02	2.58	6.18	2.15066244211295	2.22229465051334	2.29392685891373	2.31076531751752	2.38773007941953	2.46469484132154	2.30761470126716	2.38550498798105	2.46234952218124	1.59526731662726	4.92294120982655	-0.00763396860763769	13.8512551468689	0.372250052908887	0.379669831520751	0.365361543968447	0.475186964878558	0.483163312452397	0.467781738197509	0.472850294533667	0.480796847100715	0.465447192478808	0.000759039574739222	0.000822263144023982	0.000821857754013761
218	9.72667378427265	0.23	1.59572147473212	1.53436305778411	1.65707989168012	0.29648565153447	9.75566208505932	9.43561892032666	10.075705249792	3.93	2.54	6.16	2.13924513116572	2.21180537206759	2.28436561296947	2.30395932789678	2.38210644690843	2.46025356592009	2.29828329856434	2.37570265374174	2.45349579060948	1.59572147473212	4.89234091328644	-0.0109266576760443	13.7494903711927	0.372250052908887	0.379669831520751	0.365361543968447	0.475186964878558	0.483163312452397	0.467781738197509	0.472850294533667	0.480796847100715	0.465447192478808	0.000759039574739222	0.000822263144023982	0.000821857754013761
218	9.72667378427265	0.23	1.59597027862792	1.53444262193281	1.65749793532303	0.293549128304683	9.84772851379043	9.52237625944137	10.1730807681395	4.07	2.62	6.19	2.09394275397539	2.16548676535683	2.23703077673826	2.2472032193644	2.32398370077793	2.40076418219145	2.24740468222106	2.32370285690081	2.4009418800409	1.59597027862792	4.94370889920957	0.0207273266531375	13.9475630132703	0.372250052908887	0.379669831520751	0.365361543968447	0.475186964878558	0.483163312452397	0.467781738197509	0.472850294533667	0.480796847100715	0.465447192478808	0.000759039574739222	0.000822263144023982	0.000821857754013761
218	9.72667378427265	0.23	1.59824844209082	1.53675750598705	1.65973937819459	0.303216674189289	9.93777917780178	9.616946316217	10.2586120393865	4	2.6	6.16	2.1450141776565	2.21657442288704	2.28813466811759	2.30577294750428	2.38269629807608	2.45961964864788	2.3066411538448	2.3815115049701	2.45862422209205	1.59824844209082	4.90194759564541	0.140430015693274	13.9691752930247	0.372250052908887	0.379669831520751	0.365361543968447	0.475186964878558	0.483163312452397	0.467781738197509	0.472850294533667	0.480796847100715	0.465447192478808	0.000759039574739222	0.000822263144023982	0.000821857754013761
218	9.72667378427265	0.23	1.60131442450092	1.53965950077903	1.6629693482228	0.29772295912589	9.77021004641899	9.45063773765201	10.089782355186	4	2.58	6.22	2.10965856917354	2.18099644904749	2.25233432892144	2.26798397588218	2.34467561252503	2.42136724916787	2.26354943957001	2.33964162810439	2.41692948218117	1.60131442450092	4.91548978746494	0.15959418490874	13.9775208895179	0.372250052908887	0.379669831520751	0.365361543968447	0.475186964878558	0.483163312452397	0.467781738197509	0.472850294533667	0.480796847100715	0.465447192478808	0.000759039574739222	0.000822263144023982	0.000821857754013761
218	9.72667378427265	0.23	1.60478923060082	1.54285614775619	1.66672231344544	0.290506226156017	9.6696980395984	9.34786794548996	9.99152813370685	3.98	2.55	6.15	2.09552828053597	2.16767350848147	2.23981873642697	2.25389475611074	2.33149225381819	2.40908975152563	2.24946005399908	2.32769348281722	2.4052851482101	1.60478923060082	4.87544439340626	0.0553829138286394	13.8314099279697	0.372250052908887	0.379669831520751	0.365361543968447	0.475186964878558	0.483163312452397	0.467781738197509	0.472850294533667	0.480796847100715	0.465447192478808	0.000759039574739222	0.000822263144023982	0.000821857754013761
218	9.72667378427265	0.23	1.60832948603485	1.54649770584775	1.67016126622195	0.296417174640924	9.89207234176812	9.56750084016058	10.2166438433757	4.03	2.62	6.2	2.11930329512155	2.19119933823158	2.26309538134161	2.2763231562676	2.35354600028058	2.43076884429356	2.27593924128174	2.35449811676313	2.4304084475606	1.60832948603485	4.94788181011424	0.112654090078535	14.0437303175988	0.372250052908887	0.379669831520751	0.365361543968447	0.475186964878558	0.483163312452397	0.467781738197509	0.472850294533667	0.480796847100715	0.465447192478808	0.000759039574739222	0.000822263144023982	0.000821857754013761
218	9.72667378427265	0.23	1.61017671278944	1.54802685140992	1.67232657416896	0.292945964516765	9.79544025691285	9.47134425703257	10.1195362567931	3.99	2.59	6.1	2.11971817287426	2.19225192965245	2.26478568643064	2.2794770850936	2.35747756581196	2.43547804653031	2.27910182290818	2.35969317267973	2.43542769811737	1.61017671278944	4.91755169495715	-0.144640744223849	13.6966024892232	0.372250052908887	0.379669831520751	0.365361543968447	0.475186964878558	0.483163312452397	0.467781738197509	0.472850294533667	0.480796847100715	0.465447192478808	0.000759039574739222	0.000822263144023982	0.000821857754013761
218	9.72667378427265	0.23	1.61067520410095	1.54862870279735	1.67272170540455	0.293697960446236	9.91166371397729	9.58431661876182	10.2390108091928	3.98	2.58	6.16	2.14876242955573	2.2221522357988	2.29554204204188	2.31118064257176	2.39011775410072	2.46905486562968	2.30926818648455	2.38836523699683	2.46610933741462	1.61067520410095	4.94159870156963	-0.102497067762233	13.7511052914291	0.372250052908887	0.379669831520751	0.365361543968447	0.475186964878558	0.483163312452397	0.467781738197509	0.472850294533667	0.480796847100715	0.465447192478808	0.000759039574739222	0.000822263144023982	0.000821857754013761
218	9.72667378427265	0.23	1.61201905211395	1.54997597714451	1.67406212708339	0.287819544016997	9.6993178776881	9.37438530739801	10.0242504479782	4	2.61	6.15	2.09177631288865	2.16428093388843	2.23678555488821	2.24865265276006	2.32659488173739	2.40453711071472	2.24917400121677	2.32673610467131	2.40601866180205	1.61201905211395	4.90972718032938	0.0862435284364783	13.9422711448066	0.372250052908887	0.379669831520751	0.365361543968447	0.475186964878558	0.483163312452397	0.467781738197509	0.472850294533667	0.480796847100715	0.465447192478808	0.000759039574739222	0.000822263144023982	0.000821857754013761
218	9.72667378427265	0.23	1.61287357314122	1.55034749201423	1.6753996542682	0.288112425883104	9.71315853518841	9.38799461055541	10.0383224598214	3.97	2.59	6.14	2.11041173320034	2.18350825596436	2.25660477872837	2.27064158078755	2.34928784747944	2.42793411417132	2.26990853075956	2.34852445049927	2.4262352462048	1.61287357314122	4.88598245550463	-0.140600285870793	13.6554939130641	0.372250052908887	0.379669831520751	0.365361543968447	0.475186964878558	0.483163312452397	0.467781738197509	0.472850294533667	0.480796847100715	0.465447192478808	0.000759039574739222	0.000822263144023982	0.000821857754013761
218	9.72667378427265	0.23	1.61437788793327	1.55228808631268	1.67646768955385	0.292550391767201	9.78310564667406	9.4591083963271	10.107102897021	3.98	2.58	6.13	2.12031523639345	2.19294114125431	2.26556704611518	2.28053619078139	2.35865004931554	2.43676390784969	2.27882979569391	2.35652703207844	2.43468303344491	1.61437788793327	4.91161553578892	-0.190681328059429	13.656795133858	0.372250052908887	0.379669831520751	0.365361543968447	0.475186964878558	0.483163312452397	0.467781738197509	0.472850294533667	0.480796847100715	0.465447192478808	0.000759039574739222	0.000822263144023982	0.000821857754013761
218	9.72667378427265	0.23	1.61506320399539	1.55293541311248	1.6771909948783	0.293548930130187	9.92021692900315	9.5924696237108	10.2479642342955	3.97	2.59	6.13	2.15618322258664	2.22985384846724	2.30352447434783	2.31986382886054	2.39912695383045	2.47839007880036	2.31877861281774	2.39836490024077	2.47768276682904	1.61506320399539	4.8782891766543	0.0927722439730421	13.8899486072293	0.372250052908887	0.379669831520751	0.365361543968447	0.475186964878558	0.483163312452397	0.467781738197509	0.472850294533667	0.480796847100715	0.465447192478808	0.000759039574739222	0.000822263144023982	0.000821857754013761
218	9.72667378427265	0.23	1.61575001602785	1.55349367268151	1.67800635937419	0.29173482585848	9.72320235672272	9.40055337563669	10.0458513378087	3.99	2.55	6.17	2.10130057693242	2.17342212797428	2.24554367901614	2.25935048217951	2.33689667567071	2.41444286916191	2.25588301966529	2.33106590545562	2.4092472472188	1.61575001602785	4.91220767933414	0.0563036537122285	13.8791857045662	0.372250052908887	0.379669831520751	0.365361543968447	0.475186964878558	0.483163312452397	0.467781738197509	0.472850294533667	0.480796847100715	0.465447192478808	0.000759039574739222	0.000822263144023982	0.000821857754013761
218	9.72667378427265	0.23	1.62477816555298	1.56217438845476	1.6873819426512	0.295737480579248	9.83728919399655	9.51398844529375	10.1605899426993	3.95	2.57	6.16	2.1451484369545	2.21804405793763	2.29093967892076	2.30882284404215	2.38728038667982	2.46573792931749	2.30543804336016	2.38369723511614	2.46214981769054	1.62477816555298	4.88209217774937	-0.0127794532561297	13.7606094903743	0.372250052908887	0.379669831520751	0.365361543968447	0.475186964878558	0.483163312452397	0.467781738197509	0.472850294533667	0.480796847100715	0.465447192478808	0.000759039574739222	0.000822263144023982	0.000821857754013761
218	9.72667378427265	0.23	1.6255123815575	1.56266531922342	1.68835944389159	0.289685964604697	9.78249384242278	9.45626059279345	10.1087270920521	3.96	2.59	6.2	2.13102740216631	2.20454610309843	2.27806480403056	2.29348534694679	2.37260871398703	2.45173208102726	2.29159146960024	2.37012942639887	2.44848033886909	1.6255123815575	4.90985981045963	0.138973561751991	13.9730204031539	0.372250052908887	0.379669831520751	0.365361543968447	0.475186964878558	0.483163312452397	0.467781738197509	0.472850294533667	0.480796847100715	0.465447192478808	0.000759039574739222	0.000822263144023982	0.000821857754013761
218	9.72667378427265	0.23	1.62876086041586	1.56613147640133	1.69139024443038	0.288958886330107	9.75772784845498	9.43174466388303	10.0837110330269	3.98	2.59	6.08	2.11426701417955	2.18734103376756	2.26041505335557	2.2740416311166	2.35263783565543	2.43123404019426	2.27563709507165	2.35411465343248	2.43251757795688	1.62876086041586	4.86749740320233	-0.0641390677226107	13.7341976617336	0.372250052908887	0.379669831520751	0.365361543968447	0.475186964878558	0.483163312452397	0.467781738197509	0.472850294533667	0.480796847100715	0.465447192478808	0.000759039574739222	0.000822263144023982	0.000821857754013761
218	9.72667378427265	0.23	1.63887408662426	1.57545711087592	1.7022910623726	0.290317294178798	9.86643047566755	9.53790210098221	10.1949588503529	3.98	2.58	6.21	2.13685604105471	2.21045900265692	2.28406196425914	2.29818676376385	2.37734668323346	2.45650660270306	2.29436439248475	2.37180472149953	2.45143587867617	1.63887408662426	4.88948233391037	0.000792761970923899	13.8293691734871	0.372250052908887	0.379669831520751	0.365361543968447	0.475186964878558	0.483163312452397	0.467781738197509	0.472850294533667	0.480796847100715	0.465447192478808	0.000759039574739222	0.000822263144023982	0.000821857754013761
218	9.72667378427265	0.24	1.43918164980595	1.38398070484006	1.49438259477184	0.312107668445705	9.97427029627489	9.65891050799285	10.2896300845569	4.03	2.58	6.16	2.14315152741035	2.21312461716837	2.28309770692639	2.3023831755556	2.37755511862169	2.45272706168779	2.29973955876982	2.37465861926875	2.44941621761246	1.43918164980595	5.00430742563713	0.0492428771659901	13.940519425508	0.372250052908887	0.379669831520751	0.365361543968447	0.475186964878558	0.483163312452397	0.467781738197509	0.472850294533667	0.480796847100715	0.465447192478808	0.000759039574739222	0.000822263144023982	0.000821857754013761
218	9.72667378427265	0.24	1.49139644142786	1.43418127842368	1.54861160443204	0.312933728167059	9.98409524343415	9.66903107772642	10.2991594091419	3.98	2.55	6.13	2.1651733585276	2.23572526102262	2.30627716351764	2.32850953805169	2.40438372948321	2.48025792091473	2.32528895939501	2.40103077895623	2.47683136061566	1.49139644142786	4.96939744287373	0.093674633422334	13.9189188914849	0.372250052908887	0.379669831520751	0.365361543968447	0.475186964878558	0.483163312452397	0.467781738197509	0.472850294533667	0.480796847100715	0.465447192478808	0.000759039574739222	0.000822263144023982	0.000821857754013761
218	9.72667378427265	0.24	1.4916883359668	1.43529336192542	1.54808331000819	0.309702046888201	9.81089552206665	9.49895479958733	10.122836244546	4.03	2.6	6.32	2.10440908004149	2.17351677690606	2.24262447377064	2.26036113436925	2.33459021537824	2.40881929638723	2.25455947482811	2.3281326867197	2.40218298690858	1.4916883359668	5.05301913267401	-0.0945666603436905	13.8954141917496	0.372250052908887	0.379669831520751	0.365361543968447	0.475186964878558	0.483163312452397	0.467781738197509	0.472850294533667	0.480796847100715	0.465447192478808	0.000759039574739222	0.000822263144023982	0.000821857754013761
218	9.72667378427265	0.24	1.49633329670704	1.43898726938653	1.55367932402755	0.31254537528264	9.94815261589653	9.63393893703436	10.2623662947587	4.04	2.6	6.26	2.13232787014836	2.2018743546132	2.27142083907803	2.29010417577129	2.36479657965196	2.43948898353264	2.28709673574677	2.36086626946799	2.43536458585314	1.49633329670704	5.00873169952191	0.0845729052007644	14.0288788272766	0.372250052908887	0.379669831520751	0.365361543968447	0.475186964878558	0.483163312452397	0.467781738197509	0.472850294533667	0.480796847100715	0.465447192478808	0.000759039574739222	0.000822263144023982	0.000821857754013761
218	9.72667378427265	0.24	1.49682549266042	1.44032978171836	1.55332120360248	0.314047853543864	9.98869900217303	9.6743043940777	10.3030936102684	4.04	2.62	6.18	2.14046212605035	2.2100226571077	2.27958318816505	2.2987417517419	2.37344603875955	2.4481503257772	2.2991512163605	2.37437095854357	2.44915227463802	1.49682549266042	5.01536097178684	0.0818242069197922	14.050661899275	0.372250052908887	0.379669831520751	0.365361543968447	0.475186964878558	0.483163312452397	0.467781738197509	0.472850294533667	0.480796847100715	0.465447192478808	0.000759039574739222	0.000822263144023982	0.000821857754013761
218	9.72667378427265	0.24	1.49998152237657	1.44252693156255	1.55743611319059	0.30373957481557	9.6965740338928	9.38391523822764	10.009232829558	4.03	2.57	6.36	2.08087438464828	2.15020617873612	2.21953797282397	2.23532331912593	2.30980113346435	2.38427894780276	2.22547978894883	2.29907400307318	2.37252245392092	1.49998152237657	5.03944370063581	0.0276375502140203	13.9859776903899	0.372250052908887	0.379669831520751	0.365361543968447	0.475186964878558	0.483163312452397	0.467781738197509	0.472850294533667	0.480796847100715	0.465447192478808	0.000759039574739222	0.000822263144023982	0.000821857754013761
218	9.72667378427265	0.24	1.50122930321423	1.44397775338189	1.55848085304657	0.315826625734882	10.1176981515574	9.80055334731434	10.4348429558005	4	2.59	6.07	2.18451630710665	2.25520700915492	2.32589771120318	2.34805535383113	2.42403816104137	2.50002096825161	2.35064272299021	2.42556986057743	2.5021483807536	1.50122930321423	4.92998893266054	-0.0336203725421105	13.7892013077258	0.372250052908887	0.379669831520751	0.365361543968447	0.475186964878558	0.483163312452397	0.467781738197509	0.472850294533667	0.480796847100715	0.465447192478808	0.000759039574739222	0.000822263144023982	0.000821857754013761
218	9.72667378427265	0.24	1.50608684229735	1.44917325092376	1.56300043367094	0.312531863816667	9.90017902819269	9.58747076901139	10.212887287374	4.01	2.58	6.27	2.13482915247911	2.20445947772391	2.27408980296871	2.29437649357429	2.36921067002165	2.44404484646902	2.2889339839409	2.36229300308237	2.43746933252847	1.50608684229735	5.03119597811046	-0.0720673254844519	13.9090686086249	0.372250052908887	0.379669831520751	0.365361543968447	0.475186964878558	0.483163312452397	0.467781738197509	0.472850294533667	0.480796847100715	0.465447192478808	0.000759039574739222	0.000822263144023982	0.000821857754013761
218	9.72667378427265	0.24	1.50686791222133	1.44967250818855	1.5640633162541	0.30685833872656	9.85301834852305	9.53764245345246	10.1683942435936	4.07	2.61	6.29	2.09585937537462	2.16516198654679	2.23446459771897	2.24908407102891	2.32345327761759	2.39782248420626	2.24515501860603	2.31889844811403	2.39301653596619	1.50686791222133	5.00723364979138	-0.0200711478494956	13.9304086877453	0.372250052908887	0.379669831520751	0.365361543968447	0.475186964878558	0.483163312452397	0.467781738197509	0.472850294533667	0.480796847100715	0.465447192478808	0.000759039574739222	0.000822263144023982	0.000821857754013761
218	9.72667378427265	0.24	1.51020216773638	1.45232200519816	1.5680823302746	0.297628931989693	9.58026391164986	9.2668340472666	9.89369377603312	4.02	2.57	6.32	2.05717471757062	2.12675403553963	2.19633335350865	2.21014440314344	2.28489757742187	2.35965075170031	2.20075760457922	2.2756367281936	2.35102844182202	1.51020216773638	5.00813725384239	0.0759101025126809	13.9996492005726	0.372250052908887	0.379669831520751	0.365361543968447	0.475186964878558	0.483163312452397	0.467781738197509	0.472850294533667	0.480796847100715	0.465447192478808	0.000759039574739222	0.000822263144023982	0.000821857754013761
218	9.72667378427265	0.24	1.51094727327863	1.45426077322479	1.56763377333247	0.308865018265314	9.91387108599103	9.59803808192518	10.2297040900569	4	2.57	6.24	2.14093636255946	2.2113860062397	2.28183564991994	2.30140687453644	2.37713696026422	2.45286704599199	2.293768128634	2.37027048975704	2.44702606104908	1.51094727327863	5.01202354423226	-0.0537673914536487	13.8799822629191	0.372250052908887	0.379669831520751	0.365361543968447	0.475186964878558	0.483163312452397	0.467781738197509	0.472850294533667	0.480796847100715	0.465447192478808	0.000759039574739222	0.000822263144023982	0.000821857754013761
218	9.72667378427265	0.24	1.51118773328675	1.45334583044565	1.56902963612785	0.306049345948408	9.85288629114526	9.53691384997687	10.1688587323136	4.04	2.63	6.29	2.11011326513316	2.18002452259173	2.2499357800503	2.26615474972104	2.34123589857051	2.41631704741998	2.26251586048813	2.33773672423097	2.41286951417454	1.51118773328675	5.02771049685603	-0.197419830607949	13.7924252385238	0.372250052908887	0.379669831520751	0.365361543968447	0.475186964878558	0.483163312452397	0.467781738197509	0.472850294533667	0.480796847100715	0.465447192478808	0.000759039574739222	0.000822263144023982	0.000821857754013761
218	9.72667378427265	0.24	1.51190497801768	1.4547939645029	1.56901599153247	0.308386020884839	9.86103243227669	9.54652993752097	10.1755349270324	4	2.55	6.21	2.12920317987767	2.19934800907697	2.26949283827626	2.28876394022481	2.36416536606421	2.43956679190362	2.28214207103074	2.35702168213758	2.43224998783509	1.51190497801768	4.97329787650946	0.0700351910516337	13.9268784457254	0.372250052908887	0.379669831520751	0.365361543968447	0.475186964878558	0.483163312452397	0.467781738197509	0.472850294533667	0.480796847100715	0.465447192478808	0.000759039574739222	0.000822263144023982	0.000821857754013761
218	9.72667378427265	0.24	1.51521549974896	1.4582180950507	1.57221290444722	0.303123556311409	9.67921828785979	9.36666397169437	9.99177260402521	4.06	2.63	6.26	2.06358545788927	2.13244482378395	2.20130418967864	2.21509996915013	2.28901519213539	2.36293041512064	2.21186034771606	2.28726040609489	2.36121109437667	1.51521549974896	5.0481229152216	0.0206981648146099	14.0504316216449	0.372250052908887	0.379669831520751	0.365361543968447	0.475186964878558	0.483163312452397	0.467781738197509	0.472850294533667	0.480796847100715	0.465447192478808	0.000759039574739222	0.000822263144023982	0.000821857754013761
218	9.72667378427265	0.24	1.51664379327232	1.45901355906548	1.57427402747916	0.314770880424381	10.1941826761151	9.87385813663081	10.5145072155995	3.96	2.56	6.19	2.22455933665277	2.29672777731785	2.36889621798292	2.39407516080102	2.47174297947561	2.5494107981502	2.38804228915498	2.46652713604086	2.54270369874796	1.51664379327232	4.9780614667417	0.0623147916898763	13.9292950655807	0.372250052908887	0.379669831520751	0.365361543968447	0.475186964878558	0.483163312452397	0.467781738197509	0.472850294533667	0.480796847100715	0.465447192478808	0.000759039574739222	0.000822263144023982	0.000821857754013761
218	9.72667378427265	0.24	1.5179072496893	1.46035091853621	1.57546358084239	0.307232392221071	9.84055929651865	9.52585893942525	10.1552596536121	4	2.6	6.22	2.12454150951667	2.1947287730439	2.26491603657113	2.28374654658896	2.35919337592923	2.43464020526951	2.28199140132663	2.35750539141704	2.43248270058543	1.5179072496893	4.99379869529019	-0.0467733687009869	13.8583206325411	0.372250052908887	0.379669831520751	0.365361543968447	0.475186964878558	0.483163312452397	0.467781738197509	0.472850294533667	0.480796847100715	0.465447192478808	0.000759039574739222	0.000822263144023982	0.000821857754013761
218	9.72667378427265	0.24	1.52111234521755	1.46349986580886	1.57872482462624	0.313524522996031	9.99986640032408	9.68473758155603	10.3149952190921	3.92	2.54	6.17	2.19984857579054	2.27142879955186	2.34300902331318	2.36975247959361	2.44686115635209	2.52396983311058	2.36359869112145	2.43996549815582	2.5185442720291	1.52111234521755	4.94696737084555	-0.0640293761902751	13.7031457400188	0.372250052908887	0.379669831520751	0.365361543968447	0.475186964878558	0.483163312452397	0.467781738197509	0.472850294533667	0.480796847100715	0.465447192478808	0.000759039574739222	0.000822263144023982	0.000821857754013761
218	9.72667378427265	0.24	1.52156397255511	1.46452499032992	1.57860295478029	0.313198295337153	10.0152870659304	9.69943293796256	10.3311411938983	4.02	2.6	6.29	2.15597820594781	2.22618587896467	2.29639355198152	2.31663777156908	2.3920771923926	2.46751661321611	2.31166942130724	2.38690453310714	2.4618841270199	1.52156397255511	5.03224134470129	0.154063671008707	14.1462862416881	0.372250052908887	0.379669831520751	0.365361543968447	0.475186964878558	0.483163312452397	0.467781738197509	0.472850294533667	0.480796847100715	0.465447192478808	0.000759039574739222	0.000822263144023982	0.000821857754013761
218	9.72667378427265	0.24	1.52416084762526	1.46635800560745	1.58196368964307	0.307094399821396	9.9870523325654	9.6675635747348	10.306541090396	3.96	2.59	6.08	2.17695073336041	2.24889350159597	2.32083626983154	2.34269652412106	2.42011677552976	2.49753702693845	2.34500136913352	2.42119992287201	2.50028179367938	1.52416084762526	4.93710856607482	0.133615641176769	13.9928380563844	0.372250052908887	0.379669831520751	0.365361543968447	0.475186964878558	0.483163312452397	0.467781738197509	0.472850294533667	0.480796847100715	0.465447192478808	0.000759039574739222	0.000822263144023982	0.000821857754013761
218	9.72667378427265	0.24	1.52511202708344	1.46671133704198	1.5835127171249	0.301122437520883	9.85275022646174	9.53307893812882	10.1724215147947	4.06	2.58	6.26	2.0983844402098	2.16874924698137	2.23911405375295	2.25222569826605	2.3277492405816	2.40327278289714	2.24657900489212	2.32201754183184	2.39788782144353	1.52511202708344	5.01837745643383	-0.0109008231955164	13.9665064743646	0.372250052908887	0.379669831520751	0.365361543968447	0.475186964878558	0.483163312452397	0.467781738197509	0.472850294533667	0.480796847100715	0.465447192478808	0.000759039574739222	0.000822263144023982	0.000821857754013761
218	9.72667378427265	0.24	1.52566890450112	1.46728428131297	1.58405352768928	0.298832592824578	9.77073550562205	9.45199203025562	10.0894789809885	4.05	2.62	6.18	2.08376962257958	2.15403925137719	2.2243088801748	2.2369360607773	2.31237082330167	2.38780558582605	2.23868356315611	2.31297841257651	2.38820161789226	1.52566890450112	4.97541379447537	-0.00931262272617144	13.9165914431812	0.372250052908887	0.379669831520751	0.365361543968447	0.475186964878558	0.483163312452397	0.467781738197509	0.472850294533667	0.480796847100715	0.465447192478808	0.000759039574739222	0.000822263144023982	0.000821857754013761
218	9.72667378427265	0.24	1.52636633477506	1.46800713216283	1.5847255373873	0.301180961917575	9.77342330327415	9.45636985343167	10.0904767531166	4	2.56	6.19	2.11040856702475	2.18116640826015	2.25192424949555	2.26872437044777	2.3447902286514	2.42085608685503	2.26478369792965	2.33920554917082	2.41601130708963	1.52636633477506	4.96150109388199	-0.0528059541540503	13.7927033525598	0.372250052908887	0.379669831520751	0.365361543968447	0.475186964878558	0.483163312452397	0.467781738197509	0.472850294533667	0.480796847100715	0.465447192478808	0.000759039574739222	0.000822263144023982	0.000821857754013761
218	9.72667378427265	0.24	1.52673798689934	1.46949859476512	1.58397737903356	0.309049459265291	9.91057763355854	9.5949858976481	10.226169369469	4.03	2.59	6.31	2.12765432371156	2.19763567945301	2.26761703519445	2.28557234948415	2.36074783728757	2.43592332509099	2.27960878741421	2.35474270506647	2.42979340388504	1.52673798689934	5.04096313484987	0.298888503926425	14.2893917288326	0.372250052908887	0.379669831520751	0.365361543968447	0.475186964878558	0.483163312452397	0.467781738197509	0.472850294533667	0.480796847100715	0.465447192478808	0.000759039574739222	0.000822263144023982	0.000821857754013761
218	9.72667378427265	0.24	1.52748232258443	1.46904623659365	1.58591840857521	0.308410400364121	9.9057688410228	9.58985760244018	10.2216800796054	4.04	2.57	6.25	2.12012130096881	2.1899628120632	2.25980432315759	2.27669287710692	2.35169220415595	2.42669153120498	2.27036873891819	2.34586071340743	2.41964251882597	1.52748232258443	4.97911348021985	-0.0308468045028965	13.8678720851481	0.372250052908887	0.379669831520751	0.365361543968447	0.475186964878558	0.483163312452397	0.467781738197509	0.472850294533667	0.480796847100715	0.465447192478808	0.000759039574739222	0.000822263144023982	0.000821857754013761
218	9.72667378427265	0.24	1.52773664642964	1.4703020727424	1.58517122011688	0.307990875301674	9.87711446271442	9.56180700706218	10.1924219183667	4.04	2.59	6.31	2.11577688168384	2.18554614441826	2.25531540715268	2.27225638355389	2.34718567028377	2.42211495701365	2.26521307222609	2.34153429028908	2.4158828914871	1.52773664642964	5.04514636782237	-0.0600753418708321	13.9381271113829	0.372250052908887	0.379669831520751	0.365361543968447	0.475186964878558	0.483163312452397	0.467781738197509	0.472850294533667	0.480796847100715	0.465447192478808	0.000759039574739222	0.000822263144023982	0.000821857754013761
218	9.72667378427265	0.24	1.5278142466616	1.47067612038645	1.58495237293675	0.317669090494072	10.0361269563351	9.72287531362207	10.349378599048	4.11	2.64	6.37	2.11586636316949	2.18403535563774	2.25220434810598	2.26805042827091	2.34112248766638	2.41419454706185	2.26451374322627	2.33654429113685	2.41116974474245	1.5278142466616	5.09336133089774	-0.0220011433441719	14.0976519740441	0.372250052908887	0.379669831520751	0.365361543968447	0.475186964878558	0.483163312452397	0.467781738197509	0.472850294533667	0.480796847100715	0.465447192478808	0.000759039574739222	0.000822263144023982	0.000821857754013761
218	9.72667378427265	0.24	1.52785739739987	1.47071672339683	1.58499807140291	0.310788277139528	9.93938791062428	9.6241627884645	10.2546130327841	3.99	2.59	6.24	2.15397548502668	2.22452574485921	2.29507600469174	2.31632329478123	2.39219101539316	2.46805873600509	2.31149045221435	2.38835167584236	2.46344590494374	1.52785739739987	4.98374195449557	0.0633515897795022	13.9469180975451	0.372250052908887	0.379669831520751	0.365361543968447	0.475186964878558	0.483163312452397	0.467781738197509	0.472850294533667	0.480796847100715	0.465447192478808	0.000759039574739222	0.000822263144023982	0.000821857754013761
218	9.72667378427265	0.24	1.52937359782524	1.47129352449347	1.58745367115701	0.303746842588446	9.89658178562239	9.57747937235469	10.2156841988901	4	2.57	6.25	2.13951328137646	2.21079757495335	2.28208186853024	2.30027101899606	2.37691143812869	2.45355185726132	2.29405874161877	2.37026785468018	2.44653236425372	1.52937359782524	4.96933782391907	-0.0831264577086406	13.7974569710924	0.372250052908887	0.379669831520751	0.365361543968447	0.475186964878558	0.483163312452397	0.467781738197509	0.472850294533667	0.480796847100715	0.465447192478808	0.000759039574739222	0.000822263144023982	0.000821857754013761
218	9.72667378427265	0.24	1.53035052904876	1.47232555613621	1.58837550196132	0.302373403086296	9.62604387887382	9.31465383274169	9.93743392500594	4.03	2.58	6.35	2.0647287586376	2.1337529000547	2.2027770414718	2.21788216151102	2.29202624039895	2.36617031928687	2.20842825027865	2.28386364980758	2.35622081374576	1.53035052904876	5.01578574688633	0.038196442627637	13.9983852410348	0.372250052908887	0.379669831520751	0.365361543968447	0.475186964878558	0.483163312452397	0.467781738197509	0.472850294533667	0.480796847100715	0.465447192478808	0.000759039574739222	0.000822263144023982	0.000821857754013761
218	9.72667378427265	0.24	1.53134631539954	1.47380467562968	1.58888795516939	0.31616444972703	9.97957092496158	9.6670001593152	10.292141690608	3.95	2.56	6.15	2.18024391329952	2.25073946497479	2.32123501665006	2.34667108431392	2.42254785740339	2.49842463049286	2.34236860401576	2.41746912602452	2.49461077842422	1.53134631539954	4.95872081881785	0.0869320804062631	13.9165308469964	0.372250052908887	0.379669831520751	0.365361543968447	0.475186964878558	0.483163312452397	0.467781738197509	0.472850294533667	0.480796847100715	0.465447192478808	0.000759039574739222	0.000822263144023982	0.000821857754013761
218	9.72667378427265	0.24	1.53178972990596	1.47311428325754	1.59046517655438	0.297611979136073	9.76225296536556	9.44285615915356	10.0816497715776	3.99	2.57	6.12	2.11370763168812	2.18520204560787	2.25669645952761	2.27305913297636	2.34994347974255	2.42682782650875	2.27235276775851	2.3478450137434	2.42463704753331	1.53178972990596	4.93857504967847	-0.114887866984867	13.7245670405568	0.372250052908887	0.379669831520751	0.365361543968447	0.475186964878558	0.483163312452397	0.467781738197509	0.472850294533667	0.480796847100715	0.465447192478808	0.000759039574739222	0.000822263144023982	0.000821857754013761
218	9.72667378427265	0.24	1.53197671078838	1.47380437691778	1.59014904465898	0.30092971208413	9.70162449209036	9.38671227028155	10.0165367138992	3.97	2.58	6.18	2.10864077783736	2.17938298588903	2.2501251939407	2.26855029052712	2.34465725872904	2.42076422693096	2.25963176207957	2.34136483078292	2.41645719667353	1.53197671078838	4.946813261321	-0.0535544619212247	13.7656309814438	0.372250052908887	0.379669831520751	0.365361543968447	0.475186964878558	0.483163312452397	0.467781738197509	0.472850294533667	0.480796847100715	0.465447192478808	0.000759039574739222	0.000822263144023982	0.000821857754013761
218	9.72667378427265	0.24	1.53260632833699	1.47385512996041	1.59135752671356	0.299823022183126	9.72545388001115	9.4089358374741	10.0419719225482	4	2.6	6.17	2.10120493132302	2.17188978700911	2.2425746426952	2.25900241858533	2.33499560590938	2.41098879323342	2.25833703873516	2.33456284367809	2.41068001961246	1.53260632833699	4.9582462111229	0.000784114292258179	13.8978199515488	0.372250052908887	0.379669831520751	0.365361543968447	0.475186964878558	0.483163312452397	0.467781738197509	0.472850294533667	0.480796847100715	0.465447192478808	0.000759039574739222	0.000822263144023982	0.000821857754013761
218	9.72667378427265	0.24	1.53274432235455	1.47460096776478	1.59088767694432	0.309307653436502	9.81553348189966	9.50315718987562	10.1279097739237	4.09	2.61	6.29	2.07980538601188	2.14817023378122	2.21653508155057	2.23082498009715	2.3041539613519	2.37748294260666	2.22688321898455	2.30015083157845	2.37347237265439	1.53274432235455	5.00422347263661	0.0525010867540359	14.0346131282237	0.372250052908887	0.379669831520751	0.365361543968447	0.475186964878558	0.483163312452397	0.467781738197509	0.472850294533667	0.480796847100715	0.465447192478808	0.000759039574739222	0.000822263144023982	0.000821857754013761
218	9.72667378427265	0.24	1.53333996236091	1.47529996313146	1.59137996159036	0.314424302383981	9.93936500990217	9.62679632769141	10.2519336921129	4.03	2.6	6.23	2.1352367661847	2.2045649330531	2.2738930999215	2.29378287215221	2.3682588104832	2.4427347488142	2.29058139006702	2.36550151245663	2.44046277980229	1.53333996236091	4.98071822257509	-0.124726747538926	13.785530357544	0.372250052908887	0.379669831520751	0.365361543968447	0.475186964878558	0.483163312452397	0.467781738197509	0.472850294533667	0.480796847100715	0.465447192478808	0.000759039574739222	0.000822263144023982	0.000821857754013761
218	9.72667378427265	0.24	1.5339179009295	1.47503286531595	1.59280293654305	0.300183737951366	9.69567226367953	9.38039436357023	10.0109501637888	4.03	2.57	6.23	2.07862621395342	2.14848947155722	2.21835272916103	2.23272719004398	2.30776982820083	2.38281246635769	2.22704605493832	2.30207944596272	2.37768522949602	1.5339179009295	4.97299190279489	-0.0759112819897235	13.8047997597823	0.372250052908887	0.379669831520751	0.365361543968447	0.475186964878558	0.483163312452397	0.467781738197509	0.472850294533667	0.480796847100715	0.465447192478808	0.000759039574739222	0.000822263144023982	0.000821857754013761
218	9.72667378427265	0.24	1.53515283520195	1.47709588104777	1.59320978935613	0.310286109386244	9.97304696377216	9.65638321309607	10.2897107144483	3.97	2.57	6.25	2.17028519577734	2.24145580230418	2.31262640883102	2.33500314451862	2.41157538044448	2.48814761637035	2.32874561882951	2.40439709286204	2.47992534383978	1.53515283520195	4.98120336681613	0.130131155357826	14.0219085892755	0.372250052908887	0.379669831520751	0.365361543968447	0.475186964878558	0.483163312452397	0.467781738197509	0.472850294533667	0.480796847100715	0.465447192478808	0.000759039574739222	0.000822263144023982	0.000821857754013761
218	9.72667378427265	0.24	1.53554433528497	1.47664713873863	1.59444153183131	0.296109558089898	9.7093009635775	9.39049131828856	10.0281106088664	4.01	2.61	6.28	2.09214758452472	2.16317654421456	2.23420550390439	2.24865156603266	2.32499387697747	2.40133618792227	2.24550933260837	2.32081016470268	2.39832479560081	1.53554433528497	4.98457231943871	0.0179167310367485	13.9576917322906	0.372250052908887	0.379669831520751	0.365361543968447	0.475186964878558	0.483163312452397	0.467781738197509	0.472850294533667	0.480796847100715	0.465447192478808	0.000759039574739222	0.000822263144023982	0.000821857754013761
218	9.72667378427265	0.24	1.53649541962749	1.47771287852728	1.5952779607277	0.298625403037716	9.77138074708813	9.45245855125272	10.0903029429235	4.05	2.64	6.28	2.08556880942962	2.15593507241429	2.22630133539896	2.23907577771493	2.31462130481762	2.39016683192031	2.23633033213644	2.3132306691302	2.38889216290761	1.53649541962749	4.99779359339106	0.0108963010228191	14.0114087505994	0.372250052908887	0.379669831520751	0.365361543968447	0.475186964878558	0.483163312452397	0.467781738197509	0.472850294533667	0.480796847100715	0.465447192478808	0.000759039574739222	0.000822263144023982	0.000821857754013761
218	9.72667378427265	0.24	1.53770339484735	1.47928006405435	1.59612672564034	0.296354202597761	9.7541193336687	9.43402592131099	10.0742127460264	4.02	2.59	6.24	2.09396607448768	2.16501365817408	2.23606124186048	2.24963146001262	2.32596071929057	2.40228997856853	2.24537321377443	2.32140025907335	2.39706571735673	1.53770339484735	5.00521026542551	0.183279010243429	14.1401836830784	0.372250052908887	0.379669831520751	0.365361543968447	0.475186964878558	0.483163312452397	0.467781738197509	0.472850294533667	0.480796847100715	0.465447192478808	0.000759039574739222	0.000822263144023982	0.000821857754013761
218	9.72667378427265	0.24	1.54126457860438	1.48316538041801	1.59936377679075	0.308948025545722	9.81927358413179	9.50651504750939	10.1320321207542	4.01	2.56	6.22	2.11467752860254	2.1842491272345	2.25382072586646	2.27245537930069	2.34721777281902	2.42198016633735	2.26699677265134	2.34037713065947	2.41536220829877	1.54126457860438	5.00217068580909	-0.19003794244042	13.7151011866779	0.372250052908887	0.379669831520751	0.365361543968447	0.475186964878558	0.483163312452397	0.467781738197509	0.472850294533667	0.480796847100715	0.465447192478808	0.000759039574739222	0.000822263144023982	0.000821857754013761
218	9.72667378427265	0.24	1.54194854463256	1.48372578850852	1.6001713007566	0.313724056227779	9.93328576946718	9.62040017032128	10.2461713686131	3.98	2.57	6.11	2.15714931365707	2.22730657775227	2.29746384184747	2.32023863041441	2.39570007081044	2.47116151120647	2.31986613688232	2.3944047813048	2.46995225599522	1.54194854463256	4.95040373942122	-0.0824935882408404	13.7375918708145	0.372250052908887	0.379669831520751	0.365361543968447	0.475186964878558	0.483163312452397	0.467781738197509	0.472850294533667	0.480796847100715	0.465447192478808	0.000759039574739222	0.000822263144023982	0.000821857754013761
218	9.72667378427265	0.24	1.54243029625155	1.48369968448614	1.60116090801696	0.300298677430706	9.80543932908601	9.4866792966294	10.1241993615426	3.97	2.56	6.15	2.12991758590708	2.20148452493652	2.27305146396595	2.29129281154321	2.36828208757309	2.44527136360296	2.28789791497561	2.36350777124143	2.4421988760791	1.54243029625155	4.94144083897821	-0.0515209475146941	13.7596592164601	0.372250052908887	0.379669831520751	0.365361543968447	0.475186964878558	0.483163312452397	0.467781738197509	0.472850294533667	0.480796847100715	0.465447192478808	0.000759039574739222	0.000822263144023982	0.000821857754013761
218	9.72667378427265	0.24	1.54250759507454	1.4838641211992	1.60115106894987	0.31290827042524	10.1173862036435	9.79809692501126	10.4366754822758	3.99	2.58	6.22	2.19226549157567	2.26370455497061	2.33514361836555	2.35741964880765	2.43424056871302	2.51106148861839	2.35364238106156	2.42938340076285	2.50630116642185	1.54250759507454	4.95945889766107	-0.00689062888018052	13.8439346053308	0.372250052908887	0.379669831520751	0.365361543968447	0.475186964878558	0.483163312452397	0.467781738197509	0.472850294533667	0.480796847100715	0.465447192478808	0.000759039574739222	0.000822263144023982	0.000821857754013761
218	9.72667378427265	0.24	1.5429351524718	1.48375805548757	1.60211224945604	0.299165986912053	9.82916979916457	9.50877498131824	10.1495646170109	4	2.58	6.16	2.12206486931149	2.19356709631727	2.26506932332306	2.28125022266825	2.35811614398721	2.43498206530617	2.2786655420472	2.3533418610374	2.4316479759031	1.5429351524718	4.9534200456342	-0.117322564601542	13.7615299638052	0.372250052908887	0.379669831520751	0.365361543968447	0.475186964878558	0.483163312452397	0.467781738197509	0.472850294533667	0.480796847100715	0.465447192478808	0.000759039574739222	0.000822263144023982	0.000821857754013761
218	9.72667378427265	0.24	1.54294828743059	1.48440888011123	1.60148769474995	0.299844488211206	9.73162550082021	9.41492279297653	10.0483282086639	4.02	2.59	6.25	2.09186484647255	2.16223178159124	2.23259871670993	2.24763876213782	2.32324567871864	2.39885259529946	2.24267893352394	2.31895017548762	2.3933117524918	1.54294828743059	4.97684237994389	-0.0629063234807687	13.8478267725261	0.372250052908887	0.379669831520751	0.365361543968447	0.475186964878558	0.483163312452397	0.467781738197509	0.472850294533667	0.480796847100715	0.465447192478808	0.000759039574739222	0.000822263144023982	0.000821857754013761
218	9.72667378427265	0.24	1.54308479606436	1.48461539870494	1.60155419342378	0.299334830313962	9.67282766050725	9.35765593053393	9.98799939048057	4.01	2.54	6.21	2.08467877454746	2.15489206521451	2.22510535588155	2.24060501767881	2.31607000216328	2.39153498664775	2.23268424214674	2.3088561943133	2.3841763466051	1.54308479606436	4.97174071575142	-0.00131940406401876	13.8457393704205	0.372250052908887	0.379669831520751	0.365361543968447	0.475186964878558	0.483163312452397	0.467781738197509	0.472850294533667	0.480796847100715	0.465447192478808	0.000759039574739222	0.000822263144023982	0.000821857754013761
218	9.72667378427265	0.24	1.54332731272187	1.48510329885768	1.60155132658606	0.309759168949465	9.98276437176691	9.66540142048654	10.3001273230473	3.98	2.6	6.25	2.16461941222253	2.23569457766839	2.30676974311425	2.32794613643975	2.40438412635254	2.48082211626534	2.32335060288247	2.39939245201627	2.47723912450469	1.54332731272187	4.97219639571153	-0.123399838925298	13.7782373194658	0.372250052908887	0.379669831520751	0.365361543968447	0.475186964878558	0.483163312452397	0.467781738197509	0.472850294533667	0.480796847100715	0.465447192478808	0.000759039574739222	0.000822263144023982	0.000821857754013761
218	9.72667378427265	0.24	1.54347041213222	1.48551487387152	1.60142595039292	0.303032008659698	9.85898141188943	9.54055331588934	10.1774095078895	4.05	2.61	6.21	2.10587470135799	2.17616094675336	2.24644719214873	2.26098300770937	2.33644619002128	2.41190937233319	2.2594469277689	2.33522768830256	2.41107725917791	1.54347041213222	5.02225601586272	0.00927906926330786	13.9977576838544	0.372250052908887	0.379669831520751	0.365361543968447	0.475186964878558	0.483163312452397	0.467781738197509	0.472850294533667	0.480796847100715	0.465447192478808	0.000759039574739222	0.000822263144023982	0.000821857754013761
218	9.72667378427265	0.24	1.54355016650553	1.48462097332328	1.60247935968779	0.308558947985625	9.8651223021817	9.55061687116616	10.1796277331972	3.99	2.56	6.17	2.13411317036204	2.20439032539137	2.2746674804207	2.29454000019547	2.37010007149543	2.44566014279538	2.29001800470801	2.36614441368775	2.44055780334694	1.54355016650553	4.92962079302164	-0.0344472568100206	13.771515718086	0.372250052908887	0.379669831520751	0.365361543968447	0.475186964878558	0.483163312452397	0.467781738197509	0.472850294533667	0.480796847100715	0.465447192478808	0.000759039574739222	0.000822263144023982	0.000821857754013761
218	9.72667378427265	0.24	1.54437482196216	1.48542330803097	1.60332633589335	0.300673170755201	9.74089025406613	9.42451057984504	10.0572699282872	4.01	2.61	6.22	2.0984344115889	2.16887859963327	2.23932278767765	2.25524829904792	2.330956710227	2.40666512140607	2.25468064641511	2.32908031326343	2.4058486986202	1.54437482196216	4.97871362472376	-0.0592922297452591	13.8759550719528	0.372250052908887	0.379669831520751	0.365361543968447	0.475186964878558	0.483163312452397	0.467781738197509	0.472850294533667	0.480796847100715	0.465447192478808	0.000759039574739222	0.000822263144023982	0.000821857754013761
218	9.72667378427265	0.24	1.54482107908787	1.48611441338136	1.60352774479437	0.31513132999704	10.0969094310876	9.7799063472732	10.4139125149021	4.01	2.58	6.17	2.17853257335351	2.24914690435227	2.31976123535104	2.34145213316478	2.41734729212242	2.49324245108005	2.33982863185103	2.41460257816938	2.49094564489454	1.54482107908787	4.95730296300375	-0.249508565672058	13.5872456767464	0.372250052908887	0.379669831520751	0.365361543968447	0.475186964878558	0.483163312452397	0.467781738197509	0.472850294533667	0.480796847100715	0.465447192478808	0.000759039574739222	0.000822263144023982	0.000821857754013761
218	9.72667378427265	0.24	1.54555380845337	1.48616976400295	1.60493785290379	0.300505301483416	9.86017696273864	9.53979502642995	10.1805588990473	3.98	2.55	6.1	2.13876014274279	2.21058769395677	2.28241524517075	2.30041972055251	2.37767640398768	2.45493308742285	2.29770844272897	2.37709356798894	2.45256241438622	1.54555380845337	4.90491753385221	-0.0403704825547666	13.7359515480349	0.372250052908887	0.379669831520751	0.365361543968447	0.475186964878558	0.483163312452397	0.467781738197509	0.472850294533667	0.480796847100715	0.465447192478808	0.000759039574739222	0.000822263144023982	0.000821857754013761
218	9.72667378427265	0.24	1.5456268616843	1.48693648909922	1.60431723426938	0.311381865167833	10.0038950033943	9.68706313183224	10.3207268749564	4.01	2.57	6.15	2.15618113198869	2.22670270227039	2.2972242725521	2.31722199791305	2.39301068354792	2.4687993691828	2.31397502473875	2.38979024169735	2.46599625862218	1.5456268616843	4.96112603775761	0.0183094312615192	13.8555352354461	0.372250052908887	0.379669831520751	0.365361543968447	0.475186964878558	0.483163312452397	0.467781738197509	0.472850294533667	0.480796847100715	0.465447192478808	0.000759039574739222	0.000822263144023982	0.000821857754013761
218	9.72667378427265	0.24	1.5456298427452	1.48758116858334	1.60367851690705	0.300488209605159	9.74364751561273	9.42703904203694	10.0602559891885	4.06	2.61	6.31	2.0777979491745	2.14758109467263	2.21736424017076	2.23046772763422	2.30537830978598	2.38028889193774	2.22493482111214	2.3011490724091	2.37503124168638	1.5456298427452	5.04941113493982	-0.0475351521615194	13.9580424164088	0.372250052908887	0.379669831520751	0.365361543968447	0.475186964878558	0.483163312452397	0.467781738197509	0.472850294533667	0.480796847100715	0.465447192478808	0.000759039574739222	0.000822263144023982	0.000821857754013761
218	9.72667378427265	0.24	1.54704298269984	1.48848762347561	1.60559834192407	0.309098955701288	9.96243579091884	9.64522945099381	10.2796421308439	3.99	2.58	6.3	2.15544765788175	2.22633468715674	2.29722171643173	2.317502309594	2.3937188920122	2.46993547443039	2.30950512890011	2.3864527773934	2.46265922287233	1.54704298269984	5.01912930246707	-0.129007495664062	13.8202391651851	0.372250052908887	0.379669831520751	0.365361543968447	0.475186964878558	0.483163312452397	0.467781738197509	0.472850294533667	0.480796847100715	0.465447192478808	0.000759039574739222	0.000822263144023982	0.000821857754013761
218	9.72667378427265	0.24	1.54749127659488	1.48826246420984	1.60672008897992	0.304762260843148	9.8637871934142	9.54650409509937	10.181070291729	4	2.58	6.22	2.13188605846331	2.20274041594802	2.27359477343273	2.29198259499902	2.36815784530852	2.44433309561803	2.28821618279142	2.36417686794586	2.43959925839677	1.54749127659488	4.98982463753571	-0.135544023652058	13.7751941002239	0.372250052908887	0.379669831520751	0.365361543968447	0.475186964878558	0.483163312452397	0.467781738197509	0.472850294533667	0.480796847100715	0.465447192478808	0.000759039574739222	0.000822263144023982	0.000821857754013761
218	9.72667378427265	0.24	1.54807203529615	1.48907623749165	1.60706783310064	0.296866424225843	9.71502003343986	9.39660083407724	10.0334392328025	3.94	2.54	6.1	2.1255236908763	2.19755054014084	2.26957738940538	2.28856522430296	2.36611700278959	2.44366878127622	2.28528995918826	2.36143435012951	2.44009061138999	1.54807203529615	4.91901687024951	-0.0609117052805744	13.6899623426005	0.372250052908887	0.379669831520751	0.365361543968447	0.475186964878558	0.483163312452397	0.467781738197509	0.472850294533667	0.480796847100715	0.465447192478808	0.000759039574739222	0.000822263144023982	0.000821857754013761
218	9.72667378427265	0.24	1.54843409100487	1.48937932463499	1.60748885737474	0.302759090417761	9.83564257289498	9.51776291244101	10.153522233349	4.03	2.61	6.33	2.10997897285274	2.18044925096597	2.25091952907919	2.26651702253403	2.34221544748581	2.41791387243759	2.26195183785291	2.33632528578033	2.41111060825625	1.54843409100487	5.03581444394634	-0.144104981751906	13.8609267283485	0.372250052908887	0.379669831520751	0.365361543968447	0.475186964878558	0.483163312452397	0.467781738197509	0.472850294533667	0.480796847100715	0.465447192478808	0.000759039574739222	0.000822263144023982	0.000821857754013761
218	9.72667378427265	0.24	1.54863828367903	1.49005573801406	1.60722082934399	0.310435254111377	9.96871454245533	9.6522986159522	10.2851304689585	4.07	2.63	6.3	2.11863224479214	2.18808399005284	2.25753573531354	2.27322612615018	2.34774567630875	2.42226522646732	2.2705103061731	2.34582468328709	2.41913954488077	1.54863828367903	5.0345862863213	0.0461934588720924	14.0686249825885	0.372250052908887	0.379669831520751	0.365361543968447	0.475186964878558	0.483163312452397	0.467781738197509	0.472850294533667	0.480796847100715	0.465447192478808	0.000759039574739222	0.000822263144023982	0.000821857754013761
218	9.72667378427265	0.24	1.54912147218725	1.48980711931434	1.60843582506016	0.300641856679478	9.87429398274613	9.55355753374186	10.1950304317504	4.03	2.6	6.18	2.11863072761736	2.18975837759773	2.2608860275781	2.2758991391245	2.35230667690261	2.42871421468071	2.27279965014078	2.35089685817585	2.4275959705916	1.54912147218725	4.96222792927334	0.104936184797752	14.0189456026383	0.372250052908887	0.379669831520751	0.365361543968447	0.475186964878558	0.483163312452397	0.467781738197509	0.472850294533667	0.480796847100715	0.465447192478808	0.000759039574739222	0.000822263144023982	0.000821857754013761
218	9.72667378427265	0.24	1.54914736114721	1.49085835728883	1.6074363650056	0.313018663590277	10.1160425948389	9.79687766103095	10.4352075286468	4	2.59	6.19	2.18732750018827	2.2585867585937	2.32984601699913	2.35152885457958	2.42813750247611	2.50474615037264	2.34972533907876	2.42607862893639	2.50303422260488	1.54914736114721	4.96871542481482	0.150864963957523	14.0431086739449	0.372250052908887	0.379669831520751	0.365361543968447	0.475186964878558	0.483163312452397	0.467781738197509	0.472850294533667	0.480796847100715	0.465447192478808	0.000759039574739222	0.000822263144023982	0.000821857754013761
218	9.72667378427265	0.24	1.5492388226891	1.48977431164595	1.60870333373226	0.301616566565952	9.88783732930953	9.56740387666902	10.2082707819501	4.01	2.58	6.12	2.13078354903889	2.20214818862656	2.27351282821423	2.290081000675	2.36678086318026	2.44348072568551	2.28900646097767	2.36501695249695	2.44295028705223	1.5492388226891	4.93982900418979	-0.0626215833586983	13.8031277687594	0.372250052908887	0.379669831520751	0.365361543968447	0.475186964878558	0.483163312452397	0.467781738197509	0.472850294533667	0.480796847100715	0.465447192478808	0.000759039574739222	0.000822263144023982	0.000821857754013761
218	9.72667378427265	0.24	1.54925687264474	1.48984563314693	1.60866811214255	0.293577126913065	9.79556003584667	9.47195318516161	10.1191668865317	3.94	2.57	6.21	2.14047483139673	2.21360360490504	2.28673237841334	2.30439893111237	2.38312812943522	2.46185732775806	2.29999645979339	2.3770543707766	2.45598223547208	1.54925687264474	4.94209053644192	0.0442481356054602	13.8724049589117	0.372250052908887	0.379669831520751	0.365361543968447	0.475186964878558	0.483163312452397	0.467781738197509	0.472850294533667	0.480796847100715	0.465447192478808	0.000759039574739222	0.000822263144023982	0.000821857754013761
218	9.72667378427265	0.24	1.55005878937111	1.490636994763	1.60948058397921	0.300167313733941	9.75880888372185	9.44146554046946	10.0761522269742	4.03	2.59	6.33	2.09364628681932	2.16401721698894	2.23438814715855	2.24904444824529	2.3246385688053	2.4002326893653	2.24125278080271	2.31720537387534	2.39237552524755	1.55005878937111	5.00533520306095	-0.063059131279894	13.8824616130743	0.372250052908887	0.379669831520751	0.365361543968447	0.475186964878558	0.483163312452397	0.467781738197509	0.472850294533667	0.480796847100715	0.465447192478808	0.000759039574739222	0.000822263144023982	0.000821857754013761
218	9.72667378427265	0.24	1.55006521357719	1.49100947329212	1.60912095386226	0.300202918782809	9.72268310541385	9.4065413161711	10.0388248946566	4.01	2.55	6.22	2.09473123802803	2.16513246833299	2.23553369863795	2.25130535042583	2.32696883583378	2.40263232124173	2.24542904590751	2.31994897211405	2.39580151442845	1.55006521357719	4.95991876163021	0.241518094443424	14.1358338075876	0.372250052908887	0.379669831520751	0.365361543968447	0.475186964878558	0.483163312452397	0.467781738197509	0.472850294533667	0.480796847100715	0.465447192478808	0.000759039574739222	0.000822263144023982	0.000821857754013761
218	9.72667378427265	0.24	1.55100225462199	1.49238326064728	1.60962124859669	0.30187524537613	9.86984228558824	9.55018828131104	10.1894962898654	4.01	2.57	6.23	2.12651974482235	2.19769640978269	2.26887307474302	2.28544511513453	2.36194116537871	2.43843721562289	2.27945369357362	2.35537629408356	2.43182768673116	1.55100225462199	4.98593599430572	-0.0313823498403376	13.8845965500758	0.372250052908887	0.379669831520751	0.365361543968447	0.475186964878558	0.483163312452397	0.467781738197509	0.472850294533667	0.480796847100715	0.465447192478808	0.000759039574739222	0.000822263144023982	0.000821857754013761
218	9.72667378427265	0.24	1.55211871991179	1.49328571796788	1.61095172185571	0.302503864775967	9.76481546921129	9.44903399529297	10.0805969431296	4.02	2.58	6.2	2.0988475046227	2.16898982381318	2.23913214300366	2.25506759628333	2.33043070426818	2.40579381225303	2.25148037491969	2.32654293789246	2.40249661140896	1.55211871991179	4.97755586912212	0.123647375663398	14.0269892195366	0.372250052908887	0.379669831520751	0.365361543968447	0.475186964878558	0.483163312452397	0.467781738197509	0.472850294533667	0.480796847100715	0.465447192478808	0.000759039574739222	0.000822263144023982	0.000821857754013761
218	9.72667378427265	0.24	1.55221807975311	1.49388408681348	1.61055207269274	0.312554932490128	10.0625991742873	9.74477775468674	10.3804205938879	3.96	2.58	6.18	2.1958362558046	2.26745243973395	2.33906862366329	2.3632084193711	2.44028336900711	2.51735831864312	2.3601459964131	2.43714287631003	2.51382118220907	1.55221807975311	4.95228215802294	-0.0371878210222906	13.8212976072451	0.372250052908887	0.379669831520751	0.365361543968447	0.475186964878558	0.483163312452397	0.467781738197509	0.472850294533667	0.480796847100715	0.465447192478808	0.000759039574739222	0.000822263144023982	0.000821857754013761
218	9.72667378427265	0.24	1.55281712005362	1.49439089972854	1.6112433403787	0.298869707378107	9.72500688014091	9.4077832712	10.0422304890818	4.07	2.62	6.28	2.06518394181079	2.1348204421704	2.20445694253001	2.21590482264664	2.29062352147779	2.36534222030894	2.21170455232968	2.28744247321146	2.36216772972169	1.55281712005362	5.03804909686166	-0.0501915041468314	13.9681438313422	0.372250052908887	0.379669831520751	0.365361543968447	0.475186964878558	0.483163312452397	0.467781738197509	0.472850294533667	0.480796847100715	0.465447192478808	0.000759039574739222	0.000822263144023982	0.000821857754013761
218	9.72667378427265	0.24	1.55319916827285	1.49476487456745	1.61163346197826	0.308561910870661	9.81404799924163	9.50117301712361	10.1269229813596	4.05	2.56	6.19	2.09819582273623	2.1672897103368	2.23638359793737	2.25286311130079	2.32705021476604	2.40123731823129	2.24730283151912	2.3224708713436	2.39684122821025	1.55319916827285	4.96594130277582	-0.283203907383498	13.5765466923713	0.372250052908887	0.379669831520751	0.365361543968447	0.475186964878558	0.483163312452397	0.467781738197509	0.472850294533667	0.480796847100715	0.465447192478808	0.000759039574739222	0.000822263144023982	0.000821857754013761
218	9.72667378427265	0.24	1.55345898037542	1.4942166340307	1.61270132672014	0.291768003542091	9.54839636378577	9.23157347725726	9.86521925031428	4	2.59	6.28	2.05873783240099	2.12939266326743	2.20004749413387	2.21299071898773	2.28893943013407	2.36488814128042	2.20745508541124	2.28222466796674	2.35997708494588	1.55345898037542	4.9857483548487	-0.106696784297473	13.8397494220995	0.372250052908887	0.379669831520751	0.365361543968447	0.475186964878558	0.483163312452397	0.467781738197509	0.472850294533667	0.480796847100715	0.465447192478808	0.000759039574739222	0.000822263144023982	0.000821857754013761
218	9.72667378427265	0.24	1.55371508331756	1.49414041907222	1.61328974756291	0.304126114406067	9.85621843977001	9.53870223076759	10.1737346487724	4	2.58	6.11	2.13007245787777	2.20097649863337	2.27188053938896	2.29002392033059	2.36625228935996	2.44248065838933	2.28966269076817	2.36529807743525	2.44260637914983	1.55371508331756	4.91624071177239	-0.145718555465371	13.6793990877082	0.372250052908887	0.379669831520751	0.365361543968447	0.475186964878558	0.483163312452397	0.467781738197509	0.472850294533667	0.480796847100715	0.465447192478808	0.000759039574739222	0.000822263144023982	0.000821857754013761
218	9.72667378427265	0.24	1.55384814705078	1.49546756752169	1.61222872657986	0.298557909412808	9.70853298795091	9.39161097973466	10.0254549961672	4.03	2.59	6.32	2.08360908260712	2.15392093604977	2.22423278949242	2.23838804409846	2.31392294813502	2.38945785217157	2.23170933984919	2.30569537628629	2.38172541011422	1.55384814705078	5.02849557432471	-0.0207792539016973	13.9772947343049	0.372250052908887	0.379669831520751	0.365361543968447	0.475186964878558	0.483163312452397	0.467781738197509	0.472850294533667	0.480796847100715	0.465447192478808	0.000759039574739222	0.000822263144023982	0.000821857754013761
218	9.72667378427265	0.24	1.55401882588998	1.49497413750601	1.61306351427395	0.303754660307222	9.91119379911786	9.59162614703396	10.2307614512018	4.03	2.59	6.15	2.1276951550752	2.19858433847691	2.26947352187861	2.28571330220204	2.36186723294584	2.43802116368964	2.28515106556373	2.36133855710293	2.43701943977775	1.55401882588998	4.93967115640124	0.1260609130552	13.9836820501036	0.372250052908887	0.379669831520751	0.365361543968447	0.475186964878558	0.483163312452397	0.467781738197509	0.472850294533667	0.480796847100715	0.465447192478808	0.000759039574739222	0.000822263144023982	0.000821857754013761
218	9.72667378427265	0.24	1.55446850424836	1.49480489084988	1.61413211764684	0.297072334991824	9.70754464597147	9.38952732286274	10.0255619690802	4.03	2.56	6.26	2.08320098929692	2.15375768286983	2.22431437644274	2.23795633176071	2.31375449043136	2.38955264910202	2.23042248416725	2.3076110466847	2.38093383124754	1.55446850424836	4.97203045976208	-0.0175603485181401	13.8569662154817	0.372250052908887	0.379669831520751	0.365361543968447	0.475186964878558	0.483163312452397	0.467781738197509	0.472850294533667	0.480796847100715	0.465447192478808	0.000759039574739222	0.000822263144023982	0.000821857754013761
218	9.72667378427265	0.24	1.55571235620263	1.49676521257013	1.61465949983514	0.309179327261757	9.96457189285608	9.64735723173168	10.2817865539805	4	2.56	6.16	2.1528226781199	2.22360962006651	2.29439656201311	2.31429422668279	2.39039051307764	2.4664867994725	2.31004212416211	2.38650286105881	2.46343426582502	1.55571235620263	4.94512118878019	0.0177918122836482	13.8580419763005	0.372250052908887	0.379669831520751	0.365361543968447	0.475186964878558	0.483163312452397	0.467781738197509	0.472850294533667	0.480796847100715	0.465447192478808	0.000759039574739222	0.000822263144023982	0.000821857754013761
218	9.72667378427265	0.24	1.55623074080934	1.49709557019792	1.61536591142075	0.301557300668379	9.79361002400513	9.47618552557592	10.1110345224343	3.99	2.57	6.23	2.1182248645818	2.18917920199799	2.26013353941419	2.27755001263224	2.35384127650165	2.43013254037106	2.27226762195509	2.3492645886329	2.42364623196833	1.55623074080934	4.97015468486688	0.135312198231423	14.0075170686946	0.372250052908887	0.379669831520751	0.365361543968447	0.475186964878558	0.483163312452397	0.467781738197509	0.472850294533667	0.480796847100715	0.465447192478808	0.000759039574739222	0.000822263144023982	0.000821857754013761
218	9.72667378427265	0.24	1.55643855573445	1.49701082456341	1.61586628690549	0.300824141073403	9.88803754940635	9.56699385495147	10.2090812438612	3.97	2.58	6.23	2.14721282947946	2.21926776648564	2.29132270349182	2.3098061851713	2.38731733678329	2.46482848839528	2.30569705394035	2.38279380630473	2.45946749061305	1.55643855573445	4.97549485583312	-0.0382282525760953	13.8726912365179	0.372250052908887	0.379669831520751	0.365361543968447	0.475186964878558	0.483163312452397	0.467781738197509	0.472850294533667	0.480796847100715	0.465447192478808	0.000759039574739222	0.000822263144023982	0.000821857754013761
218	9.72667378427265	0.24	1.5568281389118	1.49782839164481	1.61582788617879	0.316613490676493	10.0762842335005	9.76101174832102	10.3915567186799	3.95	2.56	6.19	2.20151201298411	2.27261900285177	2.34372599271942	2.36957088161178	2.44610603185203	2.52264118209228	2.36427920772521	2.44252501727932	2.51634007973353	1.5568281389118	4.94022720431939	-0.0283666306483228	13.8142357316974	0.372250052908887	0.379669831520751	0.365361543968447	0.475186964878558	0.483163312452397	0.467781738197509	0.472850294533667	0.480796847100715	0.465447192478808	0.000759039574739222	0.000822263144023982	0.000821857754013761
218	9.72667378427265	0.24	1.55696578143663	1.49734470126272	1.61658686161055	0.306044310861671	10.0137299579196	9.69259561078411	10.3348643050551	3.99	2.56	6.16	2.16955245874342	2.2414339072627	2.31331535578198	2.33310691807303	2.41040724060986	2.4877075631467	2.32964135889657	2.40667724597068	2.48320623542149	1.55696578143663	4.94040134481214	0.0350869329962628	13.8737380940031	0.372250052908887	0.379669831520751	0.365361543968447	0.475186964878558	0.483163312452397	0.467781738197509	0.472850294533667	0.480796847100715	0.465447192478808	0.000759039574739222	0.000822263144023982	0.000821857754013761
218	9.72667378427265	0.24	1.55778371347285	1.49918663496382	1.61638079198187	0.301431859217081	9.91977324813151	9.59816385524559	10.2413826410174	4	2.61	6.12	2.14412344211056	2.21596741652998	2.2878113909494	2.30522626222824	2.38246837122336	2.45971048021848	2.30739367471866	2.38417310034414	2.46148801609802	1.55778371347285	4.945284131922	-0.111668396625664	13.7833414675513	0.372250052908887	0.379669831520751	0.365361543968447	0.475186964878558	0.483163312452397	0.467781738197509	0.472850294533667	0.480796847100715	0.465447192478808	0.000759039574739222	0.000822263144023982	0.000821857754013761
218	9.72667378427265	0.24	1.55797768418623	1.49953850239104	1.61641686598143	0.310022918913173	9.84965451743114	9.53671630491498	10.1625927299473	3.97	2.6	6.22	2.14403917145789	2.21439376358672	2.28474835571555	2.30684659293361	2.38254355468234	2.45824051643107	2.30427388267668	2.38110478223808	2.45529426435394	1.55797768418623	4.97351344310176	-0.0536348328358088	13.8643005721839	0.372250052908887	0.379669831520751	0.365361543968447	0.475186964878558	0.483163312452397	0.467781738197509	0.472850294533667	0.480796847100715	0.465447192478808	0.000759039574739222	0.000822263144023982	0.000821857754013761
218	9.72667378427265	0.24	1.55842867677044	1.49863529608762	1.61822205745326	0.304525652234624	9.91444145472596	9.595350835071	10.2335320743809	3.98	2.6	6.18	2.15319236017108	2.22479614999105	2.29639993981102	2.31619031223752	2.39321455185879	2.47023879148006	2.31488305295038	2.39142812220441	2.47008646219588	1.55842867677044	4.94254801794038	-0.0819815830323485	13.7748481046338	0.372250052908887	0.379669831520751	0.365361543968447	0.475186964878558	0.483163312452397	0.467781738197509	0.472850294533667	0.480796847100715	0.465447192478808	0.000759039574739222	0.000822263144023982	0.000821857754013761
218	9.72667378427265	0.24	1.55868464943631	1.49896951109211	1.61839978778051	0.301190855451959	9.77583714446947	9.45871284222214	10.0929614467168	3.96	2.59	6.22	2.13010593412341	2.20152245446182	2.27293897480024	2.2923082997577	2.36916301373648	2.44601772771526	2.288265556232	2.36547351044878	2.44173780460419	1.55868464943631	4.91068371661805	0.105319417424292	13.9285501509274	0.372250052908887	0.379669831520751	0.365361543968447	0.475186964878558	0.483163312452397	0.467781738197509	0.472850294533667	0.480796847100715	0.465447192478808	0.000759039574739222	0.000822263144023982	0.000821857754013761
218	9.72667378427265	0.24	1.55890087341603	1.49963025157823	1.61817149525383	0.317826576667998	10.1266409522117	9.81067893872678	10.4426029656967	4.02	2.59	6.22	2.17835587277394	2.24851184382825	2.31866781488256	2.34039229537002	2.41576679968397	2.49114130399791	2.3370470926183	2.41355248577351	2.48727703513143	1.55890087341603	4.93828300075896	0.138105528227087	13.9980636012309	0.372250052908887	0.379669831520751	0.365361543968447	0.475186964878558	0.483163312452397	0.467781738197509	0.472850294533667	0.480796847100715	0.465447192478808	0.000759039574739222	0.000822263144023982	0.000821857754013761
218	9.72667378427265	0.24	1.55934901723685	1.49986833054938	1.61882970392431	0.296459342081448	9.79688975617183	9.47547381028741	10.1183057020563	4	2.61	6.19	2.11401763561476	2.18572687059041	2.25743610556605	2.27252278594167	2.3496086473362	2.42669450873074	2.27053107226354	2.34960384646827	2.42464365616969	1.55934901723685	4.96290718520572	-0.080714406916299	13.8453801743879	0.372250052908887	0.379669831520751	0.365361543968447	0.475186964878558	0.483163312452397	0.467781738197509	0.472850294533667	0.480796847100715	0.465447192478808	0.000759039574739222	0.000822263144023982	0.000821857754013761
218	9.72667378427265	0.24	1.55975799035352	1.50127444819496	1.61824153251208	0.312395336292193	9.96953264617847	9.65453369796927	10.2845315943877	4	2.54	6.16	2.15409814775917	2.22438001450808	2.29466188125699	2.31562481775958	2.39117682315523	2.46672882855087	2.30964718426521	2.38487333879303	2.45968825029628	1.55975799035352	4.94253867867369	0.100839751204302	13.903114135628	0.372250052908887	0.379669831520751	0.365361543968447	0.475186964878558	0.483163312452397	0.467781738197509	0.472850294533667	0.480796847100715	0.465447192478808	0.000759039574739222	0.000822263144023982	0.000821857754013761
218	9.72667378427265	0.24	1.56008533234376	1.50111901739369	1.61905164729384	0.310455635882618	9.91996624231321	9.60511261966145	10.234819864965	4	2.58	6.24	2.14224966733933	2.21247217227963	2.28269467721993	2.30278570184439	2.37827054508633	2.45375538832828	2.29720669222477	2.37194123639008	2.44856675549536	1.56008533234376	4.96150064280901	-0.0924056729565261	13.7958724950997	0.372250052908887	0.379669831520751	0.365361543968447	0.475186964878558	0.483163312452397	0.467781738197509	0.472850294533667	0.480796847100715	0.465447192478808	0.000759039574739222	0.000822263144023982	0.000821857754013761
218	9.72667378427265	0.24	1.56017473527691	1.50177791249447	1.61857155805935	0.294726662878978	9.74108970126412	9.42017195770999	10.0620074448182	3.97	2.58	6.14	2.11598712105987	2.1880726217629	2.26015812246593	2.27643242762856	2.35398383128739	2.43153523494623	2.27524123962553	2.35210142635694	2.42859592759557	1.56017473527691	4.938140800303	-0.0627423099557557	13.7789372418015	0.372250052908887	0.379669831520751	0.365361543968447	0.475186964878558	0.483163312452397	0.467781738197509	0.472850294533667	0.480796847100715	0.465447192478808	0.000759039574739222	0.000822263144023982	0.000821857754013761
218	9.72667378427265	0.24	1.56040258138764	1.50110174615825	1.61970341661704	0.304092160779568	9.73499537370112	9.42135918374225	10.04863156366	4.04	2.54	6.21	2.08333698744938	2.15269108619466	2.22204518493993	2.23724954990886	2.31172738385361	2.38620521779836	2.23107291034271	2.30501687555332	2.37803511973564	1.56040258138764	4.93969212580667	-0.0599301887097255	13.7609474712271	0.372250052908887	0.379669831520751	0.365361543968447	0.475186964878558	0.483163312452397	0.467781738197509	0.472850294533667	0.480796847100715	0.465447192478808	0.000759039574739222	0.000822263144023982	0.000821857754013761
218	9.72667378427265	0.24	1.56063391384359	1.50099406732522	1.62027376036197	0.302460648957561	9.87610392024262	9.55669081151617	10.1955170289691	4	2.55	6.14	2.1338157894042	2.20513427696287	2.27645276452154	2.2940142783465	2.37068707718044	2.44735987601438	2.29050326524918	2.36605151935761	2.4441314421253	1.56063391384359	4.90665562810085	0.0231930846187544	13.8113732749765	0.372250052908887	0.379669831520751	0.365361543968447	0.475186964878558	0.483163312452397	0.467781738197509	0.472850294533667	0.480796847100715	0.465447192478808	0.000759039574739222	0.000822263144023982	0.000821857754013761
218	9.72667378427265	0.24	1.56064203962197	1.50202935981085	1.61925471943309	0.309775448651977	9.86920319645764	9.55546242302305	10.1829439698922	4.07	2.58	6.34	2.10132316304363	2.17031728653271	2.23931141002179	2.25513664410046	2.32918102663249	2.40322540916452	2.2480038238664	2.32010623566504	2.39468543737131	1.56064203962197	5.0345287306905	0.0266705431152362	14.023439663831	0.372250052908887	0.379669831520751	0.365361543968447	0.475186964878558	0.483163312452397	0.467781738197509	0.472850294533667	0.480796847100715	0.465447192478808	0.000759039574739222	0.000822263144023982	0.000821857754013761
218	9.72667378427265	0.24	1.5611399887498	1.50249841803698	1.61978155946263	0.305136581364992	9.82375231124259	9.50803589962525	10.1394687228599	4.02	2.61	6.21	2.11365086659522	2.18383510591216	2.2540193452291	2.27118304894888	2.34659817883586	2.42201330872283	2.26956737700263	2.34523061728744	2.42161532551379	1.5611399887498	4.97046194160596	-0.127994726105591	13.7808117710077	0.372250052908887	0.379669831520751	0.365361543968447	0.475186964878558	0.483163312452397	0.467781738197509	0.472850294533667	0.480796847100715	0.465447192478808	0.000759039574739222	0.000822263144023982	0.000821857754013761
218	9.72667378427265	0.24	1.56148522072223	1.50268977848111	1.62028066296335	0.309529334467476	9.94475220513108	9.62842769559452	10.2610767146676	3.93	2.54	6.09	2.18255566214961	2.25425956554825	2.32596346894689	2.35055355165443	2.42777672067783	2.50499988970123	2.34653150259041	2.42406212595917	2.50094076894744	1.56148522072223	4.90053387024468	-0.0586850043768991	13.6801606690003	0.372250052908887	0.379669831520751	0.365361543968447	0.475186964878558	0.483163312452397	0.467781738197509	0.472850294533667	0.480796847100715	0.465447192478808	0.000759039574739222	0.000822263144023982	0.000821857754013761
218	9.72667378427265	0.24	1.56195276007493	1.50202419508964	1.62188132506022	0.30883631528405	10.0111786798579	9.69222423765271	10.3301331220631	4.07	2.58	6.17	2.1305357251008	2.20064799418738	2.27076026327396	2.28638206481584	2.36162296909851	2.43686387338117	2.28306383796261	2.35875256221274	2.43659778938525	1.56195276007493	4.93870691552262	0.0351773350886446	13.9093567084891	0.372250052908887	0.379669831520751	0.365361543968447	0.475186964878558	0.483163312452397	0.467781738197509	0.472850294533667	0.480796847100715	0.465447192478808	0.000759039574739222	0.000822263144023982	0.000821857754013761
218	9.72667378427265	0.24	1.562467741517	1.50306820438141	1.6218672786526	0.300894980608057	9.92086022992531	9.59880508793708	10.2429153719135	3.96	2.6	6.07	2.16205126046531	2.23459151097525	2.30713176148518	2.3267360415302	2.40480172776502	2.48286741399984	2.32961269143491	2.40662321902177	2.4847884051221	1.562467741517	4.91667331628929	0.0102206101981866	13.8345969584948	0.372250052908887	0.379669831520751	0.365361543968447	0.475186964878558	0.483163312452397	0.467781738197509	0.472850294533667	0.480796847100715	0.465447192478808	0.000759039574739222	0.000822263144023982	0.000821857754013761
218	9.72667378427265	0.24	1.56250770336479	1.50369625554938	1.6213191511802	0.308111390136841	9.77017299439881	9.45836759221083	10.0819783965868	4.04	2.58	6.3	2.09345167995514	2.16246459752953	2.23147751510392	2.24834945350355	2.32246874510162	2.39658803669969	2.24059701018733	2.3137355081599	2.38915325654649	1.56250770336479	4.97773014957661	0.222541407287827	14.1245499980697	0.372250052908887	0.379669831520751	0.365361543968447	0.475186964878558	0.483163312452397	0.467781738197509	0.472850294533667	0.480796847100715	0.465447192478808	0.000759039574739222	0.000822263144023982	0.000821857754013761
218	9.72667378427265	0.24	1.56405954960006	1.50493570196405	1.62318339723606	0.3025875400306	9.90217644537407	9.58201638046262	10.2223365102855	3.98	2.56	6.2	2.14838421822455	2.22016731725619	2.29195041628782	2.31079104109854	2.38800057407569	2.46521010705284	2.30639754134756	2.38228846629679	2.46067282502476	1.56405954960006	4.98068466396586	-0.0625522242317226	13.816382351544	0.372250052908887	0.379669831520751	0.365361543968447	0.475186964878558	0.483163312452397	0.467781738197509	0.472850294533667	0.480796847100715	0.465447192478808	0.000759039574739222	0.000822263144023982	0.000821857754013761
218	9.72667378427265	0.24	1.56421331170021	1.50550336663394	1.62292325676648	0.311475339638147	10.0380440720508	9.72019995187518	10.3558881922263	3.96	2.57	6.2	2.18714241536274	2.25866052817436	2.33017864098597	2.35345553641529	2.43041197846873	2.50736842052216	2.34950019287346	2.42604208278022	2.50243063807526	1.56421331170021	4.95043968361788	0.183404396430897	14.011952321782	0.372250052908887	0.379669831520751	0.365361543968447	0.475186964878558	0.483163312452397	0.467781738197509	0.472850294533667	0.480796847100715	0.465447192478808	0.000759039574739222	0.000822263144023982	0.000821857754013761
218	9.72667378427265	0.24	1.56421511766355	1.50526090853302	1.62316932679409	0.302806614282005	9.70280413222064	9.38925299313661	10.0163552713047	4.03	2.6	6.32	2.08052301678674	2.15000142601491	2.21947983524309	2.23475644475441	2.30938543061093	2.38401441646746	2.22964193272514	2.30320645451364	2.37739581806053	1.56421511766355	4.99752991073876	0.00379542393366373	13.9469838292542	0.372250052908887	0.379669831520751	0.365361543968447	0.475186964878558	0.483163312452397	0.467781738197509	0.472850294533667	0.480796847100715	0.465447192478808	0.000759039574739222	0.000822263144023982	0.000821857754013761
218	9.72667378427265	0.24	1.56506353495089	1.50581474933012	1.62431232057166	0.301401939453776	9.76603327085601	9.44938579246555	10.0826807492465	4.01	2.6	6.22	2.10220689073767	2.17265152339706	2.24309615605646	2.25908373611364	2.33478528796304	2.41048683981244	2.25585425693223	2.33201383750565	2.40797928187957	1.56506353495089	4.9409234852091	-0.0117418734148958	13.856431824098	0.372250052908887	0.379669831520751	0.365361543968447	0.475186964878558	0.483163312452397	0.467781738197509	0.472850294533667	0.480796847100715	0.465447192478808	0.000759039574739222	0.000822263144023982	0.000821857754013761
218	9.72667378427265	0.24	1.56602534720885	1.50595765678379	1.62609303763391	0.301489940067948	9.83053412664001	9.51186190877919	10.1492063445008	4.01	2.62	6.17	2.11760529824947	2.18855060668842	2.25949591512736	2.27581725299671	2.35206307515157	2.42830889730643	2.27771776745148	2.35287964851963	2.43044211865218	1.56602534720885	4.95251302993829	-0.115763284253725	13.7861389100719	0.372250052908887	0.379669831520751	0.365361543968447	0.475186964878558	0.483163312452397	0.467781738197509	0.472850294533667	0.480796847100715	0.465447192478808	0.000759039574739222	0.000822263144023982	0.000821857754013761
218	9.72667378427265	0.24	1.56603690860226	1.50674727561754	1.62532654158698	0.308294062403433	9.92949029510979	9.61273615855403	10.2462444316655	4.01	2.57	6.28	2.14079702782327	2.21133951467659	2.28188200152992	2.30083283535406	2.37664874313523	2.45246465091641	2.29332493749775	2.36967684680629	2.44424624939337	1.56603690860226	4.99773813323204	-0.0362026519419669	13.8868443567539	0.372250052908887	0.379669831520751	0.365361543968447	0.475186964878558	0.483163312452397	0.467781738197509	0.472850294533667	0.480796847100715	0.465447192478808	0.000759039574739222	0.000822263144023982	0.000821857754013761
218	9.72667378427265	0.24	1.5663003009497	1.5071538054226	1.6254467964768	0.304156825971997	9.79276992891672	9.47732059034606	10.1082192674874	4.04	2.6	6.25	2.09617352986077	2.16594394094061	2.23571435202046	2.25109129810792	2.32601809353295	2.40094488895798	2.24862996885493	2.32332605614087	2.39735863320056	1.5663003009497	4.98955082624489	0.070007656010148	14.0269231916116	0.372250052908887	0.379669831520751	0.365361543968447	0.475186964878558	0.483163312452397	0.467781738197509	0.472850294533667	0.480796847100715	0.465447192478808	0.000759039574739222	0.000822263144023982	0.000821857754013761
218	9.72667378427265	0.24	1.5663940972145	1.50744994238973	1.62533825203927	0.303701791409974	9.89995082278352	9.5807057763575	10.2191958692095	3.96	2.58	6.17	2.15861080213501	2.23053930321098	2.30246780428696	2.32311355363246	2.40052355990909	2.47793356618571	2.32066310596921	2.39647018846394	2.47559720394132	1.5663940972145	4.95380659121189	-0.107016679826668	13.7565694208134	0.372250052908887	0.379669831520751	0.365361543968447	0.475186964878558	0.483163312452397	0.467781738197509	0.472850294533667	0.480796847100715	0.465447192478808	0.000759039574739222	0.000822263144023982	0.000821857754013761
218	9.72667378427265	0.24	1.56649103685036	1.5066373170201	1.62634475668063	0.291455623491142	9.62539641581012	9.30577703876387	9.94501579285637	4.02	2.58	6.19	2.06886074665602	2.13991854014142	2.21097633362682	2.22307603003282	2.2994305539899	2.37578507794698	2.219239536483	2.29552482443067	2.37338176226021	1.56649103685036	4.97200467378783	-0.0168096542791716	13.8781875311977	0.372250052908887	0.379669831520751	0.365361543968447	0.475186964878558	0.483163312452397	0.467781738197509	0.472850294533667	0.480796847100715	0.465447192478808	0.000759039574739222	0.000822263144023982	0.000821857754013761
218	9.72667378427265	0.24	1.56736984570579	1.50754529490366	1.62719439650793	0.295460893405948	9.8654057608648	9.54096555445137	10.1898459672782	4.03	2.63	6.25	2.11427902367586	2.18617500935384	2.25807099503183	2.27103196893424	2.34825833313894	2.42548469734363	2.27006902996329	2.34690705007144	2.42468804351901	1.56736984570579	4.9886926455766	-0.0144847511554452	13.9795066368221	0.372250052908887	0.379669831520751	0.365361543968447	0.475186964878558	0.483163312452397	0.467781738197509	0.472850294533667	0.480796847100715	0.465447192478808	0.000759039574739222	0.000822263144023982	0.000821857754013761
218	9.72667378427265	0.24	1.56757758116817	1.50888277079905	1.62627239153728	0.313883984926992	10.0919831531233	9.77421681868593	10.4097494875607	4.06	2.62	6.28	2.1544372640816	2.22447946233463	2.29452166058766	2.31275277487263	2.38794191640325	2.46313105793387	2.30873822758499	2.38513779991794	2.45894676107481	1.56757758116817	5.01698577387425	-0.0112882882237655	14.0040969486479	0.372250052908887	0.379669831520751	0.365361543968447	0.475186964878558	0.483163312452397	0.467781738197509	0.472850294533667	0.480796847100715	0.465447192478808	0.000759039574739222	0.000822263144023982	0.000821857754013761
218	9.72667378427265	0.24	1.56780193588316	1.50909831713172	1.62650555463461	0.304029654110835	9.82756874112325	9.51090331212031	10.1442341701262	4.05	2.63	6.24	2.09946919196253	2.16937099734667	2.23927280273082	2.25412278967159	2.32917378501785	2.40422478036411	2.25453035527602	2.32804333877912	2.40345485424337	1.56780193588316	5.0182960725249	-0.0644670966677334	13.9163183567694	0.372250052908887	0.379669831520751	0.365361543968447	0.475186964878558	0.483163312452397	0.467781738197509	0.472850294533667	0.480796847100715	0.465447192478808	0.000759039574739222	0.000822263144023982	0.000821857754013761
218	9.72667378427265	0.24	1.56819195967603	1.50880383624384	1.62758008310821	0.295759452366753	9.67846645869696	9.3604021676541	9.99653074973982	4	2.56	6.24	2.08850994564063	2.15947702838966	2.2304441111387	2.24512313322048	2.32141189569901	2.39770065817755	2.23841792625712	2.31412331302728	2.39081187974329	1.56819195967603	4.98007983022035	-0.0185658353038783	13.8792110331753	0.372250052908887	0.379669831520751	0.365361543968447	0.475186964878558	0.483163312452397	0.467781738197509	0.472850294533667	0.480796847100715	0.465447192478808	0.000759039574739222	0.000822263144023982	0.000821857754013761
218	9.72667378427265	0.24	1.56829203482417	1.50954578459932	1.62703828504902	0.304095680960713	9.7508251335358	9.43668156275651	10.0649687043151	4	2.61	6.24	2.10658718627025	2.17671467933567	2.2468421724011	2.26468757357433	2.34007816891559	2.41546876425685	2.26189111939079	2.33624546478356	2.41389676605415	1.56829203482417	4.95685064776309	0.166300647663685	14.0462920312813	0.372250052908887	0.379669831520751	0.365361543968447	0.475186964878558	0.483163312452397	0.467781738197509	0.472850294533667	0.480796847100715	0.465447192478808	0.000759039574739222	0.000822263144023982	0.000821857754013761
218	9.72667378427265	0.24	1.56832485960459	1.50827102648675	1.62837869272244	0.302495217686595	9.93778827117959	9.61640649559281	10.2591700467664	4.03	2.62	6.18	2.13181034687449	2.20305577465531	2.27430120243613	2.28996351218906	2.36649444293888	2.44302537368869	2.28981135152343	2.36703996370349	2.44255827536867	1.56832485960459	4.97264270039089	-0.00627503914558882	13.943330017269	0.372250052908887	0.379669831520751	0.365361543968447	0.475186964878558	0.483163312452397	0.467781738197509	0.472850294533667	0.480796847100715	0.465447192478808	0.000759039574739222	0.000822263144023982	0.000821857754013761
218	9.72667378427265	0.24	1.56834080483711	1.50869024891296	1.62799136076126	0.29548006696485	9.75125085661891	9.43057959154745	10.0719221216904	4.07	2.62	6.26	2.07169990771941	2.14214463742109	2.21258936712278	2.22308102721177	2.29867322156547	2.37426541591918	2.22096174221746	2.29560291338323	2.37320807357441	1.56834080483711	4.99433357561865	0.161868038961325	14.1637452892775	0.372250052908887	0.379669831520751	0.365361543968447	0.475186964878558	0.483163312452397	0.467781738197509	0.472850294533667	0.480796847100715	0.465447192478808	0.000759039574739222	0.000822263144023982	0.000821857754013761
218	9.72667378427265	0.24	1.56844114115567	1.50860463356229	1.62827764874906	0.309684541168085	10.0483260741864	9.72882308642017	10.3678290619525	3.99	2.56	6.17	2.17709512478195	2.2485928168296	2.32009050887726	2.34114751349122	2.41803282826335	2.49491814303548	2.33657966913307	2.41350906385545	2.4907084741794	1.56844114115567	4.93436205257575	-0.154757257171338	13.6647562792952	0.372250052908887	0.379669831520751	0.365361543968447	0.475186964878558	0.483163312452397	0.467781738197509	0.472850294533667	0.480796847100715	0.465447192478808	0.000759039574739222	0.000822263144023982	0.000821857754013761
218	9.72667378427265	0.24	1.56849276922991	1.50874598366049	1.62823955479934	0.307282995607662	9.78526590443782	9.47237102219503	10.0981607866806	4.01	2.55	6.14	2.10679009536591	2.17638236928077	2.24597464319563	2.26394323800413	2.3387266529696	2.41351006793507	2.25926184523416	2.33449988607927	2.40841138895282	1.56849276922991	4.92535154849685	0.0821036023463739	13.9005432900415	0.372250052908887	0.379669831520751	0.365361543968447	0.475186964878558	0.483163312452397	0.467781738197509	0.472850294533667	0.480796847100715	0.465447192478808	0.000759039574739222	0.000822263144023982	0.000821857754013761
218	9.72667378427265	0.24	1.56861320906522	1.5088674639274	1.62835895420304	0.298904003257801	9.72164168492339	9.4045537951654	10.0387295746814	4.02	2.59	6.23	2.08781073257077	2.15820423701808	2.22859774146539	2.24306629542847	2.31869446170791	2.39432262798735	2.23963946167106	2.31514745347806	2.39098086171676	1.56861320906522	4.97643332539527	0.037830422788454	13.9634437806685	0.372250052908887	0.379669831520751	0.365361543968447	0.475186964878558	0.483163312452397	0.467781738197509	0.472850294533667	0.480796847100715	0.465447192478808	0.000759039574739222	0.000822263144023982	0.000821857754013761
218	9.72667378427265	0.24	1.56907417731381	1.50941554931236	1.62873280531525	0.300460800667499	9.86149834697704	9.54103955454809	10.181957139406	3.99	2.6	6.17	2.13350835886196	2.20516737551409	2.27682639216621	2.29408115869207	2.37113339955591	2.44818564041975	2.29328666366877	2.37096833080541	2.44639708162563	1.56907417731381	4.95318786679609	0.142578297838106	14.021408565178	0.372250052908887	0.379669831520751	0.365361543968447	0.475186964878558	0.483163312452397	0.467781738197509	0.472850294533667	0.480796847100715	0.465447192478808	0.000759039574739222	0.000822263144023982	0.000821857754013761
218	9.72667378427265	0.24	1.56908847849633	1.50942887454093	1.62874808245172	0.300477103998006	9.76087987077308	9.44370307293455	10.0780566686116	4	2.59	6.17	2.10632315807473	2.17706625845937	2.247809358844	2.26417600842034	2.34022076443896	2.41626552045758	2.26272975093861	2.33556289631961	2.41328518587154	1.56908847849633	4.9381509601021	-0.128871527349368	13.7205281816163	0.372250052908887	0.379669831520751	0.365361543968447	0.475186964878558	0.483163312452397	0.467781738197509	0.472850294533667	0.480796847100715	0.465447192478808	0.000759039574739222	0.000822263144023982	0.000821857754013761
218	9.72667378427265	0.24	1.56915746279858	1.51025803502027	1.62805689057688	0.303607911695114	9.83976892311073	9.52239412370942	10.157143722512	3.96	2.57	6.14	2.14221726972667	2.21361588728239	2.2850145048381	2.30506188094097	2.38188799657609	2.45871411221121	2.30126958246546	2.37922136908325	2.45491468907723	1.56915746279858	4.93717928901094	-0.185689176626199	13.6276814585964	0.372250052908887	0.379669831520751	0.365361543968447	0.475186964878558	0.483163312452397	0.467781738197509	0.472850294533667	0.480796847100715	0.465447192478808	0.000759039574739222	0.000822263144023982	0.000821857754013761
218	9.72667378427265	0.24	1.5692049476891	1.51024575079545	1.62816414458275	0.299873300891003	9.73717022226433	9.42030881269088	10.0540316318378	4.02	2.57	6.19	2.09056590245331	2.16088415547758	2.23120240850185	2.24593456980576	2.32147880171456	2.39702303362335	2.24096778991306	2.3158956925224	2.39179186317387	1.5692049476891	4.9745262571585	0.126109356300431	14.0308227150196	0.372250052908887	0.379669831520751	0.365361543968447	0.475186964878558	0.483163312452397	0.467781738197509	0.472850294533667	0.480796847100715	0.465447192478808	0.000759039574739222	0.000822263144023982	0.000821857754013761
218	9.72667378427265	0.24	1.56921968720158	1.50897534405515	1.629464030348	0.294663968762344	9.67888124779218	9.35996485204997	9.9977976435344	4.02	2.54	6.27	2.08058881041408	2.15147944888625	2.22237008735841	2.23563881314924	2.31181237616372	2.3879859391782	2.22624053351226	2.30275494752078	2.37785862251374	1.56921968720158	4.94797063854218	0.100364280819639	13.9620638539978	0.372250052908887	0.379669831520751	0.365361543968447	0.475186964878558	0.483163312452397	0.467781738197509	0.472850294533667	0.480796847100715	0.465447192478808	0.000759039574739222	0.000822263144023982	0.000821857754013761
218	9.72667378427265	0.24	1.56922896343552	1.51028852091557	1.62816940595547	0.303846276783161	9.79983226646871	9.48392368323474	10.1157408497027	4.01	2.57	6.34	2.11243649095522	2.18280154674	2.25316660252477	2.27039273554904	2.34601929860752	2.421645861666	2.26101144556532	2.33655526776344	2.41139930995541	1.56922896343552	4.99643467380278	0.0589542389077108	14.0000352148223	0.372250052908887	0.379669831520751	0.365361543968447	0.475186964878558	0.483163312452397	0.467781738197509	0.472850294533667	0.480796847100715	0.465447192478808	0.000759039574739222	0.000822263144023982	0.000821857754013761
218	9.72667378427265	0.24	1.56924159718091	1.51057305306611	1.6279101412957	0.313457589207581	10.0009260338549	9.6857148094578	10.316137258252	4.01	2.58	6.17	2.15640646188674	2.22658440275336	2.29676234361998	2.31752934901351	2.39295086183417	2.46837237465482	2.31486588906463	2.39053547820582	2.46512245478743	1.56924159718091	4.95790548343662	0.090859600439232	13.9560030188115	0.372250052908887	0.379669831520751	0.365361543968447	0.475186964878558	0.483163312452397	0.467781738197509	0.472850294533667	0.480796847100715	0.465447192478808	0.000759039574739222	0.000822263144023982	0.000821857754013761
218	9.72667378427265	0.24	1.56929769353689	1.51048706081524	1.62810832625855	0.299495701452184	9.82133634117877	9.50144840827	10.1412242740875	4.06	2.63	6.21	2.09171553987246	2.16213791460225	2.23256028933204	2.24510381846944	2.32069035946783	2.39627690046621	2.24490930048998	2.32247622772839	2.39720515411024	1.56929769353689	5.00256021368897	0.17112190330092	14.1539241177686	0.372250052908887	0.379669831520751	0.365361543968447	0.475186964878558	0.483163312452397	0.467781738197509	0.472850294533667	0.480796847100715	0.465447192478808	0.000759039574739222	0.000822263144023982	0.000821857754013761
218	9.72667378427265	0.24	1.56945807140141	1.50968994908356	1.62922619371927	0.30813262699456	9.94379812889881	9.62646745869357	10.2611287991041	4.01	2.57	6.17	2.14496196506299	2.21566933730092	2.28637670953885	2.30544658463651	2.38144423517283	2.45744188570916	2.30175578347094	2.37763386980907	2.45435165939344	1.56945807140141	4.96573977832714	-0.016870988783676	13.8583952603783	0.372250052908887	0.379669831520751	0.365361543968447	0.475186964878558	0.483163312452397	0.467781738197509	0.472850294533667	0.480796847100715	0.465447192478808	0.000759039574739222	0.000822263144023982	0.000821857754013761
218	9.72667378427265	0.24	1.56958408813753	1.5097148233945	1.62945335288056	0.299886674370955	9.87267021657675	9.55140967584941	10.1939307573041	3.97	2.59	6.22	2.14758071642899	2.21981434116399	2.29204796589899	2.31068695486716	2.38840663874264	2.46612632261812	2.30740644375409	2.38599859201872	2.46208193811099	1.56958408813753	4.92328521613298	-0.0573988938983245	13.8229671646444	0.372250052908887	0.379669831520751	0.365361543968447	0.475186964878558	0.483163312452397	0.467781738197509	0.472850294533667	0.480796847100715	0.465447192478808	0.000759039574739222	0.000822263144023982	0.000821857754013761
218	9.72667378427265	0.24	1.56979387773699	1.51035706989414	1.62923068557984	0.304065691372057	9.844257422112	9.5270812575603	10.1614335866637	3.99	2.59	6.18	2.1309080226541	2.20185034122638	2.27279265979867	2.29135009170051	2.36763385732433	2.44391762294814	2.28821184324534	2.36538857448882	2.44356283012227	1.56979387773699	4.94221651336176	0.10408584899644	13.9639389693063	0.372250052908887	0.379669831520751	0.365361543968447	0.475186964878558	0.483163312452397	0.467781738197509	0.472850294533667	0.480796847100715	0.465447192478808	0.000759039574739222	0.000822263144023982	0.000821857754013761
218	9.72667378427265	0.24	1.57020734228011	1.51027704160314	1.63013764295709	0.306984970463529	10.0080984415531	9.68785406947846	10.3283428136278	3.99	2.57	6.2	2.16639382410817	2.23800673496463	2.30961964582109	2.32944860764753	2.40645150233259	2.48345439701765	2.32450555911436	2.4019643276428	2.47876965452137	1.57020734228011	4.93566580175433	0.0675550033324837	13.8898260856815	0.372250052908887	0.379669831520751	0.365361543968447	0.475186964878558	0.483163312452397	0.467781738197509	0.472850294533667	0.480796847100715	0.465447192478808	0.000759039574739222	0.000822263144023982	0.000821857754013761
218	9.72667378427265	0.24	1.57040630633692	1.51049895002375	1.63031366265009	0.295173704702381	9.84526304884408	9.52126178212941	10.1692643155587	4.04	2.63	6.16	2.10508766592654	2.1767221914666	2.24835671700667	2.26056518864384	2.33749049553818	2.41441580243253	2.26219878921223	2.34041325049029	2.41559268736168	1.57040630633692	4.98257015507806	-0.141198629935741	13.8133832548553	0.372250052908887	0.379669831520751	0.365361543968447	0.475186964878558	0.483163312452397	0.467781738197509	0.472850294533667	0.480796847100715	0.465447192478808	0.000759039574739222	0.000822263144023982	0.000821857754013761
218	9.72667378427265	0.24	1.57064070609848	1.51172766522393	1.62955374697302	0.304180330565343	9.75731015616641	9.44302051662545	10.0715997957074	4.01	2.6	6.26	2.1024726922744	2.17244875379372	2.24242481531305	2.25957804681359	2.33478300571392	2.40998796461424	2.25627956456226	2.32955342845935	2.40471387866449	1.57064070609848	4.97905911677106	0.0226983684458069	13.9507354598089	0.372250052908887	0.379669831520751	0.365361543968447	0.475186964878558	0.483163312452397	0.467781738197509	0.472850294533667	0.480796847100715	0.465447192478808	0.000759039574739222	0.000822263144023982	0.000821857754013761
218	9.72667378427265	0.24	1.5710817854142	1.51094770503833	1.63121586579007	0.28888393388633	9.58960867214159	9.26918351679612	9.91003382748707	3.97	2.61	6.18	2.08019597054231	2.15210598460151	2.2240159986607	2.23769252042431	2.3150470114831	2.3924015025419	2.23840459572316	2.31473435954251	2.39105470118424	1.5710817854142	4.92346290590308	0.0380421511657987	13.8821054577837	0.372250052908887	0.379669831520751	0.365361543968447	0.475186964878558	0.483163312452397	0.467781738197509	0.472850294533667	0.480796847100715	0.465447192478808	0.000759039574739222	0.000822263144023982	0.000821857754013761
218	9.72667378427265	0.24	1.57147095194134	1.51123929630913	1.63170260757355	0.297553224674527	9.64308724070062	9.32754489865142	9.95862958274982	4.02	2.57	6.18	2.07395366749409	2.14411362969778	2.21427359190147	2.22857998651086	2.30397081614807	2.37936164578527	2.22514591993079	2.30025313668669	2.37367286937549	1.57147095194134	4.90229514847449	0.104304452157039	13.9168298658299	0.372250052908887	0.379669831520751	0.365361543968447	0.475186964878558	0.483163312452397	0.467781738197509	0.472850294533667	0.480796847100715	0.465447192478808	0.000759039574739222	0.000822263144023982	0.000821857754013761
218	9.72667378427265	0.24	1.57156595670424	1.51264746294762	1.63048445046085	0.30110084123199	9.8620652596511	9.54207532748698	10.1820551918152	4.02	2.62	6.21	2.12053478935595	2.19164613150215	2.26275747364834	2.27849546004491	2.35490395428471	2.43131244852451	2.2784113340031	2.35311623353436	2.43146909791614	1.57156595670424	4.999890541438	-0.00656402150336255	13.9917001596039	0.372250052908887	0.379669831520751	0.365361543968447	0.475186964878558	0.483163312452397	0.467781738197509	0.472850294533667	0.480796847100715	0.465447192478808	0.000759039574739222	0.000822263144023982	0.000821857754013761
218	9.72667378427265	0.24	1.57166342029087	1.51271133546223	1.63061550511952	0.304914435470793	9.98230751931684	9.66132731104093	10.3032877275927	3.99	2.6	6.2	2.1586039274046	2.23031965712755	2.30203538685049	2.32084091850465	2.39794668020941	2.47505244191418	2.3200665867078	2.39718397000433	2.47236321136625	1.57166342029087	5.00143176589993	-0.0807564231617086	13.8681872918275	0.372250052908887	0.379669831520751	0.365361543968447	0.475186964878558	0.483163312452397	0.467781738197509	0.472850294533667	0.480796847100715	0.465447192478808	0.000759039574739222	0.000822263144023982	0.000821857754013761
218	9.72667378427265	0.24	1.57189256736583	1.51160405070615	1.6321810840255	0.296590285047728	9.75447906223869	9.43455495322972	10.0744031712477	4.01	2.57	6.2	2.09978335176491	2.17098663811551	2.24218992446611	2.25658796787822	2.33310847134687	2.40962897481552	2.25171562753235	2.32778774143055	2.40497790773005	1.57189256736583	4.92189050757869	0.0812919525113054	13.8972380008751	0.372250052908887	0.379669831520751	0.365361543968447	0.475186964878558	0.483163312452397	0.467781738197509	0.472850294533667	0.480796847100715	0.465447192478808	0.000759039574739222	0.000822263144023982	0.000821857754013761
218	9.72667378427265	0.24	1.57210687792396	1.51269523437357	1.63151852147434	0.303923835334301	9.88842023815009	9.56971435275824	10.2071261235419	4.1	2.6	6.33	2.08756290027904	2.15708624840832	2.22660959653761	2.2383203831591	2.31286449735199	2.38740861154488	2.23228520311618	2.30727897090356	2.38058508781959	1.57210687792396	5.03682320683073	0.056847336396092	14.0857145207006	0.372250052908887	0.379669831520751	0.365361543968447	0.475186964878558	0.483163312452397	0.467781738197509	0.472850294533667	0.480796847100715	0.465447192478808	0.000759039574739222	0.000822263144023982	0.000821857754013761
218	9.72667378427265	0.24	1.57213020086353	1.5123198927406	1.63194050898647	0.305053479356341	10.0128778492109	9.69102023553732	10.3347354628845	4.01	2.58	6.15	2.15981907780095	2.23155086634872	2.30328265489648	2.32147411537631	2.39857478185103	2.47567544832576	2.31953346301176	2.3962025720199	2.47250933119794	1.57213020086353	4.92797823772994	0.0816427085377366	13.9049286223461	0.372250052908887	0.379669831520751	0.365361543968447	0.475186964878558	0.483163312452397	0.467781738197509	0.472850294533667	0.480796847100715	0.465447192478808	0.000759039574739222	0.000822263144023982	0.000821857754013761
218	9.72667378427265	0.24	1.57247985464967	1.51301304499883	1.6319466643005	0.299738763417962	9.6884355534668	9.37305899464441	10.0038121122892	4.04	2.59	6.27	2.07354824847472	2.14331720133523	2.21308615419575	2.22684748034453	2.30177451278662	2.37670154522871	2.22175233138271	2.29611094431653	2.37021606645411	1.57247985464967	5.00348234618135	-0.0423425372866997	13.9147993322527	0.372250052908887	0.379669831520751	0.365361543968447	0.475186964878558	0.483163312452397	0.467781738197509	0.472850294533667	0.480796847100715	0.465447192478808	0.000759039574739222	0.000822263144023982	0.000821857754013761
218	9.72667378427265	0.24	1.57263053891741	1.51322588420586	1.63203519362896	0.304218150147615	9.94254792208934	9.62232025757266	10.262775586606	4.01	2.58	6.22	2.14161811415849	2.21289046309573	2.28416281203297	2.30155240574175	2.37814731548542	2.45474222522909	2.29764721937134	2.37229871647729	2.4489060333265	1.57263053891741	4.93616809857211	0.109079558516031	13.9644560476691	0.372250052908887	0.379669831520751	0.365361543968447	0.475186964878558	0.483163312452397	0.467781738197509	0.472850294533667	0.480796847100715	0.465447192478808	0.000759039574739222	0.000822263144023982	0.000821857754013761
218	9.72667378427265	0.24	1.57270175538049	1.51383475888077	1.63156875188022	0.297118907473905	9.63664483491443	9.3209853767684	9.95230429306045	3.95	2.54	6.22	2.10246783782358	2.17366887844649	2.2448699190694	2.26299106662002	2.33962830023901	2.416265533858	2.25573875879475	2.33269059498036	2.40847748695931	1.57270175538049	4.93658945772881	0.00198969272920395	13.810689170225	0.372250052908887	0.379669831520751	0.365361543968447	0.475186964878558	0.483163312452397	0.467781738197509	0.472850294533667	0.480796847100715	0.465447192478808	0.000759039574739222	0.000822263144023982	0.000821857754013761
218	9.72667378427265	0.24	1.57292920300568	1.51294706284211	1.63291134316925	0.308749188104961	9.96092241257954	9.6435043472601	10.278340477899	3.97	2.57	6.16	2.16437220572655	2.2356129926266	2.30685377952666	2.32826334109249	2.40489864073786	2.48153394038324	2.32437954939274	2.40187241180609	2.47723788581195	1.57292920300568	4.91643864505939	0.0606433986694623	13.8746363603353	0.372250052908887	0.379669831520751	0.365361543968447	0.475186964878558	0.483163312452397	0.467781738197509	0.472850294533667	0.480796847100715	0.465447192478808	0.000759039574739222	0.000822263144023982	0.000821857754013761
218	9.72667378427265	0.24	1.57302234028783	1.51260037225225	1.6334443083234	0.305954487146385	9.92644885139208	9.60804622686573	10.2448514759184	3.98	2.58	6.18	2.15304970339955	2.2243999717175	2.29575024003545	2.31566286958596	2.39240200236956	2.46914113515316	2.31324477402472	2.38849488534384	2.46408234117733	1.57302234028783	4.94500652753133	-0.0533491995415085	13.8042159053237	0.372250052908887	0.379669831520751	0.365361543968447	0.475186964878558	0.483163312452397	0.467781738197509	0.472850294533667	0.480796847100715	0.465447192478808	0.000759039574739222	0.000822263144023982	0.000821857754013761
218	9.72667378427265	0.24	1.57314692349551	1.51390169043618	1.63239215655485	0.300791670976303	9.85088066155083	9.53101868318507	10.1707426399166	3.93	2.56	6.19	2.16131206294152	2.23384592058025	2.30637977821898	2.32778082490476	2.40590139151003	2.48402195811531	2.32187408028139	2.399944140889	2.47889762263603	1.57314692349551	4.92792437711632	-0.0127432322805516	13.777003064109	0.372250052908887	0.379669831520751	0.365361543968447	0.475186964878558	0.483163312452397	0.467781738197509	0.472850294533667	0.480796847100715	0.465447192478808	0.000759039574739222	0.000822263144023982	0.000821857754013761
218	9.72667378427265	0.24	1.57346824779691	1.51438237652503	1.6325541190688	0.303128177438567	10.0382140212969	9.71407082008127	10.3623572225125	3.98	2.57	6.08	2.1790055542752	2.25171552817917	2.32442550208314	2.34385401496924	2.4220647216509	2.50027542833256	2.34389509264209	2.42247007850336	2.50141977785493	1.57346824779691	4.9147523776097	-0.038859373349931	13.7817586261705	0.372250052908887	0.379669831520751	0.365361543968447	0.475186964878558	0.483163312452397	0.467781738197509	0.472850294533667	0.480796847100715	0.465447192478808	0.000759039574739222	0.000822263144023982	0.000821857754013761
218	9.72667378427265	0.24	1.57366280165463	1.51362126908121	1.63370433422806	0.290362651266153	9.68153058779006	9.35919441469685	10.0038667608833	3.98	2.59	6.13	2.0971967696565	2.16942546274712	2.24165415583773	2.25558051454549	2.33326403718078	2.41094755981607	2.25468679388681	2.33346906621148	2.41072472046353	1.57366280165463	4.92504104631631	-0.0993032953981763	13.7667723566071	0.372250052908887	0.379669831520751	0.365361543968447	0.475186964878558	0.483163312452397	0.467781738197509	0.472850294533667	0.480796847100715	0.465447192478808	0.000759039574739222	0.000822263144023982	0.000821857754013761
218	9.72667378427265	0.24	1.57378067125597	1.51464546278974	1.6329158797222	0.311649614165538	10.0323139218893	9.71478026541199	10.3498475783666	3.98	2.57	6.25	2.17789783510935	2.24908378518982	2.32026973527028	2.34250404696669	2.41907025382106	2.49563646067543	2.33435423694227	2.41195589691314	2.48869768378767	1.57378067125597	4.97803601423024	0.0975745784500215	13.9868261382192	0.372250052908887	0.379669831520751	0.365361543968447	0.475186964878558	0.483163312452397	0.467781738197509	0.472850294533667	0.480796847100715	0.465447192478808	0.000759039574739222	0.000822263144023982	0.000821857754013761
218	9.72667378427265	0.24	1.57379052652115	1.51342028645327	1.63416076658903	0.30241576193564	9.80253178011308	9.48546441397952	10.1195991462466	4.02	2.59	6.17	2.10609512005609	2.17649483939496	2.24689455873382	2.26275021687409	2.33838639241285	2.41402256795161	2.2615948184529	2.33719247058088	2.41535988094255	1.57379052652115	4.94380937849536	0.0797867474367028	13.9505884942238	0.372250052908887	0.379669831520751	0.365361543968447	0.475186964878558	0.483163312452397	0.467781738197509	0.472850294533667	0.480796847100715	0.465447192478808	0.000759039574739222	0.000822263144023982	0.000821857754013761
218	9.72667378427265	0.24	1.57380379499746	1.51369366986143	1.63391392013349	0.300056984012676	9.90708865098263	9.58483882651544	10.2293384754498	4	2.61	6.11	2.13646708659766	2.20829679141559	2.28012649623352	2.2964131271414	2.37362034371747	2.45082756029353	2.29781635008723	2.37606868935459	2.45215087075072	1.57380379499746	4.93307947757922	0.139620414713546	14.0203541128001	0.372250052908887	0.379669831520751	0.365361543968447	0.475186964878558	0.483163312452397	0.467781738197509	0.472850294533667	0.480796847100715	0.465447192478808	0.000759039574739222	0.000822263144023982	0.000821857754013761
218	9.72667378427265	0.24	1.57425724028889	1.51455801236755	1.63395646821023	0.297525139133735	9.65030334885678	9.33450366340452	9.96610303430904	3.99	2.58	6.22	2.08815227039403	2.15879746524806	2.22944266010209	2.24541478403932	2.32138039593248	2.39734600782564	2.24018294014148	2.31713614778194	2.38934389393319	1.57425724028889	4.9471473827394	-0.162375228198263	13.7207770801263	0.372250052908887	0.379669831520751	0.365361543968447	0.475186964878558	0.483163312452397	0.467781738197509	0.472850294533667	0.480796847100715	0.465447192478808	0.000759039574739222	0.000822263144023982	0.000821857754013761
218	9.72667378427265	0.24	1.57474340345622	1.51452602388613	1.63496078302631	0.299383903165866	9.75783527269488	9.4399309138506	10.0757396315392	3.95	2.53	6.1	2.12946485680535	2.20117789858099	2.27289094035663	2.29207038251244	2.36925941832513	2.44644845413783	2.28782390036301	2.3647087958315	2.44204497698628	1.57474340345622	4.88495055866003	-0.0490533807368938	13.6754407715201	0.372250052908887	0.379669831520751	0.365361543968447	0.475186964878558	0.483163312452397	0.467781738197509	0.472850294533667	0.480796847100715	0.465447192478808	0.000759039574739222	0.000822263144023982	0.000821857754013761
218	9.72667378427265	0.24	1.57483301948123	1.51450538117227	1.6351606577902	0.303958483349595	10.0034020222884	9.68101664968862	10.3257873948881	4.04	2.6	6.31	2.13879853222729	2.21002218431657	2.28124583640584	2.29656788489339	2.37304537894829	2.44952287300319	2.29051436964207	2.36699017397784	2.44410313914027	1.57483301948123	4.98178966582296	-0.0208848584944182	13.9474229416086	0.372250052908887	0.379669831520751	0.365361543968447	0.475186964878558	0.483163312452397	0.467781738197509	0.472850294533667	0.480796847100715	0.465447192478808	0.000759039574739222	0.000822263144023982	0.000821857754013761
218	9.72667378427265	0.24	1.57484451555007	1.51439128238995	1.63529774871018	0.304330507364167	10.0234423549875	9.70069492016047	10.3461897898144	4.04	2.63	6.15	2.14414687183277	2.21548381299748	2.2868207541622	2.30243389243342	2.37903712949608	2.45564036655874	2.30448397746192	2.38074979196915	2.4575167745184	1.57484451555007	4.96281766803612	0.0595737335305349	13.9924018145143	0.372250052908887	0.379669831520751	0.365361543968447	0.475186964878558	0.483163312452397	0.467781738197509	0.472850294533667	0.480796847100715	0.465447192478808	0.000759039574739222	0.000822263144023982	0.000821857754013761
218	9.72667378427265	0.24	1.57514465771827	1.51534556234438	1.63494375309216	0.303009220550098	10.0008614668478	9.67783346309052	10.323889470605	4.01	2.62	6.34	2.15651550917843	2.22849596871602	2.3004764282536	2.31787799649042	2.39524443444523	2.47261087240004	2.31257089937993	2.38912551032412	2.46628167499921	1.57514465771827	5.00926967047584	0.113745625362097	14.1212693249869	0.372250052908887	0.379669831520751	0.365361543968447	0.475186964878558	0.483163312452397	0.467781738197509	0.472850294533667	0.480796847100715	0.465447192478808	0.000759039574739222	0.000822263144023982	0.000821857754013761
218	9.72667378427265	0.24	1.5751687252232	1.51483308276473	1.63550436768167	0.297042740695962	9.81173552428837	9.49028214950408	10.1331888990727	4.04	2.59	6.23	2.09691249675587	2.16793879377115	2.23896509078644	2.25162314903466	2.3278897814274	2.40415641382015	2.24727683713481	2.32475821867553	2.40160215080938	1.5751687252232	4.9768649640364	0.0959517752824876	14.0125826433938	0.372250052908887	0.379669831520751	0.365361543968447	0.475186964878558	0.483163312452397	0.467781738197509	0.472850294533667	0.480796847100715	0.465447192478808	0.000759039574739222	0.000822263144023982	0.000821857754013761
218	9.72667378427265	0.24	1.57519459850446	1.51557654156523	1.6348126554437	0.296441873772985	9.74668634065156	9.42690407511504	10.0664686061881	4.02	2.59	6.27	2.09509812421733	2.16616867074512	2.23723921727292	2.2511835365164	2.32754885918327	2.40391418185013	2.24568067051163	2.32284721209344	2.39875022933875	1.57519459850446	4.98904868807538	-0.0186203498779771	13.9257347496916	0.372250052908887	0.379669831520751	0.365361543968447	0.475186964878558	0.483163312452397	0.467781738197509	0.472850294533667	0.480796847100715	0.465447192478808	0.000759039574739222	0.000822263144023982	0.000821857754013761
218	9.72667378427265	0.24	1.57541416959619	1.51567074985807	1.63515758933432	0.307299915046767	10.0315257004876	9.71076913222537	10.3522822687499	3.95	2.55	6.09	2.19242500335683	2.26484302819849	2.33726105304016	2.36007320384797	2.43802881904244	2.5159844342369	2.35746703736011	2.43575110305849	2.51432531563508	1.57541416959619	4.90376151272609	-0.0546747739480902	13.6884884145449	0.372250052908887	0.379669831520751	0.365361543968447	0.475186964878558	0.483163312452397	0.467781738197509	0.472850294533667	0.480796847100715	0.465447192478808	0.000759039574739222	0.000822263144023982	0.000821857754013761
218	9.72667378427265	0.24	1.57557702714343	1.51584424419169	1.63530981009517	0.29926353246636	9.75319770643235	9.43535323883826	10.0710421740264	4.02	2.64	6.29	2.09379016372251	2.16432272387116	2.23485528401981	2.2493843124594	2.32515830216709	2.40093229187478	2.24828257773729	2.32294162693193	2.39867137696564	1.57557702714343	4.99554171260322	-0.0719299837762174	13.9240389715879	0.372250052908887	0.379669831520751	0.365361543968447	0.475186964878558	0.483163312452397	0.467781738197509	0.472850294533667	0.480796847100715	0.465447192478808	0.000759039574739222	0.000822263144023982	0.000821857754013761
218	9.72667378427265	0.24	1.57584704980481	1.51687798365725	1.63481611595236	0.309603980181858	9.83463417348186	9.52186693938289	10.1474014075808	4.01	2.57	6.25	2.11876788245666	2.18836360087117	2.25795931928568	2.27693466147	2.35172572511599	2.42651678876198	2.27062811954537	2.34463074173851	2.41916573190191	1.57584704980481	4.98354281189797	-0.0293363757906281	13.8607454865186	0.372250052908887	0.379669831520751	0.365361543968447	0.475186964878558	0.483163312452397	0.467781738197509	0.472850294533667	0.480796847100715	0.465447192478808	0.000759039574739222	0.000822263144023982	0.000821857754013761
218	9.72667378427265	0.24	1.57594479742541	1.5162078428841	1.63568175196673	0.302121778467992	9.84673750638823	9.52801822679458	10.1654567859819	3.94	2.52	6.15	2.15460406755208	2.22667717235456	2.29875027715705	2.3197945990094	2.39739344966255	2.4749923003157	2.31351205881526	2.391537010202	2.46692292083246	1.57594479742541	4.90634541227155	-0.05501490944393	13.6952246072582	0.372250052908887	0.379669831520751	0.365361543968447	0.475186964878558	0.483163312452397	0.467781738197509	0.472850294533667	0.480796847100715	0.465447192478808	0.000759039574739222	0.000822263144023982	0.000821857754013761
218	9.72667378427265	0.24	1.57666646890516	1.5171169017963	1.63621603601401	0.304928630851187	9.90089690607199	9.58254511009479	10.2192487020492	4.01	2.55	6.21	2.13165493550833	2.20247288307091	2.27329083063349	2.29070752835766	2.36680952916566	2.44291152997366	2.28482377221416	2.35992473589796	2.43686097035863	1.57666646890516	4.95261774174942	0.0199370015912321	13.8587258093999	0.372250052908887	0.379669831520751	0.365361543968447	0.475186964878558	0.483163312452397	0.467781738197509	0.472850294533667	0.480796847100715	0.465447192478808	0.000759039574739222	0.000822263144023982	0.000821857754013761
218	9.72667378427265	0.24	1.57672241439291	1.51710879226726	1.63633603651855	0.303310942540772	9.89578381295452	9.57637799523844	10.2151896306706	3.94	2.56	6.14	2.16550018415824	2.23772721586368	2.30995424756912	2.33152109781591	2.40928550969904	2.48704992158216	2.32816769310198	2.40504830239721	2.48287880986443	1.57672241439291	4.89830438363446	-0.0907136732317914	13.690466206114	0.372250052908887	0.379669831520751	0.365361543968447	0.475186964878558	0.483163312452397	0.467781738197509	0.472850294533667	0.480796847100715	0.465447192478808	0.000759039574739222	0.000822263144023982	0.000821857754013761
218	9.72667378427265	0.24	1.57687001310066	1.51639798909229	1.63734203710903	0.300542959340214	9.8345309720442	9.51501095985331	10.1540509842351	4.02	2.61	6.23	2.11225387036165	2.18318467488261	2.25411547940358	2.26931740603355	2.34552250220215	2.42172759837074	2.26680863694405	2.34404832117243	2.42028312851186	1.57687001310066	4.97440308777062	-0.145479147923721	13.7921750378326	0.372250052908887	0.379669831520751	0.365361543968447	0.475186964878558	0.483163312452397	0.467781738197509	0.472850294533667	0.480796847100715	0.465447192478808	0.000759039574739222	0.000822263144023982	0.000821857754013761
218	9.72667378427265	0.24	1.57713377059447	1.51748198728494	1.63678555390399	0.30716391686153	9.99405392261649	9.6743933989098	10.3137144463232	3.96	2.58	6.16	2.18027503447488	2.25231550570726	2.32435597693964	2.34649868048692	2.42403149997781	2.50156431946869	2.34526121037065	2.42132660775139	2.49883235074903	1.57713377059447	4.91173893342646	-0.0757879450631559	13.7008363634139	0.372250052908887	0.379669831520751	0.365361543968447	0.475186964878558	0.483163312452397	0.467781738197509	0.472850294533667	0.480796847100715	0.465447192478808	0.000759039574739222	0.000822263144023982	0.000821857754013761
218	9.72667378427265	0.24	1.57721089118875	1.51774051244807	1.63668126992943	0.30037514998487	9.65392707815305	9.3401495806958	9.9677045756103	4.01	2.53	6.21	2.07825596138652	2.1480738962071	2.21789183102768	2.23338897644025	2.30841852471691	2.38344807299357	2.22514010065111	2.30106384904474	2.37521424876794	1.57721089118875	4.9533828837747	0.160112881449248	13.9800512280366	0.372250052908887	0.379669831520751	0.365361543968447	0.475186964878558	0.483163312452397	0.467781738197509	0.472850294533667	0.480796847100715	0.465447192478808	0.000759039574739222	0.000822263144023982	0.000821857754013761
218	9.72667378427265	0.24	1.57725303182016	1.51747485017158	1.63703121346875	0.307241703127092	10.0531938104301	9.73170044936455	10.3746871714956	4	2.58	6.14	2.16932870444196	2.24099395760874	2.31265921077553	2.3317505843245	2.40878155505993	2.48581252579537	2.32946477360996	2.40667133704967	2.48344490302574	1.57725303182016	4.94897915422558	0.0103217616237109	13.8765317020076	0.372250052908887	0.379669831520751	0.365361543968447	0.475186964878558	0.483163312452397	0.467781738197509	0.472850294533667	0.480796847100715	0.465447192478808	0.000759039574739222	0.000822263144023982	0.000821857754013761
218	9.72667378427265	0.24	1.57751110876584	1.51809728743114	1.63692493010054	0.302148259072625	9.93268293246617	9.61120195867169	10.2541639062606	3.94	2.57	6.2	2.17493400882213	2.24768244404402	2.3204308792659	2.34187527241422	2.42020765439082	2.49854003636742	2.33727601857936	2.41356400009833	2.49179682536413	1.57751110876584	4.92683015463896	0.0330563527062223	13.849955057772	0.372250052908887	0.379669831520751	0.365361543968447	0.475186964878558	0.483163312452397	0.467781738197509	0.472850294533667	0.480796847100715	0.465447192478808	0.000759039574739222	0.000822263144023982	0.000821857754013761
218	9.72667378427265	0.24	1.57760126707253	1.51749029307743	1.63771224106763	0.303202276853798	9.84048174431879	9.52277922391545	10.1581842647221	4.01	2.54	6.23	2.12029807097688	2.19103624785952	2.26177442474216	2.2787437535545	2.35476805453162	2.43079235550875	2.27148567190248	2.34717668329561	2.42177089898322	1.57760126707253	4.95334506604552	-0.191917938281322	13.6770661369763	0.372250052908887	0.379669831520751	0.365361543968447	0.475186964878558	0.483163312452397	0.467781738197509	0.472850294533667	0.480796847100715	0.465447192478808	0.000759039574739222	0.000822263144023982	0.000821857754013761
218	9.72667378427265	0.24	1.57762472341778	1.51708346758185	1.63816597925371	0.296113141467929	9.79172830911298	9.47021488541098	10.113241732815	3.98	2.56	6.11	2.12348438469058	2.19557659621488	2.26766880773918	2.28402982127748	2.36157254407331	2.43911526686914	2.28216138118905	2.36044224134478	2.43638522032071	1.57762472341778	4.91850172256985	0.0762124053088305	13.8906054981674	0.372250052908887	0.379669831520751	0.365361543968447	0.475186964878558	0.483163312452397	0.467781738197509	0.472850294533667	0.480796847100715	0.465447192478808	0.000759039574739222	0.000822263144023982	0.000821857754013761
218	9.72667378427265	0.24	1.57767754137536	1.51847090056776	1.63688418218296	0.308660674194719	9.96572654245178	9.64808952123871	10.2833635636648	3.97	2.58	6.16	2.16742654419796	2.23878314901404	2.31013975383011	2.33180283511341	2.40857108078227	2.48533932645113	2.33068438284653	2.40606038727488	2.48302638948375	1.57767754137536	4.93262019673229	0.246292448209221	14.0789959346964	0.372250052908887	0.379669831520751	0.365361543968447	0.475186964878558	0.483163312452397	0.467781738197509	0.472850294533667	0.480796847100715	0.465447192478808	0.000759039574739222	0.000822263144023982	0.000821857754013761
218	9.72667378427265	0.24	1.57793178820112	1.51857114070584	1.6372924356964	0.298498190994614	9.78173814129916	9.46238091601342	10.1010953665849	3.97	2.58	6.13	2.12806058393513	2.19988304905861	2.27170551418209	2.28974673585629	2.36702614054953	2.44430554524277	2.28948404588723	2.36486647703408	2.44265193734504	1.57793178820112	4.92720976436791	0.0515606576427375	13.8657051493884	0.372250052908887	0.379669831520751	0.365361543968447	0.475186964878558	0.483163312452397	0.467781738197509	0.472850294533667	0.480796847100715	0.465447192478808	0.000759039574739222	0.000822263144023982	0.000821857754013761
218	9.72667378427265	0.24	1.57799391826121	1.5185105226149	1.63747731390752	0.309858907352007	9.982449246127	9.66517031801264	10.2997281742414	3.98	2.61	6.19	2.16453575194646	2.23559105264436	2.30664635334225	2.32785217848224	2.40426867397028	2.48068516945832	2.32707573782444	2.40420878803073	2.47998507030112	1.57799391826121	4.94903099202078	-0.0918910282958725	13.7533370516963	0.372250052908887	0.379669831520751	0.365361543968447	0.475186964878558	0.483163312452397	0.467781738197509	0.472850294533667	0.480796847100715	0.465447192478808	0.000759039574739222	0.000822263144023982	0.000821857754013761
218	9.72667378427265	0.24	1.57829910152803	1.51794503580902	1.63865316724703	0.299705257507007	9.79921541612106	9.48020730550392	10.1182235267382	4.04	2.62	6.22	2.09787569294567	2.16846901855023	2.2390623441548	2.25305030942	2.32886524670689	2.40468018399377	2.25106647274935	2.32672836894925	2.40264255310133	1.57829910152803	4.94301598087423	0.047081862434759	13.9354989367516	0.372250052908887	0.379669831520751	0.365361543968447	0.475186964878558	0.483163312452397	0.467781738197509	0.472850294533667	0.480796847100715	0.465447192478808	0.000759039574739222	0.000822263144023982	0.000821857754013761
218	9.72667378427265	0.24	1.57830322445456	1.51819991755086	1.63840653135827	0.302530758475999	9.9566278129976	9.63466389561449	10.2785917303807	3.99	2.61	6.24	2.15420250107102	2.22619001237352	2.29817752367602	2.31630267224261	2.39370712457018	2.47111157689774	2.3131976844638	2.38990722488524	2.46731418312956	1.57830322445456	4.96463919381795	-0.0524194848512249	13.872207289078	0.372250052908887	0.379669831520751	0.365361543968447	0.475186964878558	0.483163312452397	0.467781738197509	0.472850294533667	0.480796847100715	0.465447192478808	0.000759039574739222	0.000822263144023982	0.000821857754013761
218	9.72667378427265	0.24	1.57836394393245	1.51829275134221	1.63843513652268	0.307268276026574	9.99226729548404	9.67274226319915	10.3117923277689	4.06	2.64	6.28	2.13200313061467	2.20243076639827	2.27285840218186	2.28866187807398	2.3642645087016	2.43986713932922	2.28678864932231	2.36317775461903	2.43937142272029	1.57836394393245	4.98929569570916	-0.110665976884231	13.8462393466139	0.372250052908887	0.379669831520751	0.365361543968447	0.475186964878558	0.483163312452397	0.467781738197509	0.472850294533667	0.480796847100715	0.465447192478808	0.000759039574739222	0.000822263144023982	0.000821857754013761
218	9.72667378427265	0.24	1.57851472983116	1.51943769018905	1.63759176947326	0.313237283216059	10.0275783033321	9.71136520132758	10.3437914053366	4.02	2.58	6.29	2.15878905388326	2.22908168207198	2.29937431026071	2.3196777165373	2.39520906266531	2.47074040879332	2.31340523471549	2.38763624588377	2.46387326757176	1.57851472983116	4.98781423339202	-0.0908688454871244	13.816883558646	0.372250052908887	0.379669831520751	0.365361543968447	0.475186964878558	0.483163312452397	0.467781738197509	0.472850294533667	0.480796847100715	0.465447192478808	0.000759039574739222	0.000822263144023982	0.000821857754013761
218	9.72667378427265	0.24	1.57889326230542	1.51986055473123	1.63792596987961	0.306290369240994	9.92685163656282	9.60868774485639	10.2450155282692	4.01	2.61	6.27	2.13712925208246	2.2078941034313	2.27865895478014	2.29654802830634	2.37259157114785	2.44863511398935	2.29342141323232	2.36845978722958	2.44531652380779	1.57889326230542	4.98599006471143	0.114926803535969	14.0459230032723	0.372250052908887	0.379669831520751	0.365361543968447	0.475186964878558	0.483163312452397	0.467781738197509	0.472850294533667	0.480796847100715	0.465447192478808	0.000759039574739222	0.000822263144023982	0.000821857754013761
218	9.72667378427265	0.24	1.57899157892549	1.51930219671173	1.63868096113924	0.305944927539008	9.95281465016919	9.63355912510957	10.2720701752288	4.01	2.58	6.18	2.14276612268708	2.21377725312125	2.28478838355542	2.3026184021597	2.37892702677564	2.45523565139158	2.30045818917967	2.37555796628631	2.45197731511008	1.57899157892549	4.96980798117394	0.140424256688048	14.0417248705699	0.372250052908887	0.379669831520751	0.365361543968447	0.475186964878558	0.483163312452397	0.467781738197509	0.472850294533667	0.480796847100715	0.465447192478808	0.000759039574739222	0.000822263144023982	0.000821857754013761
218	9.72667378427265	0.24	1.57900212512941	1.51967658475629	1.63832766550253	0.307580743778914	10.0497921101717	9.72866332003954	10.3709209003039	4.03	2.6	6.18	2.15592163905809	2.22708542433828	2.29824920961847	2.31576799236307	2.39220806939632	2.46864814642958	2.31465421206846	2.39089021242321	2.4679460822635	1.57900212512941	4.94570604091178	-0.16293266119263	13.7107772565407	0.372250052908887	0.379669831520751	0.365361543968447	0.475186964878558	0.483163312452397	0.467781738197509	0.472850294533667	0.480796847100715	0.465447192478808	0.000759039574739222	0.000822263144023982	0.000821857754013761
218	9.72667378427265	0.24	1.57932307442403	1.51986532727344	1.63878082157461	0.301360618716968	9.88664900985501	9.56605930913508	10.2072387105749	4.02	2.6	6.24	2.12466760061523	2.19587210899206	2.2670766173689	2.28278799874665	2.35929163495412	2.4357952711616	2.27941210174848	2.35604933149407	2.43094383625331	1.57932307442403	5.00948689889562	-0.00134640686647618	13.9626537324706	0.372250052908887	0.379669831520751	0.365361543968447	0.475186964878558	0.483163312452397	0.467781738197509	0.472850294533667	0.480796847100715	0.465447192478808	0.000759039574739222	0.000822263144023982	0.000821857754013761
218	9.72667378427265	0.24	1.57958115163366	1.51915838902827	1.64000391423906	0.303828153507476	10.0499606267461	9.72597499588761	10.3739462576046	4	2.57	6.18	2.16902909266477	2.24128244096502	2.31353578926527	2.33154994911877	2.40921709112384	2.4868842331289	2.32738435836668	2.40582401699507	2.4830142767174	1.57958115163366	4.9662802555906	0.284928710383469	14.1642891892256	0.372250052908887	0.379669831520751	0.365361543968447	0.475186964878558	0.483163312452397	0.467781738197509	0.472850294533667	0.480796847100715	0.465447192478808	0.000759039574739222	0.000822263144023982	0.000821857754013761
218	9.72667378427265	0.24	1.57959688135645	1.52001065509195	1.63918310762095	0.311964131695266	9.88544248493237	9.57278668509279	10.198098284772	3.96	2.55	6.23	2.15637153341413	2.22680056194151	2.29722959046888	2.32064641068801	2.39644080406025	2.4722351974325	2.31317736302874	2.3889919990822	2.46402925234432	1.57959688135645	4.93453814985549	-0.171718089989263	13.6292978743427	0.372250052908887	0.379669831520751	0.365361543968447	0.475186964878558	0.483163312452397	0.467781738197509	0.472850294533667	0.480796847100715	0.465447192478808	0.000759039574739222	0.000822263144023982	0.000821857754013761
218	9.72667378427265	0.24	1.57968750587186	1.51932155853665	1.64005345320707	0.295904543239984	9.78310177740597	9.46171078998874	10.1044927648232	3.98	2.54	6.22	2.1218161152517	2.19388897728846	2.26596183932521	2.28226527163002	2.35978819591696	2.4373111202039	2.27455705706952	2.35200598431035	2.42934756069887	1.57968750587186	4.93607208891414	-0.173362906835627	13.6962392860233	0.372250052908887	0.379669831520751	0.365361543968447	0.475186964878558	0.483163312452397	0.467781738197509	0.472850294533667	0.480796847100715	0.465447192478808	0.000759039574739222	0.000822263144023982	0.000821857754013761
218	9.72667378427265	0.24	1.5798546779761	1.52051258931189	1.63919676664031	0.309646260234055	10.0499215560386	9.73033922430477	10.3695038877724	4.01	2.6	6.22	2.166363114591	2.23751493772722	2.30866676086343	2.32823262152309	2.40470087127809	2.4811691210331	2.32658596056367	2.40212301260362	2.47883683529345	1.5798546779761	4.94825240491563	-0.126299739943054	13.7666341539992	0.372250052908887	0.379669831520751	0.365361543968447	0.475186964878558	0.483163312452397	0.467781738197509	0.472850294533667	0.480796847100715	0.465447192478808	0.000759039574739222	0.000822263144023982	0.000821857754013761
218	9.72667378427265	0.24	1.58013257579513	1.52094040826302	1.63932474332725	0.307902492942749	9.99726166520138	9.67805256272656	10.3164707676762	4.01	2.63	6.2	2.15707071167954	2.2282169057498	2.29936309982006	2.31853764845036	2.39500947137332	2.47148129429628	2.31891656737681	2.39447388947117	2.47198871458077	1.58013257579513	4.973413972083	0.0223133318175691	13.9854090121494	0.372250052908887	0.379669831520751	0.365361543968447	0.475186964878558	0.483163312452397	0.467781738197509	0.472850294533667	0.480796847100715	0.465447192478808	0.000759039574739222	0.000822263144023982	0.000821857754013761
218	9.72667378427265	0.24	1.58032691232518	1.52050043027962	1.64015339437075	0.302365126548003	9.86007042506669	9.54110366597557	10.1790371841578	3.98	2.56	6.24	2.14024011330387	2.21179005936009	2.28334000541631	2.3021600513088	2.37912311094871	2.45608617058862	2.29440560474346	2.37212137422542	2.44923405356228	1.58032691232518	4.95311779097684	-0.236470808180212	13.6494870930799	0.372250052908887	0.379669831520751	0.365361543968447	0.475186964878558	0.483163312452397	0.467781738197509	0.472850294533667	0.480796847100715	0.465447192478808	0.000759039574739222	0.000822263144023982	0.000821857754013761
218	9.72667378427265	0.24	1.5804397249243	1.52057544604141	1.64030400380718	0.296541901743932	9.67737633897048	9.35994421067542	9.99480846726554	3.94	2.57	6.18	2.1178178984073	2.18964134390029	2.26146478939327	2.28034241633155	2.35767770062011	2.43501298490867	2.2776687350044	2.35350623760733	2.43168285436109	1.5804397249243	4.93492148788484	0.0624619815167238	13.9045799441782	0.372250052908887	0.379669831520751	0.365361543968447	0.475186964878558	0.483163312452397	0.467781738197509	0.472850294533667	0.480796847100715	0.465447192478808	0.000759039574739222	0.000822263144023982	0.000821857754013761
218	9.72667378427265	0.24	1.58055995008588	1.52051747350596	1.64060242666581	0.302142325160398	9.95996631023279	9.63759774722659	10.282334873239	4	2.56	6.15	2.15142812190118	2.22339136525899	2.29535460861681	2.31289255291182	2.39025662933683	2.46762070576183	2.30933072293216	2.38557058564277	2.46269659534096	1.58055995008588	4.93996578570793	-0.132543105536761	13.7061073544164	0.372250052908887	0.379669831520751	0.365361543968447	0.475186964878558	0.483163312452397	0.467781738197509	0.472850294533667	0.480796847100715	0.465447192478808	0.000759039574739222	0.000822263144023982	0.000821857754013761
218	9.72667378427265	0.24	1.58070907804245	1.52043088163593	1.64098727444898	0.307428126244935	9.91655864898773	9.59957359993036	10.2335436980451	4	2.59	6.2	2.14090501703704	2.21159929056785	2.28229356409866	2.30132670174533	2.37731821843676	2.4533097351282	2.29795952314118	2.37452753758519	2.44944613648853	1.58070907804245	4.96170859798967	0.187543382999114	14.0730737740993	0.372250052908887	0.379669831520751	0.365361543968447	0.475186964878558	0.483163312452397	0.467781738197509	0.472850294533667	0.480796847100715	0.465447192478808	0.000759039574739222	0.000822263144023982	0.000821857754013761
218	9.72667378427265	0.24	1.58072752814176	1.52005227264574	1.64140278363778	0.296600445033085	9.868079639277	9.54443757760004	10.1917217009539	4.02	2.62	6.15	2.11952016173246	2.19139091046247	2.26326165919248	2.27721478322019	2.35443279437386	2.43165080552753	2.2803256288445	2.35607058204928	2.43378057871508	1.58072752814176	4.93269733833888	-0.263494421398421	13.6197190910841	0.372250052908887	0.379669831520751	0.365361543968447	0.475186964878558	0.483163312452397	0.467781738197509	0.472850294533667	0.480796847100715	0.465447192478808	0.000759039574739222	0.000822263144023982	0.000821857754013761
218	9.72667378427265	0.24	1.5809360403253	1.52092129278485	1.64095078786574	0.300983798212144	9.83523356418783	9.51602546099592	10.1544416673797	3.99	2.6	6.19	2.12887950391119	2.20029120737425	2.27170291083732	2.28922427353395	2.36601462483458	2.44280497613521	2.28704248972055	2.36466352062765	2.44078395046553	1.5809360403253	4.9404143182482	-0.02415105545097	13.8561382272671	0.372250052908887	0.379669831520751	0.365361543968447	0.475186964878558	0.483163312452397	0.467781738197509	0.472850294533667	0.480796847100715	0.465447192478808	0.000759039574739222	0.000822263144023982	0.000821857754013761
218	9.72667378427265	0.24	1.58122012368159	1.52136577252711	1.64107447483607	0.296308656553291	9.72866732039548	9.40937427804605	10.0479603627449	4.03	2.61	6.23	2.08783730377112	2.15868493985752	2.22953257594392	2.24296586008721	2.31907755170353	2.39518924331985	2.24085301081181	2.31611705111155	2.39246841628712	1.58122012368159	4.96997842145418	-0.0214170617589728	13.9080828297028	0.372250052908887	0.379669831520751	0.365361543968447	0.475186964878558	0.483163312452397	0.467781738197509	0.472850294533667	0.480796847100715	0.465447192478808	0.000759039574739222	0.000822263144023982	0.000821857754013761
218	9.72667378427265	0.24	1.5813291037831	1.52187689231971	1.64078131524649	0.300030839210692	9.88890348590847	9.56722515186155	10.2105818199554	4.04	2.63	6.25	2.11389010449082	2.18496532602865	2.25604054756648	2.26985051125617	2.34616958177103	2.42248865228589	2.26784831636956	2.34541287665465	2.42050109060173	1.5813291037831	4.98263154192166	-0.0983050314576458	13.8764011914785	0.372250052908887	0.379669831520751	0.365361543968447	0.475186964878558	0.483163312452397	0.467781738197509	0.472850294533667	0.480796847100715	0.465447192478808	0.000759039574739222	0.000822263144023982	0.000821857754013761
218	9.72667378427265	0.24	1.58135312518595	1.52092471497487	1.64178153539704	0.300352651823144	9.90076739505366	9.57894972503173	10.2225850650756	4.04	2.62	6.23	2.11845195751245	2.18962419377949	2.26079643004653	2.27499162734897	2.35142302388502	2.42785442042108	2.27550159578808	2.3510445266288	2.42774503224004	1.58135312518595	4.97664305393946	0.0834759398822286	14.0494441784349	0.372250052908887	0.379669831520751	0.365361543968447	0.475186964878558	0.483163312452397	0.467781738197509	0.472850294533667	0.480796847100715	0.465447192478808	0.000759039574739222	0.000822263144023982	0.000821857754013761
218	9.72667378427265	0.24	1.58142183084752	1.52191732563481	1.64092633606023	0.301455696027231	9.86244498634445	9.54271233261789	10.182177640071	4.03	2.6	6.31	2.11641362379601	2.18732496647647	2.25823630915693	2.27354067534822	2.3497166270218	2.42589257869538	2.2684096720151	2.34377478280238	2.42000349250951	1.58142183084752	4.99490945889115	-0.0551634014458718	13.9079977088681	0.372250052908887	0.379669831520751	0.365361543968447	0.475186964878558	0.483163312452397	0.467781738197509	0.472850294533667	0.480796847100715	0.465447192478808	0.000759039574739222	0.000822263144023982	0.000821857754013761
218	9.72667378427265	0.24	1.58171238172262	1.52194693774903	1.64147782569621	0.305937642739824	9.80905358803617	9.49440407611461	10.1237030999577	4	2.61	6.25	2.11768847562364	2.18786977820094	2.25805108077823	2.27640015282654	2.35184124331341	2.42728233380027	2.27298113042602	2.34935008811781	2.42392483261237	1.58171238172262	4.9666131696992	-0.0908936417516679	13.8434288579151	0.372250052908887	0.379669831520751	0.365361543968447	0.475186964878558	0.483163312452397	0.467781738197509	0.472850294533667	0.480796847100715	0.465447192478808	0.000759039574739222	0.000822263144023982	0.000821857754013761
218	9.72667378427265	0.24	1.58195792255254	1.52159927052701	1.64231657457807	0.299569242611701	9.8980070397891	9.57567838193398	10.2203356976442	4.09	2.62	6.32	2.09304229919863	2.16349657807328	2.23395085694792	2.24470298268585	2.32026233950986	2.39582169633387	2.24019640146085	2.3169965685511	2.39041803497607	1.58195792255254	5.02594803265497	-0.251548229704661	13.800379199519	0.372250052908887	0.379669831520751	0.365361543968447	0.475186964878558	0.483163312452397	0.467781738197509	0.472850294533667	0.480796847100715	0.465447192478808	0.000759039574739222	0.000822263144023982	0.000821857754013761
218	9.72667378427265	0.24	1.58197809887542	1.52197015932166	1.64198603842917	0.312382630908469	9.9042848251068	9.59133820234686	10.2172314478667	4.01	2.54	6.11	2.13395105029132	2.20357770303101	2.27320435577069	2.29321712732123	2.36804032092677	2.44286351453231	2.28970243452705	2.36305964146615	2.4384075774195	1.58197809887542	4.90759610996329	0.0253604141581905	13.7838540585313	0.372250052908887	0.379669831520751	0.365361543968447	0.475186964878558	0.483163312452397	0.467781738197509	0.472850294533667	0.480796847100715	0.465447192478808	0.000759039574739222	0.000822263144023982	0.000821857754013761
218	9.72667378427265	0.24	1.58199565003734	1.52262331949546	1.64136798057923	0.311358469045396	10.1118764371308	9.79160722915869	10.4321456451029	4.01	2.59	6.18	2.1804965614828	2.25181742744364	2.32313829340448	2.34348326241449	2.42013518592244	2.49678710943039	2.34181512335113	2.41736819998532	2.49640316038199	1.58199565003734	4.96358531460569	0.0497557529463988	13.953383057731	0.372250052908887	0.379669831520751	0.365361543968447	0.475186964878558	0.483163312452397	0.467781738197509	0.472850294533667	0.480796847100715	0.465447192478808	0.000759039574739222	0.000822263144023982	0.000821857754013761
218	9.72667378427265	0.24	1.58233818015231	1.52253108203496	1.64214527826966	0.300783527570777	9.84310869213777	9.52349288495678	10.1627244993188	4	2.61	6.25	2.12362147879236	2.19489186259904	2.26616224640573	2.28270880604155	2.35931828393117	2.4359277618208	2.27969582455088	2.35623569372012	2.43271861015973	1.58233818015231	4.99624161154647	-0.063300630327082	13.8722153098798	0.372250052908887	0.379669831520751	0.365361543968447	0.475186964878558	0.483163312452397	0.467781738197509	0.472850294533667	0.480796847100715	0.465447192478808	0.000759039574739222	0.000822263144023982	0.000821857754013761
218	9.72667378427265	0.24	1.58245525131236	1.52299733983536	1.64191316278937	0.301988821428651	9.88351526622341	9.56350466877402	10.2035258636728	3.97	2.58	6.2	2.14665363223511	2.21848419385039	2.29031475546568	2.30923268764841	2.38650341188791	2.46377413612741	2.30612366904142	2.38355317815081	2.46066466612487	1.58245525131236	4.95718170364595	0.0671586526086447	13.9252721717371	0.372250052908887	0.379669831520751	0.365361543968447	0.475186964878558	0.483163312452397	0.467781738197509	0.472850294533667	0.480796847100715	0.465447192478808	0.000759039574739222	0.000822263144023982	0.000821857754013761
218	9.72667378427265	0.24	1.5825064481503	1.52269055278991	1.6423223435107	0.30564158634816	9.91826484443317	9.59989018206684	10.2366395067995	3.99	2.56	6.22	2.1476681426603	2.21889428242091	2.29012042218151	2.30943139804897	2.38602232020197	2.46261324235497	2.30271350842182	2.3795328514443	2.45576473637824	1.5825064481503	4.94581116363064	-0.147693082172394	13.7104765452577	0.372250052908887	0.379669831520751	0.365361543968447	0.475186964878558	0.483163312452397	0.467781738197509	0.472850294533667	0.480796847100715	0.465447192478808	0.000759039574739222	0.000822263144023982	0.000821857754013761
218	9.72667378427265	0.24	1.58256865626672	1.52269404204305	1.64244327049039	0.31054219212956	10.0612128431981	9.74194068770981	10.3804849986863	4.02	2.61	6.2	2.16496801891032	2.23592041208519	2.30687280526006	2.32624068851334	2.40247846316363	2.47871623781392	2.32605905398774	2.40019579613035	2.47658882313685	1.58256865626672	4.96608634279696	-0.0561018474879773	13.8490211384351	0.372250052908887	0.379669831520751	0.365361543968447	0.475186964878558	0.483163312452397	0.467781738197509	0.472850294533667	0.480796847100715	0.465447192478808	0.000759039574739222	0.000822263144023982	0.000821857754013761
218	9.72667378427265	0.24	1.58260683541443	1.52321182029592	1.64200185053294	0.311723161782	10.0744069377927	9.75559564344961	10.3932182321357	3.97	2.56	6.08	2.19144992916141	2.26306615988055	2.33468239059969	2.3576321335397	2.43467917193179	2.51172621032388	2.35765285768128	2.43279833434284	2.51074240765144	1.58260683541443	4.91429641040073	-0.110388509120254	13.6686998853146	0.372250052908887	0.379669831520751	0.365361543968447	0.475186964878558	0.483163312452397	0.467781738197509	0.472850294533667	0.480796847100715	0.465447192478808	0.000759039574739222	0.000822263144023982	0.000821857754013761
218	9.72667378427265	0.24	1.58278993975964	1.52321267204939	1.64236720746988	0.302762939531127	9.85010135095457	9.5317572973429	10.1684454045662	4.03	2.58	6.28	2.11088401940499	2.18138386056532	2.25188370172564	2.26721822502483	2.34293935573154	2.41866048643824	2.26057542922675	2.33780466419553	2.41147546800533	1.58278993975964	4.99762774587416	-0.0478589649134032	13.9044009381965	0.372250052908887	0.379669831520751	0.365361543968447	0.475186964878558	0.483163312452397	0.467781738197509	0.472850294533667	0.480796847100715	0.465447192478808	0.000759039574739222	0.000822263144023982	0.000821857754013761
218	9.72667378427265	0.24	1.58285982045707	1.52347538611547	1.64224425479868	0.308309347928722	9.88882558256526	9.57337996975431	10.2042711953762	4	2.59	6.23	2.13693785316068	2.20735056766265	2.27776328216462	2.29729553304402	2.37299207904119	2.44868862503837	2.29468535305993	2.36770585763628	2.4437606012287	1.58285982045707	4.95748403608546	-0.0125549183058648	13.8992941784006	0.372250052908887	0.379669831520751	0.365361543968447	0.475186964878558	0.483163312452397	0.467781738197509	0.472850294533667	0.480796847100715	0.465447192478808	0.000759039574739222	0.000822263144023982	0.000821857754013761
218	9.72667378427265	0.24	1.58287124405353	1.52328262247794	1.64245986562912	0.30323415754994	9.79061263202072	9.47454399645403	10.1066812675874	4.07	2.58	6.18	2.08281990720025	2.1523023061892	2.22178470517814	2.23519232743607	2.30975783575249	2.38432334406891	2.23292499730363	2.3064630697358	2.38157161520697	1.58287124405353	4.94779366721037	0.0712111287147671	13.9584348725082	0.372250052908887	0.379669831520751	0.365361543968447	0.475186964878558	0.483163312452397	0.467781738197509	0.472850294533667	0.480796847100715	0.465447192478808	0.000759039574739222	0.000822263144023982	0.000821857754013761
218	9.72667378427265	0.24	1.58301042028589	1.5234935289487	1.64252731162307	0.302748187293097	9.78589550745521	9.46961546221709	10.1021755526933	3.96	2.57	6.07	2.13415817193086	2.20543790296711	2.27671763400337	2.29687003555894	2.37358425501708	2.45029847447521	2.29611681745423	2.37305155672193	2.45061383564817	1.58301042028589	4.91274748968732	-0.0202180989929811	13.7699815039142	0.372250052908887	0.379669831520751	0.365361543968447	0.475186964878558	0.483163312452397	0.467781738197509	0.472850294533667	0.480796847100715	0.465447192478808	0.000759039574739222	0.000822263144023982	0.000821857754013761
218	9.72667378427265	0.24	1.58306477988766	1.52282326916895	1.64330629060637	0.294795547213832	9.88055681967091	9.55509829524245	10.2060153440994	3.97	2.59	6.15	2.146219424455	2.21932232569157	2.29242522692814	2.308947671369	2.38759329895825	2.4662389265475	2.30740046649988	2.38709259495894	2.46589732850793	1.58306477988766	4.92829067016374	-0.0500964109602767	13.8112943641209	0.372250052908887	0.379669831520751	0.365361543968447	0.475186964878558	0.483163312452397	0.467781738197509	0.472850294533667	0.480796847100715	0.465447192478808	0.000759039574739222	0.000822263144023982	0.000821857754013761
218	9.72667378427265	0.24	1.5831472724948	1.52316006572967	1.64313447925992	0.305134819983526	9.89630514437249	9.57825570386597	10.214354584879	3.95	2.52	6.13	2.16147198730802	2.23324444541398	2.30501690351993	2.326622854659	2.40387920697118	2.48113555928335	2.31999413280959	2.39716239158052	2.47462574135543	1.5831472724948	4.90636193089435	-0.0223355975253547	13.7197133319246	0.372250052908887	0.379669831520751	0.365361543968447	0.475186964878558	0.483163312452397	0.467781738197509	0.472850294533667	0.480796847100715	0.465447192478808	0.000759039574739222	0.000822263144023982	0.000821857754013761
218	9.72667378427265	0.24	1.5831531611898	1.52322332586233	1.64308299651728	0.306127582806187	9.97869249329347	9.65874450188427	10.2986404847027	4	2.61	6.22	2.15460626573888	2.22597806223545	2.29734985873202	2.31611739292972	2.39283928029212	2.46956116765452	2.31389179336195	2.39109966865976	2.46859492560611	1.5831531611898	4.95372949941693	0.201237823572463	14.0919715767345	0.372250052908887	0.379669831520751	0.365361543968447	0.475186964878558	0.483163312452397	0.467781738197509	0.472850294533667	0.480796847100715	0.465447192478808	0.000759039574739222	0.000822263144023982	0.000821857754013761
218	9.72667378427265	0.24	1.58317052321164	1.52282264725227	1.643518399171	0.295736737473656	9.66807982407079	9.35033954419721	9.98582010394438	3.96	2.54	6.13	2.10690986591956	2.1785062103412	2.25010255476285	2.26749807624874	2.34455147842249	2.42160488059623	2.26319280179729	2.34043248591394	2.41772566532015	1.58317052321164	4.89020268028229	0.122072686424871	13.8586047469346	0.372250052908887	0.379669831520751	0.365361543968447	0.475186964878558	0.483163312452397	0.467781738197509	0.472850294533667	0.480796847100715	0.465447192478808	0.000759039574739222	0.000822263144023982	0.000821857754013761
218	9.72667378427265	0.24	1.58354321664862	1.52381414156677	1.64327229173048	0.300928118386242	9.77903506321299	9.46160891193207	10.0964612144939	3.99	2.6	6.14	2.11574154598049	2.18672225362724	2.25770296127399	2.27497654780517	2.35129940753714	2.42762226726911	2.27597486640073	2.35217075852209	2.42929511717029	1.58354321664862	4.92449134532314	0.089048810115155	13.9501943447452	0.372250052908887	0.379669831520751	0.365361543968447	0.475186964878558	0.483163312452397	0.467781738197509	0.472850294533667	0.480796847100715	0.465447192478808	0.000759039574739222	0.000822263144023982	0.000821857754013761
218	9.72667378427265	0.24	1.58355809668457	1.52420949485902	1.64290669851011	0.307751121310567	10.0177687981327	9.69779126885065	10.3377463274148	4.02	2.61	6.24	2.15342398945869	2.22447597114621	2.29552795283372	2.31362238777066	2.38996009754467	2.46629780731869	2.31060652812018	2.38617894872349	2.46334087047308	1.58355809668457	4.97081565141285	-0.0199831455601643	13.9062034212754	0.372250052908887	0.379669831520751	0.365361543968447	0.475186964878558	0.483163312452397	0.467781738197509	0.472850294533667	0.480796847100715	0.465447192478808	0.000759039574739222	0.000822263144023982	0.000821857754013761
218	9.72667378427265	0.24	1.58366204369429	1.52306344440488	1.64426064298371	0.297922839013153	9.86722045027048	9.54462924524826	10.1898116552927	3.98	2.58	6.13	2.13831263614615	2.21058373566026	2.28285483517437	2.29974701417509	2.37747430367859	2.4552015931821	2.29768192177111	2.37665471223946	2.45582741904692	1.58366204369429	4.90719105836851	0.00664610743369961	13.8118451885824	0.372250052908887	0.379669831520751	0.365361543968447	0.475186964878558	0.483163312452397	0.467781738197509	0.472850294533667	0.480796847100715	0.465447192478808	0.000759039574739222	0.000822263144023982	0.000821857754013761
218	9.72667378427265	0.24	1.58407761691919	1.52481795611402	1.64333727772436	0.30328077862396	9.93166832022207	9.61108137879759	10.2522552616466	4	2.65	6.25	2.14617048428898	2.21775808241831	2.28934568054765	2.30732270694835	2.38428569377017	2.46124868059198	2.30914934735588	2.3851297414279	2.46269183717614	1.58407761691919	4.99018383038165	-0.0381825095768077	13.9295369773234	0.372250052908887	0.379669831520751	0.365361543968447	0.475186964878558	0.483163312452397	0.467781738197509	0.472850294533667	0.480796847100715	0.465447192478808	0.000759039574739222	0.000822263144023982	0.000821857754013761
218	9.72667378427265	0.24	1.58412830082816	1.5241751686993	1.64408143295702	0.305428392220648	9.93963149902392	9.62041064009025	10.2588523579576	3.98	2.57	6.16	2.15524229309643	2.22675673481323	2.29827117653004	2.31794881153381	2.39486211994277	2.47177542835174	2.31514187212129	2.39328857691729	2.46844598623045	1.58412830082816	4.92938392481247	-0.137619769222236	13.6853017586291	0.372250052908887	0.379669831520751	0.365361543968447	0.475186964878558	0.483163312452397	0.467781738197509	0.472850294533667	0.480796847100715	0.465447192478808	0.000759039574739222	0.000822263144023982	0.000821857754013761
218	9.72667378427265	0.24	1.58445467214707	1.52458513707178	1.64432420722235	0.294737653833794	9.71708462352135	9.39696618450956	10.0372030625331	4	2.59	6.22	2.09827324409524	2.16975333057541	2.24123341705558	2.25581836901592	2.33266541100846	2.40951245300101	2.25250048053424	2.32844353977955	2.40576273811936	1.58445467214707	4.94254090234447	-0.122031785093138	13.7580001920532	0.372250052908887	0.379669831520751	0.365361543968447	0.475186964878558	0.483163312452397	0.467781738197509	0.472850294533667	0.480796847100715	0.465447192478808	0.000759039574739222	0.000822263144023982	0.000821857754013761
218	9.72667378427265	0.24	1.58450436971024	1.52451367968278	1.6444950597377	0.310852732993751	9.93558091632245	9.62052393569347	10.2506378969514	3.99	2.53	6.17	2.15374033776852	2.22427193588229	2.29480353399606	2.31614275083286	2.3919927717528	2.46784279267273	2.31004645027868	2.38489765243255	2.46001054018946	1.58450436971024	4.89265465451276	0.132268378878289	13.8715095394704	0.372250052908887	0.379669831520751	0.365361543968447	0.475186964878558	0.483163312452397	0.467781738197509	0.472850294533667	0.480796847100715	0.465447192478808	0.000759039574739222	0.000822263144023982	0.000821857754013761
218	9.72667378427265	0.24	1.58463471396703	1.5252879784234	1.64398144951065	0.299325917183538	9.83732934868209	9.51679081540792	10.1578678819563	4.04	2.57	6.24	2.1033433517332	2.17418683311402	2.24503031449484	2.25859905166027	2.33467175739859	2.4107444631369	2.25308205782026	2.32930391352132	2.40512944529032	1.58463471396703	4.99571833092086	-0.10141453755563	13.8293898516603	0.372250052908887	0.379669831520751	0.365361543968447	0.475186964878558	0.483163312452397	0.467781738197509	0.472850294533667	0.480796847100715	0.465447192478808	0.000759039574739222	0.000822263144023982	0.000821857754013761
218	9.72667378427265	0.24	1.58466149925327	1.52457761727689	1.64474538122966	0.301952116163979	9.86568712005599	9.54622595245185	10.1851482876601	4.02	2.59	6.28	2.12007050695518	2.19101793716775	2.26196536738032	2.27782502852925	2.35405165953886	2.43027829054846	2.27128367440453	2.34719965647564	2.42406904325709	1.58466149925327	4.99081014972726	0.125552807670399	14.0507424000583	0.372250052908887	0.379669831520751	0.365361543968447	0.475186964878558	0.483163312452397	0.467781738197509	0.472850294533667	0.480796847100715	0.465447192478808	0.000759039574739222	0.000822263144023982	0.000821857754013761
218	9.72667378427265	0.24	1.58482010003626	1.52546422824906	1.64417597182346	0.310977804396804	10.0735522965579	9.7542134716479	10.392891121468	4.02	2.62	6.21	2.16511595666663	2.23599871798875	2.30688147931088	2.32608068754807	2.40223320108149	2.47838571461491	2.32533631355714	2.40244462035942	2.47795739150218	1.58482010003626	4.98287241056003	0.0113688468865809	13.9466521953313	0.372250052908887	0.379669831520751	0.365361543968447	0.475186964878558	0.483163312452397	0.467781738197509	0.472850294533667	0.480796847100715	0.465447192478808	0.000759039574739222	0.000822263144023982	0.000821857754013761
218	9.72667378427265	0.24	1.58508380682583	1.52486236311993	1.64530525053174	0.294797680010057	9.63335463132082	9.31604039910808	9.95066886353356	4	2.59	6.26	2.0767482247655	2.1474844753837	2.21822072600191	2.23224784316898	2.30828057597374	2.38431330877849	2.22787305990435	2.30401979536108	2.3784244207429	1.58508380682583	4.95136739751871	0.212285028161173	14.0983762608864	0.372250052908887	0.379669831520751	0.365361543968447	0.475186964878558	0.483163312452397	0.467781738197509	0.472850294533667	0.480796847100715	0.465447192478808	0.000759039574739222	0.000822263144023982	0.000821857754013761
218	9.72667378427265	0.24	1.58530936510998	1.52529584877142	1.64532288144853	0.307058017334689	10.0983389577113	9.77526248822113	10.4214154272014	3.97	2.54	6.19	2.19367969584522	2.26618171736944	2.33868373889366	2.35975699307794	2.43774793798576	2.51573888289358	2.35241345553532	2.43170891629884	2.50946540418105	1.58530936510998	4.92344977375343	-0.166584783013251	13.6411271842815	0.372250052908887	0.379669831520751	0.365361543968447	0.475186964878558	0.483163312452397	0.467781738197509	0.472850294533667	0.480796847100715	0.465447192478808	0.000759039574739222	0.000822263144023982	0.000821857754013761
218	9.72667378427265	0.24	1.58564074772918	1.52624177722184	1.64503971823652	0.314113748323094	10.1264197670239	9.80773913474653	10.4451003993014	3.97	2.54	6.19	2.20216320386466	2.27371759092002	2.34527197797538	2.36903252590685	2.44600895980965	2.52298539371245	2.36167535963371	2.4404691732152	2.51489368387662	1.58564074772918	4.92878932910037	0.0845242602397981	13.8872888075758	0.372250052908887	0.379669831520751	0.365361543968447	0.475186964878558	0.483163312452397	0.467781738197509	0.472850294533667	0.480796847100715	0.465447192478808	0.000759039574739222	0.000822263144023982	0.000821857754013761
218	9.72667378427265	0.24	1.58566001717306	1.52520189281363	1.64611814153249	0.310352995552144	10.1624290226022	9.83980243881872	10.4850556063857	3.98	2.58	6.13	2.20804326459658	2.28044039449144	2.35283752438629	2.37519297167787	2.45307059158371	2.53094821148956	2.37322602837739	2.45170585438019	2.53077475610281	1.58566001717306	4.91328651735942	0.110673659484011	13.9244886985426	0.372250052908887	0.379669831520751	0.365361543968447	0.475186964878558	0.483163312452397	0.467781738197509	0.472850294533667	0.480796847100715	0.465447192478808	0.000759039574739222	0.000822263144023982	0.000821857754013761
218	9.72667378427265	0.24	1.58607046736963	1.52523266670848	1.64690826803078	0.3027923777598	9.96731750747471	9.64520762101987	10.2894273939296	3.95	2.55	6.19	2.17642784806397	2.24911150139345	2.32179515472292	2.34270218783808	2.42093871372453	2.49917523961097	2.33795592009513	2.41394069427299	2.49236669933678	1.58607046736963	4.9044116473637	0.0477011599667538	13.8229285868768	0.372250052908887	0.379669831520751	0.365361543968447	0.475186964878558	0.483163312452397	0.467781738197509	0.472850294533667	0.480796847100715	0.465447192478808	0.000759039574739222	0.000822263144023982	0.000821857754013761
218	9.72667378427265	0.24	1.58625655832214	1.52684047206019	1.6456726445841	0.305688252875693	10.012534862835	9.69116948172073	10.3339002439493	4.02	2.59	6.2	2.15294791208571	2.22434104245988	2.29573417283404	2.31323394826459	2.38994226616087	2.46665058405714	2.31035514227324	2.38638321224662	2.46303268166908	1.58625655832214	4.96373853174078	-0.22906842684728	13.6790124093214	0.372250052908887	0.379669831520751	0.365361543968447	0.475186964878558	0.483163312452397	0.467781738197509	0.472850294533667	0.480796847100715	0.465447192478808	0.000759039574739222	0.000822263144023982	0.000821857754013761
218	9.72667378427265	0.24	1.58629829854918	1.5258967841457	1.64669981295267	0.311459156841852	10.0179048358002	9.70068643496513	10.3351232366354	4.02	2.54	6.25	2.15434915743292	2.22479769724945	2.29524623706599	2.31465130428087	2.39034182269495	2.46603234110902	2.30495210360092	2.38106215460545	2.45705261733739	1.58629829854918	4.9447072168668	0.0559017131220752	13.8952703270418	0.372250052908887	0.379669831520751	0.365361543968447	0.475186964878558	0.483163312452397	0.467781738197509	0.472850294533667	0.480796847100715	0.465447192478808	0.000759039574739222	0.000822263144023982	0.000821857754013761
218	9.72667378427265	0.24	1.58672740480239	1.52696109608813	1.64649371351665	0.313505719670896	10.0372154261804	9.72089579867223	10.3535350536886	3.91	2.51	6.08	2.21240791901177	2.28440005464741	2.35639219028305	2.3838348471625	2.46140524463538	2.53897564210825	2.37954039051386	2.45539603173647	2.53271680388622	1.58672740480239	4.89374120681844	0.170937178653623	13.8439277044921	0.372250052908887	0.379669831520751	0.365361543968447	0.475186964878558	0.483163312452397	0.467781738197509	0.472850294533667	0.480796847100715	0.465447192478808	0.000759039574739222	0.000822263144023982	0.000821857754013761
218	9.72667378427265	0.24	1.58676158046036	1.52662452964142	1.64689863127931	0.299011342938602	9.71203634232618	9.39534285654889	10.0287298281035	3.93	2.59	6.14	2.1308240681765	2.20264881284333	2.27447355751016	2.29497990322404	2.37233793011438	2.44969595700472	2.29320202579419	2.37102927906759	2.44840858937674	1.58676158046036	4.8992692192958	0.102288021966517	13.8888915706994	0.372250052908887	0.379669831520751	0.365361543968447	0.475186964878558	0.483163312452397	0.467781738197509	0.472850294533667	0.480796847100715	0.465447192478808	0.000759039574739222	0.000822263144023982	0.000821857754013761
218	9.72667378427265	0.24	1.58722063932371	1.52760480552316	1.64683647312427	0.305298482898154	9.92359747118771	9.60479395099319	10.2424009913822	4	2.6	6.24	2.14099971157495	2.21206404135321	2.28312837113146	2.30129559885561	2.377680489741	2.4540653806264	2.2982529692009	2.37320677831981	2.45034534050176	1.58722063932371	4.9485027944033	0.0339615440248183	13.9244743843301	0.372250052908887	0.379669831520751	0.365361543968447	0.475186964878558	0.483163312452397	0.467781738197509	0.472850294533667	0.480796847100715	0.465447192478808	0.000759039574739222	0.000822263144023982	0.000821857754013761
218	9.72667378427265	0.24	1.58723340374805	1.52727699617367	1.64718981132242	0.306672534991657	9.91498252251436	9.59748460469639	10.2324804403323	4.01	2.58	6.23	2.13489434744023	2.20551957248533	2.27614479753044	2.29417824774751	2.37007280207757	2.44596735640764	2.28961184721888	2.36566419597898	2.44177676532091	1.58723340374805	4.9605316334514	0.153469500007672	14.0284996850064	0.372250052908887	0.379669831520751	0.365361543968447	0.475186964878558	0.483163312452397	0.467781738197509	0.472850294533667	0.480796847100715	0.465447192478808	0.000759039574739222	0.000822263144023982	0.000821857754013761
218	9.72667378427265	0.24	1.58767860960547	1.52704203684779	1.64831518236314	0.299599666959771	9.89464610538118	9.5724502552498	10.2168419555126	4.01	2.61	6.23	2.12979049011793	2.20147638445715	2.27316227879637	2.28875122475808	2.36578752444486	2.44282382413163	2.28609660488307	2.36295524922886	2.44138373973392	1.58767860960547	4.96467103399622	-0.144110485755773	13.7602169794442	0.372250052908887	0.379669831520751	0.365361543968447	0.475186964878558	0.483163312452397	0.467781738197509	0.472850294533667	0.480796847100715	0.465447192478808	0.000759039574739222	0.000822263144023982	0.000821857754013761
218	9.72667378427265	0.24	1.58769484709787	1.52809932475496	1.64729036944078	0.31109732047379	10.0871786579425	9.76749702681988	10.4068602890652	4	2.6	6.3	2.17764557014443	2.24891800421421	2.32019043828399	2.34073206875571	2.41734218122426	2.49395229369281	2.33397548231642	2.41241367185234	2.48907541099849	1.58769484709787	4.98951598787038	-0.0434737479259217	13.8972940552805	0.372250052908887	0.379669831520751	0.365361543968447	0.475186964878558	0.483163312452397	0.467781738197509	0.472850294533667	0.480796847100715	0.465447192478808	0.000759039574739222	0.000822263144023982	0.000821857754013761
218	9.72667378427265	0.24	1.58770169320301	1.52759097762048	1.64781240878554	0.312160804324956	10.1967308901795	9.87437738278389	10.5190843975751	3.99	2.6	6.21	2.21032068478494	2.28247760137714	2.35463451796935	2.37695836001083	2.45455523873847	2.53215211746611	2.37514507929372	2.45247596829282	2.5289430260912	1.58770169320301	4.96295491266959	0.0622820871725992	13.9434107529147	0.372250052908887	0.379669831520751	0.365361543968447	0.475186964878558	0.483163312452397	0.467781738197509	0.472850294533667	0.480796847100715	0.465447192478808	0.000759039574739222	0.000822263144023982	0.000821857754013761
218	9.72667378427265	0.24	1.58773012065355	1.52730256795344	1.64815767335365	0.304545437696052	9.90171013846874	9.58304415394485	10.2203761229926	4	2.6	6.22	2.13935179414718	2.21049188645743	2.28163197876768	2.29992257129245	2.37640214070024	2.45288171010804	2.29742413550086	2.37445369113414	2.45070018696139	1.58773012065355	4.93947816816333	0.053678647564782	13.9100022903794	0.372250052908887	0.379669831520751	0.365361543968447	0.475186964878558	0.483163312452397	0.467781738197509	0.472850294533667	0.480796847100715	0.465447192478808	0.000759039574739222	0.000822263144023982	0.000821857754013761
218	9.72667378427265	0.24	1.58783354494651	1.52745740653277	1.64820968336026	0.30341339582261	9.99929258249443	9.67662403976706	10.3219611252218	4.07	2.62	6.22	2.1279980196423	2.19895644657952	2.26991487351673	2.28376778109004	2.35992037509635	2.43607296910265	2.28288121551913	2.35887944049855	2.43591908974318	1.58783354494651	4.97247804355379	-0.15458322785795	13.7990915559859	0.372250052908887	0.379669831520751	0.365361543968447	0.475186964878558	0.483163312452397	0.467781738197509	0.472850294533667	0.480796847100715	0.465447192478808	0.000759039574739222	0.000822263144023982	0.000821857754013761
218	9.72667378427265	0.24	1.58819562921496	1.52875414432182	1.6476371141081	0.317689289178112	10.1421343603204	9.82558872074087	10.4586799999	4.04	2.64	6.19	2.17328119490263	2.24329661131982	2.31331202773701	2.33390726957754	2.40909748874561	2.48428770791368	2.33585524338886	2.41080660323112	2.48616355184613	1.58819562921496	4.96062117759615	0.160605718918823	14.0921305683564	0.372250052908887	0.379669831520751	0.365361543968447	0.475186964878558	0.483163312452397	0.467781738197509	0.472850294533667	0.480796847100715	0.465447192478808	0.000759039574739222	0.000822263144023982	0.000821857754013761
218	9.72667378427265	0.24	1.58824199827277	1.52788871800476	1.64859527854079	0.301285022486929	9.96550508047863	9.64230032816057	10.2887098327967	4	2.54	6.2	2.1514169473237	2.22353129327099	2.29564563921828	2.31274857094396	2.39027066666865	2.46779276239334	2.30532749293362	2.38375813663639	2.46012929129104	1.58824199827277	4.945681899809	0.0291729844651855	13.8769494780404	0.372250052908887	0.379669831520751	0.365361543968447	0.475186964878558	0.483163312452397	0.467781738197509	0.472850294533667	0.480796847100715	0.465447192478808	0.000759039574739222	0.000822263144023982	0.000821857754013761
218	9.72667378427265	0.24	1.58839471323482	1.52859513630829	1.64819429016135	0.305671903399905	9.96666097528812	9.64675565509495	10.2865662954813	4.01	2.58	6.17	2.14863507244806	2.21988802166801	2.29114097088797	2.30928930728983	2.38586986573665	2.46245042418347	2.30738569363305	2.3837112097261	2.45896288753706	1.58839471323482	4.94769954730962	0.125865242203677	13.9921477454473	0.372250052908887	0.379669831520751	0.365361543968447	0.475186964878558	0.483163312452397	0.467781738197509	0.472850294533667	0.480796847100715	0.465447192478808	0.000759039574739222	0.000822263144023982	0.000821857754013761
218	9.72667378427265	0.24	1.5885120438903	1.5290009413415	1.6480231464391	0.306681321276307	9.86416028189296	9.54829632188587	10.1800242419001	4	2.59	6.18	2.1285894352211	2.1990045821303	2.2694197290395	2.28797898094769	2.36366683949044	2.43935469803319	2.28609587051793	2.36314284211052	2.43714844419677	1.5885120438903	4.93638041732328	-0.126590618538596	13.7147866842866	0.372250052908887	0.379669831520751	0.365361543968447	0.475186964878558	0.483163312452397	0.467781738197509	0.472850294533667	0.480796847100715	0.465447192478808	0.000759039574739222	0.000822263144023982	0.000821857754013761
218	9.72667378427265	0.24	1.58905482188499	1.52868103750845	1.64942860626153	0.306754796964211	9.92506962715955	9.60731016981293	10.2428290845062	3.99	2.6	6.25	2.14915378335276	2.220236524295	2.29131926523724	2.31100718759248	2.3874431906853	2.46387919377813	2.30831020645101	2.3824458326029	2.45940540689153	1.58905482188499	4.94278536264091	0.222267315963879	14.0954310910122	0.372250052908887	0.379669831520751	0.365361543968447	0.475186964878558	0.483163312452397	0.467781738197509	0.472850294533667	0.480796847100715	0.465447192478808	0.000759039574739222	0.000822263144023982	0.000821857754013761
218	9.72667378427265	0.24	1.58911651449225	1.5296927327917	1.64854029619281	0.311667938423492	9.8796622847496	9.5669735734778	10.1923509960214	4.05	2.58	6.33	2.10938804188533	2.17833166583531	2.24727528978529	2.26447065030403	2.33848302254674	2.41249539478945	2.25524003176152	2.33033167271639	2.40344801017383	1.58911651449225	4.99236450451911	0.0648589402794835	13.9817614472608	0.372250052908887	0.379669831520751	0.365361543968447	0.475186964878558	0.483163312452397	0.467781738197509	0.472850294533667	0.480796847100715	0.465447192478808	0.000759039574739222	0.000822263144023982	0.000821857754013761
218	9.72667378427265	0.24	1.58915089482825	1.52850797881741	1.64979381083909	0.291529432429883	9.63165211678624	9.31188215963326	9.95142207393921	4.03	2.59	6.19	2.06499518484164	2.1359071025891	2.20681902033655	2.21827713412136	2.29445275275262	2.37062837138388	2.21647491033921	2.29221434564458	2.36816512843441	1.58915089482825	4.93771232111482	0.06635600918778	13.9502364860851	0.372250052908887	0.379669831520751	0.365361543968447	0.475186964878558	0.483163312452397	0.467781738197509	0.472850294533667	0.480796847100715	0.465447192478808	0.000759039574739222	0.000822263144023982	0.000821857754013761
218	9.72667378427265	0.24	1.58940162024829	1.5299402919458	1.64886294855077	0.309216485686062	9.88258912522838	9.56801168817926	10.1971665622775	4.02	2.56	6.31	2.12714159428945	2.19707783316329	2.26701407203713	2.28569882512527	2.36084811441412	2.43599740370297	2.27550812536524	2.35056241327086	2.42513886852946	1.58940162024829	4.98777830691386	-0.0642181058838179	13.8358076298283	0.372250052908887	0.379669831520751	0.365361543968447	0.475186964878558	0.483163312452397	0.467781738197509	0.472850294533667	0.480796847100715	0.465447192478808	0.000759039574739222	0.000822263144023982	0.000821857754013761
218	9.72667378427265	0.24	1.58947172943371	1.52897792216602	1.6499655367014	0.293694715131317	9.75445082470466	9.43229339356234	10.076608255847	4.07	2.63	6.24	2.07366284242197	2.14448823625735	2.21531363009274	2.22538138326666	2.30138868285241	2.37739598243815	2.22343710908516	2.30109774390975	2.37504847008167	1.58947172943371	4.98580976469684	-0.118889249876531	13.860971087412	0.372250052908887	0.379669831520751	0.365361543968447	0.475186964878558	0.483163312452397	0.467781738197509	0.472850294533667	0.480796847100715	0.465447192478808	0.000759039574739222	0.000822263144023982	0.000821857754013761
218	9.72667378427265	0.24	1.58950843301707	1.52996276419892	1.64905410183522	0.309430491881579	10.0456089502071	9.72600246628297	10.3652154341312	4.04	2.58	6.25	2.15106197398047	2.22174809159046	2.29243420920045	2.31002217824377	2.38593189230508	2.4618416063664	2.30458587554262	2.38082413693279	2.45587481976297	1.58950843301707	4.96175731030202	0.0526830285128638	13.9407436642777	0.372250052908887	0.379669831520751	0.365361543968447	0.475186964878558	0.483163312452397	0.467781738197509	0.472850294533667	0.480796847100715	0.465447192478808	0.000759039574739222	0.000822263144023982	0.000821857754013761
218	9.72667378427265	0.24	1.58958445413685	1.5299045379846	1.6492643702891	0.308026140613743	9.90218618803322	9.5861045168454	10.218267859221	4.01	2.56	6.24	2.1343185164908	2.20469318874208	2.27506786099336	2.29380208330654	2.36943539135065	2.44506869939477	2.28725344760194	2.36119184089543	2.43728938721352	1.58958445413685	4.97341707615369	0.0193976545594133	13.9063242997321	0.372250052908887	0.379669831520751	0.365361543968447	0.475186964878558	0.483163312452397	0.467781738197509	0.472850294533667	0.480796847100715	0.465447192478808	0.000759039574739222	0.000822263144023982	0.000821857754013761
218	9.72667378427265	0.24	1.58974016664693	1.53004166086654	1.64943867242732	0.311434661362194	9.98882644730076	9.67251075262699	10.3051421419745	3.96	2.59	6.08	2.1758259259025	2.24698096587536	2.31813600584821	2.34120495585145	2.41776831059186	2.49433166533226	2.3433843597437	2.41876759322685	2.49623441590193	1.58974016664693	4.90750271883444	-0.173325093223265	13.6038441373545	0.372250052908887	0.379669831520751	0.365361543968447	0.475186964878558	0.483163312452397	0.467781738197509	0.472850294533667	0.480796847100715	0.465447192478808	0.000759039574739222	0.000822263144023982	0.000821857754013761
218	9.72667378427265	0.24	1.58982342213973	1.52917134441623	1.65047549986324	0.29823905964359	9.88502543727254	9.56209625384776	10.2079546206973	4.01	2.59	6.15	2.12796336777891	2.19982851684998	2.27169366592105	2.28684682880826	2.36407775803546	2.44130868726266	2.2864530645846	2.36429648493013	2.44027098570913	1.58982342213973	4.94393079894108	-0.115371405653416	13.7698038256829	0.372250052908887	0.379669831520751	0.365361543968447	0.475186964878558	0.483163312452397	0.467781738197509	0.472850294533667	0.480796847100715	0.465447192478808	0.000759039574739222	0.000822263144023982	0.000821857754013761
218	9.72667378427265	0.24	1.58987801515413	1.52968405697305	1.6500719733352	0.304875707707249	9.89735256514487	9.57907499695475	10.215630133335	4.02	2.61	6.21	2.12805885459472	2.19876645396326	2.2694740533318	2.28649356523718	2.36246536959798	2.43843717395877	2.28428304194969	2.36057430705686	2.43702083111794	1.58987801515413	4.95800268130712	0.0543677316645048	13.9292104558997	0.372250052908887	0.379669831520751	0.365361543968447	0.475186964878558	0.483163312452397	0.467781738197509	0.472850294533667	0.480796847100715	0.465447192478808	0.000759039574739222	0.000822263144023982	0.000821857754013761
218	9.72667378427265	0.24	1.58992362116151	1.53045452602396	1.64939271629906	0.300222034633884	9.59485896743314	9.28288768866869	9.9068302461976	4.06	2.59	6.29	2.04523406890636	2.11396853055757	2.18270299220879	2.19541410091142	2.26919568348027	2.34297726604912	2.18880784830517	2.26294253301016	2.33699011130565	1.58992362116151	4.98369471547737	-0.195040358214833	13.7512661570812	0.372250052908887	0.379669831520751	0.365361543968447	0.475186964878558	0.483163312452397	0.467781738197509	0.472850294533667	0.480796847100715	0.465447192478808	0.000759039574739222	0.000822263144023982	0.000821857754013761
218	9.72667378427265	0.24	1.59003424425757	1.53019770224331	1.64987078627183	0.297921694848736	9.72302618765614	9.40514828790584	10.0409040874064	4.04	2.56	6.27	2.08001772516644	2.15031876090551	2.22061979664457	2.23371774889996	2.30921358213082	2.38470941536169	2.22663885022021	2.30101289505604	2.37785232289849	1.59003424425757	4.97894689439767	0.147884894614076	14.0495264157991	0.372250052908887	0.379669831520751	0.365361543968447	0.475186964878558	0.483163312452397	0.467781738197509	0.472850294533667	0.480796847100715	0.465447192478808	0.000759039574739222	0.000822263144023982	0.000821857754013761
218	9.72667378427265	0.24	1.5901100806817	1.53021698721376	1.65000317414964	0.299309378723897	9.85770732902949	9.53649213690651	10.1789225211525	4.03	2.58	6.23	2.11594358652605	2.18721436575073	2.25848514497541	2.27314813840375	2.34971399779093	2.42627985717812	2.26943808094755	2.3464336321007	2.42124019405425	1.5901100806817	4.9936272060641	-0.0193526947252134	13.9311312375493	0.372250052908887	0.379669831520751	0.365361543968447	0.475186964878558	0.483163312452397	0.467781738197509	0.472850294533667	0.480796847100715	0.465447192478808	0.000759039574739222	0.000822263144023982	0.000821857754013761
218	9.72667378427265	0.24	1.59016326144343	1.53027551622292	1.65005100666394	0.311011344853937	10.052697464415	9.73404469272706	10.371350236103	4.02	2.56	6.24	2.16285325577484	2.23365621656482	2.30445917735479	2.32392382554989	2.39999957736522	2.47607532918054	2.31762252978464	2.39226979056324	2.46964357591678	1.59016326144343	4.99310081270243	0.0685995241697977	13.9657764125806	0.372250052908887	0.379669831520751	0.365361543968447	0.475186964878558	0.483163312452397	0.467781738197509	0.472850294533667	0.480796847100715	0.465447192478808	0.000759039574739222	0.000822263144023982	0.000821857754013761
218	9.72667378427265	0.24	1.59021420887409	1.52956361667714	1.65086480107104	0.301910477444791	9.74253739054449	9.42703277530176	10.0580420057872	3.96	2.55	6.17	2.12219649817208	2.1932223241753	2.26424815017852	2.28369917681785	2.36013018615939	2.43656119550092	2.27781781413226	2.3541541222573	2.43121564602764	1.59021420887409	4.90573328377282	-0.000530405362829123	13.7583987512381	0.372250052908887	0.379669831520751	0.365361543968447	0.475186964878558	0.483163312452397	0.467781738197509	0.472850294533667	0.480796847100715	0.465447192478808	0.000759039574739222	0.000822263144023982	0.000821857754013761
218	9.72667378427265	0.24	1.59035309975515	1.52962938958443	1.65107680992587	0.294184615999285	9.77086770980325	9.44854872824158	10.0931866913649	3.98	2.59	6.21	2.11747251333866	2.18970599634375	2.26193947934883	2.27741918646826	2.35510894114745	2.43279869582665	2.27294982980083	2.35175334090257	2.42848333638576	1.59035309975515	4.92187609207694	-0.238874255085173	13.6472893599891	0.372250052908887	0.379669831520751	0.365361543968447	0.475186964878558	0.483163312452397	0.467781738197509	0.472850294533667	0.480796847100715	0.465447192478808	0.000759039574739222	0.000822263144023982	0.000821857754013761
218	9.72667378427265	0.24	1.59035392605468	1.53021551997293	1.65049233213642	0.304374968527304	9.84296081231311	9.52605802592839	10.1598635986978	3.97	2.58	6.15	2.13804506803606	2.20917128179967	2.28029749556328	2.29994670083707	2.37645888626023	2.45297107168339	2.29863647966449	2.37472859798353	2.45020217607968	1.59035392605468	4.92216977983573	0.121073690684204	13.9221233649444	0.372250052908887	0.379669831520751	0.365361543968447	0.475186964878558	0.483163312452397	0.467781738197509	0.472850294533667	0.480796847100715	0.465447192478808	0.000759039574739222	0.000822263144023982	0.000821857754013761
218	9.72667378427265	0.24	1.59052926355209	1.53058278571764	1.65047574138654	0.301840174136891	9.96009385143927	9.6374900322742	10.2826976706043	3.93	2.56	6.21	2.18329961336974	2.25638303979052	2.3294664662113	2.35118889956885	2.4298922254389	2.50859555130895	2.34579182434689	2.42390954727314	2.50286850377328	1.59052926355209	4.92074674054374	0.0499441797136221	13.8541534423645	0.372250052908887	0.379669831520751	0.365361543968447	0.475186964878558	0.483163312452397	0.467781738197509	0.472850294533667	0.480796847100715	0.465447192478808	0.000759039574739222	0.000822263144023982	0.000821857754013761
218	9.72667378427265	0.24	1.5907393757104	1.53014266310654	1.65133608831426	0.304012443707809	9.87701517698874	9.55874353387635	10.1952868201011	4.01	2.58	6.19	2.12596305015308	2.19674994288333	2.26753683561358	2.28454172347302	2.36060871339818	2.43667570332334	2.28089679171625	2.35829373107773	2.43406917248454	1.5907393757104	4.9556161004515	-0.233854033409798	13.6285502568612	0.372250052908887	0.379669831520751	0.365361543968447	0.475186964878558	0.483163312452397	0.467781738197509	0.472850294533667	0.480796847100715	0.465447192478808	0.000759039574739222	0.000822263144023982	0.000821857754013761
218	9.72667378427265	0.24	1.59151122062923	1.53086117354676	1.6521612677117	0.303207494594403	9.88834591370435	9.56910202828524	10.2075897991235	3.99	2.59	6.25	2.13913989037492	2.21050576441824	2.28187163846157	2.30005629913925	2.37679065806336	2.45352501698748	2.29575882385474	2.37135442751259	2.44872212402259	1.59151122062923	4.9616802540713	0.126787647428266	14.0197897315691	0.372250052908887	0.379669831520751	0.365361543968447	0.475186964878558	0.483163312452397	0.467781738197509	0.472850294533667	0.480796847100715	0.465447192478808	0.000759039574739222	0.000822263144023982	0.000821857754013761
218	9.72667378427265	0.24	1.59151271146295	1.53144797954902	1.65157744337689	0.304330320875547	9.89860269962703	9.57987486904891	10.2173305302052	3.97	2.6	6.23	2.15236531878085	2.22397572476674	2.29558613075263	2.31563236031836	2.39267475269922	2.46971714508008	2.31213426436421	2.39014905430485	2.46555867171981	1.59151271146295	4.95288157876967	-0.0536102787342859	13.8402487890868	0.372250052908887	0.379669831520751	0.365361543968447	0.475186964878558	0.483163312452397	0.467781738197509	0.472850294533667	0.480796847100715	0.465447192478808	0.000759039574739222	0.000822263144023982	0.000821857754013761
218	9.72667378427265	0.24	1.59158063525364	1.53083227412121	1.65232899638607	0.302461826406923	9.87623633647627	9.55681983645877	10.1956528364938	3.98	2.55	6.13	2.14271006193996	2.21432561609388	2.28594117024779	2.30468484093775	2.38171405966669	2.45874327839564	2.30057442132493	2.37786446780787	2.45536429010872	1.59158063525364	4.91308075960073	-0.146222008939631	13.6518795361713	0.372250052908887	0.379669831520751	0.365361543968447	0.475186964878558	0.483163312452397	0.467781738197509	0.472850294533667	0.480796847100715	0.465447192478808	0.000759039574739222	0.000822263144023982	0.000821857754013761
218	9.72667378427265	0.24	1.59158099076484	1.53173726761976	1.65142471390992	0.310787167492419	10.1789625272313	9.85613852175494	10.5017865327076	4.05	2.64	6.24	2.1757340257129	2.24699714478144	2.31826026384998	2.33601246837884	2.41252528323227	2.48903809808569	2.33672428045015	2.41253033544898	2.48935226896155	1.59158099076484	4.99195308955872	0.112872486091479	14.099617041592	0.372250052908887	0.379669831520751	0.365361543968447	0.475186964878558	0.483163312452397	0.467781738197509	0.472850294533667	0.480796847100715	0.465447192478808	0.000759039574739222	0.000822263144023982	0.000821857754013761
218	9.72667378427265	0.24	1.59159450734114	1.53173384434291	1.65145517033937	0.305104891628076	10.0393976743829	9.71672672460299	10.3620686241628	3.98	2.59	6.09	2.18016131097472	2.25255963407507	2.32495795717542	2.34516731077759	2.4230451172662	2.50092292375482	2.34645821534073	2.42407703858888	2.50113673172999	1.59159450734114	4.9052280757057	0.0743024472739822	13.8936225849378	0.372250052908887	0.379669831520751	0.365361543968447	0.475186964878558	0.483163312452397	0.467781738197509	0.472850294533667	0.480796847100715	0.465447192478808	0.000759039574739222	0.000822263144023982	0.000821857754013761
218	9.72667378427265	0.24	1.59161860305319	1.53131310890602	1.65192409720035	0.301769395627018	9.94670377605498	9.62447954499099	10.268928007119	4.06	2.57	6.21	2.1185446666368	2.18947280597053	2.26040094530426	2.27386903387723	2.34999737905748	2.42612572423772	2.27002554759888	2.34507338903903	2.4202931198812	1.59161860305319	4.9694247439153	0.151516050840723	14.0888950415863	0.372250052908887	0.379669831520751	0.365361543968447	0.475186964878558	0.483163312452397	0.467781738197509	0.472850294533667	0.480796847100715	0.465447192478808	0.000759039574739222	0.000822263144023982	0.000821857754013761
218	9.72667378427265	0.24	1.59164644618994	1.53212411353644	1.65116877884345	0.308553926177395	9.82299467322535	9.50982860816751	10.1361607382832	4.09	2.63	6.22	2.08089222693512	2.14941762916571	2.21794303139631	2.23194534458548	2.30544504366394	2.37894474274239	2.23266776723317	2.30623337113485	2.37945811164655	1.59164644618994	4.97512793598952	0.0599179766016204	14.0349940933042	0.372250052908887	0.379669831520751	0.365361543968447	0.475186964878558	0.483163312452397	0.467781738197509	0.472850294533667	0.480796847100715	0.465447192478808	0.000759039574739222	0.000822263144023982	0.000821857754013761
218	9.72667378427265	0.24	1.59167472341259	1.5320028498576	1.65134659696758	0.303569401395591	9.87748163498118	9.55886142191465	10.1961018480477	4.02	2.6	6.13	2.12392414342591	2.19471972600063	2.26551530857536	2.2820950759633	2.35816288228953	2.43423068861576	2.28234781996216	2.3584612911248	2.43545248726133	1.59167472341259	4.96295119818442	0.012469864155478	13.9233122788272	0.372250052908887	0.379669831520751	0.365361543968447	0.475186964878558	0.483163312452397	0.467781738197509	0.472850294533667	0.480796847100715	0.465447192478808	0.000759039574739222	0.000822263144023982	0.000821857754013761
218	9.72667378427265	0.24	1.59169933085059	1.53159693303947	1.65180172866171	0.304954670171583	9.93495703159807	9.6155296941684	10.2543843690277	3.95	2.54	6.13	2.16895154681197	2.24100399110241	2.31305643539284	2.33455652657609	2.41211035866665	2.4896641907572	2.33034324916137	2.40880960676244	2.48459033571935	1.59169933085059	4.89665809996574	-0.0451246978905265	13.719057807851	0.372250052908887	0.379669831520751	0.365361543968447	0.475186964878558	0.483163312452397	0.467781738197509	0.472850294533667	0.480796847100715	0.465447192478808	0.000759039574739222	0.000822263144023982	0.000821857754013761
218	9.72667378427265	0.24	1.59177678405586	1.53198293018672	1.651570637925	0.306919841446734	9.94209096084858	9.62391002818008	10.2602718935171	3.94	2.55	6.17	2.17454252938822	2.24643617428952	2.31832981919082	2.34104136614073	2.41843971287434	2.49583805960796	2.33499784900357	2.41168362101861	2.49043739737733	1.59177678405586	4.90390126776537	-0.0895381184101499	13.6527414901257	0.372250052908887	0.379669831520751	0.365361543968447	0.475186964878558	0.483163312452397	0.467781738197509	0.472850294533667	0.480796847100715	0.465447192478808	0.000759039574739222	0.000822263144023982	0.000821857754013761
218	9.72667378427265	0.24	1.59180062968025	1.53155837982338	1.65204287953712	0.298929916176328	9.85721113887526	9.53572129746201	10.1787009802885	4.09	2.64	6.28	2.08671309258475	2.15706509221676	2.22741709184877	2.23820762295134	2.31366714943142	2.38912667591151	2.23696528829875	2.31247763055663	2.38745595833249	1.59180062968025	4.98767981207551	0.33430409589998	14.3502305989241	0.372250052908887	0.379669831520751	0.365361543968447	0.475186964878558	0.483163312452397	0.467781738197509	0.472850294533667	0.480796847100715	0.465447192478808	0.000759039574739222	0.000822263144023982	0.000821857754013761
218	9.72667378427265	0.24	1.59188239062915	1.53147287953653	1.65229190172176	0.299007370437221	9.78372948043187	9.46469517643559	10.1027637844282	4.02	2.56	6.16	2.10475623337444	2.17570299156146	2.24664974974848	2.26171718896407	2.33795475982785	2.41419233069163	2.25722347769405	2.33423740889205	2.40927712923763	1.59188239062915	4.94955038573545	0.0616786448318039	13.9283062159001	0.372250052908887	0.379669831520751	0.365361543968447	0.475186964878558	0.483163312452397	0.467781738197509	0.472850294533667	0.480796847100715	0.465447192478808	0.000759039574739222	0.000822263144023982	0.000821857754013761
218	9.72667378427265	0.24	1.5919827020495	1.53233588560543	1.65162951849357	0.304539545134403	9.86809715730708	9.55050851888293	10.1856857957312	4	2.56	6.24	2.13124128448983	2.20211269582423	2.27298410715863	2.29109792988653	2.36728514762582	2.4434723653651	2.28421250116971	2.36064902026148	2.43551798226716	1.5919827020495	4.95963824247425	-0.0380133430794979	13.8342523398211	0.372250052908887	0.379669831520751	0.365361543968447	0.475186964878558	0.483163312452397	0.467781738197509	0.472850294533667	0.480796847100715	0.465447192478808	0.000759039574739222	0.000822263144023982	0.000821857754013761
218	9.72667378427265	0.24	1.59224286982205	1.53266038552299	1.65182535412111	0.311313016763493	9.99724042563071	9.68056847166151	10.3139123795999	4	2.56	6.2	2.15896162148237	2.22958584125012	2.30021006101787	2.32073545573	2.39665164118573	2.47256782664147	2.31582442172383	2.38998357876196	2.46646356989414	1.59224286982205	4.96209716875976	-0.050138082629252	13.8047806490148	0.372250052908887	0.379669831520751	0.365361543968447	0.475186964878558	0.483163312452397	0.467781738197509	0.472850294533667	0.480796847100715	0.465447192478808	0.000759039574739222	0.000822263144023982	0.000821857754013761
218	9.72667378427265	0.24	1.59229268286247	1.53273055363025	1.65185481209469	0.310437105512095	10.0446703910744	9.72584493664279	10.363495845506	4.03	2.62	6.25	2.15684487555924	2.22754896883528	2.29825306211131	2.31695084243628	2.39290341108688	2.46885597973747	2.31410097901232	2.38925310985498	2.46616724344573	1.59229268286247	4.99934380691844	-0.16151396869876	13.7833071794036	0.372250052908887	0.379669831520751	0.365361543968447	0.475186964878558	0.483163312452397	0.467781738197509	0.472850294533667	0.480796847100715	0.465447192478808	0.000759039574739222	0.000822263144023982	0.000821857754013761
218	9.72667378427265	0.24	1.59234796262327	1.53175005197179	1.65294587327475	0.300874747808777	9.77196171878811	9.45472492663379	10.0891985109424	3.99	2.58	6.21	2.11332122867276	2.18423003380227	2.25513883893177	2.27226426676791	2.34850612811342	2.42474798945893	2.26874705059788	2.34411434018917	2.42047999142382	1.59234796262327	4.92193011278472	-0.20009164463997	13.633918487262	0.372250052908887	0.379669831520751	0.365361543968447	0.475186964878558	0.483163312452397	0.467781738197509	0.472850294533667	0.480796847100715	0.465447192478808	0.000759039574739222	0.000822263144023982	0.000821857754013761
218	9.72667378427265	0.24	1.59242677040926	1.53178238343776	1.65307115738077	0.303511228488366	9.99583325288664	9.67335097784724	10.318315527926	4.01	2.59	6.2	2.15178472226788	2.2235191640576	2.29525360584733	2.31233059661533	2.38941718565231	2.46650377468929	2.30895508769039	2.38690981398375	2.4623707827529	1.59242677040926	4.93288980060548	0.0294038374086108	13.9044698204994	0.372250052908887	0.379669831520751	0.365361543968447	0.475186964878558	0.483163312452397	0.467781738197509	0.472850294533667	0.480796847100715	0.465447192478808	0.000759039574739222	0.000822263144023982	0.000821857754013761
218	9.72667378427265	0.24	1.59277340830144	1.532773035407	1.65277378119587	0.306551492260258	9.96944583646411	9.65011300063465	10.2887786722936	3.9	2.52	6.06	2.20050156268348	2.27331857572909	2.34613558877471	2.37154195558557	2.4500188830491	2.52849581051263	2.36683391825051	2.44646919847824	2.52456563519641	1.59277340830144	4.8756080985642	-0.0317279734479851	13.6771435288977	0.372250052908887	0.379669831520751	0.365361543968447	0.475186964878558	0.483163312452397	0.467781738197509	0.472850294533667	0.480796847100715	0.465447192478808	0.000759039574739222	0.000822263144023982	0.000821857754013761
218	9.72667378427265	0.24	1.59295470366295	1.53312725801409	1.65278214931181	0.303025837384117	9.78216518952146	9.46621350904368	10.0981168699992	4.03	2.62	6.27	2.09731031139913	2.16731176622971	2.23731322106029	2.25275539099112	2.32794510130233	2.40313481161354	2.24864336896414	2.32390882908687	2.39981026009066	1.59295470366295	4.97335476009416	-0.0336108076956712	13.9075215501148	0.372250052908887	0.379669831520751	0.365361543968447	0.475186964878558	0.483163312452397	0.467781738197509	0.472850294533667	0.480796847100715	0.465447192478808	0.000759039574739222	0.000822263144023982	0.000821857754013761
218	9.72667378427265	0.24	1.59297708728626	1.53341144849197	1.65254272608055	0.311117696693055	10.0745138132898	9.75524873213462	10.3937788944449	3.98	2.6	6.17	2.18441148428975	2.2559018510613	2.32739221783285	2.34919039516389	2.42607356675236	2.50295673834083	2.34778306698137	2.42600252785201	2.50189202070453	1.59297708728626	4.93778562966111	-0.0832879848071918	13.782407804277	0.372250052908887	0.379669831520751	0.365361543968447	0.475186964878558	0.483163312452397	0.467781738197509	0.472850294533667	0.480796847100715	0.465447192478808	0.000759039574739222	0.000822263144023982	0.000821857754013761
218	9.72667378427265	0.24	1.59303081463211	1.53235336827379	1.65370826099044	0.303728663107213	9.94382144891744	9.62318207291121	10.2644608249237	3.98	2.57	6.16	2.15804237775894	2.22994721715167	2.30185205654439	2.32123290414989	2.3985751662325	2.4759174283151	2.31727494063346	2.39461327972232	2.4731575693319	1.59303081463211	4.89388778487343	-0.0951134800960902	13.7001084878698	0.372250052908887	0.379669831520751	0.365361543968447	0.475186964878558	0.483163312452397	0.467781738197509	0.472850294533667	0.480796847100715	0.465447192478808	0.000759039574739222	0.000822263144023982	0.000821857754013761
218	9.72667378427265	0.24	1.59324080529679	1.53320821695057	1.653273393643	0.295007792022943	9.81640289019857	9.49322253241683	10.1395832479803	3.97	2.59	6.15	2.13154368096072	2.20410840248578	2.27667312401085	2.29306178326973	2.37112510950086	2.44918843573199	2.29254082576134	2.36918892849761	2.4476568568184	1.59324080529679	4.92419235176031	-0.1706419994519	13.6754020425959	0.372250052908887	0.379669831520751	0.365361543968447	0.475186964878558	0.483163312452397	0.467781738197509	0.472850294533667	0.480796847100715	0.465447192478808	0.000759039574739222	0.000822263144023982	0.000821857754013761
218	9.72667378427265	0.24	1.59343592644454	1.53284198183915	1.65402987104993	0.2924181842699	9.76417817753525	9.440704454295	10.0876519007755	4.01	2.63	6.28	2.10320778714584	2.17527152528631	2.24733526342679	2.26052336339643	2.33797731954657	2.41543127569672	2.25696677490721	2.33582075524635	2.41401364375021	1.59343592644454	4.98321413621366	-0.0260146373867588	13.9591320673825	0.372250052908887	0.379669831520751	0.365361543968447	0.475186964878558	0.483163312452397	0.467781738197509	0.472850294533667	0.480796847100715	0.465447192478808	0.000759039574739222	0.000822263144023982	0.000821857754013761
218	9.72667378427265	0.24	1.59348740848755	1.53372265444901	1.6532521625261	0.305594909807378	9.85130912733481	9.53504895385271	10.1675693008169	4.05	2.63	6.26	2.10605565420172	2.1759096769534	2.24576369970508	2.26134889862772	2.33635371490552	2.41135853118332	2.25988500581801	2.33525289166021	2.40973670545836	1.59348740848755	4.96667167455093	-0.170105281562039	13.7667803473742	0.372250052908887	0.379669831520751	0.365361543968447	0.475186964878558	0.483163312452397	0.467781738197509	0.472850294533667	0.480796847100715	0.465447192478808	0.000759039574739222	0.000822263144023982	0.000821857754013761
218	9.72667378427265	0.24	1.5940084782146	1.53287588284525	1.65514107358396	0.301976604101905	10.0364373952534	9.7114660344729	10.3614087560338	3.98	2.59	6.16	2.17924738699612	2.25217077326092	2.32509415952573	2.34421757358566	2.4226612989871	2.50110502438854	2.34253142325034	2.42077903638888	2.49973824299758	1.5940084782146	4.92544896819207	0.104559511419133	13.9390549988196	0.372250052908887	0.379669831520751	0.365361543968447	0.475186964878558	0.483163312452397	0.467781738197509	0.472850294533667	0.480796847100715	0.465447192478808	0.000759039574739222	0.000822263144023982	0.000821857754013761
218	9.72667378427265	0.24	1.59415470877342	1.53452995877379	1.65377945877305	0.311948705248934	9.94695677917295	9.63234410568145	10.2615694526645	3.93	2.55	6.21	2.18246637977333	2.25375033464583	2.32503428951833	2.35033369321082	2.42710054857908	2.50386740394735	2.34305706323439	2.41873514252224	2.49530546971637	1.59415470877342	4.91645870795473	-0.0122562625196899	13.7652929162388	0.372250052908887	0.379669831520751	0.365361543968447	0.475186964878558	0.483163312452397	0.467781738197509	0.472850294533667	0.480796847100715	0.465447192478808	0.000759039574739222	0.000822263144023982	0.000821857754013761
218	9.72667378427265	0.24	1.59417963911117	1.53429586466506	1.65406341355729	0.308392501290147	10.1768376878778	9.85226800004878	10.5014073757067	3.98	2.6	6.2	2.21080416535385	2.28363612828831	2.35646809122277	2.37815832128598	2.45650354128445	2.53484876128291	2.37620441088277	2.45545399334025	2.53277354183592	1.59417963911117	4.94567248035544	-0.183230361885456	13.7080103412829	0.372250052908887	0.379669831520751	0.365361543968447	0.475186964878558	0.483163312452397	0.467781738197509	0.472850294533667	0.480796847100715	0.465447192478808	0.000759039574739222	0.000822263144023982	0.000821857754013761
218	9.72667378427265	0.24	1.59423854716086	1.53422075331299	1.65425634100873	0.302518828193502	9.82033782264271	9.50277208843565	10.1379035568498	4.03	2.58	6.26	2.10692521454094	2.17733490620231	2.24774459786369	2.26326999013653	2.33890444600244	2.41453890186834	2.25804426204552	2.33332080254568	2.40845256628534	1.59423854716086	4.93591448344182	0.19443244940651	14.0726655796229	0.372250052908887	0.379669831520751	0.365361543968447	0.475186964878558	0.483163312452397	0.467781738197509	0.472850294533667	0.480796847100715	0.465447192478808	0.000759039574739222	0.000822263144023982	0.000821857754013761
218	9.72667378427265	0.24	1.59439035259494	1.53477456810382	1.65400613708606	0.308419357802667	10.0018419065345	9.68287343778487	10.3208103752842	4	2.56	6.17	2.16082343025444	2.23200421612499	2.30318500199555	2.32290443413522	2.39942441295852	2.47594439178181	2.31904778298868	2.39580050974897	2.47127881117362	1.59439035259494	4.93774753525716	0.0419740592906574	13.8936544883958	0.372250052908887	0.379669831520751	0.365361543968447	0.475186964878558	0.483163312452397	0.467781738197509	0.472850294533667	0.480796847100715	0.465447192478808	0.000759039574739222	0.000822263144023982	0.000821857754013761
218	9.72667378427265	0.24	1.59451069332701	1.53406374325903	1.65495764339499	0.302010027206632	9.86935025538402	9.54981436857249	10.1888861421956	4	2.57	6.12	2.13103645775775	2.20234073636219	2.27364501496662	2.29087152929448	2.36752387429643	2.44417621929838	2.28849683656243	2.3683975687657	2.44142761070394	1.59451069332701	4.93156063186748	0.203609210854748	14.0382994743001	0.372250052908887	0.379669831520751	0.365361543968447	0.475186964878558	0.483163312452397	0.467781738197509	0.472850294533667	0.480796847100715	0.465447192478808	0.000759039574739222	0.000822263144023982	0.000821857754013761
218	9.72667378427265	0.24	1.59476536169294	1.53448924051113	1.65504148287474	0.298099999992893	9.81589009634274	9.49511289927198	10.1366672934135	4.04	2.6	6.23	2.10046460102452	2.1714254368156	2.24238627260668	2.25574332168756	2.33195000060947	2.40815667953137	2.25366317201994	2.32794712491803	2.40407099126184	1.59476536169294	4.97184236014472	0.0904066491684263	14.0432934785084	0.372250052908887	0.379669831520751	0.365361543968447	0.475186964878558	0.483163312452397	0.467781738197509	0.472850294533667	0.480796847100715	0.465447192478808	0.000759039574739222	0.000822263144023982	0.000821857754013761
218	9.72667378427265	0.24	1.59482168826661	1.53426504757518	1.65537832895805	0.300692905957551	9.82722626550395	9.50805741518341	10.1463951158245	3.95	2.57	6.17	2.14676541444236	2.21882857301577	2.29089173158918	2.31093567333303	2.38850974023387	2.4660838071347	2.30810801486874	2.38417645726032	2.46208304603045	1.59482168826661	4.91993814420978	0.0978844515353798	13.9161175335863	0.372250052908887	0.379669831520751	0.365361543968447	0.475186964878558	0.483163312452397	0.467781738197509	0.472850294533667	0.480796847100715	0.465447192478808	0.000759039574739222	0.000822263144023982	0.000821857754013761
218	9.72667378427265	0.24	1.59483798013568	1.53498286613044	1.65469309414092	0.303533231159546	9.79839297071504	9.48229689938871	10.1144890420414	3.94	2.59	6.28	2.143933348857	2.21540220455196	2.28687106024693	2.30826389100008	2.38521076951183	2.46215764802357	2.30233360336619	2.37985042850465	2.45571188764577	1.59483798013568	4.94201010640101	-0.0258302749889663	13.8432261497547	0.372250052908887	0.379669831520751	0.365361543968447	0.475186964878558	0.483163312452397	0.467781738197509	0.472850294533667	0.480796847100715	0.465447192478808	0.000759039574739222	0.000822263144023982	0.000821857754013761
218	9.72667378427265	0.24	1.59487216170722	1.53367078649602	1.65607353691842	0.295567934121032	9.71165161316492	9.39234996313753	10.0309532631923	4.05	2.6	6.29	2.07286726049475	2.1433363059585	2.21380535142225	2.22550820465453	2.30116642061589	2.37682463657724	2.21988859757516	2.2962218452193	2.37250479407171	1.59487216170722	4.96399462934789	-0.103129980583666	13.8125118227815	0.372250052908887	0.379669831520751	0.365361543968447	0.475186964878558	0.483163312452397	0.467781738197509	0.472850294533667	0.480796847100715	0.465447192478808	0.000759039574739222	0.000822263144023982	0.000821857754013761
218	9.72667378427265	0.24	1.59502282092992	1.53518295459149	1.65486268726835	0.304045881425859	9.86420552914448	9.54637177135332	10.1820392869356	4	2.6	6.21	2.13231056869307	2.20330301452042	2.27429546034777	2.29249553107328	2.36882112228343	2.44514671349358	2.28942266708565	2.36529807743525	2.4426904533523	1.59502282092992	4.96064404725808	0.00704797636596797	13.9053835018026	0.372250052908887	0.379669831520751	0.365361543968447	0.475186964878558	0.483163312452397	0.467781738197509	0.472850294533667	0.480796847100715	0.465447192478808	0.000759039574739222	0.000822263144023982	0.000821857754013761
218	9.72667378427265	0.24	1.59518893448524	1.53554568394241	1.65483218502807	0.309142214368658	9.99806895950389	9.67976029010091	10.3163776289069	4	2.61	6.26	2.15932608671877	2.23033323905223	2.3013403913857	2.3211949656278	2.39752500467737	2.47385504372694	2.31735911860995	2.39446235190974	2.47191836771672	1.59518893448524	4.9725624290687	0.0477641859707457	13.9707401885285	0.372250052908887	0.379669831520751	0.365361543968447	0.475186964878558	0.483163312452397	0.467781738197509	0.472850294533667	0.480796847100715	0.465447192478808	0.000759039574739222	0.000822263144023982	0.000821857754013761
218	9.72667378427265	0.24	1.59519436172962	1.53446268256722	1.65592604089203	0.309238512071261	9.94321256215474	9.62672170959918	10.2597034147103	3.99	2.6	6.23	2.15079757570287	2.22150781112288	2.29221804654288	2.31243857184665	2.38846296282456	2.46448735380248	2.30916210554565	2.38570967708093	2.46075716220071	1.59519436172962	4.94399426830787	0.0897770319258381	13.9437712368049	0.372250052908887	0.379669831520751	0.365361543968447	0.475186964878558	0.483163312452397	0.467781738197509	0.472850294533667	0.480796847100715	0.465447192478808	0.000759039574739222	0.000822263144023982	0.000821857754013761
218	9.72667378427265	0.24	1.59528190655502	1.53485828923863	1.65570552387142	0.299142613501282	9.81627480246768	9.49628247794877	10.1362671269866	3.95	2.6	6.16	2.14229510135167	2.21448313818385	2.28667117501603	2.30589526046833	2.38359606456801	2.4612968686677	2.30759378022213	2.38191328720426	2.45964103186889	1.59528190655502	4.91545938192789	0.0577788310039269	13.8942912181139	0.372250052908887	0.379669831520751	0.365361543968447	0.475186964878558	0.483163312452397	0.467781738197509	0.472850294533667	0.480796847100715	0.465447192478808	0.000759039574739222	0.000822263144023982	0.000821857754013761
218	9.72667378427265	0.24	1.59530371263979	1.53545510416343	1.65515232111615	0.305716075765546	9.9650083026217	9.64518931117956	10.2848272940638	3.97	2.59	6.18	2.16749834816287	2.23936911329741	2.31123987843195	2.33197079650475	2.40929520395275	2.48661961140074	2.32667289942181	2.40718869182647	2.48452148570801	1.59530371263979	4.93406251054342	-0.0977964243756941	13.7565876485825	0.372250052908887	0.379669831520751	0.365361543968447	0.475186964878558	0.483163312452397	0.467781738197509	0.472850294533667	0.480796847100715	0.465447192478808	0.000759039574739222	0.000822263144023982	0.000821857754013761
218	9.72667378427265	0.24	1.59539132845922	1.53426532392942	1.65651733298902	0.292096744600574	9.64508643200188	9.32530967927017	9.96486318473359	3.98	2.58	6.2	2.09147172479865	2.16319095553616	2.23491018627367	2.24965680005131	2.32680039860443	2.40394399715756	2.24541932690194	2.323983081641	2.40047425566115	1.59539132845922	4.91757736386138	0.0208695145991178	13.8282880216185	0.372250052908887	0.379669831520751	0.365361543968447	0.475186964878558	0.483163312452397	0.467781738197509	0.472850294533667	0.480796847100715	0.465447192478808	0.000759039574739222	0.000822263144023982	0.000821857754013761
218	9.72667378427265	0.24	1.59539888871763	1.53540034491855	1.6553974325167	0.300766475763505	9.88598386359341	9.56496284187249	10.2070048853143	4	2.55	6.21	2.13369554868664	2.20530702657782	2.27691850446901	2.29364036583005	2.3706199407507	2.44759951567134	2.28669733761292	2.36461413370952	2.44136234129698	1.59539888871763	4.936385750979	0.117449771994931	13.9739464173175	0.372250052908887	0.379669831520751	0.365361543968447	0.475186964878558	0.483163312452397	0.467781738197509	0.472850294533667	0.480796847100715	0.465447192478808	0.000759039574739222	0.000822263144023982	0.000821857754013761
218	9.72667378427265	0.24	1.59570653802292	1.53602284118227	1.65539023486356	0.309399726112566	9.88831992272404	9.57369502491343	10.2029448205347	3.98	2.55	6.15	2.14698650123538	2.21754394084403	2.28810138045268	2.30934621763748	2.3852393619086	2.46113250617973	2.3057229441738	2.38094173799481	2.45587834930133	1.59570653802292	4.93605692647045	0.0978447084552878	13.9240318988818	0.372250052908887	0.379669831520751	0.365361543968447	0.475186964878558	0.483163312452397	0.467781738197509	0.472850294533667	0.480796847100715	0.465447192478808	0.000759039574739222	0.000822263144023982	0.000821857754013761
218	9.72667378427265	0.24	1.59612698593207	1.53638330410258	1.65587066776157	0.305871835250062	9.94761388214707	9.62847025511371	10.2667575091804	4.03	2.61	6.28	2.13211703840523	2.2027878248196	2.27345861123397	2.29000099128332	2.36590497217582	2.44180895306832	2.28618017340632	2.36140564837978	2.43804634531502	1.59612698593207	5.00846707896536	0.0114447267281853	13.987330946006	0.372250052908887	0.379669831520751	0.365361543968447	0.475186964878558	0.483163312452397	0.467781738197509	0.472850294533667	0.480796847100715	0.465447192478808	0.000759039574739222	0.000822263144023982	0.000821857754013761
218	9.72667378427265	0.24	1.59620898018966	1.53566558466993	1.65675237570938	0.302108139970492	9.83492336991375	9.5165761942466	10.1532705455809	3.96	2.54	6.14	2.14117539256527	2.21280169228882	2.28442799201238	2.30397432976522	2.3810465567636	2.45811878376198	2.29842210525103	2.3750621560263	2.45311613257028	1.59620898018966	4.92869531331053	-0.184506725960034	13.6246896762004	0.372250052908887	0.379669831520751	0.365361543968447	0.475186964878558	0.483163312452397	0.467781738197509	0.472850294533667	0.480796847100715	0.465447192478808	0.000759039574739222	0.000822263144023982	0.000821857754013761
218	9.72667378427265	0.24	1.59649071240734	1.53668038861871	1.65630103619597	0.299530218395406	9.78979823911126	9.47096375296868	10.1086327252538	4.03	2.59	6.26	2.0988848849402	2.16954262381631	2.24020036269242	2.2545111025685	2.33040790754411	2.40630471251973	2.24810899754914	2.32511755013047	2.40070061531253	1.59649071240734	4.99144181387272	-0.05558878898247	13.8900807603248	0.372250052908887	0.379669831520751	0.365361543968447	0.475186964878558	0.483163312452397	0.467781738197509	0.472850294533667	0.480796847100715	0.465447192478808	0.000759039574739222	0.000822263144023982	0.000821857754013761
218	9.72667378427265	0.24	1.59658474166167	1.53630911308512	1.65686037023821	0.304917649126581	9.99804848905603	9.67656456862257	10.3195324094895	4.02	2.59	6.27	2.14782719581014	2.21918432905986	2.29054146230957	2.30750001684727	2.38416195058993	2.46082388433259	2.30030766016097	2.37914648951817	2.45505321360376	1.59658474166167	4.96766077902937	-0.0267321401117641	13.8989355211577	0.372250052908887	0.379669831520751	0.365361543968447	0.475186964878558	0.483163312452397	0.467781738197509	0.472850294533667	0.480796847100715	0.465447192478808	0.000759039574739222	0.000822263144023982	0.000821857754013761
218	9.72667378427265	0.24	1.59690722477392	1.53642452898401	1.65738992056384	0.304920723355365	9.93236174891726	9.61299227997027	10.2517312178643	4.04	2.6	6.23	2.12746377030034	2.1981438410563	2.26882391181225	2.28485208996701	2.36076102418259	2.43666995839818	2.28284503734306	2.35795995166716	2.43424811302129	1.59690722477392	4.96450305732156	-0.0567349495630455	13.8544210690793	0.372250052908887	0.379669831520751	0.365361543968447	0.475186964878558	0.483163312452397	0.467781738197509	0.472850294533667	0.480796847100715	0.465447192478808	0.000759039574739222	0.000822263144023982	0.000821857754013761
218	9.72667378427265	0.24	1.59717231566586	1.5366535387518	1.65769109257991	0.298023080590612	9.91468758329304	9.59062218031033	10.2387529862758	4.05	2.65	6.22	2.1167003942305	2.18822332083043	2.25974624743036	2.27257831343461	2.34936832696105	2.42615834048748	2.27309821953109	2.35104980212419	2.42765505002782	1.59717231566586	4.95581517964389	0.0305922242724976	13.9947355303641	0.372250052908887	0.379669831520751	0.365361543968447	0.475186964878558	0.483163312452397	0.467781738197509	0.472850294533667	0.480796847100715	0.465447192478808	0.000759039574739222	0.000822263144023982	0.000821857754013761
218	9.72667378427265	0.24	1.59719702973126	1.53674281715309	1.65765124230942	0.302951710574112	9.8897180492364	9.57023648179387	10.2091996166789	3.99	2.61	6.21	2.13899611664891	2.21040185812672	2.28180759960453	2.29985218479278	2.37662775687833	2.45340332896388	2.2973779164884	2.37560033490775	2.45095487730375	1.59719702973126	4.96135992957296	0.0684560499808465	13.9633296143958	0.372250052908887	0.379669831520751	0.365361543968447	0.475186964878558	0.483163312452397	0.467781738197509	0.472850294533667	0.480796847100715	0.465447192478808	0.000759039574739222	0.000822263144023982	0.000821857754013761
218	9.72667378427265	0.24	1.59727609090342	1.53691410032541	1.65763808148143	0.313140328524238	10.1843055730267	9.86307779260825	10.5055333534451	3.96	2.55	6.18	2.22043807669243	2.29275489401156	2.3650717113307	2.38942714575948	2.46724772009168	2.54506829442387	2.38463280177989	2.46155508379605	2.5383574721382	1.59727609090342	4.94647947615375	0.0435480278349143	13.8692335171186	0.372250052908887	0.379669831520751	0.365361543968447	0.475186964878558	0.483163312452397	0.467781738197509	0.472850294533667	0.480796847100715	0.465447192478808	0.000759039574739222	0.000822263144023982	0.000821857754013761
218	9.72667378427265	0.24	1.59745297158403	1.53759073672889	1.65731520643917	0.310231501596952	10.0325845579261	9.71398972546179	10.3511793903905	3.98	2.61	6.19	2.17655036788518	2.24793583558739	2.3193213032896	2.34090846630982	2.41768447305023	2.49446047979064	2.33951225021695	2.41624399442276	2.49441115962601	1.59745297158403	4.95222868722936	-0.0736519605691996	13.8207291956227	0.372250052908887	0.379669831520751	0.365361543968447	0.475186964878558	0.483163312452397	0.467781738197509	0.472850294533667	0.480796847100715	0.465447192478808	0.000759039574739222	0.000822263144023982	0.000821857754013761
218	9.72667378427265	0.24	1.59765480902583	1.53645033166658	1.65885928638508	0.300208621670855	10.0861615098958	9.75820534466368	10.414117675128	4.01	2.59	6.1	2.17069687647025	2.24365019097268	2.31660350547512	2.33265835352847	2.41105490918594	2.48945146484341	2.33287050782235	2.41255624350288	2.49035453706694	1.59765480902583	4.9377231246955	-0.101676184336742	13.7995410725939	0.372250052908887	0.379669831520751	0.365361543968447	0.475186964878558	0.483163312452397	0.467781738197509	0.472850294533667	0.480796847100715	0.465447192478808	0.000759039574739222	0.000822263144023982	0.000821857754013761
218	9.72667378427265	0.24	1.59777872609733	1.53771039823847	1.65784705395618	0.296814965030661	9.69559245029305	9.37777083348665	10.0134140670995	3.98	2.57	6.19	2.1019883151384	2.17322670821577	2.24446510129315	2.26081256958822	2.33743366845289	2.41405476731755	2.25638368091254	2.33372915929471	2.4108165631595	1.59777872609733	4.93318736020094	0.085372410074587	13.9268905183721	0.372250052908887	0.379669831520751	0.365361543968447	0.475186964878558	0.483163312452397	0.467781738197509	0.472850294533667	0.480796847100715	0.465447192478808	0.000759039574739222	0.000822263144023982	0.000821857754013761
218	9.72667378427265	0.24	1.59797690480666	1.53771001329072	1.6582437963226	0.298143492779861	9.8612312259838	9.53900579885793	10.1834566531097	3.97	2.57	6.15	2.1408321640671	2.21314898334756	2.28546580262803	2.30292995520503	2.38072240067621	2.45851484614739	2.30031761295678	2.37882986890362	2.45584933523278	1.59797690480666	4.91672929453236	0.094113428612317	13.920872087286	0.372250052908887	0.379669831520751	0.365361543968447	0.475186964878558	0.483163312452397	0.467781738197509	0.472850294533667	0.480796847100715	0.465447192478808	0.000759039574739222	0.000822263144023982	0.000821857754013761
218	9.72667378427265	0.24	1.59803762874726	1.53799095683959	1.65808430065493	0.303475017479291	9.89212683844659	9.57296296975856	10.2112907071346	4	2.59	6.21	2.13834844287046	2.20964126660597	2.28093409034148	2.29899923843092	2.375648181226	2.45229712402108	2.29538763212734	2.37359055123743	2.44851675660862	1.59803762874726	4.95677898456566	-0.145756075253265	13.7695396135648	0.372250052908887	0.379669831520751	0.365361543968447	0.475186964878558	0.483163312452397	0.467781738197509	0.472850294533667	0.480796847100715	0.465447192478808	0.000759039574739222	0.000822263144023982	0.000821857754013761
218	9.72667378427265	0.24	1.59819532240184	1.5378421564672	1.65854848833647	0.29925491921013	9.87301574905305	9.55125995412649	10.1947715439796	3.99	2.6	6.19	2.13518560038303	2.20711415676895	2.27904271315488	2.29580881722508	2.3731483299735	2.45048784272192	2.29389380259907	2.37207813071608	2.44949649575663	1.59819532240184	4.94104104621609	-0.0512570392240963	13.8464560154772	0.372250052908887	0.379669831520751	0.365361543968447	0.475186964878558	0.483163312452397	0.467781738197509	0.472850294533667	0.480796847100715	0.465447192478808	0.000759039574739222	0.000822263144023982	0.000821857754013761
218	9.72667378427265	0.24	1.59834073975559	1.53709262499186	1.65958885451931	0.295911627860671	9.82674502034967	9.50392576922962	10.1495642714697	3.98	2.55	6.13	2.12940167766245	2.20173093102661	2.27406018439077	2.29018930446822	2.36798002107769	2.44577073768716	2.28528170683694	2.36537665647897	2.44180791009894	1.59834073975559	4.90974869410513	0.0023026372522024	13.8204395367943	0.372250052908887	0.379669831520751	0.365361543968447	0.475186964878558	0.483163312452397	0.467781738197509	0.472850294533667	0.480796847100715	0.465447192478808	0.000759039574739222	0.000822263144023982	0.000821857754013761
218	9.72667378427265	0.24	1.59840334839423	1.53747122798899	1.65933546879947	0.29903147968353	9.92076161053745	9.59727747677656	10.2442457442983	3.93	2.56	5.99	2.17520905799869	2.24852626900756	2.32184348001643	2.34260529462381	2.42156473351768	2.50052417241155	2.34487919994629	2.42415887904652	2.50320182742293	1.59840334839423	4.88153499341368	-0.0528324083929821	13.7053672923877	0.372250052908887	0.379669831520751	0.365361543968447	0.475186964878558	0.483163312452397	0.467781738197509	0.472850294533667	0.480796847100715	0.465447192478808	0.000759039574739222	0.000822263144023982	0.000821857754013761
218	9.72667378427265	0.24	1.59857138414632	1.53751048851857	1.65963227977406	0.29812602958144	9.68716454157117	9.37061370576914	10.0037153773732	3.98	2.55	6.13	2.09914570349812	2.17005742259966	2.2409691417012	2.25760042468905	2.33386493881606	2.41012945294306	2.25348039488523	2.33083695221116	2.40612215364415	1.59857138414632	4.91671349181352	-0.178117876030582	13.6400330282284	0.372250052908887	0.379669831520751	0.365361543968447	0.475186964878558	0.483163312452397	0.467781738197509	0.472850294533667	0.480796847100715	0.465447192478808	0.000759039574739222	0.000822263144023982	0.000821857754013761
218	9.72667378427265	0.24	1.5989556364625	1.53894890170333	1.65896237122167	0.306025342574171	9.86651449143008	9.55008712611616	10.182941856744	3.99	2.53	6.12	2.1346166486827	2.20534386961567	2.27607109054863	2.29515883029663	2.37120536809855	2.44725190590046	2.2895823628058	2.35889009841174	2.44061684296843	1.5989556364625	4.90236829670363	0.00676963755893686	13.7682295382741	0.372250052908887	0.379669831520751	0.365361543968447	0.475186964878558	0.483163312452397	0.467781738197509	0.472850294533667	0.480796847100715	0.465447192478808	0.000759039574739222	0.000822263144023982	0.000821857754013761
218	9.72667378427265	0.24	1.59902635199081	1.53827280713674	1.65977989684487	0.300168366637639	9.84537405368676	9.52521652985405	10.1655315775195	3.98	2.56	6.13	2.13557125367277	2.20735116569905	2.27913107772533	2.29699974268205	2.37420552037294	2.45141129806382	2.29373313157355	2.37039237974092	2.44824825536193	1.59902635199081	4.93417525571541	0.0754534019817733	13.8740917632575	0.372250052908887	0.379669831520751	0.365361543968447	0.475186964878558	0.483163312452397	0.467781738197509	0.472850294533667	0.480796847100715	0.465447192478808	0.000759039574739222	0.000822263144023982	0.000821857754013761
218	9.72667378427265	0.24	1.59922340435066	1.53907849477892	1.6593683139224	0.308746048872838	9.99511940802769	9.67660926740743	10.3136295486479	3.98	2.56	6.19	2.16835319482652	2.23972555904141	2.3110979232563	2.33211460173785	2.40887724960501	2.48563989747216	2.32719920766847	2.40294030557986	2.48023603813686	1.59922340435066	4.91529173934202	0.0897462341687835	13.8867665256576	0.372250052908887	0.379669831520751	0.365361543968447	0.475186964878558	0.483163312452397	0.467781738197509	0.472850294533667	0.480796847100715	0.465447192478808	0.000759039574739222	0.000822263144023982	0.000821857754013761
218	9.72667378427265	0.24	1.59925751140692	1.53943893414955	1.65907608866429	0.306621204439151	9.91045547933793	9.59306421581438	10.2278467428615	3.96	2.6	6.13	2.15762872907275	2.2290149403113	2.30040115154985	2.32158374341584	2.39839448721173	2.47520523100763	2.32039909014781	2.39795510570627	2.47608793033776	1.59925751140692	4.92831889438111	-0.0535303202871062	13.780233486404	0.372250052908887	0.379669831520751	0.365361543968447	0.475186964878558	0.483163312452397	0.467781738197509	0.472850294533667	0.480796847100715	0.465447192478808	0.000759039574739222	0.000822263144023982	0.000821857754013761
218	9.72667378427265	0.24	1.59940125166539	1.53851837130305	1.66028413202772	0.302503062808402	9.93526116112739	9.61396708388532	10.2565552383695	3.97	2.52	6.17	2.15906566354174	2.23122058190374	2.30337550026574	2.32272073112075	2.40034492178886	2.47796911245697	2.31517921319144	2.39306373278526	2.46887950992252	1.59940125166539	4.91508545466119	-0.235943052103915	13.5481703322086	0.372250052908887	0.379669831520751	0.365361543968447	0.475186964878558	0.483163312452397	0.467781738197509	0.472850294533667	0.480796847100715	0.465447192478808	0.000759039574739222	0.000822263144023982	0.000821857754013761
218	9.72667378427265	0.24	1.59948822783037	1.53843184945875	1.66054460620198	0.296486774782035	9.87925515226356	9.55515827977933	10.2033520247478	4.02	2.59	6.18	2.12372697028579	2.1957606560633	2.26779434184082	2.28196069061258	2.35936143074732	2.43676217088205	2.27939536662992	2.35842299153627	2.43536413854574	1.59948822783037	4.93858408057576	-0.0169411045597559	13.8704381656325	0.372250052908887	0.379669831520751	0.365361543968447	0.475186964878558	0.483163312452397	0.467781738197509	0.472850294533667	0.480796847100715	0.465447192478808	0.000759039574739222	0.000822263144023982	0.000821857754013761
218	9.72667378427265	0.24	1.59976446622371	1.539555357252	1.65997357519541	0.300118755990613	9.81519483473488	9.49598100286829	10.1344086666015	4.03	2.57	6.22	2.10463064958426	2.17537923407645	2.24612781856864	2.26070778527932	2.33670300837967	2.41269823148002	2.25507337764261	2.33105077305772	2.4076826553901	1.59976446622371	4.9522268251522	-0.0347914395018425	13.8376482697196	0.372250052908887	0.379669831520751	0.365361543968447	0.475186964878558	0.483163312452397	0.467781738197509	0.472850294533667	0.480796847100715	0.465447192478808	0.000759039574739222	0.000822263144023982	0.000821857754013761
218	9.72667378427265	0.24	1.59997036823485	1.53942240924751	1.66051832722218	0.294923138072542	9.86530666263097	9.54045015881173	10.1901631664502	4.01	2.61	6.14	2.1261940099287	2.19859184661452	2.27098968330033	2.28532390440058	2.36314018364527	2.44095646288995	2.28544445258146	2.36296578683111	2.44084208390427	1.59997036823485	4.93675272416936	-0.0797210486707776	13.8035165466637	0.372250052908887	0.379669831520751	0.365361543968447	0.475186964878558	0.483163312452397	0.467781738197509	0.472850294533667	0.480796847100715	0.465447192478808	0.000759039574739222	0.000822263144023982	0.000821857754013761
218	9.72667378427265	0.24	1.60011049099333	1.53970046850748	1.66052051347917	0.305583308036645	9.97773202978318	9.65740449925573	10.2980595603106	4.02	2.64	6.2	2.14722007417582	2.21844145709633	2.28966284001684	2.30729933199897	2.38383040173554	2.46036147147212	2.30888587874859	2.38633460226092	2.4629458541148	1.60011049099333	4.94050846937379	0.0518534315930646	13.9582167023486	0.372250052908887	0.379669831520751	0.365361543968447	0.475186964878558	0.483163312452397	0.467781738197509	0.472850294533667	0.480796847100715	0.465447192478808	0.000759039574739222	0.000822263144023982	0.000821857754013761
218	9.72667378427265	0.24	1.60014804091504	1.54014266853391	1.66015341329616	0.310575856535521	10.0169903398841	9.69914648367242	10.3348341960958	4.03	2.57	6.17	2.15203640161595	2.22255926151388	2.29308212141181	2.31192288536297	2.38768527191779	2.46344765847261	2.30856200041709	2.38409484745988	2.45949490756846	1.60014804091504	4.95361468262319	0.0489278630698426	13.9145743169028	0.372250052908887	0.379669831520751	0.365361543968447	0.475186964878558	0.483163312452397	0.467781738197509	0.472850294533667	0.480796847100715	0.465447192478808	0.000759039574739222	0.000822263144023982	0.000821857754013761
218	9.72667378427265	0.24	1.60015146057055	1.538906816418	1.66139610472311	0.296305123327321	9.90375793250231	9.57871569506361	10.228800169941	4	2.59	6.2	2.1366945457066	2.20920071437987	2.28170688305314	2.2968556032759	2.37479664549173	2.45273768770756	2.29446880776918	2.37149480046343	2.44826190541929	1.60015146057055	4.92031651967222	-0.0417628096383315	13.821224618486	0.372250052908887	0.379669831520751	0.365361543968447	0.475186964878558	0.483163312452397	0.467781738197509	0.472850294533667	0.480796847100715	0.465447192478808	0.000759039574739222	0.000822263144023982	0.000821857754013761
218	9.72667378427265	0.24	1.60027463682625	1.54044507374758	1.66010419990493	0.309620828033212	9.92768709158908	9.6119729723892	10.243401210789	3.95	2.55	6.16	2.17078011894641	2.24208139447002	2.31338266999362	2.33685651699516	2.41361272501602	2.49036893303689	2.33098839234751	2.40834282298791	2.48410107048942	1.60027463682625	4.88169166221994	-0.276134872052309	13.4898351379083	0.372250052908887	0.379669831520751	0.365361543968447	0.475186964878558	0.483163312452397	0.467781738197509	0.472850294533667	0.480796847100715	0.465447192478808	0.000759039574739222	0.000822263144023982	0.000821857754013761
218	9.72667378427265	0.24	1.60030260475868	1.54036581924997	1.6602393902674	0.311000038437218	10.041739824297	9.72342599275739	10.3600536558365	3.95	2.54	6.1	2.19348650621805	2.26529423065023	2.33710195508241	2.36098961513386	2.43828085498885	2.51557209484383	2.35765090383108	2.43383912361441	2.51149941037459	1.60030260475868	4.89355583246721	-0.0430312253398382	13.6987632498538	0.372250052908887	0.379669831520751	0.365361543968447	0.475186964878558	0.483163312452397	0.467781738197509	0.472850294533667	0.480796847100715	0.465447192478808	0.000759039574739222	0.000822263144023982	0.000821857754013761
218	9.72667378427265	0.24	1.60030700491382	1.53960050544094	1.66101350438671	0.293852357233057	9.78515863820371	9.46210978314699	10.1082074932604	4.06	2.63	6.21	2.08160364632144	2.1526723286806	2.22374101103977	2.23407275071132	2.31034692853962	2.38662110636793	2.23482699230068	2.31103990647284	2.3870914758437	1.60030700491382	4.97262160467122	0.10370949087342	14.0674922381628	0.372250052908887	0.379669831520751	0.365361543968447	0.475186964878558	0.483163312452397	0.467781738197509	0.472850294533667	0.480796847100715	0.465447192478808	0.000759039574739222	0.000822263144023982	0.000821857754013761
218	9.72667378427265	0.24	1.60034333924571	1.540111036467	1.66057564202442	0.292579050142961	9.58746020154026	9.26996432613602	9.90495607694449	3.99	2.57	6.19	2.0718190271721	2.14277873883534	2.21373845049858	2.22761519713816	2.30391092085363	2.3802066445691	2.22430102517317	2.3007856884591	2.37429679523885	1.60034333924571	4.93541979639616	0.00326006442067599	13.8664490863362	0.372250052908887	0.379669831520751	0.365361543968447	0.475186964878558	0.483163312452397	0.467781738197509	0.472850294533667	0.480796847100715	0.465447192478808	0.000759039574739222	0.000822263144023982	0.000821857754013761
218	9.72667378427265	0.24	1.60055923463103	1.54028888246949	1.66082958679257	0.30304525732311	9.95150628039607	9.63009987155889	10.2729126892332	3.99	2.58	6.26	2.15251057127591	2.22435101965392	2.29619146803193	2.3143997356638	2.39164326559336	2.46888679552292	2.30986775144454	2.38614149539875	2.46168132457185	1.60055923463103	4.9624865474901	-0.0220297699980438	13.8932102259213	0.372250052908887	0.379669831520751	0.365361543968447	0.475186964878558	0.483163312452397	0.467781738197509	0.472850294533667	0.480796847100715	0.465447192478808	0.000759039574739222	0.000822263144023982	0.000821857754013761
218	9.72667378427265	0.24	1.60066959882609	1.53926795531104	1.66207124234114	0.295583077419223	9.89533243809692	9.57000352359023	10.2206613526036	4.06	2.63	6.31	2.10693865380935	2.1785632946453	2.25018793548126	2.26145929803175	2.33833681399256	2.41521432995336	2.25776436208909	2.33547667551245	2.41180657655016	1.60066959882609	4.98701867507718	0.0888082785015967	14.0912389656285	0.372250052908887	0.379669831520751	0.365361543968447	0.475186964878558	0.483163312452397	0.467781738197509	0.472850294533667	0.480796847100715	0.465447192478808	0.000759039574739222	0.000822263144023982	0.000821857754013761
218	9.72667378427265	0.24	1.60069242473415	1.5395509523096	1.6618338971587	0.294362053831421	9.85116776834281	9.52633866405076	10.1759968726349	3.98	2.6	6.15	2.13695531024954	2.20982121433082	2.2826871184121	2.29863014688298	2.37700883968847	2.45538753249396	2.29814279463085	2.37727092339945	2.45430402552429	1.60069242473415	4.91338894745487	-0.00721750647480811	13.8532530738074	0.372250052908887	0.379669831520751	0.365361543968447	0.475186964878558	0.483163312452397	0.467781738197509	0.472850294533667	0.480796847100715	0.465447192478808	0.000759039574739222	0.000822263144023982	0.000821857754013761
218	9.72667378427265	0.24	1.60074001677916	1.53987994594922	1.6616000876091	0.29831850100634	9.82958002158536	9.50852309107168	10.150636952099	3.99	2.57	6.19	2.12746775652837	2.1993020741333	2.27113639173822	2.28773946727505	2.36498538697714	2.44223130667922	2.28327396342573	2.36018246152346	2.43830469435794	1.60074001677916	4.93531518212966	0.0510345890143759	13.8904428526127	0.372250052908887	0.379669831520751	0.365361543968447	0.475186964878558	0.483163312452397	0.467781738197509	0.472850294533667	0.480796847100715	0.465447192478808	0.000759039574739222	0.000822263144023982	0.000821857754013761
218	9.72667378427265	0.24	1.60106821716077	1.5406230348537	1.66151339946784	0.306341817470556	9.85966062349656	9.54368851454973	10.1756327324434	4	2.57	6.26	2.1294933878382	2.19999658120183	2.27049977456546	2.28919082027415	2.36498127070231	2.44077172113046	2.28325154670988	2.35866562498959	2.43330819650902	1.60106821716077	4.92250119133542	0.15215350079549	13.9793617510156	0.372250052908887	0.379669831520751	0.365361543968447	0.475186964878558	0.483163312452397	0.467781738197509	0.472850294533667	0.480796847100715	0.465447192478808	0.000759039574739222	0.000822263144023982	0.000821857754013761
218	9.72667378427265	0.24	1.60123121489496	1.54125076803593	1.661211661754	0.299462257751533	9.71350202566663	9.39710111497935	10.0299029363539	3.97	2.58	6.17	2.11033707075845	2.18139223584343	2.2524474009284	2.27029533617797	2.3467363048455	2.42317727351303	2.26741138985121	2.34460393452992	2.42091648549562	1.60123121489496	4.9137373311958	-0.0279309483400427	13.7826135200036	0.372250052908887	0.379669831520751	0.365361543968447	0.475186964878558	0.483163312452397	0.467781738197509	0.472850294533667	0.480796847100715	0.465447192478808	0.000759039574739222	0.000822263144023982	0.000821857754013761
218	9.72667378427265	0.24	1.60133554151391	1.54093381781895	1.66173726520887	0.298584555083174	9.7208287649626	9.40352556378002	10.0381319661452	4.02	2.58	6.18	2.08903452259778	2.15952482295431	2.23001512331084	2.24456079013806	2.32029901397008	2.3960372378021	2.24130917320049	2.31728448515738	2.39315343115791	1.60133554151391	4.94198851303933	-0.156041485054317	13.7032600718536	0.372250052908887	0.379669831520751	0.365361543968447	0.475186964878558	0.483163312452397	0.467781738197509	0.472850294533667	0.480796847100715	0.465447192478808	0.000759039574739222	0.000822263144023982	0.000821857754013761
218	9.72667378427265	0.24	1.60159247954668	1.54131498275154	1.66186997634182	0.30500301452268	9.83850612920651	9.5222159386143	10.1547963197987	3.95	2.55	6.16	2.14656629901956	2.21786670516583	2.28916711131211	2.3102938577634	2.38703264307416	2.46377142838492	2.30663099818531	2.38183808817221	2.45952553347125	1.60159247954668	4.88943050895647	-0.0298468744751415	13.7257255176841	0.372250052908887	0.379669831520751	0.365361543968447	0.475186964878558	0.483163312452397	0.467781738197509	0.472850294533667	0.480796847100715	0.465447192478808	0.000759039574739222	0.000822263144023982	0.000821857754013761
218	9.72667378427265	0.24	1.60168531930845	1.54174093257063	1.66162970604627	0.306082691672962	10.0070032595823	9.68611362898906	10.3278928901755	4.06	2.64	6.24	2.13228231365913	2.20292233608285	2.27356235850657	2.2886347864469	2.36445458366544	2.44027438088399	2.28792536346583	2.36566668619608	2.44080872580383	1.60168531930845	4.99601672669445	0.0505065344827854	14.0494829831015	0.372250052908887	0.379669831520751	0.365361543968447	0.475186964878558	0.483163312452397	0.467781738197509	0.472850294533667	0.480796847100715	0.465447192478808	0.000759039574739222	0.000822263144023982	0.000821857754013761
218	9.72667378427265	0.24	1.60179886982633	1.54144575391745	1.66215198573521	0.305438373824032	9.94686075662434	9.62741523832742	10.2663062749213	4.07	2.61	6.29	2.11723063730286	2.18748208294476	2.25773352858666	2.27221885314356	2.34761293465537	2.42300701616718	2.268125702073	2.34299160663488	2.4187366752961	1.60179886982633	4.9743274695983	-0.32742391800972	13.6105685053631	0.372250052908887	0.379669831520751	0.365361543968447	0.475186964878558	0.483163312452397	0.467781738197509	0.472850294533667	0.480796847100715	0.465447192478808	0.000759039574739222	0.000822263144023982	0.000821857754013761
218	9.72667378427265	0.24	1.60214485411902	1.5413309318126	1.66295877642543	0.296781850792947	9.68967683313285	9.37202393156821	10.0073297346975	3.97	2.54	6.19	2.10623684042398	2.17762507509221	2.24901330976043	2.26607638072591	2.34288217451822	2.41968796831054	2.25971532437339	2.33633889943607	2.41236747182356	1.60214485411902	4.90746420990352	0.164982783171744	13.9693429035401	0.372250052908887	0.379669831520751	0.365361543968447	0.475186964878558	0.483163312452397	0.467781738197509	0.472850294533667	0.480796847100715	0.465447192478808	0.000759039574739222	0.000822263144023982	0.000821857754013761
218	9.72667378427265	0.24	1.60241507053126	1.54213734798607	1.66269279307645	0.301665001790789	9.77788035810451	9.4610466888217	10.0947140273873	3.97	2.59	6.15	2.12651412926357	2.19772731492012	2.26894050057667	2.28792643176935	2.36454502908407	2.44116362639879	2.28712985462281	2.36320078854498	2.43892039183601	1.60241507053126	4.90362034863627	-0.0821375385451331	13.7186817641668	0.372250052908887	0.379669831520751	0.365361543968447	0.475186964878558	0.483163312452397	0.467781738197509	0.472850294533667	0.480796847100715	0.465447192478808	0.000759039574739222	0.000822263144023982	0.000821857754013761
218	9.72667378427265	0.24	1.60271927439741	1.54209043500528	1.66334811378954	0.303973439379076	9.88173451892983	9.56328145071878	10.2001875871409	4.03	2.61	6.28	2.12107156688689	2.19170231762357	2.26233306836024	2.27855630004679	2.35443122316609	2.43030614628539	2.2749299777253	2.35017578022431	2.42717820642552	1.60271927439741	4.97435799718462	0.0764721682255576	14.0448323458883	0.372250052908887	0.379669831520751	0.365361543968447	0.475186964878558	0.483163312452397	0.467781738197509	0.472850294533667	0.480796847100715	0.465447192478808	0.000759039574739222	0.000822263144023982	0.000821857754013761
218	9.72667378427265	0.24	1.60273408409492	1.54254617319053	1.66292199499931	0.30648811447476	10.0298399281648	9.70852470243794	10.3511551538916	3.96	2.58	6.11	2.18485852953402	2.25716903325268	2.32947953697135	2.35104108813052	2.42885160219719	2.50666211626387	2.3494490057884	2.42872543624151	2.50682927343331	1.60273408409492	4.91675408466998	0.0967043280951512	13.9117521716936	0.372250052908887	0.379669831520751	0.365361543968447	0.475186964878558	0.483163312452397	0.467781738197509	0.472850294533667	0.480796847100715	0.465447192478808	0.000759039574739222	0.000822263144023982	0.000821857754013761
218	9.72667378427265	0.24	1.60284178509304	1.54221197903558	1.66347159115051	0.295637053786609	9.82245965464641	9.49956843206859	10.1453508772242	4	2.61	6.14	2.1194051253402	2.19144390446501	2.26348268358982	2.2783156971869	2.35575586156316	2.43319602593942	2.27921672643552	2.3572332161096	2.43339004570723	1.60284178509304	4.92530533352777	-0.0365591482707287	13.8189084771259	0.372250052908887	0.379669831520751	0.365361543968447	0.475186964878558	0.483163312452397	0.467781738197509	0.472850294533667	0.480796847100715	0.465447192478808	0.000759039574739222	0.000822263144023982	0.000821857754013761
218	9.72667378427265	0.24	1.6028853527195	1.54213620470401	1.663634500735	0.30143043594703	9.87642477214846	9.55621969990707	10.1966298443899	4	2.59	6.25	2.13300358722697	2.20447521399857	2.27594684077018	2.2930531188186	2.36988760595076	2.44672209308293	2.2876861337895	2.36509643720596	2.4417642346588	1.6028853527195	4.96462899946217	0.105280822278236	13.9890717903264	0.372250052908887	0.379669831520751	0.365361543968447	0.475186964878558	0.483163312452397	0.467781738197509	0.472850294533667	0.480796847100715	0.465447192478808	0.000759039574739222	0.000822263144023982	0.000821857754013761
218	9.72667378427265	0.24	1.60297164014577	1.54252715780879	1.66341612248275	0.309772870476486	9.99926652691901	9.68138913949267	10.3171439143453	4.04	2.63	6.29	2.14036216194906	2.21063851613579	2.28091487032252	2.298429160593	2.37389546467673	2.44936176876045	2.29509806699031	2.37096946068917	2.44654166174201	1.60297164014577	4.99431612114072	0.151976096195404	14.1473343879443	0.372250052908887	0.379669831520751	0.365361543968447	0.475186964878558	0.483163312452397	0.467781738197509	0.472850294533667	0.480796847100715	0.465447192478808	0.000759039574739222	0.000822263144023982	0.000821857754013761
218	9.72667378427265	0.24	1.60305725875236	1.54204606054726	1.66406845695745	0.297626523663198	9.95622404661222	9.63049231761451	10.2819557756099	4.03	2.64	6.26	2.13477323913622	2.20697758292974	2.27918192672326	2.29312649579684	2.37068681500504	2.44824713421325	2.29457211819471	2.36985889987482	2.44840194097063	1.60305725875236	4.97580178953741	0.0733619598498658	14.040509662721	0.372250052908887	0.379669831520751	0.365361543968447	0.475186964878558	0.483163312452397	0.467781738197509	0.472850294533667	0.480796847100715	0.465447192478808	0.000759039574739222	0.000822263144023982	0.000821857754013761
218	9.72667378427265	0.24	1.60307259190696	1.54306660704696	1.66307857676696	0.313493518338988	10.0586047596151	9.74160206832894	10.3756074509012	3.98	2.6	6.19	2.18340167529783	2.25445202229141	2.32550236928498	2.34836020487863	2.42477848801464	2.50119677115064	2.34618031840712	2.42322161253909	2.50037883031025	1.60307259190696	4.96206061874941	-0.0513789939825286	13.8415958248415	0.372250052908887	0.379669831520751	0.365361543968447	0.475186964878558	0.483163312452397	0.467781738197509	0.472850294533667	0.480796847100715	0.465447192478808	0.000759039574739222	0.000822263144023982	0.000821857754013761
218	9.72667378427265	0.24	1.6030840672161	1.54212278248409	1.66404535194812	0.304138318333417	10.1404295737389	9.81376697551707	10.4670921719608	3.98	2.59	6.12	2.20155512424985	2.27483643598369	2.34811774771753	2.3681328453463	2.44695888942553	2.52578493350476	2.36801002497024	2.44745005825676	2.52675720121695	1.6030840672161	4.92891972859272	0.0659016000074381	13.9085207857363	0.372250052908887	0.379669831520751	0.365361543968447	0.475186964878558	0.483163312452397	0.467781738197509	0.472850294533667	0.480796847100715	0.465447192478808	0.000759039574739222	0.000822263144023982	0.000821857754013761
218	9.72667378427265	0.24	1.60316498390162	1.54253577264814	1.66379419515509	0.299095318852647	9.80278119447506	9.48319269023577	10.1223696987143	4.02	2.58	6.16	2.10817718780175	2.17922385068509	2.25027051356843	2.26530748192883	2.34164951708932	2.41799155224981	2.26361557326874	2.33916914228441	2.41593204881557	1.60316498390162	4.93120139762264	-0.0434924660292819	13.8017796187818	0.372250052908887	0.379669831520751	0.365361543968447	0.475186964878558	0.483163312452397	0.467781738197509	0.472850294533667	0.480796847100715	0.465447192478808	0.000759039574739222	0.000822263144023982	0.000821857754013761
218	9.72667378427265	0.24	1.60323060430196	1.54285737854238	1.66360383006154	0.302655623477042	9.77793521580887	9.46184314546137	10.0940272861564	4.07	2.57	6.32	2.08058980001873	2.15009612424344	2.21960244846815	2.23286780730392	2.30746128736616	2.38205476742839	2.22490951938421	2.29812527427676	2.37258742519738	1.60323060430196	4.96808799787094	0.0811154457739356	13.996288273553	0.372250052908887	0.379669831520751	0.365361543968447	0.475186964878558	0.483163312452397	0.467781738197509	0.472850294533667	0.480796847100715	0.465447192478808	0.000759039574739222	0.000822263144023982	0.000821857754013761
218	9.72667378427265	0.24	1.60370558233245	1.54282785443542	1.66458331022948	0.301866794060091	9.8281486631603	9.5098386054028	10.1464587209178	4.02	2.6	6.15	2.11318779845728	2.18391969603094	2.2546515936046	2.27057852629464	2.34657855235577	2.42257857841691	2.27075236090063	2.34663107661657	2.42329227808634	1.60370558233245	4.95055386130478	0.0240019222265501	13.9300324998294	0.372250052908887	0.379669831520751	0.365361543968447	0.475186964878558	0.483163312452397	0.467781738197509	0.472850294533667	0.480796847100715	0.465447192478808	0.000759039574739222	0.000822263144023982	0.000821857754013761
218	9.72667378427265	0.24	1.60402942462252	1.54379322913855	1.66426562010648	0.30247558272027	9.87149598213623	9.55224320236334	10.1907487619091	4.08	2.6	6.34	2.09323572570469	2.16319534775303	2.23315496980137	2.24555793607716	2.32060843448326	2.39565893288937	2.23867892615279	2.31396428494668	2.38913581670265	1.60402942462252	5.00535922165281	-0.0662424269820165	13.9262594124246	0.372250052908887	0.379669831520751	0.365361543968447	0.475186964878558	0.483163312452397	0.467781738197509	0.472850294533667	0.480796847100715	0.465447192478808	0.000759039574739222	0.000822263144023982	0.000821857754013761
218	9.72667378427265	0.24	1.60419334589388	1.54376680479823	1.66461988698952	0.307367219166093	9.9063786896885	9.5896737475496	10.2230836318274	3.97	2.59	6.2	2.15324955921866	2.22436196564826	2.29547437207785	2.31641861499077	2.39291978100986	2.46942094702894	2.31346571291286	2.39112939467557	2.46646794298078	1.60419334589388	4.92793087087152	-0.169540968113229	13.66538803692	0.372250052908887	0.379669831520751	0.365361543968447	0.475186964878558	0.483163312452397	0.467781738197509	0.472850294533667	0.480796847100715	0.465447192478808	0.000759039574739222	0.000822263144023982	0.000821857754013761
218	9.72667378427265	0.24	1.60453410426695	1.54442013439678	1.66464807413712	0.303441063216138	9.86795835164494	9.54954869216875	10.1863680111211	3.99	2.59	6.21	2.13452780548222	2.20569915541663	2.27687050535104	2.29506723223498	2.37159143242992	2.44811563262487	2.29179507674299	2.36882271626776	2.44483656773877	1.60453410426695	4.93281934918009	-0.0723498744414144	13.7875384823623	0.372250052908887	0.379669831520751	0.365361543968447	0.475186964878558	0.483163312452397	0.467781738197509	0.472850294533667	0.480796847100715	0.465447192478808	0.000759039574739222	0.000822263144023982	0.000821857754013761
218	9.72667378427265	0.24	1.60457706363996	1.54407413302133	1.66507999425859	0.310746347949734	10.0409864505574	9.72250798640366	10.3594649147112	4.05	2.59	6.21	2.1473899574305	2.21773162817411	2.28807329891772	2.30572235292972	2.38125048978011	2.4567786266305	2.30144809934736	2.37729880268077	2.45339841544949	1.60457706363996	4.94991747421593	-0.201487652593835	13.6801802006607	0.372250052908887	0.379669831520751	0.365361543968447	0.475186964878558	0.483163312452397	0.467781738197509	0.472850294533667	0.480796847100715	0.465447192478808	0.000759039574739222	0.000822263144023982	0.000821857754013761
218	9.72667378427265	0.24	1.60460703897311	1.54393871894485	1.66527535900138	0.303170915269825	9.94318432641206	9.62214219836173	10.2642264544624	3.97	2.58	6.19	2.16112381969729	2.23322957076113	2.30533532182496	2.3249627447825	2.4025349705754	2.4801071963683	2.32016278918627	2.39833994838128	2.47702866125631	1.60460703897311	4.9290341668789	-0.0603233276088446	13.7758316333861	0.372250052908887	0.379669831520751	0.365361543968447	0.475186964878558	0.483163312452397	0.467781738197509	0.472850294533667	0.480796847100715	0.465447192478808	0.000759039574739222	0.000822263144023982	0.000821857754013761
218	9.72667378427265	0.24	1.60464780219136	1.54346013327882	1.6658354711039	0.297247928900195	9.90430807624512	9.5799811866557	10.2286349658345	4	2.59	6.13	2.13549518910559	2.20779162674166	2.28008806437773	2.2953822446038	2.3730916022013	2.4508009597988	2.29514256116504	2.3733801934952	2.44948238640295	1.60464780219136	4.88503048712038	-0.129471453138329	13.6846044507125	0.372250052908887	0.379669831520751	0.365361543968447	0.475186964878558	0.483163312452397	0.467781738197509	0.472850294533667	0.480796847100715	0.465447192478808	0.000759039574739222	0.000822263144023982	0.000821857754013761
218	9.72667378427265	0.24	1.60468842590196	1.54457949854555	1.66479735325838	0.306713429666963	9.88330578339331	9.56685265172445	10.1997589150622	3.94	2.6	6.17	2.16514415583823	2.23676297067449	2.30838178551074	2.33136508653936	2.4084821708676	2.48559925519584	2.33114944177356	2.40689002944624	2.48433557615696	1.60468842590196	4.922297675813	0.00801173137274	13.8539195003022	0.372250052908887	0.379669831520751	0.365361543968447	0.475186964878558	0.483163312452397	0.467781738197509	0.472850294533667	0.480796847100715	0.465447192478808	0.000759039574739222	0.000822263144023982	0.000821857754013761
218	9.72667378427265	0.24	1.60526172494471	1.54523866012423	1.66528478976518	0.308063276483666	9.83979012989837	9.52572752481071	10.153852734986	3.91	2.57	6.14	2.16857896221361	2.24007686685524	2.31157477149687	2.33668493649843	2.41372528396946	2.49076563144049	2.33512707138315	2.41112753184691	2.48849794279985	1.60526172494471	4.89503794543445	0.0214314982119999	13.7702972105292	0.372250052908887	0.379669831520751	0.365361543968447	0.475186964878558	0.483163312452397	0.467781738197509	0.472850294533667	0.480796847100715	0.465447192478808	0.000759039574739222	0.000822263144023982	0.000821857754013761
218	9.72667378427265	0.24	1.60528400773666	1.54489858772795	1.66566942774538	0.31092766242667	9.96296362020048	9.64709357734209	10.2788336630589	3.98	2.6	6.19	2.16467722417443	2.23555418645253	2.30643114873062	2.32852878966472	2.40477066320846	2.4810125367522	2.32711560828782	2.40360872052297	2.47982495372687	1.60528400773666	4.93446563076868	0.03215955831344	13.8836780385202	0.372250052908887	0.379669831520751	0.365361543968447	0.475186964878558	0.483163312452397	0.467781738197509	0.472850294533667	0.480796847100715	0.465447192478808	0.000759039574739222	0.000822263144023982	0.000821857754013761
218	9.72667378427265	0.24	1.60532291958912	1.54516195500344	1.66548388417481	0.300507318382596	9.75361771968437	9.43669968147841	10.0705357578903	3.97	2.61	6.26	2.11882803981386	2.18998584374308	2.2611436476723	2.27937955709494	2.35592925369905	2.43247895030316	2.27502207038571	2.35367814483335	2.42987924872093	1.60532291958912	4.95919950230646	0.121275732766947	14.0345995368371	0.372250052908887	0.379669831520751	0.365361543968447	0.475186964878558	0.483163312452397	0.467781738197509	0.472850294533667	0.480796847100715	0.465447192478808	0.000759039574739222	0.000822263144023982	0.000821857754013761
218	9.72667378427265	0.24	1.60532351228991	1.54383391430134	1.66681311027848	0.296493995611697	9.98126221426577	9.65382458619293	10.3086998423386	4.05	2.6	6.22	2.12887517795133	2.20108219108978	2.27328920422823	2.28543192073381	2.36294901259368	2.44046610445356	2.28299329903159	2.36006693563492	2.43783566837477	1.60532351228991	4.95196455671082	0.0685839560047752	14.0103373716879	0.372250052908887	0.379669831520751	0.365361543968447	0.475186964878558	0.483163312452397	0.467781738197509	0.472850294533667	0.480796847100715	0.465447192478808	0.000759039574739222	0.000822263144023982	0.000821857754013761
218	9.72667378427265	0.24	1.6053388334819	1.54423743128471	1.6664402356791	0.300752793990462	9.82950596316517	9.5103085280863	10.148703398244	4.04	2.59	6.31	2.10205804254333	2.17261006865112	2.24316209475892	2.25723700104386	2.33299734666992	2.40875769229598	2.24946794976015	2.32573636591052	2.40189839980882	1.6053388334819	4.97367183747176	-0.00464873882170635	13.9232170471746	0.372250052908887	0.379669831520751	0.365361543968447	0.475186964878558	0.483163312452397	0.467781738197509	0.472850294533667	0.480796847100715	0.465447192478808	0.000759039574739222	0.000822263144023982	0.000821857754013761
218	9.72667378427265	0.24	1.60545784090349	1.54543134879368	1.6654843330133	0.308007118062481	9.91516441063036	9.59865434583678	10.2316744754239	4.03	2.56	6.17	2.12758119699214	2.19773695406508	2.26789271113801	2.28538434956228	2.36074357414691	2.43610279873155	2.28192261348535	2.35698099943444	2.43286545420978	1.60545784090349	4.93711570151949	0.359243612820581	14.2039243748065	0.372250052908887	0.379669831520751	0.365361543968447	0.475186964878558	0.483163312452397	0.467781738197509	0.472850294533667	0.480796847100715	0.465447192478808	0.000759039574739222	0.000822263144023982	0.000821857754013761
218	9.72667378427265	0.24	1.60549016038805	1.54518175769664	1.66579856307945	0.305781402944435	9.86125834164715	9.54481782008806	10.1776988632062	3.94	2.51	6.14	2.15958283637773	2.23117975231417	2.3027766682506	2.32530420505345	2.40239530195025	2.47948639884704	2.31825376016271	2.39431574677102	2.47159479961093	1.60549016038805	4.89975511889212	-0.0867027702703265	13.641559346993	0.372250052908887	0.379669831520751	0.365361543968447	0.475186964878558	0.483163312452397	0.467781738197509	0.472850294533667	0.480796847100715	0.465447192478808	0.000759039574739222	0.000822263144023982	0.000821857754013761
218	9.72667378427265	0.24	1.60597179680777	1.54519404473437	1.66674954888116	0.303613607183626	10.0147131284378	9.69169997786782	10.3377262790078	3.96	2.57	6.07	2.18374433368203	2.25652600654363	2.32930767940523	2.35017825823419	2.42850698129896	2.50683570436373	2.35076658701274	2.42870342771354	2.50898553736779	1.60597179680777	4.87342225594611	-0.0293140476107875	13.7259562947875	0.372250052908887	0.379669831520751	0.365361543968447	0.475186964878558	0.483163312452397	0.467781738197509	0.472850294533667	0.480796847100715	0.465447192478808	0.000759039574739222	0.000822263144023982	0.000821857754013761
218	9.72667378427265	0.24	1.60598299588289	1.54584438488549	1.66612160688029	0.301118806105264	9.81328604542225	9.49489242062097	10.1316796702235	3.97	2.56	6.18	2.13214849288991	2.20364614206722	2.27514379124452	2.29374122812893	2.37065759027686	2.44757395242479	2.2885051823761	2.36652016214863	2.44301333406915	1.60598299588289	4.92558885023966	0.061278405172244	13.8637334719082	0.372250052908887	0.379669831520751	0.365361543968447	0.475186964878558	0.483163312452397	0.467781738197509	0.472850294533667	0.480796847100715	0.465447192478808	0.000759039574739222	0.000822263144023982	0.000821857754013761
218	9.72667378427265	0.24	1.60636583208235	1.54608070042585	1.66665096373886	0.315087628024675	10.1660855882205	9.84687832863929	10.4852928478017	3.93	2.6	6.16	2.22976539921457	2.30204793169211	2.37433046416965	2.40110509826193	2.47894196724745	2.55677883623297	2.40008575551573	2.47789628608864	2.55688435754701	1.60636583208235	4.94661011958128	0.0594267812702942	13.8974690712193	0.372250052908887	0.379669831520751	0.365361543968447	0.475186964878558	0.483163312452397	0.467781738197509	0.472850294533667	0.480796847100715	0.465447192478808	0.000759039574739222	0.000822263144023982	0.000821857754013761
218	9.72667378427265	0.24	1.60645820971514	1.54582450024953	1.66709191918075	0.29781772096986	9.81284952198005	9.49195524515204	10.1337437988081	4.01	2.59	6.17	2.11124897908041	2.18262391678799	2.25399885449557	2.26874750056313	2.34544698656949	2.42214647257585	2.2675720196166	2.34401877794144	2.4209564411827	1.60645820971514	4.9544198665589	0.0442619337357608	13.9393264826718	0.372250052908887	0.379669831520751	0.365361543968447	0.475186964878558	0.483163312452397	0.467781738197509	0.472850294533667	0.480796847100715	0.465447192478808	0.000759039574739222	0.000822263144023982	0.000821857754013761
218	9.72667378427265	0.24	1.6066296824904	1.54640044013068	1.66685892485013	0.304866678258355	9.9924209828375	9.67107937323094	10.3137625924441	4.01	2.6	6.24	2.15444953924268	2.22603558005966	2.29762162087664	2.31558779074133	2.39252798315891	2.4694681755765	2.31257597481324	2.38901309499909	2.46570329904202	1.6066296824904	4.96380112011338	-0.0081370180124828	13.8824021358325	0.372250052908887	0.379669831520751	0.365361543968447	0.475186964878558	0.483163312452397	0.467781738197509	0.472850294533667	0.480796847100715	0.465447192478808	0.000759039574739222	0.000822263144023982	0.000821857754013761
218	9.72667378427265	0.24	1.60689208236718	1.54594971406198	1.66783445067239	0.314012096053212	10.158203423845	9.83844712125299	10.477959726437	4.01	2.6	6.13	2.19239821021997	2.26365266093454	2.33490711164911	2.35645720339048	2.43304368429403	2.50963016519758	2.35691943684116	2.43303212832845	2.5105095636275	1.60689208236718	4.90815494471487	0.0695117971642495	13.8794197870482	0.372250052908887	0.379669831520751	0.365361543968447	0.475186964878558	0.483163312452397	0.467781738197509	0.472850294533667	0.480796847100715	0.465447192478808	0.000759039574739222	0.000822263144023982	0.000821857754013761
218	9.72667378427265	0.24	1.60700200838323	1.54579911685762	1.66820489990883	0.30625622114044	10.0223745877534	9.70112329096179	10.3436258845451	4.04	2.61	6.12	2.14635997064413	2.21743637110526	2.28851277156638	2.30507129915057	2.38140340233487	2.45773550551918	2.30662879136184	2.38385120831574	2.45999330046023	1.60700200838323	4.92860736124078	0.126141094661457	14.0304265871474	0.372250052908887	0.379669831520751	0.365361543968447	0.475186964878558	0.483163312452397	0.467781738197509	0.472850294533667	0.480796847100715	0.465447192478808	0.000759039574739222	0.000822263144023982	0.000821857754013761
218	9.72667378427265	0.24	1.60723536283605	1.54664465949476	1.66782606617733	0.295794008081493	9.70641658574192	9.38746022569939	10.0253729457844	4.01	2.55	6.18	2.09175339091657	2.16282458926336	2.23389578761016	2.24826279656381	2.3246516920446	2.40104058752539	2.24212359451446	2.31843266273145	2.39521050612363	1.60723536283605	4.93495044576927	0.186478371516394	14.007586112784	0.372250052908887	0.379669831520751	0.365361543968447	0.475186964878558	0.483163312452397	0.467781738197509	0.472850294533667	0.480796847100715	0.465447192478808	0.000759039574739222	0.000822263144023982	0.000821857754013761
218	9.72667378427265	0.24	1.60743050098726	1.54633186950449	1.66852913247002	0.304510376376846	10.1137613626705	9.78824400661715	10.4392787187238	3.98	2.59	6.11	2.19512919754703	2.26813030500798	2.34113141246892	2.36113309265218	2.43965481739572	2.51817654213926	2.3624828506965	2.43948563418208	2.51906589238825	1.60743050098726	4.91370676007427	0.0292451122253428	13.8448819609334	0.372250052908887	0.379669831520751	0.365361543968447	0.475186964878558	0.483163312452397	0.467781738197509	0.472850294533667	0.480796847100715	0.465447192478808	0.000759039574739222	0.000822263144023982	0.000821857754013761
218	9.72667378427265	0.24	1.60743900530033	1.54726204671087	1.66761596388979	0.307877020252836	10.0358427042135	9.71538256959062	10.3563028388363	4.01	2.6	6.26	2.16134527809046	2.23263686067325	2.30392844325604	2.32263060874538	2.3992421587514	2.47585370875741	2.31803103023053	2.39445143988459	2.47102458166014	1.60743900530033	4.96671911474616	0.161892691688818	14.0742885907116	0.372250052908887	0.379669831520751	0.365361543968447	0.475186964878558	0.483163312452397	0.467781738197509	0.472850294533667	0.480796847100715	0.465447192478808	0.000759039574739222	0.000822263144023982	0.000821857754013761
218	9.72667378427265	0.24	1.60787004494614	1.54752607950321	1.66821401038908	0.308607673703031	10.0617333656784	9.74099649370436	10.3824702376524	4.04	2.6	6.23	2.15437409529938	2.22531008309435	2.29624607088931	2.31357856171758	2.38975659457399	2.46593462743039	2.31058655568973	2.38611380545754	2.46206025959357	1.60787004494614	4.97627561395176	-0.075015644002555	13.8513523340159	0.372250052908887	0.379669831520751	0.365361543968447	0.475186964878558	0.483163312452397	0.467781738197509	0.472850294533667	0.480796847100715	0.465447192478808	0.000759039574739222	0.000822263144023982	0.000821857754013761
218	9.72667378427265	0.24	1.60790020709644	1.54773539791118	1.66806501628169	0.301771883012228	9.83422369721082	9.51564514734455	10.1528022470771	3.99	2.58	6.16	2.1273009748283	2.19852183785922	2.26974270089015	2.2873406641094	2.36391956764548	2.44049847118157	2.2860637667882	2.36259464484213	2.43871526424741	1.60790020709644	4.93330554366719	-0.0480606298183081	13.8215621721363	0.372250052908887	0.379669831520751	0.365361543968447	0.475186964878558	0.483163312452397	0.467781738197509	0.472850294533667	0.480796847100715	0.465447192478808	0.000759039574739222	0.000822263144023982	0.000821857754013761
218	9.72667378427265	0.24	1.60794353896971	1.54714407829614	1.66874299964328	0.302339028870519	9.90982655495995	9.58923038591902	10.2304227240009	4	2.58	6.14	2.14055466183209	2.21211969850216	2.28368473517224	2.30119354824233	2.37812921524555	2.45506488224877	2.2998545818183	2.37782918555467	2.453861910334	1.60794353896971	4.91521430132693	-0.111515535713405	13.736288467378	0.372250052908887	0.379669831520751	0.365361543968447	0.475186964878558	0.483163312452397	0.467781738197509	0.472850294533667	0.480796847100715	0.465447192478808	0.000759039574739222	0.000822263144023982	0.000821857754013761
218	9.72667378427265	0.24	1.60800165151367	1.54666596163872	1.66933734138861	0.298734736486147	9.86942752766125	9.54738929738774	10.1914657579348	4.04	2.61	6.24	2.11226612330805	2.18351391922676	2.25476171514548	2.26844649689614	2.344962335161	2.42147817342586	2.26714813164899	2.34286519465273	2.41963721428594	1.60800165151367	4.95332245794741	-0.0388067162883913	13.8876907189602	0.372250052908887	0.379669831520751	0.365361543968447	0.475186964878558	0.483163312452397	0.467781738197509	0.472850294533667	0.480796847100715	0.465447192478808	0.000759039574739222	0.000822263144023982	0.000821857754013761
218	9.72667378427265	0.24	1.60865344357	1.54759097829108	1.66971590884892	0.311873399515644	10.1639597501694	9.84242707749651	10.4854924228423	3.97	2.57	6.1	2.21069286025363	2.28291183411238	2.35513080797112	2.37830139922236	2.45599581334326	2.53369022746415	2.37770273620792	2.45478862166345	2.53276654930262	1.60865344357	4.89549596275466	-0.0948918482999677	13.6954499319369	0.372250052908887	0.379669831520751	0.365361543968447	0.475186964878558	0.483163312452397	0.467781738197509	0.472850294533667	0.480796847100715	0.465447192478808	0.000759039574739222	0.000822263144023982	0.000821857754013761
218	9.72667378427265	0.24	1.60883159858147	1.54796295985092	1.66970023731203	0.29968404526567	9.98977769637217	9.66454949979725	10.3150058929471	4.05	2.64	6.19	2.13130488033102	2.20302684135941	2.2747488023878	2.2880482338845	2.36504486997171	2.44204150605892	2.28959427791414	2.36665676725662	2.44447789272334	1.60883159858147	4.96846215834758	0.173114277199318	14.1119016381423	0.372250052908887	0.379669831520751	0.365361543968447	0.475186964878558	0.483163312452397	0.467781738197509	0.472850294533667	0.480796847100715	0.465447192478808	0.000759039574739222	0.000822263144023982	0.000821857754013761
218	9.72667378427265	0.24	1.60886950012246	1.54826326911045	1.66947573113447	0.30017618647865	9.81863657683904	9.49935446033752	10.1379186933406	4.03	2.58	6.26	2.10651170755614	2.17731352037741	2.24811533319868	2.26286831344827	2.33892541685447	2.41498252026066	2.25687411117471	2.33395233259667	2.40946622691016	1.60886950012246	4.95514115249252	0.111292575987857	14.0142537527989	0.372250052908887	0.379669831520751	0.365361543968447	0.475186964878558	0.483163312452397	0.467781738197509	0.472850294533667	0.480796847100715	0.465447192478808	0.000759039574739222	0.000822263144023982	0.000821857754013761
218	9.72667378427265	0.24	1.6089028557824	1.54743551882183	1.67037019274296	0.296070618253024	9.84931504934585	9.5258777601396	10.1727523385521	3.98	2.56	6.13	2.1354403181864	2.20794608040246	2.28045184261852	2.29682399525214	2.37480930490168	2.45279461455123	2.29400530862809	2.37124270062299	2.44953624568307	1.6089028557824	4.88273599003009	-0.0454370165322725	13.7339808015748	0.372250052908887	0.379669831520751	0.365361543968447	0.475186964878558	0.483163312452397	0.467781738197509	0.472850294533667	0.480796847100715	0.465447192478808	0.000759039574739222	0.000822263144023982	0.000821857754013761
218	9.72667378427265	0.24	1.60899896280854	1.54869897139134	1.66929895422574	0.308382597603931	9.93166629857412	9.61490850302948	10.2484240941188	4.08	2.57	6.34	2.10869148389352	2.1781611481874	2.24763081248129	2.26234855802861	2.33688036888973	2.41141217975085	2.25240191492037	2.32766347900552	2.40240028904067	1.60899896280854	4.98948121383129	0.143720833795037	14.0745690718846	0.372250052908887	0.379669831520751	0.365361543968447	0.475186964878558	0.483163312452397	0.467781738197509	0.472850294533667	0.480796847100715	0.465447192478808	0.000759039574739222	0.000822263144023982	0.000821857754013761
218	9.72667378427265	0.24	1.60926263910435	1.54889253225875	1.66963274594994	0.308460140785804	9.92670862081998	9.61016648787463	10.2432507537653	3.94	2.55	6.14	2.17316410584282	2.24474434351838	2.31632458119394	2.33977553385377	2.41684366155311	2.49391178925245	2.33543513247437	2.41211060820215	2.48986932122879	1.60926263910435	4.89166171179942	0.0938511386178813	13.8318074597018	0.372250052908887	0.379669831520751	0.365361543968447	0.475186964878558	0.483163312452397	0.467781738197509	0.472850294533667	0.480796847100715	0.465447192478808	0.000759039574739222	0.000822263144023982	0.000821857754013761
218	9.72667378427265	0.24	1.60932978536985	1.54751843022927	1.67114114051043	0.298891549801385	9.85569088441249	9.53422119996875	10.1771605688562	4.02	2.6	6.15	2.1196039915349	2.19107164599907	2.26253930046325	2.27759622694225	2.35439097766272	2.43118572838318	2.27673749687275	2.35489922021347	2.43008610697427	1.60932978536985	4.92365655685682	0.0467927326109532	13.8962627123861	0.372250052908887	0.379669831520751	0.365361543968447	0.475186964878558	0.483163312452397	0.467781738197509	0.472850294533667	0.480796847100715	0.465447192478808	0.000759039574739222	0.000822263144023982	0.000821857754013761
218	9.72667378427265	0.24	1.60937718016587	1.54909548332107	1.66965887701067	0.305753489937203	9.87722428383059	9.56025058733988	10.1941979803213	3.98	2.58	6.2	2.14520246432658	2.21632745719434	2.2874524500621	2.30758137718818	2.38409010385786	2.46059883052754	2.30464618309805	2.38076390345597	2.45745272746584	1.60937718016587	4.94285190972749	0.00611414316166117	13.851650019734	0.372250052908887	0.379669831520751	0.365361543968447	0.475186964878558	0.483163312452397	0.467781738197509	0.472850294533667	0.480796847100715	0.465447192478808	0.000759039574739222	0.000822263144023982	0.000821857754013761
218	9.72667378427265	0.24	1.60937813046889	1.5491040780603	1.66965218287748	0.303580904585284	9.89379289399303	9.5746552071067	10.2129305808794	3.98	2.58	6.19	2.14446924666923	2.21594763833736	2.28742603000549	2.30629718902096	2.38316954987947	2.46004191073799	2.30355476178119	2.38033035983574	2.45629289262511	1.60937813046889	4.92214539867914	-0.10318779046386	13.7497715884069	0.372250052908887	0.379669831520751	0.365361543968447	0.475186964878558	0.483163312452397	0.467781738197509	0.472850294533667	0.480796847100715	0.465447192478808	0.000759039574739222	0.000822263144023982	0.000821857754013761
218	9.72667378427265	0.24	1.60951938835113	1.54858784082986	1.6704509358724	0.306017341077562	10.0241651283678	9.70267571909609	10.3456545376394	3.95	2.61	6.12	2.19029954779333	2.26287314791502	2.3354467480367	2.35774762926365	2.43586947054624	2.51399131182882	2.35876741228856	2.43557106582332	2.51622025344919	1.60951938835113	4.92274514551286	0.113117314501392	13.9360300406066	0.372250052908887	0.379669831520751	0.365361543968447	0.475186964878558	0.483163312452397	0.467781738197509	0.472850294533667	0.480796847100715	0.465447192478808	0.000759039574739222	0.000822263144023982	0.000821857754013761
218	9.72667378427265	0.24	1.60954883932545	1.54915415855193	1.66994352009898	0.305433686510674	9.82447628610038	9.50895768507688	10.1399948871239	3.93	2.57	6.14	2.15720926888137	2.2287880552399	2.30036684159843	2.32347611741881	2.40057183688237	2.47766755634593	2.32042752443967	2.39819326251382	2.4744213016925	1.60954883932545	4.89218603066588	0.112582672767052	13.8806354948401	0.372250052908887	0.379669831520751	0.365361543968447	0.475186964878558	0.483163312452397	0.467781738197509	0.472850294533667	0.480796847100715	0.465447192478808	0.000759039574739222	0.000822263144023982	0.000821857754013761
218	9.72667378427265	0.24	1.60955993612372	1.54882668707256	1.67029318517487	0.306342180397063	9.95553431034827	9.63649001404001	10.2745786066565	3.98	2.58	6.15	2.15780405696408	2.22924449595402	2.30068493494397	2.32057401726636	2.39740343371273	2.47423285015911	2.31832154125807	2.39457071673515	2.47345621130482	1.60955993612372	4.91726741383937	-0.0152322880642478	13.8094480245221	0.372250052908887	0.379669831520751	0.365361543968447	0.475186964878558	0.483163312452397	0.467781738197509	0.472850294533667	0.480796847100715	0.465447192478808	0.000759039574739222	0.000822263144023982	0.000821857754013761
218	9.72667378427265	0.24	1.60964579557288	1.54940060444103	1.66989098670473	0.306724471168072	9.90100410666226	9.58399252371362	10.2180156896109	4.01	2.56	6.27	2.13405719880662	2.20464582343489	2.27523444806317	2.2935471631288	2.36941126829706	2.44527537346532	2.28497350409557	2.3598828773096	2.4363518384547	1.60964579557288	4.97029654282881	-0.134542002639127	13.7422887398885	0.372250052908887	0.379669831520751	0.365361543968447	0.475186964878558	0.483163312452397	0.467781738197509	0.472850294533667	0.480796847100715	0.465447192478808	0.000759039574739222	0.000822263144023982	0.000821857754013761
218	9.72667378427265	0.24	1.61028577163166	1.54889101432874	1.67168052893459	0.293582738750339	9.73127924675837	9.40980033052553	10.0527581629912	3.98	2.56	6.08	2.10837719936384	2.18040835765131	2.25243951593877	2.26758540051152	2.34505579004327	2.42252617957502	2.26643261453869	2.34377865070508	2.42091209150849	1.61028577163166	4.87996614702586	-0.0502908396552213	13.732723735709	0.372250052908887	0.379669831520751	0.365361543968447	0.475186964878558	0.483163312452397	0.467781738197509	0.472850294533667	0.480796847100715	0.465447192478808	0.000759039574739222	0.000822263144023982	0.000821857754013761
218	9.72667378427265	0.24	1.61042363611084	1.54951103510472	1.67133623711697	0.291566885953474	9.57649158905743	9.25858178106778	9.89440139704709	3.94	2.57	6.21	2.0964422681476	2.16842732748909	2.24041238683058	2.2575236135797	2.33503968628889	2.41255575899808	2.25224608402318	2.33048110772117	2.4080365206127	1.61042363611084	4.88776697779757	-0.0839462115883318	13.7016902424392	0.372250052908887	0.379669831520751	0.365361543968447	0.475186964878558	0.483163312452397	0.467781738197509	0.472850294533667	0.480796847100715	0.465447192478808	0.000759039574739222	0.000822263144023982	0.000821857754013761
218	9.72667378427265	0.24	1.61058750434608	1.55024691101846	1.67092809767371	0.308100429946085	10.0445633765554	9.72399283612246	10.3651339169882	4.05	2.63	6.26	2.14567455234364	2.21641093218575	2.28714731202786	2.30362951711428	2.37957319289684	2.45551686867941	2.30224035842278	2.37849552490284	2.45467218365752	1.61058750434608	5.00173850043367	-0.12454312690608	13.8647613716528	0.372250052908887	0.379669831520751	0.365361543968447	0.475186964878558	0.483163312452397	0.467781738197509	0.472850294533667	0.480796847100715	0.465447192478808	0.000759039574739222	0.000822263144023982	0.000821857754013761
218	9.72667378427265	0.24	1.61058876604478	1.55015449865455	1.67102303343501	0.302912579610023	9.80541027395383	9.48862286930501	10.1221976786027	4	2.56	6.22	2.11888184886435	2.18962289220696	2.26036393554958	2.27799205621602	2.35404515699145	2.43009825776688	2.27094479902006	2.3469723002906	2.42375278066035	1.61058876604478	4.92731601559045	0.0455256039750831	13.8958026430854	0.372250052908887	0.379669831520751	0.365361543968447	0.475186964878558	0.483163312452397	0.467781738197509	0.472850294533667	0.480796847100715	0.465447192478808	0.000759039574739222	0.000822263144023982	0.000821857754013761
218	9.72667378427265	0.24	1.61063131125658	1.54967587587743	1.67158674663574	0.303617162224509	9.77113211762112	9.45597804427563	10.0862861909666	3.99	2.55	6.13	2.11592152852893	2.18644213311081	2.25696273769269	2.27534966326802	2.35118377702195	2.42701789077587	2.27161281601802	2.34800316311159	2.42438098122228	1.61063131125658	4.88128470250988	-0.123501597516597	13.6169631991619	0.372250052908887	0.379669831520751	0.365361543968447	0.475186964878558	0.483163312452397	0.467781738197509	0.472850294533667	0.480796847100715	0.465447192478808	0.000759039574739222	0.000822263144023982	0.000821857754013761
218	9.72667378427265	0.24	1.61066573599442	1.54987635743248	1.67145511455636	0.295913768271717	9.70605137821222	9.38719868220344	10.024904074221	4.08	2.63	6.21	2.05862693985696	2.12855182075823	2.19847670165951	2.20862071748177	2.28364040057051	2.35866008365925	2.20838783536092	2.28583728462983	2.35892280869883	1.61066573599442	4.97540349970976	-0.0941228311271807	13.8629235175634	0.372250052908887	0.379669831520751	0.365361543968447	0.475186964878558	0.483163312452397	0.467781738197509	0.472850294533667	0.480796847100715	0.465447192478808	0.000759039574739222	0.000822263144023982	0.000821857754013761
218	9.72667378427265	0.24	1.6106691185519	1.55037158473329	1.6709666523705	0.305641309655842	9.98322944102279	9.66276921693911	10.3036896651065	3.97	2.55	6.09	2.16879196688876	2.24071871419032	2.31264546149188	2.33302979721868	2.41040339839089	2.4877769995631	2.33040889932778	2.40826015126163	2.48603672323867	1.6106691185519	4.90502202392875	0.21556674053963	14.0071165745111	0.372250052908887	0.379669831520751	0.365361543968447	0.475186964878558	0.483163312452397	0.467781738197509	0.472850294533667	0.480796847100715	0.465447192478808	0.000759039574739222	0.000822263144023982	0.000821857754013761
218	9.72667378427265	0.24	1.61137347918557	1.54971286593306	1.67303409243808	0.300463772396249	9.87812463523345	9.55712782495268	10.1991214455142	3.95	2.57	6.17	2.15547495140846	2.2278712399917	2.30026752857494	2.32001279657793	2.3979354445902	2.47585809260248	2.31603426086301	2.39403546748474	2.4722342520225	1.61137347918557	4.90606976021486	-0.101253058917698	13.6710087191882	0.372250052908887	0.379669831520751	0.365361543968447	0.475186964878558	0.483163312452397	0.467781738197509	0.472850294533667	0.480796847100715	0.465447192478808	0.000759039574739222	0.000822263144023982	0.000821857754013761
218	9.72667378427265	0.24	1.61138277063698	1.54996917100613	1.67279637026784	0.289095124680396	9.68804966603633	9.36450154143135	10.0115977906413	3.97	2.59	6.17	2.10368370297068	2.1763670074527	2.24905031193472	2.26322135161663	2.34141676016472	2.41961216871282	2.26075701623075	2.33986083770811	2.41843542800292	1.61138277063698	4.90892514645971	-0.0769527633833188	13.7501050747938	0.372250052908887	0.379669831520751	0.365361543968447	0.475186964878558	0.483163312452397	0.467781738197509	0.472850294533667	0.480796847100715	0.465447192478808	0.000759039574739222	0.000822263144023982	0.000821857754013761
218	9.72667378427265	0.24	1.61153099631787	1.55119323840681	1.67186875422893	0.306026609898287	9.97980474728513	9.65974502375373	10.2998644708165	3.94	2.55	6.12	2.1824300283555	2.25474124876396	2.32705246917241	2.34950635371134	2.42735337267043	2.50520039162952	2.34606929448908	2.42412510233403	2.50241717365934	1.61153099631787	4.873355238589	0.0968930024975571	13.8260391202031	0.372250052908887	0.379669831520751	0.365361543968447	0.475186964878558	0.483163312452397	0.467781738197509	0.472850294533667	0.480796847100715	0.465447192478808	0.000759039574739222	0.000822263144023982	0.000821857754013761
218	9.72667378427265	0.24	1.61156797121926	1.55099173755632	1.67214420488221	0.300527406196598	9.77581642217109	9.45819227257297	10.0934405717692	4.02	2.56	6.08	2.10065479289594	2.17119879041306	2.24174278793017	2.25698132038207	2.33277506107647	2.40856880177088	2.25702707399063	2.33306928233368	2.4080430272129	1.61156797121926	4.90867186485312	-0.182573214408449	13.6141491465393	0.372250052908887	0.379669831520751	0.365361543968447	0.475186964878558	0.483163312452397	0.467781738197509	0.472850294533667	0.480796847100715	0.465447192478808	0.000759039574739222	0.000822263144023982	0.000821857754013761
218	9.72667378427265	0.24	1.61165668367065	1.55048689291647	1.67282647442483	0.298301210948797	9.93173012606135	9.60732333787784	10.2561369142449	4	2.6	6.15	2.14416203398974	2.21656312785626	2.28896422172277	2.30501795860791	2.38285061254901	2.46068326649011	2.30557883250385	2.38266266396315	2.4610616344274	1.61165668367065	4.92374527547549	0.0313231705333526	13.867120737372	0.372250052908887	0.379669831520751	0.365361543968447	0.475186964878558	0.483163312452397	0.467781738197509	0.472850294533667	0.480796847100715	0.465447192478808	0.000759039574739222	0.000822263144023982	0.000821857754013761
218	9.72667378427265	0.24	1.61188779394284	1.5507779004735	1.67299768741219	0.305020467573175	9.96899630891367	9.64852428796882	10.2894683298585	4	2.57	6.15	2.15508676920028	2.22666714684397	2.29824752448766	2.31697764336079	2.39393516408525	2.47089268480971	2.31361297503227	2.39133214667543	2.46717639011071	1.61188779394284	4.89914510995504	-0.0222590321641562	13.7872855990014	0.372250052908887	0.379669831520751	0.365361543968447	0.475186964878558	0.483163312452397	0.467781738197509	0.472850294533667	0.480796847100715	0.465447192478808	0.000759039574739222	0.000822263144023982	0.000821857754013761
218	9.72667378427265	0.24	1.61206137369253	1.55101449912507	1.67310824826	0.299197447737029	9.72017568243269	9.40335744212104	10.0369939227443	3.99	2.54	6.22	2.10168856791691	2.17249873097504	2.24330889403318	2.25973789451417	2.33587306088556	2.41200822725695	2.25141454506017	2.32844549802294	2.40452219746097	1.61206137369253	4.922348875665	-0.0484221725138904	13.7655558702895	0.372250052908887	0.379669831520751	0.365361543968447	0.475186964878558	0.483163312452397	0.467781738197509	0.472850294533667	0.480796847100715	0.465447192478808	0.000759039574739222	0.000822263144023982	0.000821857754013761
218	9.72667378427265	0.24	1.61207243364253	1.5517020637422	1.67244280354287	0.290223335035396	9.50591485866076	9.1893185970507	9.82251112027083	3.97	2.55	6.24	2.06303506374471	2.13411206274676	2.20518906174881	2.21932782788201	2.29578952481568	2.37225122174936	2.21009926957328	2.28786146400748	2.36490492376987	1.61207243364253	4.92217773241033	-0.0905059315365393	13.7189462452409	0.372250052908887	0.379669831520751	0.365361543968447	0.475186964878558	0.483163312452397	0.467781738197509	0.472850294533667	0.480796847100715	0.465447192478808	0.000759039574739222	0.000822263144023982	0.000821857754013761
218	9.72667378427265	0.24	1.61220561321052	1.5509343128954	1.67347691352564	0.295244351886247	9.80569902515505	9.48305456673992	10.1283434835702	3.99	2.62	6.15	2.12265947195392	2.1948792731697	2.26709907438547	2.28268007452704	2.36034429877013	2.43800852301322	2.28352925555837	2.36211228466212	2.43855941555975	1.61220561321052	4.91734747269955	0.0872244700695669	13.9600983153669	0.372250052908887	0.379669831520751	0.365361543968447	0.475186964878558	0.483163312452397	0.467781738197509	0.472850294533667	0.480796847100715	0.465447192478808	0.000759039574739222	0.000822263144023982	0.000821857754013761
218	9.72667378427265	0.24	1.61281340699047	1.5524426827526	1.67318413122834	0.308045498021027	10.025401286889	9.70540107226479	10.3454015015133	4	2.59	6.21	2.16443328511826	2.23579758120666	2.30716187729505	2.32660885072463	2.40332029479943	2.48003173887423	2.32303298018144	2.4007618162747	2.47639303824493	1.61281340699047	4.92129201798183	0.0194509521947041	13.8696423384694	0.372250052908887	0.379669831520751	0.365361543968447	0.475186964878558	0.483163312452397	0.467781738197509	0.472850294533667	0.480796847100715	0.465447192478808	0.000759039574739222	0.000822263144023982	0.000821857754013761
218	9.72667378427265	0.24	1.6129536171074	1.55182529759819	1.67408193661661	0.298603843044745	9.87613567094003	9.55377785119753	10.1984934906825	3.94	2.55	6.13	2.16259211693109	2.23556099800245	2.30852987907381	2.32866859683527	2.40724113049373	2.48581366415219	2.32491163933911	2.40248084446148	2.48084290153429	1.6129536171074	4.88955837994807	-0.219070248296892	13.5136639582267	0.372250052908887	0.379669831520751	0.365361543968447	0.475186964878558	0.483163312452397	0.467781738197509	0.472850294533667	0.480796847100715	0.465447192478808	0.000759039574739222	0.000822263144023982	0.000821857754013761
218	9.72667378427265	0.24	1.61297478915059	1.55188834486845	1.67406123343272	0.305054761569482	9.9650352102381	9.6447164365695	10.2853539839067	4.03	2.6	6.26	2.13705440068587	2.20802990830113	2.27900541591639	2.2954692836161	2.37170604088704	2.44794279815799	2.29207971412585	2.36851185338378	2.44298515065649	1.61297478915059	4.95600977978921	-0.0917741725094263	13.8201216777029	0.372250052908887	0.379669831520751	0.365361543968447	0.475186964878558	0.483163312452397	0.467781738197509	0.472850294533667	0.480796847100715	0.465447192478808	0.000759039574739222	0.000822263144023982	0.000821857754013761
218	9.72667378427265	0.24	1.61297546499128	1.55214214675844	1.67380878322412	0.30247598422887	9.8077781926467	9.49058640350707	10.1249699817863	4.01	2.56	6.23	2.11186073657672	2.18244276986404	2.25302480315135	2.26951850055241	2.34536972860821	2.42122095666401	2.2629376275321	2.339163470544	2.41515970735487	1.61297546499128	4.91855650153965	0.099060568839359	13.9369623636958	0.372250052908887	0.379669831520751	0.365361543968447	0.475186964878558	0.483163312452397	0.467781738197509	0.472850294533667	0.480796847100715	0.465447192478808	0.000759039574739222	0.000822263144023982	0.000821857754013761
218	9.72667378427265	0.24	1.61299210677456	1.5516290917218	1.67435512182732	0.298171304794581	9.98806814683465	9.66171988626652	10.3144164074028	4.01	2.59	6.23	2.15061249715447	2.22325470329006	2.29589690942564	2.31124642793877	2.38931443864298	2.46738244934719	2.30801032550954	2.38588678779583	2.46279394552896	1.61299210677456	4.94406246481645	0.0875427607320201	13.974674822962	0.372250052908887	0.379669831520751	0.365361543968447	0.475186964878558	0.483163312452397	0.467781738197509	0.472850294533667	0.480796847100715	0.465447192478808	0.000759039574739222	0.000822263144023982	0.000821857754013761
218	9.72667378427265	0.24	1.6132022564531	1.55176544946942	1.67463906343679	0.294955026567099	9.82394769397016	9.5004779097611	10.1474174781792	3.98	2.6	6.13	2.13065117516873	2.20319502847831	2.27573888178789	2.29178612234727	2.36981625614584	2.4478463899444	2.29229144194823	2.37090047437056	2.44857690532606	1.6132022564531	4.89522529222601	-0.187893862845451	13.6374156505784	0.372250052908887	0.379669831520751	0.365361543968447	0.475186964878558	0.483163312452397	0.467781738197509	0.472850294533667	0.480796847100715	0.465447192478808	0.000759039574739222	0.000822263144023982	0.000821857754013761
218	9.72667378427265	0.24	1.61321983766067	1.55221960309576	1.67422007222558	0.306620930090778	10.0268470566096	9.70572804079625	10.347966072423	4.03	2.56	6.27	2.15307947204753	2.22431521635499	2.29555096066244	2.31299189728717	2.38951842662316	2.46604495595914	2.30446085920715	2.38122653234123	2.4569815695892	1.61321983766067	4.96400743896212	-0.0540963564757119	13.8273351755949	0.372250052908887	0.379669831520751	0.365361543968447	0.475186964878558	0.483163312452397	0.467781738197509	0.472850294533667	0.480796847100715	0.465447192478808	0.000759039574739222	0.000822263144023982	0.000821857754013761
218	9.72667378427265	0.24	1.61331881081059	1.55258226531585	1.67405535630532	0.303837378085904	9.9202381536737	9.60044142480604	10.2400348825413	4.01	2.58	6.23	2.13977865055507	2.21105602027895	2.28233339000283	2.29995195519746	2.37656479821991	2.45317764124236	2.29347420232157	2.3708881387466	2.44844139906189	1.61331881081059	4.94652959573345	0.0292055902197599	13.9113343826899	0.372250052908887	0.379669831520751	0.365361543968447	0.475186964878558	0.483163312452397	0.467781738197509	0.472850294533667	0.480796847100715	0.465447192478808	0.000759039574739222	0.000822263144023982	0.000821857754013761
218	9.72667378427265	0.24	1.61344715625672	1.55285567793946	1.67403863457398	0.299591275271754	9.89728438819519	9.57499618430467	10.2195725920857	4	2.58	6.23	2.13833929370464	2.21031441693302	2.28228954016139	2.29893171196042	2.3763122725427	2.45369283312498	2.29426150704751	2.37205760663905	2.44819825355639	1.61344715625672	4.94324111210876	-0.0204515565615424	13.8747440602106	0.372250052908887	0.379669831520751	0.365361543968447	0.475186964878558	0.483163312452397	0.467781738197509	0.472850294533667	0.480796847100715	0.465447192478808	0.000759039574739222	0.000822263144023982	0.000821857754013761
218	9.72667378427265	0.24	1.61353278875872	1.55292996507968	1.67413561243776	0.302278989080126	9.85135927853696	9.53260923992946	10.1701093171445	4.01	2.58	6.25	2.12226038836662	2.19322423086774	2.26418807336885	2.28082462321238	2.35709051415655	2.43335640510072	2.27627253557859	2.35226723891203	2.42765232787758	1.61353278875872	4.9573613225209	-0.320725729440038	13.5718975153902	0.372250052908887	0.379669831520751	0.365361543968447	0.475186964878558	0.483163312452397	0.467781738197509	0.472850294533667	0.480796847100715	0.465447192478808	0.000759039574739222	0.000822263144023982	0.000821857754013761
218	9.72667378427265	0.24	1.61366423608857	1.55272643127243	1.67460204090471	0.298794641017618	9.67642162584229	9.36072629220235	9.99211695948224	3.99	2.57	6.2	2.09582358453741	2.16650631845327	2.23718905236914	2.2538892619863	2.32990284259307	2.40591642319984	2.24867732708809	2.324202096944	2.40109719105363	1.61366423608857	4.90026748011283	-0.0652914926437057	13.7288716896564	0.372250052908887	0.379669831520751	0.365361543968447	0.475186964878558	0.483163312452397	0.467781738197509	0.472850294533667	0.480796847100715	0.465447192478808	0.000759039574739222	0.000822263144023982	0.000821857754013761
218	9.72667378427265	0.24	1.61401155970299	1.55287771629029	1.67514540311568	0.299012933185502	9.80647517991206	9.48670341245454	10.1262469473696	4.05	2.58	6.23	2.09246725947506	2.16299881557187	2.23353037166868	2.2464013059543	2.3221215730263	2.3978418400983	2.24223990922013	2.31738722029183	2.39371472551305	1.61401155970299	4.94618525947111	-0.178298111242627	13.7390152833031	0.372250052908887	0.379669831520751	0.365361543968447	0.475186964878558	0.483163312452397	0.467781738197509	0.472850294533667	0.480796847100715	0.465447192478808	0.000759039574739222	0.000822263144023982	0.000821857754013761
218	9.72667378427265	0.24	1.61437308317868	1.5536427818268	1.67510338453056	0.312371408719177	10.0307997387744	9.71384733279624	10.3477521447526	4.03	2.57	6.27	2.1536181618735	2.22388840954968	2.29415865722586	2.31341470759678	2.3888989449414	2.46438318228602	2.30671019858501	2.3817496739537	2.45890076327778	1.61437308317868	4.94827988412313	-0.208342786828018	13.6430278429732	0.372250052908887	0.379669831520751	0.365361543968447	0.475186964878558	0.483163312452397	0.467781738197509	0.472850294533667	0.480796847100715	0.465447192478808	0.000759039574739222	0.000822263144023982	0.000821857754013761
218	9.72667378427265	0.24	1.61438892148711	1.55269630613301	1.67608153684122	0.302014528273216	9.93768426718919	9.61593939323484	10.2594291411435	3.99	2.59	6.14	2.14829015110046	2.22017094356567	2.29205173603088	2.30973044129353	2.38701295102163	2.46429546074973	2.30828678820043	2.38557753455665	2.46422685440768	1.61438892148711	4.9069078535217	-0.0822203078331668	13.7519712413915	0.372250052908887	0.379669831520751	0.365361543968447	0.475186964878558	0.483163312452397	0.467781738197509	0.472850294533667	0.480796847100715	0.465447192478808	0.000759039574739222	0.000822263144023982	0.000821857754013761
218	9.72667378427265	0.24	1.61446709478172	1.55397441956218	1.67495977000127	0.303751123146692	9.89744627657938	9.57831921857547	10.2165733345833	4	2.59	6.22	2.13722196388837	2.20842917071379	2.27963637753921	2.29749915956318	2.37404642540664	2.4505936912501	2.29474957444229	2.3700995223745	2.44733522500947	1.61446709478172	4.95168905190686	0.0260741950628693	13.9135077044785	0.372250052908887	0.379669831520751	0.365361543968447	0.475186964878558	0.483163312452397	0.467781738197509	0.472850294533667	0.480796847100715	0.465447192478808	0.000759039574739222	0.000822263144023982	0.000821857754013761
218	9.72667378427265	0.24	1.61447642491978	1.55345547822414	1.67549737161543	0.299005209219302	9.89450267854747	9.57185454562296	10.217150811472	3.99	2.59	6.17	2.14282368373219	2.21505399787323	2.28728431201426	2.3044002976014	2.38207703725389	2.45975377690637	2.30394082190371	2.38100686084	2.45972661931712	1.61447642491978	4.91416852498172	0.089251197662952	13.9352993506688	0.372250052908887	0.379669831520751	0.365361543968447	0.475186964878558	0.483163312452397	0.467781738197509	0.472850294533667	0.480796847100715	0.465447192478808	0.000759039574739222	0.000822263144023982	0.000821857754013761
218	9.72667378427265	0.24	1.61493973734627	1.55443701733368	1.67544245735885	0.309085391404603	10.1043176736687	9.78258356302861	10.4260517843088	4.05	2.64	6.26	2.16009066442945	2.23113272037965	2.30217477632985	2.31928969825689	2.39556756530271	2.47184543234854	2.31806285663912	2.39508246390916	2.47153742253493	1.61493973734627	4.98954889574656	-0.190088478577247	13.8121838333025	0.372250052908887	0.379669831520751	0.365361543968447	0.475186964878558	0.483163312452397	0.467781738197509	0.472850294533667	0.480796847100715	0.465447192478808	0.000759039574739222	0.000822263144023982	0.000821857754013761
218	9.72667378427265	0.24	1.61503364899214	1.55450434338538	1.67556295459889	0.304790514657859	10.01312098971	9.69105582541563	10.3351861540043	4.03	2.6	6.25	2.14574726948473	2.21705739908571	2.28836752868669	2.30461235606132	2.38120208688745	2.45779181771359	2.3013738213931	2.37811397899788	2.45471143911855	1.61503364899214	4.97632986301043	0.198135796465612	14.1298599816947	0.372250052908887	0.379669831520751	0.365361543968447	0.475186964878558	0.483163312452397	0.467781738197509	0.472850294533667	0.480796847100715	0.465447192478808	0.000759039574739222	0.000822263144023982	0.000821857754013761
218	9.72667378427265	0.24	1.61540540669894	1.55411718037948	1.67669363301841	0.301030542440498	9.85544483160452	9.53561628978086	10.1752733734282	4.03	2.58	6.34	2.11278672084556	2.18365046741185	2.25451421397814	2.26939115828625	2.34550748290809	2.42162380752992	2.26078012620306	2.33580821986622	2.41185276144907	1.61540540669894	4.94909301347028	-0.0605860259093511	13.8505761666777	0.372250052908887	0.379669831520751	0.365361543968447	0.475186964878558	0.483163312452397	0.467781738197509	0.472850294533667	0.480796847100715	0.465447192478808	0.000759039574739222	0.000822263144023982	0.000821857754013761
218	9.72667378427265	0.24	1.61542550023464	1.55409124935554	1.67675975111373	0.297320124665843	9.81882821705193	9.49735600801592	10.1403004260879	4.02	2.56	6.2	2.10900775082679	2.18039471157251	2.25178167231823	2.2659131775089	2.34261116735395	2.41930915719899	2.26054536545189	2.33738423339426	2.41335917251057	1.61542550023464	4.91434239071694	-0.00328915389113323	13.8177145046276	0.372250052908887	0.379669831520751	0.365361543968447	0.475186964878558	0.483163312452397	0.467781738197509	0.472850294533667	0.480796847100715	0.465447192478808	0.000759039574739222	0.000822263144023982	0.000821857754013761
218	9.72667378427265	0.24	1.61551392133932	1.55485048442004	1.6761773582586	0.305165149859943	9.96926247895287	9.64889123521869	10.289633722687	4.03	2.58	6.16	2.13662853010392	2.20757080967784	2.27851308925177	2.29484526498381	2.37104080018032	2.44723633537682	2.29237367192965	2.36978979234688	2.44650198074052	1.61551392133932	4.94719239056218	-0.181495654894246	13.7288962305545	0.372250052908887	0.379669831520751	0.365361543968447	0.475186964878558	0.483163312452397	0.467781738197509	0.472850294533667	0.480796847100715	0.465447192478808	0.000759039574739222	0.000822263144023982	0.000821857754013761
218	9.72667378427265	0.24	1.61602302345314	1.55539619322968	1.67664985367661	0.300501939435408	9.82698110976729	9.50767523662302	10.1462869829116	3.99	2.59	6.21	2.12494561921272	2.19630981702558	2.26767401483844	2.28473662405068	2.36146724478508	2.43819786551949	2.28153176364111	2.35740948746719	2.43395846252675	1.61602302345314	4.93974715812726	-0.115791615671566	13.7689334613704	0.372250052908887	0.379669831520751	0.365361543968447	0.475186964878558	0.483163312452397	0.467781738197509	0.472850294533667	0.480796847100715	0.465447192478808	0.000759039574739222	0.000822263144023982	0.000821857754013761
218	9.72667378427265	0.24	1.61602445442969	1.55509592296166	1.67695298589773	0.303919816248181	9.95235502613269	9.63158546196686	10.2731245902985	4.05	2.65	6.21	2.12512107427136	2.19589593927001	2.26667080426865	2.28154295960743	2.35752728676403	2.43351161392064	2.28263553668533	2.35919174823441	2.43430493072629	1.61602445442969	4.96567556442009	-0.0261574210181737	13.9513599103678	0.372250052908887	0.379669831520751	0.365361543968447	0.475186964878558	0.483163312452397	0.467781738197509	0.472850294533667	0.480796847100715	0.465447192478808	0.000759039574739222	0.000822263144023982	0.000821857754013761
218	9.72667378427265	0.24	1.61610228254602	1.55567789611558	1.67652666897646	0.307747558541448	9.98808970614094	9.66905748900892	10.307121923273	4.01	2.58	6.22	2.15290884975604	2.22394444804487	2.29498004633369	2.31379657567605	2.39014069219098	2.46648480870591	2.31007851442389	2.3864988385673	2.46185355843238	1.61610228254602	4.94527311646535	-0.0226008222040954	13.8493881905498	0.372250052908887	0.379669831520751	0.365361543968447	0.475186964878558	0.483163312452397	0.467781738197509	0.472850294533667	0.480796847100715	0.465447192478808	0.000759039574739222	0.000822263144023982	0.000821857754013761
218	9.72667378427265	0.24	1.61649863862346	1.55536397820892	1.67763329903799	0.30668148839505	9.95003099434085	9.63141746139339	10.2686445272883	3.96	2.56	6.1	2.16909590378728	2.24085100234653	2.31260610090577	2.33427943307476	2.41149890985891	2.48871838664306	2.3328258663171	2.40970225795642	2.48653121573012	1.61649863862346	4.88176804491577	0.130272486914584	13.8707206675805	0.372250052908887	0.379669831520751	0.365361543968447	0.475186964878558	0.483163312452397	0.467781738197509	0.472850294533667	0.480796847100715	0.465447192478808	0.000759039574739222	0.000822263144023982	0.000821857754013761
218	9.72667378427265	0.24	1.61655719329329	1.55593732138446	1.67717706520211	0.303494608835322	9.90975554828527	9.59003771570088	10.2294733808697	4.01	2.57	6.21	2.13479569480949	2.2059666612633	2.27713762771712	2.29426547825274	2.37075293407153	2.44724038989032	2.28894604726278	2.3659933250363	2.44184464406578	1.61655719329329	4.94195933349995	0.0810452540541696	13.951345595656	0.372250052908887	0.379669831520751	0.365361543968447	0.475186964878558	0.483163312452397	0.467781738197509	0.472850294533667	0.480796847100715	0.465447192478808	0.000759039574739222	0.000822263144023982	0.000821857754013761
218	9.72667378427265	0.24	1.61658631954875	1.55523587138892	1.67793676770859	0.296212844963912	9.84768405861483	9.52441063765942	10.1709574795703	4	2.58	6.26	2.12611955586315	2.19828338503138	2.2704472141996	2.28567941864342	2.36325895957067	2.44083850049792	2.28009042058174	2.35759821817139	2.43420233504797	1.61658631954875	4.96426322284845	-0.0775385754121162	13.8075432849801	0.372250052908887	0.379669831520751	0.365361543968447	0.475186964878558	0.483163312452397	0.467781738197509	0.472850294533667	0.480796847100715	0.465447192478808	0.000759039574739222	0.000822263144023982	0.000821857754013761
218	9.72667378427265	0.24	1.61680072211522	1.55516314301898	1.67843830121147	0.303074629814138	9.952422146301	9.63100850692061	10.2738357856814	3.95	2.54	6.08	2.17129297894414	2.24375508693854	2.31621719493295	2.3369319564662	2.41492189953109	2.49291184259597	2.33517615004363	2.41276170184485	2.49124892222151	1.61680072211522	4.83876764170836	0.122266038236636	13.8294681472504	0.372250052908887	0.379669831520751	0.365361543968447	0.475186964878558	0.483163312452397	0.467781738197509	0.472850294533667	0.480796847100715	0.465447192478808	0.000759039574739222	0.000822263144023982	0.000821857754013761
218	9.72667378427265	0.24	1.61709978792816	1.55578948879024	1.67841008706609	0.300776553163806	9.93389671718291	9.61132758144632	10.2564658529195	3.94	2.59	6.21	2.172021304714	2.24491727346815	2.31781324222231	2.33836771730684	2.41684649635315	2.49532527539946	2.33487300984961	2.41294878071156	2.49133531629912	1.61709978792816	4.91913134505079	-0.0336171034713937	13.81749070099	0.372250052908887	0.379669831520751	0.365361543968447	0.475186964878558	0.483163312452397	0.467781738197509	0.472850294533667	0.480796847100715	0.465447192478808	0.000759039574739222	0.000822263144023982	0.000821857754013761
218	9.72667378427265	0.24	1.6175491825848	1.55627814840618	1.67882021676341	0.296253701051503	9.84049456159032	9.51748880441256	10.1635003187681	4.07	2.62	6.23	2.09108101298295	2.16204838891571	2.23301576484847	2.24391364070034	2.3200678699777	2.39622209925506	2.24311857351646	2.31894487152453	2.39387579995188	1.6175491825848	4.97004809178539	0.0377026261692234	14.0215683965382	0.372250052908887	0.379669831520751	0.365361543968447	0.475186964878558	0.483163312452397	0.467781738197509	0.472850294533667	0.480796847100715	0.465447192478808	0.000759039574739222	0.000822263144023982	0.000821857754013761
218	9.72667378427265	0.24	1.61782005623609	1.55683041800818	1.678809694464	0.306598385403105	10.1325015622635	9.80798165753516	10.4570214669919	4.01	2.63	6.14	2.1820034146297	2.25420007699689	2.32639673936408	2.34483749533027	2.42242190231206	2.50000630929385	2.34757541835116	2.42457284014643	2.50171513881335	1.61782005623609	4.9455206161552	0.0824666610626903	14.0135358664855	0.372250052908887	0.379669831520751	0.365361543968447	0.475186964878558	0.483163312452397	0.467781738197509	0.472850294533667	0.480796847100715	0.465447192478808	0.000759039574739222	0.000822263144023982	0.000821857754013761
218	9.72667378427265	0.24	1.61788638952959	1.55687548169099	1.67889729736818	0.304920195472443	10.0157760548563	9.69372404506318	10.3378280646495	4.01	2.59	6.15	2.15859412828874	2.23030852557418	2.30202292285962	2.31993067220509	2.39700511047992	2.47407954875475	2.31793842981305	2.3966409743567	2.47306011239598	1.61788638952959	4.93849005063907	-0.130943320727868	13.7605887699357	0.372250052908887	0.379669831520751	0.365361543968447	0.475186964878558	0.483163312452397	0.467781738197509	0.472850294533667	0.480796847100715	0.465447192478808	0.000759039574739222	0.000822263144023982	0.000821857754013761
218	9.72667378427265	0.24	1.6179924933983	1.55696303913369	1.67902194766292	0.304739734048012	9.98387634184412	9.66271332842771	10.3050393552605	4.03	2.64	6.19	2.13975288647591	2.21087260840384	2.28199233033177	2.29820882426059	2.37459520212075	2.45098157998091	2.29990244056949	2.37659055615814	2.45387310541255	1.6179924933983	4.95982530340861	0.107366893862516	14.0249068740727	0.372250052908887	0.379669831520751	0.365361543968447	0.475186964878558	0.483163312452397	0.467781738197509	0.472850294533667	0.480796847100715	0.465447192478808	0.000759039574739222	0.000822263144023982	0.000821857754013761
218	9.72667378427265	0.24	1.61803968495642	1.55653413921774	1.67954523069509	0.303528203653772	9.96231961986507	9.64093145467409	10.283707785056	3.97	2.58	6.18	2.16445673386251	2.23661063119098	2.30876452851945	2.32843719640347	2.406057513676	2.48367783094853	2.32538599362656	2.40300618884214	2.48135433841457	1.61803968495642	4.91273363530421	0.00038799272877489	13.8194800736342	0.372250052908887	0.379669831520751	0.365361543968447	0.475186964878558	0.483163312452397	0.467781738197509	0.472850294533667	0.480796847100715	0.465447192478808	0.000759039574739222	0.000822263144023982	0.000821857754013761
218	9.72667378427265	0.24	1.61806148904057	1.55740038059653	1.67872259748461	0.298710397981142	9.71879488305797	9.40165335540348	10.0359364107124	3.99	2.58	6.28	2.10378101371805	2.17474686401262	2.24571271430719	2.26229632957396	2.33860930207426	2.41492227457455	2.25658982463598	2.33167657754075	2.40812617678547	1.61806148904057	4.94909429591613	0.157652856713245	14.0220293037563	0.372250052908887	0.379669831520751	0.365361543968447	0.475186964878558	0.483163312452397	0.467781738197509	0.472850294533667	0.480796847100715	0.465447192478808	0.000759039574739222	0.000822263144023982	0.000821857754013761
218	9.72667378427265	0.24	1.61813655771381	1.55655535758752	1.6797177578401	0.296315643902418	9.7700055598004	9.44936117671013	10.0906499428907	4	2.61	6.19	2.10670549977855	2.17819216143715	2.24967882309575	2.2644776868899	2.34131801898813	2.41815835108635	2.26299605365493	2.34088074855519	2.41721378578775	1.61813655771381	4.94263019211587	0.0759621491990228	13.9789291074069	0.372250052908887	0.379669831520751	0.365361543968447	0.475186964878558	0.483163312452397	0.467781738197509	0.472850294533667	0.480796847100715	0.465447192478808	0.000759039574739222	0.000822263144023982	0.000821857754013761
218	9.72667378427265	0.24	1.61832672005828	1.5577023161738	1.67895112394277	0.303477980261877	10.0665108527965	9.74172285887173	10.3912988467213	3.98	2.59	6.2	2.18215202294124	2.25490473703888	2.32765745113653	2.34685660963574	2.42510055696571	2.50334450429568	2.3439529343506	2.42205075125663	2.50074321338368	1.61832672005828	4.95644578746525	0.0173013936785212	13.9148330648718	0.372250052908887	0.379669831520751	0.365361543968447	0.475186964878558	0.483163312452397	0.467781738197509	0.472850294533667	0.480796847100715	0.465447192478808	0.000759039574739222	0.000822263144023982	0.000821857754013761
218	9.72667378427265	0.24	1.61841901756276	1.55735627318121	1.6794817619443	0.299457285766112	9.72076129781211	9.40412017634348	10.0374024192807	4	2.61	6.18	2.09962849499804	2.17032396771181	2.24101944042557	2.25724523038589	2.33324773224429	2.40925023410268	2.25758221868918	2.33227171837305	2.40815922707897	1.61841901756276	4.92690626265144	0.0305357938359299	13.8872904114717	0.372250052908887	0.379669831520751	0.365361543968447	0.475186964878558	0.483163312452397	0.467781738197509	0.472850294533667	0.480796847100715	0.465447192478808	0.000759039574739222	0.000822263144023982	0.000821857754013761
218	9.72667378427265	0.24	1.61866667105703	1.55796447860413	1.67936886350993	0.302271239682283	9.91391930741206	9.59313918670424	10.2346994281199	4.04	2.6	6.33	2.12040184989115	2.19130489300553	2.26220793611991	2.27693939644272	2.35307681926336	2.42921424208399	2.27147583813648	2.34665979957076	2.4230279210648	1.61866667105703	4.97935107965551	0.122567614970204	14.0897615840969	0.372250052908887	0.379669831520751	0.365361543968447	0.475186964878558	0.483163312452397	0.467781738197509	0.472850294533667	0.480796847100715	0.465447192478808	0.000759039574739222	0.000822263144023982	0.000821857754013761
218	9.72667378427265	0.24	1.61869742249511	1.55696042724362	1.6804344177466	0.299121881424632	9.91630982556779	9.59304056178738	10.2395790893482	4.04	2.63	6.23	2.12200497195151	2.19351295532788	2.26502093870425	2.27886096923871	2.3556547347856	2.43244850033249	2.27775480867678	2.35455349793651	2.4318697603754	1.61869742249511	4.95537310629247	-0.107952307236445	13.8377095096125	0.372250052908887	0.379669831520751	0.365361543968447	0.475186964878558	0.483163312452397	0.467781738197509	0.472850294533667	0.480796847100715	0.465447192478808	0.000759039574739222	0.000822263144023982	0.000821857754013761
218	9.72667378427265	0.24	1.61886606170821	1.55757235560376	1.68015976781265	0.30639869737934	9.90165639734281	9.58438091561223	10.2189318790734	4.02	2.57	6.22	2.13039616151644	2.20091949258742	2.27144282365839	2.28914835704767	2.36492692366871	2.44070549028974	2.28481350964497	2.35890545189304	2.43617968722516	1.61886606170821	4.93055920997304	-0.155409560635866	13.6790854763159	0.372250052908887	0.379669831520751	0.365361543968447	0.475186964878558	0.483163312452397	0.467781738197509	0.472850294533667	0.480796847100715	0.465447192478808	0.000759039574739222	0.000822263144023982	0.000821857754013761
218	9.72667378427265	0.24	1.619107070815	1.55730933567426	1.68090480595574	0.299963436256328	10.006544080792	9.68098674716748	10.3321014144166	3.98	2.6	6.19	2.16844388012899	2.24136545580782	2.31428703148665	2.33210090704445	2.41052602763073	2.48895114821702	2.33141036083469	2.40921012328336	2.4866245410373	1.619107070815	4.93818653524287	0.0554399115607288	13.9457610366369	0.372250052908887	0.379669831520751	0.365361543968447	0.475186964878558	0.483163312452397	0.467781738197509	0.472850294533667	0.480796847100715	0.465447192478808	0.000759039574739222	0.000822263144023982	0.000821857754013761
218	9.72667378427265	0.24	1.61919604711335	1.55716751464246	1.68122457958425	0.297253212717427	9.89032374774229	9.56645888557479	10.2141886099098	3.98	2.61	6.13	2.14550893363014	2.21814343333169	2.29077793303325	2.30777508109854	2.38590297225381	2.46403086340908	2.30871852416583	2.38614131034935	2.46548159303298	1.61919604711335	4.88305872262951	-0.199032857249417	13.6031181565017	0.372250052908887	0.379669831520751	0.365361543968447	0.475186964878558	0.483163312452397	0.467781738197509	0.472850294533667	0.480796847100715	0.465447192478808	0.000759039574739222	0.000822263144023982	0.000821857754013761
218	9.72667378427265	0.24	1.61924119710677	1.55832845613387	1.68015393807967	0.295218653661318	9.79668822839695	9.47432035232068	10.1190561044732	4.02	2.56	6.24	2.10604300220038	2.17770203253688	2.24936106287337	2.26299418800415	2.33999355079022	2.4169929135763	2.25641542999928	2.33203657847202	2.41109477767183	1.61924119710677	4.95154850149706	0.0828527167407639	13.9694319783688	0.372250052908887	0.379669831520751	0.365361543968447	0.475186964878558	0.483163312452397	0.467781738197509	0.472850294533667	0.480796847100715	0.465447192478808	0.000759039574739222	0.000822263144023982	0.000821857754013761
218	9.72667378427265	0.24	1.61936185158906	1.55805846959711	1.68066523358101	0.311218181740641	10.210154935148	9.88666717191315	10.5336426983829	4.03	2.59	6.18	2.19321196059037	2.26497297156552	2.33673398254067	2.35610430514739	2.43319508795288	2.51028587075837	2.35363948613145	2.43134737498479	2.5096893356234	1.61936185158906	4.93757029464912	-0.0304205789724915	13.8458630376627	0.372250052908887	0.379669831520751	0.365361543968447	0.475186964878558	0.483163312452397	0.467781738197509	0.472850294533667	0.480796847100715	0.465447192478808	0.000759039574739222	0.000822263144023982	0.000821857754013761
218	9.72667378427265	0.24	1.61981832612705	1.55901428106241	1.68062237119169	0.30413173372995	9.90417778040641	9.58512080616662	10.2232347546462	4.02	2.55	6.23	2.13112661207692	2.20206476948999	2.27300292690306	2.2900033519257	2.36622999061285	2.4424566293	2.28254201737658	2.35866367286699	2.43433858972035	1.61981832612705	4.9422466215679	0.0322377289564468	13.9061866807583	0.372250052908887	0.379669831520751	0.365361543968447	0.475186964878558	0.483163312452397	0.467781738197509	0.472850294533667	0.480796847100715	0.465447192478808	0.000759039574739222	0.000822263144023982	0.000821857754013761
218	9.72667378427265	0.24	1.6198456876155	1.55826639078861	1.6814249844424	0.29590845667978	9.86326542175196	9.53924396986582	10.1872868736381	3.99	2.59	6.2	2.13237603344051	2.20480688650447	2.27723773956842	2.29277251471985	2.37065158788445	2.44853066104905	2.29058033151167	2.36740299252501	2.44476670051597	1.6198456876155	4.92189759012321	-0.165522441872638	13.7153770438781	0.372250052908887	0.379669831520751	0.365361543968447	0.475186964878558	0.483163312452397	0.467781738197509	0.472850294533667	0.480796847100715	0.465447192478808	0.000759039574739222	0.000822263144023982	0.000821857754013761
218	9.72667378427265	0.24	1.61992675222425	1.5587047046271	1.6811487998214	0.30243738374012	9.91123472131446	9.59066773681288	10.231801705816	4.04	2.6	6.22	2.12015324973004	2.19101913233573	2.26188501494142	2.27670907573094	2.35280781911593	2.42890656250093	2.27369890286612	2.34938917582426	2.42534510747257	1.61992675222425	4.95662388456679	-0.0183448860401966	13.8979058814725	0.372250052908887	0.379669831520751	0.365361543968447	0.475186964878558	0.483163312452397	0.467781738197509	0.472850294533667	0.480796847100715	0.465447192478808	0.000759039574739222	0.000822263144023982	0.000821857754013761
218	9.72667378427265	0.24	1.62023431681888	1.55937830257229	1.68109033106547	0.302585359320129	9.88588039676	9.56624556894872	10.2055152245713	4.03	2.59	6.2	2.12142602356038	2.19230875773941	2.26319149191844	2.2788996546458	2.35504402010891	2.43118838557202	2.27646198607744	2.35210799787061	2.42797146026461	1.62023431681888	4.94702666361019	-0.0414363116085864	13.8438755495788	0.372250052908887	0.379669831520751	0.365361543968447	0.475186964878558	0.483163312452397	0.467781738197509	0.472850294533667	0.480796847100715	0.465447192478808	0.000759039574739222	0.000822263144023982	0.000821857754013761
218	9.72667378427265	0.24	1.62031715627885	1.55875378714761	1.6818805254101	0.297948941960313	9.92957521466071	9.60496568675064	10.2541847425708	4	2.57	6.1	2.14149920039492	2.21387333135292	2.28624746231092	2.30188980083763	2.37968449432432	2.457479187811	2.30080008372104	2.37716512487372	2.4569192899768	1.62031715627885	4.89513821765611	0.0188550273584276	13.8353210698585	0.372250052908887	0.379669831520751	0.365361543968447	0.475186964878558	0.483163312452397	0.467781738197509	0.472850294533667	0.480796847100715	0.465447192478808	0.000759039574739222	0.000822263144023982	0.000821857754013761
218	9.72667378427265	0.24	1.62034121310583	1.5587368070448	1.68194561916687	0.306087585498124	10.056327431483	9.73385986203088	10.3787950009352	4	2.61	6.25	2.1709204008205	2.24283960194414	2.31475880306777	2.3335994879707	2.4109079930886	2.48821649820649	2.3283019636334	2.40829891058798	2.48544778418625	1.62034121310583	4.95391415496495	0.0525704500602592	13.9771482497897	0.372250052908887	0.379669831520751	0.365361543968447	0.475186964878558	0.483163312452397	0.467781738197509	0.472850294533667	0.480796847100715	0.465447192478808	0.000759039574739222	0.000822263144023982	0.000821857754013761
218	9.72667378427265	0.24	1.62044948656167	1.55933276504547	1.68156620807787	0.300554265955433	9.93528926923825	9.61250434051307	10.2580741979634	4.03	2.6	6.23	2.13081493003376	2.20236703767949	2.27391914532523	2.28887815370879	2.36573797561719	2.44259779752558	2.28561784525698	2.36311018703904	2.43926007707794	1.62044948656167	4.93673512429205	0.0586426200697405	13.9553836068608	0.372250052908887	0.379669831520751	0.365361543968447	0.475186964878558	0.483163312452397	0.467781738197509	0.472850294533667	0.480796847100715	0.465447192478808	0.000759039574739222	0.000822263144023982	0.000821857754013761
218	9.72667378427265	0.24	1.62089206704968	1.5602845774997	1.68149955659967	0.299904193706222	9.84760344440131	9.52717195522633	10.1680349335763	3.99	2.6	6.27	2.13154529883638	2.20323648249087	2.27492766614537	2.29211233361627	2.36920393770074	2.44629554178522	2.28765476752266	2.36461156193094	2.44300312570183	1.62089206704968	4.97183304259729	-0.10348321115386	13.8365553577702	0.372250052908887	0.379669831520751	0.365361543968447	0.475186964878558	0.483163312452397	0.467781738197509	0.472850294533667	0.480796847100715	0.465447192478808	0.000759039574739222	0.000822263144023982	0.000821857754013761
218	9.72667378427265	0.24	1.62194712414386	1.56056904206018	1.68332520622754	0.296812744781212	9.84539187524787	9.52265811523766	10.1681256352581	4.05	2.6	6.26	2.10245041428132	2.17370486017498	2.24495930606864	2.25737110346966	2.33387598846552	2.41038087346138	2.25357335220714	2.32996852588083	2.40663351609934	1.62194712414386	4.9693819860275	0.0821710881049593	14.0431786389091	0.372250052908887	0.379669831520751	0.365361543968447	0.475186964878558	0.483163312452397	0.467781738197509	0.472850294533667	0.480796847100715	0.465447192478808	0.000759039574739222	0.000822263144023982	0.000821857754013761
218	9.72667378427265	0.24	1.62225843966831	1.56099838305092	1.68351849628569	0.308592962107105	10.1239892200744	9.80125669842159	10.4467217417272	3.98	2.58	6.08	2.19526914184518	2.267554234222	2.33983932659882	2.36093648531981	2.43867661689825	2.5164167484767	2.3614126795263	2.43919506168909	2.51779901562555	1.62225843966831	4.89828713158731	-0.144360379204235	13.6714623480731	0.372250052908887	0.379669831520751	0.365361543968447	0.475186964878558	0.483163312452397	0.467781738197509	0.472850294533667	0.480796847100715	0.465447192478808	0.000759039574739222	0.000822263144023982	0.000821857754013761
218	9.72667378427265	0.24	1.62228168457032	1.56033006480901	1.68423330433163	0.300139407968965	9.95027027673011	9.62667937328214	10.2738611801781	4.04	2.62	6.22	2.12670089578958	2.19818775408697	2.26967461238435	2.28356641752255	2.36032614862779	2.43708587973304	2.28278033171831	2.35942401358308	2.43464725475113	1.62228168457032	4.94342985825286	-0.0287276392219266	13.9128390840014	0.372250052908887	0.379669831520751	0.365361543968447	0.475186964878558	0.483163312452397	0.467781738197509	0.472850294533667	0.480796847100715	0.465447192478808	0.000759039574739222	0.000822263144023982	0.000821857754013761
218	9.72667378427265	0.24	1.62233448003506	1.56167089664519	1.68299806342492	0.300095988599471	9.82880707072884	9.50913321119267	10.148480930265	4	2.59	6.21	2.1235399370521	2.19492816902655	2.26631640100101	2.2830096357546	2.35975884994805	2.43650806414151	2.27951840007748	2.35672981436921	2.43387570287719	1.62233448003506	4.92898572825418	-0.0237023158741212	13.8571402487832	0.372250052908887	0.379669831520751	0.365361543968447	0.475186964878558	0.483163312452397	0.467781738197509	0.472850294533667	0.480796847100715	0.465447192478808	0.000759039574739222	0.000822263144023982	0.000821857754013761
218	9.72667378427265	0.24	1.62235172352995	1.56149660627765	1.68320684078225	0.314504605951642	10.2679288682462	9.94508779325958	10.5907699432329	3.99	2.6	6.13	2.22489448027074	2.29711981811334	2.36934515595594	2.39247438328263	2.47013976118915	2.54780513909567	2.39334698353554	2.47105579397969	2.54710099579774	1.62235172352995	4.91751777269656	-0.00158077421935053	13.8462989592519	0.372250052908887	0.379669831520751	0.365361543968447	0.475186964878558	0.483163312452397	0.467781738197509	0.472850294533667	0.480796847100715	0.465447192478808	0.000759039574739222	0.000822263144023982	0.000821857754013761
218	9.72667378427265	0.24	1.62263759901775	1.5614136060119	1.68386159202359	0.300092479982782	9.84226560119032	9.52215134033377	10.1623798620469	3.99	2.55	6.16	2.12874270596059	2.20030646014983	2.27187021433906	2.28888926516869	2.36583680245456	2.44278433974042	2.28535374257903	2.36058488229509	2.4368507130272	1.62263759901775	4.89518573497573	-0.09125046454151	13.6856203095387	0.372250052908887	0.379669831520751	0.365361543968447	0.475186964878558	0.483163312452397	0.467781738197509	0.472850294533667	0.480796847100715	0.465447192478808	0.000759039574739222	0.000822263144023982	0.000821857754013761
218	9.72667378427265	0.24	1.62291331387539	1.562088676138	1.68373795161278	0.306707081639434	9.98116975101769	9.6615783468582	10.3007611551772	4.05	2.62	6.19	2.13135153676816	2.20185364376756	2.27235575076695	2.28818448705606	2.3638744071644	2.43956432727275	2.28834605378598	2.36434675037694	2.43940712673136	1.62291331387539	4.94701642214095	0.0281366875944879	13.9424794214399	0.372250052908887	0.379669831520751	0.365361543968447	0.475186964878558	0.483163312452397	0.467781738197509	0.472850294533667	0.480796847100715	0.465447192478808	0.000759039574739222	0.000822263144023982	0.000821857754013761
218	9.72667378427265	0.24	1.62327600906514	1.56256655432739	1.68398546380288	0.304069038187297	9.95470720490884	9.63397494988678	10.2754394599309	4	2.57	6.2	2.14893324558296	2.22047507637792	2.29201690717288	2.31000076555845	2.38690482213885	2.46380887871925	2.30497670002534	2.38212083221072	2.45907075770437	1.62327600906514	4.94256843291835	-0.0484217027069431	13.8141456651279	0.372250052908887	0.379669831520751	0.365361543968447	0.475186964878558	0.483163312452397	0.467781738197509	0.472850294533667	0.480796847100715	0.465447192478808	0.000759039574739222	0.000822263144023982	0.000821857754013761
218	9.72667378427265	0.24	1.62342127806942	1.56207255387394	1.6847700022649	0.300834999993654	9.85406455435501	9.53413215009343	10.1739969586166	4	2.6	6.16	2.12815554027362	2.1995690583499	2.27098257642619	2.28785150652501	2.36462386729713	2.44139622806925	2.28665201224188	2.36300088443845	2.43984377228625	1.62342127806942	4.93805201876077	0.163612948908158	14.064189736962	0.372250052908887	0.379669831520751	0.365361543968447	0.475186964878558	0.483163312452397	0.467781738197509	0.472850294533667	0.480796847100715	0.465447192478808	0.000759039574739222	0.000822263144023982	0.000821857754013761
218	9.72667378427265	0.24	1.62350517002	1.56210319866308	1.68490714137692	0.290152312791086	9.64273608681794	9.32152759662273	9.96394457701315	3.95	2.58	6.13	2.1058844891602	2.1784507043301	2.2510169195	2.26708420850434	2.34520516971063	2.42332613091691	2.26687940372026	2.34448693879829	2.4228883332549	1.62350517002	4.87073727876363	0.0891992798973591	13.8690200878048	0.372250052908887	0.379669831520751	0.365361543968447	0.475186964878558	0.483163312452397	0.467781738197509	0.472850294533667	0.480796847100715	0.465447192478808	0.000759039574739222	0.000822263144023982	0.000821857754013761
218	9.72667378427265	0.24	1.62355511955186	1.56276763411305	1.68434260499066	0.301481730578238	9.93440959542815	9.61236381387208	10.2564553769842	4.06	2.65	6.25	2.11689380634547	2.18781670663685	2.25873960692824	2.27222162885353	2.34834852172838	2.42447541460323	2.27196258327507	2.3481940460909	2.42444895947896	1.62355511955186	4.98747239175255	-0.103622801099759	13.8738424176597	0.372250052908887	0.379669831520751	0.365361543968447	0.475186964878558	0.483163312452397	0.467781738197509	0.472850294533667	0.480796847100715	0.465447192478808	0.000759039574739222	0.000822263144023982	0.000821857754013761
218	9.72667378427265	0.24	1.62371448596222	1.5621392249506	1.68528974697383	0.290418324551503	9.79609557984229	9.46998914412777	10.1222020155568	3.98	2.56	6.11	2.12382180520619	2.19695725958187	2.27009271395755	2.28444130276076	2.36310781435907	2.44177432595737	2.28156333431992	2.36089625149914	2.43843574658063	1.62371448596222	4.92092543559766	-0.218366935840668	13.6242944749733	0.372250052908887	0.379669831520751	0.365361543968447	0.475186964878558	0.483163312452397	0.467781738197509	0.472850294533667	0.480796847100715	0.465447192478808	0.000759039574739222	0.000822263144023982	0.000821857754013761
218	9.72667378427265	0.24	1.62378776158548	1.56195340989857	1.68562211327239	0.298558445472302	9.948307098156	9.62355840207334	10.2730557942387	4	2.6	6.23	2.14780548599851	2.2202835655067	2.2927616450149	2.30893724613677	2.38685274565284	2.4647682451689	2.30621101660596	2.38418839872674	2.46076596066839	1.62378776158548	4.93774238650394	0.0700294691001832	13.9411545531604	0.372250052908887	0.379669831520751	0.365361543968447	0.475186964878558	0.483163312452397	0.467781738197509	0.472850294533667	0.480796847100715	0.465447192478808	0.000759039574739222	0.000822263144023982	0.000821857754013761
218	9.72667378427265	0.24	1.62411849186086	1.56334194196615	1.68489504175557	0.302970421246046	9.78201231103147	9.46602411354512	10.0980005085178	4.02	2.59	6.21	2.10384782609314	2.17407700302936	2.24430617996559	2.26059195398809	2.33605345379251	2.41151495359692	2.25806607462414	2.33179406440637	2.40650151684594	1.62411849186086	4.93930365293705	0.0084023941836425	13.8576000998494	0.372250052908887	0.379669831520751	0.365361543968447	0.475186964878558	0.483163312452397	0.467781738197509	0.472850294533667	0.480796847100715	0.465447192478808	0.000759039574739222	0.000822263144023982	0.000821857754013761
218	9.72667378427265	0.24	1.62433020157981	1.56296861364315	1.68569178951647	0.298911246270454	9.91354801121915	9.59020635782517	10.2368896646131	3.95	2.54	6.06	2.16370107718259	2.23665202918955	2.30960298119651	2.32896333115103	2.40748623525662	2.4860091393622	2.32618897401971	2.40480035558678	2.4837549147953	1.62433020157981	4.88904607462923	0.00550709042032091	13.7712478573406	0.372250052908887	0.379669831520751	0.365361543968447	0.475186964878558	0.483163312452397	0.467781738197509	0.472850294533667	0.480796847100715	0.465447192478808	0.000759039574739222	0.000822263144023982	0.000821857754013761
218	9.72667378427265	0.24	1.62433333187296	1.5625993816484	1.68606728209752	0.29771814796201	9.90057944699834	9.57673917952418	10.2244197144725	4.02	2.61	6.18	2.12512886001027	2.19699072087354	2.26885258173681	2.28304739139291	2.36024931409595	2.437451236799	2.28164758115616	2.35994423662598	2.43579639756127	1.62433333187296	4.92474719451168	-0.0290044348206243	13.885732123393	0.372250052908887	0.379669831520751	0.365361543968447	0.475186964878558	0.483163312452397	0.467781738197509	0.472850294533667	0.480796847100715	0.465447192478808	0.000759039574739222	0.000822263144023982	0.000821857754013761
218	9.72667378427265	0.24	1.62441801420774	1.56249336653455	1.68634266188094	0.296773823032281	9.75811985299501	9.43821705803085	10.0780226479592	3.98	2.56	6.09	2.11681353725128	2.18856168235338	2.26030982745547	2.27691768325933	2.35409246386667	2.43126724447401	2.27568183671806	2.35163074636882	2.42970057141598	1.62441801420774	4.85655518329479	0.19588822221013	13.9354690979801	0.372250052908887	0.379669831520751	0.365361543968447	0.475186964878558	0.483163312452397	0.467781738197509	0.472850294533667	0.480796847100715	0.465447192478808	0.000759039574739222	0.000822263144023982	0.000821857754013761
218	9.72667378427265	0.24	1.62483017149512	1.56326048318608	1.68639985980417	0.29327052571362	9.76636585402195	9.44348480896323	10.0892468990807	3.97	2.6	6.1	2.1194387144936	2.19190418681841	2.26436965914321	2.2799221958957	2.35787473949112	2.43582728308653	2.28171119227049	2.36037505170508	2.43663153647369	1.62483017149512	4.89286747841439	0.0755824099376261	13.895097107958	0.372250052908887	0.379669831520751	0.365361543968447	0.475186964878558	0.483163312452397	0.467781738197509	0.472850294533667	0.480796847100715	0.465447192478808	0.000759039574739222	0.000822263144023982	0.000821857754013761
218	9.72667378427265	0.24	1.62485133495993	1.56311201179728	1.68659065812258	0.290596265891021	9.76537092803504	9.44042759380413	10.0903142622659	4.01	2.61	6.17	2.10168864525675	2.17402961806959	2.24637059088243	2.25870976361939	2.33645546680471	2.41420116999003	2.25806478684322	2.33612566262091	2.41455575664236	1.62485133495993	4.93616132866747	0.181284253701464	14.1018115933761	0.372250052908887	0.379669831520751	0.365361543968447	0.475186964878558	0.483163312452397	0.467781738197509	0.472850294533667	0.480796847100715	0.465447192478808	0.000759039574739222	0.000822263144023982	0.000821857754013761
218	9.72667378427265	0.24	1.62518517219793	1.56337964179577	1.68699070260009	0.300101607576832	9.87935841588799	9.55804471338226	10.2006721183937	4.05	2.56	6.24	2.1092364027381	2.1801428044496	2.25104920616111	2.26453101051551	2.34065796589677	2.41678492127804	2.25834077495375	2.33242229355498	2.40888868491645	1.62518517219793	4.9420331790519	0.0447549377349133	13.9249853832623	0.372250052908887	0.379669831520751	0.365361543968447	0.475186964878558	0.483163312452397	0.467781738197509	0.472850294533667	0.480796847100715	0.465447192478808	0.000759039574739222	0.000822263144023982	0.000821857754013761
218	9.72667378427265	0.24	1.62539851407223	1.563925027932	1.68687200021246	0.300939854923345	9.98832812374225	9.664117391978	10.3125388555065	3.94	2.56	6.1	2.18657973164448	2.25993486446248	2.33328999728048	2.35437335061171	2.4333576050333	2.51234185945488	2.352201566098	2.43234441497072	2.5110291270423	1.62539851407223	4.86430236201597	0.0457190267416608	13.7787391586136	0.372250052908887	0.379669831520751	0.365361543968447	0.475186964878558	0.483163312452397	0.467781738197509	0.472850294533667	0.480796847100715	0.465447192478808	0.000759039574739222	0.000822263144023982	0.000821857754013761
218	9.72667378427265	0.24	1.62542900150058	1.56444643486644	1.68641156813472	0.298271226896709	9.8079950593046	9.4876069658105	10.1283831527987	4.04	2.6	6.25	2.09710683274412	2.16792427516322	2.23874171758232	2.25192846403835	2.32797409597465	2.40401972791096	2.24744964478221	2.32406513820553	2.40136618915857	1.62542900150058	4.94747753613231	-0.174036722479024	13.7297871202913	0.372250052908887	0.379669831520751	0.365361543968447	0.475186964878558	0.483163312452397	0.467781738197509	0.472850294533667	0.480796847100715	0.465447192478808	0.000759039574739222	0.000822263144023982	0.000821857754013761
218	9.72667378427265	0.24	1.62603708470404	1.56465041771384	1.68742375169424	0.298979297920844	9.85794163355763	9.53646584283575	10.1794174242795	4.02	2.59	6.17	2.12012880374174	2.19159868523113	2.26306856672053	2.27816335286695	2.35496060431484	2.43175785576274	2.27709890069164	2.35427540926094	2.43092764313398	1.62603708470404	4.93283117771505	0.0555553627140653	13.9271269191834	0.372250052908887	0.379669831520751	0.365361543968447	0.475186964878558	0.483163312452397	0.467781738197509	0.472850294533667	0.480796847100715	0.465447192478808	0.000759039574739222	0.000822263144023982	0.000821857754013761
218	9.72667378427265	0.24	1.62613884866337	1.56377536834168	1.68850232898506	0.297151869558854	9.89417957562345	9.57010984380799	10.2182493074389	4.01	2.6	6.15	2.13267996189983	2.20489825767501	2.27711655345019	2.29227987591423	2.36990265525088	2.44752543458754	2.29183841512306	2.36976719679057	2.44727558868618	1.62613884866337	4.90341034299113	0.0554457903604686	13.880118288557	0.372250052908887	0.379669831520751	0.365361543968447	0.475186964878558	0.483163312452397	0.467781738197509	0.472850294533667	0.480796847100715	0.465447192478808	0.000759039574739222	0.000822263144023982	0.000821857754013761
218	9.72667378427265	0.24	1.62616237857927	1.56531884578252	1.68700591137602	0.305331116739907	9.96799369698188	9.6477885471631	10.2881988468007	4	2.56	6.16	2.15519998257142	2.22672996376194	2.29825994495247	2.31713393058784	2.39403841639482	2.4709429022018	2.31267193895152	2.38985499264527	2.46614399925952	1.62616237857927	4.89470210508664	-0.00804530720319682	13.8058258900129	0.372250052908887	0.379669831520751	0.365361543968447	0.475186964878558	0.483163312452397	0.467781738197509	0.472850294533667	0.480796847100715	0.465447192478808	0.000759039574739222	0.000822263144023982	0.000821857754013761
218	9.72667378427265	0.24	1.62623280991706	1.56542770373708	1.68703791609704	0.305278162163143	9.87917122440693	9.56177972822955	10.1965627205843	3.99	2.59	6.21	2.13819229841092	2.2091669571038	2.28014161579668	2.29912337739018	2.37543994495258	2.45175651251499	2.29647764567805	2.3717616052467	2.44790991446244	1.62623280991706	4.95027866245059	0.0312496823863774	13.9074670037334	0.372250052908887	0.379669831520751	0.365361543968447	0.475186964878558	0.483163312452397	0.467781738197509	0.472850294533667	0.480796847100715	0.465447192478808	0.000759039574739222	0.000822263144023982	0.000821857754013761
218	9.72667378427265	0.24	1.62625618955189	1.56497801828182	1.68753436082197	0.309245121102508	10.0511000425179	9.73118009798154	10.3710199870543	3.98	2.59	6.19	2.18185010520139	2.25358008631514	2.32531006742889	2.34678951482437	2.42394200443627	2.50109449404818	2.34454816132881	2.42195823377875	2.49764488259747	1.62625618955189	4.93173455909746	-0.0750459910548158	13.7858047117247	0.372250052908887	0.379669831520751	0.365361543968447	0.475186964878558	0.483163312452397	0.467781738197509	0.472850294533667	0.480796847100715	0.465447192478808	0.000759039574739222	0.000822263144023982	0.000821857754013761
218	9.72667378427265	0.24	1.62644290088557	1.56508337121199	1.68780243055914	0.300211440489704	9.742287185768	9.42551437699476	10.0590599945412	4	2.56	6.1	2.10090214504917	2.17150929144208	2.24211643783499	2.25817923821504	2.33407215518398	2.40996507215292	2.25690666094892	2.33245665766636	2.40882674702958	1.62644290088557	4.89110441153264	-0.289540393770933	13.4927814432935	0.372250052908887	0.379669831520751	0.365361543968447	0.475186964878558	0.483163312452397	0.467781738197509	0.472850294533667	0.480796847100715	0.465447192478808	0.000759039574739222	0.000822263144023982	0.000821857754013761
218	9.72667378427265	0.24	1.6265857681189	1.56545181695672	1.68771971928107	0.303670328271259	9.92397176547579	9.60392830382074	10.2440152271308	3.98	2.59	6.13	2.15096929129217	2.2226486745738	2.29432805785542	2.31328070600524	2.390368991289	2.46745727657277	2.31309388356583	2.39135309863895	2.46742597126525	1.6265857681189	4.93232446357799	-0.0650125941504482	13.8041776469106	0.372250052908887	0.379669831520751	0.365361543968447	0.475186964878558	0.483163312452397	0.467781738197509	0.472850294533667	0.480796847100715	0.465447192478808	0.000759039574739222	0.000822263144023982	0.000821857754013761
218	9.72667378427265	0.24	1.62674537197661	1.56571137822561	1.6877793657276	0.306102051100661	9.95544281531225	9.63622109626476	10.2746645343597	4.02	2.6	6.24	2.13984477464778	2.21073199492157	2.28161921519536	2.29904444091441	2.37520551186366	2.45136658281291	2.29596829228733	2.37145064581553	2.44662192467707	1.62674537197661	4.95325250700196	-0.0298415485020097	13.8927456183774	0.372250052908887	0.379669831520751	0.365361543968447	0.475186964878558	0.483163312452397	0.467781738197509	0.472850294533667	0.480796847100715	0.465447192478808	0.000759039574739222	0.000822263144023982	0.000821857754013761
218	9.72667378427265	0.24	1.62675149950529	1.56524797353147	1.68825502547912	0.300675517726405	9.93762905750028	9.61486119797472	10.2603969170258	4.02	2.57	6.2	2.13691038349937	2.20864579145569	2.280381199412	2.29611570138311	2.37319558167452	2.45027546196594	2.29180336904732	2.36839744680139	2.44635370775669	1.62675149950529	4.92217439039577	-0.00336396255014075	13.8575305870286	0.372250052908887	0.379669831520751	0.365361543968447	0.475186964878558	0.483163312452397	0.467781738197509	0.472850294533667	0.480796847100715	0.465447192478808	0.000759039574739222	0.000822263144023982	0.000821857754013761
218	9.72667378427265	0.24	1.62691885338567	1.56594845368795	1.68788925308339	0.299097221174742	9.72695480330958	9.40983981620389	10.0440697904153	3.96	2.56	6.12	2.1195271680484	2.19095599613625	2.2623848242241	2.28097773773124	2.35784750810112	2.43471727847101	2.27835526422894	2.35531968591769	2.43151437667732	1.62691885338567	4.89889630777431	0.0833008371708604	13.8936461487224	0.372250052908887	0.379669831520751	0.365361543968447	0.475186964878558	0.483163312452397	0.467781738197509	0.472850294533667	0.480796847100715	0.465447192478808	0.000759039574739222	0.000822263144023982	0.000821857754013761
218	9.72667378427265	0.24	1.62694220848032	1.56542267323296	1.68846174372768	0.303538239637771	10.0844065008832	9.75908748929229	10.409725512474	3.96	2.58	6.05	2.19871491955105	2.2720090431239	2.34530316669675	2.36626300411503	2.44514234017051	2.52402167622599	2.3677563141021	2.44596211930669	2.52489733127886	1.62694220848032	4.87421573322142	0.160242157975531	13.903428704071	0.372250052908887	0.379669831520751	0.365361543968447	0.475186964878558	0.483163312452397	0.467781738197509	0.472850294533667	0.480796847100715	0.465447192478808	0.000759039574739222	0.000822263144023982	0.000821857754013761
218	9.72667378427265	0.24	1.62725112093123	1.56626803024783	1.68823421161462	0.308249493300139	10.0474980515569	9.72694592984707	10.3680501732666	3.98	2.56	6.14	2.18250703756148	2.25443169578233	2.32635635400317	2.34769718709164	2.42506569719563	2.50243420729962	2.3453625724353	2.42040868023784	2.49887217366593	1.62725112093123	4.91433074860197	-0.0465148599389373	13.7680222979484	0.372250052908887	0.379669831520751	0.365361543968447	0.475186964878558	0.483163312452397	0.467781738197509	0.472850294533667	0.480796847100715	0.465447192478808	0.000759039574739222	0.000822263144023982	0.000821857754013761
218	9.72667378427265	0.24	1.62733553499448	1.5662809192804	1.68839015070855	0.307222602419471	9.96438670305341	9.64571902598765	10.2830543801192	4.03	2.58	6.21	2.14000878991335	2.21070871680782	2.2814086437023	2.29898027587253	2.37493217766009	2.45088407944766	2.29400700328589	2.3703926658354	2.44577643540246	1.62733553499448	4.91461760285059	0.0713941536090471	13.9284790318517	0.372250052908887	0.379669831520751	0.365361543968447	0.475186964878558	0.483163312452397	0.467781738197509	0.472850294533667	0.480796847100715	0.465447192478808	0.000759039574739222	0.000822263144023982	0.000821857754013761
218	9.72667378427265	0.24	1.62742598601897	1.56550231539077	1.68934965664717	0.2966928932819	9.9761717326691	9.64905706695013	10.3032863983881	4	2.6	6.14	2.15523806853198	2.22830323701849	2.301368405505	2.31714433067927	2.39569831661733	2.47425230255539	2.31738276812469	2.39602510308081	2.47376947489129	1.62742598601897	4.93198601164162	-0.00984230833142619	13.8917991576187	0.372250052908887	0.379669831520751	0.365361543968447	0.475186964878558	0.483163312452397	0.467781738197509	0.472850294533667	0.480796847100715	0.465447192478808	0.000759039574739222	0.000822263144023982	0.000821857754013761
218	9.72667378427265	0.24	1.62743172417507	1.56638437371883	1.68847907463131	0.305687452480144	10.0549266433283	9.7322000341408	10.3776532525158	4	2.6	6.2	2.16934642989058	2.241283485748	2.31322054160542	2.33175800292072	2.40908074095411	2.4864034789875	2.33040668407297	2.40788392043837	2.48338552557555	1.62743172417507	4.93224185622968	-0.173837602989638	13.6912088045523	0.372250052908887	0.379669831520751	0.365361543968447	0.475186964878558	0.483163312452397	0.467781738197509	0.472850294533667	0.480796847100715	0.465447192478808	0.000759039574739222	0.000822263144023982	0.000821857754013761
218	9.72667378427265	0.24	1.62809290573518	1.56600100648138	1.69018480498898	0.295696652634149	9.8067902434325	9.48446024482346	10.1291202420415	3.94	2.55	6.14	2.14438778643682	2.21726494490207	2.29014210336733	2.30874877943238	2.38721175694016	2.46567473444795	2.30489911793341	2.38350383417384	2.46068599634525	1.62809290573518	4.87877229443039	-0.0130773635067793	13.7328939626599	0.372250052908887	0.379669831520751	0.365361543968447	0.475186964878558	0.483163312452397	0.467781738197509	0.472850294533667	0.480796847100715	0.465447192478808	0.000759039574739222	0.000822263144023982	0.000821857754013761
218	9.72667378427265	0.24	1.62841556600464	1.56694294221191	1.68988818979737	0.295913314542567	9.79494127515119	9.47316811407581	10.1167144362266	4.02	2.61	6.16	2.10576762368163	2.17729380126054	2.24881997883945	2.26269590331166	2.33955243162336	2.41640895993505	2.26257489389594	2.33957013281194	2.41627096041474	1.62841556600464	4.92746258647387	-0.0807253537388677	13.8170107615564	0.372250052908887	0.379669831520751	0.365361543968447	0.475186964878558	0.483163312452397	0.467781738197509	0.472850294533667	0.480796847100715	0.465447192478808	0.000759039574739222	0.000822263144023982	0.000821857754013761
218	9.72667378427265	0.24	1.62878185942549	1.56762395380818	1.68993976504279	0.304833889309441	10.040811514026	9.71788875461489	10.3637342734372	4.04	2.61	6.21	2.14786914314135	2.21924224156542	2.29061533998949	2.30642134493306	2.38306308923343	2.45970483353379	2.30634640258608	2.38217259233388	2.45889247660232	1.62878185942549	4.9772916271397	-0.0381648080933613	13.9008670136038	0.372250052908887	0.379669831520751	0.365361543968447	0.475186964878558	0.483163312452397	0.467781738197509	0.472850294533667	0.480796847100715	0.465447192478808	0.000759039574739222	0.000822263144023982	0.000821857754013761
218	9.72667378427265	0.24	1.62883587194971	1.56714778553973	1.69052395835969	0.301971247642756	9.82859242236438	9.51034686256791	10.1468379821608	3.95	2.56	6.17	2.14475135795651	2.21652135818895	2.2882913584214	2.30844885849853	2.38569668235298	2.46294450620743	2.30372522103152	2.38250686356607	2.45872694585075	1.62883587194971	4.8866990872386	0.0275864166393053	13.7939446321969	0.372250052908887	0.379669831520751	0.365361543968447	0.475186964878558	0.483163312452397	0.467781738197509	0.472850294533667	0.480796847100715	0.465447192478808	0.000759039574739222	0.000822263144023982	0.000821857754013761
218	9.72667378427265	0.24	1.62945962775384	1.56797511394135	1.69094414156633	0.30087514122629	9.83920984652807	9.51979021105239	10.1586294820037	4.03	2.57	6.2	2.11011568048138	2.1809168606049	2.25171804072843	2.26662526892127	2.34267785002943	2.4187304311376	2.26181710931984	2.33731165306361	2.41389583467455	1.62945962775384	4.94397420967265	0.0216255319092869	13.9082404227465	0.372250052908887	0.379669831520751	0.365361543968447	0.475186964878558	0.483163312452397	0.467781738197509	0.472850294533667	0.480796847100715	0.465447192478808	0.000759039574739222	0.000822263144023982	0.000821857754013761
218	9.72667378427265	0.24	1.62985083806354	1.56881255530608	1.690889120821	0.305909100940851	10.114738522267	9.79026160724607	10.439215437288	3.99	2.6	6.15	2.18765297706552	2.26015797413416	2.33266297120281	2.35210334859168	2.43005869534121	2.50801404209074	2.35306150696369	2.43114102327762	2.50782888150228	1.62985083806354	4.9494689710737	0.0283713279947376	13.93313926696	0.372250052908887	0.379669831520751	0.365361543968447	0.475186964878558	0.483163312452397	0.467781738197509	0.472850294533667	0.480796847100715	0.465447192478808	0.000759039574739222	0.000822263144023982	0.000821857754013761
218	9.72667378427265	0.24	1.62998105345873	1.56872359184378	1.69123851507368	0.304277163328393	9.9341443758943	9.61423196743408	10.2540567843545	3.96	2.54	6.12	2.16273637627691	2.23470116819611	2.3066659601153	2.32712304278131	2.40455778119007	2.48199251959884	2.32197637412931	2.39950109955365	2.47740470943115	1.62998105345873	4.89363851453469	-0.143314704406664	13.6351781897205	0.372250052908887	0.379669831520751	0.365361543968447	0.475186964878558	0.483163312452397	0.467781738197509	0.472850294533667	0.480796847100715	0.465447192478808	0.000759039574739222	0.000822263144023982	0.000821857754013761
218	9.72667378427265	0.24	1.63001389995612	1.56755651251113	1.6924712874011	0.292017062087951	9.65954442673992	9.33922661108484	9.979862242395	4.02	2.58	6.15	2.07627443442348	2.14748672203899	2.21869900965451	2.23103951574	2.30755995303978	2.38408039033957	2.22951741506208	2.30534365877907	2.3832072278517	1.63001389995612	4.91303510500939	0.210039317264226	14.0709735465366	0.372250052908887	0.379669831520751	0.365361543968447	0.475186964878558	0.483163312452397	0.467781738197509	0.472850294533667	0.480796847100715	0.465447192478808	0.000759039574739222	0.000822263144023982	0.000821857754013761
218	9.72667378427265	0.24	1.63007128661512	1.56814092701292	1.69200164621732	0.298327589087445	9.89995107990383	9.57660268635794	10.2232994734497	4.03	2.6	6.17	2.1249385081858	2.19668581519108	2.26843312219635	2.28282311191218	2.35990130030123	2.43697948869029	2.2819566701718	2.35866630097636	2.43524654714311	1.63007128661512	4.90384771993172	-0.108900964618529	13.7392916854805	0.372250052908887	0.379669831520751	0.365361543968447	0.475186964878558	0.483163312452397	0.467781738197509	0.472850294533667	0.480796847100715	0.465447192478808	0.000759039574739222	0.000822263144023982	0.000821857754013761
218	9.72667378427265	0.24	1.63039401669331	1.56938626005389	1.69140177333273	0.308402574687653	9.89688214140987	9.58124852403191	10.2125157587878	4	2.54	6.16	2.13612167676892	2.20649160927896	2.276861541789	2.29609838475048	2.37173840569521	2.44737842663995	2.29030496506408	2.36665989572861	2.4413209630978	1.63039401669331	4.90664519817671	0.148963031735821	13.9233186006276	0.372250052908887	0.379669831520751	0.365361543968447	0.475186964878558	0.483163312452397	0.467781738197509	0.472850294533667	0.480796847100715	0.465447192478808	0.000759039574739222	0.000822263144023982	0.000821857754013761
218	9.72667378427265	0.24	1.63050037570498	1.56845669072847	1.69254406068149	0.305526413675996	9.89678151809725	9.57901024361822	10.2145527925763	3.99	2.56	6.19	2.14445773196853	2.21559734339217	2.2867369548158	2.30616156988769	2.38266549697202	2.45916942405634	2.30164936662978	2.37785701611292	2.45299598916603	1.63050037570498	4.88217351131741	-0.0938595324288176	13.6754876284271	0.372250052908887	0.379669831520751	0.365361543968447	0.475186964878558	0.483163312452397	0.467781738197509	0.472850294533667	0.480796847100715	0.465447192478808	0.000759039574739222	0.000822263144023982	0.000821857754013761
218	9.72667378427265	0.24	1.63056519465569	1.56911565933611	1.69201472997527	0.300623687933177	9.89309852444514	9.57173738229147	10.2144596665988	3.97	2.57	6.22	2.14823995578131	2.2203648813029	2.2924898068245	2.31090639135688	2.38849267352031	2.46607895568373	2.3047360336438	2.38199186372021	2.45954050152392	1.63056519465569	4.92779526559983	-0.0247531594102933	13.8053372115117	0.372250052908887	0.379669831520751	0.365361543968447	0.475186964878558	0.483163312452397	0.467781738197509	0.472850294533667	0.480796847100715	0.465447192478808	0.000759039574739222	0.000822263144023982	0.000821857754013761
218	9.72667378427265	0.24	1.63071776455193	1.56945872761453	1.69197680148934	0.299213659591551	10.0274927081732	9.70067044821254	10.3543149681339	4	2.58	6.23	2.16475918683206	2.23769141285582	2.31062363887959	2.32713095232211	2.40553359481189	2.48393623730167	2.32286687933306	2.40084052855958	2.47854644977106	1.63071776455193	4.93202426220622	-0.0435889996846896	13.8367365596975	0.372250052908887	0.379669831520751	0.365361543968447	0.475186964878558	0.483163312452397	0.467781738197509	0.472850294533667	0.480796847100715	0.465447192478808	0.000759039574739222	0.000822263144023982	0.000821857754013761
218	9.72667378427265	0.24	1.63075761944258	1.56855859791665	1.69295664096852	0.301220507347479	9.99994233387	9.67557099667249	10.3243136710675	4.01	2.58	6.19	2.15307022976848	2.22525142401018	2.29743261825188	2.31381018217484	2.39138014709696	2.46895011201907	2.3112979321433	2.38850295168419	2.46520651523968	1.63075761944258	4.90796040664138	0.0889406886749199	13.9289942267224	0.372250052908887	0.379669831520751	0.365361543968447	0.475186964878558	0.483163312452397	0.467781738197509	0.472850294533667	0.480796847100715	0.465447192478808	0.000759039574739222	0.000822263144023982	0.000821857754013761
218	9.72667378427265	0.24	1.63146930864376	1.56975653343438	1.69318208385313	0.300370577463759	9.76635405492781	9.44891893769363	10.083789172162	4.01	2.59	6.17	2.10543394131315	2.17616570167606	2.24689746203898	2.26296522360399	2.33898922548064	2.4150132273573	2.26101969962578	2.33854009532752	2.41452045299975	1.63146930864376	4.8999548108495	0.00409881880278324	13.8404239808738	0.372250052908887	0.379669831520751	0.365361543968447	0.475186964878558	0.483163312452397	0.467781738197509	0.472850294533667	0.480796847100715	0.465447192478808	0.000759039574739222	0.000822263144023982	0.000821857754013761
218	9.72667378427265	0.24	1.63200625478332	1.57072706770891	1.69328544185773	0.301846527296892	9.97772656028649	9.654556495558	10.300896625015	4	2.6	6.16	2.15214735949289	2.22418687801376	2.29622639653463	2.31328471393774	2.39071803478295	2.46815135562815	2.31297175469516	2.39011952409845	2.46877828890747	1.63200625478332	4.919790809371	-0.0147111445624912	13.8370084493248	0.372250052908887	0.379669831520751	0.365361543968447	0.475186964878558	0.483163312452397	0.467781738197509	0.472850294533667	0.480796847100715	0.465447192478808	0.000759039574739222	0.000822263144023982	0.000821857754013761
218	9.72667378427265	0.24	1.6324633832869	1.57105785264646	1.69386891392735	0.301153097337558	9.97341516712245	9.64985248925719	10.2969778449877	4.01	2.58	6.13	2.15070535684147	2.22281920369389	2.29493305054632	2.31168587311019	2.38919744878655	2.46670902446292	2.31109524988106	2.38861278048907	2.46523363974983	1.6324633832869	4.92593327862871	-0.0648136931785292	13.7859428014562	0.372250052908887	0.379669831520751	0.365361543968447	0.475186964878558	0.483163312452397	0.467781738197509	0.472850294533667	0.480796847100715	0.465447192478808	0.000759039574739222	0.000822263144023982	0.000821857754013761
218	9.72667378427265	0.24	1.63289068716507	1.57105704926986	1.69472432506028	0.306046991452638	9.97262073893152	9.65280675821356	10.2924347196495	3.93	2.54	6.14	2.18616301560414	2.25859433159664	2.33102564758914	2.35419574116241	2.43219426845394	2.51019279574547	2.3490552308446	2.42757695352072	2.50511181837574	1.63289068716507	4.84814543368257	0.113780203243558	13.7787486015843	0.372250052908887	0.379669831520751	0.365361543968447	0.475186964878558	0.483163312452397	0.467781738197509	0.472850294533667	0.480796847100715	0.465447192478808	0.000759039574739222	0.000822263144023982	0.000821857754013761
218	9.72667378427265	0.24	1.63342031345712	1.57108804103011	1.69575258588413	0.296172742098633	9.93546701516669	9.60928053847991	10.2616534918535	3.97	2.57	6.17	2.15661496356519	2.22982113479917	2.30302730603315	2.31990917269578	2.39865835649208	2.47740754028838	2.3159216871969	2.39392961463031	2.47364824086104	1.63342031345712	4.90117988759115	0.0119445839520825	13.820505515987	0.372250052908887	0.379669831520751	0.365361543968447	0.475186964878558	0.483163312452397	0.467781738197509	0.472850294533667	0.480796847100715	0.465447192478808	0.000759039574739222	0.000822263144023982	0.000821857754013761
218	9.72667378427265	0.24	1.63355823025083	1.57183805377616	1.69527840672551	0.301981116222065	9.93583349175162	9.61412304362883	10.2575439398744	3.98	2.56	6.18	2.15492467972336	2.22703336620871	2.29914205269407	2.31774362940494	2.39530060868073	2.47285758795652	2.31380749139904	2.38963794954894	2.46700059616204	1.63355823025083	4.90566635441025	0.015054400001383	13.8150278448372	0.372250052908887	0.379669831520751	0.365361543968447	0.475186964878558	0.483163312452397	0.467781738197509	0.472850294533667	0.480796847100715	0.465447192478808	0.000759039574739222	0.000822263144023982	0.000821857754013761
218	9.72667378427265	0.24	1.63375639101139	1.57140371234572	1.69610906967707	0.297868164024492	9.91557460227336	9.59136017058461	10.2397890339621	3.94	2.53	6.13	2.17069797814152	2.24407355770837	2.31744913727523	2.33734621195199	2.4163549615235	2.49536371109501	2.33145084434136	2.41093857581153	2.48940806752886	1.63375639101139	4.86280362410894	-0.0960556220864831	13.6198074384862	0.372250052908887	0.379669831520751	0.365361543968447	0.475186964878558	0.483163312452397	0.467781738197509	0.472850294533667	0.480796847100715	0.465447192478808	0.000759039574739222	0.000822263144023982	0.000821857754013761
218	9.72667378427265	0.24	1.63402095649365	1.57177914020892	1.69626277277839	0.293583886337604	9.8480624712478	9.52272644802441	10.1733984944712	3.97	2.57	6.12	2.14020336412671	2.21332163074653	2.28643989736636	2.30263289001564	2.38130042619551	2.45996796237539	2.3001341278191	2.37843737156654	2.45857062861736	1.63402095649365	4.86785056519236	-0.0926359087800686	13.6736554002836	0.372250052908887	0.379669831520751	0.365361543968447	0.475186964878558	0.483163312452397	0.467781738197509	0.472850294533667	0.480796847100715	0.465447192478808	0.000759039574739222	0.000822263144023982	0.000821857754013761
218	9.72667378427265	0.24	1.63405956100153	1.5723204317439	1.69579869025917	0.294069771910175	9.80864365288574	9.48498902455503	10.1322982812165	3.98	2.6	6.17	2.12375851614183	2.19622715805871	2.2686957999756	2.283945150122	2.36187981264789	2.43981447517378	2.28345329198415	2.36001811991343	2.43883353302973	1.63405956100153	4.93071296988026	0.082427971106622	13.9462102836522	0.372250052908887	0.379669831520751	0.365361543968447	0.475186964878558	0.483163312452397	0.467781738197509	0.472850294533667	0.480796847100715	0.465447192478808	0.000759039574739222	0.000822263144023982	0.000821857754013761
218	9.72667378427265	0.24	1.63436396493334	1.57316024484977	1.69556768501691	0.30702473636189	9.99216488352462	9.67246024136723	10.311869525682	3.96	2.55	6.19	2.17861594174384	2.25062591776573	2.32263589378763	2.34455925441688	2.42205416871432	2.49954908301175	2.33910048286227	2.41640414846688	2.494456849778	1.63436396493334	4.90249906029391	-0.238361818244796	13.5620923463408	0.372250052908887	0.379669831520751	0.365361543968447	0.475186964878558	0.483163312452397	0.467781738197509	0.472850294533667	0.480796847100715	0.465447192478808	0.000759039574739222	0.000822263144023982	0.000821857754013761
218	9.72667378427265	0.24	1.63446663623154	1.57318050744822	1.69575276501486	0.305989379591096	9.93209068102717	9.61353326081033	10.250648101244	3.98	2.57	6.12	2.15438113938753	2.22576947074379	2.29715780210004	2.31710759785333	2.39388809038525	2.47066858291717	2.31474459938562	2.3917111741724	2.46844331006611	1.63446663623154	4.88090162944286	0.0450633887377365	13.8315975979076	0.372250052908887	0.379669831520751	0.365361543968447	0.475186964878558	0.483163312452397	0.467781738197509	0.472850294533667	0.480796847100715	0.465447192478808	0.000759039574739222	0.000822263144023982	0.000821857754013761
218	9.72667378427265	0.24	1.63448431151424	1.57327406588521	1.69569455714328	0.306559718138692	10.0171844251265	9.69632867521316	10.3380401750399	3.99	2.59	6.2	2.17067537617021	2.24250397222636	2.31433256828251	2.33435036294646	2.41159503578622	2.48883970862599	2.3312689289008	2.40925219272081	2.48604933624178	1.63448431151424	4.92372659433668	-0.0284839151914954	13.8127204282432	0.372250052908887	0.379669831520751	0.365361543968447	0.475186964878558	0.483163312452397	0.467781738197509	0.472850294533667	0.480796847100715	0.465447192478808	0.000759039574739222	0.000822263144023982	0.000821857754013761
218	9.72667378427265	0.24	1.63496676222204	1.57322559242761	1.69670793201648	0.306195628795376	9.96651823874157	9.64701176925299	10.2860247082302	3.98	2.57	6.21	2.16167561313463	2.2332697357347	2.30486385833477	2.32492704184683	2.40192800843906	2.47892897503128	2.31887823054916	2.39639570895901	2.47435954980438	1.63496676222204	4.90814784926361	0.0569621322097058	13.8824257317871	0.372250052908887	0.379669831520751	0.365361543968447	0.475186964878558	0.483163312452397	0.467781738197509	0.472850294533667	0.480796847100715	0.465447192478808	0.000759039574739222	0.000822263144023982	0.000821857754013761
218	9.72667378427265	0.24	1.63532176285984	1.57340792195931	1.69723560376037	0.304920008582961	10.1451735395892	9.81896067792461	10.4713864012538	4	2.62	6.25	2.19038986396182	2.26316063564751	2.33593140733321	2.3545887915535	2.43281470292342	2.51104061429333	2.35242317267277	2.43107511090124	2.50844221214927	1.63532176285984	4.96169329432078	-0.0708165491170556	13.8718803690558	0.372250052908887	0.379669831520751	0.365361543968447	0.475186964878558	0.483163312452397	0.467781738197509	0.472850294533667	0.480796847100715	0.465447192478808	0.000759039574739222	0.000822263144023982	0.000821857754013761
218	9.72667378427265	0.24	1.6360901471322	1.57485534318125	1.69732495108315	0.306663783339175	9.98094584557533	9.66132907019529	10.3005626209554	4.03	2.62	6.22	2.14041911362238	2.21122861095834	2.2820381082943	2.29904439494198	2.37510154511543	2.45115869528887	2.29859441812949	2.37416407325143	2.45027160055331	1.6360901471322	4.94481672313333	0.00554583678148572	13.9380582370272	0.372250052908887	0.379669831520751	0.365361543968447	0.475186964878558	0.483163312452397	0.467781738197509	0.472850294533667	0.480796847100715	0.465447192478808	0.000759039574739222	0.000822263144023982	0.000821857754013761
218	9.72667378427265	0.24	1.6370313631541	1.57551458517899	1.69854814112922	0.301650599137556	9.89842694677078	9.57767622937214	10.2191776641694	3.96	2.57	6.1	2.15512440674074	2.22729824964279	2.29947209254484	2.31900927516125	2.39667152546587	2.47433377577049	2.31845156647915	2.39592646419979	2.47199567975357	1.6370313631541	4.86529114552603	-0.121380604587009	13.619497488818	0.372250052908887	0.379669831520751	0.365361543968447	0.475186964878558	0.483163312452397	0.467781738197509	0.472850294533667	0.480796847100715	0.465447192478808	0.000759039574739222	0.000822263144023982	0.000821857754013761
218	9.72667378427265	0.24	1.63708619383891	1.57560612953604	1.69856625814179	0.315400367246436	10.0811827960388	9.7648706336895	10.3974949583881	4.08	2.63	6.38	2.14142219260246	2.21078899833442	2.28015580406638	2.29744501226588	2.37186584455025	2.44628667683463	2.2911152213843	2.36453094500737	2.44136846634724	1.63708619383891	5.00562677938183	0.123669686607368	14.1356409567182	0.372250052908887	0.379669831520751	0.365361543968447	0.475186964878558	0.483163312452397	0.467781738197509	0.472850294533667	0.480796847100715	0.465447192478808	0.000759039574739222	0.000822263144023982	0.000821857754013761
218	9.72667378427265	0.24	1.63735363165774	1.57510250412231	1.69960475919318	0.295646817245821	9.763697099377	9.44274508754399	10.08464911121	4	2.57	6.15	2.10629748702128	2.17788900089896	2.24948051477664	2.26417178956975	2.34112933573464	2.41808688189953	2.26271491516767	2.33872588529376	2.41458962708406	1.63735363165774	4.90845040880407	-0.00971419887434159	13.8181043462655	0.372250052908887	0.379669831520751	0.365361543968447	0.475186964878558	0.483163312452397	0.467781738197509	0.472850294533667	0.480796847100715	0.465447192478808	0.000759039574739222	0.000822263144023982	0.000821857754013761
218	9.72667378427265	0.24	1.63740108357358	1.57590540822996	1.69889675891719	0.305886495642686	9.87188482785401	9.55518170719852	10.1885879485095	4.01	2.58	6.26	2.12822339591633	2.19876260820896	2.26930182050159	2.28734954473212	2.36316293698827	2.43897632924441	2.28190687914836	2.35662238614971	2.43231896539081	1.63740108357358	4.9297336451795	-0.0402604237545658	13.8028299545845	0.372250052908887	0.379669831520751	0.365361543968447	0.475186964878558	0.483163312452397	0.467781738197509	0.472850294533667	0.480796847100715	0.465447192478808	0.000759039574739222	0.000822263144023982	0.000821857754013761
218	9.72667378427265	0.24	1.63760181606124	1.57619268600377	1.69901094611871	0.300552086746568	9.88753605689273	9.56630090437929	10.2087712094062	3.99	2.56	6.2	2.13859222977935	2.21040588146814	2.28221953315693	2.2994772293303	2.37669337858679	2.45390952784329	2.29345331952025	2.37002303539902	2.44834038486965	1.63760181606124	4.93140140521076	-0.00893548880616533	13.8447845259662	0.372250052908887	0.379669831520751	0.365361543968447	0.475186964878558	0.483163312452397	0.467781738197509	0.472850294533667	0.480796847100715	0.465447192478808	0.000759039574739222	0.000822263144023982	0.000821857754013761
218	9.72667378427265	0.24	1.63812918206126	1.57671647899986	1.69954188512265	0.308922868270477	9.95650984720763	9.63936144536687	10.2736582490484	3.94	2.53	6.15	2.18085847769456	2.25261175562296	2.32436503355136	2.34819788814083	2.42545686547565	2.50271584281047	2.34061458861596	2.41685842337097	2.49640933966333	1.63812918206126	4.8852419908249	-0.134882663125676	13.6086513786582	0.372250052908887	0.379669831520751	0.365361543968447	0.475186964878558	0.483163312452397	0.467781738197509	0.472850294533667	0.480796847100715	0.465447192478808	0.000759039574739222	0.000822263144023982	0.000821857754013761
218	9.72667378427265	0.24	1.63831805470488	1.57649615057248	1.70013995883729	0.298133466505346	9.88020999741087	9.55735668562505	10.2030633091967	3.99	2.59	6.15	2.13911447130124	2.21137505694908	2.28363564259693	2.3003535227584	2.37806086146406	2.45576820016973	2.2989664775144	2.37737002030172	2.45539817431165	1.63831805470488	4.90880714356832	0.0356239881310476	13.8529457693176	0.372250052908887	0.379669831520751	0.365361543968447	0.475186964878558	0.483163312452397	0.467781738197509	0.472850294533667	0.480796847100715	0.465447192478808	0.000759039574739222	0.000822263144023982	0.000821857754013761
218	9.72667378427265	0.24	1.63933196818895	1.57774829362009	1.70091564275782	0.30032712734964	9.95512758228641	9.63152331862362	10.2787318459492	4.02	2.59	6.27	2.14055379265507	2.21247308423414	2.28439237581322	2.30002315438283	2.37730036948776	2.45457758459269	2.29500634741146	2.37256746805156	2.44904112527587	1.63933196818895	4.98061686610585	0.0251665102915564	13.9901902969904	0.372250052908887	0.379669831520751	0.365361543968447	0.475186964878558	0.483163312452397	0.467781738197509	0.472850294533667	0.480796847100715	0.465447192478808	0.000759039574739222	0.000822263144023982	0.000821857754013761
218	9.72667378427265	0.24	1.63942727611356	1.57748223251241	1.70137231971472	0.303356025753894	9.90572007058779	9.58602764387854	10.225412497297	3.99	2.56	6.19	2.14609548774664	2.21766741513052	2.28923934251439	2.30793115843517	2.38490027850538	2.46186939857559	2.3021423572736	2.37896122708987	2.45562378203102	1.63942727611356	4.91100747464426	-0.0265342827514258	13.7668539367264	0.372250052908887	0.379669831520751	0.365361543968447	0.475186964878558	0.483163312452397	0.467781738197509	0.472850294533667	0.480796847100715	0.465447192478808	0.000759039574739222	0.000822263144023982	0.000821857754013761
218	9.72667378427265	0.24	1.63947160022681	1.57797174520829	1.70097145524533	0.303521368817594	9.92770962736047	9.60743281599885	10.2479864387221	3.97	2.56	6.17	2.15775451316754	2.22968618819602	2.30161786322451	2.32132978400795	2.39871446268119	2.47609914135443	2.31648151336636	2.39301855213383	2.47144433159036	1.63947160022681	4.91004980885347	-0.0322010854744187	13.7451781407685	0.372250052908887	0.379669831520751	0.365361543968447	0.475186964878558	0.483163312452397	0.467781738197509	0.472850294533667	0.480796847100715	0.465447192478808	0.000759039574739222	0.000822263144023982	0.000821857754013761
218	9.72667378427265	0.24	1.63952833075236	1.5781210957593	1.70093556574543	0.296269146054043	9.72114219681083	9.40206589701426	10.0402184966074	4.05	2.57	6.27	2.07553362247893	2.14597065149127	2.21640768050362	2.2284350549876	2.30406107372335	2.37968709245911	2.22220050682566	2.2977207504128	2.37222108395977	1.63952833075236	4.94642404038003	0.0909414057985897	13.9886739226549	0.372250052908887	0.379669831520751	0.365361543968447	0.475186964878558	0.483163312452397	0.467781738197509	0.472850294533667	0.480796847100715	0.465447192478808	0.000759039574739222	0.000822263144023982	0.000821857754013761
218	9.72667378427265	0.24	1.63964764040573	1.5781479230259	1.70114735778557	0.306332931476617	9.8693185849157	9.55303035458812	10.1856068152433	3.97	2.56	6.18	2.14569234962825	2.2167333921981	2.28777443476795	2.30837278908538	2.38479996635751	2.46122714362964	2.30292836057387	2.37961529136453	2.45660968518734	1.63964764040573	4.90407071458241	-0.114014291868345	13.6639335309685	0.372250052908887	0.379669831520751	0.365361543968447	0.475186964878558	0.483163312452397	0.467781738197509	0.472850294533667	0.480796847100715	0.465447192478808	0.000759039574739222	0.000822263144023982	0.000821857754013761
218	9.72667378427265	0.24	1.64074072904107	1.57851149718249	1.70296996089965	0.300544854590255	9.91746527468624	9.59525221237043	10.2396783370021	3.95	2.57	6.12	2.16521800926376	2.2379270438889	2.31063607851405	2.33064382135204	2.40890793220857	2.48717204306509	2.32998942206261	2.40775160538604	2.48585812674524	1.64074072904107	4.88984208850751	-0.00380463043121667	13.7958328897287	0.372250052908887	0.379669831520751	0.365361543968447	0.475186964878558	0.483163312452397	0.467781738197509	0.472850294533667	0.480796847100715	0.465447192478808	0.000759039574739222	0.000822263144023982	0.000821857754013761
218	9.72667378427265	0.24	1.64123345426318	1.57898574711009	1.70348116141627	0.303178235959755	9.94545744321593	9.62434748523746	10.2665674011944	3.97	2.55	6.13	2.16335318852877	2.23553203000624	2.30771087148371	2.32757864724137	2.40523676201265	2.48289487678393	2.32358929066052	2.40137649725699	2.47824365493135	1.64123345426318	4.87832807998746	0.0825296221414242	13.8220294226694	0.372250052908887	0.379669831520751	0.365361543968447	0.475186964878558	0.483163312452397	0.467781738197509	0.472850294533667	0.480796847100715	0.465447192478808	0.000759039574739222	0.000822263144023982	0.000821857754013761
218	9.72667378427265	0.24	1.6413574185851	1.57967161146357	1.70304322570663	0.304423191377896	10.0243821495605	9.70167509314752	10.3470892059735	4.06	2.6	6.27	2.1383200322825	2.20944702392688	2.28057401557127	2.29543554960539	2.37178867855341	2.44814180750143	2.29060185375642	2.36723330570478	2.44250190932653	1.6413574185851	4.96148152982219	0.0146750010435302	13.9366564706001	0.372250052908887	0.379669831520751	0.365361543968447	0.475186964878558	0.483163312452397	0.467781738197509	0.472850294533667	0.480796847100715	0.465447192478808	0.000759039574739222	0.000822263144023982	0.000821857754013761
218	9.72667378427265	0.24	1.64227066526274	1.57950715289562	1.70503417762987	0.293117880567627	9.88712630685793	9.56013245102772	10.2141201626881	4.01	2.59	6.13	2.12878410440578	2.20159683227284	2.2744095601399	2.28788492026992	2.36613951722316	2.44439411417641	2.28780137342828	2.36555235306145	2.44442224638154	1.64227066526274	4.91125642683603	0.0629253621329669	13.9078925872304	0.372250052908887	0.379669831520751	0.365361543968447	0.475186964878558	0.483163312452397	0.467781738197509	0.472850294533667	0.480796847100715	0.465447192478808	0.000759039574739222	0.000822263144023982	0.000821857754013761
218	9.72667378427265	0.24	1.64253285471575	1.58106999791152	1.70399571151998	0.295538342316182	9.72743524530062	9.40759192886066	10.0472785617406	4.03	2.6	6.22	2.08527290743078	2.15616890371108	2.22706489999138	2.23994316565074	2.31609770723336	2.39225224881598	2.23692522234135	2.31277457065414	2.38948622252142	1.64253285471575	4.92007096190779	-0.202397292142413	13.6996961050829	0.372250052908887	0.379669831520751	0.365361543968447	0.475186964878558	0.483163312452397	0.467781738197509	0.472850294533667	0.480796847100715	0.465447192478808	0.000759039574739222	0.000822263144023982	0.000821857754013761
218	9.72667378427265	0.24	1.6425358975069	1.58051205476885	1.70455974024495	0.304486124672982	10.0013705086048	9.67945208668935	10.3232889305202	4.03	2.59	6.25	2.14561243673619	2.21697103880273	2.28832964086927	2.30476804189117	2.38141982799247	2.45807161409377	2.30035381627021	2.37708649626631	2.45201921043285	1.6425358975069	4.94258038706807	-0.256754030794719	13.6314279915016	0.372250052908887	0.379669831520751	0.365361543968447	0.475186964878558	0.483163312452397	0.467781738197509	0.472850294533667	0.480796847100715	0.465447192478808	0.000759039574739222	0.000822263144023982	0.000821857754013761
218	9.72667378427265	0.24	1.64257308476624	1.58056296490007	1.70458320463241	0.292683099006114	9.71153780634617	9.39001382691801	10.0330617857743	3.98	2.6	6.22	2.1032963200851	2.17531540495714	2.24733448982917	2.26203995359711	2.33949458794718	2.41694922229725	2.2581619330552	2.33671189696031	2.41415797839557	1.64257308476624	4.91248824231465	0.135783232718353	14.0038225264575	0.372250052908887	0.379669831520751	0.365361543968447	0.475186964878558	0.483163312452397	0.467781738197509	0.472850294533667	0.480796847100715	0.465447192478808	0.000759039574739222	0.000822263144023982	0.000821857754013761
218	9.72667378427265	0.24	1.64276260786936	1.58084406118495	1.70468115455377	0.301228144784713	9.89621356111591	9.57521273110623	10.2172143911256	4.05	2.62	6.27	2.11356029234272	2.18441559625816	2.2552709001736	2.26923901307591	2.34531331316132	2.42138761324672	2.26713288641051	2.34279763931051	2.41901697320462	1.64276260786936	4.94559849007035	0.0344128236037695	13.9505388172302	0.372250052908887	0.379669831520751	0.365361543968447	0.475186964878558	0.483163312452397	0.467781738197509	0.472850294533667	0.480796847100715	0.465447192478808	0.000759039574739222	0.000822263144023982	0.000821857754013761
218	9.72667378427265	0.24	1.64295712779043	1.58084443851616	1.7050698170647	0.302372637792491	10.0316031746129	9.70709322213082	10.356113127095	4.08	2.64	6.16	2.12699198426984	2.19809772642667	2.2692034685835	2.28174904896025	2.35802834890207	2.43430764884389	2.28432956431927	2.36186356837216	2.43735716769326	1.64295712779043	4.95502589882181	0.0475262747428777	13.9885430575693	0.372250052908887	0.379669831520751	0.365361543968447	0.475186964878558	0.483163312452397	0.467781738197509	0.472850294533667	0.480796847100715	0.465447192478808	0.000759039574739222	0.000822263144023982	0.000821857754013761
[truncated: 1,348 more rows]
