# Supplementary material for: Re-expressing coefficients from regression models for inclusion in a meta-analysis
Source: BMC Med Res Methodol. 2024 Jan 8;24:6. doi: 10.1186/s12874-023-02132-y (PMC10773134; doi:10.1186/s12874-023-02132-y)
Supplement: Supplementary file 2 — Additional file 2. [file 12874_2023_2132_MOESM2_ESM.zip › Supp_Files_R1/simdata/simdata_scenario_219.csv]

ex_no	errsd	rsquare	beta	b_low_ci	b_hi_ci	lrsquare	lbeta	lb_low_ci	lb_hi_ci	x_median	x_25	x_75	rbl	rb	rbu	altl	alt	altu	dzl	dz	dzu	observed_beta	xlog	error	ylog	RelBias_rb	RelBias_rbl	RelBias_rbu	RelBias_alt	RelBias_altl	RelBias_altu	RelBias_dz	RelBias_dzl	RelBias_dzu	MC_SE_RelBias_rb	MC_SE_RelBias_alt	MC_SE_RelBias_dz
219	9.86818893304458	0.08	0.55451875396546	0.265935480976481	0.843102026954439	0.132452595660238	6.88150051785982	4.1318026365734	9.63119839914623	7.98	4.92	12.55	0.48787893002441	0.812560377375671	1.13724182472693	0.496887070849329	0.827563399350371	1.15823972785141	0.493272326770632	0.821116956918333	1.15038171883331	0.55451875396546	9.40119284008441	-0.271883293677828	20.3517820185666	0.428761761300192	0.508204002540157	0.385905228548276	0.455360402253707	0.536277077196212	0.411707642696226	0.454663390517178	0.534794952246634	0.413104576901038	0.00500910745589748	0.00513400730316504	0.00519647528413443
219	9.86818893304458	0.09	0.531504413509262	0.260144489664999	0.802864337353524	0.10427207584737	6.1167334376089	3.31769370601723	8.91577316920057	8.02	5.71	11.53	0.389628941005498	0.718347316808062	1.04706569261063	0.396693701621614	0.731372406318563	1.06605111101551	0.40196260522545	0.741722319251011	1.08072383272556	0.531504413509262	9.50057034421638	-0.165575806083596	20.6141841871016	0.428761761300192	0.508204002540157	0.385905228548276	0.455360402253707	0.536277077196212	0.411707642696226	0.454663390517178	0.534794952246634	0.413104576901038	0.00500910745589748	0.00513400730316504	0.00519647528413443
219	9.86818893304458	0.09	0.534357566437236	0.267530420319355	0.801184712555117	0.149886157895524	7.90868917678604	4.96800930303577	10.8493690505363	8.94	5.83	11.87	0.527027605833597	0.838987463162892	1.15094732049219	0.533489332055986	0.849274034930609	1.16505873780523	0.540858907321406	0.861039900272281	1.18024616868191	0.534357566437236	9.86358053023678	0.2996380354807	21.605390334664	0.428761761300192	0.508204002540157	0.385905228548276	0.455360402253707	0.536277077196212	0.411707642696226	0.454663390517178	0.534794952246634	0.413104576901038	0.00500910745589748	0.00513400730316504	0.00519647528413443
219	9.86818893304458	0.09	0.563774739827197	0.284450968065529	0.843098511588866	0.136340491446233	7.10245243911267	4.31149863835995	9.89340623986538	7.7	5.25	11.28	0.526652517238014	0.867569439160211	1.20848636108241	0.537491573022957	0.885424919273904	1.23335826552485	0.541901152170586	0.893557985635234	1.24376338431737	0.563774739827197	9.18904733384675	0.836022165460063	21.3950169423102	0.428761761300192	0.508204002540157	0.385905228548276	0.455360402253707	0.536277077196212	0.411707642696226	0.454663390517178	0.534794952246634	0.413104576901038	0.00500910745589748	0.00513400730316504	0.00519647528413443
219	9.86818893304458	0.1	0.568071145805553	0.307564823723186	0.828577467887919	0.126677259702313	7.15049798975738	4.21920111622969	10.0817948632851	8.09	5.47	11.64	0.491905781650301	0.833658127675047	1.17541047369979	0.500607494150349	0.848405369161046	1.19620324417174	0.505339308000399	0.856568832619514	1.20695787399359	0.568071145805553	9.45738315776593	-0.724458791344453	20.1710703234177	0.428761761300192	0.508204002540157	0.385905228548276	0.455360402253707	0.536277077196212	0.411707642696226	0.454663390517178	0.534794952246634	0.413104576901038	0.00500910745589748	0.00513400730316504	0.00519647528413443
219	9.86818893304458	0.11	0.367245140660766	0.207437967847468	0.527052313474064	0.200634161309494	7.61264103525457	5.24022328339522	9.98505878711392	8.23	5.21	12.08	0.600622536233188	0.872543691127789	1.14446484602239	0.610634155471413	0.887087892647552	1.16354162982369	0.611559859016494	0.888722175210441	1.16528640307998	0.367245140660766	10.3797706142017	0.168728824759649	21.3242847918946	0.428761761300192	0.508204002540157	0.385905228548276	0.455360402253707	0.536277077196212	0.411707642696226	0.454663390517178	0.534794952246634	0.413104576901038	0.00500910745589748	0.00513400730316504	0.00519647528413443
219	9.86818893304458	0.11	0.392251629209808	0.215482671470144	0.569020586949472	0.19125776699664	7.47232977045844	5.07329240350949	9.87136713740739	8.4	5.33	13.2	0.570813347684446	0.840737184461706	1.11066102123897	0.579706259225719	0.853835338948119	1.12796441867052	0.576876852460271	0.850011747558609	1.12300165213483	0.392251629209808	10.5997230820496	-0.297697508790018	20.9709411083987	0.428761761300192	0.508204002540157	0.385905228548276	0.455360402253707	0.536277077196212	0.411707642696226	0.454663390517178	0.534794952246634	0.413104576901038	0.00500910745589748	0.00513400730316504	0.00519647528413443
219	9.86818893304458	0.11	0.407817851332267	0.222301718220622	0.593333984443912	0.164271992123216	7.0595587615892	4.57348657053998	9.54563095263841	7.91	5.2	12.38	0.544330708014784	0.840219941547596	1.13610917508041	0.554646883648212	0.856143820836578	1.15764075802494	0.55428220541884	0.855805625874046	1.15736867345219	0.407817851332267	10.2773598365588	-0.575401162145638	20.3664259938115	0.428761761300192	0.508204002540157	0.385905228548276	0.455360402253707	0.536277077196212	0.411707642696226	0.454663390517178	0.534794952246634	0.413104576901038	0.00500910745589748	0.00513400730316504	0.00519647528413443
219	9.86818893304458	0.11	0.454503412503073	0.250127364303379	0.658879460702766	0.180051840384977	6.63859971062394	4.42674620554274	8.85045321570514	8.16	5.63	13.44	0.511859893647054	0.76761413102713	1.02336836840721	0.520660174259571	0.780811531016881	1.04096288777419	0.520264509957815	0.779742957872391	1.03939546022836	0.454503412503073	10.4557450175705	1.00054459367078	22.4289223861298	0.428761761300192	0.508204002540157	0.385905228548276	0.455360402253707	0.536277077196212	0.411707642696226	0.454663390517178	0.534794952246634	0.413104576901038	0.00500910745589748	0.00513400730316504	0.00519647528413443
219	9.86818893304458	0.11	0.463012955596948	0.25977847278815	0.666247438405746	0.165608619162452	6.44553859984261	4.18668485836813	8.70439234131708	8.12	5.16	12.69	0.486426342182131	0.748869301267932	1.01131226035373	0.494929378301811	0.761960004146061	1.02899062999031	0.493051995850552	0.759029126762337	1.0254488574989	0.463012955596948	10.1137219520851	0.618126815866525	21.5767960757956	0.428761761300192	0.508204002540157	0.385905228548276	0.455360402253707	0.536277077196212	0.411707642696226	0.454663390517178	0.534794952246634	0.413104576901038	0.00500910745589748	0.00513400730316504	0.00519647528413443
219	9.86818893304458	0.11	0.501881558808751	0.283918289731416	0.719844827886087	0.211860308911829	7.85316255208151	5.48829486310164	10.2180302410614	8.3	4.69	13.59	0.624433819678573	0.893497964535688	1.1625621093928	0.634569989506859	0.908001738713748	1.18143348792064	0.621361707253107	0.888794585986477	1.15545552590285	0.501881558808751	10.3668796076072	-0.386836332912916	20.6135361719419	0.428761761300192	0.508204002540157	0.385905228548276	0.455360402253707	0.536277077196212	0.411707642696226	0.454663390517178	0.534794952246634	0.413104576901038	0.00500910745589748	0.00513400730316504	0.00519647528413443
219	9.86818893304458	0.11	0.529190130916638	0.2990445414701	0.759335720363175	0.142378468004193	6.75663782188159	4.1675798090677	9.34569583469549	8.2	5.17	12.23	0.479314500596737	0.777082775058524	1.07485104952031	0.487401550219112	0.790193805404502	1.09298606058989	0.487476608715012	0.790154123324456	1.09256638209426	0.529190130916638	9.89484942262699	-0.419334750955891	20.5552204746937	0.428761761300192	0.508204002540157	0.385905228548276	0.455360402253707	0.536277077196212	0.411707642696226	0.454663390517178	0.534794952246634	0.413104576901038	0.00500910745589748	0.00513400730316504	0.00519647528413443
219	9.86818893304458	0.11	0.534531291770112	0.301280935628463	0.767781647911761	0.168004987021485	7.85745208921385	5.12742800762042	10.5874761708073	7.02	4.96	11.23	0.682504113925302	1.04589345143204	1.40928278893877	0.700459166558596	1.07340840934383	1.44635765212906	0.702878670348289	1.07790794105453	1.45169633049019	0.534531291770112	9.38608502556935	-1.21864842433079	19.0956373695867	0.428761761300192	0.508204002540157	0.385905228548276	0.455360402253707	0.536277077196212	0.411707642696226	0.454663390517178	0.534794952246634	0.413104576901038	0.00500910745589748	0.00513400730316504	0.00519647528413443
219	9.86818893304458	0.11	0.537800305056295	0.296214518876073	0.779386091236518	0.172988999675678	7.44131853826657	4.9010375574037	9.98159951912944	7.36	4.49	10.54	0.624560869923949	0.94828009889869	1.27199932787343	0.639136281522275	0.97041016406533	1.30168404660838	0.639502867762694	0.970676675093763	1.30225280211203	0.537800305056295	9.06897269990761	-0.110341067108933	19.8050183230546	0.428761761300192	0.508204002540157	0.385905228548276	0.455360402253707	0.536277077196212	0.411707642696226	0.454663390517178	0.534794952246634	0.413104576901038	0.00500910745589748	0.00513400730316504	0.00519647528413443
219	9.86818893304458	0.11	0.575846824884058	0.315415803922216	0.836277845845899	0.173314643170817	7.93829686883092	5.23144000318684	10.645153734475	7.51	5.31	11.1	0.654085911858166	0.992523691925566	1.33096147199297	0.668529163334372	1.0144401848796	1.36035120642483	0.675999537462511	1.02548337207725	1.37660385029515	0.575846824884058	9.31785415903077	-0.239672143928477	20.2387075226138	0.428761761300192	0.508204002540157	0.385905228548276	0.455360402253707	0.536277077196212	0.411707642696226	0.454663390517178	0.534794952246634	0.413104576901038	0.00500910745589748	0.00513400730316504	0.00519647528413443
219	9.86818893304458	0.12	0.436400876571909	0.248023335351387	0.624778417792431	0.173544937168949	7.18336212348775	4.7358949818468	9.63082926512871	8.5	5.75	11.25	0.526855487000595	0.79912957622129	1.07140366544199	0.534718636465322	0.811056329295999	1.08739402212668	0.543426550865284	0.82432131420274	1.10558909931534	0.436400876571909	10.2743624107008	1.85517924619926	23.1392869882374	0.428761761300192	0.508204002540157	0.385905228548276	0.455360402253707	0.536277077196212	0.411707642696226	0.454663390517178	0.534794952246634	0.413104576901038	0.00500910745589748	0.00513400730316504	0.00519647528413443
219	9.86818893304458	0.12	0.465976518306718	0.2698343849138	0.662118651699636	0.170544071447384	7.21208857099646	4.72881333541883	9.69536380657409	7.46	5.36	11.88	0.594916558954679	0.907329304668686	1.21974205038269	0.608294449141075	0.927732421068884	1.24717039299669	0.612023707275506	0.933109571509135	1.25366343151614	0.465976518306718	10.0287620860791	-0.297753739542151	20.5006712019299	0.428761761300192	0.508204002540157	0.385905228548276	0.455360402253707	0.536277077196212	0.411707642696226	0.454663390517178	0.534794952246634	0.413104576901038	0.00500910745589748	0.00513400730316504	0.00519647528413443
219	9.86818893304458	0.12	0.483617652247229	0.277621145768766	0.689614158725691	0.183526521481385	7.40279395835412	4.96496771541512	9.84062020129313	7.71	4.96	11.35	0.605184224034555	0.902332980628386	1.19948173722222	0.617557680952301	0.920781872416796	1.22400606388129	0.619293876183175	0.923527747986963	1.22794644017293	0.483617652247229	9.39689626123518	-0.157085838125914	20.0635898319161	0.428761761300192	0.508204002540157	0.385905228548276	0.455360402253707	0.536277077196212	0.411707642696226	0.454663390517178	0.534794952246634	0.413104576901038	0.00500910745589748	0.00513400730316504	0.00519647528413443
219	9.86818893304458	0.12	0.506281693533073	0.292135087293853	0.720428299772293	0.178742193378229	6.82985529494432	4.54413450840607	9.11557608148258	7.96	5.22	13.18	0.537990358055685	0.808602009645279	1.07921366123487	0.548011282965969	0.823663506379616	1.09931572979326	0.544263274373438	0.81857759252164	1.09350054894481	0.506281693533073	10.2339720180468	-1.56137592670445	19.4065654678927	0.428761761300192	0.508204002540157	0.385905228548276	0.455360402253707	0.536277077196212	0.411707642696226	0.454663390517178	0.534794952246634	0.413104576901038	0.00500910745589748	0.00513400730316504	0.00519647528413443
219	9.86818893304458	0.12	0.547505739378053	0.31040941543638	0.784602063319725	0.140969480240603	6.39769179536279	3.93193338234477	8.8634502083808	8.22	5.42	11.91	0.45128147612482	0.734285023791842	1.01728857145886	0.458840168410328	0.746583854650932	1.03432754089154	0.461737892504495	0.751229116551009	1.04120450470921	0.547505739378053	9.38977484656964	-0.538842049320072	20.1809664204377	0.428761761300192	0.508204002540157	0.385905228548276	0.455360402253707	0.536277077196212	0.411707642696226	0.454663390517178	0.534794952246634	0.413104576901038	0.00500910745589748	0.00513400730316504	0.00519647528413443
219	9.86818893304458	0.12	0.589052189679823	0.344972534163677	0.833131845195969	0.222686522238033	8.79772226579551	6.23142570593065	11.3640188256604	8.93	5.88	12.92	0.66168687685937	0.934190287142479	1.20669369742559	0.669834114750128	0.945692813141951	1.22155151153377	0.673753279525876	0.952190321768288	1.22954409682423	0.589052189679823	10.1118729609977	0.954256871372027	22.2636943743946	0.428761761300192	0.508204002540157	0.385905228548276	0.455360402253707	0.536277077196212	0.411707642696226	0.454663390517178	0.534794952246634	0.413104576901038	0.00500910745589748	0.00513400730316504	0.00519647528413443
219	9.86818893304458	0.12	0.590406157883697	0.34364316593721	0.837169149830184	0.195870909581196	8.03400123879767	5.49247105039839	10.5755314271969	7.81	5.14	12.62	0.66151325421743	0.967615169037335	1.27371708385724	0.674539006467119	0.986668325394469	1.29879764432182	0.672158166300441	0.982923766611432	1.29414768612567	0.590406157883697	9.87166328070303	-0.748613812551254	20.0462491739351	0.428761761300192	0.508204002540157	0.385905228548276	0.455360402253707	0.536277077196212	0.411707642696226	0.454663390517178	0.534794952246634	0.413104576901038	0.00500910745589748	0.00513400730316504	0.00519647528413443
219	9.86818893304458	0.12	0.606817519610827	0.353542524809105	0.860092514412549	0.187327156515638	8.16380075344818	5.5089790367003	10.8186224701961	8.86	5.68	12.76	0.589412836178821	0.873455666473335	1.15749849676785	0.59691490355341	0.884573041013532	1.17223117847365	0.599588817268238	0.88823434390976	1.17879048670799	0.606817519610827	10.1115087698816	-0.339981020011593	20.9342124393347	0.428761761300192	0.508204002540157	0.385905228548276	0.455360402253707	0.536277077196212	0.411707642696226	0.454663390517178	0.534794952246634	0.413104576901038	0.00500910745589748	0.00513400730316504	0.00519647528413443
219	9.86818893304458	0.12	0.651902776148222	0.382177911292434	0.921627641004011	0.214262539977035	8.68920699779272	6.09125447789223	11.2871595176932	7.11	4.81	11.38	0.8015377429651	1.14339786499568	1.48525798702625	0.821985474871334	1.17256666360908	1.52314785234683	0.821576978587248	1.17194756206229	1.52320912255695	0.651902776148222	8.85591716028869	1.01008382744815	20.8096169134221	0.428761761300192	0.508204002540157	0.385905228548276	0.455360402253707	0.536277077196212	0.411707642696226	0.454663390517178	0.534794952246634	0.413104576901038	0.00500910745589748	0.00513400730316504	0.00519647528413443
219	9.86818893304458	0.12	0.739105750877704	0.432452812964059	1.04575868879135	0.160086467307801	7.64568267439682	4.91141070971712	10.3799546390765	8.12	5.11	11.53	0.570196797398305	0.887635759363295	1.20507472132829	0.580138233888504	0.903111774957216	1.22608531602593	0.58281864111146	0.906656790223142	1.23326259601303	0.739105750877704	9.23822398912271	0.967645720458391	21.3914469708335	0.428761761300192	0.508204002540157	0.385905228548276	0.455360402253707	0.536277077196212	0.411707642696226	0.454663390517178	0.534794952246634	0.413104576901038	0.00500910745589748	0.00513400730316504	0.00519647528413443
219	9.86818893304458	0.13	0.413980213251783	0.24862924605982	0.579331180443746	0.234333946329479	8.29820747541694	5.95628861699746	10.6401263338364	9.24	6.34	13.78	0.612264795466882	0.852997668410344	1.09373054135381	0.61873479279226	0.862011566766136	1.10528834074001	0.623807740545255	0.869948671810085	1.11348734458732	0.413980213251783	11.2419794421266	0.302848543440147	22.4867888078019	0.428761761300192	0.508204002540157	0.385905228548276	0.455360402253707	0.536277077196212	0.411707642696226	0.454663390517178	0.534794952246634	0.413104576901038	0.00500910745589748	0.00513400730316504	0.00519647528413443
219	9.86818893304458	0.13	0.509615507055729	0.305857597893988	0.713373416217471	0.172769631582393	6.67550413622965	4.39490444072484	8.95610383173446	7.43	5.22	11.52	0.555065926654297	0.84310021736213	1.13113450806996	0.567689936978434	0.862275067298272	1.15686019761811	0.571175937721777	0.867921232868676	1.16439262397728	0.509615507055729	9.55008267050374	0.138619923507753	20.5921507475739	0.428761761300192	0.508204002540157	0.385905228548276	0.455360402253707	0.536277077196212	0.411707642696226	0.454663390517178	0.534794952246634	0.413104576901038	0.00500910745589748	0.00513400730316504	0.00519647528413443
219	9.86818893304458	0.13	0.562053142746525	0.332081602231093	0.792024683261957	0.194832719789243	8.4905903559674	5.79573498590597	11.1854457260288	8.48	5.58	12.6	0.646354298936409	0.94689104840595	1.24742779787549	0.656092848405422	0.961157752181017	1.26622265595661	0.658548851309941	0.965190009411602	1.27127613247123	0.562053142746525	10.3996477674385	0.0813606007696406	21.4068519036926	0.428761761300192	0.508204002540157	0.385905228548276	0.455360402253707	0.536277077196212	0.411707642696226	0.454663390517178	0.534794952246634	0.413104576901038	0.00500910745589748	0.00513400730316504	0.00519647528413443
219	9.86818893304458	0.13	0.58050303326175	0.343523905217288	0.817482161306213	0.185066365524347	7.98759318762635	5.37062301474823	10.6045633605045	8.36	5.63	12.94	0.606857546262875	0.902564039419219	1.19827053257556	0.61646345414494	0.916850665784362	1.21723787742378	0.618654894971942	0.918920355278677	1.22064312075633	0.58050303326175	10.1588683604039	-0.143514866745722	21.1250881109036	0.428761761300192	0.508204002540157	0.385905228548276	0.455360402253707	0.536277077196212	0.411707642696226	0.454663390517178	0.534794952246634	0.413104576901038	0.00500910745589748	0.00513400730316504	0.00519647528413443
219	9.86818893304458	0.13	0.581125367504098	0.347525445913068	0.814725289095128	0.171962977880731	7.58936545055893	4.9892159081635	10.1895149929544	8.02	5.3	11.41	0.586213732560597	0.891721330652182	1.19722892874377	0.596860154387451	0.907916177191614	1.21897219999578	0.601683286357047	0.91517753405087	1.22888006461653	0.581125367504098	9.65511151297969	-1.51675576802399	19.1798193031608	0.428761761300192	0.508204002540157	0.385905228548276	0.455360402253707	0.536277077196212	0.411707642696226	0.454663390517178	0.534794952246634	0.413104576901038	0.00500910745589748	0.00513400730316504	0.00519647528413443
219	9.86818893304458	0.13	0.589694154284664	0.349280968192897	0.830107340376432	0.208539674524597	8.61837440065753	5.9969879679872	11.2397608333279	7.75	5.13	11.79	0.727502917227875	1.04550693643376	1.36351095563964	0.742157850651293	1.06656779293938	1.39097773522747	0.744354126776406	1.06950959537315	1.39456671963045	0.589694154284664	9.63254141877089	0.633748496982907	21.1745211990945	0.428761761300192	0.508204002540157	0.385905228548276	0.455360402253707	0.536277077196212	0.411707642696226	0.454663390517178	0.534794952246634	0.413104576901038	0.00500910745589748	0.00513400730316504	0.00519647528413443
219	9.86818893304458	0.13	0.625246290036721	0.375379229267452	0.875113350805989	0.207189536766428	8.29247597199193	5.75985347573302	10.8250984682508	7.81	5.34	12.38	0.693870571756065	0.998967259879334	1.3040639480026	0.707543101272112	1.01865163604721	1.32976017082231	0.709049268818429	1.01982096315366	1.33286980706278	0.625246290036721	9.77021519221759	-0.423113977660524	20.4529465600402	0.428761761300192	0.508204002540157	0.385905228548276	0.455360402253707	0.536277077196212	0.411707642696226	0.454663390517178	0.534794952246634	0.413104576901038	0.00500910745589748	0.00513400730316504	0.00519647528413443
219	9.86818893304458	0.13	0.632678404102376	0.377931044225922	0.88742576397883	0.174417494379951	8.08450534128706	5.3383561163934	10.8306545661807	7.7	4.95	11.48	0.651859079402429	0.987187458890584	1.32251583837874	0.66526072495463	1.00748315904369	1.34970559313274	0.666560665651512	1.00956726300635	1.35134655220769	0.632678404102376	9.48873460862797	0.891947281194171	21.4086465403609	0.428761761300192	0.508204002540157	0.385905228548276	0.455360402253707	0.536277077196212	0.411707642696226	0.454663390517178	0.534794952246634	0.413104576901038	0.00500910745589748	0.00513400730316504	0.00519647528413443
219	9.86818893304458	0.13	0.63508634913567	0.381297289882761	0.88887540838858	0.151369237700459	7.01309107505257	4.42049109230353	9.6056910578016	6.93	4.59	11.46	0.595935623160239	0.945449433744496	1.29496324432875	0.61214610172005	0.971167291814173	1.3301884819083	0.609003867172796	0.966288942254779	1.3238708526599	0.63508634913567	8.97261758747556	-0.428308126105732	19.4542615594109	0.428761761300192	0.508204002540157	0.385905228548276	0.455360402253707	0.536277077196212	0.411707642696226	0.454663390517178	0.534794952246634	0.413104576901038	0.00500910745589748	0.00513400730316504	0.00519647528413443
219	9.86818893304458	0.13	0.679427775658838	0.399474976768504	0.959380574549172	0.148355812280084	7.44821350051214	4.66200002014438	10.2344269808799	7.6	5.59	12.01	0.576569093715409	0.921151799492306	1.2657345052692	0.588893085399746	0.940841143303299	1.29278920120685	0.593579945065829	0.94874574868377	1.30381764924758	0.679427775658838	9.60547524668252	-0.204675616580411	20.7645874268049	0.428761761300192	0.508204002540157	0.385905228548276	0.455360402253707	0.536277077196212	0.411707642696226	0.454663390517178	0.534794952246634	0.413104576901038	0.00500910745589748	0.00513400730316504	0.00519647528413443
219	9.86818893304458	0.13	0.73476708278132	0.442617196261309	1.02691696930133	0.180531212183546	8.39841062501153	5.6047565683965	11.1920646816266	7.73	5.6	11.89	0.682194578279009	1.02222997995127	1.36226538162353	0.6960808539691	1.04303777844783	1.38999470292657	0.702925106182004	1.05266142233865	1.40363146023215	0.73476708278132	9.31206527572052	-0.365467608965225	20.3915718289405	0.428761761300192	0.508204002540157	0.385905228548276	0.455360402253707	0.536277077196212	0.411707642696226	0.454663390517178	0.534794952246634	0.413104576901038	0.00500910745589748	0.00513400730316504	0.00519647528413443
219	9.86818893304458	0.14	0.459441296609242	0.278090694079231	0.640791899139253	0.142161866787029	5.98173739519204	3.68757625201542	8.27589853836867	7.76	5.29	12.11	0.446731487556886	0.724657678134333	1.00258386871178	0.455691843390814	0.739192562812782	1.02269328223475	0.457044158344255	0.74176145077218	1.0252632196301	0.459441296609242	10.2650665783457	1.44031848765693	22.5786541165337	0.428761761300192	0.508204002540157	0.385905228548276	0.455360402253707	0.536277077196212	0.411707642696226	0.454663390517178	0.534794952246634	0.413104576901038	0.00500910745589748	0.00513400730316504	0.00519647528413443
219	9.86818893304458	0.14	0.483307350343007	0.292532166141644	0.67408253454437	0.184248464295784	7.16081813557789	4.80834259176217	9.51329367939361	9	5.47	12.76	0.506613147083816	0.754472989835458	1.0023328325871	0.512635965761363	0.76344246494885	1.01424896413634	0.513188320032925	0.76462345565221	1.01585334235638	0.483307350343007	10.7767463815597	0.00722717769563892	21.4521970181455	0.428761761300192	0.508204002540157	0.385905228548276	0.455360402253707	0.536277077196212	0.411707642696226	0.454663390517178	0.534794952246634	0.413104576901038	0.00500910745589748	0.00513400730316504	0.00519647528413443
219	9.86818893304458	0.14	0.550141226510983	0.336610821872653	0.763671631149312	0.209320239540732	7.96513855781568	5.54815611310185	10.3821210025295	8.61	5.46	13.15	0.609505970720195	0.875029362843233	1.14055275496627	0.618164990631776	0.887460572773998	1.15675615491622	0.617127939148792	0.885257574718284	1.1549932852582	0.550141226510983	10.8363697755621	0.978744705048064	22.7126813906516	0.428761761300192	0.508204002540157	0.385905228548276	0.455360402253707	0.536277077196212	0.411707642696226	0.454663390517178	0.534794952246634	0.413104576901038	0.00500910745589748	0.00513400730316504	0.00519647528413443
219	9.86818893304458	0.14	0.550201902449201	0.332925514391312	0.767478290507091	0.248384623734758	8.46125040797812	6.16322151890986	10.7592792970464	8.17	5.17	11.82	0.711906645397418	0.977349325402258	1.2427920054071	0.724101970428623	0.994091819336496	1.26408166824437	0.726478873422217	0.996918788681721	1.26867898762513	0.550201902449201	9.52202142649325	0.125949331133934	20.3172632758273	0.428761761300192	0.508204002540157	0.385905228548276	0.455360402253707	0.536277077196212	0.411707642696226	0.454663390517178	0.534794952246634	0.413104576901038	0.00500910745589748	0.00513400730316504	0.00519647528413443
219	9.86818893304458	0.14	0.609194482469223	0.377145558822985	0.84124340611546	0.218484748239529	7.84964443806264	5.53175021610313	10.1675386600221	7.91	4.94	12.09	0.658462340582841	0.934368879199125	1.21027541781541	0.670946508255361	0.952084118229472	1.23322172820358	0.668679877749755	0.947947523948795	1.22875553840901	0.609194482469223	9.46068942566343	0.418386449604045	20.8781377875674	0.428761761300192	0.508204002540157	0.385905228548276	0.455360402253707	0.536277077196212	0.411707642696226	0.454663390517178	0.534794952246634	0.413104576901038	0.00500910745589748	0.00513400730316504	0.00519647528413443
219	9.86818893304458	0.14	0.645345780170018	0.397041065838523	0.893650494501512	0.148642044399203	6.26123711643276	3.92169495029052	8.60077928257499	8.04	4.92	12.36	0.459907249389029	0.734271374110259	1.00863549883149	0.468206406522306	0.747521509915475	1.02683661330864	0.465088316880789	0.743057579864067	1.02029251970332	0.645345780170018	9.59707866280412	-0.327349169942688	20.2501657366833	0.428761761300192	0.508204002540157	0.385905228548276	0.455360402253707	0.536277077196212	0.411707642696226	0.454663390517178	0.534794952246634	0.413104576901038	0.00500910745589748	0.00513400730316504	0.00519647528413443
219	9.86818893304458	0.14	0.670636261106883	0.413041960889674	0.928230561324093	0.189992904165091	7.44640153788243	5.0458687958051	9.84693427995976	8.18	5.32	12.68	0.582227847372422	0.85921820671919	1.13620856606596	0.592164945720258	0.87388280213652	1.15560065855278	0.591496210282897	0.873208824481191	1.15439983215016	0.670636261106883	9.66433373587084	0.212790156203704	20.8984352310638	0.428761761300192	0.508204002540157	0.385905228548276	0.455360402253707	0.536277077196212	0.411707642696226	0.454663390517178	0.534794952246634	0.413104576901038	0.00500910745589748	0.00513400730316504	0.00519647528413443
219	9.86818893304458	0.14	0.69564740965212	0.43112381289864	0.960171006405601	0.177921174974473	7.12244470844196	4.73211692193727	9.51277249494666	7.71	5.18	12.74	0.577245393167398	0.868828573735766	1.16041175430413	0.589075787314381	0.886634838792391	1.1841938902704	0.586771897690569	0.882789119971843	1.17986343494535	0.69564740965212	9.2699445469444	-0.681923677841402	19.6969002827898	0.428761761300192	0.508204002540157	0.385905228548276	0.455360402253707	0.536277077196212	0.411707642696226	0.454663390517178	0.534794952246634	0.413104576901038	0.00500910745589748	0.00513400730316504	0.00519647528413443
219	9.86818893304458	0.14	0.706605054214043	0.438636489027057	0.974573619401029	0.215099713077178	8.849074877829	6.2098848601615	11.4882648954965	8.07	5.4	11.6	0.725467474214742	1.03378986008909	1.34211224596344	0.738390117199914	1.05220460335251	1.3660190895051	0.744883560170264	1.06082608372298	1.37799093494701	0.706605054214043	9.29351271616163	-0.488212127793676	20.0603239502406	0.428761761300192	0.508204002540157	0.385905228548276	0.455360402253707	0.536277077196212	0.411707642696226	0.454663390517178	0.534794952246634	0.413104576901038	0.00500910745589748	0.00513400730316504	0.00519647528413443
219	9.86818893304458	0.14	0.723748227353673	0.447491362810743	1.0000050918966	0.20606521406536	8.71244276825083	6.0424168760171	11.3824686604846	7.74	4.95	11.97	0.734187782789595	1.05861101111575	1.3830342394419	0.749051602113283	1.08004286162068	1.41103412112807	0.747519772690709	1.07722788861163	1.4076200233759	0.723748227353673	9.15443908030973	1.34434880676004	21.6883040013865	0.428761761300192	0.508204002540157	0.385905228548276	0.455360402253707	0.536277077196212	0.411707642696226	0.454663390517178	0.534794952246634	0.413104576901038	0.00500910745589748	0.00513400730316504	0.00519647528413443
219	9.86818893304458	0.14	0.768946599514371	0.468891745356703	1.06900145367204	0.19489780429057	8.66805261917305	5.91744252201288	11.4186627163332	7.48	4.9	11.18	0.742664538206158	1.08787795937476	1.43309138054337	0.759247617491491	1.11216936622806	1.46509111496462	0.761449505142805	1.11569091309842	1.47018215969419	0.768946599514371	9.11078748386938	-1.05109926194936	19.3232159870275	0.428761761300192	0.508204002540157	0.385905228548276	0.455360402253707	0.536277077196212	0.411707642696226	0.454663390517178	0.534794952246634	0.413104576901038	0.00500910745589748	0.00513400730316504	0.00519647528413443
219	9.86818893304458	0.14	0.772994447819631	0.4751529227642	1.07083597287506	0.176002411742182	8.36292982837183	5.5377403831639	11.1881192735798	7.17	5.21	10.29	0.722779186586009	1.09151950084251	1.46025981509901	0.74081282953742	1.11875336883153	1.49669390812564	0.752705597463499	1.13648374934799	1.52144924953101	0.772994447819631	8.62425906694492	1.4653763221385	21.3560545403244	0.428761761300192	0.508204002540157	0.385905228548276	0.455360402253707	0.536277077196212	0.411707642696226	0.454663390517178	0.534794952246634	0.413104576901038	0.00500910745589748	0.00513400730316504	0.00519647528413443
219	9.86818893304458	0.14	0.777283996327575	0.481785202102632	1.07278279055252	0.214219884884226	9.30961697450118	6.52581780387533	12.093416145127	8.67	5.3	11.77	0.712181001393008	1.01598489855912	1.31978879572524	0.722032287533267	1.03003857021045	1.33804485288762	0.726021457351287	1.03537474337113	1.34566008603806	0.777283996327575	9.4306303286203	-0.465810192400308	20.2861363683869	0.428761761300192	0.508204002540157	0.385905228548276	0.455360402253707	0.536277077196212	0.411707642696226	0.454663390517178	0.534794952246634	0.413104576901038	0.00500910745589748	0.00513400730316504	0.00519647528413443
219	9.86818893304458	0.14	0.778807072617105	0.474331361067478	1.08328278416673	0.179517343200017	8.35265041399378	5.56466008275852	11.140640745229	7.77	5.28	12.38	0.673700383872072	1.01123585386501	1.34877132385794	0.687186072533394	1.03147810429985	1.37577013606631	0.687614273573069	1.0329423224805	1.37701863448332	0.778807072617105	9.29149742530502	-1.43135336458171	19.2109290729303	0.428761761300192	0.508204002540157	0.385905228548276	0.455360402253707	0.536277077196212	0.411707642696226	0.454663390517178	0.534794952246634	0.413104576901038	0.00500910745589748	0.00513400730316504	0.00519647528413443
219	9.86818893304458	0.15	0.353634504989882	0.2232028293729	0.484066180606864	0.359924388231973	9.32480047151259	7.38331112557768	11.2662898174475	8.11	4.88	14.23	0.858326410349753	1.08402888349296	1.30973135663616	0.873360806299971	1.10301667095864	1.33267253561731	0.853925527065276	1.07880121839328	1.30353234314029	0.353634504989882	10.813793159707	-0.670433989858655	20.1783665729441	0.428761761300192	0.508204002540157	0.385905228548276	0.455360402253707	0.536277077196212	0.411707642696226	0.454663390517178	0.534794952246634	0.413104576901038	0.00500910745589748	0.00513400730316504	0.00519647528413443
219	9.86818893304458	0.15	0.425155063494647	0.265270803785617	0.585039323203678	0.239160903668636	8.09232490928816	5.83881179017837	10.345838028398	9.47	5.76	13.88	0.586032980588748	0.812214789053482	1.03839659751822	0.591496158882547	0.819786503193191	1.04807684750384	0.590870009908778	0.818155056014548	1.04573454407018	0.425155063494647	11.6194138063383	-0.922606179314738	21.2642693640923	0.428761761300192	0.508204002540157	0.385905228548276	0.455360402253707	0.536277077196212	0.411707642696226	0.454663390517178	0.534794952246634	0.413104576901038	0.00500910745589748	0.00513400730316504	0.00519647528413443
219	9.86818893304458	0.15	0.467055686794957	0.291098283479182	0.643013090110732	0.272095818023926	8.21926986855093	6.12035475156231	10.3181849855395	8.37	5.08	12.08	0.69035730254376	0.927108510153533	1.1638597177633	0.701213906303646	0.941688278774893	1.18216265124614	0.700612533928698	0.940592188665116	1.18175209689569	0.467055686794957	10.2626573000363	-1.80966950565212	19.0114164141249	0.428761761300192	0.508204002540157	0.385905228548276	0.455360402253707	0.536277077196212	0.411707642696226	0.454663390517178	0.534794952246634	0.413104576901038	0.00500910745589748	0.00513400730316504	0.00519647528413443
219	9.86818893304458	0.15	0.496983519364669	0.309374833072673	0.684592205656664	0.235964798219696	7.50294725389153	5.39504518661203	9.61084932117104	7.04	4.88	11.6	0.716630629888722	0.996625909625548	1.27662118936237	0.735379274163651	1.02269985047517	1.31002042678669	0.734929387179835	1.0223744415922	1.3093863324485	0.496983519364669	9.61411239480267	0.438213244165021	20.5071706989009	0.428761761300192	0.508204002540157	0.385905228548276	0.455360402253707	0.536277077196212	0.411707642696226	0.454663390517178	0.534794952246634	0.413104576901038	0.00500910745589748	0.00513400730316504	0.00519647528413443
219	9.86818893304458	0.15	0.498716811249135	0.309720050354354	0.687713572143917	0.242711930238754	8.08476533720569	5.85510927395485	10.3144214004565	8.91	5.62	13.44	0.622656967702214	0.859767979368249	1.09687899103428	0.630374553065363	0.870424461375932	1.1104743696865	0.629481508000435	0.869602577658904	1.10877433505283	0.498716811249135	11.1484898642948	0.205414082589663	22.1095517779171	0.428761761300192	0.508204002540157	0.385905228548276	0.455360402253707	0.536277077196212	0.411707642696226	0.454663390517178	0.534794952246634	0.413104576901038	0.00500910745589748	0.00513400730316504	0.00519647528413443
219	9.86818893304458	0.15	0.540542392399909	0.341190991499944	0.739893793299874	0.204866478205801	8.12044536682007	5.62269005580238	10.6182006778378	8.55	6.03	12.05	0.621999656870858	0.898309204610755	1.17461875235065	0.631082186418741	0.91142644640323	1.19177070638772	0.640306536314769	0.924463904601223	1.20839323052818	0.540542392399909	10.5547451939023	-0.778326147879361	20.6788688889053	0.428761761300192	0.508204002540157	0.385905228548276	0.455360402253707	0.536277077196212	0.411707642696226	0.454663390517178	0.534794952246634	0.413104576901038	0.00500910745589748	0.00513400730316504	0.00519647528413443
219	9.86818893304458	0.15	0.550328042490615	0.343726877074808	0.756929207906421	0.239384870104228	8.66050074850761	6.25024794857474	11.0707535484405	7.72	5.48	11.06	0.761044355146517	1.05452219841884	1.34800004169117	0.776553544014439	1.07601212056346	1.37547069711247	0.786420846448586	1.09086504085263	1.39480068392488	0.550328042490615	10.0187307058945	0.0684708661911001	20.9194845746096	0.428761761300192	0.508204002540157	0.385905228548276	0.455360402253707	0.536277077196212	0.411707642696226	0.454663390517178	0.534794952246634	0.413104576901038	0.00500910745589748	0.00513400730316504	0.00519647528413443
219	9.86818893304458	0.15	0.584780911899824	0.365203209130677	0.804358614668971	0.233153560380983	8.44676654667195	6.05505318567314	10.8384799076708	8.56	5.31	12.89	0.668704325852374	0.932838929076511	1.19697353230065	0.678404674930078	0.946370863738036	1.214337052546	0.676913531336956	0.944625785912343	1.2109331250345	0.584780911899824	10.4963105568272	-0.0491132266119947	21.2192540139784	0.428761761300192	0.508204002540157	0.385905228548276	0.455360402253707	0.536277077196212	0.411707642696226	0.454663390517178	0.534794952246634	0.413104576901038	0.00500910745589748	0.00513400730316504	0.00519647528413443
219	9.86818893304458	0.15	0.602264056183706	0.376723639391877	0.827804472975535	0.228305204956139	8.95880931986141	6.38722580060892	11.5303928391139	9.41	6.07	13.49	0.645360779538895	0.905191760381305	1.16502274122371	0.651599192015189	0.913941842119207	1.17628449222322	0.654916013481527	0.919577445984906	1.1833462209961	0.602264056183706	10.9263772408452	-0.785857740680549	21.2609624300176	0.428761761300192	0.508204002540157	0.385905228548276	0.455360402253707	0.536277077196212	0.411707642696226	0.454663390517178	0.534794952246634	0.413104576901038	0.00500910745589748	0.00513400730316504	0.00519647528413443
219	9.86818893304458	0.15	0.603314669998968	0.377683926432027	0.82894541356591	0.200460590832815	7.51607858738201	5.17248549993701	9.85967167482701	7.45	4.54	12.2	0.651702215594079	0.946980918174777	1.24225962075548	0.666420755188469	0.968368257063262	1.27031575893806	0.657624889847628	0.955466920889836	1.25404532534197	0.603314669998968	9.61281731903585	-0.645169284072889	19.313646200253	0.428761761300192	0.508204002540157	0.385905228548276	0.455360402253707	0.536277077196212	0.411707642696226	0.454663390517178	0.534794952246634	0.413104576901038	0.00500910745589748	0.00513400730316504	0.00519647528413443
219	9.86818893304458	0.15	0.610947931197412	0.38241549902837	0.839480363366454	0.218906630616068	8.64664650487473	6.09655841283987	11.1967345969096	6.81	5.11	11.65	0.835827375223418	1.18543994221942	1.53505250921542	0.859567542081098	1.21911022254557	1.57865290301005	0.862580873303918	1.22332397161839	1.58413022258035	0.610947931197412	9.10263675930194	-0.701247286644036	19.3963347170657	0.428761761300192	0.508204002540157	0.385905228548276	0.455360402253707	0.536277077196212	0.411707642696226	0.454663390517178	0.534794952246634	0.413104576901038	0.00500910745589748	0.00513400730316504	0.00519647528413443
219	9.86818893304458	0.15	0.612766566046025	0.388828609521039	0.836704522571012	0.221270462620158	9.20164425725925	6.50649697811308	11.8967915364054	9.65	6.15	12.91	0.641424431146109	0.907117832095425	1.17281123304474	0.646816409166192	0.914743296880956	1.18267018459572	0.652881034649839	0.924165301283913	1.19529464700041	0.612766566046025	10.8520198580748	0.201657576334405	22.2373200776448	0.428761761300192	0.508204002540157	0.385905228548276	0.455360402253707	0.536277077196212	0.411707642696226	0.454663390517178	0.534794952246634	0.413104576901038	0.00500910745589748	0.00513400730316504	0.00519647528413443
219	9.86818893304458	0.15	0.623537730820862	0.390299860555955	0.856775601085768	0.211957982666806	8.41114973615224	5.87899276666131	10.9433067056432	8.75	5.14	12.02	0.636169938898637	0.910176424107773	1.18418290931691	0.644667109668729	0.922333434418484	1.19999975916824	0.645552745908148	0.923243328701496	1.20079535120263	0.623537730820862	10.047574065426	0.110405118149763	21.1623657010263	0.428761761300192	0.508204002540157	0.385905228548276	0.455360402253707	0.536277077196212	0.411707642696226	0.454663390517178	0.534794952246634	0.413104576901038	0.00500910745589748	0.00513400730316504	0.00519647528413443
219	9.86818893304458	0.15	0.624573232606347	0.395768077020136	0.853378388192558	0.187854089802033	7.67569028024165	5.18391078698126	10.167469773502	8.14	5.55	12.49	0.600849513267957	0.889663221145912	1.17847692902387	0.611266271233498	0.905087060627974	1.19890785002245	0.614368142201068	0.910077656633899	1.20408388164729	0.624573232606347	9.95456342198116	-1.14517137905157	19.8230976084217	0.428761761300192	0.508204002540157	0.385905228548276	0.455360402253707	0.536277077196212	0.411707642696226	0.454663390517178	0.534794952246634	0.413104576901038	0.00500910745589748	0.00513400730316504	0.00519647528413443
219	9.86818893304458	0.15	0.631274865428952	0.400538588662094	0.862011142195809	0.2476407905896	8.74512106782667	6.3652533521529	11.1249887835004	8.22	5.34	12.28	0.730756959584807	1.00397544750746	1.27719393543011	0.743008296577839	1.02080736594329	1.29860643530873	0.74457551961982	1.02374325655627	1.30180019039796	0.631274865428952	10.1022408597356	-1.60435961503362	19.3334107301486	0.428761761300192	0.508204002540157	0.385905228548276	0.455360402253707	0.536277077196212	0.411707642696226	0.454663390517178	0.534794952246634	0.413104576901038	0.00500910745589748	0.00513400730316504	0.00519647528413443
219	9.86818893304458	0.15	0.634021466206268	0.399271723283312	0.868771209129224	0.220600915067168	7.6675191364544	5.4173424482604	9.91769582464841	7.58	4.63	11.95	0.67160276893017	0.950563331015089	1.22952389310001	0.68606259148409	0.971029263748863	1.25599593601364	0.679888739507987	0.962548570277375	1.24448473300839	0.634021466206268	9.37074902518036	-0.504799226813977	19.6563085760217	0.428761761300192	0.508204002540157	0.385905228548276	0.455360402253707	0.536277077196212	0.411707642696226	0.454663390517178	0.534794952246634	0.413104576901038	0.00500910745589748	0.00513400730316504	0.00519647528413443
219	9.86818893304458	0.15	0.635903855826075	0.395017445536996	0.876790266115155	0.176540807606198	7.28717506779793	4.82996010493562	9.74439003066024	8.7	5.46	12.54	0.525370468821987	0.792649731794819	1.05992899476765	0.532540193628884	0.803467013660647	1.07439383369241	0.533670790749645	0.805915153783633	1.07695447995927	0.635903855826075	10.0781951273119	-0.570947784495647	20.6968660727409	0.428761761300192	0.508204002540157	0.385905228548276	0.455360402253707	0.536277077196212	0.411707642696226	0.454663390517178	0.534794952246634	0.413104576901038	0.00500910745589748	0.00513400730316504	0.00519647528413443
219	9.86818893304458	0.15	0.63768244124054	0.39835037007902	0.87701451240206	0.186625715831025	8.17467308823098	5.51017550336079	10.8391706731012	8.16	5.37	12.67	0.636850304398751	0.944805304554252	1.25276030470975	0.647782417798876	0.961023744993215	1.27426507218755	0.647269318108078	0.960695543302285	1.27523233586494	0.63768244124054	10.1741311849322	-1.07068807902744	20.0447519571135	0.428761761300192	0.508204002540157	0.385905228548276	0.455360402253707	0.536277077196212	0.411707642696226	0.454663390517178	0.534794952246634	0.413104576901038	0.00500910745589748	0.00513400730316504	0.00519647528413443
219	9.86818893304458	0.15	0.638314195645583	0.401506681795982	0.875121709495184	0.199886787987418	8.50821964217428	5.85050817272565	11.1659311116229	8.04	5.67	12.09	0.686123978713039	0.997809650086065	1.30949532145909	0.698506488820718	1.01581716543468	1.33312784204865	0.70457339684801	1.02450128969942	1.34546665386629	0.638314195645583	9.73531054411023	-0.993312276035509	19.9701803660908	0.428761761300192	0.508204002540157	0.385905228548276	0.455360402253707	0.536277077196212	0.411707642696226	0.454663390517178	0.534794952246634	0.413104576901038	0.00500910745589748	0.00513400730316504	0.00519647528413443
219	9.86818893304458	0.15	0.641393688702394	0.403771118394134	0.879016259010654	0.268531804680088	9.16795111494771	6.80552840468949	11.5303738252059	7.7	4.81	11.5	0.830616659174602	1.11895101654805	1.4072853739215	0.847668190970668	1.14192169577313	1.4361752005756	0.847095234360005	1.140869224064	1.43380065852576	0.641393688702394	9.24352288353327	-0.74494276862388	19.445480903253	0.428761761300192	0.508204002540157	0.385905228548276	0.455360402253707	0.536277077196212	0.411707642696226	0.454663390517178	0.534794952246634	0.413104576901038	0.00500910745589748	0.00513400730316504	0.00519647528413443
219	9.86818893304458	0.15	0.66998084925077	0.422802065330315	0.917159633171225	0.196898173936003	8.0061947258828	5.48169066996457	10.530698781801	8.48	5.71	12.49	0.610939406276431	0.89229767727772	1.17365594827901	0.620121783282414	0.905708849629925	1.19129591597744	0.623961472900904	0.911704802547148	1.19903911103635	0.66998084925077	9.9280790973406	0.187196235922777	21.5099137396921	0.428761761300192	0.508204002540157	0.385905228548276	0.455360402253707	0.536277077196212	0.411707642696226	0.454663390517178	0.534794952246634	0.413104576901038	0.00500910745589748	0.00513400730316504	0.00519647528413443
219	9.86818893304458	0.15	0.671455764560065	0.417994916822561	0.924916612297569	0.222511956030825	8.37162398801275	5.92838832401316	10.8148596520123	7.92	4.6	11.06	0.705052468249264	0.995622053315081	1.2861916383809	0.718381468882499	1.014444265245	1.3105070616075	0.717456597798175	1.01267491814517	1.30815943047222	0.671455764560065	9.04090196223108	0.505065803552016	20.5779277398446	0.428761761300192	0.508204002540157	0.385905228548276	0.455360402253707	0.536277077196212	0.411707642696226	0.454663390517178	0.534794952246634	0.413104576901038	0.00500910745589748	0.00513400730316504	0.00519647528413443
219	9.86818893304458	0.15	0.690860776521573	0.437539833944521	0.944181719098626	0.209402607295039	8.27895100582333	5.76736866699638	10.7905333446503	7.77	4.43	13.26	0.698530382825791	1.00272743939318	1.30692449596057	0.712531285560559	1.02282547620531	1.33311966685007	0.694708081337684	0.997626842019644	1.30048024106358	0.690860776521573	9.79020309809909	-0.417404182986382	19.9945500622631	0.428761761300192	0.508204002540157	0.385905228548276	0.455360402253707	0.536277077196212	0.411707642696226	0.454663390517178	0.534794952246634	0.413104576901038	0.00500910745589748	0.00513400730316504	0.00519647528413443
219	9.86818893304458	0.15	0.70116300908047	0.442887028173134	0.959438989987807	0.225231511182342	8.63800042070968	6.13667566424697	11.1393251771724	8.04	5.01	12.12	0.71926661920007	1.01244153987972	1.30561646055938	0.732221835140827	1.03067733510003	1.32913283505923	0.73065363521606	1.0277042639839	1.32561727624672	0.70116300908047	9.62160753234924	-0.355168226859595	20.0926920843655	0.428761761300192	0.508204002540157	0.385905228548276	0.455360402253707	0.536277077196212	0.411707642696226	0.454663390517178	0.534794952246634	0.413104576901038	0.00500910745589748	0.00513400730316504	0.00519647528413443
219	9.86818893304458	0.15	0.703926581752077	0.439263516533133	0.968589646971021	0.181484265071216	8.20775455491835	5.48628268230496	10.9292264275317	9.06	5.97	13.15	0.574209780360299	0.859046682999361	1.14388358563842	0.580829782334391	0.868950538579328	1.15707129482426	0.584419011963681	0.874642801427679	1.16509311856118	0.703926581752077	10.070053187093	0.862988721304341	22.3298246572261	0.428761761300192	0.508204002540157	0.385905228548276	0.455360402253707	0.536277077196212	0.411707642696226	0.454663390517178	0.534794952246634	0.413104576901038	0.00500910745589748	0.00513400730316504	0.00519647528413443
219	9.86818893304458	0.15	0.707843029239718	0.446397814039075	0.969288244440361	0.161873789939752	7.06013152054406	4.55191689097312	9.56834615011501	7.71	5.27	11.89	0.555014940324751	0.860841392409947	1.16666784449514	0.566373936173289	0.87845946553229	1.19054499489129	0.56913058256146	0.881971940693692	1.19583501865848	0.707843029239718	9.33927389964465	-0.406024466761404	20.212809347825	0.428761761300192	0.508204002540157	0.385905228548276	0.455360402253707	0.536277077196212	0.411707642696226	0.454663390517178	0.534794952246634	0.413104576901038	0.00500910745589748	0.00513400730316504	0.00519647528413443
219	9.86818893304458	0.15	0.715415269994462	0.447176628086514	0.983653911902409	0.194191342691662	8.74381254182748	5.96289999228427	11.5247250913707	7.75	5.16	12.43	0.723245668591506	1.06054513006015	1.3978445915288	0.737807143713211	1.08189762783161	1.42598811195001	0.736761618674342	1.08008702854483	1.42389410158515	0.715415269994462	9.68620380145782	-0.969646386899154	19.8999964015123	0.428761761300192	0.508204002540157	0.385905228548276	0.455360402253707	0.536277077196212	0.411707642696226	0.454663390517178	0.534794952246634	0.413104576901038	0.00500910745589748	0.00513400730316504	0.00519647528413443
219	9.86818893304458	0.15	0.71576815247656	0.444464958229715	0.987071346723405	0.217766026658286	8.38619529612802	5.90464142873759	10.8677491635184	8.33	5.02	11.1	0.669440012021228	0.950786723903163	1.2321334357851	0.680168007878295	0.966023393136887	1.25187877839548	0.685048289038202	0.971903497481809	1.25941362912212	0.71576815247656	9.10133699898758	0.318382197295451	20.4880558199217	0.428761761300192	0.508204002540157	0.385905228548276	0.455360402253707	0.536277077196212	0.411707642696226	0.454663390517178	0.534794952246634	0.413104576901038	0.00500910745589748	0.00513400730316504	0.00519647528413443
219	9.86818893304458	0.15	0.733173803261228	0.455401021514831	1.01094658500762	0.172467645204483	7.69388883890976	5.06259079180501	10.3251868860145	8.07	5.03	11.92	0.59157550978201	0.899048807075591	1.20652210436917	0.602121657140935	0.915076348861049	1.22803104058116	0.601959739658285	0.915453439807702	1.22768490905448	0.733173803261228	9.45027037544041	0.426937212005431	21.0318771138231	0.428761761300192	0.508204002540157	0.385905228548276	0.455360402253707	0.536277077196212	0.411707642696226	0.454663390517178	0.534794952246634	0.413104576901038	0.00500910745589748	0.00513400730316504	0.00519647528413443
219	9.86818893304458	0.15	0.786497995440811	0.491648653819044	1.08134733706258	0.171919126700471	7.96293031804849	5.23437567558726	10.6914849605097	7.42	4.92	11.1	0.661442217791753	1.00623620009855	1.35103018240534	0.676508868637952	1.02915673508693	1.38180460153591	0.67968035284129	1.03383512334131	1.38756342359817	0.786497995440811	8.79653596745743	1.07683557293318	21.0887473019518	0.428761761300192	0.508204002540157	0.385905228548276	0.455360402253707	0.536277077196212	0.411707642696226	0.454663390517178	0.534794952246634	0.413104576901038	0.00500910745589748	0.00513400730316504	0.00519647528413443
219	9.86818893304458	0.15	0.796864608840882	0.499419407131671	1.09430981055009	0.186534169704905	8.19625209723743	5.52391507922406	10.8685891152508	8.56	5.15	11.73	0.610438032591955	0.905753244412313	1.20106845623267	0.619315494067065	0.918925407848927	1.21853532163079	0.621589659473539	0.921981452839607	1.22224139231979	0.796864608840882	9.25998362742801	1.01275877115035	21.6438183400137	0.428761761300192	0.508204002540157	0.385905228548276	0.455360402253707	0.536277077196212	0.411707642696226	0.454663390517178	0.534794952246634	0.413104576901038	0.00500910745589748	0.00513400730316504	0.00519647528413443
219	9.86818893304458	0.15	0.799889383297074	0.505325003703379	1.09445376289077	0.184581855728233	8.219968152997	5.52253135384202	10.917404952152	7.99	5.46	12.43	0.651143475860483	0.969189361121743	1.287235246383	0.663107879706434	0.986997683480093	1.31088748725375	0.666176433804476	0.990931252808416	1.31514724163621	0.799889383297074	9.5141962501582	-1.34676542707869	19.3483039234494	0.428761761300192	0.508204002540157	0.385905228548276	0.455360402253707	0.536277077196212	0.411707642696226	0.454663390517178	0.534794952246634	0.413104576901038	0.00500910745589748	0.00513400730316504	0.00519647528413443
219	9.86818893304458	0.15	0.813160581238626	0.513506692767627	1.11281446970963	0.216888630475088	8.56953539252728	6.02718087922176	11.1118899058328	7.9	4.93	11.67	0.718036718358532	1.02091528268554	1.32379384701255	0.731687633910345	1.04032435739325	1.34896108087615	0.731495075178876	1.04038189615165	1.34806928824814	0.813160581238626	9.10298200964868	0.571613473203789	20.8683944831622	0.428761761300192	0.508204002540157	0.385905228548276	0.455360402253707	0.536277077196212	0.411707642696226	0.454663390517178	0.534794952246634	0.413104576901038	0.00500910745589748	0.00513400730316504	0.00519647528413443
219	9.86818893304458	0.16	0.539585355185154	0.347086359773827	0.732084350596481	0.257050349449045	8.59750953499802	6.31544080679176	10.8795782632043	8.76	5.64	13.05	0.682697566366215	0.929388623204463	1.17607968004271	0.691777125222216	0.94174905792726	1.1917209906323	0.69269460118471	0.943242300129324	1.19357741685053	0.539585355185154	10.8414929634844	0.626665350146418	22.214267745631	0.428761761300192	0.508204002540157	0.385905228548276	0.455360402253707	0.536277077196212	0.411707642696226	0.454663390517178	0.534794952246634	0.413104576901038	0.00500910745589748	0.00513400730316504	0.00519647528413443
219	9.86818893304458	0.16	0.551272221622876	0.354660466613241	0.747883976632512	0.269252473050984	8.65068986448909	6.42563855293955	10.8757411760386	7.91	4.81	11.99	0.765316242931845	1.03032771160629	1.29533918028074	0.779854253604001	1.04989990206415	1.31994555052429	0.776291730076664	1.04414511908637	1.31323420315361	0.551272221622876	9.88321663248488	1.36932980702915	22.0102146807806	0.428761761300192	0.508204002540157	0.385905228548276	0.455360402253707	0.536277077196212	0.411707642696226	0.454663390517178	0.534794952246634	0.413104576901038	0.00500910745589748	0.00513400730316504	0.00519647528413443
219	9.86818893304458	0.16	0.555821330778544	0.356202854441941	0.755439807115147	0.216993561749057	8.55944981585415	6.02087157130163	11.0980280604067	8.57	5.7	12.58	0.664771527275044	0.94505894359898	1.22534635992292	0.674405822084645	0.95875534319119	1.24310486429774	0.678428318666036	0.96377695532982	1.25155773858385	0.555821330778544	10.1390048354839	0.798153124968042	21.8664054274972	0.428761761300192	0.508204002540157	0.385905228548276	0.455360402253707	0.536277077196212	0.411707642696226	0.454663390517178	0.534794952246634	0.413104576901038	0.00500910745589748	0.00513400730316504	0.00519647528413443
219	9.86818893304458	0.16	0.573689231480301	0.371177959400084	0.776200503560518	0.252287144782954	8.88571398063247	6.49736572132389	11.274062239941	8.21	5.65	12.24	0.747213114485219	1.02187906648118	1.29654501847713	0.759817158868475	1.03911619583365	1.31841523279883	0.765546112218724	1.04728500930591	1.32818720122831	0.573689231480301	10.3572667800496	-1.09963345665764	20.0477306434297	0.428761761300192	0.508204002540157	0.385905228548276	0.455360402253707	0.536277077196212	0.411707642696226	0.454663390517178	0.534794952246634	0.413104576901038	0.00500910745589748	0.00513400730316504	0.00519647528413443
219	9.86818893304458	0.16	0.602051515407938	0.387244239003218	0.816858791812658	0.200526526335179	7.11315028873973	4.89565063777634	9.33064993970312	7.98	5.36	11.4	0.578056734276034	0.839889267137564	1.10172179999909	0.58872889197176	0.855395410694677	1.12206192941759	0.594208850897472	0.863175532571169	1.13265438837955	0.602051515407938	9.44876510164799	0.795262041691472	21.4103556461343	0.428761761300192	0.508204002540157	0.385905228548276	0.455360402253707	0.536277077196212	0.411707642696226	0.454663390517178	0.534794952246634	0.413104576901038	0.00500910745589748	0.00513400730316504	0.00519647528413443
219	9.86818893304458	0.16	0.614451121101995	0.396349202283791	0.832553039920199	0.168517808173591	7.36340205817422	4.8097157305292	9.91708838581923	7.97	5.16	11.26	0.56860294606683	0.870498868940794	1.17239479181476	0.579143110492338	0.886635263017404	1.19412741554247	0.583150168289721	0.89292533696892	1.20241562063389	0.614451121101995	9.95601122288995	-0.624231297413524	20.2265673476399	0.428761761300192	0.508204002540157	0.385905228548276	0.455360402253707	0.536277077196212	0.411707642696226	0.454663390517178	0.534794952246634	0.413104576901038	0.00500910745589748	0.00513400730316504	0.00519647528413443
219	9.86818893304458	0.16	0.632738833751535	0.409016167161436	0.856461500341635	0.256024876037039	9.80069844033913	7.19225987235625	12.409137008322	8.48	5.52	12.98	0.801745827017157	1.09251740285369	1.38328897869022	0.813805342556141	1.10895057924494	1.40409581593375	0.814396186926173	1.10931316527438	1.40469244714767	0.632738833751535	10.6309770995744	0.416008226988906	21.8587400097411	0.428761761300192	0.508204002540157	0.385905228548276	0.455360402253707	0.536277077196212	0.411707642696226	0.454663390517178	0.534794952246634	0.413104576901038	0.00500910745589748	0.00513400730316504	0.00519647528413443
219	9.86818893304458	0.16	0.633887855833558	0.406663603119366	0.861112108547751	0.245202596996484	9.31159290978538	6.76087689846997	11.8623089211008	8.35	5.74	12.56	0.764601730485075	1.05306754720023	1.34153336391538	0.776742684167528	1.06978899028007	1.36283529639261	0.78224851311968	1.0768860254911	1.37163391468526	0.633887855833558	10.6802880238949	-0.267782147616074	21.3239303049207	0.428761761300192	0.508204002540157	0.385905228548276	0.455360402253707	0.536277077196212	0.411707642696226	0.454663390517178	0.534794952246634	0.413104576901038	0.00500910745589748	0.00513400730316504	0.00519647528413443
219	9.86818893304458	0.16	0.640920823247379	0.40936971317786	0.872471933316898	0.228738668045065	8.70143474011466	6.20679800100715	11.1960714792222	7.76	4.69	11.44	0.752270174069832	1.05462266140145	1.35697514873306	0.767380815464938	1.07580657297058	1.38423233047621	0.764704567910602	1.07158925056576	1.38029410531748	0.640920823247379	9.33839632475697	-1.12249949312421	19.1500578740538	0.428761761300192	0.508204002540157	0.385905228548276	0.455360402253707	0.536277077196212	0.411707642696226	0.454663390517178	0.534794952246634	0.413104576901038	0.00500910745589748	0.00513400730316504	0.00519647528413443
219	9.86818893304458	0.16	0.653688542105517	0.420223761376414	0.887153322834619	0.232934959370854	8.90392040514449	6.38122109192388	11.4266197183651	7.95	5.54	11.98	0.755946495778219	1.05479614826006	1.3536458007419	0.770055459589836	1.07448283345213	1.37891020731442	0.776544437949698	1.08349668816109	1.39053220208938	0.653688542105517	9.81716788799891	1.23614300713233	22.2599655698349	0.428761761300192	0.508204002540157	0.385905228548276	0.455360402253707	0.536277077196212	0.411707642696226	0.454663390517178	0.534794952246634	0.413104576901038	0.00500910745589748	0.00513400730316504	0.00519647528413443
219	9.86818893304458	0.16	0.655515399100039	0.420943283843292	0.890087514356786	0.23616369466669	9.13377451757287	6.56911729076127	11.6984317443845	7.82	5.53	12.05	0.79075622967708	1.0994763497973	1.40819646991751	0.80630007164604	1.12108868238282	1.43587729311961	0.812596200349105	1.12919280554434	1.44593123872067	0.655515399100039	9.7247709611373	0.247833146140665	21.031487915889	0.428761761300192	0.508204002540157	0.385905228548276	0.455360402253707	0.536277077196212	0.411707642696226	0.454663390517178	0.534794952246634	0.413104576901038	0.00500910745589748	0.00513400730316504	0.00519647528413443
219	9.86818893304458	0.16	0.656435382574593	0.421549849365754	0.891320915783431	0.203478785452232	7.61664393807932	5.26382655286516	9.96946132329347	8.45	5.35	11.83	0.588588952781748	0.85167556989228	1.11476218700281	0.597547018175707	0.864637698069295	1.13172837796288	0.600636370972823	0.869690812835285	1.13839713061435	0.656435382574593	9.52748148612263	1.50609527146288	22.2803878191611	0.428761761300192	0.508204002540157	0.385905228548276	0.455360402253707	0.536277077196212	0.411707642696226	0.454663390517178	0.534794952246634	0.413104576901038	0.00500910745589748	0.00513400730316504	0.00519647528413443
219	9.86818893304458	0.16	0.664256099658968	0.427211370328725	0.90130082898921	0.211435499033008	8.32772789088519	5.81675718351525	10.8386985982551	9.12	5.98	13.18	0.605440273883835	0.866795999216969	1.1281517245501	0.612240511756399	0.876531755551528	1.14082299934666	0.61550879502083	0.882439104484029	1.1481645293551	0.664256099658968	10.4227910621064	-0.718136294790538	20.9464525365506	0.428761761300192	0.508204002540157	0.385905228548276	0.455360402253707	0.536277077196212	0.411707642696226	0.454663390517178	0.534794952246634	0.413104576901038	0.00500910745589748	0.00513400730316504	0.00519647528413443
219	9.86818893304458	0.16	0.674193666065341	0.433343716289228	0.915043615841453	0.267403977872898	10.8626534198266	8.05547684470624	13.669829994947	7.02	4.87	11.04	1.07305030542177	1.44698740925509	1.8209245130884	1.10133546064288	1.48512938942784	1.86892331821281	1.10538670911342	1.48988481699908	1.87775982317472	0.674193666065341	9.03981772213166	0.774612846378638	21.0525946519995	0.428761761300192	0.508204002540157	0.385905228548276	0.455360402253707	0.536277077196212	0.411707642696226	0.454663390517178	0.534794952246634	0.413104576901038	0.00500910745589748	0.00513400730316504	0.00519647528413443
219	9.86818893304458	0.16	0.675869395517357	0.438334429122752	0.913404361911963	0.208720028835609	8.1130628893378	5.64672072591789	10.5794050527577	8.28	5.61	12.64	0.643914865823504	0.925160293093191	1.20640572036288	0.654453237239336	0.940301553693422	1.22614987014751	0.657236700075916	0.944730949675039	1.23159086643291	0.675869395517357	10.0222890525643	-1.59860102681735	19.564610498096	0.428761761300192	0.508204002540157	0.385905228548276	0.455360402253707	0.536277077196212	0.411707642696226	0.454663390517178	0.534794952246634	0.413104576901038	0.00500910745589748	0.00513400730316504	0.00519647528413443
219	9.86818893304458	0.16	0.686025140788519	0.440237887562628	0.93181239401441	0.199669587494476	8.37501580151792	5.75713543218884	10.992896170847	9.51	6.04	13.35	0.575888695676312	0.837756377805228	1.09962405993414	0.581157409067477	0.845420876656161	1.10968434424484	0.585018566250028	0.850695269564266	1.11539003341868	0.686025140788519	10.6578374255264	-1.47027578507507	20.2481980402121	0.428761761300192	0.508204002540157	0.385905228548276	0.455360402253707	0.536277077196212	0.411707642696226	0.454663390517178	0.534794952246634	0.413104576901038	0.00500910745589748	0.00513400730316504	0.00519647528413443
219	9.86818893304458	0.16	0.686098216629068	0.436234921939643	0.935961511318493	0.207429131792279	8.42461060529156	5.85350760083291	10.9957136097502	8.52	5.1	12.08	0.649550273485068	0.934859659513159	1.22016904554125	0.659150744263481	0.948677054731728	1.23820336519997	0.658751566523259	0.947645237785583	1.2382800005733	0.686098216629068	9.64423795757573	0.0430628178842197	20.8865936093047	0.428761761300192	0.508204002540157	0.385905228548276	0.455360402253707	0.536277077196212	0.411707642696226	0.454663390517178	0.534794952246634	0.413104576901038	0.00500910745589748	0.00513400730316504	0.00519647528413443
219	9.86818893304458	0.16	0.689173102062694	0.446625983684867	0.931720220440521	0.218304845200264	8.61554633354692	6.07015063112278	11.1609420359711	7.95	5.46	13.42	0.719423125035643	1.02109875748227	1.3227743899289	0.732870568912081	1.04018511675501	1.34749966459793	0.730069408563988	1.03570183308198	1.34314069667694	0.689173102062694	10.1715809384482	0.782425853258536	22.1241203038092	0.428761761300192	0.508204002540157	0.385905228548276	0.455360402253707	0.536277077196212	0.411707642696226	0.454663390517178	0.534794952246634	0.413104576901038	0.00500910745589748	0.00513400730316504	0.00519647528413443
219	9.86818893304458	0.16	0.690351371646977	0.444397703386146	0.936305039907809	0.188571929961389	7.6080170064529	5.14400155457471	10.0720324583311	7.24	5.13	10.8	0.66519624146227	0.983830246546633	1.302464251631	0.681374021308153	1.00775730467216	1.33414058803618	0.688951883586974	1.01757101103179	1.34856162181993	0.690351371646977	8.96979776114355	0.0658281177492855	20.273080777008	0.428761761300192	0.508204002540157	0.385905228548276	0.455360402253707	0.536277077196212	0.411707642696226	0.454663390517178	0.534794952246634	0.413104576901038	0.00500910745589748	0.00513400730316504	0.00519647528413443
219	9.86818893304458	0.16	0.698668535016084	0.447260356152291	0.950076713879877	0.197892989958199	7.6744303575432	5.26212344274177	10.0867372723446	8.04	5.34	12.56	0.616936356909931	0.899757513798413	1.1825786706869	0.628059025273069	0.915979129401273	1.20389923352948	0.628400721553557	0.916149524159151	1.20547263237538	0.698668535016084	9.9374763467353	-0.168373867130284	20.7529564499768	0.428761761300192	0.508204002540157	0.385905228548276	0.455360402253707	0.536277077196212	0.411707642696226	0.454663390517178	0.534794952246634	0.413104576901038	0.00500910745589748	0.00513400730316504	0.00519647528413443
219	9.86818893304458	0.16	0.704360756199468	0.44811593508213	0.960605577316806	0.179750763469998	7.43322167228473	4.95408715819731	9.91235618637215	7.26	4.96	11.77	0.639346331169481	0.959289340939657	1.27923235070983	0.654808262086649	0.982488763218429	1.31016926435021	0.65416317353605	0.98087963769679	1.30916026145232	0.704360756199468	8.97051498610519	0.200264701265905	20.2488750145855	0.428761761300192	0.508204002540157	0.385905228548276	0.455360402253707	0.536277077196212	0.411707642696226	0.454663390517178	0.534794952246634	0.413104576901038	0.00500910745589748	0.00513400730316504	0.00519647528413443
219	9.86818893304458	0.16	0.708419017436645	0.455773746310595	0.961064288562696	0.252943095502851	10.0435979663742	7.3487131403581	12.7384827923904	9.12	5.56	12.79	0.764785952689725	1.04524458805747	1.32570322342521	0.773370120602236	1.05697670084272	1.3405832810832	0.775290920885521	1.05991950226536	1.34433320100398	0.708419017436645	10.3524868354185	1.48480271029744	22.9738669271978	0.428761761300192	0.508204002540157	0.385905228548276	0.455360402253707	0.536277077196212	0.411707642696226	0.454663390517178	0.534794952246634	0.413104576901038	0.00500910745589748	0.00513400730316504	0.00519647528413443
219	9.86818893304458	0.16	0.709902552161578	0.45642855690239	0.963376547420767	0.216040217059095	8.64931276391797	6.07686447856671	11.2217610492692	7.47	5.18	12.94	0.763920913533345	1.0873026593488	1.41068440516426	0.78106052231624	1.11169777915727	1.44233503599829	0.776808262349294	1.1062647973208	1.43451367156417	0.709902552161578	9.8850294726858	-0.908511362718505	19.9485787885013	0.428761761300192	0.508204002540157	0.385905228548276	0.455360402253707	0.536277077196212	0.411707642696226	0.454663390517178	0.534794952246634	0.413104576901038	0.00500910745589748	0.00513400730316504	0.00519647528413443
219	9.86818893304458	0.16	0.712173517073457	0.455564535363391	0.968782498783523	0.230689483682953	8.84787346957428	6.32519848340353	11.370548455745	7.33	5.46	10.67	0.809356319060384	1.13215139756268	1.45494647606498	0.828465552786849	1.15888195511845	1.48929835745006	0.84236618090212	1.17799605274137	1.51280641176316	0.712173517073457	9.06128420881154	-0.582297336659474	19.5723857710916	0.428761761300192	0.508204002540157	0.385905228548276	0.455360402253707	0.536277077196212	0.411707642696226	0.454663390517178	0.534794952246634	0.413104576901038	0.00500910745589748	0.00513400730316504	0.00519647528413443
219	9.86818893304458	0.16	0.713689800702821	0.459772794164373	0.967606807241269	0.198538623862444	8.83452985178473	6.06320332166148	11.605856381908	8.01	5.59	10.98	0.713674292167515	1.03987554170912	1.36607679125072	0.72671323421283	1.05887423210821	1.3910352300036	0.738462943357166	1.0754116531074	1.41272403019253	0.713689800702821	9.48249385739797	0.480787352439526	21.2569417572656	0.428761761300192	0.508204002540157	0.385905228548276	0.455360402253707	0.536277077196212	0.411707642696226	0.454663390517178	0.534794952246634	0.413104576901038	0.00500910745589748	0.00513400730316504	0.00519647528413443
219	9.86818893304458	0.16	0.714716432194059	0.455404639528921	0.974028224859198	0.207136174975578	8.67064852228719	6.02209734634188	11.3191996982325	8.24	5.03	11.68	0.689963932528647	0.993413823781012	1.29686371503338	0.701448423910114	1.00994925695305	1.31845008999599	0.702524355275103	1.0117370394682	1.32010321827406	0.714716432194059	9.37654350165188	-0.0302691363585331	20.3333082700198	0.428761761300192	0.508204002540157	0.385905228548276	0.455360402253707	0.536277077196212	0.411707642696226	0.454663390517178	0.534794952246634	0.413104576901038	0.00500910745589748	0.00513400730316504	0.00519647528413443
219	9.86818893304458	0.16	0.735261840086132	0.471188785218646	0.999334894953618	0.219159636250906	8.61731780380569	6.07775818096088	11.1568774266505	7.79	5.62	11.43	0.734238805858657	1.04103666937445	1.34783453289024	0.748836935936384	1.06173455212588	1.37463216831537	0.759240483330953	1.07512335359093	1.39171990128966	0.735261840086132	9.42534024308641	-0.324196389725344	20.2796311719326	0.428761761300192	0.508204002540157	0.385905228548276	0.455360402253707	0.536277077196212	0.411707642696226	0.454663390517178	0.534794952246634	0.413104576901038	0.00500910745589748	0.00513400730316504	0.00519647528413443
219	9.86818893304458	0.16	0.740160951649039	0.472820754140068	1.00750114915801	0.264172564683848	9.51650962693521	7.03676313359193	11.9962561202785	7.62	5.27	11.43	0.867470519257368	1.17316604110011	1.47886156294285	0.885832846470589	1.19799922936864	1.51016561226669	0.892336992946447	1.20654353253953	1.5228706076902	0.740160951649039	9.06615683868679	0.545890863406048	20.7979417776185	0.428761761300192	0.508204002540157	0.385905228548276	0.455360402253707	0.536277077196212	0.411707642696226	0.454663390517178	0.534794952246634	0.413104576901038	0.00500910745589748	0.00513400730316504	0.00519647528413443
219	9.86818893304458	0.16	0.745257123886624	0.48150805954811	1.00900618822514	0.171427380606986	7.04793357207342	4.62872976137638	9.46713738277045	7.63	4.93	10.85	0.570055373424524	0.867994592776758	1.16593381212899	0.582086167736151	0.886313277059249	1.19054038638235	0.586011150338942	0.891940515577595	1.19843284376252	0.745257123886624	8.9428819906627	0.334663531278428	20.3714673426171	0.428761761300192	0.508204002540157	0.385905228548276	0.455360402253707	0.536277077196212	0.411707642696226	0.454663390517178	0.534794952246634	0.413104576901038	0.00500910745589748	0.00513400730316504	0.00519647528413443
219	9.86818893304458	0.16	0.747949589651289	0.483333658142015	1.01256552116056	0.208113299925384	7.94282456052195	5.52379019427367	10.3618589267702	7.52	4.87	11.11	0.690073374638295	0.99227732333524	1.29448127203218	0.705274463124359	1.01413542705159	1.32299639097881	0.707229586885587	1.0164938835874	1.3277098033764	0.747949589651289	8.87219574889465	1.09503451846466	21.0125760562434	0.428761761300192	0.508204002540157	0.385905228548276	0.455360402253707	0.536277077196212	0.411707642696226	0.454663390517178	0.534794952246634	0.413104576901038	0.00500910745589748	0.00513400730316504	0.00519647528413443
219	9.86818893304458	0.16	0.757643096569429	0.491442632622656	1.0238435605162	0.221144265600469	8.30146412645779	5.86908747038131	10.7338407825343	8.21	5.71	12.27	0.674450706022877	0.953969142455	1.23348757888712	0.685797089004493	0.970017905020267	1.25423872103604	0.691296278499069	0.977825432852062	1.26571457979243	0.757643096569429	9.66957453744247	0.229937116234928	21.0596082466928	0.428761761300192	0.508204002540157	0.385905228548276	0.455360402253707	0.536277077196212	0.411707642696226	0.454663390517178	0.534794952246634	0.413104576901038	0.00500910745589748	0.00513400730316504	0.00519647528413443
219	9.86818893304458	0.16	0.75972880225992	0.487706155140293	1.03175144937955	0.206597733581259	8.4143422987213	5.83986196422551	10.9888226332171	7.82	5.19	11.1	0.702870572164751	1.01272831825857	1.3225860643524	0.716680486827655	1.03262627985452	1.34857207288139	0.723207790459607	1.04199948317874	1.36011744974732	0.75972880225992	9.08077466646852	0.477454883625165	20.7481335811335	0.428761761300192	0.508204002540157	0.385905228548276	0.455360402253707	0.536277077196212	0.411707642696226	0.454663390517178	0.534794952246634	0.413104576901038	0.00500910745589748	0.00513400730316504	0.00519647528413443
219	9.86818893304458	0.16	0.767284079581558	0.497123088461545	1.03744507070157	0.212035532611707	8.69706220174698	6.07943960022205	11.3146848032719	8.2	4.92	11.6	0.699876052809872	1.00122148833887	1.30256692386788	0.711724891092584	1.01817207759375	1.32461926409492	0.712006813431646	1.01888336192619	1.32456005924017	0.767284079581558	9.40319682816692	0.542136448033143	21.1483985678092	0.428761761300192	0.508204002540157	0.385905228548276	0.455360402253707	0.536277077196212	0.411707642696226	0.454663390517178	0.534794952246634	0.413104576901038	0.00500910745589748	0.00513400730316504	0.00519647528413443
219	9.86818893304458	0.16	0.767417323860379	0.494588213980442	1.04024643374032	0.233881150007466	8.98294954548013	6.4445797834289	11.5213193075314	8.64	5.28	12.45	0.70616205445981	0.984302828006886	1.26244360155396	0.716091107871165	0.998142704123854	1.28019430037654	0.716604042332817	0.99893167074187	1.28055005408019	0.767417323860379	9.80640355215796	0.906053388432744	21.9362667399379	0.428761761300192	0.508204002540157	0.385905228548276	0.455360402253707	0.536277077196212	0.411707642696226	0.454663390517178	0.534794952246634	0.413104576901038	0.00500910745589748	0.00513400730316504	0.00519647528413443
219	9.86818893304458	0.16	0.76887592471047	0.497770521505424	1.03998132791552	0.19084023386207	7.32142339751796	4.96765810641029	9.67518868862562	8.2	4.88	11.4	0.571328883585809	0.842034730724578	1.11274057786335	0.580968241127843	0.856241388335378	1.13151453554291	0.581989301698682	0.857571322823244	1.13196073522618	0.76887592471047	9.12479021628037	-1.68114797392574	18.5867493828849	0.428761761300192	0.508204002540157	0.385905228548276	0.455360402253707	0.536277077196212	0.411707642696226	0.454663390517178	0.534794952246634	0.413104576901038	0.00500910745589748	0.00513400730316504	0.00519647528413443
219	9.86818893304458	0.16	0.774346331216707	0.501293478304094	1.04739918412932	0.20781273173489	8.34219647835892	5.79921188307752	10.8851810736403	8.07	5.39	13.11	0.67734318867338	0.974361702437548	1.27138021620172	0.689399658864728	0.99170499756101	1.29401033625729	0.687638864482173	0.989026461273794	1.28979055948082	0.774346331216707	9.65844767412	-0.526826980729891	20.1069485018481	0.428761761300192	0.508204002540157	0.385905228548276	0.455360402253707	0.536277077196212	0.411707642696226	0.454663390517178	0.534794952246634	0.413104576901038	0.00500910745589748	0.00513400730316504	0.00519647528413443
219	9.86818893304458	0.16	0.777397668454658	0.501992046917142	1.05280328999217	0.206342462371412	7.76337302103096	5.38621428060549	10.1405317614564	7.16	5	11.48	0.703853925855927	1.01449372306116	1.32513352026639	0.721473659312596	1.03988977235088	1.35830588538916	0.723614559779094	1.04292500776172	1.36204404258911	0.777397668454658	8.75012683570183	0.724238282531404	20.3992324084875	0.428761761300192	0.508204002540157	0.385905228548276	0.455360402253707	0.536277077196212	0.411707642696226	0.454663390517178	0.534794952246634	0.413104576901038	0.00500910745589748	0.00513400730316504	0.00519647528413443
219	9.86818893304458	0.16	0.787702964594275	0.505885830775967	1.06952009841258	0.238330922905532	9.62840613382272	6.94100295161165	12.3158093160338	8.08	5.29	12.02	0.809528137534169	1.12295956928332	1.43639100103247	0.823866341548166	1.14284920950373	1.4618320774593	0.827429041145905	1.14715064157502	1.46595108401807	0.787702964594275	9.56876661494966	0.590892120143165	21.1969047842839	0.428761761300192	0.508204002540157	0.385905228548276	0.455360402253707	0.536277077196212	0.411707642696226	0.454663390517178	0.534794952246634	0.413104576901038	0.00500910745589748	0.00513400730316504	0.00519647528413443
219	9.86818893304458	0.16	0.794899905427118	0.513641892049675	1.07615791880456	0.22965723788881	8.64599891732495	6.17369092420686	11.118306910443	7.84	4.62	13.17	0.741231285544409	1.03806377270622	1.33489625986804	0.755681400421941	1.05830056122061	1.36091972201928	0.740578716998363	1.03742547789694	1.33277986877439	0.794899905427118	9.37512227052743	-0.30620817995597	20.2128003087226	0.428761761300192	0.508204002540157	0.385905228548276	0.455360402253707	0.536277077196212	0.411707642696226	0.454663390517178	0.534794952246634	0.413104576901038	0.00500910745589748	0.00513400730316504	0.00519647528413443
219	9.86818893304458	0.16	0.80851124846307	0.515136871817621	1.10188562510852	0.239507460607803	9.12628644521564	6.58725831101846	11.6653145794128	7.99	4.44	11.58	0.776780552754246	1.07618701055798	1.37559346836172	0.791059507416388	1.09596972200365	1.40087993659091	0.783563470462138	1.08443119593818	1.38690570150662	0.80851124846307	8.97190271695449	-0.525386318707538	19.4765802323313	0.428761761300192	0.508204002540157	0.385905228548276	0.455360402253707	0.536277077196212	0.411707642696226	0.454663390517178	0.534794952246634	0.413104576901038	0.00500910745589748	0.00513400730316504	0.00519647528413443
219	9.86818893304458	0.16	0.822211717949692	0.529041401999537	1.11538203389985	0.20819226030707	8.82047785093685	6.13479233855532	11.5061633633184	7.64	5.1	11.67	0.755040113240792	1.08558109678046	1.41612208032013	0.770943148204526	1.10844615233886	1.44594915647319	0.773316206349252	1.11123782765146	1.45049845654767	0.822211717949692	8.73819534008381	0.0154909799416606	20.1049996318011	0.428761761300192	0.508204002540157	0.385905228548276	0.455360402253707	0.536277077196212	0.411707642696226	0.454663390517178	0.534794952246634	0.413104576901038	0.00500910745589748	0.00513400730316504	0.00519647528413443
219	9.86818893304458	0.16	0.832744092499719	0.539671862417632	1.12581632258181	0.213256677663477	9.1936462704958	6.43663548673544	11.9506570542562	7.26	4.71	10.52	0.830455727156828	1.18616569394387	1.5418756607309	0.850524602788951	1.21483069198337	1.5791367811778	0.855251207818055	1.22028856609022	1.58818283994824	0.832744092499719	8.63293159141305	-0.543673304152599	19.2271431733258	0.428761761300192	0.508204002540157	0.385905228548276	0.455360402253707	0.536277077196212	0.411707642696226	0.454663390517178	0.534794952246634	0.413104576901038	0.00500910745589748	0.00513400730316504	0.00519647528413443
219	9.86818893304458	0.16	0.844915467251839	0.5400585094206	1.14977242508308	0.164479017109253	8.30950995332124	5.38546326054962	11.2335566460929	7.59	5.69	11.45	0.666562903145404	1.02847439676641	1.39038589038742	0.680844037140352	1.05050949743176	1.42017495772316	0.69006192274818	1.06580110917471	1.44062887784102	0.844915467251839	9.17430643972324	-0.332044847860314	20.2573622690636	0.428761761300192	0.508204002540157	0.385905228548276	0.455360402253707	0.536277077196212	0.411707642696226	0.454663390517178	0.534794952246634	0.413104576901038	0.00500910745589748	0.00513400730316504	0.00519647528413443
219	9.86818893304458	0.16	0.863602641483539	0.550694880435027	1.17651040253205	0.191873574161255	8.99295139855807	6.11144373245683	11.8744590646593	7.59	4.93	10.55	0.756410097412729	1.11305274845043	1.46969539948814	0.772615696992831	1.13689918732614	1.50118267765945	0.77921913516825	1.14510837785938	1.51539460932396	0.863602641483539	8.72582475032855	0.685075786108549	20.6949947665865	0.428761761300192	0.508204002540157	0.385905228548276	0.455360402253707	0.536277077196212	0.411707642696226	0.454663390517178	0.534794952246634	0.413104576901038	0.00500910745589748	0.00513400730316504	0.00519647528413443
219	9.86818893304458	0.16	0.872130663148726	0.556636367520521	1.18762495877693	0.219498065289224	9.51362500423668	6.71268933549972	12.3145606729736	7.33	4.74	11.01	0.858410714977847	1.21659103136641	1.57477134775498	0.878642853567971	1.24526522883929	1.61188760411061	0.879767010549813	1.24760123354138	1.61514739876212	0.872130663148726	8.95866294109231	-0.438450709243441	19.5174574675512	0.428761761300192	0.508204002540157	0.385905228548276	0.455360402253707	0.536277077196212	0.411707642696226	0.454663390517178	0.534794952246634	0.413104576901038	0.00500910745589748	0.00513400730316504	0.00519647528413443
219	9.86818893304458	0.17	0.332715150170773	0.21687632288589	0.448553977455656	0.27248786794072	7.54529418138454	5.62039417837726	9.47019418439181	8.37	5.54	12.17	0.63441044486499	0.851686427379984	1.06896240989498	0.644413341383053	0.865115164671239	1.08581698795943	0.648743346627027	0.871165955891109	1.09278412738334	0.332715150170773	11.226189543529	0.435811119965061	21.8360121906577	0.428761761300192	0.508204002540157	0.385905228548276	0.455360402253707	0.536277077196212	0.411707642696226	0.454663390517178	0.534794952246634	0.413104576901038	0.00500910745589748	0.00513400730316504	0.00519647528413443
219	9.86818893304458	0.17	0.426147835690096	0.278739378432129	0.573556292948064	0.308066797397533	9.59948044328638	7.35330937903466	11.8456515075381	7.7	4.71	11.81	0.897929701304845	1.17221487126568	1.44650004122652	0.916392092107275	1.19631685722993	1.47624162235258	0.91064499749513	1.18871760352605	1.4670936512241	0.426147835690096	9.99210687645292	1.65947852922077	21.9566702752418	0.428761761300192	0.508204002540157	0.385905228548276	0.455360402253707	0.536277077196212	0.411707642696226	0.454663390517178	0.534794952246634	0.413104576901038	0.00500910745589748	0.00513400730316504	0.00519647528413443
219	9.86818893304458	0.17	0.511260493570323	0.336514716292114	0.686006270848532	0.312167075390951	10.8093185090278	8.30418020208629	13.3144568159692	8.57	5.45	12.69	0.916351488131744	1.19278903641194	1.46922658469213	0.929602037989548	1.21003690559917	1.49047177320878	0.931159372521402	1.21165008415419	1.4922210936524	0.511260493570323	10.7033528018973	0.227145711891414	21.5175611361722	0.428761761300192	0.508204002540157	0.385905228548276	0.455360402253707	0.536277077196212	0.411707642696226	0.454663390517178	0.534794952246634	0.413104576901038	0.00500910745589748	0.00513400730316504	0.00519647528413443
219	9.86818893304458	0.17	0.512708271650236	0.338153514259662	0.68726302904081	0.280215201331646	8.62073799715508	6.46356290462957	10.7779130896806	8.33	5.33	14.39	0.732623677803961	0.977132406700397	1.22164113559683	0.744353407091442	0.992776862313648	1.24120031753585	0.733990108514395	0.979848360921403	1.22489279867804	0.512708271650236	10.9423825094062	-1.35645246843517	20.1523426654871	0.428761761300192	0.508204002540157	0.385905228548276	0.455360402253707	0.536277077196212	0.411707642696226	0.454663390517178	0.534794952246634	0.413104576901038	0.00500910745589748	0.00513400730316504	0.00519647528413443
219	9.86818893304458	0.17	0.519357874517579	0.338043513718768	0.70067223531639	0.279780344320639	9.06551517719786	6.79459517533202	11.3364351790637	7.7	5.1	12.04	0.829199974666099	1.10633890044822	1.38347782623034	0.846217195736871	1.1290436932887	1.41187019084052	0.846103080127175	1.12973680751867	1.41221381085636	0.519357874517579	10.0571581629342	0.668944854558371	21.3128150021469	0.428761761300192	0.508204002540157	0.385905228548276	0.455360402253707	0.536277077196212	0.411707642696226	0.454663390517178	0.534794952246634	0.413104576901038	0.00500910745589748	0.00513400730316504	0.00519647528413443
219	9.86818893304458	0.17	0.522746393662961	0.341221384797248	0.704271402528674	0.28101776949694	9.30651790865635	6.98236409621336	11.6306717210993	8.75	5.11	12.46	0.755687184874913	1.00722566489973	1.25876414492454	0.765787455007738	1.02068791687888	1.27558837875002	0.763136201370076	1.01792149493627	1.27134155991403	0.522746393662961	10.7210898607391	0.437139658010758	21.7465673759369	0.428761761300192	0.508204002540157	0.385905228548276	0.455360402253707	0.536277077196212	0.411707642696226	0.454663390517178	0.534794952246634	0.413104576901038	0.00500910745589748	0.00513400730316504	0.00519647528413443
219	9.86818893304458	0.17	0.54000423426261	0.355046542694607	0.724961925830613	0.267854814517413	8.85576002287004	6.56984449456056	11.1416755511795	8.27	5.06	13.58	0.749818778419093	1.0107111618576	1.27160354529611	0.762128029212358	1.02730330055688	1.29247857190141	0.752855956006306	1.01432926048585	1.2756012232164	0.54000423426261	10.9932435411025	-0.0265863938919563	21.5341022775407	0.428761761300192	0.508204002540157	0.385905228548276	0.455360402253707	0.536277077196212	0.411707642696226	0.454663390517178	0.534794952246634	0.413104576901038	0.00500910745589748	0.00513400730316504	0.00519647528413443
219	9.86818893304458	0.17	0.574850014446103	0.379310096203658	0.770389932688548	0.285716585968708	9.36934227267982	7.05641422366425	11.6822703216954	8.35	5.52	12.24	0.798241380539925	1.05988629258946	1.32153120463899	0.81092917843624	1.07673285479643	1.34253653115663	0.81566778617955	1.08230416026381	1.35093799022865	0.574850014446103	10.1485235489117	-0.652889869119632	20.4435471838151	0.428761761300192	0.508204002540157	0.385905228548276	0.455360402253707	0.536277077196212	0.411707642696226	0.454663390517178	0.534794952246634	0.413104576901038	0.00500910745589748	0.00513400730316504	0.00519647528413443
219	9.86818893304458	0.17	0.589725638477984	0.383318100530396	0.796133176425572	0.192770443583969	7.35294920125751	5.00372032042979	9.70217808208523	7.88	5	12.32	0.597586570003632	0.878151337645707	1.15871610528778	0.609039276478848	0.894981049047711	1.18092282161657	0.606500356153105	0.891830005089156	1.17739127552476	0.589725638477984	10.0998775252217	-0.204864694921388	20.5581527777729	0.428761761300192	0.508204002540157	0.385905228548276	0.455360402253707	0.536277077196212	0.411707642696226	0.454663390517178	0.534794952246634	0.413104576901038	0.00500910745589748	0.00513400730316504	0.00519647528413443
219	9.86818893304458	0.17	0.593694472883435	0.388359193633643	0.799029752133226	0.215188762222612	8.1110858989064	5.69263499646658	10.5295368013462	8.1	5.09	12.41	0.662655213280854	0.944176705447535	1.22569819761422	0.674314990153837	0.960790005235338	1.24726502031684	0.672217325957027	0.957183281721549	1.24292329938531	0.593694472883435	9.81497644619115	-0.45441254066924	20.4318952812215	0.428761761300192	0.508204002540157	0.385905228548276	0.455360402253707	0.536277077196212	0.411707642696226	0.454663390517178	0.534794952246634	0.413104576901038	0.00500910745589748	0.00513400730316504	0.00519647528413443
219	9.86818893304458	0.17	0.598424233419456	0.394025672035477	0.802822794803434	0.2603011824946	9.9529865243338	7.33342701252021	12.5725460361474	7.97	5.83	12.88	0.866917513680085	1.17658746949219	1.4862574253043	0.88298520503799	1.1983946703124	1.51380413558682	0.888475031064822	1.20567162178853	1.52346801120997	0.598424233419456	10.2705136395544	-0.235735985272546	21.0956638062099	0.428761761300192	0.508204002540157	0.385905228548276	0.455360402253707	0.536277077196212	0.411707642696226	0.454663390517178	0.534794952246634	0.413104576901038	0.00500910745589748	0.00513400730316504	0.00519647528413443
219	9.86818893304458	0.17	0.601650669477636	0.391831664314778	0.811469674640495	0.215866819110833	7.78924271371179	5.47140690535823	10.1070785220653	7.52	5.13	12.32	0.68335159394532	0.972837794028667	1.26232399411201	0.69839303841287	0.994251200808526	1.29010936320418	0.697248298688802	0.992396793175973	1.28773437600313	0.601650669477636	9.80219349140401	0.746164576256276	21.3573426048125	0.428761761300192	0.508204002540157	0.385905228548276	0.455360402253707	0.536277077196212	0.411707642696226	0.454663390517178	0.534794952246634	0.413104576901038	0.00500910745589748	0.00513400730316504	0.00519647528413443
219	9.86818893304458	0.17	0.601916106834437	0.393619198315469	0.810213015353406	0.199748958338098	7.44114108177936	5.1157507487883	9.76653141477042	8.04	5.19	12.81	0.599640141151558	0.872209594977567	1.14477904880358	0.61044274550545	0.887922577684356	1.16540240986326	0.607673595285749	0.883865954079037	1.16019939846017	0.601916106834437	10.151269341554	-0.0813182046465556	21.0512807716094	0.428761761300192	0.508204002540157	0.385905228548276	0.455360402253707	0.536277077196212	0.411707642696226	0.454663390517178	0.534794952246634	0.413104576901038	0.00500910745589748	0.00513400730316504	0.00519647528413443
219	9.86818893304458	0.17	0.612681003494209	0.398246884498116	0.827115122490302	0.198950160095818	7.66548497940151	5.26398426033745	10.0669856984656	7.74	5.05	12.23	0.639524091916104	0.931283620561971	1.22304314920784	0.652466379280839	0.950130354231177	1.24779432918152	0.650517147296318	0.948258896307524	1.24463246361021	0.612681003494209	10.0765978058512	-0.3865039103116	20.5455383957444	0.428761761300192	0.508204002540157	0.385905228548276	0.455360402253707	0.536277077196212	0.411707642696226	0.454663390517178	0.534794952246634	0.413104576901038	0.00500910745589748	0.00513400730316504	0.00519647528413443
219	9.86818893304458	0.17	0.630509220432303	0.416188076855414	0.844830364009191	0.257760877730371	8.87240800958506	6.52174492781658	11.2230710913535	8.53	5.57	13	0.722873068723663	0.983421595883294	1.24397012304292	0.733509726037185	0.997892073430061	1.26227442082294	0.73433458035652	0.999787348921333	1.26382462570867	0.630509220432303	10.5627230473917	0.786146788108124	22.1239112930541	0.428761761300192	0.508204002540157	0.385905228548276	0.455360402253707	0.536277077196212	0.411707642696226	0.454663390517178	0.534794952246634	0.413104576901038	0.00500910745589748	0.00513400730316504	0.00519647528413443
219	9.86818893304458	0.17	0.631288458155875	0.41564515252779	0.846931763783959	0.246106599509535	8.44692476842483	6.13870355176374	10.7551459850859	7.46	5.24	11.37	0.772688986407831	1.06322869031558	1.35376839422334	0.790090643741705	1.08717356550066	1.38425648725961	0.795604633388161	1.09600662280144	1.39473827810176	0.631288458155875	9.4526169998796	-1.21235535731578	18.9156239612558	0.428761761300192	0.508204002540157	0.385905228548276	0.455360402253707	0.536277077196212	0.411707642696226	0.454663390517178	0.534794952246634	0.413104576901038	0.00500910745589748	0.00513400730316504	0.00519647528413443
219	9.86818893304458	0.17	0.635052563224603	0.418360958043257	0.851744168405949	0.217750577006201	8.54535052348371	6.01658645540121	11.0741145915662	8.94	5.53	14.26	0.637812316028239	0.905884067162935	1.17395581829763	0.645607615239214	0.916955721278935	1.18830382731866	0.640469765521731	0.908967343024112	1.1786014067531	0.635052563224603	10.9790149818096	0.532623010783394	22.1720157265927	0.428761761300192	0.508204002540157	0.385905228548276	0.455360402253707	0.536277077196212	0.411707642696226	0.454663390517178	0.534794952246634	0.413104576901038	0.00500910745589748	0.00513400730316504	0.00519647528413443
219	9.86818893304458	0.17	0.639528868735929	0.420739771661276	0.858317965810582	0.21668806471577	8.4646334631921	5.9519169432469	10.9773499831373	8.74	5.05	13.75	0.644659666819741	0.916815177389865	1.18897068795999	0.653303674195903	0.929108419179027	1.20491316416215	0.643878421183996	0.91548193382721	1.18796030479876	0.639528868735929	10.969707032032	1.11810369254563	22.7266620655575	0.428761761300192	0.508204002540157	0.385905228548276	0.455360402253707	0.536277077196212	0.411707642696226	0.454663390517178	0.534794952246634	0.413104576901038	0.00500910745589748	0.00513400730316504	0.00519647528413443
219	9.86818893304458	0.17	0.640551758544989	0.41805571664154	0.863047800448439	0.253334354179802	8.7252164538955	6.38649923953257	11.0639336682584	7.92	5.27	12.83	0.759588533551799	1.03774761767944	1.31590670180709	0.77395185957934	1.05737075140072	1.3407896432221	0.77201034970041	1.05443336332678	1.3372735072216	0.640551758544989	10.119913211854	0.0309756204002686	20.8361572982781	0.428761761300192	0.508204002540157	0.385905228548276	0.455360402253707	0.536277077196212	0.411707642696226	0.454663390517178	0.534794952246634	0.413104576901038	0.00500910745589748	0.00513400730316504	0.00519647528413443
219	9.86818893304458	0.17	0.64671311035921	0.423133989888277	0.870292230830142	0.21381778137346	8.02758021046961	5.62427009571713	10.4308903252221	8.32	5.04	13.37	0.638496760317164	0.911333181077869	1.18416960183857	0.648778472559303	0.926008377738071	1.20323828291684	0.641423313858287	0.91540444034537	1.18919677180479	0.64671311035921	10.4082701034765	-0.114048098290617	20.9927216156763	0.428761761300192	0.508204002540157	0.385905228548276	0.455360402253707	0.536277077196212	0.411707642696226	0.454663390517178	0.534794952246634	0.413104576901038	0.00500910745589748	0.00513400730316504	0.00519647528413443
219	9.86818893304458	0.17	0.648638933644504	0.424272893328775	0.873004973960234	0.240167776559057	8.00319074323894	5.78064803925464	10.2257334472232	7.93	5.18	12.11	0.686742605512813	0.950781301007319	1.21481999650183	0.699679824302133	0.968692619765154	1.23770541522818	0.700597107004288	0.969868521371051	1.23892415969038	0.648638933644504	9.80231365868893	0.00597165308997172	20.6613687429829	0.428761761300192	0.508204002540157	0.385905228548276	0.455360402253707	0.536277077196212	0.411707642696226	0.454663390517178	0.534794952246634	0.413104576901038	0.00500910745589748	0.00513400730316504	0.00519647528413443
219	9.86818893304458	0.17	0.660531384173607	0.434597809668474	0.886464958678741	0.195855068886061	8.23588755898752	5.63036026645875	10.8414148515163	7.17	4.95	11.81	0.735201987954188	1.07542690332019	1.4156518186862	0.753568433496439	1.10229267623447	1.4510169189725	0.752139102864541	1.10157580587193	1.45024611440203	0.660531384173607	9.60520310091767	-0.553578028525895	19.7934300859491	0.428761761300192	0.508204002540157	0.385905228548276	0.455360402253707	0.536277077196212	0.411707642696226	0.454663390517178	0.534794952246634	0.413104576901038	0.00500910745589748	0.00513400730316504	0.00519647528413443
219	9.86818893304458	0.17	0.660721188889816	0.430403172690067	0.891039205089564	0.27427491039629	9.82711430537692	7.33134466718023	12.3228839435736	7.59	5.14	11.6	0.907513158129299	1.21645290781293	1.52539265749657	0.926963565578431	1.24252471127682	1.55808585697522	0.930481718180798	1.24710749660237	1.56350816237283	0.660721188889816	8.97276113090134	-0.356469769038217	19.7145653667369	0.428761761300192	0.508204002540157	0.385905228548276	0.455360402253707	0.536277077196212	0.411707642696226	0.454663390517178	0.534794952246634	0.413104576901038	0.00500910745589748	0.00513400730316504	0.00519647528413443
219	9.86818893304458	0.17	0.665146506989808	0.438907623437527	0.891385390542089	0.260706171720137	9.07551033436513	6.6894061554586	11.4616145132717	8.19	5.13	11.83	0.77091307403457	1.04589696121065	1.32088084838672	0.784013331543509	1.06367006687088	1.34332680219826	0.786056067264881	1.06578063034684	1.34692627987722	0.665146506989808	9.76277100828166	-0.468089793704306	20.2680466178533	0.428761761300192	0.508204002540157	0.385905228548276	0.455360402253707	0.536277077196212	0.411707642696226	0.454663390517178	0.534794952246634	0.413104576901038	0.00500910745589748	0.00513400730316504	0.00519647528413443
219	9.86818893304458	0.17	0.677073856829579	0.443522822532685	0.910624891126473	0.305061817875892	9.78436459096953	7.4786940602488	12.0900351216903	9.42	5.79	12.29	0.754516804404643	0.987133240754961	1.21974967710528	0.761752110646067	0.996599181415603	1.23144625218514	0.769296288896979	1.00570477405777	1.2422810839274	0.677073856829579	10.2755447201821	-0.593424378660479	20.8274944603416	0.428761761300192	0.508204002540157	0.385905228548276	0.455360402253707	0.536277077196212	0.411707642696226	0.454663390517178	0.534794952246634	0.413104576901038	0.00500910745589748	0.00513400730316504	0.00519647528413443
219	9.86818893304458	0.17	0.679947851724687	0.443267605347953	0.91662809810142	0.262573690348884	10.1963131411108	7.52845743662021	12.8641688456014	8.65	5.86	13.25	0.823800518762991	1.11573029745227	1.40766007614154	0.835319973823368	1.13133189605323	1.42734381828308	0.839189738982698	1.13511270646206	1.43299961617186	0.679947851724687	10.8436483323021	-0.369058634461239	21.4958223307177	0.428761761300192	0.508204002540157	0.385905228548276	0.455360402253707	0.536277077196212	0.411707642696226	0.454663390517178	0.534794952246634	0.413104576901038	0.00500910745589748	0.00513400730316504	0.00519647528413443
219	9.86818893304458	0.17	0.681384853407519	0.448730756252246	0.914038950562791	0.222690549743163	8.22993428723533	5.82928947187937	10.6305791025913	9.17	5.74	11.42	0.603596392971558	0.852172237136587	1.10074808130162	0.610208264792597	0.861507040437276	1.11280581608195	0.619423650891645	0.874002391450889	1.12950466900167	0.681384853407519	10.1051072226475	-0.104924161564454	21.1544534997009	0.428761761300192	0.508204002540157	0.385905228548276	0.455360402253707	0.536277077196212	0.411707642696226	0.454663390517178	0.534794952246634	0.413104576901038	0.00500910745589748	0.00513400730316504	0.00519647528413443
219	9.86818893304458	0.17	0.681479463192453	0.447259480507131	0.915699445877775	0.18702773195748	7.7543479018785	5.23019531127615	10.2785004924809	8.11	5.23	12.16	0.608487916857665	0.902151204799344	1.19581449274102	0.61917427540544	0.91799492325571	1.21681557110598	0.620290531247356	0.919236323069587	1.21894985005524	0.681479463192453	9.86062527040781	0.564705823699467	21.4231092529987	0.428761761300192	0.508204002540157	0.385905228548276	0.455360402253707	0.536277077196212	0.411707642696226	0.454663390517178	0.534794952246634	0.413104576901038	0.00500910745589748	0.00513400730316504	0.00519647528413443
219	9.86818893304458	0.17	0.684979365797998	0.447892120645615	0.922066610950381	0.202349121289451	8.81104733752662	6.0797514007748	11.5423432742784	8.71	5.91	13.21	0.66090752503588	0.957816710741919	1.25472589644796	0.669904103737873	0.970854954511055	1.27180580528424	0.67351442530351	0.975415847747705	1.27755977497974	0.684979365797998	10.4481373996631	-0.977599928884447	20.6906255766148	0.428761761300192	0.508204002540157	0.385905228548276	0.455360402253707	0.536277077196212	0.411707642696226	0.454663390517178	0.534794952246634	0.413104576901038	0.00500910745589748	0.00513400730316504	0.00519647528413443
219	9.86818893304458	0.17	0.688325609872567	0.447049141455463	0.929602078289671	0.220652949393379	8.18636437594739	5.78428633854583	10.5884424133489	8.1	5.38	12.17	0.673675517303991	0.953437110997478	1.23319870469096	0.685550439883144	0.970243409558686	1.25493637923423	0.688456648175504	0.973749667220981	1.26043648047534	0.688325609872567	9.77851941737483	0.28221893036878	21.1033626989433	0.428761761300192	0.508204002540157	0.385905228548276	0.455360402253707	0.536277077196212	0.411707642696226	0.454663390517178	0.534794952246634	0.413104576901038	0.00500910745589748	0.00513400730316504	0.00519647528413443
219	9.86818893304458	0.17	0.692825602461839	0.452794924534425	0.932856280389253	0.243515096427508	8.88766227372176	6.44192280194507	11.3334017454984	7.44	4.96	11.88	0.811899118598713	1.12014461959385	1.42839012058899	0.830252470919646	1.1454660029811	1.46067953504255	0.829430186338828	1.1436285019932	1.45804181930791	0.692825602461839	9.17876800845142	0.367208343482026	20.6316294554061	0.428761761300192	0.508204002540157	0.385905228548276	0.455360402253707	0.536277077196212	0.411707642696226	0.454663390517178	0.534794952246634	0.413104576901038	0.00500910745589748	0.00513400730316504	0.00519647528413443
219	9.86818893304458	0.17	0.694412253083602	0.458117595237872	0.930706910929331	0.234601678222302	9.29735139504474	6.67541046856383	11.9192923215257	8.09	5.3	11.53	0.778017799695684	1.08360450783284	1.38919121597	0.791765594478037	1.1027521062615	1.41373861804496	0.798006147873439	1.10966401367288	1.42353191804937	0.694412253083602	9.81224757993238	0.226313417103707	21.0267096273409	0.428761761300192	0.508204002540157	0.385905228548276	0.455360402253707	0.536277077196212	0.411707642696226	0.454663390517178	0.534794952246634	0.413104576901038	0.00500910745589748	0.00513400730316504	0.00519647528413443
219	9.86818893304458	0.17	0.700447205834444	0.462515935889862	0.938378475779027	0.304952890115012	10.7676098696337	8.22958707956866	13.3056326596988	7.33	5.31	11.06	1.05227032848222	1.37679281657006	1.70131530465789	1.07706361816059	1.40923241141975	1.74140120467891	1.08851023733804	1.42616283286301	1.76049446718079	0.700447205834444	9.21447341348515	-0.189369271694244	20.1048343333764	0.428761761300192	0.508204002540157	0.385905228548276	0.455360402253707	0.536277077196212	0.411707642696226	0.454663390517178	0.534794952246634	0.413104576901038	0.00500910745589748	0.00513400730316504	0.00519647528413443
219	9.86818893304458	0.17	0.700894365321964	0.463277610909364	0.938511119734564	0.211422240129003	8.39418792062604	5.86307759043355	10.9252982508185	8.65	5.17	14.38	0.641216271781908	0.918031494565732	1.19484671734956	0.650162820463838	0.93084029842664	1.21151777638944	0.639114803230272	0.915005465803312	1.19088750999969	0.700894365321964	10.4459888117339	0.852544234425575	22.190208045041	0.428761761300192	0.508204002540157	0.385905228548276	0.455360402253707	0.536277077196212	0.411707642696226	0.454663390517178	0.534794952246634	0.413104576901038	0.00500910745589748	0.00513400730316504	0.00519647528413443
219	9.86818893304458	0.17	0.703441248592019	0.459093032366314	0.947789464817725	0.236491218113646	8.37626701523656	6.02644221043444	10.7260918200387	7	4.93	11.16	0.804877037461099	1.11871395174645	1.4325508660318	0.826241064550846	1.14840822063276	1.47057537671468	0.829779913994741	1.15269263689073	1.47657016845798	0.703441248592019	9.12122847364102	-0.439200783125986	19.6368475773211	0.428761761300192	0.508204002540157	0.385905228548276	0.455360402253707	0.536277077196212	0.411707642696226	0.454663390517178	0.534794952246634	0.413104576901038	0.00500910745589748	0.00513400730316504	0.00519647528413443
219	9.86818893304458	0.17	0.708521017910369	0.463293985760629	0.953748050060109	0.183369186368929	7.78967630586818	5.22309766754686	10.3562549441895	9.02	5.37	13.1	0.549346755098606	0.819290328129555	1.0892339011605	0.555825330551611	0.82895241161224	1.10207949267287	0.55378884756852	0.826793717358292	1.09810759224046	0.708521017910369	10.1725384667905	0.411365648508916	21.6115432427308	0.428761761300192	0.508204002540157	0.385905228548276	0.455360402253707	0.536277077196212	0.411707642696226	0.454663390517178	0.534794952246634	0.413104576901038	0.00500910745589748	0.00513400730316504	0.00519647528413443
219	9.86818893304458	0.17	0.709114135594118	0.460570524538612	0.957657746649623	0.230315424677193	8.87791612767795	6.34400499998962	11.4118272553663	8.58	5.53	12.62	0.6993596683401	0.978696655915976	1.25803364349185	0.7094332016842	0.992793741926854	1.27615428216951	0.711821832179024	0.996154138597743	1.2805550214533	0.709114135594118	10.1339826741091	0.104979537737388	21.3619912750637	0.428761761300192	0.508204002540157	0.385905228548276	0.455360402253707	0.536277077196212	0.411707642696226	0.454663390517178	0.534794952246634	0.413104576901038	0.00500910745589748	0.00513400730316504	0.00519647528413443
219	9.86818893304458	0.17	0.71786477251683	0.470159320199213	0.965570224834448	0.215581552621452	8.37327302465249	5.8795465531408	10.8669994961642	8.07	4.86	11.39	0.687152929692118	0.978599121207461	1.2700453127228	0.699409883844054	0.996054689019911	1.29269949419577	0.699707511241442	0.996315060005386	1.29318599809719	0.71786477251683	9.48898316746205	-0.0120343009087382	20.556680260717	0.428761761300192	0.508204002540157	0.385905228548276	0.455360402253707	0.536277077196212	0.411707642696226	0.454663390517178	0.534794952246634	0.413104576901038	0.00500910745589748	0.00513400730316504	0.00519647528413443
219	9.86818893304458	0.17	0.721022002840362	0.471977827967935	0.970066177712789	0.231372859321206	9.03710910512404	6.46543081821327	11.6087873920348	8.5	5.87	12.37	0.719245229509497	1.00533093542768	1.29141664134587	0.729978789353076	1.0203338569839	1.31068892461472	0.736763170584684	1.0314204292172	1.3237736426843	0.721022002840362	10.0091590759779	1.09465559148131	22.3547358546342	0.428761761300192	0.508204002540157	0.385905228548276	0.455360402253707	0.536277077196212	0.411707642696226	0.454663390517178	0.534794952246634	0.413104576901038	0.00500910745589748	0.00513400730316504	0.00519647528413443
219	9.86818893304458	0.17	0.726595833495641	0.476109164927866	0.977082502063416	0.194613471446815	7.68428245041116	5.24363802545063	10.1249268753717	8.14	4.93	12.49	0.6075703775308	0.89036321095951	1.17315604438822	0.618091522840263	0.905781409520763	1.19347129620126	0.614072899469895	0.90025337548105	1.18460243537363	0.726595833495641	9.58525223106104	-0.189366155403072	20.2844849872753	0.428761761300192	0.508204002540157	0.385905228548276	0.455360402253707	0.536277077196212	0.411707642696226	0.454663390517178	0.534794952246634	0.413104576901038	0.00500910745589748	0.00513400730316504	0.00519647528413443
219	9.86818893304458	0.17	0.733805909684726	0.481053425153915	0.986558394215536	0.240390235137448	8.7937744135471	6.35316860585272	11.2343802212415	8.38	5.82	12.44	0.716369159590415	0.99156644142217	1.26676372325392	0.727620310268363	1.0071397855427	1.28665926081704	0.734040897012726	1.01600522691004	1.29766683640746	0.733805909684726	9.83523819356165	0.750995493492354	21.8610789221141	0.428761761300192	0.508204002540157	0.385905228548276	0.455360402253707	0.536277077196212	0.411707642696226	0.454663390517178	0.534794952246634	0.413104576901038	0.00500910745589748	0.00513400730316504	0.00519647528413443
219	9.86818893304458	0.17	0.739151445888967	0.486066177074361	0.992236714703573	0.270542050126052	9.93293169921086	7.38642013206402	12.4794432663577	8.1	5.39	11.68	0.859389034476253	1.15566843340633	1.4519478323364	0.874484354173759	1.17596795290999	1.47745155164622	0.881582012938323	1.18458851147082	1.48969330807849	0.739151445888967	9.73869142157156	-0.471988386733412	20.2450595886972	0.428761761300192	0.508204002540157	0.385905228548276	0.455360402253707	0.536277077196212	0.411707642696226	0.454663390517178	0.534794952246634	0.413104576901038	0.00500910745589748	0.00513400730316504	0.00519647528413443
219	9.86818893304458	0.17	0.741796739795933	0.482941235403493	1.00065224418837	0.262517966395949	9.36377263598785	6.91339777597509	11.8141474960006	8.11	4.46	12.41	0.803734551952016	1.08860908167616	1.3734836114003	0.817814927865248	1.10768008597146	1.39754524407767	0.803894998321824	1.08975266117592	1.37447030843365	0.741796739795933	9.50258666214046	1.4437769047109	21.8266067467005	0.428761761300192	0.508204002540157	0.385905228548276	0.455360402253707	0.536277077196212	0.411707642696226	0.454663390517178	0.534794952246634	0.413104576901038	0.00500910745589748	0.00513400730316504	0.00519647528413443
219	9.86818893304458	0.17	0.751976757964523	0.490743434356161	1.01321008157288	0.229322002220435	9.08751450361301	6.48649148130124	11.6885375259248	8.38	5.29	11.61	0.730919088316553	1.0240108747837	1.31710266125084	0.742370582939201	1.04005431271487	1.33773804249054	0.747568925759575	1.04681557640284	1.34636158703929	0.751976757964523	9.53204261741603	0.0382341205686496	20.908007265283	0.428761761300192	0.508204002540157	0.385905228548276	0.455360402253707	0.536277077196212	0.411707642696226	0.454663390517178	0.534794952246634	0.413104576901038	0.00500910745589748	0.00513400730316504	0.00519647528413443
219	9.86818893304458	0.17	0.754951081156868	0.494574777045305	1.01532738526843	0.253501508320725	9.12202810862925	6.67802889908921	11.5660273181693	7.71	5.15	11.51	0.814482992742299	1.11256433089246	1.41064566904263	0.831166979435147	1.13535425856063	1.43954153768611	0.835061254651367	1.14155202837757	1.44813127579025	0.754951081156868	9.23517462309168	-0.864325449248046	19.4350849176033	0.428761761300192	0.508204002540157	0.385905228548276	0.455360402253707	0.536277077196212	0.411707642696226	0.454663390517178	0.534794952246634	0.413104576901038	0.00500910745589748	0.00513400730316504	0.00519647528413443
219	9.86818893304458	0.17	0.755018635075972	0.494462268411453	1.01557500174049	0.22322808693735	9.30302434259394	6.59356925126598	12.0124794339219	7.35	4.76	10.84	0.841457067626213	1.18723187473482	1.53300668184343	0.861174851443448	1.21505216687758	1.56892948231171	0.86503879893721	1.21857308357704	1.57503363318119	0.755018635075972	8.78736066243934	0.789194687109383	20.5308168853215	0.428761761300192	0.508204002540157	0.385905228548276	0.455360402253707	0.536277077196212	0.411707642696226	0.454663390517178	0.534794952246634	0.413104576901038	0.00500910745589748	0.00513400730316504	0.00519647528413443
219	9.86818893304458	0.17	0.759063917652589	0.494530918002481	1.0235969173027	0.194230581959694	8.13788460366395	5.55000794690183	10.7257612604261	8.21	5.72	11.56	0.637589918982739	0.934887523546235	1.23218512810973	0.648304668494648	0.950598383047571	1.2528920976005	0.657480023674708	0.964385583263955	1.27072232401252	0.759063917652589	9.7338694644797	0.909413854187162	22.0068067525979	0.428761761300192	0.508204002540157	0.385905228548276	0.455360402253707	0.536277077196212	0.411707642696226	0.454663390517178	0.534794952246634	0.413104576901038	0.00500910745589748	0.00513400730316504	0.00519647528413443
219	9.86818893304458	0.17	0.761405748181839	0.496823811784529	1.02598768457915	0.226307271072726	9.34552212693678	6.6476333873904	12.0434108664832	8.44	4.94	11.48	0.744114775360185	1.04610779398578	1.34810081261138	0.755485701887395	1.06209351992328	1.36870133795917	0.756277013032724	1.06345761505973	1.37100592093203	0.761405748181839	9.60226183959644	-0.406863863052722	20.2821090411846	0.428761761300192	0.508204002540157	0.385905228548276	0.455360402253707	0.536277077196212	0.411707642696226	0.454663390517178	0.534794952246634	0.413104576901038	0.00500910745589748	0.00513400730316504	0.00519647528413443
219	9.86818893304458	0.17	0.770102397739921	0.508479274867961	1.03172552061188	0.197350737780916	7.24125772425359	4.9612149499778	9.52130049852938	6.98	4.46	10.31	0.66398139963899	0.96912963606184	1.27427787248469	0.681702064621997	0.99499424855715	1.3082864324923	0.683063474379388	0.996951965250506	1.31059347234874	0.770102397739921	8.45459515601016	0.0175704166490646	19.0662821965219	0.428761761300192	0.508204002540157	0.385905228548276	0.455360402253707	0.536277077196212	0.411707642696226	0.454663390517178	0.534794952246634	0.413104576901038	0.00500910745589748	0.00513400730316504	0.00519647528413443
219	9.86818893304458	0.17	0.777254192647541	0.508483628428933	1.04602475686615	0.197051603577942	8.30873770854769	5.69010648650094	10.9273689305944	7.46	4.75	10.97	0.715751709465471	1.04514620816003	1.37454070685458	0.731840122992789	1.06863863461325	1.40543714623371	0.733438839101511	1.07118935585012	1.40908855037186	0.777254192647541	9.27073503484002	-1.0463946828912	18.928597756895	0.428761761300192	0.508204002540157	0.385905228548276	0.455360402253707	0.536277077196212	0.411707642696226	0.454663390517178	0.534794952246634	0.413104576901038	0.00500910745589748	0.00513400730316504	0.00519647528413443
219	9.86818893304458	0.17	0.781765707074995	0.515380957665915	1.04815045648408	0.21524618681927	9.46393587920159	6.64259062620907	12.2852811321941	7.83	5.16	11.34	0.798295063797876	1.13735946133081	1.47642385886375	0.813905508479937	1.15960021886507	1.5052949292502	0.818970760478654	1.16699770226892	1.51480840949287	0.781765707074995	9.72183976955317	0.611717752904257	21.3835550383263	0.428761761300192	0.508204002540157	0.385905228548276	0.455360402253707	0.536277077196212	0.411707642696226	0.454663390517178	0.534794952246634	0.413104576901038	0.00500910745589748	0.00513400730316504	0.00519647528413443
219	9.86818893304458	0.17	0.785188060616986	0.518669992932793	1.05170612830118	0.252194383568392	8.85275639497315	6.47268145674482	11.2328313332015	8.87	5.5	11.97	0.691437515663172	0.945686564280559	1.19993561289795	0.700178528946118	0.957641742633806	1.21510495632149	0.704562983706702	0.965201032568881	1.22487805225623	0.785188060616986	9.79329362444376	-0.683463508224566	20.2912111555114	0.428761761300192	0.508204002540157	0.385905228548276	0.455360402253707	0.536277077196212	0.411707642696226	0.454663390517178	0.534794952246634	0.413104576901038	0.00500910745589748	0.00513400730316504	0.00519647528413443
219	9.86818893304458	0.17	0.796549060029298	0.518764383734189	1.07433373632441	0.174517148050528	7.91563459440257	5.22777750625891	10.6034916825462	7.95	5.12	12.12	0.619259263418313	0.937650854985618	1.25604244655292	0.630814306417933	0.955146912918095	1.27947951941826	0.63046290663468	0.955238204245193	1.27897053701463	0.796549060029298	9.52835693789087	1.61923529744497	22.2347568800689	0.428761761300192	0.508204002540157	0.385905228548276	0.455360402253707	0.536277077196212	0.411707642696226	0.454663390517178	0.534794952246634	0.413104576901038	0.00500910745589748	0.00513400730316504	0.00519647528413443
219	9.86818893304458	0.17	0.797843911151866	0.51819411453222	1.07749370777151	0.164322810205268	7.54615265999738	4.88921481042406	10.2030905095707	7.4	4.64	11.18	0.619530847596584	0.956201462773509	1.29287207795043	0.633755638287965	0.978156407744388	1.32255717720081	0.632590617066424	0.976531995476765	1.32088417413332	0.797843911151866	8.8617044136955	0.0659135693705503	20.0108002092895	0.428761761300192	0.508204002540157	0.385905228548276	0.455360402253707	0.536277077196212	0.411707642696226	0.454663390517178	0.534794952246634	0.413104576901038	0.00500910745589748	0.00513400730316504	0.00519647528413443
219	9.86818893304458	0.17	0.800212619061785	0.524629267087813	1.07579597103576	0.248768220500242	9.86813312386953	7.19075329448576	12.5455129532533	6.99	4.85	10.49	0.960942428709633	1.3187363580048	1.67653028729997	0.98648839839129	1.35379402432611	1.72109965026092	0.992980218753338	1.36419803867927	1.73440952773495	0.800212619061785	8.681606220996	-0.12408270210022	19.7031631287407	0.428761761300192	0.508204002540157	0.385905228548276	0.455360402253707	0.536277077196212	0.411707642696226	0.454663390517178	0.534794952246634	0.413104576901038	0.00500910745589748	0.00513400730316504	0.00519647528413443
219	9.86818893304458	0.17	0.807820459799983	0.525657579800388	1.08998333979958	0.184465700930444	8.87873232278425	5.96399295470948	11.793471690859	7.77	5.46	11.79	0.721864889785586	1.07465672382482	1.42744855786405	0.736303255437688	1.09615144804347	1.45599964064926	0.742262648889008	1.10566798242585	1.46764873190536	0.807820459799983	9.55910117577961	-0.197100528819746	20.6856325717788	0.428761761300192	0.508204002540157	0.385905228548276	0.455360402253707	0.536277077196212	0.411707642696226	0.454663390517178	0.534794952246634	0.413104576901038	0.00500910745589748	0.00513400730316504	0.00519647528413443
219	9.86818893304458	0.17	0.808605321736008	0.530230318725508	1.08698032474651	0.189809805866961	8.84586325072971	5.99248168216569	11.6992448192937	9.03	5.93	12.73	0.629501173022972	0.929244608174204	1.22898804332544	0.636883573797635	0.940142214738292	1.24340085567895	0.642129095424944	0.948520911153892	1.25430900047331	0.808605321736008	10.2465887810684	1.11677971853	22.6248646819332	0.428761761300192	0.508204002540157	0.385905228548276	0.455360402253707	0.536277077196212	0.411707642696226	0.454663390517178	0.534794952246634	0.413104576901038	0.00500910745589748	0.00513400730316504	0.00519647528413443
219	9.86818893304458	0.17	0.81602219718953	0.53517855262736	1.0968658417517	0.206713195599356	9.08639419321722	6.30726939124674	11.8655189951877	7.82	5.38	11.5	0.759319811280835	1.09389320417994	1.42846659707905	0.774250935763146	1.11540331804674	1.45655570033033	0.781570644189909	1.12503900127197	1.47038557063217	0.81602219718953	9.52184542767237	-0.469370519642228	20.1451188942094	0.428761761300192	0.508204002540157	0.385905228548276	0.455360402253707	0.536277077196212	0.411707642696226	0.454663390517178	0.534794952246634	0.413104576901038	0.00500910745589748	0.00513400730316504	0.00519647528413443
219	9.86818893304458	0.17	0.819982270541079	0.533274008862455	1.1066905322197	0.205637747975946	7.75489691078651	5.37521247514369	10.1345813464293	7.27	4.51	11.34	0.692665724583982	0.999318875788334	1.30597202699269	0.709347794767563	1.02338634012215	1.33742488547673	0.704715256477064	1.01689244354003	1.32915774087553	0.819982270541079	8.47652370853477	0.0247365144824948	19.5766689872803	0.428761761300192	0.508204002540157	0.385905228548276	0.455360402253707	0.536277077196212	0.411707642696226	0.454663390517178	0.534794952246634	0.413104576901038	0.00500910745589748	0.00513400730316504	0.00519647528413443
219	9.86818893304458	0.17	0.831406066848243	0.549308476713908	1.11350365698258	0.220439619133839	8.81809660738315	6.22904702524104	11.4071461895253	7.54	5.42	12.09	0.776000381763949	1.09853823643207	1.42107609110018	0.792952702845714	1.1225366433172	1.45212058378869	0.797623538290086	1.12810673972672	1.46030405361776	0.831406066848243	9.30110740253552	-0.533698798444306	19.997001438404	0.428761761300192	0.508204002540157	0.385905228548276	0.455360402253707	0.536277077196212	0.411707642696226	0.454663390517178	0.534794952246634	0.413104576901038	0.00500910745589748	0.00513400730316504	0.00519647528413443
219	9.86818893304458	0.17	0.838415221051251	0.550942617779172	1.12588782432333	0.190652931799782	8.57410123180382	5.81593953391977	11.3322629296879	8.14	5.83	11.74	0.673973564300673	0.993600008076241	1.31322645185181	0.685650106659603	1.010814055031	1.33597800340239	0.695364669703978	1.02430077619972	1.35539864973918	0.838415221051251	9.45527563658763	-1.81743580396122	18.8960213825271	0.428761761300192	0.508204002540157	0.385905228548276	0.455360402253707	0.536277077196212	0.411707642696226	0.454663390517178	0.534794952246634	0.413104576901038	0.00500910745589748	0.00513400730316504	0.00519647528413443
219	9.86818893304458	0.17	0.847226217928531	0.559549505169583	1.13490293068748	0.222091646336568	9.36543265791419	6.6288320894835	12.1020332263449	8.4	5.91	12.32	0.74580388017597	1.05369632561373	1.36158877105149	0.757421373961831	1.07010990408977	1.38279843421771	0.765414388110736	1.08170873581356	1.39741505710112	0.847226217928531	9.75341950652095	-0.788032973322522	20.255781526048	0.428761761300192	0.508204002540157	0.385905228548276	0.455360402253707	0.536277077196212	0.411707642696226	0.454663390517178	0.534794952246634	0.413104576901038	0.00500910745589748	0.00513400730316504	0.00519647528413443
219	9.86818893304458	0.18	0.466837390976764	0.313759509255654	0.619915272697874	0.258497037788806	8.95432146229305	6.58651172098086	11.3221312036052	8.3	5.88	13.42	0.749153829097047	1.01846994199894	1.28778605490083	0.761300968254755	1.03498390165969	1.30866683506462	0.76303641818957	1.03787999693286	1.31300243322164	0.466837390976764	10.9904858241361	0.479809121445147	22.129939947445	0.428761761300192	0.508204002540157	0.385905228548276	0.455360402253707	0.536277077196212	0.411707642696226	0.454663390517178	0.534794952246634	0.413104576901038	0.00500910745589748	0.00513400730316504	0.00519647528413443
219	9.86818893304458	0.18	0.513410602492722	0.340996498994319	0.685824705991124	0.40258211700652	11.8144556412822	9.56741438015164	14.0614969024128	7.98	5.37	13.16	1.13002250016327	1.39542411056499	1.66082572096671	1.15090625538226	1.4212127081792	1.69151916097614	1.147052598743	1.41700394876782	1.68671492224318	0.513410602492722	10.4535767318905	-2.23168763465747	18.8157971197875	0.428761761300192	0.508204002540157	0.385905228548276	0.455360402253707	0.536277077196212	0.411707642696226	0.454663390517178	0.534794952246634	0.413104576901038	0.00500910745589748	0.00513400730316504	0.00519647528413443
219	9.86818893304458	0.18	0.557101507795664	0.368466753697253	0.745736261894076	0.241209256925434	8.01761705171146	5.79740325434097	10.237830849082	8.84	5.86	14.13	0.621265782471938	0.859190039516772	1.09711429656161	0.62922818138522	0.870201773994937	1.11117536660465	0.627895670914154	0.868852810958062	1.10982662965701	0.557101507795664	11.0953464185724	0.702935400352839	22.6834628595303	0.428761761300192	0.508204002540157	0.385905228548276	0.455360402253707	0.536277077196212	0.411707642696226	0.454663390517178	0.534794952246634	0.413104576901038	0.00500910745589748	0.00513400730316504	0.00519647528413443
219	9.86818893304458	0.18	0.579119488127909	0.383779541389893	0.774459434865925	0.195731739867551	7.21570374021184	4.93203034706194	9.49937713336173	8.54	5.86	12.24	0.546366528045842	0.799350109898548	1.05233369175125	0.554388714110459	0.811086801264532	1.06778488841861	0.560267401694489	0.82049305533763	1.07937751308192	0.579119488127909	10.1493713527128	1.85082422564467	23.1980096617973	0.428761761300192	0.508204002540157	0.385905228548276	0.455360402253707	0.536277077196212	0.411707642696226	0.454663390517178	0.534794952246634	0.413104576901038	0.00500910745589748	0.00513400730316504	0.00519647528413443
219	9.86818893304458	0.18	0.586230658050949	0.388219328870377	0.784241987231522	0.244228464301774	8.47187694704374	6.1450599536675	10.79869394042	8.52	5.37	13.28	0.68206258800188	0.940324481665224	1.19858637532857	0.692152740875376	0.95423525457316	1.21631776827094	0.689390195074442	0.949319089815026	1.21041579157747	0.586230658050949	10.5432267832533	-2.53583095326989	18.758925578806	0.428761761300192	0.508204002540157	0.385905228548276	0.455360402253707	0.536277077196212	0.411707642696226	0.454663390517178	0.534794952246634	0.413104576901038	0.00500910745589748	0.00513400730316504	0.00519647528413443
219	9.86818893304458	0.18	0.60776166763628	0.403130841005222	0.812392494267337	0.221686351023041	8.4665931758835	5.98973009622915	10.9434562555378	8.7	5.75	12.92	0.651654697026268	0.921125847448194	1.19059699787012	0.660555247126378	0.933706938002949	1.20685862887952	0.663258802016966	0.93874799628109	1.21229098484248	0.60776166763628	11.0042676884649	-0.0921625648808896	21.6222453471688	0.428761761300192	0.508204002540157	0.385905228548276	0.455360402253707	0.536277077196212	0.411707642696226	0.454663390517178	0.534794952246634	0.413104576901038	0.00500910745589748	0.00513400730316504	0.00519647528413443
219	9.86818893304458	0.18	0.612120441744117	0.407445812309416	0.816795071178818	0.246098271047489	8.56802525794418	6.22665936306614	10.9093911528222	7.6	5.13	11.82	0.76998529141536	1.05951731745988	1.34904934350441	0.786437580632197	1.0821560425517	1.37787450447121	0.788285202220218	1.08506186783072	1.38185466888828	0.612120441744117	9.53538887118226	0.517450537252314	20.8849822456444	0.428761761300192	0.508204002540157	0.385905228548276	0.455360402253707	0.536277077196212	0.411707642696226	0.454663390517178	0.534794952246634	0.413104576901038	0.00500910745589748	0.00513400730316504	0.00519647528413443
219	9.86818893304458	0.18	0.634507664096515	0.42203484013052	0.84698048806251	0.237363491728849	8.28659894981153	5.96753023601683	10.6056676636062	7.37	5.01	12.36	0.759139767594869	1.05415248052613	1.34916519345739	0.776767520869403	1.07863063413324	1.38049374739707	0.774213679130418	1.07451253525709	1.37511045271777	0.634507664096515	9.41418184149883	-0.846185662272591	19.5377103981298	0.428761761300192	0.508204002540157	0.385905228548276	0.455360402253707	0.536277077196212	0.411707642696226	0.454663390517178	0.534794952246634	0.413104576901038	0.00500910745589748	0.00513400730316504	0.00519647528413443
219	9.86818893304458	0.18	0.635654549536283	0.422722774774826	0.848586324297739	0.23288480410264	8.19666091534668	5.87401959472369	10.5193022359697	7.1	5.23	10.97	0.773966342487519	1.07999974582306	1.3860331491586	0.793780735138787	1.1076489313913	1.42151712764381	0.801982728588673	1.11900041318322	1.43720976046462	0.635654549536283	9.09772013158955	0.776067669046214	20.8997455893786	0.428761761300192	0.508204002540157	0.385905228548276	0.455360402253707	0.536277077196212	0.411707642696226	0.454663390517178	0.534794952246634	0.413104576901038	0.00500910745589748	0.00513400730316504	0.00519647528413443
219	9.86818893304458	0.18	0.638437884929186	0.423570007365299	0.853305762493073	0.21928734588583	7.87048259159273	5.55188357175014	10.1890816114353	8.16	5.82	13.5	0.641544089149372	0.909468204823621	1.17739232049787	0.652549185396816	0.925069291790761	1.19758939818471	0.653393936555251	0.927243220005363	1.19944581431958	0.638437884929186	10.3616762313165	0.759499961635118	22.0779264601372	0.428761761300192	0.508204002540157	0.385905228548276	0.455360402253707	0.536277077196212	0.411707642696226	0.454663390517178	0.534794952246634	0.413104576901038	0.00500910745589748	0.00513400730316504	0.00519647528413443
219	9.86818893304458	0.18	0.643439335231003	0.43120532420113	0.855673346260877	0.224224388761635	7.56493557266716	5.36799994480146	9.76187120053286	8.2	5.49	12.82	0.617622177803983	0.870393448469069	1.12316471913415	0.628057498478325	0.885099582856787	1.14214166723525	0.628713816108063	0.885398955855918	1.14385949219082	0.643439335231003	10.2428680736302	0.725611196220802	21.7514892535636	0.428761761300192	0.508204002540157	0.385905228548276	0.455360402253707	0.536277077196212	0.411707642696226	0.454663390517178	0.534794952246634	0.413104576901038	0.00500910745589748	0.00513400730316504	0.00519647528413443
219	9.86818893304458	0.18	0.646035440362589	0.43017877297983	0.861892107745347	0.224666220396634	8.17044476815236	5.80067244324656	10.5402170930582	7.8	5.21	12.13	0.699833204178188	0.985738911755673	1.27164461933316	0.713688819353392	1.00525501779775	1.29682121624212	0.716103402052623	1.00685957321747	1.29860795678288	0.646035440362589	9.83784810387335	0.0907625579055189	20.8316795960733	0.428761761300192	0.508204002540157	0.385905228548276	0.455360402253707	0.536277077196212	0.411707642696226	0.454663390517178	0.534794952246634	0.413104576901038	0.00500910745589748	0.00513400730316504	0.00519647528413443
219	9.86818893304458	0.18	0.647969444387816	0.434949165278262	0.860989723497371	0.291191170368403	8.70310254492949	6.58310664661185	10.8230984432471	8.18	5.37	13.15	0.759497663618613	1.00408308780918	1.24866851199974	0.772453863111958	1.02121164714084	1.26996943116972	0.76984596445901	1.01819711261567	1.26558162533555	0.647969444387816	10.1238354272697	1.14116654706624	22.0619245198048	0.428761761300192	0.508204002540157	0.385905228548276	0.455360402253707	0.536277077196212	0.411707642696226	0.454663390517178	0.534794952246634	0.413104576901038	0.00500910745589748	0.00513400730316504	0.00519647528413443
219	9.86818893304458	0.18	0.659163974069921	0.440021138547036	0.878306809592805	0.266980395156782	9.06129387808742	6.71709860099486	11.40548915518	8.57	5.39	12.66	0.741161926487399	0.999819479523059	1.25847703255872	0.751875912671458	1.01427253182828	1.27666915098511	0.752352794062774	1.01482513977406	1.27729592120265	0.659163974069921	10.0475785043519	0.634066340251635	21.7834478405909	0.428761761300192	0.508204002540157	0.385905228548276	0.455360402253707	0.536277077196212	0.411707642696226	0.454663390517178	0.534794952246634	0.413104576901038	0.00500910745589748	0.00513400730316504	0.00519647528413443
219	9.86818893304458	0.18	0.659509979960526	0.44156540489543	0.877454555025622	0.279818986600838	9.76709175241469	7.32066074184412	12.2135227629852	8.58	5.56	12.5	0.806862832676383	1.07650164326263	1.34614045384888	0.818475564951147	1.09199513840243	1.36551471185371	0.822794760105391	1.09648263385621	1.372240769619	0.659509979960526	10.1168664368255	-0.208698894377791	20.9428884699348	0.428761761300192	0.508204002540157	0.385905228548276	0.455360402253707	0.536277077196212	0.411707642696226	0.454663390517178	0.534794952246634	0.413104576901038	0.00500910745589748	0.00513400730316504	0.00519647528413443
219	9.86818893304458	0.18	0.662064507415517	0.439263278543905	0.884865736287128	0.19448208182531	7.98984318813165	5.45108391550974	10.5286024607536	8.75	5.69	12.76	0.589620739356707	0.864227614351412	1.13883448934612	0.597482500908406	0.875750871552028	1.15401924219565	0.600549919874514	0.879886674164442	1.15987462306809	0.662064507415517	10.5888583763268	0.000622478301981929	21.49403631224	0.428761761300192	0.508204002540157	0.385905228548276	0.455360402253707	0.536277077196212	0.411707642696226	0.454663390517178	0.534794952246634	0.413104576901038	0.00500910745589748	0.00513400730316504	0.00519647528413443
219	9.86818893304458	0.18	0.663314283162171	0.438549626579336	0.888078939745006	0.240624548749947	8.24335866223669	5.95698100185026	10.5297363226231	9.23	5.68	12.77	0.612565645012216	0.84767742492911	1.082789204846	0.619050959907774	0.856651899869524	1.09425283983127	0.622164859853245	0.860695730884262	1.09883978011422	0.663314283162171	10.494132629137	0.108445176373035	21.3789302810183	0.428761761300192	0.508204002540157	0.385905228548276	0.455360402253707	0.536277077196212	0.411707642696226	0.454663390517178	0.534794952246634	0.413104576901038	0.00500910745589748	0.00513400730316504	0.00519647528413443
219	9.86818893304458	0.18	0.663492432359404	0.440140387563706	0.886844477155102	0.228130286739882	8.39631448983065	5.98499539337198	10.8076335862893	8.58	5.66	12.9	0.659611460227133	0.925364999828866	1.1911185394306	0.669102718121344	0.938680229155882	1.20825774019042	0.671407802968767	0.941459402554377	1.21279055190342	0.663492432359404	10.6493715227765	0.0894431570149099	21.5206327389312	0.428761761300192	0.508204002540157	0.385905228548276	0.455360402253707	0.536277077196212	0.411707642696226	0.454663390517178	0.534794952246634	0.413104576901038	0.00500910745589748	0.00513400730316504	0.00519647528413443
219	9.86818893304458	0.18	0.664421028291819	0.441935877542384	0.886906179041253	0.235418016555762	9.45484562058577	6.79453660977864	12.1151546313929	7.5	5.4	10.85	0.850678916803525	1.1837507534346	1.51682259006568	0.869538980251771	1.20999521991389	1.55045145957601	0.880819418058377	1.22778928991396	1.57180778228988	0.664421028291819	9.51064840150982	1.86957227482083	22.3270459300593	0.428761761300192	0.508204002540157	0.385905228548276	0.455360402253707	0.536277077196212	0.411707642696226	0.454663390517178	0.534794952246634	0.413104576901038	0.00500910745589748	0.00513400730316504	0.00519647528413443
219	9.86818893304458	0.18	0.664527780990155	0.443695563799026	0.885359998181285	0.186900288057988	7.48110943316317	5.04487886908161	9.91733999724472	7.07	5.12	12.66	0.667687422442074	0.990121428890742	1.31255543533941	0.684986955466805	1.01577510721666	1.34656325896651	0.681842583785479	1.0120638386401	1.33996221315732	0.664527780990155	9.7416963046049	0.650728704074436	21.3025007089346	0.428761761300192	0.508204002540157	0.385905228548276	0.455360402253707	0.536277077196212	0.411707642696226	0.454663390517178	0.534794952246634	0.413104576901038	0.00500910745589748	0.00513400730316504	0.00519647528413443
219	9.86818893304458	0.18	0.665235332973019	0.442199298935418	0.888271367010619	0.230436060692128	7.95298185211744	5.6838350869435	10.2221286172914	8.55	5.82	13.04	0.62881782309829	0.879859577009295	1.1309013309203	0.638003005398932	0.89271174232162	1.14742047924431	0.640776797809189	0.897358447340395	1.1536806557071	0.665235332973019	10.3030034320436	0.809064635142095	22.1299088351722	0.428761761300192	0.508204002540157	0.385905228548276	0.455360402253707	0.536277077196212	0.411707642696226	0.454663390517178	0.534794952246634	0.413104576901038	0.00500910745589748	0.00513400730316504	0.00519647528413443
219	9.86818893304458	0.18	0.671722032195113	0.445240004016596	0.898204060373629	0.268709542739639	9.69491835458637	7.19783508003924	12.1920016291335	7.19	5.1	10.33	0.937309509751739	1.26248226987314	1.58765502999455	0.960549649523599	1.29378491228325	1.62702017504289	0.97335379459299	1.31071234344472	1.64813933289776	0.671722032195113	9.12206906289277	1.0231781933799	21.2231494673442	0.428761761300192	0.508204002540157	0.385905228548276	0.455360402253707	0.536277077196212	0.411707642696226	0.454663390517178	0.534794952246634	0.413104576901038	0.00500910745589748	0.00513400730316504	0.00519647528413443
219	9.86818893304458	0.18	0.671842487210202	0.446384999148077	0.897299975272326	0.303034987296331	10.1237753188451	7.7266702978793	12.5208803398109	7.88	4.92	12.5	0.923255109337137	1.20968372255645	1.49611233577576	0.940978471906006	1.23290554173914	1.52483261157228	0.934199968159586	1.22391591150299	1.51403161511747	0.671842487210202	10.0000446483179	-0.266638081882781	20.4390025840381	0.428761761300192	0.508204002540157	0.385905228548276	0.455360402253707	0.536277077196212	0.411707642696226	0.454663390517178	0.534794952246634	0.413104576901038	0.00500910745589748	0.00513400730316504	0.00519647528413443
219	9.86818893304458	0.18	0.675093223154083	0.447411208776551	0.902775237531615	0.207366510232757	7.81041818895535	5.42630621648728	10.1945301614234	7.44	5.06	11.32	0.684295070949508	0.984948223621698	1.28560137629389	0.699790066101084	1.0072511286074	1.31471219111372	0.703238261880377	1.01187129042449	1.32190150996344	0.675093223154083	9.4956911309416	1.97148192239099	22.4230787578285	0.428761761300192	0.508204002540157	0.385905228548276	0.455360402253707	0.536277077196212	0.411707642696226	0.454663390517178	0.534794952246634	0.413104576901038	0.00500910745589748	0.00513400730316504	0.00519647528413443
219	9.86818893304458	0.18	0.67813832988315	0.45445293935692	0.901823720409381	0.269647633441583	8.72542035365356	6.48339905469896	10.9674416526082	8.82	5.67	12.59	0.696553142132617	0.937427869623472	1.17830259711433	0.705578713297533	0.949574569476635	1.19357042565574	0.709304697731927	0.954733932974011	1.20103801198199	0.67813832988315	10.3797341823742	-0.587904640609659	20.6835604486962	0.428761761300192	0.508204002540157	0.385905228548276	0.455360402253707	0.536277077196212	0.411707642696226	0.454663390517178	0.534794952246634	0.413104576901038	0.00500910745589748	0.00513400730316504	0.00519647528413443
219	9.86818893304458	0.18	0.678679771331399	0.455691080582166	0.901668462080632	0.218248552929786	8.46712000051637	5.96516302648704	10.9690769745457	8.76	5.55	14.59	0.644739743557237	0.915161706991301	1.18558367042536	0.653309303169284	0.927325580680016	1.20134185819075	0.646247194154791	0.916888333642557	1.18831835795777	0.678679771331399	11.1377464753091	1.06426966979483	23.0942240393271	0.428761761300192	0.508204002540157	0.385905228548276	0.455360402253707	0.536277077196212	0.411707642696226	0.454663390517178	0.534794952246634	0.413104576901038	0.00500910745589748	0.00513400730316504	0.00519647528413443
219	9.86818893304458	0.18	0.679510362889682	0.451658025608872	0.907362700170492	0.222291234277413	8.13663968388159	5.76046768172638	10.5128116860368	8.11	5.37	13.96	0.670041937636684	0.946431803954788	1.22282167027289	0.681800957538887	0.963041376869039	1.24428179619919	0.675512074901835	0.953742971448628	1.23226712373169	0.679510362889682	10.487006659567	-0.810741973940921	20.6436730333247	0.428761761300192	0.508204002540157	0.385905228548276	0.455360402253707	0.536277077196212	0.411707642696226	0.454663390517178	0.534794952246634	0.413104576901038	0.00500910745589748	0.00513400730316504	0.00519647528413443
219	9.86818893304458	0.18	0.69623226493855	0.464413689654798	0.928050840222303	0.224534631890399	8.73179573907777	6.19825107315808	11.2653404049975	7.61	4.99	12.29	0.764885296387764	1.07753333852592	1.39018138066408	0.781126546451693	1.10041322455049	1.41969990264929	0.778111746783533	1.09519852223409	1.41433915360372	0.69623226493855	9.94027852397988	-2.06203060975556	18.7157431277973	0.428761761300192	0.508204002540157	0.385905228548276	0.455360402253707	0.536277077196212	0.411707642696226	0.454663390517178	0.534794952246634	0.413104576901038	0.00500910745589748	0.00513400730316504	0.00519647528413443
219	9.86818893304458	0.18	0.704334639319949	0.466963215538031	0.941706063101867	0.282153793161575	9.57669382612551	7.19177378635024	11.9616138659008	7.46	4.82	12.22	0.904237265345322	1.20409841767004	1.50395956999475	0.92453565589389	1.23112811538045	1.53772057486702	0.918383098621812	1.22209172925144	1.52671195429447	0.704334639319949	9.22904337192671	0.702306737598524	20.877113196015	0.428761761300192	0.508204002540157	0.385905228548276	0.455360402253707	0.536277077196212	0.411707642696226	0.454663390517178	0.534794952246634	0.413104576901038	0.00500910745589748	0.00513400730316504	0.00519647528413443
219	9.86818893304458	0.18	0.704363482803394	0.472510812957237	0.936216152649552	0.205668476481758	7.57203681188438	5.24868374685323	9.89538987691553	8.22	5.22	12.95	0.602655956220049	0.869424279589234	1.13619260295842	0.612764745257057	0.884007768784538	1.15525079231202	0.609689333656483	0.879408582561692	1.14991766682493	0.704363482803394	9.88085955585354	0.585616103958927	21.4840349056068	0.428761761300192	0.508204002540157	0.385905228548276	0.455360402253707	0.536277077196212	0.411707642696226	0.454663390517178	0.534794952246634	0.413104576901038	0.00500910745589748	0.00513400730316504	0.00519647528413443
219	9.86818893304458	0.18	0.707875247870001	0.471309425104696	0.944441070635307	0.183040339187558	8.45432534589126	5.66569262667186	11.2429580651107	7.95	5.94	11.82	0.671314222789581	1.00173257230178	1.33215092181398	0.683851751820526	1.02044102622711	1.3570303006337	0.694881648104631	1.03614530027674	1.37721169397245	0.707875247870001	10.0721618252407	0.327340338864149	21.562558988801	0.428761761300192	0.508204002540157	0.385905228548276	0.455360402253707	0.536277077196212	0.411707642696226	0.454663390517178	0.534794952246634	0.413104576901038	0.00500910745589748	0.00513400730316504	0.00519647528413443
219	9.86818893304458	0.18	0.72128059098367	0.480231293290319	0.96232988867702	0.228800903958643	8.15157447996141	5.81499073827779	10.488158221645	8.61	5.36	11.82	0.638664176457724	0.895292673092072	1.15192116972642	0.647728613940384	0.907999389333676	1.16827016472697	0.65212975320738	0.91389857068233	1.17599961064731	0.72128059098367	9.68168717439476	0.150885000308411	21.0042356647123	0.428761761300192	0.508204002540157	0.385905228548276	0.455360402253707	0.536277077196212	0.411707642696226	0.454663390517178	0.534794952246634	0.413104576901038	0.00500910745589748	0.00513400730316504	0.00519647528413443
219	9.86818893304458	0.18	0.72302707272514	0.478915338467528	0.967138806982752	0.215155237972751	8.71684014447387	6.1175158642113	11.3161644247365	7.7	5.56	12.79	0.747121636464841	1.06457261707181	1.38202359767878	0.762489456130309	1.08647020268768	1.41045094924505	0.764117745278288	1.08903906452475	1.41425360391918	0.72302707272514	9.94821017444547	-0.86961523400079	20.1305401099248	0.428761761300192	0.508204002540157	0.385905228548276	0.455360402253707	0.536277077196212	0.411707642696226	0.454663390517178	0.534794952246634	0.413104576901038	0.00500910745589748	0.00513400730316504	0.00519647528413443
219	9.86818893304458	0.18	0.723472265272718	0.485218924081928	0.961725606463509	0.261358785716545	9.3542047719022	6.89898399433489	11.8094255494695	7.25	4.61	10.89	0.891209979644985	1.20837512468612	1.52554026972726	0.912821516236493	1.23767780735337	1.56253409847025	0.912858906372942	1.2368756844132	1.56218825298858	0.723472265272718	9.32138632918346	-0.244090653208153	19.8107839193087	0.428761761300192	0.508204002540157	0.385905228548276	0.455360402253707	0.536277077196212	0.411707642696226	0.454663390517178	0.534794952246634	0.413104576901038	0.00500910745589748	0.00513400730316504	0.00519647528413443
219	9.86818893304458	0.18	0.729933048640776	0.484715489993589	0.975150607287963	0.217894305642874	8.46793125400501	5.96313405637762	10.9727284516324	8.99	5.5	12.8	0.629058621964155	0.893292875050245	1.15752712813633	0.636579221979688	0.90397248133082	1.17136574068195	0.637769188905233	0.905206021150843	1.17269205627036	0.729933048640776	10.1716661143508	-0.0347837395535495	21.3630973020347	0.428761761300192	0.508204002540157	0.385905228548276	0.455360402253707	0.536277077196212	0.411707642696226	0.454663390517178	0.534794952246634	0.413104576901038	0.00500910745589748	0.00513400730316504	0.00519647528413443
219	9.86818893304458	0.18	0.732611299933351	0.488784579022897	0.976438020843805	0.202382892635323	7.83971165557486	5.40976979990794	10.2696535112418	8.61	4.73	13.17	0.594219204973048	0.861128550659014	1.12803789634498	0.602656286739534	0.873355371893605	1.14405445704768	0.592557283622449	0.858115964716543	1.12491008036218	0.732611299933351	9.78424712663179	0.576741650989807	21.3607207500136	0.428761761300192	0.508204002540157	0.385905228548276	0.455360402253707	0.536277077196212	0.411707642696226	0.454663390517178	0.534794952246634	0.413104576901038	0.00500910745589748	0.00513400730316504	0.00519647528413443
219	9.86818893304458	0.18	0.736626460582558	0.494775398417363	0.978477522747752	0.281524017427028	10.0694509455146	7.55791352161691	12.5809883694123	7.21	5.12	10.93	0.981592938618548	1.30778182571325	1.63397071280795	1.00575387360289	1.33997157608902	1.67418927857516	1.01488156761607	1.35205701429824	1.68932932550527	0.736626460582558	9.26492338779036	0.682485682338271	20.8703407151959	0.428761761300192	0.508204002540157	0.385905228548276	0.455360402253707	0.536277077196212	0.411707642696226	0.454663390517178	0.534794952246634	0.413104576901038	0.00500910745589748	0.00513400730316504	0.00519647528413443
219	9.86818893304458	0.18	0.740110028489216	0.490883197338723	0.989336859639709	0.211604213835365	8.78155785269444	6.13508758256072	11.4280281228282	7.87	5.25	11.04	0.733895462299387	1.05047326110413	1.36705105990887	0.748034597745708	1.07071154364501	1.39338848954432	0.755931658881876	1.08221088013476	1.40770745317032	0.740110028489216	9.29883302735225	-1.00064918619416	19.448369018745	0.428761761300192	0.508204002540157	0.385905228548276	0.455360402253707	0.536277077196212	0.411707642696226	0.454663390517178	0.534794952246634	0.413104576901038	0.00500910745589748	0.00513400730316504	0.00519647528413443
219	9.86818893304458	0.18	0.750808994912354	0.501383612309921	1.00023437751479	0.252785094669712	9.1002142314433	6.65743561331124	11.5429928495754	7.09	4.42	11.36	0.878132234974199	1.20034078073895	1.52254932650371	0.900678526019708	1.2311598664284	1.56164120683709	0.894290380416256	1.22058946830842	1.54900047368404	0.750808994912354	9.16773545348177	1.2138118790039	21.1490380775667	0.428761761300192	0.508204002540157	0.385905228548276	0.455360402253707	0.536277077196212	0.411707642696226	0.454663390517178	0.534794952246634	0.413104576901038	0.00500910745589748	0.00513400730316504	0.00519647528413443
219	9.86818893304458	0.18	0.755704587081487	0.505122759334753	1.00628641482822	0.244779043712981	8.38759713541192	6.08735834162679	10.6878359291971	7.45	4.77	11.67	0.766968292249351	1.05678369663766	1.34659910102596	0.784289929225756	1.0806506853264	1.37701144142704	0.78155744407002	1.07660496568504	1.37188518571937	0.755704587081487	8.78480515909802	1.18829855381388	20.9525588954338	0.428761761300192	0.508204002540157	0.385905228548276	0.455360402253707	0.536277077196212	0.411707642696226	0.454663390517178	0.534794952246634	0.413104576901038	0.00500910745589748	0.00513400730316504	0.00519647528413443
219	9.86818893304458	0.18	0.765058562177744	0.505784801419271	1.02433232293622	0.252939127800227	10.4465342806003	7.64350469158534	13.2495638696152	9.08	5.77	14.19	0.79871465676374	1.09161966649748	1.38452467623122	0.807854339134733	1.10411105743068	1.40036777572664	0.805059325364941	1.10023032632569	1.39550480254933	0.765058562177744	10.8066287892865	-0.342906881978142	21.5736670931986	0.428761761300192	0.508204002540157	0.385905228548276	0.455360402253707	0.536277077196212	0.411707642696226	0.454663390517178	0.534794952246634	0.413104576901038	0.00500910745589748	0.00513400730316504	0.00519647528413443
219	9.86818893304458	0.18	0.768306722556239	0.508040109861212	1.02857333525127	0.238196342365468	9.33101323459441	6.72565018491055	11.9363762842783	8.34	5.35	12.66	0.761812443005478	1.05692115892545	1.35202987484542	0.773979134397671	1.0738009482812	1.37362276216474	0.77429220910945	1.07369798664547	1.37376500853705	0.768306722556239	9.9565385133971	-0.0241379769170993	21.2071181627451	0.428761761300192	0.508204002540157	0.385905228548276	0.455360402253707	0.536277077196212	0.411707642696226	0.454663390517178	0.534794952246634	0.413104576901038	0.00500910745589748	0.00513400730316504	0.00519647528413443
219	9.86818893304458	0.18	0.768758434332776	0.514241013685998	1.02327585497955	0.178029952957947	7.07203284491176	4.69950571122382	9.4445599785997	9	5.53	12.91	0.495202198470994	0.74520309744392	0.995203996416846	0.50109241048818	0.754066960030478	1.00704150957278	0.501865451052801	0.754859470709358	1.00808292473577	0.768758434332776	9.98560299827513	0.99566000333573	22.2402008545164	0.428761761300192	0.508204002540157	0.385905228548276	0.455360402253707	0.536277077196212	0.411707642696226	0.454663390517178	0.534794952246634	0.413104576901038	0.00500910745589748	0.00513400730316504	0.00519647528413443
219	9.86818893304458	0.18	0.770362997349392	0.512742033615674	1.02798396108311	0.206726161548449	8.40236199515225	5.83255388631978	10.9721701039847	7.31	5.64	11.26	0.747660325654766	1.07707752521574	1.40649472477672	0.765402790780734	1.10263727444059	1.43987175810045	0.776979043804191	1.11918109403827	1.46041624034774	0.770362997349392	9.20965170850947	0.176146013935518	20.721990065135	0.428761761300192	0.508204002540157	0.385905228548276	0.455360402253707	0.536277077196212	0.411707642696226	0.454663390517178	0.534794952246634	0.413104576901038	0.00500910745589748	0.00513400730316504	0.00519647528413443
219	9.86818893304458	0.18	0.77188020808223	0.51208748265653	1.03167293350793	0.252739146107235	9.6226995875157	7.03935554451651	12.2060436305149	8.24	5.67	12.19	0.806490660336972	1.10246133974653	1.39843201915609	0.819913404165893	1.12081004094355	1.4217066777212	0.827482880641235	1.12985735074184	1.4336736954171	0.77188020808223	9.82196278025338	-0.990485239508941	19.986445722812	0.428761761300192	0.508204002540157	0.385905228548276	0.455360402253707	0.536277077196212	0.411707642696226	0.454663390517178	0.534794952246634	0.413104576901038	0.00500910745589748	0.00513400730316504	0.00519647528413443
219	9.86818893304458	0.18	0.773756578655302	0.517842073620846	1.02967108368976	0.22123475588584	7.98072344972904	5.64293975067284	10.3185071487852	7.17	4.97	11.23	0.736762829925122	1.04199241059965	1.34722199127417	0.755162677601677	1.06801503396829	1.3808673903349	0.758160950061245	1.07205712354219	1.38605535961044	0.773756578655302	9.00812360917997	-0.809972965057445	19.1862919985475	0.428761761300192	0.508204002540157	0.385905228548276	0.455360402253707	0.536277077196212	0.411707642696226	0.454663390517178	0.534794952246634	0.413104576901038	0.00500910745589748	0.00513400730316504	0.00519647528413443
219	9.86818893304458	0.18	0.781107676129336	0.518370808067912	1.04384454419076	0.256828703089277	10.3139016551122	7.57465504989119	13.0531482603333	7.9	5.13	11.62	0.903253549437555	1.22990000431291	1.55654645918827	0.920479084173544	1.25335486398025	1.58623064378696	0.923337969849479	1.25848712521766	1.59238423222569	0.781107676129336	9.70068333898812	0.292756536193741	21.0440701350761	0.428761761300192	0.508204002540157	0.385905228548276	0.455360402253707	0.536277077196212	0.411707642696226	0.454663390517178	0.534794952246634	0.413104576901038	0.00500910745589748	0.00513400730316504	0.00519647528413443
219	9.86818893304458	0.18	0.781223415459247	0.520815593254727	1.04163123766377	0.263387569970606	8.94756355498231	6.61135216348239	11.2837749464822	7.69	5.05	11.32	0.808713503802585	1.09448344213366	1.38025338046474	0.825429788214214	1.11710665346437	1.40878351871454	0.829507374388784	1.12262478056912	1.41583159384043	0.781223415459247	9.06368081800677	0.53512989374483	20.6643655456348	0.428761761300192	0.508204002540157	0.385905228548276	0.455360402253707	0.536277077196212	0.411707642696226	0.454663390517178	0.534794952246634	0.413104576901038	0.00500910745589748	0.00513400730316504	0.00519647528413443
219	9.86818893304458	0.18	0.784818323489994	0.526267436450619	1.04336921052937	0.227671295727071	9.7413890384626	6.94012982521106	12.5426482517141	7.9	5.56	12.23	0.827377316719257	1.16133336504501	1.49528941337076	0.843142771683767	1.18346226378978	1.52378175589579	0.849093105932046	1.19232603492102	1.53413643752824	0.784818323489994	9.67540486810123	0.210187866954137	21.2321985798623	0.428761761300192	0.508204002540157	0.385905228548276	0.455360402253707	0.536277077196212	0.411707642696226	0.454663390517178	0.534794952246634	0.413104576901038	0.00500910745589748	0.00513400730316504	0.00519647528413443
219	9.86818893304458	0.18	0.789744460064761	0.527510056089077	1.05197886404045	0.225821977460938	8.90829116771982	6.33305429996006	11.4835280354796	8.33	5.04	12.02	0.718308202221498	1.01039692863376	1.30248565504602	0.729836751044924	1.02661338041138	1.32339000977784	0.728833643357141	1.02590671938952	1.32194003844345	0.789744460064761	9.70858732479154	0.654044532680502	21.4400899142963	0.428761761300192	0.508204002540157	0.385905228548276	0.455360402253707	0.536277077196212	0.411707642696226	0.454663390517178	0.534794952246634	0.413104576901038	0.00500910745589748	0.00513400730316504	0.00519647528413443
219	9.86818893304458	0.18	0.79004138141035	0.526696514986727	1.05338624783397	0.273863614573835	9.80730015439905	7.3139868164021	12.300613492396	7.39	5.35	11.93	0.927876229681049	1.24418609426625	1.56049595885145	0.949253259385754	1.2728504810072	1.59644770262864	0.953272298412812	1.27914089329529	1.60626391346601	0.79004138141035	9.47553529872392	-1.39346803102532	19.0384655190288	0.428761761300192	0.508204002540157	0.385905228548276	0.455360402253707	0.536277077196212	0.411707642696226	0.454663390517178	0.534794952246634	0.413104576901038	0.00500910745589748	0.00513400730316504	0.00519647528413443
219	9.86818893304458	0.18	0.802303005719234	0.532282094988996	1.07232391644947	0.230595406229796	8.96835401307131	6.41065010865437	11.5260579174883	8	5.16	12.39	0.754925012116639	1.05612295901848	1.35732090592031	0.768739265530867	1.07544878603215	1.38215830653344	0.768065888054026	1.07330358263045	1.38040439701206	0.802303005719234	9.57003737923248	0.907886956151539	21.765487531335	0.428761761300192	0.508204002540157	0.385905228548276	0.455360402253707	0.536277077196212	0.411707642696226	0.454663390517178	0.534794952246634	0.413104576901038	0.00500910745589748	0.00513400730316504	0.00519647528413443
219	9.86818893304458	0.18	0.80806974162771	0.539688321257236	1.07645116199818	0.257531389777402	8.99432950770311	6.60993442005189	11.3787245953543	7.41	4.9	12.15	0.836883274032346	1.13877134745812	1.4406594208839	0.856053213504868	1.16485644018394	1.473659666863	0.852371662076377	1.15920697203527	1.46683843093132	0.80806974162771	9.24921929043308	0.712581162038639	20.9682535328198	0.428761761300192	0.508204002540157	0.385905228548276	0.455360402253707	0.536277077196212	0.411707642696226	0.454663390517178	0.534794952246634	0.413104576901038	0.00500910745589748	0.00513400730316504	0.00519647528413443
219	9.86818893304458	0.18	0.811956609635068	0.538538307476361	1.08537491179378	0.282143183293833	10.3020449507086	7.73642079770272	12.8676691037144	8.29	5.34	12.25	0.881388156926586	1.17368233309855	1.46597650927051	0.895764524984152	1.19282632666221	1.48988812834026	0.899273481552741	1.19639924956192	1.49350939557283	0.811956609635068	9.52445114520496	0.174090554607874	20.9749470966443	0.428761761300192	0.508204002540157	0.385905228548276	0.455360402253707	0.536277077196212	0.411707642696226	0.454663390517178	0.534794952246634	0.413104576901038	0.00500910745589748	0.00513400730316504	0.00519647528413443
219	9.86818893304458	0.18	0.824254057373068	0.552468414330979	1.09603970041516	0.275298555690539	10.1644917038814	7.5896607335225	12.7393226742403	8.03	5.02	10.94	0.891176866508887	1.19351314694622	1.49584942738356	0.90732652806907	1.21514166325446	1.52295679843985	0.914231598077221	1.22436128375501	1.5342245481415	0.824254057373068	9.35784859716382	0.743528508438838	21.24654883282	0.428761761300192	0.508204002540157	0.385905228548276	0.455360402253707	0.536277077196212	0.411707642696226	0.454663390517178	0.534794952246634	0.413104576901038	0.00500910745589748	0.00513400730316504	0.00519647528413443
219	9.86818893304458	0.18	0.831939596487833	0.552860642681468	1.1110185502942	0.223264735772155	9.52425292139911	6.75065932165974	12.2978465211385	8.18	4.91	11.76	0.778255482436834	1.09801157176029	1.41776766108375	0.791497441010326	1.11669415617453	1.44189087133872	0.790248943294102	1.11465589109825	1.4383090196504	0.831939596487833	9.19804476879663	0.570528538339086	20.9186479929909	0.428761761300192	0.508204002540157	0.385905228548276	0.455360402253707	0.536277077196212	0.411707642696226	0.454663390517178	0.534794952246634	0.413104576901038	0.00500910745589748	0.00513400730316504	0.00519647528413443
219	9.86818893304458	0.18	0.835207521335562	0.558178431577366	1.11223661109376	0.259448230661893	9.79100014770861	7.20835419594764	12.3736460994696	7.85	5.25	11.16	0.864201589076614	1.17383214757343	1.48346270607024	0.88097079078621	1.19660950450574	1.51224821822526	0.889260848468321	1.20774200517333	1.52586047334484	0.835207521335562	9.41901932736126	-0.395116132630267	20.0792102044405	0.428761761300192	0.508204002540157	0.385905228548276	0.455360402253707	0.536277077196212	0.411707642696226	0.454663390517178	0.534794952246634	0.413104576901038	0.00500910745589748	0.00513400730316504	0.00519647528413443
219	9.86818893304458	0.18	0.836266974900662	0.560804810814844	1.11172913898648	0.215188120957964	8.86904851616619	6.22459383058554	11.5135032017468	7.71	5.05	11.35	0.759137704722063	1.08164955286692	1.40416140101177	0.774685306744373	1.10380239374279	1.43291948074121	0.777886885818972	1.10962618175052	1.44031567293661	0.836266974900662	9.13707445628997	0.895773326294309	21.2059931480748	0.428761761300192	0.508204002540157	0.385905228548276	0.455360402253707	0.536277077196212	0.411707642696226	0.454663390517178	0.534794952246634	0.413104576901038	0.00500910745589748	0.00513400730316504	0.00519647528413443
219	9.86818893304458	0.18	0.843409318245101	0.563513981089033	1.12330465540117	0.238491690167472	8.62621825227212	6.2196033516329	11.0328331529113	8	4.69	11.11	0.732415745230089	1.01581687972056	1.29921801421103	0.745817408422297	1.03440418587234	1.32299096332238	0.745289080757493	1.03446669440913	1.32232776438348	0.843409318245101	8.97496499353647	-0.236412800682003	19.8543390366349	0.428761761300192	0.508204002540157	0.385905228548276	0.455360402253707	0.536277077196212	0.411707642696226	0.454663390517178	0.534794952246634	0.413104576901038	0.00500910745589748	0.00513400730316504	0.00519647528413443
219	9.86818893304458	0.18	0.845529199506793	0.562308199403353	1.12875019961023	0.221489034089065	8.86094140862983	6.26723043802579	11.4546523792339	6.75	4.5	10.62	0.865959889534864	1.22433982909508	1.5827197686553	0.891045440279611	1.25980710567769	1.62856877107577	0.890832809797769	1.25979024383993	1.62867597609301	0.845529199506793	8.43825503716881	1.04472086444624	20.3843366374587	0.428761761300192	0.508204002540157	0.385905228548276	0.455360402253707	0.536277077196212	0.411707642696226	0.454663390517178	0.534794952246634	0.413104576901038	0.00500910745589748	0.00513400730316504	0.00519647528413443
219	9.86818893304458	0.18	0.855047903483115	0.573371338844158	1.13672446812207	0.218812383410965	8.59260212865371	6.05775431159697	11.1274499457105	7.13	4.58	10.9	0.795004891728763	1.12767213286962	1.46033937401047	0.81513987744324	1.15623253862583	1.49732519980841	0.814508767260391	1.15567775017003	1.49646291922736	0.855047903483115	8.54628280008409	1.24951485530464	20.8624820266769	0.428761761300192	0.508204002540157	0.385905228548276	0.455360402253707	0.536277077196212	0.411707642696226	0.454663390517178	0.534794952246634	0.413104576901038	0.00500910745589748	0.00513400730316504	0.00519647528413443
219	9.86818893304458	0.18	0.871900285015382	0.58055847592238	1.16324209410838	0.201120391823446	9.11870566801103	6.28123569735461	11.9561756386675	7.01	4.95	10.85	0.837870916284101	1.21636866398744	1.59486641169077	0.860038220629776	1.24854977189692	1.63706132316405	0.866395991250404	1.25654191154028	1.64979748104844	0.871900285015382	8.60854240870794	-0.787608134904471	19.1321017090482	0.428761761300192	0.508204002540157	0.385905228548276	0.455360402253707	0.536277077196212	0.411707642696226	0.454663390517178	0.534794952246634	0.413104576901038	0.00500910745589748	0.00513400730316504	0.00519647528413443
219	9.86818893304458	0.18	0.874480613073801	0.580397315573346	1.16856391057426	0.23855297101212	9.42436808259096	6.79552214816281	12.0532140170191	7.76	4.91	11.41	0.82373027437623	1.14239011178766	1.46104994919909	0.84028300965572	1.16534626830461	1.49040952695349	0.842123483812529	1.16684630987503	1.4934423171282	0.874480613073801	9.03713196861004	-1.08568633805576	19.0130145708078	0.428761761300192	0.508204002540157	0.385905228548276	0.455360402253707	0.536277077196212	0.411707642696226	0.454663390517178	0.534794952246634	0.413104576901038	0.00500910745589748	0.00513400730316504	0.00519647528413443
219	9.86818893304458	0.18	0.898471038841252	0.598290181057476	1.19865189662503	0.183340420049421	8.54562957952869	5.72970547834862	11.3615536807088	8.22	5.55	12.38	0.657735992119002	0.980987272559213	1.30423855299942	0.668759693820442	0.997428688560735	1.32609768330103	0.671854937601426	1.00214985951358	1.33322435328641	0.898471038841252	9.44231044721334	0.670353920915679	21.5290933445718	0.428761761300192	0.508204002540157	0.385905228548276	0.455360402253707	0.536277077196212	0.411707642696226	0.454663390517178	0.534794952246634	0.413104576901038	0.00500910745589748	0.00513400730316504	0.00519647528413443
219	9.86818893304458	0.18	0.906638031969446	0.599820501713303	1.21345556222559	0.19923492217432	8.39197646072723	5.76522157493619	11.0187313465183	7.95	5.15	11.73	0.682777884134509	0.993865692252316	1.30495350037012	0.695509255106557	1.01239774069512	1.32928622628368	0.69737704510159	1.01555034879955	1.33366614979094	0.906638031969446	8.98691573020426	1.06493163662747	21.4598469969755	0.428761761300192	0.508204002540157	0.385905228548276	0.455360402253707	0.536277077196212	0.411707642696226	0.454663390517178	0.534794952246634	0.413104576901038	0.00500910745589748	0.00513400730316504	0.00519647528413443
219	9.86818893304458	0.19	0.513087328601964	0.345189813070601	0.680984844133328	0.301033548805721	9.86629599884868	7.51904075223297	12.2135512454644	8.02	5.58	11.03	0.883987071859616	1.15994558315599	1.43590409445236	0.900073712700759	1.18105406831997	1.46203442393918	0.913665096914534	1.19967611854507	1.48460707200159	0.513087328601964	9.72315640142793	0.830717603736576	21.5633266820947	0.428761761300192	0.508204002540157	0.385905228548276	0.455360402253707	0.536277077196212	0.411707642696226	0.454663390517178	0.534794952246634	0.413104576901038	0.00500910745589748	0.00513400730316504	0.00519647528413443
219	9.86818893304458	0.19	0.514415534287101	0.347544126496212	0.68128694207799	0.213559053913074	7.64423929511899	5.3539317719335	9.93454681830447	8.15	5.67	11.93	0.619326788355969	0.884262701457777	1.14919861455958	0.629990157941158	0.899487652442171	1.16898514694318	0.636641422438773	0.908479418669209	1.18204182425982	0.514415534287101	10.5943297176553	0.248586284846157	21.4316082748478	0.428761761300192	0.508204002540157	0.385905228548276	0.455360402253707	0.536277077196212	0.411707642696226	0.454663390517178	0.534794952246634	0.413104576901038	0.00500910745589748	0.00513400730316504	0.00519647528413443
219	9.86818893304458	0.19	0.52905411848604	0.358700479609985	0.699407757362095	0.219315391253731	7.81896679786237	5.51573268768086	10.1222009080439	7.81	5.11	11.42	0.664425648079725	0.941873432986814	1.2193212178939	0.677515686945278	0.960429549656695	1.24334341236811	0.681213453720804	0.965751254449794	1.24923226849405	0.52905411848604	10.5113664129701	-0.0074415688171027	20.9769544361846	0.428761761300192	0.508204002540157	0.385905228548276	0.455360402253707	0.536277077196212	0.411707642696226	0.454663390517178	0.534794952246634	0.413104576901038	0.00500910745589748	0.00513400730316504	0.00519647528413443
219	9.86818893304458	0.19	0.53683268536381	0.365845255768265	0.707820114959355	0.304415965883662	9.36796676672789	7.15705255046752	11.5788809829883	7.37	5.4	12.07	0.910260116852805	1.19145227223431	1.47264442761582	0.931383645371592	1.21910115587247	1.50681866637334	0.936712591518149	1.22564030462271	1.51412291356687	0.53683268536381	10.288535802194	-0.1511425318568	20.5510847729767	0.428761761300192	0.508204002540157	0.385905228548276	0.455360402253707	0.536277077196212	0.411707642696226	0.454663390517178	0.534794952246634	0.413104576901038	0.00500910745589748	0.00513400730316504	0.00519647528413443
219	9.86818893304458	0.19	0.553390399601791	0.373860775464901	0.732920023738681	0.278349727553225	8.72022293686626	6.52801856636	10.9124273073725	7.62	5.48	12.37	0.805076937185406	1.0754335794576	1.3457902217298	0.822139287281007	1.09822571694128	1.37431214660156	0.825449186544253	1.10272985865456	1.38201160339809	0.553390399601791	10.3551975104617	1.00348443540779	22.1206167283842	0.428761761300192	0.508204002540157	0.385905228548276	0.455360402253707	0.536277077196212	0.411707642696226	0.454663390517178	0.534794952246634	0.413104576901038	0.00500910745589748	0.00513400730316504	0.00519647528413443
219	9.86818893304458	0.19	0.560887176795471	0.38185784010619	0.739916513484752	0.237812176489025	7.99980391207591	5.76376805946019	10.2358397646916	7.54	4.51	11.27	0.717644880534257	0.996052974990267	1.27446106944628	0.733296919546595	1.01777717374899	1.30225742795138	0.730093064112585	1.01196874519801	1.29541094096075	0.560887176795471	9.5183472264567	0.535313453839359	20.560679284254	0.428761761300192	0.508204002540157	0.385905228548276	0.455360402253707	0.536277077196212	0.411707642696226	0.454663390517178	0.534794952246634	0.413104576901038	0.00500910745589748	0.00513400730316504	0.00519647528413443
219	9.86818893304458	0.19	0.563859234717705	0.382365569093878	0.745352900341532	0.299350097899563	9.15429849535631	6.96768833624662	11.340908654466	8.72	5.06	13.86	0.75661949513326	0.99406293330088	1.2315063714685	0.766873431471452	1.00753477495945	1.24819611844745	0.755134366202844	0.992827803350161	1.22914447517457	0.563859234717705	11.3461675608779	1.06741013265569	22.6035627849666	0.428761761300192	0.508204002540157	0.385905228548276	0.455360402253707	0.536277077196212	0.411707642696226	0.454663390517178	0.534794952246634	0.413104576901038	0.00500910745589748	0.00513400730316504	0.00519647528413443
219	9.86818893304458	0.19	0.567839843848935	0.385252882502742	0.750426805195128	0.310487709053946	10.2987096112813	7.90254266057209	12.6948765619905	8.19	5.41	12.33	0.910743716804634	1.18689458222942	1.46304544765421	0.926221579352232	1.20706555992959	1.48790954050696	0.928639732271009	1.2115827071799	1.49319020255027	0.567839843848935	10.9702237834396	0.0171472596932982	21.5345845070209	0.428761761300192	0.508204002540157	0.385905228548276	0.455360402253707	0.536277077196212	0.411707642696226	0.454663390517178	0.534794952246634	0.413104576901038	0.00500910745589748	0.00513400730316504	0.00519647528413443
219	9.86818893304458	0.19	0.572416956065924	0.386198278854029	0.758635633277819	0.263866872559635	8.52246921241772	6.29999541794897	10.7449430068865	7.57	5.14	12.53	0.78139756425828	1.05705421071837	1.33271085717846	0.798245221369145	1.07984528110862	1.36144534084809	0.796097130894476	1.07684475168936	1.35707298910929	0.572416956065924	10.2409922907387	-0.320441049786127	20.7268554910218	0.428761761300192	0.508204002540157	0.385905228548276	0.455360402253707	0.536277077196212	0.411707642696226	0.454663390517178	0.534794952246634	0.413104576901038	0.00500910745589748	0.00513400730316504	0.00519647528413443
219	9.86818893304458	0.19	0.573317784395467	0.391019270901293	0.755616297889641	0.32083819148953	9.96563080608272	7.7018527085153	12.2294089036501	9.39	5.55	14.66	0.779034325579473	1.0080131064318	1.23699188728412	0.786608754574907	1.01781386032728	1.24901896607965	0.777710173070963	1.00678306395778	1.2341997398634	0.573317784395467	11.5481543916773	0.210408341858871	22.2764806193745	0.428761761300192	0.508204002540157	0.385905228548276	0.455360402253707	0.536277077196212	0.411707642696226	0.454663390517178	0.534794952246634	0.413104576901038	0.00500910745589748	0.00513400730316504	0.00519647528413443
219	9.86818893304458	0.19	0.576910930453593	0.392705180799718	0.761116680107468	0.337108243923519	11.853985217389	9.25869179978866	14.4492786349894	7.93	5.33	12.16	1.09963928881508	1.407877933076	1.71611657733692	1.12033661639352	1.43437690511867	1.74841719384382	1.12340981838658	1.43861723213612	1.7530931418728	0.576910930453593	10.2822778142389	-0.135845069026746	21.0850579058528	0.428761761300192	0.508204002540157	0.385905228548276	0.455360402253707	0.536277077196212	0.411707642696226	0.454663390517178	0.534794952246634	0.413104576901038	0.00500910745589748	0.00513400730316504	0.00519647528413443
219	9.86818893304458	0.19	0.585013348018818	0.397534008639341	0.772492687398294	0.295303229325477	8.67054655221929	6.57933014143625	10.7617629630023	7.54	4.24	10.86	0.819421731970863	1.0798719809191	1.34032222986734	0.837308588211106	1.1034441100523	1.3695796318935	0.830957126545556	1.09453377052062	1.35935468390624	0.585013348018818	9.55599198008762	-0.836233919624129	19.0293019678479	0.428761761300192	0.508204002540157	0.385905228548276	0.455360402253707	0.536277077196212	0.411707642696226	0.454663390517178	0.534794952246634	0.413104576901038	0.00500910745589748	0.00513400730316504	0.00519647528413443
219	9.86818893304458	0.19	0.586057814038805	0.399993442414001	0.772122185663609	0.286839039606258	8.97169203255779	6.76300353437395	11.1803805307416	8.23	5.04	12.65	0.775258389279991	1.02844534664593	1.28163230401187	0.788186800796452	1.04559597003483	1.30300513927322	0.783716256885867	1.03965031622141	1.29538441756198	0.586057814038805	10.0877967447117	-0.00650058207771653	20.6977388420524	0.428761761300192	0.508204002540157	0.385905228548276	0.455360402253707	0.536277077196212	0.411707642696226	0.454663390517178	0.534794952246634	0.413104576901038	0.00500910745589748	0.00513400730316504	0.00519647528413443
219	9.86818893304458	0.19	0.586463394556671	0.397649665882733	0.775277123230609	0.302631931459702	9.22086504513432	7.03546583666992	11.4062642535987	7.73	4.93	12.06	0.85583580539075	1.12168073095743	1.38752565652411	0.873224908374071	1.14447134292081	1.41571777746755	0.870507002332364	1.14003866229209	1.41014413939551	0.586463394556671	9.80628607249878	-0.11747019682351	20.3819908414448	0.428761761300192	0.508204002540157	0.385905228548276	0.455360402253707	0.536277077196212	0.411707642696226	0.454663390517178	0.534794952246634	0.413104576901038	0.00500910745589748	0.00513400730316504	0.00519647528413443
219	9.86818893304458	0.19	0.597954867631217	0.407847165541866	0.788062569720569	0.229039285821304	8.30159391981242	5.92361455907809	10.6795732805467	8.14	5.49	12.08	0.686216226148731	0.961691277151482	1.23716632815423	0.698090748812184	0.978332715273503	1.25857468173482	0.702857312804315	0.985145838121938	1.26619841868854	0.597954867631217	10.5416438450135	-1.07512625188291	20.4633614106455	0.428761761300192	0.508204002540157	0.385905228548276	0.455360402253707	0.536277077196212	0.411707642696226	0.454663390517178	0.534794952246634	0.413104576901038	0.00500910745589748	0.00513400730316504	0.00519647528413443
219	9.86818893304458	0.19	0.603152216313594	0.40927130028924	0.797033132337947	0.289337797089344	9.1240486788417	6.89149413082182	11.3566032268616	8.47	5.22	13.53	0.769384846133023	1.01863321010239	1.26788157407176	0.781024922879922	1.0340441826503	1.28706344242068	0.773360684323421	1.02494376327277	1.27487744583506	0.603152216313594	10.6494650485824	0.830859064444704	22.2161317941357	0.428761761300192	0.508204002540157	0.385905228548276	0.455360402253707	0.536277077196212	0.411707642696226	0.454663390517178	0.534794952246634	0.413104576901038	0.00500910745589748	0.00513400730316504	0.00519647528413443
219	9.86818893304458	0.19	0.604240605940898	0.406386790194942	0.802094421686854	0.20311482676387	7.82816313165397	5.40728800225768	10.2490382610503	8.11	5.12	12.77	0.62909670512946	0.910747056802457	1.19239740847545	0.640145335560379	0.926742225056577	1.21333911455277	0.636706409160213	0.922358740375453	1.20775784396734	0.604240605940898	10.1730656105285	-0.476835600962587	20.6270663964371	0.428761761300192	0.508204002540157	0.385905228548276	0.455360402253707	0.536277077196212	0.411707642696226	0.454663390517178	0.534794952246634	0.413104576901038	0.00500910745589748	0.00513400730316504	0.00519647528413443
219	9.86818893304458	0.19	0.610577926736405	0.410835852372739	0.810320001100071	0.206606448195152	8.45195702938208	5.86603670658538	11.0378773521788	7.4	4.54	11.33	0.743153402819824	1.07075712973649	1.39836085665315	0.760206434890367	1.09532763645	1.43044883800964	0.755967658548279	1.08903868401557	1.4223455743096	0.610577926736405	9.26799372838983	1.50537868970076	21.4704017111277	0.428761761300192	0.508204002540157	0.385905228548276	0.455360402253707	0.536277077196212	0.411707642696226	0.454663390517178	0.534794952246634	0.413104576901038	0.00500910745589748	0.00513400730316504	0.00519647528413443
219	9.86818893304458	0.19	0.625045317330864	0.421633927824595	0.828456706837134	0.258127544634975	9.14042972657488	6.7210751429357	11.5597843102141	8.28	5.22	11.11	0.76652622631264	1.04244915525926	1.31837208420588	0.779077116836958	1.05951793226349	1.33995874769003	0.786330717026239	1.06940722161231	1.35321105788355	0.625045317330864	10.0743092183551	2.29157083789769	23.1750861477641	0.428761761300192	0.508204002540157	0.385905228548276	0.455360402253707	0.536277077196212	0.411707642696226	0.454663390517178	0.534794952246634	0.413104576901038	0.00500910745589748	0.00513400730316504	0.00519647528413443
219	9.86818893304458	0.19	0.631552047934927	0.430515395429159	0.832588700440696	0.241905306037902	8.36536461783877	6.05324995485342	10.6774792808241	8.61	4.93	13.37	0.665430860254914	0.91960051468406	1.17377016911321	0.674909168317841	0.932699181267789	1.19048919421774	0.664925140689829	0.919721080598527	1.17302165880087	0.631552047934927	10.5887374129029	1.14613147990836	22.5168841202836	0.428761761300192	0.508204002540157	0.385905228548276	0.455360402253707	0.536277077196212	0.411707642696226	0.454663390517178	0.534794952246634	0.413104576901038	0.00500910745589748	0.00513400730316504	0.00519647528413443
219	9.86818893304458	0.19	0.632229087456612	0.431591013452928	0.832867161460296	0.297075086834695	9.19082097598731	6.98352221311221	11.3981197388624	7.7	4.63	12.68	0.852913251505013	1.12249560657392	1.39207796164282	0.870458902871442	1.1455869544203	1.42071500596916	0.857025483751741	1.12808867419665	1.39967610201847	0.632229087456612	10.0966621411462	1.3950990854472	22.2029549220532	0.428761761300192	0.508204002540157	0.385905228548276	0.455360402253707	0.536277077196212	0.411707642696226	0.454663390517178	0.534794952246634	0.413104576901038	0.00500910745589748	0.00513400730316504	0.00519647528413443
219	9.86818893304458	0.19	0.632229199144198	0.427665676686603	0.836792721601793	0.306005738404313	9.97474061827157	7.629430770802	12.3200504657411	7.63	5.08	11.35	0.939831114673932	1.22873801145561	1.5176449082373	0.95968011074121	1.25468864830547	1.54969718586973	0.964782142092572	1.26121233382917	1.55795015405749	0.632229199144198	9.58442757219601	0.72645782057113	21.2351934735812	0.428761761300192	0.508204002540157	0.385905228548276	0.455360402253707	0.536277077196212	0.411707642696226	0.454663390517178	0.534794952246634	0.413104576901038	0.00500910745589748	0.00513400730316504	0.00519647528413443
219	9.86818893304458	0.19	0.64113528227573	0.43695088667517	0.84531967787629	0.268690173476942	9.0745448144232	6.73713359699136	11.411956031855	7.8	4.84	11.48	0.812776843890907	1.09476527188169	1.37675369987246	0.828866215007928	1.11643676126739	1.40400730752686	0.828433101931914	1.11552087200536	1.40407337325067	0.64113528227573	9.79021364748306	-0.642202849259449	19.92717655347	0.428761761300192	0.508204002540157	0.385905228548276	0.455360402253707	0.536277077196212	0.411707642696226	0.454663390517178	0.534794952246634	0.413104576901038	0.00500910745589748	0.00513400730316504	0.00519647528413443
219	9.86818893304458	0.19	0.651790519736879	0.443194527305786	0.860386512167973	0.235867975039351	8.46273464591384	6.08454821692267	10.840921074905	8.18	5.39	13.14	0.701895710609578	0.976236350872109	1.25057699113464	0.713864326310159	0.992882980193121	1.27190163407608	0.711627833490579	0.990138894707539	1.26765842302386	0.651790519736879	10.7637944025653	-0.837264040747569	20.7650534732133	0.428761761300192	0.508204002540157	0.385905228548276	0.455360402253707	0.536277077196212	0.411707642696226	0.454663390517178	0.534794952246634	0.413104576901038	0.00500910745589748	0.00513400730316504	0.00519647528413443
219	9.86818893304458	0.19	0.654916506615129	0.446995976571434	0.862837036658825	0.298702207909365	9.34893454457742	7.11237945426525	11.5854896348896	8.08	5.26	12.77	0.829707608362325	1.09061702508933	1.35152644181634	0.84441483744896	1.10994908167422	1.37548332589948	0.841720183231034	1.10678375588688	1.37228008090338	0.654916506615129	9.62033147266087	0.0182683679380106	20.6003006086813	0.428761761300192	0.508204002540157	0.385905228548276	0.455360402253707	0.536277077196212	0.411707642696226	0.454663390517178	0.534794952246634	0.413104576901038	0.00500910745589748	0.00513400730316504	0.00519647528413443
219	9.86818893304458	0.19	0.661210242655824	0.450561871522061	0.871858613789587	0.283110812011796	9.47829570883075	7.12344432897716	11.8331470886843	8.01	5.4	12.58	0.837704630226539	1.11463104577725	1.39155746132797	0.852962853423178	1.13493329631367	1.41690373920415	0.854695113903288	1.13623667682455	1.41889669639136	0.661210242655824	10.14619455328	-1.17452822038461	19.9071915007144	0.428761761300192	0.508204002540157	0.385905228548276	0.455360402253707	0.536277077196212	0.411707642696226	0.454663390517178	0.534794952246634	0.413104576901038	0.00500910745589748	0.00513400730316504	0.00519647528413443
219	9.86818893304458	0.19	0.661379761877159	0.449875106438875	0.872884417315444	0.234114598366245	9.23322560331977	6.62583223320545	11.8406189734341	8.29	5.76	12.6	0.754984087199452	1.05208495456526	1.34918582193107	0.767305875368568	1.06925560513374	1.37120533489892	0.772738838089463	1.07668083397696	1.38164317412695	0.661379761877159	10.3255257204031	0.215686081394177	21.5593487777316	0.428761761300192	0.508204002540157	0.385905228548276	0.455360402253707	0.536277077196212	0.411707642696226	0.454663390517178	0.534794952246634	0.413104576901038	0.00500910745589748	0.00513400730316504	0.00519647528413443
219	9.86818893304458	0.19	0.670361517744274	0.453714249110055	0.887008786378492	0.271942230357324	9.68217745852225	7.20872770313559	12.1556272139089	6.99	5.16	10.39	0.963731416321013	1.29440575083927	1.62508008535752	0.98937867503383	1.32885306531809	1.66832745560235	1.0037081736286	1.34797191695552	1.69252264978591	0.670361517744274	9.42963036985427	-0.35705946482454	19.9247557187724	0.428761761300192	0.508204002540157	0.385905228548276	0.455360402253707	0.536277077196212	0.411707642696226	0.454663390517178	0.534794952246634	0.413104576901038	0.00500910745589748	0.00513400730316504	0.00519647528413443
219	9.86818893304458	0.19	0.672661328262398	0.456952162177702	0.888370494347094	0.230064623888965	8.388211676783	5.99237583250741	10.7840475210586	7.74	5.06	12.06	0.727811425400566	1.01880063395265	1.30978984250474	0.742527437750237	1.03940031429272	1.3362731908352	0.741802609666994	1.03887181556526	1.3347858226969	0.672661328262398	9.78832922553412	0.707540726765776	21.3955245960343	0.428761761300192	0.508204002540157	0.385905228548276	0.455360402253707	0.536277077196212	0.411707642696226	0.454663390517178	0.534794952246634	0.413104576901038	0.00500910745589748	0.00513400730316504	0.00519647528413443
219	9.86818893304458	0.19	0.677195658159639	0.459410605411461	0.894980710907818	0.21702576353121	8.86569620621392	6.23653995719279	11.4948524552351	8.02	5.02	12.28	0.733116978616185	1.04217923089426	1.35124148317234	0.746452559308459	1.06113673104061	1.37582090277275	0.743776433778465	1.0572526238166	1.37149799334739	0.677195658159639	10.338488922057	-0.386568695247857	20.6515301855036	0.428761761300192	0.508204002540157	0.385905228548276	0.455360402253707	0.536277077196212	0.411707642696226	0.454663390517178	0.534794952246634	0.413104576901038	0.00500910745589748	0.00513400730316504	0.00519647528413443
219	9.86818893304458	0.19	0.677274753121438	0.459820234224141	0.894729272018736	0.267577523074924	10.0167225431651	7.42930139792379	12.6041436884065	8.68	5.65	12.88	0.810254518963121	1.09244386128519	1.37463320360726	0.821432792925136	1.1075152203258	1.39359764772646	0.825212106688421	1.11098738229005	1.39781186811986	0.677274753121438	10.541224714791	1.12789330770868	22.5927632427128	0.428761761300192	0.508204002540157	0.385905228548276	0.455360402253707	0.536277077196212	0.411707642696226	0.454663390517178	0.534794952246634	0.413104576901038	0.00500910745589748	0.00513400730316504	0.00519647528413443
219	9.86818893304458	0.19	0.677328840856138	0.458235587417871	0.896422094294404	0.259736266781743	9.01167915709277	6.63638105261389	11.3869772615716	8.27	5.6	12.21	0.757892061512939	1.02915731328781	1.30042256506268	0.770362201768272	1.04609077478347	1.32181934779868	0.776227545920125	1.05453446036978	1.33219062232854	0.677328840856138	10.2562754067901	-0.343210085501323	20.7718500955742	0.428761761300192	0.508204002540157	0.385905228548276	0.455360402253707	0.536277077196212	0.411707642696226	0.454663390517178	0.534794952246634	0.413104576901038	0.00500910745589748	0.00513400730316504	0.00519647528413443
219	9.86818893304458	0.19	0.679027825759121	0.458402360684557	0.899653290833686	0.257686017276703	9.69815880405094	7.12821784072982	12.2680997673721	8.14	5.82	12.62	0.825676291842105	1.12335789645351	1.42103950106492	0.839958902627114	1.14278982609208	1.44562074955705	0.846905905709451	1.15156733387315	1.45783975378041	0.679027825759121	10.3946753745198	-0.994820540877749	20.5331096986832	0.428761761300192	0.508204002540157	0.385905228548276	0.455360402253707	0.536277077196212	0.411707642696226	0.454663390517178	0.534794952246634	0.413104576901038	0.00500910745589748	0.00513400730316504	0.00519647528413443
219	9.86818893304458	0.19	0.680092038977856	0.458460175761496	0.901723902194215	0.236916911837435	9.58239068171051	6.89737258139555	12.2674087820255	7.93	5.24	11.61	0.819278751292431	1.13820864096624	1.45713853064004	0.834704669555727	1.15963958059994	1.48457449164415	0.839266519666643	1.16675942399921	1.49284566982108	0.680092038977856	9.79558783403396	0.0474780745684859	20.8173190578074	0.428761761300192	0.508204002540157	0.385905228548276	0.455360402253707	0.536277077196212	0.411707642696226	0.454663390517178	0.534794952246634	0.413104576901038	0.00500910745589748	0.00513400730316504	0.00519647528413443
219	9.86818893304458	0.19	0.68381154138166	0.462388030376773	0.905235052386548	0.304570937152208	9.27113629469487	7.08387526299553	11.4583973263942	7.41	4.9	13.27	0.897199283390285	1.17422406959443	1.45124885579857	0.917771373545249	1.20114812522959	1.48452487691392	0.905280743596109	1.18466353401849	1.46449286163539	0.68381154138166	9.71077592223827	0.338348859546572	20.823304288354	0.428761761300192	0.508204002540157	0.385905228548276	0.455360402253707	0.536277077196212	0.411707642696226	0.454663390517178	0.534794952246634	0.413104576901038	0.00500910745589748	0.00513400730316504	0.00519647528413443
219	9.86818893304458	0.19	0.68928077382846	0.46430662093804	0.91425492671888	0.226307034913505	8.6331689500622	6.14092242943443	11.12541547069	7.68	5.46	11.92	0.751406381042382	1.05635892852194	1.3613114760015	0.766953200756782	1.07821530641514	1.3894774120735	0.77258487104117	1.08604627253454	1.39905964045637	0.68928077382846	9.77175169893487	0.558997643351414	21.3848251381745	0.428761761300192	0.508204002540157	0.385905228548276	0.455360402253707	0.536277077196212	0.411707642696226	0.454663390517178	0.534794952246634	0.413104576901038	0.00500910745589748	0.00513400730316504	0.00519647528413443
219	9.86818893304458	0.19	0.690995866537718	0.467229333222209	0.914762399853227	0.263611899367669	9.96943355068747	7.36791563877318	12.5709514626018	9	5.8	13.73	0.776679255687989	1.05091488684147	1.32515051799495	0.785933687486728	1.06343694157041	1.34094019565408	0.786021262395631	1.06357157140418	1.34132052274321	0.690995866537718	11.1405864197375	0.661434573888002	22.5392875843832	0.428761761300192	0.508204002540157	0.385905228548276	0.455360402253707	0.536277077196212	0.411707642696226	0.454663390517178	0.534794952246634	0.413104576901038	0.00500910745589748	0.00513400730316504	0.00519647528413443
219	9.86818893304458	0.19	0.69139520905942	0.466609364835209	0.916181053283631	0.245938936496838	8.90690304525829	6.47188715746987	11.3419189330467	7.77	4.77	12.03	0.783721306811549	1.07859261517201	1.37346392353248	0.799420981696951	1.100199215943	1.40097745018906	0.794151914212224	1.09293019689028	1.39215852885354	0.69139520905942	9.78756148600633	0.824016831759586	21.3335000081451	0.428761761300192	0.508204002540157	0.385905228548276	0.455360402253707	0.536277077196212	0.411707642696226	0.454663390517178	0.534794952246634	0.413104576901038	0.00500910745589748	0.00513400730316504	0.00519647528413443
219	9.86818893304458	0.19	0.707415658132526	0.475757141373519	0.939074174891532	0.26637248345628	9.26730278480198	6.86608284838742	11.6685227212165	7.81	4.97	13.21	0.827599581940312	1.11702932804222	1.40645907414413	0.843936368393978	1.13907944743924	1.4342225264845	0.834520658237518	1.12596691472768	1.41795499001435	0.707415658132526	10.0734852355991	0.110897710565616	20.6644775302989	0.428761761300192	0.508204002540157	0.385905228548276	0.455360402253707	0.536277077196212	0.411707642696226	0.454663390517178	0.534794952246634	0.413104576901038	0.00500910745589748	0.00513400730316504	0.00519647528413443
219	9.86818893304458	0.19	0.707669131556866	0.479835176722494	0.935503086391238	0.288502764022723	9.10797881863206	6.87482266103722	11.3411349762269	8.47	5.13	12.27	0.766906765902539	1.0160219287245	1.26513709154646	0.778473777683783	1.03134626558275	1.28421875348171	0.777358889579786	1.03064243431718	1.28351983523343	0.707669131556866	9.7301211139356	-0.373862762674175	20.3606187641635	0.428761761300192	0.508204002540157	0.385905228548276	0.455360402253707	0.536277077196212	0.411707642696226	0.454663390517178	0.534794952246634	0.413104576901038	0.00500910745589748	0.00513400730316504	0.00519647528413443
219	9.86818893304458	0.19	0.711014931741059	0.485214067458959	0.93681579602316	0.261206731501177	9.33294105499253	6.88233632800057	11.7835457819845	7.8	4.95	11.89	0.830329203634078	1.12598587811344	1.4216425525928	0.846768224080302	1.14827836739534	1.44978851071039	0.845463559894715	1.14692849977957	1.44815526374873	0.711014931741059	9.87740115011768	0.202658645509259	20.9574610751385	0.428761761300192	0.508204002540157	0.385905228548276	0.455360402253707	0.536277077196212	0.411707642696226	0.454663390517178	0.534794952246634	0.413104576901038	0.00500910745589748	0.00513400730316504	0.00519647528413443
219	9.86818893304458	0.19	0.712017177985013	0.486079599991918	0.937954755978108	0.276669956164944	9.94749951991783	7.43626865922199	12.4587303806137	7.56	5.52	11.28	0.923355629013888	1.23517318930352	1.54699074959316	0.943330353436554	1.26189338604609	1.58045641865562	0.954965224589873	1.27963921075858	1.60082771732382	0.712017177985013	9.4909137726829	0.750432969453949	21.3951642514479	0.428761761300192	0.508204002540157	0.385905228548276	0.455360402253707	0.536277077196212	0.411707642696226	0.454663390517178	0.534794952246634	0.413104576901038	0.00500910745589748	0.00513400730316504	0.00519647528413443
219	9.86818893304458	0.19	0.715650462831664	0.488356330652894	0.942944595010433	0.23869945997861	8.57327050527608	6.18279477335955	10.9637462371926	7.8	5.68	11.39	0.745850384199157	1.03422114668201	1.32259190916487	0.760611753812551	1.05468975664935	1.34876775948615	0.771846650146099	1.06944253496625	1.36781154791755	0.715650462831664	9.94442783073135	0.383942798289458	21.2945462649584	0.428761761300192	0.508204002540157	0.385905228548276	0.455360402253707	0.536277077196212	0.411707642696226	0.454663390517178	0.534794952246634	0.413104576901038	0.00500910745589748	0.00513400730316504	0.00519647528413443
219	9.86818893304458	0.19	0.716526517045385	0.489079233824461	0.943973800266309	0.211749197479145	7.90364175277025	5.52278079900702	10.2845027065335	8.68	5.24	14.36	0.602097480150332	0.861660630132112	1.12122378011389	0.610391186004839	0.873529737790462	1.13666828957608	0.60065690578197	0.86006164610726	1.12028667834681	0.716526517045385	10.5374269831986	-1.03005435358001	20.4012204826387	0.428761761300192	0.508204002540157	0.385905228548276	0.455360402253707	0.536277077196212	0.411707642696226	0.454663390517178	0.534794952246634	0.413104576901038	0.00500910745589748	0.00513400730316504	0.00519647528413443
219	9.86818893304458	0.19	0.722859564911947	0.487079743041192	0.958639386782701	0.253788101997072	8.75077400325046	6.40801624226188	11.093531764239	8.47	5.97	12.91	0.714776077736472	0.976096764229461	1.23741745072245	0.725553528829001	0.990814429615483	1.25607533040196	0.731224362211287	0.997946128586768	1.2663403702775	0.722859564911947	10.1565504014	-0.631791318652781	20.6007634038348	0.428761761300192	0.508204002540157	0.385905228548276	0.455360402253707	0.536277077196212	0.411707642696226	0.454663390517178	0.534794952246634	0.413104576901038	0.00500910745589748	0.00513400730316504	0.00519647528413443
219	9.86818893304458	0.19	0.724404386113172	0.492967926458979	0.955840845767364	0.282942662242323	9.14554835512767	6.87242535519886	11.4186713550565	8.61	5.68	12.18	0.755178609566426	1.00496144135246	1.25474427313849	0.765918032855675	1.01925303564729	1.2725880384389	0.773387919805434	1.02876848540867	1.28342129345739	0.724404386113172	10.082415111372	0.706056851508586	21.8532207452342	0.428761761300192	0.508204002540157	0.385905228548276	0.455360402253707	0.536277077196212	0.411707642696226	0.454663390517178	0.534794952246634	0.413104576901038	0.00500910745589748	0.00513400730316504	0.00519647528413443
219	9.86818893304458	0.19	0.727502283714176	0.490596335407512	0.96440823202084	0.322729837906935	9.19205818566871	7.11303353975519	11.2710828315822	6.67	4.33	9.46	0.993130259708916	1.28340617012004	1.57368208053117	1.02265728376117	1.32156346568473	1.62046964760829	1.03062198030979	1.33097486267936	1.6312790244917	0.727502283714176	8.17847030620673	-0.134168278907838	18.7022724226225	0.428761761300192	0.508204002540157	0.385905228548276	0.455360402253707	0.536277077196212	0.411707642696226	0.454663390517178	0.534794952246634	0.413104576901038	0.00500910745589748	0.00513400730316504	0.00519647528413443
219	9.86818893304458	0.19	0.73001250693697	0.49713174778528	0.96289326608866	0.217588091449924	8.38622861781178	5.90336809300215	10.8690891426214	8.1	5.37	12.34	0.687073313749891	0.976045165324236	1.26501701689858	0.699155953108536	0.993209566115758	1.28726317912298	0.700833871251973	0.995475577042073	1.29049445606531	0.73001250693697	9.98029816553418	-0.442755339297247	20.5230301337256	0.428761761300192	0.508204002540157	0.385905228548276	0.455360402253707	0.536277077196212	0.411707642696226	0.454663390517178	0.534794952246634	0.413104576901038	0.00500910745589748	0.00513400730316504	0.00519647528413443
219	9.86818893304458	0.19	0.732334629812269	0.495970693685426	0.968698565939113	0.247773921097608	8.26113811677651	6.01378280501904	10.508493428534	7.93	4.71	12.53	0.713850402962942	0.980616853783226	1.24738330460351	0.727261992316899	0.999040364510295	1.27081873670369	0.718662984942432	0.987123941237562	1.25556113248816	0.732334629812269	9.75698701327466	-1.10065279242695	19.2323817372513	0.428761761300192	0.508204002540157	0.385905228548276	0.455360402253707	0.536277077196212	0.411707642696226	0.454663390517178	0.534794952246634	0.413104576901038	0.00500910745589748	0.00513400730316504	0.00519647528413443
219	9.86818893304458	0.19	0.737344354384383	0.502203117571094	0.972485591197671	0.256423638403759	9.62538460058642	7.06628427781392	12.1844849233589	8.04	5.32	12.53	0.828514105432256	1.1285658202055	1.42861753497874	0.843454703167465	1.14891725155331	1.45437979993915	0.843674382397732	1.14936034020621	1.45452263280574	0.737344354384383	10.2045654094532	-0.00594048340482397	21.0364767670071	0.428761761300192	0.508204002540157	0.385905228548276	0.455360402253707	0.536277077196212	0.411707642696226	0.454663390517178	0.534794952246634	0.413104576901038	0.00500910745589748	0.00513400730316504	0.00519647528413443
219	9.86818893304458	0.19	0.742670487601878	0.504138605407331	0.981202369796425	0.245459954963407	9.49491906879172	6.89579177059225	12.0940463669912	7.85	5.49	11.77	0.82723047000898	1.139026035773	1.45082160153703	0.843313560455882	1.16117108412273	1.47902860778957	0.850485361463146	1.17119664878849	1.49239385751715	0.742670487601878	9.50890737646698	0.660091739825034	21.3134693150155	0.428761761300192	0.508204002540157	0.385905228548276	0.455360402253707	0.536277077196212	0.411707642696226	0.454663390517178	0.534794952246634	0.413104576901038	0.00500910745589748	0.00513400730316504	0.00519647528413443
219	9.86818893304458	0.19	0.747012569773003	0.505759696687732	0.988265442858275	0.312256857474034	10.3191580612941	7.92811791413317	12.710198208455	7.97	4.99	11.7	0.937481962375345	1.22021703689823	1.50295211142111	0.954873686509722	1.24285392906416	1.53083417161861	0.955004825539094	1.24329539575133	1.53263389341945	0.747012569773003	9.52660715999675	0.00904902004533282	20.4194194283609	0.428761761300192	0.508204002540157	0.385905228548276	0.455360402253707	0.536277077196212	0.411707642696226	0.454663390517178	0.534794952246634	0.413104576901038	0.00500910745589748	0.00513400730316504	0.00519647528413443
219	9.86818893304458	0.19	0.747305679564448	0.507047010443632	0.987564348685264	0.223015968420218	8.10521126624294	5.74316789716353	10.4672546353224	7.17	4.55	12.47	0.749990730114227	1.05844603956326	1.3669013490123	0.76873062302085	1.08489325368527	1.4010558843497	0.757116296697132	1.06874316577803	1.37999153359383	0.747305679564448	9.73804392466958	-0.27101088632137	20.0233805349242	0.428761761300192	0.508204002540157	0.385905228548276	0.455360402253707	0.536277077196212	0.411707642696226	0.454663390517178	0.534794952246634	0.413104576901038	0.00500910745589748	0.00513400730316504	0.00519647528413443
219	9.86818893304458	0.19	0.751204398358707	0.509823733950695	0.992585062766719	0.276227146226315	8.47087796678117	6.33004958583294	10.6117063477294	7.51	4.98	11.91	0.790827953049732	1.05828666776899	1.32574538248825	0.808250479673443	1.08160150834034	1.35495253700725	0.807601129800731	1.07988281930089	1.35328206569311	0.751204398358707	9.46744507381488	0.837195080392329	21.238008690515	0.428761761300192	0.508204002540157	0.385905228548276	0.455360402253707	0.536277077196212	0.411707642696226	0.454663390517178	0.534794952246634	0.413104576901038	0.00500910745589748	0.00513400730316504	0.00519647528413443
219	9.86818893304458	0.19	0.755069702261318	0.50917312499909	1.00096627952355	0.261104765998308	9.70134430865345	7.15333263761288	12.249355979694	8.18	4.89	12.29	0.82504950432539	1.11893151327232	1.41281352221925	0.83910986637479	1.13800016564119	1.4368904649076	0.833575398880146	1.13181056013556	1.42848429703556	0.755069702261318	9.70903050088797	-0.47765985575031	20.2072686472031	0.428761761300192	0.508204002540157	0.385905228548276	0.455360402253707	0.536277077196212	0.411707642696226	0.454663390517178	0.534794952246634	0.413104576901038	0.00500910745589748	0.00513400730316504	0.00519647528413443
219	9.86818893304458	0.19	0.76024703945532	0.512831939846844	1.0076621390638	0.214857083060502	8.69294217127446	6.09845353437117	11.2874308081777	8.32	5.43	11.8	0.6918910072209	0.986244870227793	1.28059873323469	0.703006829727351	1.002089740028	1.30117265032865	0.707957543106277	1.00880317644189	1.3099398185153	0.76024703945532	9.7293567646286	1.37538391845029	22.3194341406505	0.428761761300192	0.508204002540157	0.385905228548276	0.455360402253707	0.536277077196212	0.411707642696226	0.454663390517178	0.534794952246634	0.413104576901038	0.00500910745589748	0.00513400730316504	0.00519647528413443
219	9.86818893304458	0.19	0.761031511653429	0.516291414933844	1.00577160837301	0.232432290881242	9.52698800972096	6.82395594927626	12.2300200701657	8.49	5.82	12.27	0.759626704352677	1.06052186708493	1.36141702981719	0.770991513229482	1.07638838186125	1.38178525049301	0.779703346034535	1.08692388590823	1.39464778500012	0.761031511653429	9.94773004249848	-0.139058497575855	21.063972715999	0.428761761300192	0.508204002540157	0.385905228548276	0.455360402253707	0.536277077196212	0.411707642696226	0.454663390517178	0.534794952246634	0.413104576901038	0.00500910745589748	0.00513400730316504	0.00519647528413443
219	9.86818893304458	0.19	0.767427230865724	0.52058044602088	1.01427401571057	0.204151919655439	8.27161075808039	5.7217650410578	10.821456475103	8.08	5.59	13.07	0.66796893517071	0.965642418130487	1.26331590109027	0.67983864980148	0.982801748954228	1.28576484810698	0.680827580915204	0.983171381531655	1.28729964087437	0.767427230865724	10.1721249040574	-0.469768013624024	20.87682209975	0.428761761300192	0.508204002540157	0.385905228548276	0.455360402253707	0.536277077196212	0.411707642696226	0.454663390517178	0.534794952246634	0.413104576901038	0.00500910745589748	0.00513400730316504	0.00519647528413443
219	9.86818893304458	0.19	0.769542556959454	0.521648831058789	1.01743628286012	0.273724808341892	8.94173332913888	6.66767971358799	11.2157869446898	7.77	5.17	13.03	0.807105126195504	1.08237334680517	1.35764156741484	0.823252703729476	1.10402815603755	1.38480360834563	0.818580104286587	1.09668480840435	1.37601078163893	0.769542556959454	9.67607104508597	-0.271898282883372	20.3361319444891	0.428761761300192	0.508204002540157	0.385905228548276	0.455360402253707	0.536277077196212	0.411707642696226	0.454663390517178	0.534794952246634	0.413104576901038	0.00500910745589748	0.00513400730316504	0.00519647528413443
219	9.86818893304458	0.19	0.775365608916943	0.521755529680537	1.02897568815335	0.197401887813154	8.06321404615653	5.52477308895401	10.601655003359	7.61	5.21	12.75	0.682018783061415	0.995382677764335	1.30874657246725	0.696516110930544	1.01654102324278	1.33656593555501	0.694213347944842	1.01257348706674	1.331112362357	0.775365608916943	9.61170827950794	0.0474661227272515	20.5811406747847	0.428761761300192	0.508204002540157	0.385905228548276	0.455360402253707	0.536277077196212	0.411707642696226	0.454663390517178	0.534794952246634	0.413104576901038	0.00500910745589748	0.00513400730316504	0.00519647528413443
219	9.86818893304458	0.19	0.777391884551694	0.526338903575012	1.02844486552838	0.263188300887581	9.89213691250651	7.30797008950658	12.4763037355064	8.06	5.55	12.36	0.854998094255505	1.15733344618528	1.45966879811506	0.870303755893479	1.17805133345151	1.48579891100953	0.875041238031884	1.18451702351497	1.49377724753441	0.777391884551694	9.87990813605892	-0.718361389329928	20.4047706051726	0.428761761300192	0.508204002540157	0.385905228548276	0.455360402253707	0.536277077196212	0.411707642696226	0.454663390517178	0.534794952246634	0.413104576901038	0.00500910745589748	0.00513400730316504	0.00519647528413443
219	9.86818893304458	0.19	0.777903402172543	0.530489469470682	1.0253173348744	0.27113104725547	9.74389002552179	7.24956562599379	12.2382144250498	7.9	5.31	12.21	0.864246778227267	1.16160415622193	1.45896153421659	0.880713509593304	1.18373651942658	1.48675952925986	0.883045538011922	1.18708382858371	1.48978059683536	0.777903402172543	9.89104163566538	-0.694984964038263	20.1810879710189	0.428761761300192	0.508204002540157	0.385905228548276	0.455360402253707	0.536277077196212	0.411707642696226	0.454663390517178	0.534794952246634	0.413104576901038	0.00500910745589748	0.00513400730316504	0.00519647528413443
219	9.86818893304458	0.19	0.781847592338559	0.533294034349746	1.03040115032737	0.255903155896697	9.65741818346068	7.08629189116508	12.2285444757563	7.65	4.81	11.47	0.870775164069333	1.18671937768662	1.5026635913039	0.889028111413146	1.21159505995983	1.53416200850652	0.8880380362924	1.21007185570413	1.53311570817995	0.781847592338559	9.08348233573711	-1.64293284611831	18.3862854016854	0.428761761300192	0.508204002540157	0.385905228548276	0.455360402253707	0.536277077196212	0.411707642696226	0.454663390517178	0.534794952246634	0.413104576901038	0.00500910745589748	0.00513400730316504	0.00519647528413443
219	9.86818893304458	0.19	0.786114920642925	0.53546228900469	1.03676755228116	0.215394178691886	8.73189290869806	6.12992075527165	11.3338650621245	7.81	5.58	11.24	0.738261367515097	1.05163173508026	1.36500210264542	0.752796705209254	1.07233689868747	1.39187709216568	0.763346353811635	1.08708292467682	1.40981009113284	0.786114920642925	9.59787376910237	0.649358912188054	21.3003541452307	0.428761761300192	0.508204002540157	0.385905228548276	0.455360402253707	0.536277077196212	0.411707642696226	0.454663390517178	0.534794952246634	0.413104576901038	0.00500910745589748	0.00513400730316504	0.00519647528413443
219	9.86818893304458	0.19	0.792718151338965	0.539258672318663	1.04617763035927	0.261641876921303	9.47982080351559	6.99345233171453	11.9661892753167	7.69	5.25	12.4	0.855463833664677	1.15960522248122	1.46374661129776	0.873147164084706	1.18357547288688	1.49400378168904	0.873171989109617	1.18421001196095	1.49488924207205	0.792718151338965	9.64196661119284	0.13097961547665	20.904670896645	0.428761761300192	0.508204002540157	0.385905228548276	0.455360402253707	0.536277077196212	0.411707642696226	0.454663390517178	0.534794952246634	0.413104576901038	0.00500910745589748	0.00513400730316504	0.00519647528413443
219	9.86818893304458	0.19	0.799340549622956	0.542569481884219	1.05611161736169	0.274893498090782	9.39901051898553	7.01566908623877	11.7823519517323	7.87	4.63	12.27	0.839122738044444	1.12418692282249	1.40925110760055	0.855282316143909	1.14583618288198	1.43639004962004	0.845579280764973	1.1322472823455	1.42007183045654	0.799340549622956	9.54341763874449	-1.03458745549502	19.2816760708167	0.428761761300192	0.508204002540157	0.385905228548276	0.455360402253707	0.536277077196212	0.411707642696226	0.454663390517178	0.534794952246634	0.413104576901038	0.00500910745589748	0.00513400730316504	0.00519647528413443
219	9.86818893304458	0.19	0.802383821670011	0.543087300892556	1.06168034244747	0.234382345581107	9.13523717749426	6.55743960423091	11.7130347507576	8.24	4.91	11.77	0.750812334838041	1.04596445693657	1.3411165790351	0.763280775874442	1.06333437156417	1.3633879672539	0.76222343973913	1.0621575943699	1.36089848592096	0.802383821670011	9.57240616108592	0.445850857883639	21.06103965413	0.428761761300192	0.508204002540157	0.385905228548276	0.455360402253707	0.536277077196212	0.411707642696226	0.454663390517178	0.534794952246634	0.413104576901038	0.00500910745589748	0.00513400730316504	0.00519647528413443
219	9.86818893304458	0.19	0.8068734172783	0.550588797418173	1.06315803713843	0.226628560943719	9.02698476211245	6.42344080194901	11.6305287222759	7.21	4.66	10.74	0.83402557419173	1.17207216219015	1.51011875018858	0.854538900915321	1.20089993432404	1.54726096773276	0.856955491835291	1.20334778922599	1.55020508131501	0.8068734172783	9.07175010630527	-0.860269406218042	18.9193287887865	0.428761761300192	0.508204002540157	0.385905228548276	0.455360402253707	0.536277077196212	0.411707642696226	0.454663390517178	0.534794952246634	0.413104576901038	0.00500910745589748	0.00513400730316504	0.00519647528413443
219	9.86818893304458	0.19	0.807182211007873	0.54287210419638	1.07149231781937	0.275934564363816	10.1886790867747	7.61182871913705	12.7655294544123	7.92	5.87	12.31	0.904674058199046	1.21093550541231	1.51719695262558	0.921740659546565	1.23377970365269	1.54581874775882	0.932012607757565	1.24586770542843	1.5628908083092	0.807182211007873	9.90608052937818	0.173940542987948	21.3225998638132	0.428761761300192	0.508204002540157	0.385905228548276	0.455360402253707	0.536277077196212	0.411707642696226	0.454663390517178	0.534794952246634	0.413104576901038	0.00500910745589748	0.00513400730316504	0.00519647528413443
219	9.86818893304458	0.19	0.808487167475886	0.551943783815355	1.06503055113642	0.237589436293586	8.86161769902915	6.38317227179627	11.340063126262	7.7	4.94	11.41	0.779185334110165	1.08172586506607	1.38426639602198	0.795188503210715	1.10394271281881	1.4126969224269	0.797300987265757	1.10617795152867	1.41632998943325	0.808487167475886	9.14773387257543	-0.113164318986551	20.1096194573187	0.428761761300192	0.508204002540157	0.385905228548276	0.455360402253707	0.536277077196212	0.411707642696226	0.454663390517178	0.534794952246634	0.413104576901038	0.00500910745589748	0.00513400730316504	0.00519647528413443
219	9.86818893304458	0.19	0.814737799604216	0.550909187728813	1.07856641147962	0.195167782149806	7.94073508646026	5.42308840668821	10.4583817662323	8.13	4.93	12.42	0.62931091749648	0.921465944883703	1.21362097227093	0.640265576787902	0.937506260082756	1.23474694337761	0.636526395807069	0.931543763116228	1.22665255491679	0.814737799604216	9.54866830037303	0.883790152443184	21.5693421217414	0.428761761300192	0.508204002540157	0.385905228548276	0.455360402253707	0.536277077196212	0.411707642696226	0.454663390517178	0.534794952246634	0.413104576901038	0.00500910745589748	0.00513400730316504	0.00519647528413443
219	9.86818893304458	0.19	0.817769431255947	0.550217923631001	1.08532093888089	0.258984099837988	9.50858045110468	6.99739746938586	12.0197634328235	7.69	5.08	11.76	0.855609397764064	1.16266523789092	1.46972107801778	0.873274278360668	1.18666958222706	1.50006488609345	0.874773225742584	1.1887034250071	1.50287789788896	0.817769431255947	9.27819035039756	-0.289751725453269	20.0166897423576	0.428761761300192	0.508204002540157	0.385905228548276	0.455360402253707	0.536277077196212	0.411707642696226	0.454663390517178	0.534794952246634	0.413104576901038	0.00500910745589748	0.00513400730316504	0.00519647528413443
219	9.86818893304458	0.19	0.822352305842837	0.561299386017048	1.08340522566863	0.27983623109483	9.89178459455942	7.41422691060259	12.3693422785163	7.99	5.47	11.67	0.874784842979042	1.16710526096252	1.459425678946	0.890895153740632	1.18859903579927	1.48630291785791	0.898412542901357	1.19976866291745	1.5011727708182	0.822352305842837	9.46277273638622	1.36363194698864	21.9782678175077	0.428761761300192	0.508204002540157	0.385905228548276	0.455360402253707	0.536277077196212	0.411707642696226	0.454663390517178	0.534794952246634	0.413104576901038	0.00500910745589748	0.00513400730316504	0.00519647528413443
219	9.86818893304458	0.19	0.822401382767436	0.560641647253735	1.08416111828114	0.23231567893218	9.54974947604888	6.83937365127912	12.2601253008186	7.59	4.89	10.71	0.846401094334486	1.18182143852256	1.51724178271063	0.864527952453076	1.20713179041246	1.54973562837185	0.87036351262417	1.21504653766059	1.56196914353753	0.822401382767436	9.16313080982293	0.734405203589237	21.0226200347392	0.428761761300192	0.508204002540157	0.385905228548276	0.455360402253707	0.536277077196212	0.411707642696226	0.454663390517178	0.534794952246634	0.413104576901038	0.00500910745589748	0.00513400730316504	0.00519647528413443
219	9.86818893304458	0.19	0.825583205769504	0.562146030353246	1.08902038118576	0.196034309479331	8.44627657525425	5.77570960043609	11.1168435500724	8.13	5.42	13.32	0.67012083189313	0.979970648901994	1.28982046591086	0.681779311080855	0.997019764331714	1.31226021758257	0.679223080851061	0.993308810472426	1.30708352360053	0.825583205769504	9.81696864448279	0.249649293996997	21.3615037095564	0.428761761300192	0.508204002540157	0.385905228548276	0.455360402253707	0.536277077196212	0.411707642696226	0.454663390517178	0.534794952246634	0.413104576901038	0.00500910745589748	0.00513400730316504	0.00519647528413443
219	9.86818893304458	0.19	0.82840364511539	0.561694520238433	1.09511276999235	0.221638649739499	8.63399141151132	6.10780754377632	11.1601752792463	7.54	4.82	12.16	0.760205408443083	1.07462570168409	1.38904599492511	0.776767808548579	1.09803829601356	1.41930878347853	0.771562380298602	1.09081492938611	1.41043347154922	0.82840364511539	9.3398458338073	1.08952222019122	21.3779868276945	0.428761761300192	0.508204002540157	0.385905228548276	0.455360402253707	0.536277077196212	0.411707642696226	0.454663390517178	0.534794952246634	0.413104576901038	0.00500910745589748	0.00513400730316504	0.00519647528413443
219	9.86818893304458	0.19	0.830542452826855	0.56326881395828	1.09781609169543	0.245028652787644	10.4189884000819	7.56358274881611	13.2743940513477	8.11	5.45	11.15	0.879639515240406	1.21172124506445	1.5438029748885	0.895068710158665	1.23297527350767	1.57088183685667	0.906864430546345	1.24773027379453	1.59153881600063	0.830542452826855	9.6381197188418	1.2286515505318	21.9286342062472	0.428761761300192	0.508204002540157	0.385905228548276	0.455360402253707	0.536277077196212	0.411707642696226	0.454663390517178	0.534794952246634	0.413104576901038	0.00500910745589748	0.00513400730316504	0.00519647528413443
219	9.86818893304458	0.19	0.87150735837426	0.589029300511025	1.1539854162375	0.203966623105328	8.77757869616304	6.07021700524868	11.4849403870774	7.54	5.15	11.9	0.756332340310534	1.09366215932455	1.43099197833856	0.772862707263968	1.11756519222844	1.46226767719291	0.774526517511003	1.11931990445609	1.4650240191535	0.87150735837426	9.16325779293797	-0.463637326048044	20.0206076573998	0.428761761300192	0.508204002540157	0.385905228548276	0.455360402253707	0.536277077196212	0.411707642696226	0.454663390517178	0.534794952246634	0.413104576901038	0.00500910745589748	0.00513400730316504	0.00519647528413443
219	9.86818893304458	0.19	0.886882296732128	0.602711734348733	1.17105285911552	0.247474455561321	9.20956638576304	6.70218683912841	11.7169459323977	7.1	5.45	10.82	0.883425786927299	1.21392742800049	1.54442906907369	0.906065903842588	1.24503752157406	1.58400913930553	0.919289216951543	1.26429478045936	1.60747879577378	0.886882296732128	8.64860668848479	-0.362837553640103	19.5669214613293	0.428761761300192	0.508204002540157	0.385905228548276	0.455360402253707	0.536277077196212	0.411707642696226	0.454663390517178	0.534794952246634	0.413104576901038	0.00500910745589748	0.00513400730316504	0.00519647528413443
219	9.86818893304458	0.19	0.892908294797603	0.602047069321635	1.18376952027357	0.215756262017639	9.36901869012684	6.58018001837782	12.1578573618759	7.58	5.12	11.58	0.815730240297529	1.16145635014607	1.50718245999462	0.833291061156979	1.18645986956144	1.53962867796591	0.837036461490877	1.1908266950208	1.54599301509762	0.892908294797603	9.16085353053853	0.481785689001921	20.9364496204177	0.428761761300192	0.508204002540157	0.385905228548276	0.455360402253707	0.536277077196212	0.411707642696226	0.454663390517178	0.534794952246634	0.413104576901038	0.00500910745589748	0.00513400730316504	0.00519647528413443
219	9.86818893304458	0.19	0.89576573679972	0.606844186738092	1.18468728686135	0.252931099657173	10.7220229265599	7.84501269908625	13.5990331540335	8.32	5.54	11.69	0.890050885151981	1.21646023562409	1.5428695860962	0.904350703469913	1.23600424220911	1.56765778094831	0.91387405160362	1.24932431605006	1.58416593645517	0.89576573679972	9.6522618286083	0.824933313815586	21.8352071201285	0.428761761300192	0.508204002540157	0.385905228548276	0.455360402253707	0.536277077196212	0.411707642696226	0.454663390517178	0.534794952246634	0.413104576901038	0.00500910745589748	0.00513400730316504	0.00519647528413443
219	9.86818893304458	0.19	0.958949431705783	0.648776358211525	1.26912250520004	0.24826583242613	9.43428691400248	6.87117122227283	11.9974026057321	8.78	5.79	12.85	0.741507104073355	1.01810747284582	1.29470784161829	0.751298408566356	1.03155117448869	1.31180394041103	0.755339178971718	1.03786620936447	1.31887703098858	0.958949431705783	9.45817156900521	-0.399280811373573	20.5995049075405	0.428761761300192	0.508204002540157	0.385905228548276	0.455360402253707	0.536277077196212	0.411707642696226	0.454663390517178	0.534794952246634	0.413104576901038	0.00500910745589748	0.00513400730316504	0.00519647528413443
219	9.86818893304458	0.19	0.987290603547769	0.670502351897608	1.30407885519793	0.182554092381193	9.33379090565901	6.25005445280494	12.4175273585131	7.68	5.51	10.47	0.765038681874488	1.14250382061116	1.51996895934784	0.780885332849716	1.16616910670981	1.5514528805699	0.795238122205779	1.18731385512553	1.57886919858664	0.987290603547769	8.63284659886778	0.0331479550575471	20.2384241768604	0.428761761300192	0.508204002540157	0.385905228548276	0.455360402253707	0.536277077196212	0.411707642696226	0.454663390517178	0.534794952246634	0.413104576901038	0.00500910745589748	0.00513400730316504	0.00519647528413443
219	9.86818893304458	0.19	1.01272614960988	0.685229812881168	1.3402224863386	0.215815334656517	9.69501326550818	6.80964074148766	12.5803857895287	8.06	6.09	12.05	0.796135917158533	1.13347363994907	1.47081136273961	0.810353893812092	1.15371604002535	1.49707818623861	0.822578089918266	1.17202317044333	1.5192650732726	1.01272614960988	9.33381287863642	0.491460286490586	21.2299696206936	0.428761761300192	0.508204002540157	0.385905228548276	0.455360402253707	0.536277077196212	0.411707642696226	0.454663390517178	0.534794952246634	0.413104576901038	0.00500910745589748	0.00513400730316504	0.00519647528413443
219	9.86818893304458	0.2	0.411106783103805	0.284201035907848	0.538012530299762	0.267846925406606	9.73138038234067	7.21939260033689	12.2433681643444	8.13	5.66	12.69	0.83754160340236	1.12896421900695	1.42038683461153	0.852107920976837	1.14859888703714	1.44508985309743	0.855521103830543	1.15382298608447	1.45305352785689	0.411106783103805	10.9796526685117	-0.125730188860658	21.4918634147627	0.428761761300192	0.508204002540157	0.385905228548276	0.455360402253707	0.536277077196212	0.411707642696226	0.454663390517178	0.534794952246634	0.413104576901038	0.00500910745589748	0.00513400730316504	0.00519647528413443
219	9.86818893304458	0.2	0.477919105873757	0.327187317471057	0.628650894276457	0.299864605608337	8.25050469953294	6.28219065768249	10.2188187413834	7.86	5.2	12.27	0.752053768949522	0.987684629951753	1.22331549095398	0.766577677180219	1.00675911839734	1.24694055961446	0.766526634635464	1.00741629162017	1.2481961282828	0.477919105873757	11.1196001629546	0.770663053828647	21.7170609814775	0.428761761300192	0.508204002540157	0.385905228548276	0.455360402253707	0.536277077196212	0.411707642696226	0.454663390517178	0.534794952246634	0.413104576901038	0.00500910745589748	0.00513400730316504	0.00519647528413443
219	9.86818893304458	0.2	0.488618371746773	0.335473187472285	0.641763556021262	0.318128885231251	9.21038942483383	7.10509398670562	11.3156848629621	7.69	4.82	11.04	0.868722981520972	1.12613245892062	1.38354193632026	0.886655099930547	1.14937800557678	1.41210091122302	0.889198338260936	1.15291374199099	1.41730400504205	0.488618371746773	9.72166505268574	-1.19422254940276	19.0356246727655	0.428761761300192	0.508204002540157	0.385905228548276	0.455360402253707	0.536277077196212	0.411707642696226	0.454663390517178	0.534794952246634	0.413104576901038	0.00500910745589748	0.00513400730316504	0.00519647528413443
219	9.86818893304458	0.2	0.492035518258643	0.339080468320461	0.644990568196825	0.322024184389807	9.94904338473	7.69516933711284	12.2029174323472	8.01	5.59	12.92	0.905419742960904	1.17061235555459	1.43580496814828	0.921940744380986	1.19197227015645	1.46200379593192	0.923814634051298	1.19462881679705	1.46420828503775	0.492035518258643	11.0226527742179	0.547213631262386	22.0745887809197	0.428761761300192	0.508204002540157	0.385905228548276	0.455360402253707	0.536277077196212	0.411707642696226	0.454663390517178	0.534794952246634	0.413104576901038	0.00500910745589748	0.00513400730316504	0.00519647528413443
219	9.86818893304458	0.2	0.511294710781664	0.352016516562143	0.670572905001184	0.303947235843372	8.78285321074657	6.70773391830113	10.857972503192	8	5.11	12.62	0.789691584064129	1.0339923063546	1.27829302864508	0.804128681506036	1.05289569595919	1.30166271041233	0.801068599406437	1.0485923193088	1.29626360142786	0.511294710781664	10.6439703628844	0.153789519979897	21.2464420533298	0.428761761300192	0.508204002540157	0.385905228548276	0.455360402253707	0.536277077196212	0.411707642696226	0.454663390517178	0.534794952246634	0.413104576901038	0.00500910745589748	0.00513400730316504	0.00519647528413443
219	9.86818893304458	0.2	0.542902707439713	0.372523312988064	0.713282101891362	0.288908459672331	9.02853191898527	6.81704066640931	11.2400231715612	7.74	4.93	13.34	0.82851293217964	1.09728778505527	1.3660626379309	0.845299290991976	1.11951974519121	1.39374019939045	0.834267165511105	1.10392721384764	1.3737717684306	0.542902707439713	10.3801381344678	-0.296043205721574	20.5185714910294	0.428761761300192	0.508204002540157	0.385905228548276	0.455360402253707	0.536277077196212	0.411707642696226	0.454663390517178	0.534794952246634	0.413104576901038	0.00500910745589748	0.00513400730316504	0.00519647528413443
219	9.86818893304458	0.2	0.562041022022593	0.386017965475389	0.738064078569797	0.294633107924688	7.7534230192007	5.88038883769343	9.62645720070797	7.99	5.42	13.32	0.693220602379637	0.914026729222675	1.13483285606571	0.705951009470488	0.930812053136853	1.15567309680322	0.703346113157339	0.927562093670557	1.15100037696483	0.562041022022593	10.4423706688183	0.822582457016812	21.8243168657772	0.428761761300192	0.508204002540157	0.385905228548276	0.455360402253707	0.536277077196212	0.411707642696226	0.454663390517178	0.534794952246634	0.413104576901038	0.00500910745589748	0.00513400730316504	0.00519647528413443
219	9.86818893304458	0.2	0.562385010697514	0.385772178256792	0.738997843138236	0.277867078307615	9.36194246741394	7.00558348386262	11.7183014509653	8.44	5.84	12.33	0.784590039243171	1.04849036840693	1.31239069757069	0.796603073138478	1.06454403937467	1.33248500561086	0.804473831431254	1.07546321040418	1.34531612425387	0.562385010697514	11.1314484419524	1.70349205215455	23.417246028753	0.428761761300192	0.508204002540157	0.385905228548276	0.455360402253707	0.536277077196212	0.411707642696226	0.454663390517178	0.534794952246634	0.413104576901038	0.00500910745589748	0.00513400730316504	0.00519647528413443
219	9.86818893304458	0.2	0.59805453896291	0.409029907139408	0.787079170786412	0.30463969738924	9.89580455908029	7.5615497073878	12.2300594107728	8.85	5.27	14.74	0.809685853109639	1.0596363532196	1.30958685332957	0.820028308888819	1.073171531194	1.32631475349917	0.805669090798203	1.05460464537122	1.30326823672224	0.59805453896291	11.3845162863158	0.783111020367914	22.6741149255506	0.428761761300192	0.508204002540157	0.385905228548276	0.455360402253707	0.536277077196212	0.411707642696226	0.454663390517178	0.534794952246634	0.413104576901038	0.00500910745589748	0.00513400730316504	0.00519647528413443
219	9.86818893304458	0.2	0.622521911571766	0.425154057252573	0.819889765890958	0.309648202101652	9.67859168239575	7.42228266719496	11.9349006975965	7.54	4.79	11.66	0.923931553790476	1.2047986653948	1.48566577699913	0.944068843143538	1.23105751458954	1.51804618603553	0.9409583232846	1.22718290792982	1.51351598483246	0.622521911571766	9.59362426785333	-0.105018364636213	20.224257116132	0.428761761300192	0.508204002540157	0.385905228548276	0.455360402253707	0.536277077196212	0.411707642696226	0.454663390517178	0.534794952246634	0.413104576901038	0.00500910745589748	0.00513400730316504	0.00519647528413443
219	9.86818893304458	0.2	0.636303005757044	0.439870842539807	0.83273516897428	0.264994113516593	8.61064946584939	6.37167744486373	10.8496214868351	9.34	5.49	14.38	0.64804573791554	0.875765406412183	1.10348507490883	0.654532356614733	0.884531386849939	1.11453041708515	0.648056047844129	0.875133011052622	1.10337371243101	0.636303005757044	11.2285163899246	0.955581239357381	22.8462382768862	0.428761761300192	0.508204002540157	0.385905228548276	0.455360402253707	0.536277077196212	0.411707642696226	0.454663390517178	0.534794952246634	0.413104576901038	0.00500910745589748	0.00513400730316504	0.00519647528413443
219	9.86818893304458	0.2	0.646250315802295	0.447475090360276	0.845025541244314	0.285600815577021	8.922823417712	6.71949866562965	11.1261481697944	8.15	4.63	13.03	0.777901797271192	1.03297592852803	1.28805005978487	0.791332090251032	1.05081001685373	1.31028794345643	0.777174443102573	1.03225259091516	1.28717333934706	0.646250315802295	10.3099549219029	-0.571056157636486	20.2343490006932	0.428761761300192	0.508204002540157	0.385905228548276	0.455360402253707	0.536277077196212	0.411707642696226	0.454663390517178	0.534794952246634	0.413104576901038	0.00500910745589748	0.00513400730316504	0.00519647528413443
219	9.86818893304458	0.2	0.662173710724003	0.454875409979287	0.869472011468719	0.24454424941579	8.67245659763514	6.29258577268391	11.0523274225864	8.61	5.34	12.63	0.691057652881814	0.952417291965643	1.21377693104947	0.700862236320299	0.965929992054256	1.23099774778821	0.70117353434065	0.965510052338868	1.23041002594922	0.662173710724003	10.5871805957341	0.0196647287453386	21.4754993733807	0.428761761300192	0.508204002540157	0.385905228548276	0.455360402253707	0.536277077196212	0.411707642696226	0.454663390517178	0.534794952246634	0.413104576901038	0.00500910745589748	0.00513400730316504	0.00519647528413443
219	9.86818893304458	0.2	0.662476660887356	0.452402838106831	0.872550483667882	0.262630738720749	9.23944442924131	6.82230859837039	11.6565802601122	7.88	5.09	12.57	0.815458814318473	1.10437490339124	1.39329099246401	0.831129337829381	1.12559747476404	1.4200656116987	0.826545333499596	1.12087290125132	1.41459013361254	0.662476660887356	10.1861379345472	-0.33841765793798	20.6214600301703	0.428761761300192	0.508204002540157	0.385905228548276	0.455360402253707	0.536277077196212	0.411707642696226	0.454663390517178	0.534794952246634	0.413104576901038	0.00500910745589748	0.00513400730316504	0.00519647528413443
219	9.86818893304458	0.2	0.662484904908875	0.457478314420062	0.867491495397689	0.276925884011823	8.82372815376123	6.59761511464562	11.0498411928769	7.92	5.33	12.88	0.784700013969664	1.04946704001433	1.314234066059	0.799538310017129	1.0693119518973	1.33908559377747	0.798526249524087	1.06720229360983	1.33551988445964	0.662484904908875	10.4782212157802	-0.473560589870354	20.5772033283287	0.428761761300192	0.508204002540157	0.385905228548276	0.455360402253707	0.536277077196212	0.411707642696226	0.454663390517178	0.534794952246634	0.413104576901038	0.00500910745589748	0.00513400730316504	0.00519647528413443
219	9.86818893304458	0.2	0.669404438658401	0.460980314413968	0.877828562902833	0.28797078107237	9.60348044571216	7.24577897898287	11.9611819124415	8.2	5.55	12.52	0.834043634452342	1.10543279853923	1.37682196262612	0.848157743239681	1.12413949220751	1.40012124117533	0.852137876547758	1.12940427977587	1.40687312161756	0.669404438658401	10.7467665244085	-0.842692226910307	20.5435642230486	0.428761761300192	0.508204002540157	0.385905228548276	0.455360402253707	0.536277077196212	0.411707642696226	0.454663390517178	0.534794952246634	0.413104576901038	0.00500910745589748	0.00513400730316504	0.00519647528413443
219	9.86818893304458	0.2	0.672816941958929	0.460068855284499	0.885565028633359	0.28230362382028	9.30464762341706	6.9883330356172	11.6209622112169	8.86	5.86	12.68	0.747282308065378	0.994972408487689	1.24266250891	0.756771228643724	1.00760647470321	1.2584417207627	0.762495069883636	1.01557404736396	1.26863493415115	0.672816941958929	10.6451497262033	0.182892474955143	21.7981012925289	0.428761761300192	0.508204002540157	0.385905228548276	0.455360402253707	0.536277077196212	0.411707642696226	0.454663390517178	0.534794952246634	0.413104576901038	0.00500910745589748	0.00513400730316504	0.00519647528413443
219	9.86818893304458	0.2	0.673348294466673	0.4602132458599	0.886483343073446	0.255258316699278	8.32258202301896	6.10307549804939	10.5420885479885	8.14	4.76	13.13	0.706924813431929	0.964012282950624	1.22109975246932	0.719152825220852	0.980687257907804	1.24222169059476	0.708002101619862	0.96552596653091	1.22242295641736	0.673348294466673	10.2566621664683	-0.0894016596813376	20.6824772146853	0.428761761300192	0.508204002540157	0.385905228548276	0.455360402253707	0.536277077196212	0.411707642696226	0.454663390517178	0.534794952246634	0.413104576901038	0.00500910745589748	0.00513400730316504	0.00519647528413443
219	9.86818893304458	0.2	0.68229187164893	0.469234820325535	0.895348922972325	0.267105000367627	8.86505674412559	6.57235874753131	11.1577547407199	7.77	4.95	12.25	0.796080850583533	1.07378525494909	1.35148965931465	0.812040266036189	1.09531194407634	1.37858362211649	0.808850287055571	1.08997604181364	1.37196859883845	0.68229187164893	9.47013309093959	-0.0602378888623781	20.4813614086975	0.428761761300192	0.508204002540157	0.385905228548276	0.455360402253707	0.536277077196212	0.411707642696226	0.454663390517178	0.534794952246634	0.413104576901038	0.00500910745589748	0.00513400730316504	0.00519647528413443
219	9.86818893304458	0.2	0.685422247942392	0.469268931661883	0.9015755642229	0.24722314080751	8.45156321957733	6.14900258105622	10.7541238580984	7.79	5.12	12.56	0.742592397258553	1.020664166111	1.29873593496345	0.757340702519637	1.04093513406923	1.32452956561883	0.754378727049854	1.03765013321985	1.31966118164649	0.685422247942392	9.77893628549403	0.724153932819073	21.3015490176994	0.428761761300192	0.508204002540157	0.385905228548276	0.455360402253707	0.536277077196212	0.411707642696226	0.454663390517178	0.534794952246634	0.413104576901038	0.00500910745589748	0.00513400730316504	0.00519647528413443
219	9.86818893304458	0.2	0.687119026345341	0.469206645626628	0.905031407064055	0.271444652509901	9.14052299689379	6.80250883709029	11.4785371566973	7.74	5.27	12.12	0.82675626592932	1.11091140673702	1.39506654754472	0.843507632123711	1.13342019747822	1.42333276283273	0.846161642010493	1.13686564010345	1.4270038665775	0.687119026345341	9.76565927423873	-0.264016258228349	20.2948493077901	0.428761761300192	0.508204002540157	0.385905228548276	0.455360402253707	0.536277077196212	0.411707642696226	0.454663390517178	0.534794952246634	0.413104576901038	0.00500910745589748	0.00513400730316504	0.00519647528413443
219	9.86818893304458	0.2	0.688242954512388	0.475203062270688	0.901282846754089	0.285363301144174	9.02699379588076	6.7966479955638	11.2573395961977	8.17	4.98	13.17	0.784506402950124	1.04194515250485	1.29938390205957	0.797911499071634	1.05974918172646	1.3215868643813	0.789019603379398	1.04772358583913	1.3063006360002	0.688242954512388	10.4196302669098	1.12592613093302	22.1642475563675	0.428761761300192	0.508204002540157	0.385905228548276	0.455360402253707	0.536277077196212	0.411707642696226	0.454663390517178	0.534794952246634	0.413104576901038	0.00500910745589748	0.00513400730316504	0.00519647528413443
219	9.86818893304458	0.2	0.690686162160303	0.473617264909666	0.90775505941094	0.261842408355369	9.53673034178773	7.03673317639854	12.0367275071769	7.35	5.54	11.34	0.898125996356128	1.21721049036302	1.53629498436992	0.919179255482184	1.24574351130723	1.57230776713228	0.931021808376393	1.261523607542	1.59289604125176	0.690686162160303	9.3550250355935	-0.245623798658281	20.1571422476739	0.428761761300192	0.508204002540157	0.385905228548276	0.455360402253707	0.536277077196212	0.411707642696226	0.454663390517178	0.534794952246634	0.413104576901038	0.00500910745589748	0.00513400730316504	0.00519647528413443
219	9.86818893304458	0.2	0.696737407823753	0.478119866748177	0.915354948899329	0.251576106213852	8.86548751662116	6.47807640583705	11.2528986274053	7.82	5.17	11.58	0.779446598914743	1.06670154219316	1.35395648547157	0.79474619032242	1.08763959974863	1.38053300917484	0.797780133997804	1.09332449414189	1.38691286131174	0.696737407823753	9.56721149804061	-1.16881785003878	19.4101819819752	0.428761761300192	0.508204002540157	0.385905228548276	0.455360402253707	0.536277077196212	0.411707642696226	0.454663390517178	0.534794952246634	0.413104576901038	0.00500910745589748	0.00513400730316504	0.00519647528413443
219	9.86818893304458	0.2	0.699893216546312	0.483727634196099	0.916058798896525	0.25360411216007	8.09060008305439	5.92353143263307	10.2576687334757	7.92	5.31	11.91	0.704533930131109	0.962281088310123	1.22002824648914	0.717856778816378	0.980477976755036	1.2430991746937	0.721592791522877	0.984802403391003	1.24898986158421	0.699893216546312	9.59705888370619	0.255562144073778	20.8899764738203	0.428761761300192	0.508204002540157	0.385905228548276	0.455360402253707	0.536277077196212	0.411707642696226	0.454663390517178	0.534794952246634	0.413104576901038	0.00500910745589748	0.00513400730316504	0.00519647528413443
219	9.86818893304458	0.2	0.706279774800825	0.48856009401104	0.923999455590609	0.272956741172611	9.26028301252457	6.90065830455747	11.6199077204917	8.98	5.77	12.62	0.728848714320477	0.978072680901292	1.22729664748211	0.737610709149074	0.989830769519229	1.24205082988938	0.743054429117097	0.996459682273606	1.25148651468008	0.706279774800825	10.7186851662379	-0.597769522333995	21.193186467038	0.428761761300192	0.508204002540157	0.385905228548276	0.455360402253707	0.536277077196212	0.411707642696226	0.454663390517178	0.534794952246634	0.413104576901038	0.00500910745589748	0.00513400730316504	0.00519647528413443
219	9.86818893304458	0.2	0.707450008071082	0.485502145046095	0.929397871096069	0.249142870692042	8.25567891675226	6.0180262379485	10.493331595556	8.5	5.17	13.23	0.669278964695751	0.918133623848746	1.16698828300174	0.679255659140882	0.931819902826756	1.18438414651263	0.673700223238683	0.924139325576438	1.17502121426877	0.707450008071082	10.2920895102177	-0.308089334740406	20.701985649679	0.428761761300192	0.508204002540157	0.385905228548276	0.455360402253707	0.536277077196212	0.411707642696226	0.454663390517178	0.534794952246634	0.413104576901038	0.00500910745589748	0.00513400730316504	0.00519647528413443
219	9.86818893304458	0.2	0.712706799132831	0.490136227804572	0.93527737046109	0.264940415088142	9.53884382358352	7.05817741305425	12.0195102341128	8.23	5.39	11.89	0.809333846395297	1.09378224860519	1.37823065081509	0.822844706981283	1.11204163506006	1.40123856313883	0.828132127242009	1.11811327147697	1.40941765131917	0.712706799132831	9.97606644054925	0.703586989944956	21.7565129705411	0.428761761300192	0.508204002540157	0.385905228548276	0.455360402253707	0.536277077196212	0.411707642696226	0.454663390517178	0.534794952246634	0.413104576901038	0.00500910745589748	0.00513400730316504	0.00519647528413443
219	9.86818893304458	0.2	0.71295430671465	0.49009139959852	0.93581721383078	0.32026156228442	10.7301704433482	8.28949187464462	13.1708490120519	7.82	5.32	11.2	0.997375710448193	1.29103345910734	1.58469120776649	1.01695163194932	1.31637312738486	1.6157946228204	1.02708327755062	1.33035434331879	1.63206780125736	0.71295430671465	9.69686924000545	1.23980754827122	21.8356337475379	0.428761761300192	0.508204002540157	0.385905228548276	0.455360402253707	0.536277077196212	0.411707642696226	0.454663390517178	0.534794952246634	0.413104576901038	0.00500910745589748	0.00513400730316504	0.00519647528413443
219	9.86818893304458	0.2	0.713100847646102	0.489298269755986	0.936903425536219	0.272681821939216	9.57243043027917	7.13157640245275	12.0132844581056	7.66	5.09	11.51	0.874903310816594	1.17434780242029	1.47379229402398	0.893150994113665	1.19884093956384	1.50453088501401	0.897313778767011	1.20271909277928	1.51084274522183	0.713100847646102	9.34226994512812	0.508647823040503	20.8159285364495	0.428761761300192	0.508204002540157	0.385905228548276	0.455360402253707	0.536277077196212	0.411707642696226	0.454663390517178	0.534794952246634	0.413104576901038	0.00500910745589748	0.00513400730316504	0.00519647528413443
219	9.86818893304458	0.2	0.714587776570194	0.491864278389796	0.937311274750591	0.234620952286751	8.49625782047628	6.10036143554312	10.8921542054094	8.17	5.24	13.22	0.704202395931106	0.980775512540613	1.25734862915012	0.716239215042845	0.997539751773377	1.27884028850391	0.711908659840349	0.990912003639155	1.27022235792621	0.714587776570194	9.94825232243328	-1.80443218366029	19.0993735019121	0.428761761300192	0.508204002540157	0.385905228548276	0.455360402253707	0.536277077196212	0.411707642696226	0.454663390517178	0.534794952246634	0.413104576901038	0.00500910745589748	0.00513400730316504	0.00519647528413443
219	9.86818893304458	0.2	0.719460906224041	0.49326731618437	0.945654496263711	0.251219284183217	9.12625490253024	6.66629009052519	11.5862197145353	7.48	5.09	11.56	0.836552822008588	1.14525383525275	1.45395484849692	0.855226106514888	1.17081785241339	1.48640959831189	0.859062622504693	1.17560492532993	1.49202078921991	0.719460906224041	9.71841804688775	-1.18011956166447	19.4162892563161	0.428761761300192	0.508204002540157	0.385905228548276	0.455360402253707	0.536277077196212	0.411707642696226	0.454663390517178	0.534794952246634	0.413104576901038	0.00500910745589748	0.00513400730316504	0.00519647528413443
219	9.86818893304458	0.2	0.724662116689223	0.499755639853193	0.949568593525254	0.263541786735825	8.48399202545315	6.26969934146052	10.6982847094458	7.57	4.92	13.62	0.777476047091802	1.05206011074386	1.32664417439592	0.794228560029531	1.0747291700447	1.35522978005987	0.780851280207519	1.05725467018665	1.33307407415245	0.724662116689223	9.85449338487775	1.06409918589177	21.8880257331196	0.428761761300192	0.508204002540157	0.385905228548276	0.455360402253707	0.536277077196212	0.411707642696226	0.454663390517178	0.534794952246634	0.413104576901038	0.00500910745589748	0.00513400730316504	0.00519647528413443
219	9.86818893304458	0.2	0.727718329174748	0.502657146067879	0.952779512281617	0.206542440155459	7.482698996144	5.19288114755592	9.77251684473208	8.64	5.58	12.69	0.568838382948875	0.81966951988937	1.07050065682987	0.576827008320044	0.831180755626694	1.08553450293334	0.578926039808273	0.834451531088652	1.08857473720186	0.727718329174748	10.1426575627916	1.34101056081066	22.4714732119992	0.428761761300192	0.508204002540157	0.385905228548276	0.455360402253707	0.536277077196212	0.411707642696226	0.454663390517178	0.534794952246634	0.413104576901038	0.00500910745589748	0.00513400730316504	0.00519647528413443
219	9.86818893304458	0.2	0.729409585918461	0.502931796411018	0.955887375425903	0.280527626179697	9.83328250293337	7.37459563977683	12.2919693660899	8.67	5.92	13.9	0.804973666994929	1.07335152483328	1.34172938267164	0.816117704007413	1.088210978764	1.36030425352058	0.816355381413699	1.08883727988526	1.36188626561415	0.729409585918461	10.6009674632611	-0.141303714183008	21.4507833160392	0.428761761300192	0.508204002540157	0.385905228548276	0.455360402253707	0.536277077196212	0.411707642696226	0.454663390517178	0.534794952246634	0.413104576901038	0.00500910745589748	0.00513400730316504	0.00519647528413443
219	9.86818893304458	0.2	0.738778044245448	0.509674333618985	0.96788175487191	0.218344460030893	8.5388166541582	6.0163829161664	11.06125039215	7.63	5.28	10.92	0.741144873307973	1.05187789333372	1.36261091335947	0.756798756723918	1.07409483701514	1.39139091730636	0.766039399763937	1.08733393568102	1.40839776241438	0.738778044245448	9.24493560442262	0.965702737762959	21.317024074583	0.428761761300192	0.508204002540157	0.385905228548276	0.455360402253707	0.536277077196212	0.411707642696226	0.454663390517178	0.534794952246634	0.413104576901038	0.00500910745589748	0.00513400730316504	0.00519647528413443
219	9.86818893304458	0.2	0.739004538028419	0.511020083963009	0.966988992093829	0.305220386651993	10.6338040409857	8.12890123835969	13.1387068436117	7.61	4.91	11.58	1.00380735092142	1.31312834928147	1.62244934764152	1.02516509571639	1.34106743554264	1.65696977536889	1.02526316484161	1.33996739839845	1.65793968802673	0.739004538028419	9.4500598118877	0.63427229999502	20.9662086107205	0.428761761300192	0.508204002540157	0.385905228548276	0.455360402253707	0.536277077196212	0.411707642696226	0.454663390517178	0.534794952246634	0.413104576901038	0.00500910745589748	0.00513400730316504	0.00519647528413443
219	9.86818893304458	0.2	0.742429005900484	0.509765360344423	0.975092651456545	0.226256677663452	8.03688565506961	5.71644211891633	10.3573291912229	8.1	5.41	12.91	0.665347512587005	0.935428325575427	1.20550913856385	0.677049893690736	0.951880989114433	1.22671208453813	0.67654537231843	0.951337345389771	1.22563426952695	0.742429005900484	10.0644037588267	-1.11469514089045	19.85883346274	0.428761761300192	0.508204002540157	0.385905228548276	0.455360402253707	0.536277077196212	0.411707642696226	0.454663390517178	0.534794952246634	0.413104576901038	0.00500910745589748	0.00513400730316504	0.00519647528413443
219	9.86818893304458	0.2	0.750554287657857	0.51393457391918	0.987174001396535	0.253181862800865	9.09640446055046	6.65721038280013	11.5355985383008	7.58	4.67	13.65	0.824693888420197	1.12686076206875	1.42902763571731	0.842409856960711	1.15106784070807	1.45972582445543	0.823598464836036	1.12568724851688	1.42756493467531	0.750554287657857	9.80439042875331	-0.630688796415124	20.0137931511645	0.428761761300192	0.508204002540157	0.385905228548276	0.455360402253707	0.536277077196212	0.411707642696226	0.454663390517178	0.534794952246634	0.413104576901038	0.00500910745589748	0.00513400730316504	0.00519647528413443
219	9.86818893304458	0.2	0.758124891303889	0.523228688830114	0.993021093777664	0.277314533864889	9.85209504285079	7.36894822036571	12.3352418653359	8.26	5.52	10.96	0.841831993190569	1.12550781454865	1.40918363590674	0.855699755328646	1.14404865735691	1.43239755938518	0.868123372293381	1.16155724659403	1.45374644491367	0.758124891303889	9.55673092908395	0.129642503551151	20.8908042581322	0.428761761300192	0.508204002540157	0.385905228548276	0.455360402253707	0.536277077196212	0.411707642696226	0.454663390517178	0.534794952246634	0.413104576901038	0.00500910745589748	0.00513400730316504	0.00519647528413443
219	9.86818893304458	0.2	0.762426385753928	0.526645126724833	0.998207644783022	0.253407413179512	9.72278749300726	7.11718336212332	12.3283916238912	7.79	5.31	12.17	0.860044781239308	1.17490757466799	1.48977036809668	0.87715899591819	1.19828731128094	1.51941562664369	0.879646430079132	1.20113815744991	1.52305756648914	0.762426385753928	10.0846719162203	-0.560425504425444	20.5567020089736	0.428761761300192	0.508204002540157	0.385905228548276	0.455360402253707	0.536277077196212	0.411707642696226	0.454663390517178	0.534794952246634	0.413104576901038	0.00500910745589748	0.00513400730316504	0.00519647528413443
219	9.86818893304458	0.2	0.763425814667169	0.52314254913461	1.00370908019973	0.241637308943324	9.04395202262102	6.54245381753385	11.5454502277082	7.99	5.78	11.73	0.771160614955926	1.06601281383218	1.36086501270843	0.785315668935067	1.08558003320205	1.38584439746903	0.795666936935955	1.09971527748247	1.4039007017103	0.763425814667169	9.94205605217901	0.818085937440151	21.8651776151995	0.428761761300192	0.508204002540157	0.385905228548276	0.455360402253707	0.536277077196212	0.411707642696226	0.454663390517178	0.534794952246634	0.413104576901038	0.00500910745589748	0.00513400730316504	0.00519647528413443
219	9.86818893304458	0.2	0.764049404696521	0.527560779373566	1.00053803001948	0.260910210756211	9.67932103754718	7.13581121320745	12.2228308618869	8.41	5.71	12.69	0.801425842124946	1.08708845875242	1.3727510753799	0.813827399817151	1.10391046464383	1.3939935294705	0.818687142124695	1.11058832968079	1.40167601913718	0.764049404696521	10.0587766431004	-1.04140353851606	20.2559212407515	0.428761761300192	0.508204002540157	0.385905228548276	0.455360402253707	0.536277077196212	0.411707642696226	0.454663390517178	0.534794952246634	0.413104576901038	0.00500910745589748	0.00513400730316504	0.00519647528413443
219	9.86818893304458	0.2	0.765966059930974	0.527691591032216	1.00424052882973	0.281182972629986	9.62365025077159	7.22127988599012	12.0260206155531	7.52	4.92	12.57	0.90212921946979	1.20224894011132	1.50236866075285	0.922001043730475	1.22873170903164	1.53546237433281	0.915137753261955	1.21945610541184	1.52286362802628	0.765966059930974	9.86070937350787	-0.36197057494042	20.3906933606118	0.428761761300192	0.508204002540157	0.385905228548276	0.455360402253707	0.536277077196212	0.411707642696226	0.454663390517178	0.534794952246634	0.413104576901038	0.00500910745589748	0.00513400730316504	0.00519647528413443
219	9.86818893304458	0.2	0.766786808785793	0.525758122402886	1.0078154951687	0.272096432844589	8.9996887834126	6.70148543699188	11.2978921298333	8.68	5.82	12.76	0.730701729842243	0.981288137370519	1.2318745448988	0.74077260481208	0.994812712087177	1.24885281936227	0.745738366200795	1.00215722165139	1.25828474150814	0.766786808785793	10.1184782820503	0.304507448413956	21.5707156679904	0.428761761300192	0.508204002540157	0.385905228548276	0.455360402253707	0.536277077196212	0.411707642696226	0.454663390517178	0.534794952246634	0.413104576901038	0.00500910745589748	0.00513400730316504	0.00519647528413443
219	9.86818893304458	0.2	0.767345744680575	0.525608641920784	1.00908284744037	0.292150337906945	9.711717475201	7.35151740254197	12.07191754786	8.72	4.9	12.3	0.798229886847648	1.05450109369877	1.31077230054988	0.809043845843105	1.06878686747874	1.32852988911438	0.804385660154874	1.06284725104832	1.32026463899976	0.767345744680575	10.004848869702	-0.600259387397032	20.1374268473325	0.428761761300192	0.508204002540157	0.385905228548276	0.455360402253707	0.536277077196212	0.411707642696226	0.454663390517178	0.534794952246634	0.413104576901038	0.00500910745589748	0.00513400730316504	0.00519647528413443
219	9.86818893304458	0.2	0.768431897695951	0.530924218126723	1.00593957726518	0.297840038328898	9.53371365450991	7.24825138190747	11.8191759271123	7.99	5.13	11.85	0.854613563134111	1.12408366747855	1.393553771823	0.870316380891154	1.1447377756457	1.41915917040025	0.871749688799984	1.14804015277255	1.42241406228543	0.768431897695951	9.66718536174259	-1.05194272052434	19.6622428548664	0.428761761300192	0.508204002540157	0.385905228548276	0.455360402253707	0.536277077196212	0.411707642696226	0.454663390517178	0.534794952246634	0.413104576901038	0.00500910745589748	0.00513400730316504	0.00519647528413443
219	9.86818893304458	0.2	0.769372373701407	0.531980812906	1.00676393449681	0.205473843528795	8.25707304840647	5.72201787741502	10.7921282193979	7.2	5.39	12	0.74419616179182	1.07390123587569	1.40360630995956	0.762584768916378	1.10043664270922	1.43828851650205	0.766516152433807	1.10634886026482	1.44588087074391	0.769372373701407	9.60960329880409	-0.340306075050258	20.2273253469862	0.428761761300192	0.508204002540157	0.385905228548276	0.455360402253707	0.536277077196212	0.411707642696226	0.454663390517178	0.534794952246634	0.413104576901038	0.00500910745589748	0.00513400730316504	0.00519647528413443
219	9.86818893304458	0.2	0.772595103672876	0.530906264375732	1.01428394297002	0.24394011288788	8.4656064010357	6.13869406274695	10.7925187393244	7.7	5.13	12.53	0.749712086285102	1.0338953809581	1.3180786756311	0.76513344377821	1.05516230538403	1.34519116698984	0.762678384987621	1.0517333347154	1.34000697272988	0.772595103672876	9.61646027353892	0.0950000707752604	20.6065186276484	0.428761761300192	0.508204002540157	0.385905228548276	0.455360402253707	0.536277077196212	0.411707642696226	0.454663390517178	0.534794952246634	0.413104576901038	0.00500910745589748	0.00513400730316504	0.00519647528413443
219	9.86818893304458	0.2	0.784265704463473	0.542663170489034	1.02586823843791	0.235028570809364	8.74278879289949	6.2801669564204	11.2054106293786	8.07	5.56	12.9	0.733335761648821	1.02089637470882	1.30845698776882	0.746377818886449	1.03905257225018	1.33172732561392	0.747924845430096	1.0406180444074	1.33452179074885	0.784265704463473	9.908586407449	-0.279955786258032	20.6499282597082	0.428761761300192	0.508204002540157	0.385905228548276	0.455360402253707	0.536277077196212	0.411707642696226	0.454663390517178	0.534794952246634	0.413104576901038	0.00500910745589748	0.00513400730316504	0.00519647528413443
219	9.86818893304458	0.2	0.78622689345189	0.54198728456571	1.03046650233807	0.304618339267655	10.4053126257195	7.95074959982687	12.859875651612	8.24	5.72	12.08	0.910925261971097	1.19214698066721	1.47336869936333	0.926087176671169	1.21198969618452	1.49789221569788	0.934937444273993	1.22476310174535	1.51162572862324	0.78622689345189	9.83314314222318	0.39710085681275	21.3821290549627	0.428761761300192	0.508204002540157	0.385905228548276	0.455360402253707	0.536277077196212	0.411707642696226	0.454663390517178	0.534794952246634	0.413104576901038	0.00500910745589748	0.00513400730316504	0.00519647528413443
219	9.86818893304458	0.2	0.787196631765493	0.542441458331339	1.03195180519965	0.227785483930142	7.61093189494453	5.42302289014109	9.79884089974796	8.3	4.75	11.95	0.616915938602133	0.865809584197506	1.11470322979288	0.626924683147551	0.879856339048487	1.13278799494942	0.62319396239664	0.87450099705815	1.12567873807173	0.787196631765493	9.21688617447651	1.3896959245496	21.4925161592033	0.428761761300192	0.508204002540157	0.385905228548276	0.455360402253707	0.536277077196212	0.411707642696226	0.454663390517178	0.534794952246634	0.413104576901038	0.00500910745589748	0.00513400730316504	0.00519647528413443
219	9.86818893304458	0.2	0.790502085698761	0.539783156449001	1.04122101494852	0.196951192465965	8.38955085259061	5.74461078418814	11.0344909209931	7.76	5.36	13.16	0.696658053818322	1.01741412759639	1.33817020137447	0.710677214869632	1.03788800632711	1.36509879778459	0.708110955641494	1.03433312202995	1.35999080681993	0.790502085698761	9.87703427592234	0.202674962673451	21.3516528171367	0.428761761300192	0.508204002540157	0.385905228548276	0.455360402253707	0.536277077196212	0.411707642696226	0.454663390517178	0.534794952246634	0.413104576901038	0.00500910745589748	0.00513400730316504	0.00519647528413443
219	9.86818893304458	0.2	0.793047932187368	0.544234849799053	1.04186101457568	0.27427480561737	9.6842727629564	7.22477961571124	12.1437659102016	8.28	5.41	12.24	0.823311668336984	1.10358726344556	1.38386285855414	0.8367533351997	1.12160480518542	1.40645627517114	0.840226524488903	1.12633436598751	1.41193656887307	0.793047932187368	9.75033535078695	0.788285045487087	21.6316602113634	0.428761761300192	0.508204002540157	0.385905228548276	0.455360402253707	0.536277077196212	0.411707642696226	0.454663390517178	0.534794952246634	0.413104576901038	0.00500910745589748	0.00513400730316504	0.00519647528413443
219	9.86818893304458	0.2	0.795417826461667	0.550583393101765	1.04025225982157	0.249934253052509	8.95084281532909	6.52989087033654	11.3717947603216	7.98	4.85	13.19	0.770580301491846	1.05627234699666	1.34196439250146	0.784779876276583	1.0757364030531	1.36669292982962	0.773632616631271	1.05994659443369	1.3481240259272	0.795417826461667	9.86448150921351	0.584192894016636	21.2382692344024	0.428761761300192	0.508204002540157	0.385905228548276	0.455360402253707	0.536277077196212	0.411707642696226	0.454663390517178	0.534794952246634	0.413104576901038	0.00500910745589748	0.00513400730316504	0.00519647528413443
219	9.86818893304458	0.2	0.798298721726829	0.54619836957457	1.05039907387909	0.279603884175429	9.95013846276688	7.45652768133879	12.443749244195	7.36	5.36	11.67	0.94945864967016	1.2669764577597	1.58449426584924	0.971565678981099	1.29647651623796	1.62138735349483	0.978324861914135	1.30654007926949	1.63336963464234	0.798298721726829	9.29670097585667	0.0881728874028399	20.5726815148415	0.428761761300192	0.508204002540157	0.385905228548276	0.455360402253707	0.536277077196212	0.411707642696226	0.454663390517178	0.534794952246634	0.413104576901038	0.00500910745589748	0.00513400730316504	0.00519647528413443
219	9.86818893304458	0.2	0.804948835943051	0.556165353999151	1.05373231788695	0.248294443559753	9.18037151633561	6.68643095755129	11.6743120751199	7.97	4.57	11.16	0.79062083620496	1.08551079806192	1.38040075991889	0.805285945868003	1.10564577827622	1.40600561068443	0.803037719967937	1.10227699066578	1.40191219111855	0.804948835943051	9.32068008119299	-0.901558659783493	19.3020012657518	0.428761761300192	0.508204002540157	0.385905228548276	0.455360402253707	0.536277077196212	0.411707642696226	0.454663390517178	0.534794952246634	0.413104576901038	0.00500910745589748	0.00513400730316504	0.00519647528413443
219	9.86818893304458	0.2	0.806548177227851	0.556672645791168	1.05642370866453	0.343016597614169	10.321275194898	8.09110272282027	12.5514476669758	7.6	5.13	12.55	1.00059572496206	1.27639262409119	1.55218952322032	1.02197897692946	1.30366979948719	1.58536062204491	1.01809670081866	1.29945021649906	1.58042077681491	0.806548177227851	9.58171496934283	0.35653565529132	20.706438356716	0.428761761300192	0.508204002540157	0.385905228548276	0.455360402253707	0.536277077196212	0.411707642696226	0.454663390517178	0.534794952246634	0.413104576901038	0.00500910745589748	0.00513400730316504	0.00519647528413443
219	9.86818893304458	0.2	0.807030189837382	0.554220186770898	1.05984019290387	0.238381347547638	9.58437968393431	6.90963629961196	12.2591230682567	7.62	5.17	11.47	0.852000927020274	1.18181334321242	1.51162575940457	0.870048791638014	1.20684759675054	1.54364640186306	0.874699078604726	1.21371507787761	1.55258735413774	0.807030189837382	9.19980932211678	0.427177041063439	20.7676454666551	0.428761761300192	0.508204002540157	0.385905228548276	0.455360402253707	0.536277077196212	0.411707642696226	0.454663390517178	0.534794952246634	0.413104576901038	0.00500910745589748	0.00513400730316504	0.00519647528413443
219	9.86818893304458	0.2	0.808206256387377	0.559158487403034	1.05725402537172	0.243056406699601	8.9801524560524	6.50588072376673	11.4544241883381	7.73	5.07	12.3	0.791632190247405	1.092700290611	1.39376839097459	0.807730610306016	1.11492115087051	1.42211169143501	0.805583274375459	1.11283392864683	1.42002361388495	0.808206256387377	9.53320220904863	0.452626393636924	21.246681684154	0.428761761300192	0.508204002540157	0.385905228548276	0.455360402253707	0.536277077196212	0.411707642696226	0.454663390517178	0.534794952246634	0.413104576901038	0.00500910745589748	0.00513400730316504	0.00519647528413443
219	9.86818893304458	0.2	0.808394457556665	0.556439598413165	1.06034931670016	0.223766167176602	8.8194532166335	6.25481449661214	11.3840919366549	7.21	5.37	11.73	0.812105497509704	1.14509014554102	1.47807479357235	0.83207795624331	1.17325183850851	1.51442572077371	0.838448570525528	1.18080036475932	1.52539006588864	0.808394457556665	9.31975562687361	0.396241721351744	20.7760733481819	0.428761761300192	0.508204002540157	0.385905228548276	0.455360402253707	0.536277077196212	0.411707642696226	0.454663390517178	0.534794952246634	0.413104576901038	0.00500910745589748	0.00513400730316504	0.00519647528413443
219	9.86818893304458	0.2	0.813124419635558	0.558599327884663	1.06764951138645	0.218605744927089	8.4190616813013	5.93390671943588	10.9042166431667	7.52	4.85	12.29	0.740808511220363	1.05106346373273	1.36131841624511	0.757094662531427	1.07417035080087	1.39124603907031	0.752131375720045	1.06654920019398	1.38143632898161	0.813124419635558	9.49210737257818	-0.422567519278544	20.0385223093946	0.428761761300192	0.508204002540157	0.385905228548276	0.455360402253707	0.536277077196212	0.411707642696226	0.454663390517178	0.534794952246634	0.413104576901038	0.00500910745589748	0.00513400730316504	0.00519647528413443
219	9.86818893304458	0.2	0.813170342247397	0.556841926253745	1.06949875824105	0.23453107270264	8.92151835248674	6.40507115058961	11.4379655543839	7.39	4.57	11.61	0.812734585317059	1.13204464839386	1.45135471147065	0.831469931550523	1.15814080428849	1.48481167702647	0.826482049445513	1.15039216244418	1.47376238847503	0.813170342247397	8.8588443607444	-1.56274635097792	18.2134403131452	0.428761761300192	0.508204002540157	0.385905228548276	0.455360402253707	0.536277077196212	0.411707642696226	0.454663390517178	0.534794952246634	0.413104576901038	0.00500910745589748	0.00513400730316504	0.00519647528413443
219	9.86818893304458	0.2	0.813298627865471	0.558190281917041	1.0684069738139	0.249700439257661	8.97683169504693	6.54733542172751	11.4063279683664	7.63	4.86	11.14	0.80608535224162	1.10519655292174	1.40430775360186	0.823080940602188	1.12849863330162	1.43391632600105	0.825686872518122	1.13208712837023	1.43816398263595	0.813298627865471	8.79042625985926	-0.213357865962342	19.5975653530521	0.428761761300192	0.508204002540157	0.385905228548276	0.455360402253707	0.536277077196212	0.411707642696226	0.454663390517178	0.534794952246634	0.413104576901038	0.00500910745589748	0.00513400730316504	0.00519647528413443
219	9.86818893304458	0.2	0.818866393003428	0.561661856813826	1.07607092919303	0.246715943765781	9.90283941225768	7.20120874461726	12.6044700798981	8.03	5.7	13.28	0.844903304622542	1.16188018446444	1.47885706430635	0.860174122999279	1.18288005649171	1.50558598998414	0.860977542318698	1.18470234700974	1.50802386473701	0.818866393003428	10.331835736315	-0.965685497703439	20.4165659830592	0.428761761300192	0.508204002540157	0.385905228548276	0.455360402253707	0.536277077196212	0.411707642696226	0.454663390517178	0.534794952246634	0.413104576901038	0.00500910745589748	0.00513400730316504	0.00519647528413443
219	9.86818893304458	0.2	0.819391167703306	0.565234033749421	1.07354830165719	0.249799947744335	9.78494066597098	7.13744028362013	12.4324410483218	8.19	5.29	10.61	0.821906820640419	1.12677782977461	1.4316488389088	0.835835462865152	1.14587304210715	1.45591062134914	0.847653892849274	1.16261226112088	1.47617754410646	0.819391167703306	9.31105133629365	1.06177686894464	21.5799887288516	0.428761761300192	0.508204002540157	0.385905228548276	0.455360402253707	0.536277077196212	0.411707642696226	0.454663390517178	0.534794952246634	0.413104576901038	0.00500910745589748	0.00513400730316504	0.00519647528413443
219	9.86818893304458	0.2	0.825901242590627	0.569768412366734	1.08203407281452	0.237348275314272	8.7597918412634	6.3081934035516	11.2113902789752	7.59	4.5	12.25	0.780792588768435	1.08423761151043	1.38768263425243	0.797522560498072	1.10746947212196	1.41741638374584	0.785559620961106	1.09107643887927	1.39755722300617	0.825901242590627	9.30722092980063	1.40052544113407	21.7229116231277	0.428761761300192	0.508204002540157	0.385905228548276	0.455360402253707	0.536277077196212	0.411707642696226	0.454663390517178	0.534794952246634	0.413104576901038	0.00500910745589748	0.00513400730316504	0.00519647528413443
219	9.86818893304458	0.2	0.827457155037512	0.571355083039884	1.08355922703514	0.265759997366104	9.11540087456727	6.74983280318638	11.4809689459482	8.1	5.75	12.89	0.785841787151998	1.06125042245421	1.33665905775642	0.799676508544039	1.0799337047152	1.36019090088636	0.802907214649238	1.08495227263127	1.36598159759738	0.827457155037512	9.93622348794586	-0.378457979479096	20.717993986785	0.428761761300192	0.508204002540157	0.385905228548276	0.455360402253707	0.536277077196212	0.411707642696226	0.454663390517178	0.534794952246634	0.413104576901038	0.00500910745589748	0.00513400730316504	0.00519647528413443
219	9.86818893304458	0.2	0.831388913713528	0.57280273331596	1.0899750941111	0.271092255372314	10.1914418532548	7.58229322268221	12.8005904838275	7.35	5.2	11.79	0.966611563206593	1.29923299611182	1.63185442901705	0.989193841006205	1.32958607853025	1.6699783160543	0.992884616174874	1.33446129191115	1.67596257647895	0.831388913713528	9.43824933890378	-0.428508289026888	20.1588173794444	0.428761761300192	0.508204002540157	0.385905228548276	0.455360402253707	0.536277077196212	0.411707642696226	0.454663390517178	0.534794952246634	0.413104576901038	0.00500910745589748	0.00513400730316504	0.00519647528413443
219	9.86818893304458	0.2	0.833947774792559	0.571731199234183	1.09616435035093	0.256159562870717	9.65366765750321	7.08526914149275	12.2220661735137	8.81	5.48	12.86	0.762039154169046	1.03827710556143	1.31451505695382	0.771958908342723	1.05179275445556	1.33162660056839	0.772306226807729	1.05206958423058	1.33265989767296	0.833947774792559	10.0234663580894	0.378447853131375	21.6326069981542	0.428761761300192	0.508204002540157	0.385905228548276	0.455360402253707	0.536277077196212	0.411707642696226	0.454663390517178	0.534794952246634	0.413104576901038	0.00500910745589748	0.00513400730316504	0.00519647528413443
219	9.86818893304458	0.2	0.834999777091905	0.576661492455742	1.09333806172807	0.244631110202108	9.1486614018074	6.63870186710538	11.6586209365094	7.17	4.93	10	0.866720782271282	1.19441046241273	1.52210014255418	0.888362606595752	1.22423462485073	1.5601066431057	0.900591732939138	1.2394838283408	1.58077585323191	0.834999777091905	8.50810246902185	1.41840803605022	21.0078381362684	0.428761761300192	0.508204002540157	0.385905228548276	0.455360402253707	0.536277077196212	0.411707642696226	0.454663390517178	0.534794952246634	0.413104576901038	0.00500910745589748	0.00513400730316504	0.00519647528413443
219	9.86818893304458	0.2	0.835847704397742	0.573113819416831	1.09858158937865	0.235603832833882	8.88098004941666	6.38342867325159	11.3785314255817	7.9	4.95	12.09	0.760593827123007	1.05818032128933	1.35576681545565	0.775061009563075	1.07830786797281	1.38155472638254	0.772367907864733	1.07518581954195	1.3774892810041	0.835847704397742	9.47890344704286	0.98939573584633	21.5422467906719	0.428761761300192	0.508204002540157	0.385905228548276	0.455360402253707	0.536277077196212	0.411707642696226	0.454663390517178	0.534794952246634	0.413104576901038	0.00500910745589748	0.00513400730316504	0.00519647528413443
219	9.86818893304458	0.2	0.83843698806105	0.575901792903809	1.10097218321829	0.263999119572343	9.44401987291031	6.98206390392992	11.9059758418907	7.95	4.9	11	0.827369145943924	1.11910901476127	1.41084888357862	0.842826173917872	1.14001636842785	1.43720656293782	0.846605634083804	1.14432724269823	1.44479372557323	0.83843698806105	9.22664608922493	-0.182435479243631	20.1204467042353	0.428761761300192	0.508204002540157	0.385905228548276	0.455360402253707	0.536277077196212	0.411707642696226	0.454663390517178	0.534794952246634	0.413104576901038	0.00500910745589748	0.00513400730316504	0.00519647528413443
219	9.86818893304458	0.2	0.851188179185203	0.58777581886128	1.11460053950913	0.233068779415267	9.40503622219754	6.7413559639588	12.0687164804363	8.01	4.98	11.99	0.79342239670528	1.10692365458979	1.4204249124743	0.807913803231359	1.12714098238215	1.44636816153295	0.806824157916026	1.12553566300802	1.44351246139184	0.851188179185203	9.55044334952524	-1.33654736286474	19.3022246387382	0.428761761300192	0.508204002540157	0.385905228548276	0.455360402253707	0.536277077196212	0.411707642696226	0.454663390517178	0.534794952246634	0.413104576901038	0.00500910745589748	0.00513400730316504	0.00519647528413443
219	9.86818893304458	0.2	0.85888690469097	0.593966834356718	1.12380697502522	0.246604711278168	9.249214769263	6.72514653683024	11.7732830016958	7.8	5.19	11.96	0.811607789029584	1.11621876311999	1.42082973721039	0.827691411380033	1.13833885768928	1.44898630399852	0.83072087927823	1.14105623980491	1.45200617486433	0.85888690469097	9.46125374946007	0.712379070413972	21.2677854586963	0.428761761300192	0.508204002540157	0.385905228548276	0.455360402253707	0.536277077196212	0.411707642696226	0.454663390517178	0.534794952246634	0.413104576901038	0.00500910745589748	0.00513400730316504	0.00519647528413443
219	9.86818893304458	0.2	0.865508456121476	0.592432575892257	1.1385843363507	0.247791597121746	9.53454624346827	6.94089669737786	12.1281957895587	6.7	4.78	10.77	0.965577381225988	1.32639089649961	1.68720441177322	0.99402736053169	1.36547196269937	1.73691656486704	0.998149901454846	1.37112635994135	1.74367691612837	0.865508456121476	8.63188317777823	-0.405381248947662	19.1466897286813	0.428761761300192	0.508204002540157	0.385905228548276	0.455360402253707	0.536277077196212	0.411707642696226	0.454663390517178	0.534794952246634	0.413104576901038	0.00500910745589748	0.00513400730316504	0.00519647528413443
219	9.86818893304458	0.2	0.870102966941611	0.598824860087076	1.14138107379615	0.255393572187436	10.1383910440618	7.43559727579783	12.8411848123257	6.82	4.9	11.3	1.01792109925416	1.38792914320828	1.75793718716239	1.04672631290836	1.42720487443765	1.80768343596693	1.0490279128003	1.43045813257905	1.81116403437673	0.870102966941611	8.97121205413163	-0.266018234115202	19.7093297682635	0.428761761300192	0.508204002540157	0.385905228548276	0.455360402253707	0.536277077196212	0.411707642696226	0.454663390517178	0.534794952246634	0.413104576901038	0.00500910745589748	0.00513400730316504	0.00519647528413443
219	9.86818893304458	0.2	0.875995263752124	0.602462639167391	1.14952788833686	0.214178096732372	8.43114753663877	5.90971885881007	10.9525762144675	7.9	5.16	11.6	0.704369547874815	1.00489443243056	1.3054193169863	0.717780848655643	1.02402777163718	1.33027469461872	0.721242816391724	1.02882528094274	1.33596923837045	0.875995263752124	9.12561229760221	0.939301664323471	21.3882932722036	0.428761761300192	0.508204002540157	0.385905228548276	0.455360402253707	0.536277077196212	0.411707642696226	0.454663390517178	0.534794952246634	0.413104576901038	0.00500910745589748	0.00513400730316504	0.00519647528413443
219	9.86818893304458	0.2	0.877779916427679	0.600023038076066	1.15553679477929	0.273306072692945	9.44715645579491	7.04203122606332	11.8522816855265	7.76	4.85	12.28	0.853536277490879	1.14505183168022	1.43656738586956	0.870683229964569	1.16805512967178	1.465427029379	0.864416825928537	1.159534489	1.45549847822496	0.877779916427679	9.04762600272906	-0.56712577822696	19.7388251665454	0.428761761300192	0.508204002540157	0.385905228548276	0.455360402253707	0.536277077196212	0.411707642696226	0.454663390517178	0.534794952246634	0.413104576901038	0.00500910745589748	0.00513400730316504	0.00519647528413443
219	9.86818893304458	0.2	0.885031949823191	0.605885531876284	1.1641783677701	0.208106503926816	8.37778640949678	5.82622922055739	10.9293435984362	6.84	4.58	10.2	0.795425498212276	1.14377664805514	1.49212779789799	0.817778324669714	1.17591874178674	1.53405915890376	0.822714467862247	1.18210228695449	1.54301320109853	0.885031949823191	8.47913265000149	0.0925637058140047	19.5127346915782	0.428761761300192	0.508204002540157	0.385905228548276	0.455360402253707	0.536277077196212	0.411707642696226	0.454663390517178	0.534794952246634	0.413104576901038	0.00500910745589748	0.00513400730316504	0.00519647528413443
219	9.86818893304458	0.2	0.88868338729413	0.610434658423561	1.1669321161647	0.25434420901495	10.3486595073519	7.5821776268163	13.1151413878874	8.29	5.28	12.46	0.863581070474771	1.17867278969174	1.4937645089087	0.877653150318021	1.19787929869556	1.5181054470731	0.878347735394255	1.19836437467752	1.51782339354342	0.88868338729413	9.75178851617086	-0.3683255341471	20.4381084667002	0.428761761300192	0.508204002540157	0.385905228548276	0.455360402253707	0.536277077196212	0.411707642696226	0.454663390517178	0.534794952246634	0.413104576901038	0.00500910745589748	0.00513400730316504	0.00519647528413443
219	9.86818893304458	0.2	0.889133204508633	0.614944949013875	1.16332146000339	0.256693644121309	9.66397254572852	7.09643079417757	12.2315142972795	7.27	5.17	12.16	0.914615649666184	1.24553043418949	1.5764452187128	0.936653153936842	1.27554127237349	1.61442939081014	0.9370222398983	1.27626856486673	1.61349987517229	0.889133204508633	9.29274652487011	-0.101530037597379	20.2230281939351	0.428761761300192	0.508204002540157	0.385905228548276	0.455360402253707	0.536277077196212	0.411707642696226	0.454663390517178	0.534794952246634	0.413104576901038	0.00500910745589748	0.00513400730316504	0.00519647528413443
219	9.86818893304458	0.2	0.893671619172162	0.616892362022463	1.17045087632186	0.3218673167644	11.9379825615885	9.23255880069124	14.6434063224857	8.23	5.47	12.65	1.05896472799549	1.36927397150191	1.67958321500834	1.0766608820717	1.3921556431305	1.7076504041893	1.07926656132304	1.39581219813057	1.71173985968677	0.893671619172162	9.95875625437371	-0.0407666030260927	21.1842121580265	0.428761761300192	0.508204002540157	0.385905228548276	0.455360402253707	0.536277077196212	0.411707642696226	0.454663390517178	0.534794952246634	0.413104576901038	0.00500910745589748	0.00513400730316504	0.00519647528413443
219	9.86818893304458	0.2	0.901696075543573	0.621833510904529	1.18155864018262	0.274530371360332	10.5334491387696	7.86000888323189	13.2068893943073	8.04	5.77	11.59	0.921503202186344	1.23493589582967	1.548368589473	0.938116155348185	1.25719944537201	1.57628273539583	0.951525893043943	1.27491002651968	1.59950174609839	0.901696075543573	9.64197525166692	-0.663924196828788	20.2372842197935	0.428761761300192	0.508204002540157	0.385905228548276	0.455360402253707	0.536277077196212	0.411707642696226	0.454663390517178	0.534794952246634	0.413104576901038	0.00500910745589748	0.00513400730316504	0.00519647528413443
219	9.86818893304458	0.2	0.952094283551548	0.658293854892904	1.24589471221019	0.212940835167503	9.3539331527553	6.54621223766914	12.1616540678415	7.12	5.24	11.72	0.860748794442358	1.22993059073125	1.59911238702014	0.882661836825885	1.26124230599302	1.63982277516015	0.887416523109758	1.2685113819549	1.64727966778211	0.952094283551548	9.25772971573703	0.911851367453319	21.3602547897785	0.428761761300192	0.508204002540157	0.385905228548276	0.455360402253707	0.536277077196212	0.411707642696226	0.454663390517178	0.534794952246634	0.413104576901038	0.00500910745589748	0.00513400730316504	0.00519647528413443
219	9.86818893304458	0.2	0.972196911466531	0.670648024092496	1.27374579884057	0.234837258765278	10.3905173533859	7.46221417002259	13.3188205367491	7.57	4.94	10.81	0.925634427741633	1.28886954531241	1.65210466288319	0.94559747446532	1.31666644026648	1.68773540606765	0.952614954946637	1.32528984682794	1.70027731216866	0.972196911466531	9.01834031561119	0.0985207790280084	20.2772200670604	0.428761761300192	0.508204002540157	0.385905228548276	0.455360402253707	0.536277077196212	0.411707642696226	0.454663390517178	0.534794952246634	0.413104576901038	0.00500910745589748	0.00513400730316504	0.00519647528413443
219	9.86818893304458	0.2	0.975481076609951	0.675216057388779	1.27574609583112	0.286861163009609	9.80392285837245	7.39048281766727	12.2173628990776	6.89	4.76	11.52	1.0020939409977	1.32933827691177	1.65658261282585	1.02976341132518	1.36604350433943	1.70232359735367	1.02730321199855	1.36349944565554	1.69941174837446	0.975481076609951	8.51959147560502	-0.357320491345145	19.2799083344341	0.428761761300192	0.508204002540157	0.385905228548276	0.455360402253707	0.536277077196212	0.411707642696226	0.454663390517178	0.534794952246634	0.413104576901038	0.00500910745589748	0.00513400730316504	0.00519647528413443
219	9.86818893304458	0.21	0.504208633070868	0.351411367489212	0.657005898652525	0.355361062941427	10.2835912305808	8.12110369136622	12.4460787697953	8.56	5.2	13.2	0.89754691005091	1.13654570659492	1.37554450313892	0.910605336491317	1.1530813309055	1.39555732531969	0.904649120584548	1.14549810910415	1.38469462613416	0.504208633070868	11.3505840584274	-0.720252282185935	20.9915346387094	0.428761761300192	0.508204002540157	0.385905228548276	0.455360402253707	0.536277077196212	0.411707642696226	0.454663390517178	0.534794952246634	0.413104576901038	0.00500910745589748	0.00513400730316504	0.00519647528413443
219	9.86818893304458	0.21	0.505534654544572	0.351981958253352	0.659087350835792	0.316464483116704	9.30174426874393	7.16738309679996	11.4361054406879	7.36	5.09	13.41	0.91321715005704	1.18516232172023	1.45710749338341	0.934518686724767	1.21280720185827	1.49109571699177	0.92354453381367	1.19903306621221	1.47485985785564	0.505534654544572	10.6946854064074	0.545289554837399	21.3587613471508	0.428761761300192	0.508204002540157	0.385905228548276	0.455360402253707	0.536277077196212	0.411707642696226	0.454663390517178	0.534794952246634	0.413104576901038	0.00500910745589748	0.00513400730316504	0.00519647528413443
219	9.86818893304458	0.21	0.525465935898422	0.366928054752622	0.684003817044223	0.344473020015013	10.5488620435618	8.27685981269625	12.8208642744273	8.55	5.45	12.25	0.915376226999658	1.16664746716665	1.41791870733364	0.92872919723894	1.18366583453224	1.43860247182554	0.93392807259435	1.19078414976819	1.44571376982632	0.525465935898422	10.5524399520375	-0.370711317888761	20.683642196516	0.428761761300192	0.508204002540157	0.385905228548276	0.455360402253707	0.536277077196212	0.411707642696226	0.454663390517178	0.534794952246634	0.413104576901038	0.00500910745589748	0.00513400730316504	0.00519647528413443
219	9.86818893304458	0.21	0.555108957764211	0.387097430777731	0.723120484750691	0.28513417655109	8.91232467818843	6.70907309594094	11.1155762604359	6.78	4.56	12.07	0.923550165948464	1.22684293609908	1.53013570624969	0.950053355582674	1.26204974151764	1.5740461274526	0.939398811036104	1.24733093813832	1.5552852815464	0.555108957764211	9.98628905908988	0.979056322206532	21.1961542734546	0.428761761300192	0.508204002540157	0.385905228548276	0.455360402253707	0.536277077196212	0.411707642696226	0.454663390517178	0.534794952246634	0.413104576901038	0.00500910745589748	0.00513400730316504	0.00519647528413443
219	9.86818893304458	0.21	0.565602525941726	0.395081243734671	0.736123808148782	0.312250787158596	9.78458875914289	7.5173810020094	12.0517965162764	8.3	5.9	12.52	0.855260032431433	1.11320254982898	1.37114506722652	0.869141092001902	1.13127007353197	1.39339905506203	0.877791441961844	1.14307850101356	1.40655488989087	0.565602525941726	10.9642492034588	-1.45660010786036	20.041373999005	0.428761761300192	0.508204002540157	0.385905228548276	0.455360402253707	0.536277077196212	0.411707642696226	0.454663390517178	0.534794952246634	0.413104576901038	0.00500910745589748	0.00513400730316504	0.00519647528413443
219	9.86818893304458	0.21	0.572841199067196	0.398159986298901	0.747522411835491	0.34427725679717	9.66589935407996	7.58316592914985	11.7486327790101	6.7	4.39	11.8	1.05505826793497	1.34483237289425	1.63460647785352	1.08615441163233	1.3844691417698	1.68278387190726	1.07095529826117	1.36689110185421	1.66075785742307	0.572841199067196	9.82836413267827	-0.391804787214361	19.5168779088694	0.428761761300192	0.508204002540157	0.385905228548276	0.455360402253707	0.536277077196212	0.411707642696226	0.454663390517178	0.534794952246634	0.413104576901038	0.00500910745589748	0.00513400730316504	0.00519647528413443
219	9.86818893304458	0.21	0.585458267829907	0.40718869569841	0.763727839961403	0.325631750614154	9.18338456181657	7.12003211185555	11.2467370117776	8.37	5.23	12.82	0.803758337599938	1.03668379481831	1.26960925203668	0.81643570441865	1.05303500404019	1.28963430366172	0.813820112052865	1.04905133479985	1.28441969978426	0.585458267829907	10.7073965570226	-1.21630109941583	19.9244014737989	0.428761761300192	0.508204002540157	0.385905228548276	0.455360402253707	0.536277077196212	0.411707642696226	0.454663390517178	0.534794952246634	0.413104576901038	0.00500910745589748	0.00513400730316504	0.00519647528413443
219	9.86818893304458	0.21	0.589387207973667	0.410383735842047	0.768390680105287	0.284521904912602	10.1545893686446	7.6404569692007	12.6687217680884	8.4	5.35	12.44	0.859085413284397	1.14177196987839	1.42445852647239	0.872436364872066	1.15951612204101	1.44659587920995	0.874262390523759	1.16085708572012	1.45005627095728	0.589387207973667	11.0523502336105	-0.462717494936494	20.9157185847247	0.428761761300192	0.508204002540157	0.385905228548276	0.455360402253707	0.536277077196212	0.411707642696226	0.454663390517178	0.534794952246634	0.413104576901038	0.00500910745589748	0.00513400730316504	0.00519647528413443
219	9.86818893304458	0.21	0.594247739306997	0.413987939523311	0.774507539090684	0.292954219153727	9.8861630530852	7.4882296384457	12.2840964677247	8.42	5.47	13.25	0.84073828716011	1.109965398118	1.3791925090759	0.853732627711884	1.12712087753902	1.40050912736615	0.852148838752861	1.12487695029602	1.39552051790062	0.594247739306997	10.692931782504	-0.6147239610372	20.8110438341983	0.428761761300192	0.508204002540157	0.385905228548276	0.455360402253707	0.536277077196212	0.411707642696226	0.454663390517178	0.534794952246634	0.413104576901038	0.00500910745589748	0.00513400730316504	0.00519647528413443
219	9.86818893304458	0.21	0.597707645582881	0.419142095972351	0.776273195193411	0.264668820733357	8.08390761708237	5.98014418090917	10.1876710532556	8.57	5.33	13.75	0.659796443006737	0.891907173136941	1.12401790326714	0.669331374425499	0.90479641165573	1.14026144888596	0.663556611948887	0.896885709058423	1.13061751107367	0.597707645582881	10.8817491352044	0.261526885558303	21.6681103755134	0.428761761300192	0.508204002540157	0.385905228548276	0.455360402253707	0.536277077196212	0.411707642696226	0.454663390517178	0.534794952246634	0.413104576901038	0.00500910745589748	0.00513400730316504	0.00519647528413443
219	9.86818893304458	0.21	0.607006887108171	0.421334828638139	0.792678945578202	0.3209193961234	10.4843938393325	8.10321799606564	12.8655696825993	8.57	5.7	12.89	0.894758079488968	1.15768773601325	1.42061739253754	0.907729606733762	1.17447101895073	1.44121243116771	0.911235470669476	1.17912948912754	1.44773626181036	0.607006887108171	11.0375735526026	-1.60744245281669	19.9966562860221	0.428761761300192	0.508204002540157	0.385905228548276	0.455360402253707	0.536277077196212	0.411707642696226	0.454663390517178	0.534794952246634	0.413104576901038	0.00500910745589748	0.00513400730316504	0.00519647528413443
219	9.86818893304458	0.21	0.607542423291908	0.42210680268729	0.792978043896526	0.29965963408781	10.1014342323393	7.69036900810519	12.5124994565734	8.22	5.16	12.16	0.8831293590925	1.16000586319314	1.43688236729378	0.897949762118338	1.17947272184511	1.46099568157188	0.898432448096757	1.17983158588126	1.46177745045019	0.607542423291908	10.5480138706298	-0.90889916210943	20.4496275774735	0.428761761300192	0.508204002540157	0.385905228548276	0.455360402253707	0.536277077196212	0.411707642696226	0.454663390517178	0.534794952246634	0.413104576901038	0.00500910745589748	0.00513400730316504	0.00519647528413443
219	9.86818893304458	0.21	0.608816980666149	0.423393919950882	0.794240041381417	0.298300414085034	8.9600144937156	6.81444366566405	11.1055853217672	8.49	5.54	12.2	0.7588824905558	0.997821458069734	1.23676042558367	0.770254279003113	1.01277372626747	1.25529317353183	0.775183282073332	1.01927106999682	1.26365424088405	0.608816980666149	10.3074174227628	-0.13368722350847	21.0771747937426	0.428761761300192	0.508204002540157	0.385905228548276	0.455360402253707	0.536277077196212	0.411707642696226	0.454663390517178	0.534794952246634	0.413104576901038	0.00500910745589748	0.00513400730316504	0.00519647528413443
219	9.86818893304458	0.21	0.617708177089726	0.433368647639532	0.802047706539921	0.314161115746698	9.33678691354418	7.18292555105039	11.490648276038	8.66	5.18	13.06	0.785121350060048	1.0205466692764	1.25597198849274	0.796050888019504	1.03475352221754	1.27345615641557	0.791440187262951	1.02870589990668	1.26585431996092	0.617708177089726	10.5851180570638	-0.149546405618967	21.190302829885	0.428761761300192	0.508204002540157	0.385905228548276	0.455360402253707	0.536277077196212	0.411707642696226	0.454663390517178	0.534794952246634	0.413104576901038	0.00500910745589748	0.00513400730316504	0.00519647528413443
219	9.86818893304458	0.21	0.619222826165304	0.429355481528522	0.809090170802086	0.286681452951873	9.65754335116962	7.2790930145261	12.0359936878131	8.51	4.99	13.74	0.809111722531059	1.07348972195981	1.33786772138856	0.821149098349211	1.0894603213966	1.35777154444399	0.808602109295891	1.07392407024277	1.33695993788569	0.619222826165304	10.8512273628659	-0.699010448642971	20.7683914477225	0.428761761300192	0.508204002540157	0.385905228548276	0.455360402253707	0.536277077196212	0.411707642696226	0.454663390517178	0.534794952246634	0.413104576901038	0.00500910745589748	0.00513400730316504	0.00519647528413443
219	9.86818893304458	0.21	0.627621574301941	0.439800115060162	0.81544303354372	0.260469764176969	9.17632815269106	6.76223676635194	11.5904195390302	9.16	6.23	13.39	0.700829108243428	0.951022287211177	1.20121546617893	0.708539668269061	0.961485486220757	1.21443130417245	0.714346028544362	0.969132494564563	1.22442170061471	0.627621574301941	10.9768597138799	0.898303546054139	22.9219084786226	0.428761761300192	0.508204002540157	0.385905228548276	0.455360402253707	0.536277077196212	0.411707642696226	0.454663390517178	0.534794952246634	0.413104576901038	0.00500910745589748	0.00513400730316504	0.00519647528413443
219	9.86818893304458	0.21	0.630120839173264	0.436838639047033	0.823403039299496	0.344606306460987	10.7421441088268	8.42919565428939	13.0550925633641	8.56	5.75	13.29	0.931699575383624	1.1873554150817	1.44301125477977	0.94526072812194	1.20463771139696	1.46401469467199	0.946696345906303	1.20664662420986	1.4662568822004	0.630120839173264	10.7070457219622	1.09069059009387	22.4431756460429	0.428761761300192	0.508204002540157	0.385905228548276	0.455360402253707	0.536277077196212	0.411707642696226	0.454663390517178	0.534794952246634	0.413104576901038	0.00500910745589748	0.00513400730316504	0.00519647528413443
219	9.86818893304458	0.21	0.631175803153332	0.439335431537044	0.823016174769619	0.250536123595811	7.92448305188143	5.78456777988781	10.0643983238751	7.77	4.77	11.56	0.700513851735797	0.959658587628508	1.21880332352122	0.71454823105629	0.978884777950904	1.24322132484552	0.713548535170319	0.976954386208402	1.23959593288186	0.631175803153332	9.44401287110952	-1.05353056331972	19.0465331637997	0.428761761300192	0.508204002540157	0.385905228548276	0.455360402253707	0.536277077196212	0.411707642696226	0.454663390517178	0.534794952246634	0.413104576901038	0.00500910745589748	0.00513400730316504	0.00519647528413443
219	9.86818893304458	0.21	0.634718720605758	0.443970747983162	0.825466693228354	0.277873203864957	9.38834690389547	7.02537810976313	11.7513156980278	9.25	5.33	13.67	0.721255032836037	0.96384740417531	1.20643977551458	0.72882903294964	0.973968900756088	1.21910876856254	0.722845781855952	0.965810150879068	1.20828881826421	0.634718720605758	11.0452998081091	-0.0330200015552944	21.7278528332271	0.428761761300192	0.508204002540157	0.385905228548276	0.455360402253707	0.536277077196212	0.411707642696226	0.454663390517178	0.534794952246634	0.413104576901038	0.00500910745589748	0.00513400730316504	0.00519647528413443
219	9.86818893304458	0.21	0.639305763315317	0.443276887919788	0.835334638710845	0.310282344328102	10.1107680171377	7.75720003564505	12.4643359986304	8.23	5.42	13.29	0.889533157291536	1.15942135765472	1.4293095580179	0.904385528483501	1.17878000238946	1.45317447629541	0.901817843844055	1.17483567111578	1.44719142781822	0.639305763315317	10.709618889877	0.274723819024879	21.5855854312678	0.428761761300192	0.508204002540157	0.385905228548276	0.455360402253707	0.536277077196212	0.411707642696226	0.454663390517178	0.534794952246634	0.413104576901038	0.00500910745589748	0.00513400730316504	0.00519647528413443
219	9.86818893304458	0.21	0.643393958161234	0.448797655522942	0.837990260799527	0.305616082793565	8.56057965710556	6.54592617580875	10.5752331384024	9	5.11	14.18	0.689803959490228	0.902106376455328	1.11440879342043	0.69801095879795	0.912839261219476	1.127667563641	0.686310537028862	0.897500995132816	1.10887267901585	0.643393958161234	10.5369731689886	-0.131848260939317	20.9769623976287	0.428761761300192	0.508204002540157	0.385905228548276	0.455360402253707	0.536277077196212	0.411707642696226	0.454663390517178	0.534794952246634	0.413104576901038	0.00500910745589748	0.00513400730316504	0.00519647528413443
219	9.86818893304458	0.21	0.648625738104832	0.452081277008255	0.845170199201409	0.330804142556351	11.42020342941	8.88419639499715	13.9562104638229	7.9	5.35	11.39	1.0588798037803	1.36113861387332	1.66339742396634	1.079040241729	1.38705387872831	1.69506751572763	1.08951633809476	1.40075346343413	1.71095735331732	0.648625738104832	9.69575057955048	-0.174639563405868	20.3052533927783	0.428761761300192	0.508204002540157	0.385905228548276	0.455360402253707	0.536277077196212	0.411707642696226	0.454663390517178	0.534794952246634	0.413104576901038	0.00500910745589748	0.00513400730316504	0.00519647528413443
219	9.86818893304458	0.21	0.652681462281978	0.455964711485173	0.849398213078782	0.267264143959457	7.78398896548414	5.77169675430692	9.79628117666135	8.72	4.8	14.4	0.62636837626653	0.844750640363877	1.06313290446122	0.634835906168716	0.856170360097825	1.07750481402693	0.618952383020598	0.834678302817738	1.05024470269208	0.652681462281978	10.7056083310895	-0.376708926572192	20.8986291384711	0.428761761300192	0.508204002540157	0.385905228548276	0.455360402253707	0.536277077196212	0.411707642696226	0.454663390517178	0.534794952246634	0.413104576901038	0.00500910745589748	0.00513400730316504	0.00519647528413443
219	9.86818893304458	0.21	0.652958206795528	0.455080817843936	0.850835595747119	0.299979413964102	10.0693665349217	7.66778524650147	12.4709478233418	8.28	4.96	11.68	0.87379064914244	1.14746540730477	1.42114016546711	0.888056190110387	1.16619897328339	1.44434175645639	0.888352069609503	1.16702663233856	1.44555699725391	0.652958206795528	10.6092005622711	1.6735932614256	22.7344517646217	0.428761761300192	0.508204002540157	0.385905228548276	0.455360402253707	0.536277077196212	0.411707642696226	0.454663390517178	0.534794952246634	0.413104576901038	0.00500910745589748	0.00513400730316504	0.00519647528413443
219	9.86818893304458	0.21	0.658300794203847	0.459037480007833	0.85756410839986	0.250504150833296	8.34530640951213	6.09156076036657	10.5990520586577	7.74	5.58	13.25	0.739755567277331	1.01344911754608	1.28714266781482	0.754706607470693	1.03393171904393	1.31315683061716	0.754687988886818	1.03342440345941	1.31166447792731	0.658300794203847	10.3275836829407	0.394098696332407	21.6173565841331	0.428761761300192	0.508204002540157	0.385905228548276	0.455360402253707	0.536277077196212	0.411707642696226	0.454663390517178	0.534794952246634	0.413104576901038	0.00500910745589748	0.00513400730316504	0.00519647528413443
219	9.86818893304458	0.21	0.662919059219092	0.46157276826156	0.864265350176624	0.26272409541642	8.53299211897788	6.30120958890551	10.7647746490503	8.01	5.21	12.31	0.741510485335405	1.00414103645226	1.26677158756911	0.75504709302527	1.02247208307205	1.28989707311883	0.75489434314	1.02280364325697	1.28947525234208	0.662919059219092	10.060642844446	0.0395727864599619	21.0002555919908	0.428761761300192	0.508204002540157	0.385905228548276	0.455360402253707	0.536277077196212	0.411707642696226	0.454663390517178	0.534794952246634	0.413104576901038	0.00500910745589748	0.00513400730316504	0.00519647528413443
219	9.86818893304458	0.21	0.674144991918496	0.467665034865382	0.88062494897161	0.2500817601391	8.26356115840651	6.02937860082529	10.4977437159877	7.36	4.55	12.17	0.767882109168109	1.0524203556712	1.33695860217428	0.785771056446433	1.07693804143631	1.36810502642619	0.775947544481037	1.06324698458952	1.35135846025288	0.674144991918496	9.61239321466731	0.915419928995547	21.0091593123583	0.428761761300192	0.508204002540157	0.385905228548276	0.455360402253707	0.536277077196212	0.411707642696226	0.454663390517178	0.534794952246634	0.413104576901038	0.00500910745589748	0.00513400730316504	0.00519647528413443
219	9.86818893304458	0.21	0.680732520690385	0.472506193792192	0.888958847588577	0.244079318603907	8.93730185070483	6.48166291760455	11.3929407838051	7.75	5.67	13.3	0.786563421291979	1.08456036825308	1.38255731521418	0.802424745121109	1.10643090373367	1.41043706234624	0.802190951777998	1.10674119268587	1.41191550022526	0.680732520690385	10.4374927976131	-0.349407968481606	21.0828949334451	0.428761761300192	0.508204002540157	0.385905228548276	0.455360402253707	0.536277077196212	0.411707642696226	0.454663390517178	0.534794952246634	0.413104576901038	0.00500910745589748	0.00513400730316504	0.00519647528413443
219	9.86818893304458	0.21	0.681928199480853	0.477897559028936	0.885958839932771	0.319575061440434	9.03475638222527	6.9764710513945	11.093041713056	7.62	4.35	11.43	0.860158190126504	1.11393276639704	1.36770734266758	0.878373460694039	1.13752213282624	1.39667080495844	0.869136994632882	1.12560709900222	1.38163805352479	0.681928199480853	9.30865322647466	-1.01524398795284	18.9549179116524	0.428761761300192	0.508204002540157	0.385905228548276	0.455360402253707	0.536277077196212	0.411707642696226	0.454663390517178	0.534794952246634	0.413104576901038	0.00500910745589748	0.00513400730316504	0.00519647528413443
219	9.86818893304458	0.21	0.689104470408149	0.481600245935293	0.896608694881006	0.319006688840257	10.0350979330393	7.74592498458276	12.3242708814959	7.79	5.01	13.84	0.934982691074308	1.21130050824172	1.48761832540914	0.953522833229326	1.23531986585084	1.51711689847235	0.938070709892737	1.21641247923791	1.49226923707887	0.689104470408149	10.2628532598015	-1.201023847212	19.7104262352959	0.428761761300192	0.508204002540157	0.385905228548276	0.455360402253707	0.536277077196212	0.411707642696226	0.454663390517178	0.534794952246634	0.413104576901038	0.00500910745589748	0.00513400730316504	0.00519647528413443
219	9.86818893304458	0.21	0.689993299901144	0.480967683274961	0.899018916527327	0.313135675509927	9.29254949106577	7.14378138363024	11.4413175985013	8.3	5.24	12.79	0.812867355074969	1.05736860089458	1.3018698467142	0.82606697796597	1.074538520072	1.32301006217802	0.823900384325294	1.07102806381407	1.31928088799795	0.689993299901144	9.92799184820987	-0.746053132145267	20.1316503375651	0.428761761300192	0.508204002540157	0.385905228548276	0.455360402253707	0.536277077196212	0.411707642696226	0.454663390517178	0.534794952246634	0.413104576901038	0.00500910745589748	0.00513400730316504	0.00519647528413443
219	9.86818893304458	0.21	0.690221749487489	0.482214659150486	0.898228839824493	0.245067411552078	8.99690904326999	6.53149369042195	11.462324396118	7.74	5.16	11.93	0.793544287424158	1.09308009992128	1.39261591241841	0.809605425596632	1.1152037681231	1.42080211064956	0.811773994796388	1.1172072802945	1.42325705729164	0.690221749487489	10.021271197223	1.23264556780586	21.976419268731	0.428761761300192	0.508204002540157	0.385905228548276	0.455360402253707	0.536277077196212	0.411707642696226	0.454663390517178	0.534794952246634	0.413104576901038	0.00500910745589748	0.00513400730316504	0.00519647528413443
219	9.86818893304458	0.21	0.694684158718932	0.485915479063329	0.903452838374535	0.218611810707188	8.30804653839895	5.85570478350942	10.7603882932885	8.19	5.66	13.9	0.67449780589189	0.956974329918213	1.23945085394454	0.685939587097745	0.973207875538225	1.2604761639787	0.683583846195417	0.96906686885189	1.25592071766343	0.694684158718932	10.6922184933533	0.146221364619343	21.7799215560247	0.428761761300192	0.508204002540157	0.385905228548276	0.455360402253707	0.536277077196212	0.411707642696226	0.454663390517178	0.534794952246634	0.413104576901038	0.00500910745589748	0.00513400730316504	0.00519647528413443
219	9.86818893304458	0.21	0.694729416211856	0.486102157968	0.903356674455711	0.237200147956771	8.0189710821163	5.7737871207464	10.2641550434862	8.59	5.21	13.02	0.635804609390657	0.883042389675224	1.13028016995979	0.644923196173383	0.895706812902347	1.14649042963131	0.641570780704985	0.891031622593613	1.13999865252175	0.694729416211856	10.2536551555526	-1.61335544751257	19.631321876142	0.428761761300192	0.508204002540157	0.385905228548276	0.455360402253707	0.536277077196212	0.411707642696226	0.454663390517178	0.534794952246634	0.413104576901038	0.00500910745589748	0.00513400730316504	0.00519647528413443
219	9.86818893304458	0.21	0.696360456994787	0.484883705604365	0.907837208385209	0.2883739827737	9.31528606024604	7.03058423520852	11.5999878852836	7.87	5.05	12.54	0.840640627278326	1.11382036755158	1.38700010782483	0.856812900560658	1.1352480820671	1.41368326357354	0.852922940755984	1.12976400213352	1.40442462615712	0.696360456994787	10.2008764864566	0.0261532887767907	20.9287057001264	0.428761761300192	0.508204002540157	0.385905228548276	0.455360402253707	0.536277077196212	0.411707642696226	0.454663390517178	0.534794952246634	0.413104576901038	0.00500910745589748	0.00513400730316504	0.00519647528413443
219	9.86818893304458	0.21	0.696373314253176	0.485202324814378	0.907544303691973	0.225747660833956	7.44220042580235	5.29032831490598	9.59407253669873	8.08	4.68	12.25	0.617568175989753	0.868767658400915	1.11996714081208	0.628540212557907	0.884202635279261	1.13986505800061	0.62298802754534	0.875677750143021	1.12777869377329	0.696373314253176	9.66394600837441	-1.09973462107723	19.2972946544147	0.428761761300192	0.508204002540157	0.385905228548276	0.455360402253707	0.536277077196212	0.411707642696226	0.454663390517178	0.534794952246634	0.413104576901038	0.00500910745589748	0.00513400730316504	0.00519647528413443
219	9.86818893304458	0.21	0.698123421079452	0.484422021963542	0.911824820195362	0.300286289832389	9.35637718497529	7.12647597826217	11.5862783916884	7.72	4.92	12.2	0.868545488724073	1.1403166473302	1.41208780593633	0.886296789773989	1.16362239741673	1.44094800505948	0.882626206471024	1.15766631888446	1.43510827098399	0.698123421079452	9.67875124067837	-0.768135162629774	19.6433996109536	0.428761761300192	0.508204002540157	0.385905228548276	0.455360402253707	0.536277077196212	0.411707642696226	0.454663390517178	0.534794952246634	0.413104576901038	0.00500910745589748	0.00513400730316504	0.00519647528413443
219	9.86818893304458	0.21	0.702621686741612	0.491407329449279	0.913836044033944	0.255530647357873	9.65614048646114	7.0828373367187	12.2294436362036	8.68	5.16	12.44	0.77253942209898	1.05321481159035	1.33389020108171	0.783201373540964	1.0677504130858	1.35229945263063	0.78170846397245	1.06506052946706	1.350139437075	0.702621686741612	10.3799070842261	0.320765256431352	21.603655220104	0.428761761300192	0.508204002540157	0.385905228548276	0.455360402253707	0.536277077196212	0.411707642696226	0.454663390517178	0.534794952246634	0.413104576901038	0.00500910745589748	0.00513400730316504	0.00519647528413443
219	9.86818893304458	0.21	0.708334669958402	0.49321809071955	0.923451249197254	0.342093859598207	10.6809307385709	8.36831279587671	12.9935486812651	8.4	5.35	12.26	0.941161623905689	1.2012555414624	1.4613494590191	0.955801890701855	1.21994170669765	1.48408152269345	0.958727803395331	1.22349507423963	1.48849125668044	0.708334669958402	10.0269495227961	-0.967429804735644	19.8877721211915	0.428761761300192	0.508204002540157	0.385905228548276	0.455360402253707	0.536277077196212	0.411707642696226	0.454663390517178	0.534794952246634	0.413104576901038	0.00500910745589748	0.00513400730316504	0.00519647528413443
219	9.86818893304458	0.21	0.710808145795968	0.495305564603004	0.926310726988932	0.269216405619749	9.76941160202318	7.25638258714459	12.2824406169018	7.71	5.86	12.62	0.884623246397943	1.19098579808762	1.49734834977729	0.902718710402821	1.2153480796887	1.52797744897459	0.910020663402341	1.22667007421263	1.54029640486783	0.710808145795968	10.3726559065264	-0.438717329468567	20.9085559769124	0.428761761300192	0.508204002540157	0.385905228548276	0.455360402253707	0.536277077196212	0.411707642696226	0.454663390517178	0.534794952246634	0.413104576901038	0.00500910745589748	0.00513400730316504	0.00519647528413443
219	9.86818893304458	0.21	0.71630022319532	0.500981465570349	0.931618980820291	0.306114213307068	8.50123589835809	6.50289407726876	10.4995777194474	8.75	5.47	12.78	0.703601789369201	0.919818886615894	1.13603598386259	0.712995113595772	0.932098782946818	1.15120245229786	0.713576662013467	0.932692492244996	1.1518915514764	0.71630022319532	10.1047455561984	-1.50841613387129	19.5912336672291	0.428761761300192	0.508204002540157	0.385905228548276	0.455360402253707	0.536277077196212	0.411707642696226	0.454663390517178	0.534794952246634	0.413104576901038	0.00500910745589748	0.00513400730316504	0.00519647528413443
219	9.86818893304458	0.21	0.716924154896872	0.49677742162551	0.937070888168234	0.244250590166997	8.34494134135436	6.05312481252069	10.636757870188	8.47	5.39	12.47	0.675427933717301	0.9311564954888	1.1868850572603	0.685625812924102	0.945215466090388	1.20480511925667	0.686834537106155	0.94671433286894	1.20740608963662	0.716924154896872	9.87199905305715	0.47873583842148	21.5473379889088	0.428761761300192	0.508204002540157	0.385905228548276	0.455360402253707	0.536277077196212	0.411707642696226	0.454663390517178	0.534794952246634	0.413104576901038	0.00500910745589748	0.00513400730316504	0.00519647528413443
219	9.86818893304458	0.21	0.717733642962153	0.50181109417909	0.933656191745215	0.300128890055744	9.99393102197254	7.6111894537004	12.3766725902447	7.68	5.2	12.2	0.931972193749899	1.22373327787874	1.51549436200759	0.95129726299369	1.24910820911546	1.54691915523724	0.951454668063358	1.25008149902759	1.54881648445541	0.717733642962153	9.90099648063213	0.215689625906063	20.9203526654518	0.428761761300192	0.508204002540157	0.385905228548276	0.455360402253707	0.536277077196212	0.411707642696226	0.454663390517178	0.534794952246634	0.413104576901038	0.00500910745589748	0.00513400730316504	0.00519647528413443
219	9.86818893304458	0.21	0.718027673312265	0.498026371869935	0.938028974754595	0.269080419708758	9.43345003155802	7.00600298507621	11.8608970780398	8.6	5.58	12.52	0.770498457708082	1.03746154771338	1.30442463771867	0.7814921853808	1.05226439334191	1.32303660130303	0.785040977450404	1.0579919965498	1.32908017610015	0.718027673312265	10.4138116277956	-0.33034482017175	21.2313257834455	0.428761761300192	0.508204002540157	0.385905228548276	0.455360402253707	0.536277077196212	0.411707642696226	0.454663390517178	0.534794952246634	0.413104576901038	0.00500910745589748	0.00513400730316504	0.00519647528413443
219	9.86818893304458	0.21	0.720987509237087	0.500062640671518	0.941912377802655	0.311681512027138	9.47408479807953	7.27591151321715	11.6722580829419	8.65	5.16	12.6	0.796039144394034	1.03653574440532	1.2770323444166	0.807163255114936	1.05102063307962	1.29487801104431	0.804311491839089	1.04776560479586	1.28998143970019	0.720987509237087	10.0608726413928	-0.598438783339111	20.4025481753532	0.428761761300192	0.508204002540157	0.385905228548276	0.455360402253707	0.536277077196212	0.411707642696226	0.454663390517178	0.534794952246634	0.413104576901038	0.00500910745589748	0.00513400730316504	0.00519647528413443
219	9.86818893304458	0.21	0.725727934271586	0.507068150327785	0.944387718215387	0.23377355941928	8.45193214900907	6.06289811936857	10.8409661786496	8.53	5.8	12.65	0.671826080264141	0.936553498761184	1.20128091725823	0.681700834496435	0.950319316875934	1.21893779925543	0.687095772401795	0.956322309903727	1.22737487145473	0.725727934271586	10.1398461687586	0.102762063207865	21.4202334022579	0.428761761300192	0.508204002540157	0.385905228548276	0.455360402253707	0.536277077196212	0.411707642696226	0.454663390517178	0.534794952246634	0.413104576901038	0.00500910745589748	0.00513400730316504	0.00519647528413443
219	9.86818893304458	0.21	0.726537014442989	0.5087304347265	0.944343594159479	0.293537526828016	9.155212562076	6.93769725254352	11.3727278716085	7.67	4.85	12.1	0.850619021374078	1.1225047254937	1.39439042961332	0.868328335885184	1.14587451705075	1.42342069821631	0.863909690037044	1.13923275996091	1.41520065978443	0.726537014442989	9.69237310365811	-1.80014096482175	18.5616601565059	0.428761761300192	0.508204002540157	0.385905228548276	0.455360402253707	0.536277077196212	0.411707642696226	0.454663390517178	0.534794952246634	0.413104576901038	0.00500910745589748	0.00513400730316504	0.00519647528413443
219	9.86818893304458	0.21	0.727805755304233	0.504793085845609	0.950818424762857	0.27186457752049	9.6383904080366	7.17564372811423	12.101137087959	7.94	5.42	12.06	0.851117245902263	1.14322848372166	1.43533972154106	0.867067783618658	1.16465339214157	1.46223900066448	0.871490237268696	1.17256523395604	1.4703713936661	0.727805755304233	9.76972180097668	-0.0251497562264426	20.7231980942883	0.428761761300192	0.508204002540157	0.385905228548276	0.455360402253707	0.536277077196212	0.411707642696226	0.454663390517178	0.534794952246634	0.413104576901038	0.00500910745589748	0.00513400730316504	0.00519647528413443
219	9.86818893304458	0.21	0.728820332724883	0.509069023666429	0.948571641783338	0.265336003274032	8.78760909867767	6.5046271456954	11.0705910516599	8.83	5.02	12.19	0.697519346318674	0.942333390818573	1.18714743531847	0.706484772755399	0.954445485972409	1.20240619918942	0.704530174957701	0.951953649266451	1.20001179783228	0.728820332724883	10.0338957060926	0.504018036057114	21.4930218169988	0.428761761300192	0.508204002540157	0.385905228548276	0.455360402253707	0.536277077196212	0.411707642696226	0.454663390517178	0.534794952246634	0.413104576901038	0.00500910745589748	0.00513400730316504	0.00519647528413443
219	9.86818893304458	0.21	0.731383295497406	0.51089431479465	0.951872276200162	0.258814535361158	9.34296220077456	6.87442788620706	11.8114965153421	7.24	4.9	11.76	0.889078395681949	1.20833704009729	1.52759568451264	0.910708650076271	1.2377344899716	1.56476032986693	0.909810409756087	1.23591491007314	1.56225013898641	0.731383295497406	9.58282169992001	-0.148125058655677	20.2858776773783	0.428761761300192	0.508204002540157	0.385905228548276	0.455360402253707	0.536277077196212	0.411707642696226	0.454663390517178	0.534794952246634	0.413104576901038	0.00500910745589748	0.00513400730316504	0.00519647528413443
219	9.86818893304458	0.21	0.734940225169893	0.514746977756942	0.955133472582843	0.232823839749775	7.7125072189644	5.52668482619193	9.89832961173687	8.11	5.47	12.1	0.6425890103375	0.89673512004302	1.15088122974854	0.653850565514471	0.912450658079048	1.17105075064362	0.65755383007551	0.918219652589431	1.17841132642242	0.734940225169893	9.7138205582536	-0.432196540304682	20.3965415397808	0.428761761300192	0.508204002540157	0.385905228548276	0.455360402253707	0.536277077196212	0.411707642696226	0.454663390517178	0.534794952246634	0.413104576901038	0.00500910745589748	0.00513400730316504	0.00519647528413443
219	9.86818893304458	0.21	0.736821137604195	0.511296180386872	0.962346094821519	0.251390391335056	9.26705988759771	6.77027692177466	11.7638428534208	9.28	6.08	13.19	0.693184384405725	0.948821041983549	1.20445769956137	0.700364655888507	0.958649296663375	1.21693393743824	0.705556942568873	0.965829096323025	1.22678538491284	0.736821137604195	10.7656918892599	-0.747251124793154	21.1511649085438	0.428761761300192	0.508204002540157	0.385905228548276	0.455360402253707	0.536277077196212	0.411707642696226	0.454663390517178	0.534794952246634	0.413104576901038	0.00500910745589748	0.00513400730316504	0.00519647528413443
219	9.86818893304458	0.21	0.740374345618321	0.518586049611846	0.962162641624796	0.282015884501037	9.96713051477202	7.484133259463	12.450127770081	8.16	5.54	12.23	0.865361355632697	1.1524607158919	1.43956007615111	0.880238046232854	1.17227301902696	1.46430799182107	0.885974029043877	1.17929465899437	1.47206609511521	0.740374345618321	10.0139998674086	-0.838913371713043	20.1212035789795	0.428761761300192	0.508204002540157	0.385905228548276	0.455360402253707	0.536277077196212	0.411707642696226	0.454663390517178	0.534794952246634	0.413104576901038	0.00500910745589748	0.00513400730316504	0.00519647528413443
219	9.86818893304458	0.21	0.741878303299977	0.516121826950202	0.967634779649752	0.316969794319995	9.7594369426114	7.52266740311607	11.9962064821067	8.4	5.56	12.4	0.845827016354152	1.09732292923733	1.3488188421205	0.858971091572684	1.11437522816139	1.36977936475009	0.863097302217633	1.1200372558994	1.37765864254601	0.741878303299977	10.2682350161946	-1.0715974867306	19.9699784203709	0.428761761300192	0.508204002540157	0.385905228548276	0.455360402253707	0.536277077196212	0.411707642696226	0.454663390517178	0.534794952246634	0.413104576901038	0.00500910745589748	0.00513400730316504	0.00519647528413443
219	9.86818893304458	0.21	0.742264218718327	0.51428701425184	0.970241423184813	0.306230351046668	9.81830483046398	7.51099718464838	12.1256124762796	7.78	4.76	11.75	0.907943190915005	1.18685479411014	1.46576639730527	0.926030022423065	1.21049773003432	1.49496543764558	0.922452188561894	1.20549324696945	1.48823564658614	0.742264218718327	9.42874322967768	0.71441909044282	20.9543919034922	0.428761761300192	0.508204002540157	0.385905228548276	0.455360402253707	0.536277077196212	0.411707642696226	0.454663390517178	0.534794952246634	0.413104576901038	0.00500910745589748	0.00513400730316504	0.00519647528413443
219	9.86818893304458	0.21	0.742686851573142	0.51795246313093	0.967421240015354	0.233120298794758	8.15110868275231	5.84289654168788	10.4593208238167	7.84	4.95	11.79	0.701639736664944	0.978819616073766	1.25599949548259	0.715325803293469	0.997912306785053	1.28049881027664	0.714499716735424	0.997047757064556	1.2791743902113	0.742686851573142	9.24326624749764	-0.589500417705217	19.7188864167652	0.428761761300192	0.508204002540157	0.385905228548276	0.455360402253707	0.536277077196212	0.411707642696226	0.454663390517178	0.534794952246634	0.413104576901038	0.00500910745589748	0.00513400730316504	0.00519647528413443
219	9.86818893304458	0.21	0.744726876050819	0.519593324592795	0.969860427508843	0.22035940424337	8.96252869718251	6.33045861734743	11.5945987770176	8.36	5.57	12.23	0.715517534921593	1.01301451090745	1.31051148689331	0.726855267563829	1.02906623169251	1.33127719582119	0.731696255189255	1.03664199871949	1.3406060958169	0.744726876050819	10.2684903378864	-0.189548538050268	21.0765857002756	0.428761761300192	0.508204002540157	0.385905228548276	0.455360402253707	0.536277077196212	0.411707642696226	0.454663390517178	0.534794952246634	0.413104576901038	0.00500910745589748	0.00513400730316504	0.00519647528413443
219	9.86818893304458	0.21	0.74622199934277	0.522292856368079	0.97015114231746	0.220672408697459	8.68161661320803	6.13436366782654	11.2288695585895	8.55	5.75	13.23	0.678399915828717	0.960100883902152	1.24180185197559	0.688294429548215	0.974104027396454	1.25991362524469	0.689664995011849	0.97648835391162	1.26250898848793	0.74622199934277	10.6820405249978	-0.644625483979116	20.9223526550924	0.428761761300192	0.508204002540157	0.385905228548276	0.455360402253707	0.536277077196212	0.411707642696226	0.454663390517178	0.534794952246634	0.413104576901038	0.00500910745589748	0.00513400730316504	0.00519647528413443
219	9.86818893304458	0.21	0.746960060913579	0.521291104112222	0.972629017714937	0.263523923075449	8.61464704178008	6.36615037395141	10.8631437096087	7.8	5.02	11.66	0.767657110975764	1.03879026911268	1.3099234272496	0.782830492952485	1.05932282371498	1.33581515447747	0.784130164585156	1.06166754140807	1.3378654795668	0.746960060913579	9.57513726234952	-1.47772181721012	19.0801918572221	0.428761761300192	0.508204002540157	0.385905228548276	0.455360402253707	0.536277077196212	0.411707642696226	0.454663390517178	0.534794952246634	0.413104576901038	0.00500910745589748	0.00513400730316504	0.00519647528413443
219	9.86818893304458	0.21	0.750174141923941	0.525319454858843	0.97502882898904	0.244028751799724	9.59808298860558	6.96052448111107	12.2356414961001	8.06	5.5	11.96	0.814545530181891	1.12320208310446	1.43185863602702	0.829138992500405	1.14332546070399	1.45751192890757	0.835751358434691	1.15254934913345	1.46953441307088	0.750174141923941	9.97122802225577	0.557425092778373	21.5376434439301	0.428761761300192	0.508204002540157	0.385905228548276	0.455360402253707	0.536277077196212	0.411707642696226	0.454663390517178	0.534794952246634	0.413104576901038	0.00500910745589748	0.00513400730316504	0.00519647528413443
219	9.86818893304458	0.21	0.751095005424575	0.522685372903421	0.979504637945729	0.337636583630301	11.1910402588631	8.74378460929698	13.6382959084292	7.66	5.85	12.83	1.07243692073419	1.37259611155866	1.67275530238313	1.09478839642587	1.40120343384386	1.70761847126186	1.10126321770931	1.41043779811957	1.71961334627764	0.751095005424575	10.1677032864343	-1.10299150136838	19.9412010617626	0.428761761300192	0.508204002540157	0.385905228548276	0.455360402253707	0.536277077196212	0.411707642696226	0.454663390517178	0.534794952246634	0.413104576901038	0.00500910745589748	0.00513400730316504	0.00519647528413443
219	9.86818893304458	0.21	0.75389545030816	0.527490375800562	0.980300524815758	0.291186512181727	9.66266501104784	7.30890194250342	12.0164280795923	7.6	4.86	12.98	0.903489634573909	1.19444996642704	1.48541029828016	0.922773562619602	1.2199441019714	1.51711464132321	0.91221801914516	1.20530851374714	1.49859861568764	0.75389545030816	10.0285759111771	0.152664588866063	20.8616774708157	0.428761761300192	0.508204002540157	0.385905228548276	0.455360402253707	0.536277077196212	0.411707642696226	0.454663390517178	0.534794952246634	0.413104576901038	0.00500910745589748	0.00513400730316504	0.00519647528413443
219	9.86818893304458	0.21	0.754888762070542	0.528271572688721	0.981505951452363	0.235872760188384	7.93901344940013	5.70803206997493	10.1699948288253	8.05	5.04	12.64	0.668430590303747	0.929686340468515	1.19094209063328	0.680433967343884	0.946381231210481	1.21232849507708	0.676310471105478	0.940790572894019	1.20618549954324	0.754888762070542	9.61282149525766	-0.538431475051307	19.8966104339881	0.428761761300192	0.508204002540157	0.385905228548276	0.455360402253707	0.536277077196212	0.411707642696226	0.454663390517178	0.534794952246634	0.413104576901038	0.00500910745589748	0.00513400730316504	0.00519647528413443
219	9.86818893304458	0.21	0.756340172083202	0.524375424068322	0.988304920098082	0.27814472644699	9.94161119953125	7.44108224489641	12.4421401541661	8.38	5.79	12.64	0.83888676022837	1.12078938736968	1.40269201451099	0.852053216377328	1.13838034841549	1.42470748045365	0.85869504017646	1.14633510888681	1.43453139089295	0.756340172083202	10.1735179399433	0.512359882629776	21.8854828288088	0.428761761300192	0.508204002540157	0.385905228548276	0.455360402253707	0.536277077196212	0.411707642696226	0.454663390517178	0.534794952246634	0.413104576901038	0.00500910745589748	0.00513400730316504	0.00519647528413443
219	9.86818893304458	0.21	0.756675256058036	0.525005657112703	0.98834485500337	0.243509584632482	9.26114553588801	6.7125914446208	11.8096996271552	7.46	4.99	12.43	0.844554840398726	1.16520502618093	1.48585521196314	0.863550657774604	1.19141294166968	1.51927522556477	0.85927752691761	1.18456434144889	1.51201298151849	0.756675256058036	9.86156105932033	-0.75258600066768	19.8505451131597	0.428761761300192	0.508204002540157	0.385905228548276	0.455360402253707	0.536277077196212	0.411707642696226	0.454663390517178	0.534794952246634	0.413104576901038	0.00500910745589748	0.00513400730316504	0.00519647528413443
219	9.86818893304458	0.21	0.758126513217469	0.528725436124576	0.987527590310363	0.31825309951856	10.2688693039313	7.92230017403339	12.6154384338291	7.45	4.87	11.94	0.997689763113848	1.29320343312241	1.58871710313097	1.02019127774765	1.3223698504304	1.62454842311314	1.01624981084263	1.31761468852337	1.61966650202783	0.758126513217469	9.5202755557252	1.1445330089066	21.369905585994	0.428761761300192	0.508204002540157	0.385905228548276	0.455360402253707	0.536277077196212	0.411707642696226	0.454663390517178	0.534794952246634	0.413104576901038	0.00500910745589748	0.00513400730316504	0.00519647528413443
219	9.86818893304458	0.21	0.76081211616371	0.532357148603104	0.989267083724317	0.305893074665819	9.39376118509199	7.18446805067457	11.6030543195094	7.67	4.48	11.77	0.880154473253086	1.15081045241111	1.42146643156912	0.898432712830053	1.17470942673444	1.45098614063884	0.888716916184978	1.16247909006475	1.43541205925864	0.76081211616371	9.52373680388457	0.553291588969936	20.7374402947786	0.428761761300192	0.508204002540157	0.385905228548276	0.455360402253707	0.536277077196212	0.411707642696226	0.454663390517178	0.534794952246634	0.413104576901038	0.00500910745589748	0.00513400730316504	0.00519647528413443
219	9.86818893304458	0.21	0.762440238069423	0.533278662921364	0.991601813217481	0.23103942881382	7.98031605616032	5.70723701293126	10.2533950993894	7.72	5.37	11.78	0.695553629884218	0.972578813164575	1.24960399644493	0.709768005580648	0.992454492121222	1.2751409786618	0.714229149203899	1.0001175973537	1.2830596186197	0.762440238069423	9.48425035734281	0.431813202186203	20.9903628240255	0.428761761300192	0.508204002540157	0.385905228548276	0.455360402253707	0.536277077196212	0.411707642696226	0.454663390517178	0.534794952246634	0.413104576901038	0.00500910745589748	0.00513400730316504	0.00519647528413443
219	9.86818893304458	0.21	0.763018055926465	0.530418855924014	0.995617255928916	0.258788475346947	9.64607249685312	7.09727930252076	12.1948656911855	6.76	4.92	12.19	0.978904800942491	1.33045161038753	1.68199841983257	1.007135517234	1.36882061411115	1.7305057109883	1.00226410130224	1.36115624213608	1.72271661275897	0.763018055926465	9.48539027023395	-1.07870028856717	19.185714379913	0.428761761300192	0.508204002540157	0.385905228548276	0.455360402253707	0.536277077196212	0.411707642696226	0.454663390517178	0.534794952246634	0.413104576901038	0.00500910745589748	0.00513400730316504	0.00519647528413443
219	9.86818893304458	0.21	0.764087208190612	0.531634573392549	0.996539842988674	0.291133016259183	8.36487425643248	6.32698057375787	10.4027679391071	7.93	4.68	13.32	0.751023639481606	0.99292517728415	1.2348267150867	0.765133375462815	1.0115795995474	1.25802582363199	0.75047004070173	0.990560969803356	1.23411138342578	0.764087208190612	9.61200094585829	-0.547480402371884	19.6620399115557	0.428761761300192	0.508204002540157	0.385905228548276	0.455360402253707	0.536277077196212	0.411707642696226	0.454663390517178	0.534794952246634	0.413104576901038	0.00500910745589748	0.00513400730316504	0.00519647528413443
219	9.86818893304458	0.21	0.766497751549324	0.532494953948998	1.00050054914965	0.289614955150317	9.79879998019075	7.40275610112704	12.1948438592545	7.96	4.92	13.46	0.875771856264594	1.15923220089753	1.44269254553047	0.892044121011933	1.18077129597316	1.46949847093439	0.879164007182048	1.16312859582383	1.44699414107074	0.766497751549324	9.8187313687408	1.43775854658251	22.1347188995285	0.428761761300192	0.508204002540157	0.385905228548276	0.455360402253707	0.536277077196212	0.411707642696226	0.454663390517178	0.534794952246634	0.413104576901038	0.00500910745589748	0.00513400730316504	0.00519647528413443
219	9.86818893304458	0.21	0.767621130228705	0.533066901997219	1.00217535846019	0.222063604608931	8.31300767160247	5.88373091207718	10.7422844311278	7.7	5.79	12.06	0.718369378619063	1.01496996459281	1.31157055056655	0.733133036384427	1.03582924624562	1.33852545610681	0.741612054497921	1.04713936202707	1.35374518310337	0.767621130228705	9.63881989532518	0.0739555432949554	20.9860875953633	0.428761761300192	0.508204002540157	0.385905228548276	0.455360402253707	0.536277077196212	0.411707642696226	0.454663390517178	0.534794952246634	0.413104576901038	0.00500910745589748	0.00513400730316504	0.00519647528413443
219	9.86818893304458	0.21	0.770489722750106	0.537854920887214	1.003124524613	0.269628616901381	9.32453469304562	6.92845359569516	11.7206157903961	8.43	5.19	12.72	0.776337875642099	1.04482037080365	1.3133028659652	0.788246925601851	1.06084795155845	1.33344897751506	0.785295662394622	1.05748583680683	1.32817312201826	0.770489722750106	10.0516767379431	0.131604981315384	21.1152394970102	0.428761761300192	0.508204002540157	0.385905228548276	0.455360402253707	0.536277077196212	0.411707642696226	0.454663390517178	0.534794952246634	0.413104576901038	0.00500910745589748	0.00513400730316504	0.00519647528413443
219	9.86818893304458	0.21	0.771386451962899	0.538665426398396	1.0041074775274	0.268205745447616	8.87403588846068	6.58545060179189	11.1626211751295	7.72	5.2	12.68	0.802209107478327	1.08099397296757	1.35977883845681	0.818579361515044	1.10305324128636	1.38752712105767	0.815810002772849	1.099197861256	1.3852851748466	0.771386451962899	10.1286486082915	-0.334933990078751	20.3859502895146	0.428761761300192	0.508204002540157	0.385905228548276	0.455360402253707	0.536277077196212	0.411707642696226	0.454663390517178	0.534794952246634	0.413104576901038	0.00500910745589748	0.00513400730316504	0.00519647528413443
219	9.86818893304458	0.21	0.776991200946448	0.543555665491554	1.01042673640134	0.271068669452239	9.32529767402936	6.93775132062212	11.7128440274366	7.74	5.36	12.19	0.843042790458482	1.13316615278518	1.42328951511189	0.860114632816274	1.15611307095409	1.4521115090919	0.8635422579527	1.15961678702488	1.45668455247145	0.776991200946448	9.50081699519414	0.260170097135918	20.9536822925906	0.428761761300192	0.508204002540157	0.385905228548276	0.455360402253707	0.536277077196212	0.411707642696226	0.454663390517178	0.534794952246634	0.413104576901038	0.00500910745589748	0.00513400730316504	0.00519647528413443
219	9.86818893304458	0.21	0.777777133307892	0.545619343004831	1.00993492361095	0.259628375269823	9.45979702861492	6.96568426531967	11.9539097919102	8.63	5.84	12.24	0.763356629858905	1.03668189712032	1.31000716438174	0.774095234980311	1.05126553613547	1.32843583729064	0.782482932633349	1.06068040982699	1.34313437159558	0.777777133307892	10.4353767139603	1.12560913569111	22.5322587601889	0.428761761300192	0.508204002540157	0.385905228548276	0.455360402253707	0.536277077196212	0.411707642696226	0.454663390517178	0.534794952246634	0.413104576901038	0.00500910745589748	0.00513400730316504	0.00519647528413443
219	9.86818893304458	0.21	0.779157710284402	0.542905981146276	1.01540943942253	0.307819905102023	10.6876005973878	8.18537259382344	13.1898286009521	8.3	5.05	12.88	0.931398782432328	1.21612279336453	1.50084680429673	0.946523878281885	1.23587155636638	1.52521923445087	0.939431108254897	1.22638392742341	1.51398099418724	0.779157710284402	10.0306465770691	0.898233189272624	21.8520159390974	0.428761761300192	0.508204002540157	0.385905228548276	0.455360402253707	0.536277077196212	0.411707642696226	0.454663390517178	0.534794952246634	0.413104576901038	0.00500910745589748	0.00513400730316504	0.00519647528413443
219	9.86818893304458	0.21	0.781852144856118	0.544778776740229	1.01892551297201	0.247107954713751	9.10084050696105	6.62062192936778	11.5810590845543	8.22	5.66	11.95	0.760386694730317	1.04524289503067	1.33009909533102	0.773153371038322	1.06279222591267	1.35243108078703	0.781118672462749	1.07278749141487	1.36598723227799	0.781852144856118	9.99815596605785	0.693119781710594	21.7385563371275	0.428761761300192	0.508204002540157	0.385905228548276	0.455360402253707	0.536277077196212	0.411707642696226	0.454663390517178	0.534794952246634	0.413104576901038	0.00500910745589748	0.00513400730316504	0.00519647528413443
219	9.86818893304458	0.21	0.784289337688487	0.549366575500873	1.0192120998761	0.293736226467133	10.3163678392152	7.81880174476209	12.8139339336683	8.43	5.78	12.27	0.876942147082017	1.15706447846306	1.43718680984411	0.890443203369733	1.1748781879583	1.45931317254686	0.898903686275971	1.18700571389939	1.47382569163317	0.784289337688487	10.2511888498058	0.737629190163928	21.9838490224713	0.428761761300192	0.508204002540157	0.385905228548276	0.455360402253707	0.536277077196212	0.411707642696226	0.454663390517178	0.534794952246634	0.413104576901038	0.00500910745589748	0.00513400730316504	0.00519647528413443
219	9.86818893304458	0.21	0.7848413832751	0.549499696115823	1.02018307043438	0.225873093128062	8.00519507816102	5.6913663280172	10.3190238283048	8.03	5.02	12.62	0.667820394749545	0.939323218543743	1.21082604233794	0.679894497823565	0.956306056219388	1.23271761461521	0.675125860526521	0.950319352634448	1.22515479508397	0.7848413832751	9.69688110213322	-0.544529999784245	20.0948920857683	0.428761761300192	0.508204002540157	0.385905228548276	0.455360402253707	0.536277077196212	0.411707642696226	0.454663390517178	0.534794952246634	0.413104576901038	0.00500910745589748	0.00513400730316504	0.00519647528413443
219	9.86818893304458	0.21	0.787268600598315	0.551987417315885	1.02254978388075	0.308900786773857	9.80029792592209	7.51161604239134	12.0889798094528	8.22	4.89	11.84	0.862319046026597	1.12505531573565	1.38779158544471	0.876773379676177	1.14391367794255	1.41105397620892	0.874658277054058	1.14162957286242	1.40713987722028	0.787268600598315	9.48273776118458	-0.0795558623021718	20.2604951513291	0.428761761300192	0.508204002540157	0.385905228548276	0.455360402253707	0.536277077196212	0.411707642696226	0.454663390517178	0.534794952246634	0.413104576901038	0.00500910745589748	0.00513400730316504	0.00519647528413443
219	9.86818893304458	0.21	0.789050836060777	0.551188513219572	1.02691315890198	0.288624122406948	9.10213020398303	6.87106758509421	11.3331928228718	7.24	4.84	11.79	0.888471612846282	1.17696183344393	1.46545205404158	0.910075455755609	1.20558052895694	1.50108560215827	0.907988259696744	1.2015983501828	1.49711876278283	0.789050836060777	9.31543790284566	2.35902622937187	22.5281358652965	0.428761761300192	0.508204002540157	0.385905228548276	0.455360402253707	0.536277077196212	0.411707642696226	0.454663390517178	0.534794952246634	0.413104576901038	0.00500910745589748	0.00513400730316504	0.00519647528413443
219	9.86818893304458	0.21	0.791852378334859	0.553529482569989	1.03017527409973	0.267349181672573	9.39121593093769	6.96395549034824	11.8184763715271	7.85	5.14	10.82	0.834888330308683	1.1258855113327	1.41688269235671	0.851087946210183	1.14773144230398	1.44437493839778	0.859525066258004	1.1598150001409	1.45751016388346	0.791852378334859	9.463204530678	-1.00502500976703	19.3775590508274	0.428761761300192	0.508204002540157	0.385905228548276	0.455360402253707	0.536277077196212	0.411707642696226	0.454663390517178	0.534794952246634	0.413104576901038	0.00500910745589748	0.00513400730316504	0.00519647528413443
219	9.86818893304458	0.21	0.798802148122505	0.555958340366736	1.04164595587828	0.2754384247631	10.2785577339608	7.67574437168159	12.88137109624	8.73	6.25	12.09	0.832201920968334	1.11439817127627	1.39659442158421	0.843407166271257	1.12940306919786	1.41539897212447	0.857225755189972	1.15064107247858	1.44023140733404	0.798802148122505	10.2727738842627	1.66448980529338	23.253688264087	0.428761761300192	0.508204002540157	0.385905228548276	0.455360402253707	0.536277077196212	0.411707642696226	0.454663390517178	0.534794952246634	0.413104576901038	0.00500910745589748	0.00513400730316504	0.00519647528413443
219	9.86818893304458	0.21	0.799229547304345	0.555585067237962	1.04287402737073	0.239067937817531	9.37057583659428	6.7604345548417	11.9807171183469	7.52	4.8	11.8	0.843637898608682	1.16935869187226	1.49507948513583	0.862161438332368	1.19503399903408	1.52790655973579	0.858803814871948	1.19021098350743	1.5216934443403	0.799229547304345	9.67806822042893	0.306869790573027	20.8764435165012	0.428761761300192	0.508204002540157	0.385905228548276	0.455360402253707	0.536277077196212	0.411707642696226	0.454663390517178	0.534794952246634	0.413104576901038	0.00500910745589748	0.00513400730316504	0.00519647528413443
219	9.86818893304458	0.21	0.802968234644081	0.562988932757352	1.04294753653081	0.262024720495623	8.97093804101237	6.62036856276854	11.3215075192562	8.39	5.34	11.88	0.745220926248261	1.00981247386071	1.27440402147317	0.756850842536776	1.02557160531348	1.29429236809019	0.760801640227129	1.03065621008697	1.30205598731962	0.802968234644081	9.57884712894065	0.164872026467983	20.9167251849154	0.428761761300192	0.508204002540157	0.385905228548276	0.455360402253707	0.536277077196212	0.411707642696226	0.454663390517178	0.534794952246634	0.413104576901038	0.00500910745589748	0.00513400730316504	0.00519647528413443
219	9.86818893304458	0.21	0.804386483839594	0.561618854575166	1.04715411310402	0.240300631429183	8.62588333741351	6.23128614811471	11.0204805267123	8.48	5.44	12.84	0.694246507166786	0.961035849724112	1.22782519228144	0.704667392367388	0.975461337155815	1.24625528194424	0.704461382235569	0.97595531428886	1.24676802451695	0.804386483839594	10.1716667986477	1.80020354634789	22.9957392757856	0.428761761300192	0.508204002540157	0.385905228548276	0.455360402253707	0.536277077196212	0.411707642696226	0.454663390517178	0.534794952246634	0.413104576901038	0.00500910745589748	0.00513400730316504	0.00519647528413443
219	9.86818893304458	0.21	0.812179194434769	0.568116405136985	1.05624198373255	0.263611761050941	9.17176430221871	6.77839686610239	11.565131738335	8.07	5.63	12.35	0.79198711828538	1.07162789709652	1.35126867590765	0.806100936155417	1.09072512811817	1.37534932008093	0.811286069729606	1.0974805473851	1.38487326852568	0.812179194434769	9.69829633036579	-0.695978305964445	20.1885982031543	0.428761761300192	0.508204002540157	0.385905228548276	0.455360402253707	0.536277077196212	0.411707642696226	0.454663390517178	0.534794952246634	0.413104576901038	0.00500910745589748	0.00513400730316504	0.00519647528413443
219	9.86818893304458	0.21	0.816245372426157	0.572509991105659	1.05998075374665	0.265694952756212	8.88666132426165	6.58006978193225	11.193252866591	8.75	5.45	13.55	0.711969665674267	0.961545014213672	1.21112036275308	0.721475686171527	0.974383295189445	1.22729090420736	0.718126552815099	0.969160423426354	1.22195661430716	0.816245372426157	10.3556298780059	-1.70609556237436	19.5849631810541	0.428761761300192	0.508204002540157	0.385905228548276	0.455360402253707	0.536277077196212	0.411707642696226	0.454663390517178	0.534794952246634	0.413104576901038	0.00500910745589748	0.00513400730316504	0.00519647528413443
219	9.86818893304458	0.21	0.817027709300075	0.568683592150422	1.06537182644973	0.261636775288361	9.04828670441669	6.67506970899823	11.4215036998352	7.27	5.02	12.09	0.860012735589828	1.16577685931527	1.47154098304072	0.880714628206454	1.1938389871859	1.50696334616535	0.878712684773389	1.19178479646543	1.50464667661616	0.817027709300075	9.18202911981165	0.378657115676407	20.4934828498826	0.428761761300192	0.508204002540157	0.385905228548276	0.455360402253707	0.536277077196212	0.411707642696226	0.454663390517178	0.534794952246634	0.413104576901038	0.00500910745589748	0.00513400730316504	0.00519647528413443
219	9.86818893304458	0.21	0.819480750796768	0.56967769665125	1.06928380494229	0.241088948728438	8.83283140384932	6.3860667984906	11.279596009208	8.58	5.29	12.96	0.704147476163777	0.973935308955852	1.24372314174793	0.714298569232337	0.987975702905468	1.2616528365786	0.71203934499007	0.984505783505656	1.25686184772322	0.819480750796768	9.92544193707325	-0.823710541450554	20.1972616953567	0.428761761300192	0.508204002540157	0.385905228548276	0.455360402253707	0.536277077196212	0.411707642696226	0.454663390517178	0.534794952246634	0.413104576901038	0.00500910745589748	0.00513400730316504	0.00519647528413443
219	9.86818893304458	0.21	0.821843678774106	0.572134316260787	1.07155304128742	0.272256361769793	9.3593718666284	6.97028272165569	11.7484610116011	7.89	4.75	12.23	0.831934434426082	1.11708291490899	1.40223139539189	0.847846417085255	1.1384487861067	1.42905115512814	0.840492665499056	1.1283341240351	1.4177453822896	0.821843678774106	9.52362469924166	0.766232885220725	21.2686240042619	0.428761761300192	0.508204002540157	0.385905228548276	0.455360402253707	0.536277077196212	0.411707642696226	0.454663390517178	0.534794952246634	0.413104576901038	0.00500910745589748	0.00513400730316504	0.00519647528413443
219	9.86818893304458	0.21	0.822910154366659	0.571470764573153	1.07434954416016	0.242751550741611	8.94357215970164	6.47733596757668	11.4098083518266	7.86	5.59	11.63	0.775977257359972	1.07142946270281	1.36688166804565	0.790998198343109	1.09216960498689	1.39334101163067	0.799950512090439	1.10478796296054	1.40886443821258	0.822910154366659	9.58613402487269	-0.279486644874014	20.5436488979526	0.428761761300192	0.508204002540157	0.385905228548276	0.455360402253707	0.536277077196212	0.411707642696226	0.454663390517178	0.534794952246634	0.413104576901038	0.00500910745589748	0.00513400730316504	0.00519647528413443
219	9.86818893304458	0.21	0.82527436215794	0.578141180767178	1.0724075435487	0.236683613861923	9.0474737147933	6.51070432587187	11.5842431037147	7.71	4.94	11.81	0.794401948903609	1.10392522712564	1.41344850534767	0.81069534108073	1.12656702286217	1.4424387046436	0.809408401050131	1.12598333030465	1.4411969772279	0.82527436215794	9.64947595629611	-0.294902303227042	20.2973357680475	0.428761761300192	0.508204002540157	0.385905228548276	0.455360402253707	0.536277077196212	0.411707642696226	0.454663390517178	0.534794952246634	0.413104576901038	0.00500910745589748	0.00513400730316504	0.00519647528413443
219	9.86818893304458	0.21	0.825382569920371	0.577701699495231	1.07306344034551	0.238088363365389	8.83198586875367	6.36522502787044	11.2987467096369	8.46	5.09	11.63	0.710789126585399	0.986246282602561	1.26170343861972	0.721551847938561	1.00117995776475	1.28080806759094	0.723608570305521	1.00184533186144	1.28192286364419	0.825382569920371	9.68104896997763	-0.0740412280690892	20.7510925258823	0.428761761300192	0.508204002540157	0.385905228548276	0.455360402253707	0.536277077196212	0.411707642696226	0.454663390517178	0.534794952246634	0.413104576901038	0.00500910745589748	0.00513400730316504	0.00519647528413443
219	9.86818893304458	0.21	0.832107927078001	0.579160110574328	1.08505574358167	0.255337762896678	9.64957967434581	7.0767206008096	12.222438747882	7.74	5.09	12.09	0.860321505508077	1.17310564896452	1.48588979242096	0.877768038402215	1.19689515807469	1.51602227774716	0.876685012901213	1.1965785135814	1.51454392612206	0.832107927078001	9.58790161371617	1.35650949857014	22.0830677388566	0.428761761300192	0.508204002540157	0.385905228548276	0.455360402253707	0.536277077196212	0.411707642696226	0.454663390517178	0.534794952246634	0.413104576901038	0.00500910745589748	0.00513400730316504	0.00519647528413443
219	9.86818893304458	0.21	0.833401079334786	0.584394996513103	1.08240716215647	0.338624428904536	11.1849082718936	8.74438574733652	13.6254307964506	7.55	5.18	10.62	1.08774243288826	1.39132692527972	1.69491141767118	1.11140035617425	1.4215876788081	1.73177500144196	1.12622018734698	1.44031236093656	1.75234234525402	0.833401079334786	9.39272579379457	0.0847734529435965	20.3294851543167	0.428761761300192	0.508204002540157	0.385905228548276	0.455360402253707	0.536277077196212	0.411707642696226	0.454663390517178	0.534794952246634	0.413104576901038	0.00500910745589748	0.00513400730316504	0.00519647528413443
219	9.86818893304458	0.21	0.833880832098846	0.583453467328437	1.08430819686925	0.30031466916342	10.0450595234967	7.65118662841741	12.438932418576	8.44	5.7	13.37	0.856252133560612	1.12415290156325	1.39205366956589	0.869325236960149	1.14131626565078	1.41330729434142	0.869677532031772	1.14186806030888	1.41429532017337	0.833880832098846	10.2062715711855	0.349101642531226	21.6068009000526	0.428761761300192	0.508204002540157	0.385905228548276	0.455360402253707	0.536277077196212	0.411707642696226	0.454663390517178	0.534794952246634	0.413104576901038	0.00500910745589748	0.00513400730316504	0.00519647528413443
219	9.86818893304458	0.21	0.845970749142499	0.592671061279888	1.09927043700511	0.275042948883107	9.28666687568492	6.93269532401411	11.6406384273557	7.99	4.94	12.25	0.817361583085354	1.09489374396755	1.37242590484975	0.832377112351614	1.1150077417333	1.39763837111499	0.828398880692014	1.11010942283705	1.39134586093601	0.845970749142499	9.36225482165525	-0.663576171952044	19.6847512737766	0.428761761300192	0.508204002540157	0.385905228548276	0.455360402253707	0.536277077196212	0.411707642696226	0.454663390517178	0.534794952246634	0.413104576901038	0.00500910745589748	0.00513400730316504	0.00519647528413443
219	9.86818893304458	0.21	0.846176131079654	0.588028075967266	1.10432418619204	0.237801996943098	8.53334916341942	6.14811438831511	10.9185839385237	8.19	5.35	12.35	0.708001226390103	0.982678800576386	1.25735637476267	0.720000704910352	0.999333620822875	1.2786665367354	0.721092751468971	1.00213015709377	1.28282011564816	0.846176131079654	9.6004133078465	1.24365385526987	21.8268562694859	0.428761761300192	0.508204002540157	0.385905228548276	0.455360402253707	0.536277077196212	0.411707642696226	0.454663390517178	0.534794952246634	0.413104576901038	0.00500910745589748	0.00513400730316504	0.00519647528413443
219	9.86818893304458	0.21	0.846335191186108	0.588362523414866	1.10430785895735	0.268515223668968	10.7099762090366	7.95008376830378	13.4698686497694	8.4	5.44	12.64	0.894447323881865	1.20495705934619	1.51546679481052	0.90837971175489	1.22372611222713	1.53907251269936	0.910317079320151	1.22565507080671	1.5419008865784	0.846335191186108	10.131018796755	-1.02417528838572	20.2367712521837	0.428761761300192	0.508204002540157	0.385905228548276	0.455360402253707	0.536277077196212	0.411707642696226	0.454663390517178	0.534794952246634	0.413104576901038	0.00500910745589748	0.00513400730316504	0.00519647528413443
219	9.86818893304458	0.21	0.849767273352177	0.591072227334274	1.10846231937008	0.217525140516899	9.32874074547375	6.5663255597263	12.0911559312212	7.79	5.27	11.92	0.792879820958935	1.12643977590899	1.45999973085904	0.808619882214628	1.14880158990018	1.48898329758574	0.811983146368205	1.15390088219711	1.49426507858094	0.849767273352177	9.74120421980507	1.05670765576544	21.8107175361898	0.428761761300192	0.508204002540157	0.385905228548276	0.455360402253707	0.536277077196212	0.411707642696226	0.454663390517178	0.534794952246634	0.413104576901038	0.00500910745589748	0.00513400730316504	0.00519647528413443
219	9.86818893304458	0.21	0.851315692078618	0.590030560785279	1.11260082337196	0.257317022579041	9.50707894036988	6.98534050578619	12.0288173749536	7.83	5.17	11.88	0.839687909345325	1.14281891237909	1.44594991541285	0.856120391118396	1.16518359184938	1.47424679258037	0.857912902829431	1.16869852291302	1.47764807404802	0.851315692078618	9.56787493685426	0.547284851976201	21.2156743514987	0.428761761300192	0.508204002540157	0.385905228548276	0.455360402253707	0.536277077196212	0.411707642696226	0.454663390517178	0.534794952246634	0.413104576901038	0.00500910745589748	0.00513400730316504	0.00519647528413443
219	9.86818893304458	0.21	0.852392282669571	0.594272605907164	1.11051195943198	0.280750508329479	10.0179862258604	7.51449889506491	12.5214735566559	8.08	4.98	11.02	0.876619445439509	1.16866894950266	1.4607184535658	0.892158336793154	1.18938468873155	1.48661104066994	0.89707779773555	1.19585709493645	1.49596683260108	0.852392282669571	9.18527064889584	0.551386849509564	20.9670833594868	0.428761761300192	0.508204002540157	0.385905228548276	0.455360402253707	0.536277077196212	0.411707642696226	0.454663390517178	0.534794952246634	0.413104576901038	0.00500910745589748	0.00513400730316504	0.00519647528413443
219	9.86818893304458	0.21	0.854352842740512	0.592609906448763	1.11609577903226	0.293334912544141	10.2275131468708	7.74906151397464	12.7059647797669	7.94	5.91	11.73	0.918952521585041	1.21286932345441	1.50678612532378	0.936163317814712	1.23558480253399	1.53500628725327	0.950038332820479	1.25514932241703	1.55912919331238	0.854352842740512	9.5465230263615	-0.203602175712972	20.6313827496275	0.428761761300192	0.508204002540157	0.385905228548276	0.455360402253707	0.536277077196212	0.411707642696226	0.454663390517178	0.534794952246634	0.413104576901038	0.00500910745589748	0.00513400730316504	0.00519647528413443
219	9.86818893304458	0.21	0.859323334029395	0.599202755520483	1.11944391253831	0.322930612295612	11.402753821153	8.8249065039661	13.9806011383398	7.74	5.17	12.13	1.07212401881817	1.38530263712533	1.6984812554325	1.09381983471224	1.41333602733496	1.73285221995767	1.09494498391116	1.41467177792058	1.73345365407015	0.859323334029395	9.41937595677936	-1.33362066079857	19.2166513845656	0.428761761300192	0.508204002540157	0.385905228548276	0.455360402253707	0.536277077196212	0.411707642696226	0.454663390517178	0.534794952246634	0.413104576901038	0.00500910745589748	0.00513400730316504	0.00519647528413443
219	9.86818893304458	0.21	0.86237143543269	0.604980914986	1.11976195587938	0.222090737117995	8.88635716092323	6.28973670179333	11.4829776200531	8	5.16	11.73	0.740468481558314	1.04615943488661	1.3518503882149	0.754004896052853	1.06528414861945	1.37656340118606	0.755927626753189	1.06892577891418	1.38259096189132	0.86237143543269	9.30082991668567	0.138880433841198	20.659516335462	0.428761761300192	0.508204002540157	0.385905228548276	0.455360402253707	0.536277077196212	0.411707642696226	0.454663390517178	0.534794952246634	0.413104576901038	0.00500910745589748	0.00513400730316504	0.00519647528413443
219	9.86818893304458	0.21	0.864893899519917	0.600813517504627	1.12897428153521	0.27795468982968	10.6702854373646	7.98520857961819	13.355362295111	7.82	4.86	11.33	0.960648707409241	1.28367290733714	1.60669710726503	0.97949650116847	1.30885839088091	1.63822028059335	0.981137625215051	1.31046892337073	1.64032403108539	0.864893899519917	9.27952952198143	0.871621769605314	21.1673131392241	0.428761761300192	0.508204002540157	0.385905228548276	0.455360402253707	0.536277077196212	0.411707642696226	0.454663390517178	0.534794952246634	0.413104576901038	0.00500910745589748	0.00513400730316504	0.00519647528413443
219	9.86818893304458	0.21	0.869105961338693	0.602007666377144	1.13620425630024	0.251147697961876	8.96921122523388	6.5511171271877	11.3873053232801	6.94	5.09	10.45	0.881311783600203	1.20661429019377	1.53191679678734	0.905153740700772	1.23925659304171	1.57335944538264	0.916115297246789	1.2545765417451	1.59453376151259	0.869105961338693	8.77258504328909	-0.400609511279097	19.3701626814791	0.428761761300192	0.508204002540157	0.385905228548276	0.455360402253707	0.536277077196212	0.411707642696226	0.454663390517178	0.534794952246634	0.413104576901038	0.00500910745589748	0.00513400730316504	0.00519647528413443
219	9.86818893304458	0.21	0.869262912668344	0.608143612654971	1.13038221268172	0.287303681474915	10.6977715178554	8.06713743997764	13.3284055957332	8.07	5.29	12.07	0.942096440354347	1.24930714788016	1.55651785540597	0.958857028346758	1.27153324011942	1.58420945189208	0.961711605270426	1.27639710926984	1.58932531272132	0.869262912668344	9.65902136925235	-0.588532892412884	20.1588314291488	0.428761761300192	0.508204002540157	0.385905228548276	0.455360402253707	0.536277077196212	0.411707642696226	0.454663390517178	0.534794952246634	0.413104576901038	0.00500910745589748	0.00513400730316504	0.00519647528413443
219	9.86818893304458	0.21	0.869986125136865	0.607461877738221	1.13251037253551	0.26007563401507	10.1714331694738	7.49281109787704	12.8500552410707	7.63	4.85	11.41	0.922914364608494	1.25284911872695	1.5827838728454	0.942400482934903	1.27930137378856	1.61620226464221	0.942560342754591	1.27933341180719	1.61688461391048	0.869986125136865	9.31605951045593	-0.390178051639352	19.8687143884835	0.428761761300192	0.508204002540157	0.385905228548276	0.455360402253707	0.536277077196212	0.411707642696226	0.454663390517178	0.534794952246634	0.413104576901038	0.00500910745589748	0.00513400730316504	0.00519647528413443
219	9.86818893304458	0.21	0.875662229498946	0.608442073562793	1.1428823854351	0.268535188200641	10.3432108626465	7.67796696260643	13.0084547626866	7.61	4.81	12.12	0.948079074451043	1.27718468043278	1.60629028641451	0.968248265251017	1.30435517939286	1.64046209353471	0.961779385324325	1.29543109574985	1.63044826657517	0.875662229498946	9.57041345421251	-0.468901597784095	20.1375995956932	0.428761761300192	0.508204002540157	0.385905228548276	0.455360402253707	0.536277077196212	0.411707642696226	0.454663390517178	0.534794952246634	0.413104576901038	0.00500910745589748	0.00513400730316504	0.00519647528413443
219	9.86818893304458	0.21	0.89143037260886	0.624758991974228	1.15810175324349	0.258378956589513	9.91922938163876	7.2954588679619	12.5429998953156	7.38	5.31	12	0.926665444567012	1.25993542984176	1.5932054151165	0.948090200343877	1.28906547784046	1.63004075533705	0.95248882607748	1.29400512146658	1.63621426505907	0.89143037260886	9.58584423407457	0.755235905891313	21.2102124385617	0.428761761300192	0.508204002540157	0.385905228548276	0.455360402253707	0.536277077196212	0.411707642696226	0.454663390517178	0.534794952246634	0.413104576901038	0.00500910745589748	0.00513400730316504	0.00519647528413443
219	9.86818893304458	0.21	0.896423100063099	0.623061723274729	1.16978447685147	0.231702520333148	9.61883194834563	6.88414810959434	12.3535157870969	8.55	5.48	12.05	0.761750854744611	1.06435151331002	1.36695217187543	0.772885756588905	1.07990968374687	1.38693361090484	0.778286497499014	1.08763024607702	1.39696928212259	0.896423100063099	9.81373121095086	-0.296377242051607	20.8535610871368	0.428761761300192	0.508204002540157	0.385905228548276	0.455360402253707	0.536277077196212	0.411707642696226	0.454663390517178	0.534794952246634	0.413104576901038	0.00500910745589748	0.00513400730316504	0.00519647528413443
219	9.86818893304458	0.21	0.897971351069609	0.622311933892932	1.17363076824629	0.243547986634726	10.4842400580574	7.59940599296437	13.3690741231505	7.44	5.22	12.28	0.958844261118525	1.32283410323968	1.68682394536084	0.980589416091229	1.35283400389568	1.72507859170013	0.980741999185306	1.35321393089929	1.72591446649351	0.897971351069609	9.59676806284817	-0.744544127258272	20.1651229350151	0.428761761300192	0.508204002540157	0.385905228548276	0.455360402253707	0.536277077196212	0.411707642696226	0.454663390517178	0.534794952246634	0.413104576901038	0.00500910745589748	0.00513400730316504	0.00519647528413443
219	9.86818893304458	0.21	0.898630252063679	0.629030327015289	1.16823017711207	0.258839462131728	9.73585888226203	7.16368317985098	12.3080345846731	8.36	5.32	12.44	0.809429942001596	1.10006200617166	1.39069407034173	0.822240263280568	1.11747197211758	1.41270368095459	0.823137575588805	1.11877730562187	1.41443493631367	0.898630252063679	9.62735519260899	-0.345017761461974	20.4154295096789	0.428761761300192	0.508204002540157	0.385905228548276	0.455360402253707	0.536277077196212	0.411707642696226	0.454663390517178	0.534794952246634	0.413104576901038	0.00500910745589748	0.00513400730316504	0.00519647528413443
219	9.86818893304458	0.21	0.903029074443713	0.632995556642457	1.17306259224497	0.286186165608891	10.5956320503258	7.98298651211979	13.2082775885317	8.5	5.06	12.34	0.888276852519189	1.17898917577096	1.46970149902273	0.901545098351503	1.19659980940776	1.49165452046402	0.898763103350291	1.19332354202992	1.487914121589	0.903029074443713	9.66166993290496	2.05865602433454	22.8732390520657	0.428761761300192	0.508204002540157	0.385905228548276	0.455360402253707	0.536277077196212	0.411707642696226	0.454663390517178	0.534794952246634	0.413104576901038	0.00500910745589748	0.00513400730316504	0.00519647528413443
219	9.86818893304458	0.21	0.910178149660358	0.633695477952784	1.18666082136793	0.257259186522655	9.89396591414375	7.26920911219354	12.518722716094	9.25	5.82	13.94	0.746160887532797	1.01558371396046	1.28500654038813	0.753989735352248	1.02623939221612	1.29848904908	0.752488069266204	1.02517271001738	1.29758623997229	0.910178149660358	10.4220447521897	-0.103656081627462	21.6772168547266	0.428761761300192	0.508204002540157	0.385905228548276	0.455360402253707	0.536277077196212	0.411707642696226	0.454663390517178	0.534794952246634	0.413104576901038	0.00500910745589748	0.00513400730316504	0.00519647528413443
219	9.86818893304458	0.21	0.911668404374942	0.635835732879262	1.18750107587062	0.211193903301757	8.65436105537925	6.04301209066431	11.2657100200942	8.33	5.37	11.98	0.684772705348436	0.980681511809241	1.27659031827005	0.695725584493929	0.996367426266944	1.29700926803996	0.699603015184434	1.00161945051217	1.30423217403228	0.911668404374942	9.50515576176997	-0.00592473273609236	20.8010501171199	0.428761761300192	0.508204002540157	0.385905228548276	0.455360402253707	0.536277077196212	0.411707642696226	0.454663390517178	0.534794952246634	0.413104576901038	0.00500910745589748	0.00513400730316504	0.00519647528413443
219	9.86818893304458	0.21	0.918882567501152	0.641177385854211	1.19658774914809	0.248195910866255	9.36698967665849	6.8216805550035	11.9122987983135	8.2	5.25	12.62	0.784521390082934	1.07724243355761	1.36996347703229	0.797755424638128	1.09541435821159	1.39307329178505	0.796809266079699	1.09331486451396	1.39036367375073	0.918882567501152	9.68652516946375	1.00180500231988	21.7825363186583	0.428761761300192	0.508204002540157	0.385905228548276	0.455360402253707	0.536277077196212	0.411707642696226	0.454663390517178	0.534794952246634	0.413104576901038	0.00500910745589748	0.00513400730316504	0.00519647528413443
219	9.86818893304458	0.21	0.943089920407348	0.653267657489489	1.23291218332521	0.236491545212182	9.84773787462355	7.08511847305779	12.6103572761893	7.17	5.1	11.26	0.925496131523836	1.28636427772977	1.64723242393571	0.948639291146181	1.318531385509	1.68842347987181	0.95443284335553	1.32641353559701	1.70076575512736	0.943089920407348	8.97825076039359	-0.637410893127704	19.5895880353831	0.428761761300192	0.508204002540157	0.385905228548276	0.455360402253707	0.536277077196212	0.411707642696226	0.454663390517178	0.534794952246634	0.413104576901038	0.00500910745589748	0.00513400730316504	0.00519647528413443
219	9.86818893304458	0.21	0.94323685269223	0.656500585958956	1.2299731194255	0.225552418261439	8.73106931032668	6.2051168801363	11.2570217405171	7.5	4.83	11.15	0.776455860686326	1.09253219029015	1.40860851989397	0.793642447926325	1.11671501992882	1.43978759193132	0.79508485991756	1.11960867094176	1.44363142566137	0.94323685269223	8.80881751618617	0.133694997264897	20.340275314636	0.428761761300192	0.508204002540157	0.385905228548276	0.455360402253707	0.536277077196212	0.411707642696226	0.454663390517178	0.534794952246634	0.413104576901038	0.00500910745589748	0.00513400730316504	0.00519647528413443
219	9.86818893304458	0.21	0.951487101066354	0.660416521331605	1.2425576808011	0.239042673300441	9.3694597648713	6.75944811982784	11.9794714099148	8.03	5.38	11.36	0.792984917148943	1.09917853405554	1.40537215096213	0.807312032704498	1.11903774894479	1.43076346518509	0.815409839457657	1.13074642676066	1.4441163710842	0.951487101066354	9.33101649882486	1.05021237948183	21.710877306692	0.428761761300192	0.508204002540157	0.385905228548276	0.455360402253707	0.536277077196212	0.411707642696226	0.454663390517178	0.534794952246634	0.413104576901038	0.00500910745589748	0.00513400730316504	0.00519647528413443
219	9.86818893304458	0.21	0.954981036948977	0.662332576889052	1.2476294970089	0.23270477456518	9.79003588980112	7.01449042116307	12.5655813584392	8.42	5.82	12.74	0.787213670100039	1.09870419951954	1.41019472893904	0.79936125425342	1.11565842964824	1.43195560504306	0.805211364023689	1.12359551458789	1.44138558312013	0.954981036948977	9.90188452277871	-0.291847600596954	20.9771293975761	0.428761761300192	0.508204002540157	0.385905228548276	0.455360402253707	0.536277077196212	0.411707642696226	0.454663390517178	0.534794952246634	0.413104576901038	0.00500910745589748	0.00513400730316504	0.00519647528413443
219	9.86818893304458	0.21	0.961818788525433	0.669079895472682	1.25455768157818	0.239758493031164	9.20773414786379	6.64781044539298	11.7676578503346	7.94	5.3	11.83	0.78824193996908	1.09177635058195	1.39531076119481	0.802997646508286	1.11221415098148	1.42143065545468	0.807183952537126	1.11769806829813	1.42831153408313	0.961818788525433	8.95532841229093	0.00444115843980037	20.3525073492144	0.428761761300192	0.508204002540157	0.385905228548276	0.455360402253707	0.536277077196212	0.411707642696226	0.454663390517178	0.534794952246634	0.413104576901038	0.00500910745589748	0.00513400730316504	0.00519647528413443
219	9.86818893304458	0.21	0.982372054462098	0.683225446401021	1.28151866252318	0.2599942938911	10.9766733080095	8.08538216199986	13.8679644540192	7.81	5.09	11.26	0.974548834545341	1.32304249387016	1.67153615319499	0.993785244899857	1.34915774579638	1.7045302466929	0.999346642877126	1.3569950652461	1.71477963388258	0.982372054462098	9.23603228595438	1.08975829419754	21.6597475814292	0.428761761300192	0.508204002540157	0.385905228548276	0.455360402253707	0.536277077196212	0.411707642696226	0.454663390517178	0.534794952246634	0.413104576901038	0.00500910745589748	0.00513400730316504	0.00519647528413443
219	9.86818893304458	0.21	1.04972685708632	0.729554433387454	1.36989928078518	0.239307463342986	9.73932778251327	7.02825672866526	12.4503988363613	6.79	4.99	11.68	0.965018686882178	1.33726380105938	1.70950891523658	0.992533533604832	1.37539219071034	1.75825084781585	0.993137550053105	1.37713351245997	1.75965918388578	1.04972685708632	8.78573043526137	1.15697650983065	21.050986733635	0.428761761300192	0.508204002540157	0.385905228548276	0.455360402253707	0.536277077196212	0.411707642696226	0.454663390517178	0.534794952246634	0.413104576901038	0.00500910745589748	0.00513400730316504	0.00519647528413443
219	9.86818893304458	0.22	0.49414107978606	0.348312013454926	0.639970146117194	0.36362850056641	9.95460082800532	7.89854115825518	12.0106604977555	7.68	4.61	12.14	0.966811911595954	1.21848154777793	1.47015118395991	0.986837361580248	1.24371979836127	1.50060223514229	0.976060638254709	1.23017078997895	1.48478636336116	0.49414107978606	9.6733727043185	-0.798983404709784	19.5393422208283	0.428761761300192	0.508204002540157	0.385905228548276	0.455360402253707	0.536277077196212	0.411707642696226	0.454663390517178	0.534794952246634	0.413104576901038	0.00500910745589748	0.00513400730316504	0.00519647528413443
219	9.86818893304458	0.22	0.566705215730952	0.401913279982128	0.731497151479776	0.329437565132631	9.17070873715492	7.1279296061028	11.213487868207	8.52	5.39	12.92	0.79139412263005	1.01819818600938	1.24500224938872	0.803115408822625	1.0332786522369	1.26344189565117	0.801593775235136	1.03165524132023	1.26105979697044	0.566705215730952	11.0221055149228	0.71069173833155	21.9734715567229	0.428761761300192	0.508204002540157	0.385905228548276	0.455360402253707	0.536277077196212	0.411707642696226	0.454663390517178	0.534794952246634	0.413104576901038	0.00500910745589748	0.00513400730316504	0.00519647528413443
219	9.86818893304458	0.22	0.566933168378794	0.400351182277953	0.733515154479635	0.304920074741314	9.86581394940318	7.54017256587231	12.1914553329341	8.81	5.73	12.56	0.810931904840575	1.06105042409818	1.31116894335578	0.821486268221344	1.07486010611266	1.32823394400398	0.827565999841947	1.08250698729799	1.33705818881142	0.566933168378794	10.6502187739197	0.208520610471392	21.5826306223581	0.428761761300192	0.508204002540157	0.385905228548276	0.455360402253707	0.536277077196212	0.411707642696226	0.454663390517178	0.534794952246634	0.413104576901038	0.00500910745589748	0.00513400730316504	0.00519647528413443
219	9.86818893304458	0.22	0.606563865348506	0.427675129503029	0.785452601193983	0.295612142849715	9.32444249801884	7.07718347865847	11.5717015173792	8	4.91	13.65	0.833745994348998	1.09849018408301	1.36323437381702	0.849022720299882	1.11861781721794	1.38821291413599	0.834938282220333	1.09976297243358	1.36550779428801	0.606563865348506	10.837391786795	0.0789296006236786	21.4415476992041	0.428761761300192	0.508204002540157	0.385905228548276	0.455360402253707	0.536277077196212	0.411707642696226	0.454663390517178	0.534794952246634	0.413104576901038	0.00500910745589748	0.00513400730316504	0.00519647528413443
219	9.86818893304458	0.22	0.613288361028403	0.433065914646555	0.79351080741025	0.309610684787306	9.8423004238467	7.54762565977982	12.1369751879136	8.25	4.73	12.07	0.863202300531384	1.12563828034807	1.38807426016475	0.877478856129543	1.14425528065369	1.41103170517783	0.870965514897844	1.13525026021493	1.4009635786251	0.613288361028403	10.0957865857548	0.3221140294214	20.9964204851138	0.428761761300192	0.508204002540157	0.385905228548276	0.455360402253707	0.536277077196212	0.411707642696226	0.454663390517178	0.534794952246634	0.413104576901038	0.00500910745589748	0.00513400730316504	0.00519647528413443
219	9.86818893304458	0.22	0.646651107983433	0.457009543128765	0.8362926728381	0.321734159195253	9.78696104334197	7.56833193187972	12.0055901548042	8.18	5.32	14	0.873323133181868	1.12933464858979	1.38534616399772	0.888230600153324	1.1486121855448	1.40899377093627	0.878877582432156	1.13670089822244	1.39470672643758	0.646651107983433	10.9141504895559	-1.36190005267532	20.0474086647743	0.428761761300192	0.508204002540157	0.385905228548276	0.455360402253707	0.536277077196212	0.411707642696226	0.454663390517178	0.534794952246634	0.413104576901038	0.00500910745589748	0.00513400730316504	0.00519647528413443
219	9.86818893304458	0.22	0.655384810111222	0.465441834176658	0.845327786045786	0.314054652502139	9.45119074973455	7.27039932078734	11.6319821786818	7.61	5.08	11.87	0.897359160400755	1.16652637933108	1.4356935982614	0.916424053352007	1.19130987910259	1.46619570485318	0.917196199531889	1.1923352852014	1.46779524910791	0.655384810111222	9.94901804301416	0.115633615995646	20.7112568947062	0.428761761300192	0.508204002540157	0.385905228548276	0.455360402253707	0.536277077196212	0.411707642696226	0.454663390517178	0.534794952246634	0.413104576901038	0.00500910745589748	0.00513400730316504	0.00519647528413443
219	9.86818893304458	0.22	0.657202430995167	0.462171358827699	0.852233503162634	0.301849512033014	9.50574646623746	7.24864557523358	11.7628473572413	8.05	4.88	12.07	0.848655199830813	1.11291152024437	1.37716784065792	0.863883630875469	1.13288181718972	1.40188000350398	0.859802616160396	1.12758410549067	1.39596712840142	0.657202430995167	10.3047649482545	-0.921220101950319	19.8026956074312	0.428761761300192	0.508204002540157	0.385905228548276	0.455360402253707	0.536277077196212	0.411707642696226	0.454663390517178	0.534794952246634	0.413104576901038	0.00500910745589748	0.00513400730316504	0.00519647528413443
219	9.86818893304458	0.22	0.680560062255855	0.483034564595246	0.878085559916465	0.231287206454532	8.67926124621005	6.20882033032616	11.149702162094	7.93	5.44	12.68	0.73731697457441	1.03068961624476	1.32406225791511	0.751188887796732	1.0500810549458	1.34897322209486	0.752072902970173	1.0512325246919	1.35076726616683	0.680560062255855	10.3517958283702	0.635301079978015	21.9618383316839	0.428761761300192	0.508204002540157	0.385905228548276	0.455360402253707	0.536277077196212	0.411707642696226	0.454663390517178	0.534794952246634	0.413104576901038	0.00500910745589748	0.00513400730316504	0.00519647528413443
219	9.86818893304458	0.22	0.686768597580409	0.482994354278628	0.89054284088219	0.285212367564879	9.92259774123719	7.47006290439229	12.3751325780821	7.69	5.05	12.04	0.913490777772695	1.21340364119809	1.51331650462348	0.93235615385332	1.23846280609148	1.54456945832964	0.932145038601184	1.23800466144304	1.54386646342196	0.686768597580409	9.46561195332509	-0.606430515791616	19.7715861974454	0.428761761300192	0.508204002540157	0.385905228548276	0.455360402253707	0.536277077196212	0.411707642696226	0.454663390517178	0.534794952246634	0.413104576901038	0.00500910745589748	0.00513400730316504	0.00519647528413443
219	9.86818893304458	0.22	0.688059485257508	0.485798032975501	0.890320937539514	0.307487110229758	9.90126383631682	7.58132482498754	12.2212028476461	7.36	5.24	12.23	0.965366390676897	1.26077533326381	1.55618427585072	0.987844944298438	1.29013248326114	1.59242002222385	0.988432551355079	1.29181386433485	1.59482766790678	0.688059485257508	10.0585649183134	0.878796316232852	21.6861618852392	0.428761761300192	0.508204002540157	0.385905228548276	0.455360402253707	0.536277077196212	0.411707642696226	0.454663390517178	0.534794952246634	0.413104576901038	0.00500910745589748	0.00513400730316504	0.00519647528413443
219	9.86818893304458	0.22	0.696329607423246	0.492128232645727	0.900530982200764	0.282661392067158	9.76622285560855	7.33714772359431	12.1952979876228	7.81	4.86	11.82	0.884115877182259	1.17681597972706	1.46951608227186	0.901551794660148	1.20002432474013	1.49849685482011	0.899307665490588	1.19719277701913	1.49384076596869	0.696329607423246	9.89813013155766	-1.22369382039856	19.4418102611297	0.428761761300192	0.508204002540157	0.385905228548276	0.455360402253707	0.536277077196212	0.411707642696226	0.454663390517178	0.534794952246634	0.413104576901038	0.00500910745589748	0.00513400730316504	0.00519647528413443
219	9.86818893304458	0.22	0.701749619647625	0.494345563552429	0.90915367574282	0.3242660977513	11.6223670146389	9.00287469914277	14.2418593301351	8.39	5.56	12.63	1.013477533957	1.30836074635817	1.60324395875933	1.02929794558656	1.32878429288369	1.62827064018082	1.03359163342333	1.33379707010281	1.63356071254916	0.701749619647625	10.6587408774305	-0.666898732464458	20.7934031051734	0.428761761300192	0.508204002540157	0.385905228548276	0.455360402253707	0.536277077196212	0.411707642696226	0.454663390517178	0.534794952246634	0.413104576901038	0.00500910745589748	0.00513400730316504	0.00519647528413443
219	9.86818893304458	0.22	0.703964920338138	0.494771333751529	0.913158506924747	0.263321737318058	9.62612869245643	7.11231726144656	12.1399401234663	7.74	5.19	12.81	0.863847578738477	1.16916999873993	1.47449241874138	0.88131495581992	1.19281112912328	1.50430730242665	0.877358520665936	1.18798064576309	1.49863656511483	0.703964920338138	9.84728026740482	-0.628796392982041	20.1745472385302	0.428761761300192	0.508204002540157	0.385905228548276	0.455360402253707	0.536277077196212	0.411707642696226	0.454663390517178	0.534794952246634	0.413104576901038	0.00500910745589748	0.00513400730316504	0.00519647528413443
219	9.86818893304458	0.22	0.707872224790401	0.498154729625972	0.917589719954829	0.224864704830852	7.59466036508308	5.39314394933964	9.79617678082651	7.72	4.86	12.89	0.657067628793785	0.925286905829817	1.19350618286585	0.670482387396845	0.944177656091044	1.21787292478524	0.66225791897338	0.933478592347682	1.2035392532001	0.707872224790401	10.2101303828451	0.344598886742584	21.2337999227689	0.428761761300192	0.508204002540157	0.385905228548276	0.455360402253707	0.536277077196212	0.411707642696226	0.454663390517178	0.534794952246634	0.413104576901038	0.00500910745589748	0.00513400730316504	0.00519647528413443
219	9.86818893304458	0.22	0.710107647413915	0.500631139357898	0.919584155469932	0.245934253312299	8.18376484051258	5.94641601981357	10.4211136612116	7.93	5.53	13.35	0.705987900506328	0.971617010774183	1.23724612104204	0.719260042017045	0.989882817386402	1.26050559275576	0.718232661021295	0.987349319692849	1.25820815259732	0.710107647413915	10.127171491011	0.0234000752775387	21.1518456985537	0.428761761300192	0.508204002540157	0.385905228548276	0.455360402253707	0.536277077196212	0.411707642696226	0.454663390517178	0.534794952246634	0.413104576901038	0.00500910745589748	0.00513400730316504	0.00519647528413443
219	9.86818893304458	0.22	0.712735385007715	0.50053189738393	0.924938872631499	0.240170390090035	8.17165520107971	5.90234497522573	10.4409654269337	8.31	5	13.32	0.670785724488535	0.92868676387678	1.18658780326502	0.68162977172535	0.943700087458409	1.20577040319147	0.674436188312853	0.93204007193979	1.19109577006558	0.712735385007715	10.0370531417962	-0.504224475498308	20.2654400685685	0.428761761300192	0.508204002540157	0.385905228548276	0.455360402253707	0.536277077196212	0.411707642696226	0.454663390517178	0.534794952246634	0.413104576901038	0.00500910745589748	0.00513400730316504	0.00519647528413443
219	9.86818893304458	0.22	0.71289268121286	0.503794457381462	0.921990905044258	0.305035288441311	9.23336359126538	7.05739945379182	11.4093277287389	8.38	5.05	14.18	0.795519531405378	1.04079712725803	1.28607472311068	0.807998805854191	1.05712405888426	1.30624931191434	0.79391340015101	1.03907107986214	1.28180046166541	0.71289268121286	10.6219390398675	-0.366722255897299	20.7545650349539	0.428761761300192	0.508204002540157	0.385905228548276	0.455360402253707	0.536277077196212	0.411707642696226	0.454663390517178	0.534794952246634	0.413104576901038	0.00500910745589748	0.00513400730316504	0.00519647528413443
219	9.86818893304458	0.22	0.721776857944195	0.510670193582891	0.932883522305499	0.296549802480743	9.95222530668136	7.55905547590909	12.3453951374536	8.99	6.25	14.6	0.797004015288818	1.04933262571804	1.30166123614727	0.806510178526062	1.06184840611424	1.31718663370241	0.807214470023899	1.06301194306534	1.31931939111059	0.721776857944195	11.4554538468072	-0.943689747758328	21.1375743698125	0.428761761300192	0.508204002540157	0.385905228548276	0.455360402253707	0.536277077196212	0.411707642696226	0.454663390517178	0.534794952246634	0.413104576901038	0.00500910745589748	0.00513400730316504	0.00519647528413443
219	9.86818893304458	0.22	0.724635831492545	0.5140986341449	0.93517302884019	0.273135161761231	8.56352054975531	6.38241928308558	10.744621816425	8.07	4.52	12.21	0.745865658856095	1.00075466898549	1.25564367911489	0.759166319096263	1.01860064121641	1.27803496333655	0.748645214243508	1.00500768733385	1.26106733946621	0.724635831492545	9.6760301232109	0.525367631012474	20.8493409110556	0.428761761300192	0.508204002540157	0.385905228548276	0.455360402253707	0.536277077196212	0.411707642696226	0.454663390517178	0.534794952246634	0.413104576901038	0.00500910745589748	0.00513400730316504	0.00519647528413443
219	9.86818893304458	0.22	0.730212829770328	0.514267954529546	0.946157705011109	0.333973374258781	10.3008272925855	8.02966880947233	12.5719857756987	8.83	5.67	13.41	0.861457448495114	1.10511711098115	1.34877677346719	0.872552212835388	1.11934998334897	1.36614775386256	0.872267242290731	1.11949633096168	1.36547729164155	0.730212829770328	10.4882640010602	-0.0545500867740436	21.3129582541581	0.428761761300192	0.508204002540157	0.385905228548276	0.455360402253707	0.536277077196212	0.411707642696226	0.454663390517178	0.534794952246634	0.413104576901038	0.00500910745589748	0.00513400730316504	0.00519647528413443
219	9.86818893304458	0.22	0.730418915018724	0.51538600419056	0.945451825846888	0.213141000148171	8.62671825409494	6.03882693086607	11.2146095773238	8.73	5.67	12.26	0.655209067351127	0.935993709751151	1.21677835215117	0.664058116919546	0.948634949236436	1.23321178155333	0.669097151601791	0.956902425282206	1.24412125397267	0.730418915018724	10.5195578271105	-0.663260689778591	20.9331185367655	0.428761761300192	0.508204002540157	0.385905228548276	0.455360402253707	0.536277077196212	0.411707642696226	0.454663390517178	0.534794952246634	0.413104576901038	0.00500910745589748	0.00513400730316504	0.00519647528413443
219	9.86818893304458	0.22	0.732877132159041	0.520325558466241	0.945428705851841	0.293246677229457	9.12028639568712	6.90968053338931	11.3308922579849	8.22	4.87	13.13	0.793671398241795	1.04758974326705	1.3015080882923	0.807002031185868	1.06518522972959	1.32336842827331	0.795964877898734	1.0504152074684	1.30533990049694	0.732877132159041	10.1877826321153	0.955163342570859	21.767065540642	0.428761761300192	0.508204002540157	0.385905228548276	0.455360402253707	0.536277077196212	0.411707642696226	0.454663390517178	0.534794952246634	0.413104576901038	0.00500910745589748	0.00513400730316504	0.00519647528413443
219	9.86818893304458	0.22	0.734463231018067	0.51986477742219	0.949061684613944	0.33164694844222	10.296045474296	8.01401794931132	12.5780729992807	8.4	5.64	13	0.901859326524805	1.15866781133368	1.41547629614256	0.915919911243542	1.17673221056201	1.43754450988047	0.917997587739802	1.17887755343695	1.44062579915513	0.734463231018067	10.2070109612969	-0.515755672135258	20.6457364322303	0.428761761300192	0.508204002540157	0.385905228548276	0.455360402253707	0.536277077196212	0.411707642696226	0.454663390517178	0.534794952246634	0.413104576901038	0.00500910745589748	0.00513400730316504	0.00519647528413443
219	9.86818893304458	0.22	0.736034343289266	0.522295016907453	0.949773669671079	0.259197414681334	9.24981524339879	6.80832815624833	11.6913023305492	8.09	5.39	11.94	0.793310940815117	1.07779464571964	1.36227835062416	0.807316978927157	1.09682329149804	1.38632960406892	0.812391737950252	1.10337655629533	1.39635836627561	0.736034343289266	10.368666448919	-1.02254307887366	20.1823059924113	0.428761761300192	0.508204002540157	0.385905228548276	0.455360402253707	0.536277077196212	0.411707642696226	0.454663390517178	0.534794952246634	0.413104576901038	0.00500910745589748	0.00513400730316504	0.00519647528413443
219	9.86818893304458	0.22	0.736880678982908	0.520509931627522	0.953251426338293	0.31796240235533	10.1294497295892	7.81318823153279	12.4457112276456	8.94	5.65	13.35	0.828647566440431	1.07430457568255	1.31996158492468	0.838795960435362	1.08746151543128	1.3361270704272	0.839108826925182	1.08793004088255	1.33507030896662	0.736880678982908	10.7397919026962	-1.13290526930842	20.4783969709838	0.428761761300192	0.508204002540157	0.385905228548276	0.455360402253707	0.536277077196212	0.411707642696226	0.454663390517178	0.534794952246634	0.413104576901038	0.00500910745589748	0.00513400730316504	0.00519647528413443
219	9.86818893304458	0.22	0.742271177786416	0.522335715635895	0.962206639936937	0.354228793221159	10.3451825921745	8.16435651977218	12.5260086645769	7.78	5.03	12.38	0.987314992314654	1.25104211786326	1.51476924341186	1.00700765730516	1.27599499866408	1.544982340023	1.00330248806247	1.27122822647798	1.53924403889239	0.742271177786416	9.62454428904928	-0.793509476507794	19.4584907945235	0.428761761300192	0.508204002540157	0.385905228548276	0.455360402253707	0.536277077196212	0.411707642696226	0.454663390517178	0.534794952246634	0.413104576901038	0.00500910745589748	0.00513400730316504	0.00519647528413443
219	9.86818893304458	0.22	0.742942355238657	0.526125724764665	0.959758985712649	0.278329541260683	9.1187508964852	6.82624413325601	11.4112576597144	8.72	5.67	12.36	0.741493851697603	0.990515075774276	1.23953629985095	0.751555901003061	1.00395633561402	1.25635677022498	0.756000509901792	1.01135552441936	1.2655968298103	0.742942355238657	10.6044594932231	0.950513631949501	22.3634143393173	0.428761761300192	0.508204002540157	0.385905228548276	0.455360402253707	0.536277077196212	0.411707642696226	0.454663390517178	0.534794952246634	0.413104576901038	0.00500910745589748	0.00513400730316504	0.00519647528413443
219	9.86818893304458	0.22	0.744623252173591	0.523706268596593	0.965540235750589	0.222838795420862	8.26544352695607	5.85547273126615	10.675414322646	7.47	4.92	10.94	0.735329042639509	1.03797267182445	1.34061630100939	0.751777292040395	1.06119062241183	1.37060395278327	0.755804142504341	1.06808684491602	1.37883673599244	0.744623252173591	9.24047984005703	1.46390255409359	21.7642364509848	0.428761761300192	0.508204002540157	0.385905228548276	0.455360402253707	0.536277077196212	0.411707642696226	0.454663390517178	0.534794952246634	0.413104576901038	0.00500910745589748	0.00513400730316504	0.00519647528413443
219	9.86818893304458	0.22	0.746311261807293	0.524664913453046	0.967957610161541	0.30874661607507	9.47355387585637	7.26037802463125	11.6867297270815	8.39	5.44	12.37	0.817197850605175	1.06630368813824	1.31540952567131	0.829947215522652	1.08293943286378	1.33593165020491	0.833411032930944	1.08762766246569	1.34065217945078	0.746311261807293	9.55508741159976	0.418384593488401	21.0381624174133	0.428761761300192	0.508204002540157	0.385905228548276	0.455360402253707	0.536277077196212	0.411707642696226	0.454663390517178	0.534794952246634	0.413104576901038	0.00500910745589748	0.00513400730316504	0.00519647528413443
219	9.86818893304458	0.22	0.749111898835965	0.528651205230012	0.969572592441917	0.282525161745394	9.31562012831177	6.99784123576446	11.6333990208591	8.15	4.99	12.92	0.809507917945865	1.07762779982825	1.34574768171063	0.823446880986011	1.09618353441693	1.36892018784785	0.816104628145617	1.08557265181989	1.35618513910629	0.749111898835965	10.0841517961853	-0.749583232336141	19.9766123831409	0.428761761300192	0.508204002540157	0.385905228548276	0.455360402253707	0.536277077196212	0.411707642696226	0.454663390517178	0.534794952246634	0.413104576901038	0.00500910745589748	0.00513400730316504	0.00519647528413443
219	9.86818893304458	0.22	0.750722970838964	0.528506053961353	0.972939887716575	0.30257588082748	10.0466682674048	7.66523260936454	12.428103925445	7.57	5.22	11.75	0.951030152572788	1.2464963481376	1.54196254370241	0.971554666383348	1.27339742108776	1.57524017579217	0.975838589852905	1.27918363726655	1.58287601957547	0.750722970838964	9.66557747778815	1.28450199979866	21.8799859285089	0.428761761300192	0.508204002540157	0.385905228548276	0.455360402253707	0.536277077196212	0.411707642696226	0.454663390517178	0.534794952246634	0.413104576901038	0.00500910745589748	0.00513400730316504	0.00519647528413443
219	9.86818893304458	0.22	0.751642433544445	0.532455292173534	0.970829574915357	0.283957671821654	9.4053223345705	7.07346653604808	11.7371781330929	7.48	5.16	11.77	0.887811577664554	1.18048965351632	1.47316772936809	0.907639667536789	1.20685431864576	1.50606896975474	0.91057463895698	1.21095656410396	1.5111245560492	0.751642433544445	9.80224302306861	1.42773030167704	22.2613777987165	0.428761761300192	0.508204002540157	0.385905228548276	0.455360402253707	0.536277077196212	0.411707642696226	0.454663390517178	0.534794952246634	0.413104576901038	0.00500910745589748	0.00513400730316504	0.00519647528413443
219	9.86818893304458	0.22	0.753402432836172	0.529213597552407	0.977591268119937	0.27225675282135	9.41398619189801	7.0109584729882	11.8170139108078	7.1	4.82	12.85	0.923725357054587	1.24033508255991	1.55694480806524	0.947370630341762	1.27208484645978	1.59679906257779	0.935641180992586	1.25532907087476	1.57688698634556	0.753402432836172	9.90622678407934	0.134457097763607	20.8173574132738	0.428761761300192	0.508204002540157	0.385905228548276	0.455360402253707	0.536277077196212	0.411707642696226	0.454663390517178	0.534794952246634	0.413104576901038	0.00500910745589748	0.00513400730316504	0.00519647528413443
219	9.86818893304458	0.22	0.756540760928968	0.533486993739298	0.979594528118639	0.255997548186509	8.34589490255891	6.12449037120338	10.5672994339145	7.65	4.95	13.27	0.752875315489018	1.02594956918311	1.29902382287721	0.768675315566372	1.04748036311268	1.326285410659	0.758372851679102	1.03366621432097	1.30880311061196	0.756540760928968	9.81578529785756	1.20172757595255	21.5728517938234	0.428761761300192	0.508204002540157	0.385905228548276	0.455360402253707	0.536277077196212	0.411707642696226	0.454663390517178	0.534794952246634	0.413104576901038	0.00500910745589748	0.00513400730316504	0.00519647528413443
219	9.86818893304458	0.22	0.757045489342691	0.534696133457822	0.979394845227561	0.2725233747612	9.02644988923767	6.72389453503023	11.3290052434451	7.82	4.7	12.24	0.809576568258937	1.08681096748604	1.36404536671314	0.825502198512094	1.10819022956187	1.39087826061164	0.817529920159128	1.09818915198253	1.37755594746072	0.757045489342691	9.72623951758543	1.05362075665309	21.5143036782624	0.428761761300192	0.508204002540157	0.385905228548276	0.455360402253707	0.536277077196212	0.411707642696226	0.454663390517178	0.534794952246634	0.413104576901038	0.00500910745589748	0.00513400730316504	0.00519647528413443
219	9.86818893304458	0.22	0.758971739720265	0.538000517240664	0.979942962199866	0.331269153561281	11.117423896707	8.65124370107372	13.5836040923402	8.56	5.47	13	0.955881660057263	1.22837154715982	1.50086143426237	0.969774159259523	1.24622433318144	1.52267450710336	0.968838019051584	1.24593150487263	1.52172634515718	0.758971739720265	10.2386602854926	0.0360947456711237	21.2881843493423	0.428761761300192	0.508204002540157	0.385905228548276	0.455360402253707	0.536277077196212	0.411707642696226	0.454663390517178	0.534794952246634	0.413104576901038	0.00500910745589748	0.00513400730316504	0.00519647528413443
219	9.86818893304458	0.22	0.759609376292937	0.533185963244703	0.986032789341171	0.285796075189599	9.69071505992777	7.29891830893408	12.0825118109215	8.32	5.51	13.22	0.82800517433926	1.09933580197028	1.3706664296013	0.841302926439583	1.11699112034589	1.39267931425219	0.840002042484499	1.11520509032737	1.39137935436844	0.759609376292937	10.514819881229	0.594152592374152	21.9879020353095	0.428761761300192	0.508204002540157	0.385905228548276	0.455360402253707	0.536277077196212	0.411707642696226	0.454663390517178	0.534794952246634	0.413104576901038	0.00500910745589748	0.00513400730316504	0.00519647528413443
219	9.86818893304458	0.22	0.759887788910683	0.536856988626157	0.982918589195208	0.294685446438534	9.5239266191892	7.22347247507281	11.8243807633056	7.97	5.16	12.59	0.853343935374015	1.12510777184769	1.39687160832136	0.869124754664037	1.14591429743874	1.42270384021344	0.866699590198318	1.14261933373041	1.4184406188841	0.759887788910683	10.0551882107401	0.964818853127457	21.8927939479258	0.428761761300192	0.508204002540157	0.385905228548276	0.455360402253707	0.536277077196212	0.411707642696226	0.454663390517178	0.534794952246634	0.413104576901038	0.00500910745589748	0.00513400730316504	0.00519647528413443
219	9.86818893304458	0.22	0.76252159126013	0.535346921042898	0.989696261477362	0.278718662109603	9.71211790214343	7.27279815831114	12.1514376459757	7.7	5.21	12.23	0.888229581218608	1.18614462125673	1.48405966129485	0.906500875988238	1.2105441666813	1.51458745737437	0.907528535102988	1.21171348551633	1.51503673708189	0.76252159126013	9.8675525330754	-1.1659783440908	19.6807885859241	0.428761761300192	0.508204002540157	0.385905228548276	0.455360402253707	0.536277077196212	0.411707642696226	0.454663390517178	0.534794952246634	0.413104576901038	0.00500910745589748	0.00513400730316504	0.00519647528413443
219	9.86818893304458	0.22	0.768858280969449	0.544686351892408	0.993030210046491	0.277854531221138	9.99518387400342	7.47936220786104	12.5110055401458	7.33	4.69	12.14	0.955983414553295	1.2775460986386	1.5991087827239	0.978483973355558	1.30761513611081	1.63674629886606	0.970077481106399	1.2952695305022	1.62128300466888	0.768858280969449	9.62132208902776	0.226791278654733	20.6265924259166	0.428761761300192	0.508204002540157	0.385905228548276	0.455360402253707	0.536277077196212	0.411707642696226	0.454663390517178	0.534794952246634	0.413104576901038	0.00500910745589748	0.00513400730316504	0.00519647528413443
219	9.86818893304458	0.22	0.769012507019217	0.545726495608726	0.992298518429707	0.333918622048267	10.589097705887	8.2540930905555	12.9241023212185	8.17	5.01	12.57	0.952910814896701	1.22248024261845	1.4920496703402	0.969204145259288	1.24338280153933	1.51756145781937	0.963923190229507	1.23654075481486	1.50736973050147	0.769012507019217	9.93254961523316	-0.194315136638612	20.5898795595147	0.428761761300192	0.508204002540157	0.385905228548276	0.455360402253707	0.536277077196212	0.411707642696226	0.454663390517178	0.534794952246634	0.413104576901038	0.00500910745589748	0.00513400730316504	0.00519647528413443
219	9.86818893304458	0.22	0.772138614391446	0.54422782611798	1.00004940266491	0.303764350906862	10.4739364966538	7.99819598142997	12.9496770118776	8.03	5.14	13.27	0.938843530195929	1.22945068342878	1.52005783666164	0.955838504650435	1.25170623750773	1.54757397036503	0.94777882741412	1.24075484100361	1.53311312398207	0.772138614391446	10.1495608853578	0.742589839649957	21.8819079016852	0.428761761300192	0.508204002540157	0.385905228548276	0.455360402253707	0.536277077196212	0.411707642696226	0.454663390517178	0.534794952246634	0.413104576901038	0.00500910745589748	0.00513400730316504	0.00519647528413443
219	9.86818893304458	0.22	0.779444687911466	0.550396389325957	1.00849298649698	0.333184635996956	10.3556380354616	8.06834062115622	12.642935449767	7.62	4.73	11.18	0.994319062848455	1.27619900920128	1.55807895555411	1.01534585488789	1.30318669571966	1.59102753655144	1.01533209079181	1.30248268549005	1.59031700968056	0.779444687911466	9.01283354740189	-0.0416648148317292	19.9736596425099	0.428761761300192	0.508204002540157	0.385905228548276	0.455360402253707	0.536277077196212	0.411707642696226	0.454663390517178	0.534794952246634	0.413104576901038	0.00500910745589748	0.00513400730316504	0.00519647528413443
219	9.86818893304458	0.22	0.783698245764225	0.55084422093281	1.01655227059564	0.298093143156058	9.22799505974552	7.01715887424525	11.4388312452458	8.08	5.48	13.34	0.819072582492263	1.07713077048217	1.33518895847208	0.833619944977949	1.09626144595298	1.358902946928	0.831395095426604	1.09278459147681	1.3545622435105	0.783698245764225	10.155691541407	-0.633284289343418	20.5587162909679	0.428761761300192	0.508204002540157	0.385905228548276	0.455360402253707	0.536277077196212	0.411707642696226	0.454663390517178	0.534794952246634	0.413104576901038	0.00500910745589748	0.00513400730316504	0.00519647528413443
219	9.86818893304458	0.22	0.787241769752969	0.554532068217302	1.01995147128864	0.303350364443985	10.0034769522765	7.63662341644463	12.3703304881084	7.65	5.25	12.56	0.938693642896274	1.2296272462173	1.52056084953833	0.958389030160765	1.25542691471244	1.55246479926412	0.957668626621588	1.25367362635435	1.5500654932631	0.787241769752969	9.68961065793975	-0.946886380562248	19.8699245097526	0.428761761300192	0.508204002540157	0.385905228548276	0.455360402253707	0.536277077196212	0.411707642696226	0.454663390517178	0.534794952246634	0.413104576901038	0.00500910745589748	0.00513400730316504	0.00519647528413443
219	9.86818893304458	0.22	0.78778100622921	0.559088915796698	1.01647309666172	0.281027054391853	9.15628402415824	6.8697012576093	11.4428667907072	7.72	5.16	12.2	0.836257571138491	1.11460623272597	1.39295489431344	0.85328603128624	1.13730262253392	1.42131921378159	0.853274295255887	1.13651058971669	1.42129863338261	0.78778100622921	9.53702987424972	0.389608224720501	20.81407009936	0.428761761300192	0.508204002540157	0.385905228548276	0.455360402253707	0.536277077196212	0.411707642696226	0.454663390517178	0.534794952246634	0.413104576901038	0.00500910745589748	0.00513400730316504	0.00519647528413443
219	9.86818893304458	0.22	0.79121959001962	0.555706996307563	1.02673218373168	0.274830686231844	9.41549924719986	7.02760047353286	11.8033980208669	8.04	5.28	12.76	0.823675526440581	1.1035511094215	1.38342669240242	0.838510443609446	1.12342676284855	1.40834308208765	0.836908080672328	1.1216523413294	1.40400869466276	0.79121959001962	9.73802604874343	0.809462345845892	21.7612021183236	0.428761761300192	0.508204002540157	0.385905228548276	0.455360402253707	0.536277077196212	0.411707642696226	0.454663390517178	0.534794952246634	0.413104576901038	0.00500910745589748	0.00513400730316504	0.00519647528413443
219	9.86818893304458	0.22	0.791222191523208	0.555253754938656	1.02719062810776	0.232409061522961	8.88192524854156	6.36174869721887	11.4021017998642	7.23	4.99	12.27	0.824009641017129	1.1504371492686	1.47686465752007	0.844140660870486	1.17854297708802	1.51294529330554	0.840508919682003	1.17370329374308	1.50722931627162	0.791222191523208	9.35748023844427	-0.366124047121136	20.0730212257678	0.428761761300192	0.508204002540157	0.385905228548276	0.455360402253707	0.536277077196212	0.411707642696226	0.454663390517178	0.534794952246634	0.413104576901038	0.00500910745589748	0.00513400730316504	0.00519647528413443
219	9.86818893304458	0.22	0.795104188339067	0.560598583923769	1.02960979275436	0.25692949049653	8.45605539539839	6.21082291692617	10.7012878738706	8.06	5.41	11.8	0.726243728895308	0.988783174829072	1.25132262076284	0.739220644522601	1.00645128723117	1.27368192993975	0.744346818487442	1.01342686217143	1.28394404425564	0.795104188339067	9.67028994496691	0.862230162410633	21.5213095721603	0.428761761300192	0.508204002540157	0.385905228548276	0.455360402253707	0.536277077196212	0.411707642696226	0.454663390517178	0.534794952246634	0.413104576901038	0.00500910745589748	0.00513400730316504	0.00519647528413443
219	9.86818893304458	0.22	0.795272656814461	0.563459843678899	1.02708546995002	0.213888804383732	8.35416348198915	5.85360857301156	10.8547183909667	7.64	5.36	12.18	0.719855831268864	1.0273651240724	1.33487441687594	0.73498079333742	1.04895119430644	1.36292159527546	0.737747326837989	1.05222118617709	1.36774423374348	0.795272656814461	9.56077347230085	-1.99512647874459	18.7362426374092	0.428761761300192	0.508204002540157	0.385905228548276	0.455360402253707	0.536277077196212	0.411707642696226	0.454663390517178	0.534794952246634	0.413104576901038	0.00500910745589748	0.00513400730316504	0.00519647528413443
219	9.86818893304458	0.22	0.79532721037128	0.561463853717571	1.02919056702499	0.259746033955717	9.90716451635155	7.29590073348938	12.5184282992137	8.09	5.26	12.47	0.850169392627247	1.1544521159482	1.45873483926914	0.865182066927719	1.17483795171519	1.48449383650265	0.864434980354996	1.17544682378934	1.48337857198601	0.79532721037128	9.86694528983414	0.0899039343478998	20.8817470744741	0.428761761300192	0.508204002540157	0.385905228548276	0.455360402253707	0.536277077196212	0.411707642696226	0.454663390517178	0.534794952246634	0.413104576901038	0.00500910745589748	0.00513400730316504	0.00519647528413443
219	9.86818893304458	0.22	0.79539147101505	0.559740569070035	1.03104237296007	0.291897172501842	9.30059016620121	7.03892041702349	11.5622599153789	8.88	5.67	14.12	0.750759633224944	0.991985595556058	1.23321155788717	0.760186511890428	1.00444141687805	1.24869632186567	0.756201026307741	0.999301637239471	1.24263780919688	0.79539147101505	10.6932740967267	1.09975404871903	22.650652835178	0.428761761300192	0.508204002540157	0.385905228548276	0.455360402253707	0.536277077196212	0.411707642696226	0.454663390517178	0.534794952246634	0.413104576901038	0.00500910745589748	0.00513400730316504	0.00519647528413443
219	9.86818893304458	0.22	0.809979623084916	0.56921010027458	1.05074914589525	0.246916156042698	9.11952977186868	6.63293613068724	11.6061234130501	8.08	5.45	12.59	0.774062076954394	1.06424696649818	1.35443185604197	0.787800186518816	1.08313529840934	1.37847041029987	0.789634379177542	1.0845730311175	1.38122025516376	0.809979623084916	9.96718494088065	0.883534965491336	22.0591520856521	0.428761761300192	0.508204002540157	0.385905228548276	0.455360402253707	0.536277077196212	0.411707642696226	0.454663390517178	0.534794952246634	0.413104576901038	0.00500910745589748	0.00513400730316504	0.00519647528413443
219	9.86818893304458	0.22	0.810947202143037	0.575833885542443	1.04606051874363	0.29030952101661	10.0393728093411	7.58864040434793	12.4901052143343	9.29	5.73	12.97	0.77609048193137	1.02672695855059	1.2773634351698	0.784083119517534	1.03730079841938	1.29051847732123	0.786800593277623	1.04157118652663	1.29498713101079	0.810947202143037	10.6379345877102	-1.59482681488258	20.1302703066961	0.428761761300192	0.508204002540157	0.385905228548276	0.455360402253707	0.536277077196212	0.411707642696226	0.454663390517178	0.534794952246634	0.413104576901038	0.00500910745589748	0.00513400730316504	0.00519647528413443
219	9.86818893304458	0.22	0.81333629635228	0.576992199445506	1.04968039325905	0.319751360690734	10.3841245275453	8.01938675040725	12.7488623046833	6.68	4.59	10.4	1.11914404405466	1.44915458992348	1.7791651357923	1.15237847965988	1.49218911720946	1.83199975475905	1.157414352676	1.49891263790963	1.8397292594503	0.81333629635228	8.89147583707808	0.783408961881682	20.2092251287582	0.428761761300192	0.508204002540157	0.385905228548276	0.455360402253707	0.536277077196212	0.411707642696226	0.454663390517178	0.534794952246634	0.413104576901038	0.00500910745589748	0.00513400730316504	0.00519647528413443
219	9.86818893304458	0.22	0.814079149454043	0.575248557556618	1.05290974135147	0.247933482852933	8.36436138371409	6.08989885577572	10.6388239116525	7.23	4.67	11.16	0.788552000514601	1.08306132143712	1.37757064235963	0.807800094909736	1.109498216578	1.41119633824627	0.806678697683581	1.1079276024786	1.41056828555518	0.814079149454043	9.08668692604344	-0.0971109092652753	19.8709297235549	0.428761761300192	0.508204002540157	0.385905228548276	0.455360402253707	0.536277077196212	0.411707642696226	0.454663390517178	0.534794952246634	0.413104576901038	0.00500910745589748	0.00513400730316504	0.00519647528413443
219	9.86818893304458	0.22	0.815215208601712	0.574812911707413	1.05561750549601	0.271526693820416	10.5760096347106	7.87137967368279	13.2806395957384	8.62	6.26	12.21	0.864353547149292	1.16134805096629	1.45834255478329	0.876611785879818	1.17781825775254	1.47902472962526	0.890984840453625	1.19755651169763	1.50320157217175	0.815215208601712	10.3022451801445	0.807560968082355	22.5521935068369	0.428761761300192	0.508204002540157	0.385905228548276	0.455360402253707	0.536277077196212	0.411707642696226	0.454663390517178	0.534794952246634	0.413104576901038	0.00500910745589748	0.00513400730316504	0.00519647528413443
219	9.86818893304458	0.22	0.8163453817797	0.574482390681966	1.05820837287743	0.265999063137602	10.2408359181556	7.58482948297192	12.8968423533392	8.29	5.13	12.31	0.86359309766736	1.16600053213034	1.46840796659332	0.877648276323777	1.18497746216468	1.49230664800557	0.87656479153986	1.18303392702726	1.49045711866906	0.8163453817797	10.0971314889166	-0.626264001793805	20.4777169060059	0.428761761300192	0.508204002540157	0.385905228548276	0.455360402253707	0.536277077196212	0.411707642696226	0.454663390517178	0.534794952246634	0.413104576901038	0.00500910745589748	0.00513400730316504	0.00519647528413443
219	9.86818893304458	0.22	0.817546716422212	0.57765372240029	1.05743971044413	0.290934178100907	10.4748059283156	7.92164993040549	13.0279619262257	8.33	5.1	11.51	0.898305376863878	1.18783013257061	1.47735488827734	0.912711967249741	1.20687998199673	1.50104799674372	0.917297771284029	1.21155106195601	1.50723295023485	0.817546716422212	9.94612826098442	-1.23827742751338	19.7081773933691	0.428761761300192	0.508204002540157	0.385905228548276	0.455360402253707	0.536277077196212	0.411707642696226	0.454663390517178	0.534794952246634	0.413104576901038	0.00500910745589748	0.00513400730316504	0.00519647528413443
219	9.86818893304458	0.22	0.818777668281752	0.577959140509536	1.05959619605397	0.272502033724851	9.37863307670648	6.98611061052562	11.7711555428873	8.87	5.45	12.72	0.746135569698414	1.00166346108773	1.25719135247704	0.755559892288387	1.01431531681911	1.27307074134984	0.756874478372816	1.01531893307553	1.27467156788267	0.818777668281752	10.2833906422627	0.800114932195832	22.2961579184234	0.428761761300192	0.508204002540157	0.385905228548276	0.455360402253707	0.536277077196212	0.411707642696226	0.454663390517178	0.534794952246634	0.413104576901038	0.00500910745589748	0.00513400730316504	0.00519647528413443
219	9.86818893304458	0.22	0.81908350236699	0.577625615121908	1.06054138961207	0.292279607781048	10.0074736039153	7.57615702431965	12.4387901835108	8.07	5.5	12	0.884859368317792	1.16882566493698	1.45279196155618	0.900607762594937	1.18962798457301	1.47864820655107	0.90670948852247	1.19900477569182	1.48963115725875	0.81908350236699	10.0727621607399	-0.180186709139596	20.9305795833037	0.428761761300192	0.508204002540157	0.385905228548276	0.455360402253707	0.536277077196212	0.411707642696226	0.454663390517178	0.534794952246634	0.413104576901038	0.00500910745589748	0.00513400730316504	0.00519647528413443
219	9.86818893304458	0.22	0.821801724068585	0.582789052255806	1.06081439588136	0.259543501400016	9.12261382711143	6.71686962719862	11.5283580270242	8.4	5.8	12.02	0.755775906416507	1.02646800023546	1.29716009405442	0.767552635931152	1.04246273609775	1.31737283626435	0.777221714469856	1.05461892585259	1.33246990107663	0.821801724068585	9.85581782499368	-0.400385279446482	20.586682413845	0.428761761300192	0.508204002540157	0.385905228548276	0.455360402253707	0.536277077196212	0.411707642696226	0.454663390517178	0.534794952246634	0.413104576901038	0.00500910745589748	0.00513400730316504	0.00519647528413443
219	9.86818893304458	0.22	0.823169422812031	0.582144471904881	1.06419437371918	0.282511244779997	10.6755313302651	8.01930766823984	13.3317549922904	8.81	5.41	11.55	0.861838879357467	1.1473045228904	1.43277016642333	0.873021275054563	1.16219084731521	1.45136041957585	0.880946477921582	1.17337160194843	1.4649435377722	0.823169422812031	10.1047017919698	0.232759291035861	21.5035367839046	0.428761761300192	0.508204002540157	0.385905228548276	0.455360402253707	0.536277077196212	0.411707642696226	0.454663390517178	0.534794952246634	0.413104576901038	0.00500910745589748	0.00513400730316504	0.00519647528413443
219	9.86818893304458	0.22	0.824239166220657	0.578918096907749	1.06956023553357	0.248967788009614	9.18257850191118	6.69252996166612	11.6726270421562	8.07	5.58	12.67	0.781829875974354	1.07272051860739	1.36361116124043	0.795755134404571	1.09182686246051	1.38789859051644	0.799030019446562	1.09570264176924	1.39260213197952	0.824239166220657	10.0142131296642	-0.75219082763061	20.259380214401	0.428761761300192	0.508204002540157	0.385905228548276	0.455360402253707	0.536277077196212	0.411707642696226	0.454663390517178	0.534794952246634	0.413104576901038	0.00500910745589748	0.00513400730316504	0.00519647528413443
219	9.86818893304458	0.22	0.826498047556136	0.583851024633246	1.06914507047902	0.228297137725388	9.38849713806447	6.69351207773685	12.0834821983921	8.11	5.41	11.22	0.778087575681307	1.09136622039493	1.40464486510855	0.791713609777823	1.11047845633812	1.42924330289842	0.801106234391482	1.12386161169527	1.44571677424555	0.826498047556136	9.67874802161932	0.696965112315497	21.4738681221795	0.428761761300192	0.508204002540157	0.385905228548276	0.455360402253707	0.536277077196212	0.411707642696226	0.454663390517178	0.534794952246634	0.413104576901038	0.00500910745589748	0.00513400730316504	0.00519647528413443
219	9.86818893304458	0.22	0.832760363020789	0.588470932996648	1.07704979304493	0.304124537112735	10.2172406583275	7.80423069225452	12.6302506244006	7.71	5.26	11.52	0.951545959180475	1.245756878004	1.53996779682753	0.971018916567997	1.27125072868619	1.57148254080438	0.977415294108126	1.27984615405267	1.58234064011676	0.832760363020789	9.33191182167911	-0.790537014921148	19.6751294277655	0.428761761300192	0.508204002540157	0.385905228548276	0.455360402253707	0.536277077196212	0.411707642696226	0.454663390517178	0.534794952246634	0.413104576901038	0.00500910745589748	0.00513400730316504	0.00519647528413443
219	9.86818893304458	0.22	0.83311869967982	0.58862666648265	1.07761073287699	0.282821593242537	9.47426527572922	7.11873699672	11.8297935547384	7.15	4.61	11.09	0.931801347778303	1.24012632538627	1.54845130299424	0.955233366857035	1.27131179617977	1.58739022550251	0.953512905170973	1.269271813311	1.58465952444889	0.83311869967982	8.79986780273016	0.013765801400255	19.7148570051617	0.428761761300192	0.508204002540157	0.385905228548276	0.455360402253707	0.536277077196212	0.411707642696226	0.454663390517178	0.534794952246634	0.413104576901038	0.00500910745589748	0.00513400730316504	0.00519647528413443
219	9.86818893304458	0.22	0.833767777561419	0.588676021939394	1.07885953318344	0.227935863350385	8.46977518565761	6.03601544318403	10.9035349281312	7.62	5.08	11.17	0.744726048339236	1.04500431844641	1.34528258855358	0.7605303201292	1.06718097294539	1.37383162576158	0.765377351572798	1.07462634071689	1.38210775850744	0.833767777561419	9.08190079022267	0.90020451326274	21.0696882806258	0.428761761300192	0.508204002540157	0.385905228548276	0.455360402253707	0.536277077196212	0.411707642696226	0.454663390517178	0.534794952246634	0.413104576901038	0.00500910745589748	0.00513400730316504	0.00519647528413443
219	9.86818893304458	0.22	0.834094861415067	0.588288241419981	1.07990148141015	0.212740664361397	8.36316172069164	5.85133537909059	10.8749880622927	7.77	4.87	11.87	0.708785887107497	1.01304926400325	1.317312640899	0.722997742982113	1.03336190057768	1.34372605817325	0.720738580957469	1.03044793194015	1.33979549063302	0.834094861415067	9.54766229386372	-1.09173378224678	19.4530972830721	0.428761761300192	0.508204002540157	0.385905228548276	0.455360402253707	0.536277077196212	0.411707642696226	0.454663390517178	0.534794952246634	0.413104576901038	0.00500910745589748	0.00513400730316504	0.00519647528413443
219	9.86818893304458	0.22	0.834300914422974	0.589230157122803	1.07937167172315	0.203369168977941	8.11733430493528	5.60900303619751	10.625665573673	7.18	5.06	11.97	0.731540621922391	1.05868364617787	1.38582667043334	0.749756011784349	1.0850449100335	1.42033380828265	0.749858618463129	1.08419377095512	1.42035084268831	0.834300914422974	9.3401492826207	-1.5300786264714	19.0156016739616	0.428761761300192	0.508204002540157	0.385905228548276	0.455360402253707	0.536277077196212	0.411707642696226	0.454663390517178	0.534794952246634	0.413104576901038	0.00500910745589748	0.00513400730316504	0.00519647528413443
219	9.86818893304458	0.22	0.838635222351216	0.589901468194842	1.08736897650759	0.215762502597628	9.16727245544089	6.43853710609995	11.8960078047818	7.23	5.01	10.6	0.834016518801898	1.18748351282339	1.54095050684489	0.854396134083872	1.21650027280291	1.57860441152195	0.862363446880714	1.22920378853915	1.59395000733541	0.838635222351216	8.89073426219043	-1.67686100244822	18.2553781523287	0.428761761300192	0.508204002540157	0.385905228548276	0.455360402253707	0.536277077196212	0.411707642696226	0.454663390517178	0.534794952246634	0.413104576901038	0.00500910745589748	0.00513400730316504	0.00519647528413443
219	9.86818893304458	0.22	0.84028174234305	0.591307808606628	1.08925567607947	0.259265930616313	9.90141574275522	7.28840501847688	12.5144264670336	7.75	5.11	11.34	0.884854350062516	1.20208890279061	1.5193234555187	0.902722452994417	1.22636300874583	1.55000356449725	0.908049401293657	1.23304548994219	1.55941134908608	0.84028174234305	9.51057451615239	1.05911735974222	21.6022919021994	0.428761761300192	0.508204002540157	0.385905228548276	0.455360402253707	0.536277077196212	0.411707642696226	0.454663390517178	0.534794952246634	0.413104576901038	0.00500910745589748	0.00513400730316504	0.00519647528413443
219	9.86818893304458	0.22	0.843557638602373	0.595927293063809	1.09118798414094	0.294374000943704	10.9670231404384	8.31601059366452	13.6180356872122	7.73	5.41	12.18	1.01225830800089	1.33495023399854	1.65764215999619	1.03286679355146	1.36212837853994	1.69138996352842	1.03713972535327	1.36756355912368	1.69806939410423	0.843557638602373	9.88482501329291	-0.625861505274878	20.402791934754	0.428761761300192	0.508204002540157	0.385905228548276	0.455360402253707	0.536277077196212	0.411707642696226	0.454663390517178	0.534794952246634	0.413104576901038	0.00500910745589748	0.00513400730316504	0.00519647528413443
219	9.86818893304458	0.22	0.847844170197165	0.599428877464603	1.09625946292973	0.239987333037285	9.43660269859767	6.81469506608338	12.058510331112	7.95	5.45	12.44	0.807804248873956	1.11860144598426	1.42939864309455	0.822912274385111	1.13952218167771	1.45613208897032	0.827397411756095	1.1430899917996	1.46030210789261	0.847844170197165	9.59247778643587	1.63074902101352	22.4114579187652	0.428761761300192	0.508204002540157	0.385905228548276	0.455360402253707	0.536277077196212	0.411707642696226	0.454663390517178	0.534794952246634	0.413104576901038	0.00500910745589748	0.00513400730316504	0.00519647528413443
219	9.86818893304458	0.22	0.848338027604875	0.602131524895519	1.09454453031423	0.334792342255339	11.0994605918917	8.65671523031583	13.5422059534676	8.23	5.95	12.89	0.992347063782409	1.27236680829692	1.55238655281143	1.00889619093743	1.29358575564592	1.57827532035441	1.01727138601348	1.30410590810184	1.59156356628653	0.848338027604875	10.196450419347	0.305588460400684	21.6982354243325	0.428761761300192	0.508204002540157	0.385905228548276	0.455360402253707	0.536277077196212	0.411707642696226	0.454663390517178	0.534794952246634	0.413104576901038	0.00500910745589748	0.00513400730316504	0.00519647528413443
219	9.86818893304458	0.22	0.848782242406106	0.599831959775512	1.0977325250367	0.272366857495596	9.85213670261781	7.3379646362564	12.3663087689792	8.01	5.03	12.74	0.863384281962309	1.15920154899026	1.45501881601822	0.87913787598101	1.18035272230921	1.48156756863742	0.873198946574324	1.17172111093765	1.47123315715745	0.848782242406106	9.73102471665083	0.0916780410903412	20.6772577815864	0.428761761300192	0.508204002540157	0.385905228548276	0.455360402253707	0.536277077196212	0.411707642696226	0.454663390517178	0.534794952246634	0.413104576901038	0.00500910745589748	0.00513400730316504	0.00519647528413443
219	9.86818893304458	0.22	0.850826696704453	0.5973094783774	1.10434391503151	0.244769189770389	9.56102308329137	6.93891069334588	12.1831354732369	9.02	5.75	12.91	0.72917123295282	1.00471432736833	1.28025742178385	0.737735977291374	1.01651556274119	1.295295148191	0.741027525088646	1.0208722425322	1.3021305976005	0.850826696704453	10.0630003577881	-0.305338716312043	21.1460761660625	0.428761761300192	0.508204002540157	0.385905228548276	0.455360402253707	0.536277077196212	0.411707642696226	0.454663390517178	0.534794952246634	0.413104576901038	0.00500910745589748	0.00513400730316504	0.00519647528413443
219	9.86818893304458	0.22	0.851402680690771	0.599012467245387	1.10379289413616	0.375357041651269	11.8089460940766	9.43051681712191	14.1873753710313	7.25	4.73	11.08	1.21862903113929	1.5259741132398	1.83331919534032	1.248207133279	1.5630119787679	1.87781682425679	1.24937549557491	1.56543005254703	1.87921042442407	0.851402680690771	8.96504654413915	-0.378398513368971	19.2616988205421	0.428761761300192	0.508204002540157	0.385905228548276	0.455360402253707	0.536277077196212	0.411707642696226	0.454663390517178	0.534794952246634	0.413104576901038	0.00500910745589748	0.00513400730316504	0.00519647528413443
219	9.86818893304458	0.22	0.854176189786251	0.606610879641287	1.10174149993121	0.264443942465293	10.0701007164306	7.44793368733711	12.6922677455242	9.15	5.33	13.94	0.772203733522471	1.04407070425399	1.3159376749855	0.780716084877697	1.05557996831021	1.33044385174272	0.772668128490285	1.04497362630826	1.31759411618829	0.854176189786251	10.7286001792128	0.124857678852091	21.8142346971086	0.428761761300192	0.508204002540157	0.385905228548276	0.455360402253707	0.536277077196212	0.411707642696226	0.454663390517178	0.534794952246634	0.413104576901038	0.00500910745589748	0.00513400730316504	0.00519647528413443
219	9.86818893304458	0.22	0.860305900030115	0.605689409471063	1.11492239058917	0.239212358114124	8.70203111401191	6.27907241217651	11.1249898158473	7.95	4.89	12.4	0.744391063968113	1.031635530605	1.31887999724189	0.758317949086569	1.05093650050416	1.34355505192176	0.753472492715219	1.04460910403289	1.33434621059404	0.860305900030115	9.60450349590402	-0.135992985472147	20.4706922375546	0.428761761300192	0.508204002540157	0.385905228548276	0.455360402253707	0.536277077196212	0.411707642696226	0.454663390517178	0.534794952246634	0.413104576901038	0.00500910745589748	0.00513400730316504	0.00519647528413443
219	9.86818893304458	0.22	0.863356857098783	0.609114137527332	1.11759957667023	0.295003630481567	9.70203314969959	7.36035083687387	12.0437154625253	8.47	5.24	13.28	0.82154314867992	1.08291561625974	1.34428808383956	0.833961591981433	1.09928496484776	1.3646083377141	0.828363628445574	1.09211668643554	1.35505606224078	0.863356857098783	9.98325535055287	-0.163719092821996	20.7537953047568	0.428761761300192	0.508204002540157	0.385905228548276	0.455360402253707	0.536277077196212	0.411707642696226	0.454663390517178	0.534794952246634	0.413104576901038	0.00500910745589748	0.00513400730316504	0.00519647528413443
219	9.86818893304458	0.22	0.865469095984409	0.612511437722862	1.11842675424596	0.316740641842367	10.348508807034	7.97547386408511	12.7215437499829	7.85	5.33	11.68	0.95646558031527	1.24105384209078	1.5256421038663	0.9750434818541	1.26515944145292	1.55527540105173	0.981615561722048	1.27389982047628	1.56557953356022	0.865469095984409	9.59272364981331	0.279242151369804	20.8826449119387	0.428761761300192	0.508204002540157	0.385905228548276	0.455360402253707	0.536277077196212	0.411707642696226	0.454663390517178	0.534794952246634	0.413104576901038	0.00500910745589748	0.00513400730316504	0.00519647528413443
219	9.86818893304458	0.22	0.867624267749004	0.615654702045479	1.11959383345253	0.216100416810445	8.35836895092559	5.87289386795294	10.8438440338982	8.43	5.19	12.54	0.658181431513403	0.936731254630169	1.21528107774694	0.668284896914398	0.951110620817126	1.23393634471985	0.666831072238131	0.949588197585372	1.23163073626247	0.867624267749004	9.74111672296057	0.665572479995456	21.4546194765469	0.428761761300192	0.508204002540157	0.385905228548276	0.455360402253707	0.536277077196212	0.411707642696226	0.454663390517178	0.534794952246634	0.413104576901038	0.00500910745589748	0.00513400730316504	0.00519647528413443
219	9.86818893304458	0.22	0.878092204703194	0.61963840284548	1.13654600656091	0.241879914589731	8.95235508447142	6.47783000761205	11.4268801613308	7.36	4.92	11.62	0.824750041756793	1.13980379557092	1.45485754938505	0.843947487517199	1.16633464787178	1.48872180822637	0.843892850664711	1.16648116245702	1.48917664675569	0.878092204703194	8.68301686312566	-1.58330862135972	18.3352337541124	0.428761761300192	0.508204002540157	0.385905228548276	0.455360402253707	0.536277077196212	0.411707642696226	0.454663390517178	0.534794952246634	0.413104576901038	0.00500910745589748	0.00513400730316504	0.00519647528413443
219	9.86818893304458	0.22	0.878656622270566	0.618844841076284	1.13846840346485	0.232770712630357	9.70496042290447	6.95404240101235	12.4558784447966	7.51	5.06	11.3	0.868996510547802	1.21275888989126	1.55652126923472	0.888154946842653	1.23949612491002	1.59083730297738	0.892940521071111	1.24664732478562	1.59785828561771	0.878656622270566	9.21744264934675	1.19604346387945	21.4695935684005	0.428761761300192	0.508204002540157	0.385905228548276	0.455360402253707	0.536277077196212	0.411707642696226	0.454663390517178	0.534794952246634	0.413104576901038	0.00500910745589748	0.00513400730316504	0.00519647528413443
219	9.86818893304458	0.22	0.878939265203007	0.620402235872011	1.137476294534	0.276700098532353	9.11042686274736	6.81068689164081	11.4101668338539	8.76	5.62	12.37	0.736203071791898	0.984794096161155	1.23338512053041	0.745992529981072	0.997889125234926	1.24978572048878	0.750770269936168	1.00370489691093	1.25856433513959	0.878939265203007	9.76279127330617	-0.144171097001949	20.8105633565177	0.428761761300192	0.508204002540157	0.385905228548276	0.455360402253707	0.536277077196212	0.411707642696226	0.454663390517178	0.534794952246634	0.413104576901038	0.00500910745589748	0.00513400730316504	0.00519647528413443
219	9.86818893304458	0.22	0.882641601983529	0.621435459981832	1.14384774398523	0.265223727129211	10.203615722044	7.55199789089743	12.8552335531905	7.94	5.09	11.26	0.895581487847043	1.21003335564778	1.52448522344852	0.912354483604342	1.23269559757204	1.55303671153973	0.917947743840393	1.24085709705709	1.56230477594098	0.882641601983529	9.42289227519939	-0.227231697386518	20.348501174836	0.428761761300192	0.508204002540157	0.385905228548276	0.455360402253707	0.536277077196212	0.411707642696226	0.454663390517178	0.534794952246634	0.413104576901038	0.00500910745589748	0.00513400730316504	0.00519647528413443
219	9.86818893304458	0.22	0.885638313238505	0.622681411762097	1.14859521471491	0.247870806242358	8.75645516870616	6.37497305866795	11.1379372787444	8.55	5.48	12.6	0.704766806908018	0.968044710509213	1.23132261411041	0.715032054656461	0.982144720168499	1.24925738568054	0.717134251911226	0.984020484684752	1.25173791753673	0.885638313238505	9.65098512939014	1.32175438444545	22.2490491560266	0.428761761300192	0.508204002540157	0.385905228548276	0.455360402253707	0.536277077196212	0.411707642696226	0.454663390517178	0.534794952246634	0.413104576901038	0.00500910745589748	0.00513400730316504	0.00519647528413443
219	9.86818893304458	0.22	0.891922462915553	0.632712004730916	1.15113292110019	0.263844710163381	9.43589324341234	6.97507802970575	11.8967084571189	7.13	4.88	11.01	0.915740920597551	1.23881532630641	1.56188973201528	0.938957755566802	1.27022308623208	1.60148841689736	0.942446080804635	1.27532649701253	1.60870956833151	0.891922462915553	8.59885399913761	1.17450719964821	21.0616139168995	0.428761761300192	0.508204002540157	0.385905228548276	0.455360402253707	0.536277077196212	0.411707642696226	0.454663390517178	0.534794952246634	0.413104576901038	0.00500910745589748	0.00513400730316504	0.00519647528413443
219	9.86818893304458	0.22	0.899920560490979	0.631825166819104	1.16801595416285	0.248530866669174	10.2985833717891	7.50264009163903	13.0945266519392	7.7	5.49	12.03	0.915949516219698	1.25728841340139	1.59862731058307	0.934768727959059	1.28312081622518	1.6314729044913	0.94128286212978	1.29204393504399	1.64258199148867	0.899920560490979	9.55982304678946	-1.05849529047362	19.4500427305474	0.428761761300192	0.508204002540157	0.385905228548276	0.455360402253707	0.536277077196212	0.411707642696226	0.454663390517178	0.534794952246634	0.413104576901038	0.00500910745589748	0.00513400730316504	0.00519647528413443
219	9.86818893304458	0.22	0.902005953774603	0.639761242296437	1.16425066525277	0.329473405235955	10.9487353974983	8.510097923246	13.3873728717507	7.13	4.82	11.71	1.11696499403822	1.43704035820637	1.75711572237453	1.14526250782318	1.47344675371826	1.80163099961334	1.14161308311102	1.46834104658551	1.79624860510003	0.902005953774603	9.09376966912804	-0.303209432140236	19.5906111376366	0.428761761300192	0.508204002540157	0.385905228548276	0.455360402253707	0.536277077196212	0.411707642696226	0.454663390517178	0.534794952246634	0.413104576901038	0.00500910745589748	0.00513400730316504	0.00519647528413443
219	9.86818893304458	0.22	0.905562582540449	0.636959125952138	1.17416603912876	0.246552887229337	8.94745065097503	6.50539186919576	11.3895094327543	7.76	4.88	12.64	0.788204663185057	1.08408877874233	1.3799728942996	0.804021009688794	1.1058424228988	1.40766383610881	0.796976290701406	1.09646764460633	1.39467635960486	0.905562582540449	9.37913714238543	-1.24814654318406	19.1574661623737	0.428761761300192	0.508204002540157	0.385905228548276	0.455360402253707	0.536277077196212	0.411707642696226	0.454663390517178	0.534794952246634	0.413104576901038	0.00500910745589748	0.00513400730316504	0.00519647528413443
219	9.86818893304458	0.22	0.925338810709271	0.654057339685639	1.1966202817329	0.299283890181997	10.9848841061733	8.36060319239077	13.6091650199558	7.26	4.84	11.59	1.07864454157373	1.41721655821768	1.75578857486164	1.10470835162639	1.45146144775561	1.79821454388482	1.10293559753827	1.44951426650511	1.79547913786645	0.925338810709271	9.27315280750411	0.124181337421733	20.3999796109172	0.428761761300192	0.508204002540157	0.385905228548276	0.455360402253707	0.536277077196212	0.411707642696226	0.454663390517178	0.534794952246634	0.413104576901038	0.00500910745589748	0.00513400730316504	0.00519647528413443
[truncated: 1,353 more rows]
