# Supplementary material for: Re-expressing coefficients from regression models for inclusion in a meta-analysis
Source: BMC Med Res Methodol. 2024 Jan 8;24:6. doi: 10.1186/s12874-023-02132-y (PMC10773134; doi:10.1186/s12874-023-02132-y)
Supplement: Supplementary file 2 — Additional file 2. [file 12874_2023_2132_MOESM2_ESM.zip › Supp_Files_R1/simdata/simdata_scenario_22.csv]

ex_no	errsd	rsquare	beta	b_low_ci	b_hi_ci	lrsquare	lbeta	lb_low_ci	lb_hi_ci	x_median	x_25	x_75	rbl	rb	rbu	altl	alt	altu	dzl	dz	dzu	observed_beta	xlog	error	ylog	RelBias_rb	RelBias_rbl	RelBias_rbu	RelBias_alt	RelBias_altl	RelBias_altu	RelBias_dz	RelBias_dzl	RelBias_dzu	MC_SE_RelBias_rb	MC_SE_RelBias_alt	MC_SE_RelBias_dz
22	0.423750140311331	0.06	0.407737592310059	0.373288599404261	0.442186585215857	0.0647985425388413	0.443697472044219	0.407799154833558	0.479595789254881	0.99	0.84	1.18	0.284055954957866	0.309061231834461	0.334066508711057	0.39396454210926	0.428645006584876	0.463325471060491	0.407935231643583	0.44382359216727	0.479737264042639	0.407737592310059	1.02647150213621	0.00594984051350764	0.0033224030309596	-0.261920090672558	-0.260914074745136	-0.262787710726012	0.0217292004495433	0.0231218540748441	0.0205281320956247	0.0580397373634788	0.0594810391212946	0.0567967491959743	0.000137513682639539	0.000195106768786042	0.000201910055483294
22	0.423750140311331	0.06	0.40786095877198	0.373889288559274	0.441832628984687	0.0616494509323288	0.430747700471189	0.394957998226042	0.466537402716336	1	0.84	1.19	0.273817838736218	0.298630246541086	0.323442654345954	0.379072343433707	0.413422543611443	0.44777274378918	0.392428909454904	0.427983961396201	0.463580564681761	0.40786095877198	1.03357988794007	0.000285938245611069	0.000813889368015093	-0.261920090672558	-0.260914074745136	-0.262787710726012	0.0217292004495433	0.0231218540748441	0.0205281320956247	0.0580397373634788	0.0594810391212946	0.0567967491959743	0.000137513682639539	0.000195106768786042	0.000201910055483294
22	0.423750140311331	0.06	0.412115777807256	0.378113825293834	0.446117730320678	0.0649719128523602	0.437882050651381	0.402504821640184	0.473259279662578	1	0.85	1.19	0.278742589759175	0.303242024058871	0.327741458358567	0.385725980174112	0.419628471778018	0.453530963381924	0.399336725784133	0.434467432836854	0.469555817020655	0.412115777807256	1.03183445451535	0.000193655101527091	0.000232877406873842	-0.261920090672558	-0.260914074745136	-0.262787710726012	0.0217292004495433	0.0231218540748441	0.0205281320956247	0.0580397373634788	0.0594810391212946	0.0567967491959743	0.000137513682639539	0.000195106768786042	0.000201910055483294
22	0.423750140311331	0.06	0.416388960784	0.381349843571815	0.451428077996185	0.063086456945052	0.445983434613086	0.40938035846224	0.482586510763932	1	0.84	1.18	0.283819028521805	0.309195550133799	0.334572071745792	0.392919238544321	0.428050510751893	0.463181782959465	0.406839356260826	0.443278385398187	0.479562634590787	0.416388960784	1.03131682481266	-0.00534402080341448	-0.00558736105155206	-0.261920090672558	-0.260914074745136	-0.262787710726012	0.0217292004495433	0.0231218540748441	0.0205281320956247	0.0580397373634788	0.0594810391212946	0.0567967491959743	0.000137513682639539	0.000195106768786042	0.000201910055483294
22	0.423750140311331	0.06	0.416493551979003	0.381964348981774	0.451022754976233	0.0649611340968447	0.44797506625485	0.41177919434165	0.484170938168049	1	0.85	1.18	0.285718228087696	0.31083319389762	0.335948159707544	0.395674919637323	0.430455207003118	0.465235494368913	0.409791407123556	0.445818902600954	0.481809707124772	0.416493551979003	1.03243550463225	0.000377335754367645	0.00068720621750589	-0.261920090672558	-0.260914074745136	-0.262787710726012	0.0217292004495433	0.0231218540748441	0.0205281320956247	0.0580397373634788	0.0594810391212946	0.0567967491959743	0.000137513682639539	0.000195106768786042	0.000201910055483294
22	0.423750140311331	0.06	0.418869329996115	0.384269223054637	0.453469436937594	0.0643757085230465	0.445703224964284	0.409516216848845	0.481890233079722	0.99	0.84	1.18	0.284966587766894	0.310147735179075	0.335328882591256	0.395073977633398	0.429984793485399	0.464895609337401	0.409129245334897	0.445255818823842	0.481428042352005	0.418869329996115	1.02819885155125	0.00421342004874685	0.00304916885380684	-0.261920090672558	-0.260914074745136	-0.262787710726012	0.0217292004495433	0.0231218540748441	0.0205281320956247	0.0580397373634788	0.0594810391212946	0.0567967491959743	0.000137513682639539	0.000195106768786042	0.000201910055483294
22	0.423750140311331	0.06	0.421088876720575	0.386974079980158	0.455203673460992	0.0674384920874423	0.451521113249701	0.415762551053031	0.48727967544637	1	0.85	1.19	0.287373190490459	0.312089346574699	0.336805502658939	0.397375710609664	0.431552872615458	0.465730034621251	0.411476824575712	0.446849461679025	0.48222154697904	0.421088876720575	1.03485342112739	0.00304176873648942	0.00437518384557749	-0.261920090672558	-0.260914074745136	-0.262787710726012	0.0217292004495433	0.0231218540748441	0.0205281320956247	0.0580397373634788	0.0594810391212946	0.0567967491959743	0.000137513682639539	0.000195106768786042	0.000201910055483294
22	0.423750140311331	0.06	0.42191977568565	0.387276114981753	0.456563436389547	0.0662851783994561	0.452274982178267	0.416124121226671	0.488425843129864	1	0.84	1.17	0.288859361849666	0.313954072999818	0.33904878414997	0.400092603141927	0.43485072295798	0.469608842774032	0.414387196481244	0.450439228575865	0.486401486601105	0.42191977568565	1.02678663335168	-0.00263961411245563	-0.00505666485457969	-0.261920090672558	-0.260914074745136	-0.262787710726012	0.0217292004495433	0.0231218540748441	0.0205281320956247	0.0580397373634788	0.0594810391212946	0.0567967491959743	0.000137513682639539	0.000195106768786042	0.000201910055483294
22	0.423750140311331	0.06	0.42277070381017	0.388166768766574	0.457374638853766	0.0670477069979462	0.454231362232281	0.418145919516487	0.490316804948075	1	0.84	1.18	0.290344106288685	0.315400420666843	0.340456735045	0.402192663585983	0.436901361304059	0.471610059022135	0.416431290737653	0.452360787001021	0.488251145130813	0.42277070381017	1.02942914232495	0.000972964677324253	-0.000167761974213163	-0.261920090672558	-0.260914074745136	-0.262787710726012	0.0217292004495433	0.0231218540748441	0.0205281320956247	0.0580397373634788	0.0594810391212946	0.0567967491959743	0.000137513682639539	0.000195106768786042	0.000201910055483294
22	0.423750140311331	0.06	0.423348094609808	0.388580447486442	0.458115741733173	0.0650700557982874	0.451433381135045	0.414990745161357	0.487876017108734	1	0.84	1.18	0.287955435823239	0.313242397633124	0.338529359443009	0.398777831851128	0.433796722103432	0.468815612355736	0.41295520465462	0.449205154888312	0.485481469376034	0.423348094609808	1.03008939014607	0.00331623662004799	0.0027342609241508	-0.261920090672558	-0.260914074745136	-0.262787710726012	0.0217292004495433	0.0231218540748441	0.0205281320956247	0.0580397373634788	0.0594810391212946	0.0567967491959743	0.000137513682639539	0.000195106768786042	0.000201910055483294
22	0.423750140311331	0.06	0.423944962135797	0.38881664194127	0.459073282330324	0.0634351257831598	0.448036078774201	0.41137255648435	0.484699601064052	1.01	0.85	1.18	0.283856234932128	0.309154882672485	0.334453530412841	0.39225606093894	0.427215828203121	0.462175595467303	0.406266604131071	0.442465139075915	0.478668413245156	0.423944962135797	1.03213825388376	0.00315096083369367	0.00364297636407368	-0.261920090672558	-0.260914074745136	-0.262787710726012	0.0217292004495433	0.0231218540748441	0.0205281320956247	0.0580397373634788	0.0594810391212946	0.0567967491959743	0.000137513682639539	0.000195106768786042	0.000201910055483294
22	0.423750140311331	0.06	0.425252173918572	0.390681837792611	0.459822510044532	0.0662997740062004	0.450326539918351	0.414335663810053	0.486317416026649	1.01	0.84	1.18	0.286035947273741	0.310882189680642	0.335728432087543	0.395339971676529	0.429680804928554	0.464021638180579	0.409420231390186	0.44494753363402	0.480530588450872	0.425252173918572	1.03105820873653	-0.00103362435469963	-0.00124805235944518	-0.261920090672558	-0.260914074745136	-0.262787710726012	0.0217292004495433	0.0231218540748441	0.0205281320956247	0.0580397373634788	0.0594810391212946	0.0567967491959743	0.000137513682639539	0.000195106768786042	0.000201910055483294
22	0.423750140311331	0.06	0.425539442815747	0.390739314259576	0.460339571371919	0.0639496911157834	0.445358403242468	0.409070891533157	0.48164591495178	1	0.85	1.18	0.283948513088018	0.309136775579405	0.334325038070792	0.393282801330303	0.428169796601116	0.463056791871928	0.407342049921203	0.443475688280648	0.479609843862574	0.425539442815747	1.03010780399946	-0.00494257090181369	-0.00558849295608163	-0.261920090672558	-0.260914074745136	-0.262787710726012	0.0217292004495433	0.0231218540748441	0.0205281320956247	0.0580397373634788	0.0594810391212946	0.0567967491959743	0.000137513682639539	0.000195106768786042	0.000201910055483294
22	0.423750140311331	0.06	0.426160331017244	0.391110607041488	0.461210054993001	0.0655964477653538	0.455377327357107	0.418774414216019	0.491980240498195	1	0.84	1.18	0.29115265054939	0.31660080310381	0.342048955658229	0.403512518564259	0.438781468067775	0.474050417571291	0.417848290560426	0.454376045171245	0.490845751427953	0.426160331017244	1.02909792900856	0.00047985441257957	-0.000564015858422845	-0.261920090672558	-0.260914074745136	-0.262787710726012	0.0217292004495433	0.0231218540748441	0.0205281320956247	0.0580397373634788	0.0594810391212946	0.0567967491959743	0.000137513682639539	0.000195106768786042	0.000201910055483294
22	0.423750140311331	0.06	0.426298405140168	0.391573527575424	0.461023282704912	0.066175843720222	0.452444641905888	0.416248237995124	0.488641045816651	1	0.84	1.17	0.289171296094458	0.31431725486956	0.339463213644661	0.400645770727602	0.435485404433307	0.470325038139013	0.415007552127334	0.451109734357379	0.487165848346702	0.426298405140168	1.02774525074622	-0.00430859900558626	-0.00621043626352621	-0.261920090672558	-0.260914074745136	-0.262787710726012	0.0217292004495433	0.0231218540748441	0.0205281320956247	0.0580397373634788	0.0594810391212946	0.0567967491959743	0.000137513682639539	0.000195106768786042	0.000201910055483294
22	0.423750140311331	0.06	0.427329710409777	0.392093134503011	0.462566286316543	0.0645964985013109	0.45251084808882	0.415838292981104	0.489183403196537	1	0.85	1.18	0.287882194594768	0.313270370296727	0.338658545998686	0.398323204968806	0.433451113897493	0.46857902282618	0.412537631755916	0.448921442973086	0.48523782993504	0.427329710409777	1.0310544416712	-0.000633885036772878	-0.000721642029949329	-0.261920090672558	-0.260914074745136	-0.262787710726012	0.0217292004495433	0.0231218540748441	0.0205281320956247	0.0580397373634788	0.0594810391212946	0.0567967491959743	0.000137513682639539	0.000195106768786042	0.000201910055483294
22	0.423750140311331	0.06	0.427584027838277	0.392023917931722	0.463144137744832	0.0636843161095692	0.452426702007295	0.415481308116768	0.489372095897821	1	0.84	1.19	0.287357808955208	0.312910215843234	0.33846262273126	0.397449840358436	0.432791841591479	0.468133842824522	0.411436493649685	0.448060402494745	0.484604194405627	0.427584027838277	1.03159565985382	-0.000152988181657881	6.05955081427476e-06	-0.261920090672558	-0.260914074745136	-0.262787710726012	0.0217292004495433	0.0231218540748441	0.0205281320956247	0.0580397373634788	0.0594810391212946	0.0567967491959743	0.000137513682639539	0.000195106768786042	0.000201910055483294
22	0.423750140311331	0.06	0.427611685062711	0.392363980043817	0.462859390081604	0.0639595992073376	0.450866324501383	0.414133070930337	0.487599578072429	1	0.85	1.18	0.28728911882581	0.312771420990966	0.338253723156122	0.397816959212486	0.433102987456468	0.468389015700449	0.412005412312382	0.448532068917063	0.485094110227891	0.427611685062711	1.02921147382301	-0.00230342360510148	-0.00305216187297901	-0.261920090672558	-0.260914074745136	-0.262787710726012	0.0217292004495433	0.0231218540748441	0.0205281320956247	0.0580397373634788	0.0594810391212946	0.0567967491959743	0.000137513682639539	0.000195106768786042	0.000201910055483294
22	0.423750140311331	0.06	0.430830956679523	0.395847390255137	0.465814523103909	0.0662765476413425	0.455818810106882	0.419382146291738	0.492255473922025	0.99	0.84	1.17	0.291802146932427	0.31715443439227	0.342506721852113	0.404534702381519	0.439681393967148	0.474828085552776	0.418941625897121	0.45542139083544	0.491771574304191	0.430830956679523	1.02451898295	0.00296770546614702	-0.000521046070786217	-0.261920090672558	-0.260914074745136	-0.262787710726012	0.0217292004495433	0.0231218540748441	0.0205281320956247	0.0580397373634788	0.0594810391212946	0.0567967491959743	0.000137513682639539	0.000195106768786042	0.000201910055483294
22	0.423750140311331	0.06	0.431188412855671	0.396166881718515	0.466209943992826	0.0677011831894231	0.4631229009778	0.426521908496984	0.499723893458616	1	0.85	1.18	0.295107610806597	0.320431588846145	0.345755566885693	0.408229434602544	0.443260700684486	0.478291966766428	0.422761546634673	0.4590700372661	0.495359466257549	0.431188412855671	1.03244244013726	0.00362478174938892	0.00454428149257946	-0.261920090672558	-0.260914074745136	-0.262787710726012	0.0217292004495433	0.0231218540748441	0.0205281320956247	0.0580397373634788	0.0594810391212946	0.0567967491959743	0.000137513682639539	0.000195106768786042	0.000201910055483294
22	0.423750140311331	0.06	0.432006025334526	0.396929623785952	0.4670824268831	0.068442727349767	0.465785420553183	0.429188530166222	0.502382310940143	1	0.85	1.18	0.298476166469919	0.323927218349589	0.349378270229259	0.413706939269601	0.448983714962816	0.484260490656031	0.42848291455082	0.464993541766722	0.501448038471125	0.432006025334526	1.02871419782517	-9.17039918069566e-05	-0.0010092149374568	-0.261920090672558	-0.260914074745136	-0.262787710726012	0.0217292004495433	0.0231218540748441	0.0205281320956247	0.0580397373634788	0.0594810391212946	0.0567967491959743	0.000137513682639539	0.000195106768786042	0.000201910055483294
22	0.423750140311331	0.06	0.432977588230644	0.397985394584558	0.46796978187673	0.0680478422175901	0.46454893396857	0.427935685270315	0.501162182666825	1	0.84	1.18	0.296999040150445	0.322409633598155	0.347820227045865	0.411334803063726	0.446527716300926	0.481720629538127	0.425948219415204	0.462414786810396	0.498798826359124	0.432977588230644	1.0289143869727	-0.00335339869895101	-0.0045533801400995	-0.261920090672558	-0.260914074745136	-0.262787710726012	0.0217292004495433	0.0231218540748441	0.0205281320956247	0.0580397373634788	0.0594810391212946	0.0567967491959743	0.000137513682639539	0.000195106768786042	0.000201910055483294
22	0.423750140311331	0.07	0.419829796107158	0.386007185477903	0.453652406736413	0.0669784048787815	0.448087400162297	0.412470317219745	0.483704483104849	1	0.84	1.19	0.285014380431752	0.309625559476303	0.334236738520854	0.394069674353375	0.428097849692622	0.46212602503187	0.407929585878264	0.443144470986113	0.47842089645296	0.419829796107158	1.03646106050311	0.00165158050728024	0.0037049399563151	-0.261920090672558	-0.260914074745136	-0.262787710726012	0.0217292004495433	0.0231218540748441	0.0205281320956247	0.0580397373634788	0.0594810391212946	0.0567967491959743	0.000137513682639539	0.000195106768786042	0.000201910055483294
22	0.423750140311331	0.07	0.424598195619361	0.39057258919261	0.458623802046112	0.0687171237356001	0.456166949049229	0.420402683903389	0.491931214195069	1	0.84	1.18	0.291447913667032	0.31624180975687	0.341035705846708	0.403473838623427	0.437797942384987	0.472122046146546	0.417802640236926	0.453332337818742	0.488882522268743	0.424598195619361	1.03292861902829	-0.0051738019323383	-0.0047073588076832	-0.261920090672558	-0.260914074745136	-0.262787710726012	0.0217292004495433	0.0231218540748441	0.0205281320956247	0.0580397373634788	0.0594810391212946	0.0567967491959743	0.000137513682639539	0.000195106768786042	0.000201910055483294
22	0.423750140311331	0.07	0.425326292933032	0.391040952125289	0.459611633740775	0.0674127420056547	0.45526088263028	0.419198763278048	0.491323001982513	0.99	0.84	1.18	0.291779819518371	0.316880558351098	0.341981297183824	0.404560386254893	0.439363220166482	0.47416605407807	0.41896493461293	0.454996320561246	0.490952975624856	0.425326292933032	1.03145743384112	-0.000331796403034837	-0.000763923994903008	-0.261920090672558	-0.260914074745136	-0.262787710726012	0.0217292004495433	0.0231218540748441	0.0205281320956247	0.0580397373634788	0.0594810391212946	0.0567967491959743	0.000137513682639539	0.000195106768786042	0.000201910055483294
22	0.423750140311331	0.07	0.428058506224335	0.39369775445135	0.46241925799732	0.0689462916099189	0.461316112907682	0.425212746164436	0.497419479650928	1	0.85	1.18	0.294256816444356	0.319241161002744	0.344225505561132	0.407081852287128	0.441645786553479	0.47620972081983	0.421593672170604	0.457391405600509	0.493167019648868	0.428058506224335	1.03398818412867	0.000353590708279291	0.00169348785923522	-0.261920090672558	-0.260914074745136	-0.262787710726012	0.0217292004495433	0.0231218540748441	0.0205281320956247	0.0580397373634788	0.0594810391212946	0.0567967491959743	0.000137513682639539	0.000195106768786042	0.000201910055483294
22	0.423750140311331	0.07	0.429464340671693	0.394939462250255	0.463989219093131	0.0676824628963978	0.457800047188658	0.421614357815171	0.493985736562146	1	0.85	1.19	0.291643841986457	0.316674615436632	0.341705388886806	0.403401523085045	0.438024068395863	0.472646613706681	0.417813895110334	0.453628449077878	0.489500340502807	0.429464340671693	1.03346122655244	-0.00359613852478294	-0.00290905643987091	-0.261920090672558	-0.260914074745136	-0.262787710726012	0.0217292004495433	0.0231218540748441	0.0205281320956247	0.0580397373634788	0.0594810391212946	0.0567967491959743	0.000137513682639539	0.000195106768786042	0.000201910055483294
22	0.423750140311331	0.07	0.430250673043199	0.395880778055153	0.464620568031246	0.0694592665388021	0.463787098423752	0.427634590580375	0.499939606267129	1	0.85	1.18	0.295948003199747	0.320967640859062	0.345987278518377	0.409429597547767	0.444043043379096	0.478656489210425	0.424048287031541	0.459864788682428	0.495801976475931	0.430250673043199	1.03411073134807	-0.00245764578356391	-0.00147143217668643	-0.261920090672558	-0.260914074745136	-0.262787710726012	0.0217292004495433	0.0231218540748441	0.0205281320956247	0.0580397373634788	0.0594810391212946	0.0567967491959743	0.000137513682639539	0.000195106768786042	0.000201910055483294
22	0.423750140311331	0.07	0.430724996191031	0.396877424937286	0.464572567444776	0.070901394427187	0.46309193279444	0.427390314761031	0.49879355082785	1	0.85	1.19	0.295285924711442	0.319952336023511	0.344618747335579	0.408251162698205	0.442354011005604	0.476456859313002	0.422771034534602	0.458054145443925	0.493333448874035	0.430724996191031	1.03591043938936	0.0062763353941516	0.00834072925712384	-0.261920090672558	-0.260914074745136	-0.262787710726012	0.0217292004495433	0.0231218540748441	0.0205281320956247	0.0580397373634788	0.0594810391212946	0.0567967491959743	0.000137513682639539	0.000195106768786042	0.000201910055483294
22	0.423750140311331	0.07	0.430946167921133	0.396547240860184	0.465345094982081	0.0703564598693179	0.467079089408316	0.430920304223783	0.503237874592849	1	0.85	1.19	0.297712495117286	0.322693731907899	0.347674968698512	0.411599493624767	0.446137057824368	0.48067462202397	0.426302340987144	0.462097833123108	0.497830538664207	0.430946167921133	1.03598081422511	-0.0031074607422405	-0.000926573807192309	-0.261920090672558	-0.260914074745136	-0.262787710726012	0.0217292004495433	0.0231218540748441	0.0205281320956247	0.0580397373634788	0.0594810391212946	0.0567967491959743	0.000137513682639539	0.000195106768786042	0.000201910055483294
22	0.423750140311331	0.07	0.431034913437992	0.396994705892675	0.46507512098331	0.0710301006408943	0.460050673477463	0.42461812053224	0.495483226422686	1	0.84	1.19	0.295250724948938	0.319888126034778	0.344525527120619	0.409211029984483	0.44335792759573	0.477504825206977	0.4235611334598	0.458915979592144	0.494263603779035	0.431034913437992	1.02956131884947	0.00578700354963872	0.00428247283427591	-0.261920090672558	-0.260914074745136	-0.262787710726012	0.0217292004495433	0.0231218540748441	0.0205281320956247	0.0580397373634788	0.0594810391212946	0.0567967491959743	0.000137513682639539	0.000195106768786042	0.000201910055483294
22	0.423750140311331	0.07	0.431533454928342	0.396858583399679	0.466208326457005	0.066964912670402	0.459659060756388	0.423118237494027	0.496199884018749	1	0.84	1.19	0.293175746728879	0.318494634445653	0.343813522162427	0.405783094820786	0.440826841548696	0.475870588276605	0.420124706202364	0.456403351274762	0.492670296821786	0.431533454928342	1.03466803532595	-0.00454773523689486	-0.00323117138248457	-0.261920090672558	-0.260914074745136	-0.262787710726012	0.0217292004495433	0.0231218540748441	0.0205281320956247	0.0580397373634788	0.0594810391212946	0.0567967491959743	0.000137513682639539	0.000195106768786042	0.000201910055483294
22	0.423750140311331	0.07	0.431662807991997	0.397117118443976	0.466208497540017	0.0674639973410828	0.460351192209795	0.42390071580808	0.496801668611509	1	0.85	1.18	0.293138035561886	0.31834445925788	0.343550882953874	0.405421738648559	0.440283240331047	0.475144742013536	0.419969505197739	0.456073936206372	0.492194104672236	0.431662807991997	1.03339208017398	-0.00137507643210285	-0.000217874409864882	-0.261920090672558	-0.260914074745136	-0.262787710726012	0.0217292004495433	0.0231218540748441	0.0205281320956247	0.0580397373634788	0.0594810391212946	0.0567967491959743	0.000137513682639539	0.000195106768786042	0.000201910055483294
22	0.423750140311331	0.07	0.431899993986636	0.397122412795155	0.466677575178118	0.0674284835343243	0.459788752701494	0.423372530665989	0.496204974736998	1	0.85	1.19	0.293831945549297	0.319105785005569	0.34437962446184	0.406948396157915	0.441951902710802	0.476955409263689	0.421460192307127	0.4576898587148	0.493970657255894	0.431899993986636	1.03261529865619	0.00582314508705946	0.00667871865130361	-0.261920090672558	-0.260914074745136	-0.262787710726012	0.0217292004495433	0.0231218540748441	0.0205281320956247	0.0580397373634788	0.0594810391212946	0.0567967491959743	0.000137513682639539	0.000195106768786042	0.000201910055483294
22	0.423750140311331	0.07	0.432301324946694	0.397807295729124	0.466795354164264	0.0677806209389278	0.458242116876016	0.422049626941662	0.49443460681037	1.01	0.85	1.19	0.291095816732461	0.316058479283229	0.341021141833997	0.402192450520575	0.436682105973229	0.471171761425883	0.416448373589095	0.452142433815398	0.487869003143003	0.432301324946694	1.03590824136473	-0.00132266829183513	0.000656674580618311	-0.261920090672558	-0.260914074745136	-0.262787710726012	0.0217292004495433	0.0231218540748441	0.0205281320956247	0.0580397373634788	0.0594810391212946	0.0567967491959743	0.000137513682639539	0.000195106768786042	0.000201910055483294
22	0.423750140311331	0.07	0.432471242311425	0.398063119484714	0.466879365138135	0.0714870143360663	0.466608631222298	0.430794835897071	0.502422426547524	0.99	0.84	1.18	0.300092866124043	0.32504085433181	0.349988842539577	0.416216824248868	0.450818687856459	0.48542055146405	0.430995001221149	0.466789152391339	0.502674361928643	0.432471242311425	1.02788185205363	0.00156179732142804	-0.000359761488777303	-0.261920090672558	-0.260914074745136	-0.262787710726012	0.0217292004495433	0.0231218540748441	0.0205281320956247	0.0580397373634788	0.0594810391212946	0.0567967491959743	0.000137513682639539	0.000195106768786042	0.000201910055483294
22	0.423750140311331	0.07	0.432770030997293	0.398254885272782	0.467285176721803	0.0712785638007576	0.470371561083227	0.434212138337809	0.506530983828645	1	0.84	1.19	0.300781954683294	0.325829853839731	0.350877752996168	0.416267704003834	0.450932787163322	0.48559787032281	0.430954957418239	0.466878748152699	0.502730259853341	0.432770030997293	1.03256178130723	0.00117576543146697	0.00117114489322321	-0.261920090672558	-0.260914074745136	-0.262787710726012	0.0217292004495433	0.0231218540748441	0.0205281320956247	0.0580397373634788	0.0594810391212946	0.0567967491959743	0.000137513682639539	0.000195106768786042	0.000201910055483294
22	0.423750140311331	0.07	0.432876165983673	0.398206683921339	0.467545648046007	0.0689796711499977	0.466491820965078	0.429992883337374	0.502990758592781	1	0.85	1.18	0.29820124003914	0.323513353058817	0.348825466078494	0.412879087330228	0.447925360513371	0.482971633696514	0.427565574316284	0.463868676091604	0.500139612891952	0.432876165983673	1.0325929413539	-0.00391060067141587	-0.00337057117042028	-0.261920090672558	-0.260914074745136	-0.262787710726012	0.0217292004495433	0.0231218540748441	0.0205281320956247	0.0580397373634788	0.0594810391212946	0.0567967491959743	0.000137513682639539	0.000195106768786042	0.000201910055483294
22	0.423750140311331	0.07	0.432904892363171	0.398505707390822	0.46730407733552	0.0711364864105362	0.473805185504255	0.437342661841185	0.510267709167326	1	0.85	1.19	0.303194273506432	0.328472457724029	0.353750641941626	0.419736605094403	0.454731260843467	0.489725916592532	0.434564827407871	0.470757486225723	0.507063821041073	0.432904892363171	1.03612461764625	-0.00254750219165077	-0.000539699666749167	-0.261920090672558	-0.260914074745136	-0.262787710726012	0.0217292004495433	0.0231218540748441	0.0205281320956247	0.0580397373634788	0.0594810391212946	0.0567967491959743	0.000137513682639539	0.000195106768786042	0.000201910055483294
22	0.423750140311331	0.07	0.433049537614174	0.399173234114636	0.466925841113711	0.07135458811976	0.464870960698841	0.429154896698165	0.500587024699517	1	0.84	1.18	0.298506902630761	0.323349894569176	0.348192886507591	0.413778634620732	0.448215021831806	0.48265140904288	0.428408177038869	0.464091577929232	0.499693114050427	0.433049537614174	1.03033331830849	-0.00140981101802045	-0.0023560356217795	-0.261920090672558	-0.260914074745136	-0.262787710726012	0.0217292004495433	0.0231218540748441	0.0205281320956247	0.0580397373634788	0.0594810391212946	0.0567967491959743	0.000137513682639539	0.000195106768786042	0.000201910055483294
22	0.423750140311331	0.07	0.433116865178962	0.398795098888901	0.467438631469022	0.0676587279935313	0.453081822311853	0.417262336527892	0.488901308095814	1	0.84	1.18	0.28940973994567	0.314253841984654	0.339097944023637	0.400726575622156	0.435126564842831	0.469526554063506	0.414919309047602	0.450590363773953	0.486238027751428	0.433116865178962	1.02988910640306	-0.00157726007159477	-0.00251671269489434	-0.261920090672558	-0.260914074745136	-0.262787710726012	0.0217292004495433	0.0231218540748441	0.0205281320956247	0.0580397373634788	0.0594810391212946	0.0567967491959743	0.000137513682639539	0.000195106768786042	0.000201910055483294
22	0.423750140311331	0.07	0.433219479991632	0.399357917566034	0.46708104241723	0.070779927744017	0.46433044554492	0.428500300819693	0.500160590270147	1	0.85	1.18	0.296745708025289	0.321558856685388	0.346372005345486	0.410639214420385	0.444975858885722	0.479312503351059	0.425326013380594	0.46090435813971	0.496490341039225	0.433219479991632	1.03476139621115	0.00233063281837912	0.00392191550262847	-0.261920090672558	-0.260914074745136	-0.262787710726012	0.0217292004495433	0.0231218540748441	0.0205281320956247	0.0580397373634788	0.0594810391212946	0.0567967491959743	0.000137513682639539	0.000195106768786042	0.000201910055483294
22	0.423750140311331	0.07	0.433327606314744	0.398762217237273	0.467892995392216	0.0696736961569826	0.46595196235464	0.429690815308674	0.502213109400607	1	0.85	1.19	0.297554364556304	0.322664658244091	0.347774951931878	0.411749802853573	0.446496927100796	0.48124405134802	0.426329583682282	0.462297393856967	0.498269614351228	0.433327606314744	1.03303565723947	0.00356283720180691	0.0042986831171808	-0.261920090672558	-0.260914074745136	-0.262787710726012	0.0217292004495433	0.0231218540748441	0.0205281320956247	0.0580397373634788	0.0594810391212946	0.0567967491959743	0.000137513682639539	0.000195106768786042	0.000201910055483294
22	0.423750140311331	0.07	0.433609554278617	0.399288354893525	0.467930753663709	0.0706320149197859	0.471054436881372	0.43466449828367	0.507444375479074	1	0.85	1.18	0.300962053853906	0.326158477079698	0.35135490030549	0.416445802273883	0.451310478901159	0.486175155528435	0.431379591294482	0.467462577903546	0.503586725311578	0.433609554278617	1.03511069318444	0.00341885165251087	0.00546596230377178	-0.261920090672558	-0.260914074745136	-0.262787710726012	0.0217292004495433	0.0231218540748441	0.0205281320956247	0.0580397373634788	0.0594810391212946	0.0567967491959743	0.000137513682639539	0.000195106768786042	0.000201910055483294
22	0.423750140311331	0.07	0.434027418855081	0.399487118474632	0.468567719235529	0.0690869200316984	0.464883088803563	0.428540357246909	0.501225820360217	1	0.84	1.19	0.296663361941535	0.321822152107764	0.346980942273993	0.410466501514384	0.445276464275817	0.48008642703725	0.424983521157784	0.461007451108499	0.497072892075832	0.434027418855081	1.0341629413115	0.0018396627113156	0.00284021288775172	-0.261920090672558	-0.260914074745136	-0.262787710726012	0.0217292004495433	0.0231218540748441	0.0205281320956247	0.0580397373634788	0.0594810391212946	0.0567967491959743	0.000137513682639539	0.000195106768786042	0.000201910055483294
22	0.423750140311331	0.07	0.434399922716251	0.39974089380571	0.469058951626792	0.0678848657080939	0.46101926575361	0.424637435712833	0.497401095794386	1	0.85	1.18	0.294021843506931	0.319212869636759	0.344403895766587	0.406843880886401	0.441701205471295	0.476558530056188	0.421302005271628	0.457427648847095	0.493562950549101	0.434399922716251	1.03360961688363	0.0019332709784916	0.00296620395164999	-0.261920090672558	-0.260914074745136	-0.262787710726012	0.0217292004495433	0.0231218540748441	0.0205281320956247	0.0580397373634788	0.0594810391212946	0.0567967491959743	0.000137513682639539	0.000195106768786042	0.000201910055483294
22	0.423750140311331	0.07	0.43474388190371	0.400091473474677	0.469396290332743	0.0677937503954289	0.45941019126141	0.423129214723146	0.495691167799675	1	0.85	1.18	0.293229706273111	0.318372522517973	0.343515338762835	0.405882558565569	0.440684730271541	0.475486901977514	0.420336252025868	0.456357764527206	0.492439563943376	0.43474388190371	1.03149125659861	0.00320708459161928	0.00329732412244186	-0.261920090672558	-0.260914074745136	-0.262787710726012	0.0217292004495433	0.0231218540748441	0.0205281320956247	0.0580397373634788	0.0594810391212946	0.0567967491959743	0.000137513682639539	0.000195106768786042	0.000201910055483294
22	0.423750140311331	0.07	0.434777853590163	0.39992994504526	0.469625762135066	0.066557999497422	0.45729649308686	0.420824577183618	0.493768408990103	1	0.84	1.19	0.290803719126284	0.31600702084242	0.341210322558555	0.402083027903366	0.436930656047989	0.471778284192612	0.416302644230405	0.452449423538303	0.488537932567654	0.434777853590163	1.03304129611834	0.00156015268441024	0.00237667985293543	-0.261920090672558	-0.260914074745136	-0.262787710726012	0.0217292004495433	0.0231218540748441	0.0205281320956247	0.0580397373634788	0.0594810391212946	0.0567967491959743	0.000137513682639539	0.000195106768786042	0.000201910055483294
22	0.423750140311331	0.07	0.434782330375566	0.401119279475159	0.468445381275974	0.0716620702221779	0.464404526792167	0.428806823022909	0.500002230561425	1	0.84	1.19	0.296240731297889	0.320833366561454	0.345426001825019	0.409558542912511	0.443558337001583	0.477558131090656	0.424025590980797	0.459239579312274	0.494437889346813	0.434782330375566	1.03734011294791	0.000750520443875683	0.00308565687107167	-0.261920090672558	-0.260914074745136	-0.262787710726012	0.0217292004495433	0.0231218540748441	0.0205281320956247	0.0580397373634788	0.0594810391212946	0.0567967491959743	0.000137513682639539	0.000195106768786042	0.000201910055483294
22	0.423750140311331	0.07	0.434870854415166	0.401003821275238	0.468737887555094	0.0703503281990377	0.462619879530808	0.426804623899836	0.49843513516178	1.01	0.85	1.19	0.294749682735326	0.319483564804961	0.344217446874597	0.407439787303327	0.441630045138777	0.475820302974227	0.421825461683839	0.457209592493451	0.492604242083503	0.434870854415166	1.03725260066873	-0.00328639023798826	-0.000674699536745613	-0.261920090672558	-0.260914074745136	-0.262787710726012	0.0217292004495433	0.0231218540748441	0.0205281320956247	0.0580397373634788	0.0594810391212946	0.0567967491959743	0.000137513682639539	0.000195106768786042	0.000201910055483294
22	0.423750140311331	0.07	0.434994581880274	0.400854291321773	0.469134872438774	0.0694574649020768	0.458943802792876	0.423168334405669	0.494719271180084	1.01	0.84	1.19	0.292109161222062	0.316804633953005	0.341500106683948	0.403720995178394	0.437852347942636	0.471983700706879	0.41803266344715	0.453380705822537	0.488713743584754	0.434994581880274	1.03482211000533	0.000829464772205195	0.0019802926231008	-0.261920090672558	-0.260914074745136	-0.262787710726012	0.0217292004495433	0.0231218540748441	0.0205281320956247	0.0580397373634788	0.0594810391212946	0.0567967491959743	0.000137513682639539	0.000195106768786042	0.000201910055483294
22	0.423750140311331	0.07	0.435068545672877	0.400233786865811	0.469903304479944	0.0682437472637674	0.461613815493119	0.425287973375807	0.497939657610431	1	0.84	1.18	0.295515271650535	0.32075661815752	0.345997964664504	0.409469669086174	0.444444395582634	0.479419122079093	0.424071176928309	0.460304169774435	0.496505756473385	0.435068545672877	1.02736888534384	0.0026436346871588	0.000743724574258634	-0.261920090672558	-0.260914074745136	-0.262787710726012	0.0217292004495433	0.0231218540748441	0.0205281320956247	0.0580397373634788	0.0594810391212946	0.0567967491959743	0.000137513682639539	0.000195106768786042	0.000201910055483294
22	0.423750140311331	0.07	0.435181593818591	0.400965855615822	0.469397332021359	0.0683602573925002	0.456732494950971	0.420823666363477	0.492641323538465	1	0.85	1.18	0.291841406708124	0.316744195894804	0.341646985081483	0.404072971069307	0.438552465011159	0.47303195895301	0.418539385606491	0.454244469893201	0.489966071219306	0.435181593818591	1.03125415719744	-0.00705428274992018	-0.00711817844548458	-0.261920090672558	-0.260914074745136	-0.262787710726012	0.0217292004495433	0.0231218540748441	0.0205281320956247	0.0580397373634788	0.0594810391212946	0.0567967491959743	0.000137513682639539	0.000195106768786042	0.000201910055483294
22	0.423750140311331	0.07	0.435550120572196	0.400922676999262	0.470177564145129	0.068295018475747	0.46099164556854	0.424729381343686	0.497253909793395	1	0.85	1.18	0.293829927858465	0.318916345114237	0.344002762370009	0.406442018353747	0.441142956195626	0.475843894037505	0.420881293941455	0.456909190966198	0.492854634165019	0.435550120572196	1.03271263762969	0.001987030794128	0.00263215141827135	-0.261920090672558	-0.260914074745136	-0.262787710726012	0.0217292004495433	0.0231218540748441	0.0205281320956247	0.0580397373634788	0.0594810391212946	0.0567967491959743	0.000137513682639539	0.000195106768786042	0.000201910055483294
22	0.423750140311331	0.07	0.435553580397086	0.401045836189044	0.470061324605128	0.0706007823485532	0.46344326743224	0.427632787640527	0.499253747223953	1	0.84	1.19	0.296871545544145	0.321731922927976	0.346592300311807	0.411202562276504	0.445637155395406	0.480071748514308	0.425750877554209	0.461348566478289	0.497047822656136	0.435553580397086	1.02895389975238	-0.00957904688363935	-0.0109428586378293	-0.261920090672558	-0.260914074745136	-0.262787710726012	0.0217292004495433	0.0231218540748441	0.0205281320956247	0.0580397373634788	0.0594810391212946	0.0567967491959743	0.000137513682639539	0.000195106768786042	0.000201910055483294
22	0.423750140311331	0.07	0.435608907885522	0.400705847895995	0.47051196787505	0.0688027443615074	0.464273259429732	0.42789777369431	0.500648745165154	1	0.85	1.18	0.296268843157348	0.321454585502011	0.346640327846675	0.40994750381877	0.444797041475127	0.479646579131485	0.424569067599969	0.460651977962958	0.496759937188921	0.435608907885522	1.03202585932669	0.00353828730184726	0.00402379896344668	-0.261920090672558	-0.260914074745136	-0.262787710726012	0.0217292004495433	0.0231218540748441	0.0205281320956247	0.0580397373634788	0.0594810391212946	0.0567967491959743	0.000137513682639539	0.000195106768786042	0.000201910055483294
22	0.423750140311331	0.07	0.43565941300619	0.401482645685778	0.469836180326603	0.0698932457792038	0.460729158025441	0.424935040432744	0.496523275618138	1	0.84	1.18	0.295065486079985	0.319920129028557	0.34477477197713	0.408736752731608	0.443166418444356	0.477596084157104	0.42323888084742	0.458998560794069	0.494547950274747	0.43565941300619	1.0278065016946	-0.00120205134767036	-0.00305299195515373	-0.261920090672558	-0.260914074745136	-0.262787710726012	0.0217292004495433	0.0231218540748441	0.0205281320956247	0.0580397373634788	0.0594810391212946	0.0567967491959743	0.000137513682639539	0.000195106768786042	0.000201910055483294
22	0.423750140311331	0.07	0.43570676469937	0.401577905127441	0.469835624271299	0.0695954543124062	0.463111964551463	0.427050061314056	0.49917386778887	1.01	0.85	1.19	0.29487752714486	0.319778225714164	0.344678924283467	0.407594361346926	0.442013343453561	0.476432325560195	0.422079014568601	0.457734271918326	0.493394443385615	0.43570676469937	1.03776962453044	0.000821056849379945	0.00388235451213801	-0.261920090672558	-0.260914074745136	-0.262787710726012	0.0217292004495433	0.0231218540748441	0.0205281320956247	0.0580397373634788	0.0594810391212946	0.0567967491959743	0.000137513682639539	0.000195106768786042	0.000201910055483294
22	0.423750140311331	0.07	0.43582184513702	0.40170603081569	0.469937659458349	0.0704228187800065	0.461011612075351	0.425340630721212	0.49668259342949	1	0.84	1.18	0.295559818753402	0.320346796583168	0.345133774412934	0.409535665213995	0.443881170962959	0.478226676711923	0.424088760202772	0.459631159485515	0.495213200857417	0.43582184513702	1.03020090592332	0.0013968065905511	0.000410410052088443	-0.261920090672558	-0.260914074745136	-0.262787710726012	0.0217292004495433	0.0231218540748441	0.0205281320956247	0.0580397373634788	0.0594810391212946	0.0567967491959743	0.000137513682639539	0.000195106768786042	0.000201910055483294
22	0.423750140311331	0.07	0.436325278557385	0.402448234432988	0.470202322681781	0.0729619846538096	0.470989893322122	0.435235516880704	0.50674426976354	1	0.85	1.2	0.300840885981067	0.325554811819258	0.35026873765745	0.416002952777453	0.450177383855473	0.484351814933494	0.43068379733664	0.466064253767883	0.501453604901106	0.436325278557385	1.03906007232543	0.000464887515991001	0.00387197651654744	-0.261920090672558	-0.260914074745136	-0.262787710726012	0.0217292004495433	0.0231218540748441	0.0205281320956247	0.0580397373634788	0.0594810391212946	0.0567967491959743	0.000137513682639539	0.000195106768786042	0.000201910055483294
22	0.423750140311331	0.07	0.43648262494761	0.402841943977123	0.470123305918096	0.0740424619727916	0.471839569280041	0.436303725097522	0.507375413462561	1	0.84	1.18	0.303360648939313	0.328068612982952	0.352776577026592	0.420442903959862	0.45468692403882	0.488930944117778	0.43538448010587	0.470829231596134	0.506259889393118	0.43648262494761	1.03219049753708	0.00188572010894809	0.0018249454805904	-0.261920090672558	-0.260914074745136	-0.262787710726012	0.0217292004495433	0.0231218540748441	0.0205281320956247	0.0580397373634788	0.0594810391212946	0.0567967491959743	0.000137513682639539	0.000195106768786042	0.000201910055483294
22	0.423750140311331	0.07	0.436494534899553	0.402243586029392	0.470745483769713	0.0701509455557454	0.465136649421578	0.429071545304883	0.501201753538273	1	0.85	1.18	0.297509094774997	0.322515871840812	0.347522648906627	0.411892306040701	0.446513429405263	0.481134552769825	0.426593133595688	0.462398391182644	0.498245310762325	0.436494534899553	1.03210597179533	0.00286879694150032	0.00287819401104651	-0.261920090672558	-0.260914074745136	-0.262787710726012	0.0217292004495433	0.0231218540748441	0.0205281320956247	0.0580397373634788	0.0594810391212946	0.0567967491959743	0.000137513682639539	0.000195106768786042	0.000201910055483294
22	0.423750140311331	0.07	0.436586965572676	0.40171155963928	0.471462371506071	0.0679802612298304	0.461024138566874	0.424669320684591	0.497378956449157	1	0.84	1.19	0.294222512616197	0.31941012411068	0.344597735605163	0.407216971902516	0.442077740342829	0.476938508783143	0.42165170604524	0.457738337287092	0.493863708503293	0.436586965572676	1.03168851405298	0.000672653883440931	0.000635704476713809	-0.261920090672558	-0.260914074745136	-0.262787710726012	0.0217292004495433	0.0231218540748441	0.0205281320956247	0.0580397373634788	0.0594810391212946	0.0567967491959743	0.000137513682639539	0.000195106768786042	0.000201910055483294
22	0.423750140311331	0.07	0.436626644373441	0.402224328129349	0.471028960617534	0.0698571050576667	0.46345674433739	0.427440707752917	0.499472780921863	1	0.85	1.19	0.295809002782288	0.320733788075274	0.34565857336826	0.409234724682928	0.443716730136506	0.478198735590083	0.423824998254288	0.459517395453069	0.495213535636396	0.436626644373441	1.03493310667845	-7.94292433508864e-05	0.00163276328750192	-0.261920090672558	-0.260914074745136	-0.262787710726012	0.0217292004495433	0.0231218540748441	0.0205281320956247	0.0580397373634788	0.0594810391212946	0.0567967491959743	0.000137513682639539	0.000195106768786042	0.000201910055483294
22	0.423750140311331	0.07	0.436652462049127	0.401870994074106	0.471433930024147	0.0711266689614532	0.469723351397828	0.433572266865099	0.505874435930558	1	0.85	1.18	0.299926823543918	0.324934603746204	0.349942383948489	0.41486457252216	0.449455816882237	0.484047061242314	0.429622478489916	0.465485365580293	0.501321279095144	0.436652462049127	1.03304424123857	0.0117676237028904	0.0124752907502423	-0.261920090672558	-0.260914074745136	-0.262787710726012	0.0217292004495433	0.0231218540748441	0.0205281320956247	0.0580397373634788	0.0594810391212946	0.0567967491959743	0.000137513682639539	0.000195106768786042	0.000201910055483294
22	0.423750140311331	0.07	0.436840245849781	0.402330961752809	0.471349529946754	0.0700060303938852	0.46457949600242	0.428517517803539	0.500641474201301	1	0.84	1.18	0.297640489010037	0.322688484435758	0.347736479861479	0.412350634468004	0.447052085336805	0.481753536205606	0.427056818305063	0.462936962470455	0.498939857368591	0.436840245849781	1.0289216636637	0.00231983179225018	0.000984862346155497	-0.261920090672558	-0.260914074745136	-0.262787710726012	0.0217292004495433	0.0231218540748441	0.0205281320956247	0.0580397373634788	0.0594810391212946	0.0567967491959743	0.000137513682639539	0.000195106768786042	0.000201910055483294
22	0.423750140311331	0.07	0.436888444163857	0.402166475517453	0.471610412810262	0.0687042776024826	0.462711601990452	0.426430583325305	0.4989926206556	1	0.84	1.18	0.296057216285767	0.321245975746347	0.346434735206926	0.410085481924544	0.444975847685811	0.479866213447078	0.424658510343697	0.460792805719621	0.496966433176006	0.436888444163857	1.0283297545114	-0.00389293631280661	-0.00542994452587081	-0.261920090672558	-0.260914074745136	-0.262787710726012	0.0217292004495433	0.0231218540748441	0.0205281320956247	0.0580397373634788	0.0594810391212946	0.0567967491959743	0.000137513682639539	0.000195106768786042	0.000201910055483294
22	0.423750140311331	0.07	0.436939485119889	0.402859707109449	0.47101926313033	0.0707095799498918	0.461613533109548	0.425973975726724	0.497253090492372	1	0.85	1.19	0.295218321336119	0.319918070389496	0.344617819442874	0.408644347771139	0.442834003739463	0.477023659707788	0.42315794976959	0.458574785808758	0.494016465970342	0.436939485119889	1.03367306134231	-0.00850502345044153	-0.00784378939603311	-0.261920090672558	-0.260914074745136	-0.262787710726012	0.0217292004495433	0.0231218540748441	0.0205281320956247	0.0580397373634788	0.0594810391212946	0.0567967491959743	0.000137513682639539	0.000195106768786042	0.000201910055483294
22	0.423750140311331	0.07	0.436943070523581	0.402444436764758	0.471441704282403	0.0710443599428917	0.467599304540902	0.431589255784681	0.503609353297123	1	0.85	1.18	0.298885285462715	0.323823055710172	0.348760825957629	0.413600198384846	0.448109313497877	0.482618428610907	0.428350784929526	0.464066550746902	0.499830193503809	0.436943070523581	1.03130223553937	-0.00362523956145623	-0.00358243269015497	-0.261920090672558	-0.260914074745136	-0.262787710726012	0.0217292004495433	0.0231218540748441	0.0205281320956247	0.0580397373634788	0.0594810391212946	0.0567967491959743	0.000137513682639539	0.000195106768786042	0.000201910055483294
22	0.423750140311331	0.07	0.437080938175627	0.402249229957515	0.471912646393739	0.0703631082691985	0.472814119751117	0.436213219103596	0.509415020398639	1	0.85	1.18	0.301843526619227	0.327170005609457	0.352496484599687	0.41756369040048	0.452599783936955	0.48763587747343	0.432418196011812	0.468756396166843	0.505059590561526	0.437080938175627	1.03381860476414	0.00264265149977821	0.00384258907138534	-0.261920090672558	-0.260914074745136	-0.262787710726012	0.0217292004495433	0.0231218540748441	0.0205281320956247	0.0580397373634788	0.0594810391212946	0.0567967491959743	0.000137513682639539	0.000195106768786042	0.000201910055483294
22	0.423750140311331	0.07	0.437178270627907	0.40304130857632	0.471315232679495	0.0712078046116705	0.46763149304161	0.431663483912054	0.503599502171167	1	0.84	1.19	0.298530906796621	0.323405752090005	0.348280597383389	0.412893472261916	0.447297485418786	0.481701498575657	0.427448362627756	0.463044238353179	0.498617602099539	0.437178270627907	1.03504910356264	0.00729409377559262	0.00874285564849522	-0.261920090672558	-0.260914074745136	-0.262787710726012	0.0217292004495433	0.0231218540748441	0.0205281320956247	0.0580397373634788	0.0594810391212946	0.0567967491959743	0.000137513682639539	0.000195106768786042	0.000201910055483294
22	0.423750140311331	0.07	0.437543983887591	0.403236002447264	0.471851965327918	0.0731696561194093	0.476370279744825	0.440262861107063	0.512477698382586	1	0.84	1.18	0.305816510719016	0.330897537883344	0.355978565047672	0.423687293786053	0.458435295127263	0.493183296468474	0.438822044636088	0.474767194159752	0.51080284356394	0.437543983887591	1.03008023182524	0.00185657016459333	0.000743844265748625	-0.261920090672558	-0.260914074745136	-0.262787710726012	0.0217292004495433	0.0231218540748441	0.0205281320956247	0.0580397373634788	0.0594810391212946	0.0567967491959743	0.000137513682639539	0.000195106768786042	0.000201910055483294
22	0.423750140311331	0.07	0.437589067294121	0.403436606091393	0.471741528496849	0.0714949501975073	0.46442547318216	0.428781373367064	0.500069572997256	1	0.84	1.18	0.298042191787137	0.322818094596881	0.347593997406624	0.413024425650718	0.447358668620186	0.481692911589654	0.427588238848761	0.463143116844047	0.498718690627786	0.437589067294121	1.0299139826595	-0.0036942595788696	-0.00482056436484675	-0.261920090672558	-0.260914074745136	-0.262787710726012	0.0217292004495433	0.0231218540748441	0.0205281320956247	0.0580397373634788	0.0594810391212946	0.0567967491959743	0.000137513682639539	0.000195106768786042	0.000201910055483294
22	0.423750140311331	0.07	0.437629128337021	0.403509938593365	0.471748318080677	0.0721687404704746	0.47031575819331	0.43440152192994	0.50622999445668	1	0.85	1.18	0.301047407358893	0.325936564437182	0.350825721515472	0.416706847267503	0.451158172619312	0.48560949797112	0.431574965798264	0.46717537087374	0.502873888949039	0.437629128337021	1.03273633388753	0.00666666591961594	0.00713366497979848	-0.261920090672558	-0.260914074745136	-0.262787710726012	0.0217292004495433	0.0231218540748441	0.0205281320956247	0.0580397373634788	0.0594810391212946	0.0567967491959743	0.000137513682639539	0.000195106768786042	0.000201910055483294
22	0.423750140311331	0.07	0.437986254499234	0.403328157318747	0.472644351679721	0.0699299740107888	0.466961197002245	0.430693155655672	0.503229238348817	1.01	0.85	1.19	0.297375574405367	0.322417137026848	0.347458699648328	0.411037979549611	0.445650887234718	0.480263794919825	0.425541416707787	0.46140677619627	0.497228733973159	0.437986254499234	1.03616281149911	-0.000525455282363303	0.00141068757056717	-0.261920090672558	-0.260914074745136	-0.262787710726012	0.0217292004495433	0.0231218540748441	0.0205281320956247	0.0580397373634788	0.0594810391212946	0.0567967491959743	0.000137513682639539	0.000195106768786042	0.000201910055483294
22	0.423750140311331	0.07	0.438244691131139	0.403758163162973	0.472731219099305	0.0714575389246652	0.470560158679391	0.434435048666011	0.50668526869277	1	0.85	1.19	0.30016671476674	0.325126845461995	0.35008697615725	0.415006370590896	0.449515903925936	0.484025437260976	0.429775427499561	0.465560862939787	0.501306329602238	0.438244691131139	1.03553959122913	0.00266940607870218	0.00466789403660341	-0.261920090672558	-0.260914074745136	-0.262787710726012	0.0217292004495433	0.0231218540748441	0.0205281320956247	0.0580397373634788	0.0594810391212946	0.0567967491959743	0.000137513682639539	0.000195106768786042	0.000201910055483294
22	0.423750140311331	0.07	0.438296225654199	0.403652298353696	0.472940152954702	0.0708160406702815	0.470137541489818	0.433869247212102	0.506405835767534	1	0.85	1.18	0.301344030041166	0.326534185901701	0.351724341762236	0.417474180299767	0.452371966952662	0.487269753605557	0.432361730832702	0.468506596239092	0.504636969146874	0.438296225654199	1.03084280275733	-0.00542656703070044	-0.00565843545076076	-0.261920090672558	-0.260914074745136	-0.262787710726012	0.0217292004495433	0.0231218540748441	0.0205281320956247	0.0580397373634788	0.0594810391212946	0.0567967491959743	0.000137513682639539	0.000195106768786042	0.000201910055483294
22	0.423750140311331	0.07	0.438387952221849	0.403731729956249	0.473044174487449	0.0713366522207534	0.472375007074458	0.436077494049051	0.508672520099865	1	0.85	1.19	0.301386035826705	0.326472319137316	0.351558602447926	0.416737172781316	0.451424867431065	0.486112562080814	0.431447460718261	0.467386422906561	0.50326851626977	0.438387952221849	1.03656965831881	0.00107742850731381	0.00331826637917493	-0.261920090672558	-0.260914074745136	-0.262787710726012	0.0217292004495433	0.0231218540748441	0.0205281320956247	0.0580397373634788	0.0594810391212946	0.0567967491959743	0.000137513682639539	0.000195106768786042	0.000201910055483294
22	0.423750140311331	0.07	0.438549353712859	0.404174677680056	0.472924029745662	0.0709828910982556	0.469249984279558	0.433095976372099	0.505403992187016	1	0.85	1.18	0.299210761928981	0.324188293106696	0.349165824284411	0.413668325376861	0.448200550848036	0.482732776319211	0.428456155840539	0.464196893316087	0.499968153902128	0.438549353712859	1.03503252882044	-0.0066310350160092	-0.00499172747414634	-0.261920090672558	-0.260914074745136	-0.262787710726012	0.0217292004495433	0.0231218540748441	0.0205281320956247	0.0580397373634788	0.0594810391212946	0.0567967491959743	0.000137513682639539	0.000195106768786042	0.000201910055483294
22	0.423750140311331	0.07	0.438639682108943	0.404171862210071	0.473107502007814	0.0708929933746953	0.469389830879444	0.433200374875933	0.505579286882954	1	0.85	1.18	0.301315441177126	0.326487261272575	0.351659081368023	0.417668834176156	0.452560788973712	0.487452743771268	0.432613533560498	0.468783555191414	0.504920667386478	0.438639682108943	1.03099210995736	-0.00515124869573678	-0.0057449379898614	-0.261920090672558	-0.260914074745136	-0.262787710726012	0.0217292004495433	0.0231218540748441	0.0205281320956247	0.0580397373634788	0.0594810391212946	0.0567967491959743	0.000137513682639539	0.000195106768786042	0.000201910055483294
22	0.423750140311331	0.07	0.438688120094094	0.404568403056439	0.472807837131749	0.0721293600608303	0.472634392070126	0.436532483219926	0.508736300920326	1	0.85	1.19	0.302326724016594	0.327329609833748	0.352332495650902	0.4183721817394	0.452972205680815	0.487572229622231	0.43314255303719	0.468987008901438	0.504790969718576	0.438688120094094	1.03621384248067	0.00289359123286214	0.00492354659268337	-0.261920090672558	-0.260914074745136	-0.262787710726012	0.0217292004495433	0.0231218540748441	0.0205281320956247	0.0580397373634788	0.0594810391212946	0.0567967491959743	0.000137513682639539	0.000195106768786042	0.000201910055483294
22	0.423750140311331	0.07	0.438848663535722	0.40422490641085	0.473472420660593	0.0713535703580151	0.471339901550101	0.435126550324463	0.50755325277574	1	0.85	1.19	0.301195487777853	0.326262443536686	0.351329399295519	0.416722648219424	0.451404337057752	0.48608602589608	0.431567796937089	0.467520065081688	0.50341293744308	0.438848663535722	1.03392835901681	0.00168969957356695	0.00277528261188348	-0.261920090672558	-0.260914074745136	-0.262787710726012	0.0217292004495433	0.0231218540748441	0.0205281320956247	0.0580397373634788	0.0594810391212946	0.0567967491959743	0.000137513682639539	0.000195106768786042	0.000201910055483294
22	0.423750140311331	0.07	0.439065685425748	0.404274756667795	0.473856614183701	0.0698950163830945	0.469274646943356	0.432817125518778	0.505732168367935	1	0.84	1.19	0.299923488439164	0.32518696892737	0.350450449415576	0.415137282038926	0.450105575717081	0.485073869395235	0.429812684145133	0.466005422474472	0.502176370370283	0.439065685425748	1.03237172248323	0.00279410971427965	0.00313139028542961	-0.261920090672558	-0.260914074745136	-0.262787710726012	0.0217292004495433	0.0231218540748441	0.0205281320956247	0.0580397373634788	0.0594810391212946	0.0567967491959743	0.000137513682639539	0.000195106768786042	0.000201910055483294
22	0.423750140311331	0.07	0.43912461882273	0.404515387961553	0.473733849683907	0.0703411192892084	0.470707153313173	0.434263228665785	0.507151077960561	1	0.85	1.19	0.300667017741848	0.325899377783485	0.351131737825121	0.416028375834357	0.450942008348592	0.485855640862827	0.430868297604865	0.466979728870443	0.503179212715732	0.43912461882273	1.03549081533041	-0.00066041173852353	0.00110729852156486	-0.261920090672558	-0.260914074745136	-0.262787710726012	0.0217292004495433	0.0231218540748441	0.0205281320956247	0.0580397373634788	0.0594810391212946	0.0567967491959743	0.000137513682639539	0.000195106768786042	0.000201910055483294
22	0.423750140311331	0.07	0.439169090383577	0.404953311583859	0.473384869183294	0.0736966396498408	0.475389634952937	0.439495817214688	0.511283452691185	1	0.84	1.18	0.304927650262552	0.329831226299386	0.354734802336219	0.422265115891934	0.456751694633687	0.49123827337544	0.437253723638044	0.472988062978866	0.508647508770384	0.439169090383577	1.03223349444239	-0.00269220434920092	-0.00250017425869179	-0.261920090672558	-0.260914074745136	-0.262787710726012	0.0217292004495433	0.0231218540748441	0.0205281320956247	0.0580397373634788	0.0594810391212946	0.0567967491959743	0.000137513682639539	0.000195106768786042	0.000201910055483294
22	0.423750140311331	0.07	0.439283026084253	0.40501071394663	0.473555338221876	0.0710087895839674	0.465302107143764	0.429459306662541	0.501144907624987	1	0.84	1.18	0.298542910149412	0.323459389540036	0.348375868930661	0.413734155988067	0.448264530753004	0.482794905517941	0.428447109769348	0.464241245560079	0.500012678541664	0.439283026084253	1.02842455412881	-0.00275320619915115	-0.00464804241924651	-0.261920090672558	-0.260914074745136	-0.262787710726012	0.0217292004495433	0.0231218540748441	0.0205281320956247	0.0580397373634788	0.0594810391212946	0.0567967491959743	0.000137513682639539	0.000195106768786042	0.000201910055483294
22	0.423750140311331	0.07	0.43930502354276	0.404935623917927	0.473674423167593	0.0697102619098004	0.460582685538735	0.424749490490614	0.496415880586855	1	0.84	1.18	0.295140624251605	0.320039610106104	0.344938595960604	0.408950296616786	0.443450622271632	0.477950947926478	0.423460854718804	0.459211514451903	0.494939116425012	0.43930502354276	1.03044580801403	-0.00642406531839124	-0.00714198026872123	-0.261920090672558	-0.260914074745136	-0.262787710726012	0.0217292004495433	0.0231218540748441	0.0205281320956247	0.0580397373634788	0.0594810391212946	0.0567967491959743	0.000137513682639539	0.000195106768786042	0.000201910055483294
22	0.423750140311331	0.07	0.439356412265622	0.405052598856066	0.473660225675178	0.0697171805823457	0.459719785746159	0.423955631775896	0.495483939716421	1	0.84	1.18	0.294679911099858	0.319538591873533	0.344397272647207	0.408360735918492	0.442809331809579	0.477257927700667	0.422921054984881	0.458639420943726	0.494264315028064	0.439356412265622	1.02758285124422	0.00824553548978046	0.006109839518906	-0.261920090672558	-0.260914074745136	-0.262787710726012	0.0217292004495433	0.0231218540748441	0.0205281320956247	0.0580397373634788	0.0594810391212946	0.0567967491959743	0.000137513682639539	0.000195106768786042	0.000201910055483294
22	0.423750140311331	0.07	0.439375168686132	0.404102307349479	0.474648030022786	0.0683212102005849	0.471302578398845	0.434236869330896	0.508368287466794	1	0.85	1.19	0.30113328988308	0.32683750733168	0.352541724780279	0.416932726527819	0.452521383857169	0.488110041186519	0.431792907861276	0.468633519103762	0.50546020504363	0.439375168686132	1.03391364242593	0.00211254404005873	0.0036039589616057	-0.261920090672558	-0.260914074745136	-0.262787710726012	0.0217292004495433	0.0231218540748441	0.0205281320956247	0.0580397373634788	0.0594810391212946	0.0567967491959743	0.000137513682639539	0.000195106768786042	0.000201910055483294
22	0.423750140311331	0.07	0.439377585150827	0.404998745242675	0.473756425058978	0.0722986947226717	0.470985784649473	0.435055238153896	0.506916331145051	1	0.84	1.19	0.300623190632818	0.325451200001276	0.350279209369734	0.415652372676178	0.449980466197847	0.484308559719515	0.430376838701483	0.465928543325735	0.50148553983076	0.439377585150827	1.03327621022501	-0.00191732834280613	-0.00139533178381778	-0.261920090672558	-0.260914074745136	-0.262787710726012	0.0217292004495433	0.0231218540748441	0.0205281320956247	0.0580397373634788	0.0594810391212946	0.0567967491959743	0.000137513682639539	0.000195106768786042	0.000201910055483294
22	0.423750140311331	0.07	0.439394654122319	0.404239224625977	0.474550083618661	0.0673920602362529	0.464580169695658	0.427773796633767	0.501386542757549	1	0.85	1.19	0.295880409494015	0.321338454889127	0.346796500284239	0.409248688075905	0.444461129807831	0.479673571539757	0.423876945724709	0.460330623637212	0.496784486971846	0.439394654122319	1.03344470512649	-0.00358485031496031	-0.00244165320323303	-0.261920090672558	-0.260914074745136	-0.262787710726012	0.0217292004495433	0.0231218540748441	0.0205281320956247	0.0580397373634788	0.0594810391212946	0.0567967491959743	0.000137513682639539	0.000195106768786042	0.000201910055483294
22	0.423750140311331	0.07	0.439399015870333	0.404443467376982	0.474354564363685	0.068255998339114	0.464122956836342	0.427603180468241	0.500642733204444	1	0.85	1.19	0.296357151700545	0.321667760694005	0.346978369687465	0.410225926343922	0.445261585045226	0.48029724374653	0.42481403191291	0.461143497860506	0.497432820900908	0.439399015870333	1.03302959859501	0.00135140278728422	0.00223352138819635	-0.261920090672558	-0.260914074745136	-0.262787710726012	0.0217292004495433	0.0231218540748441	0.0205281320956247	0.0580397373634788	0.0594810391212946	0.0567967491959743	0.000137513682639539	0.000195106768786042	0.000201910055483294
22	0.423750140311331	0.07	0.439410161472906	0.405075941894757	0.473744381051056	0.0730257606352413	0.472305948878164	0.436468558988907	0.508143338767421	0.99	0.84	1.18	0.303666757155471	0.328600108592736	0.353533460030001	0.420970111982188	0.455534961440711	0.490099810899234	0.435973582810532	0.471825100194035	0.507513917704445	0.439410161472906	1.02849880460016	-0.00336260398173525	-0.00500409450710921	-0.261920090672558	-0.260914074745136	-0.262787710726012	0.0217292004495433	0.0231218540748441	0.0205281320956247	0.0580397373634788	0.0594810391212946	0.0567967491959743	0.000137513682639539	0.000195106768786042	0.000201910055483294
22	0.423750140311331	0.07	0.439469958508436	0.405147810532996	0.473792106483876	0.0706899747599836	0.466090893659821	0.430100285640643	0.502081501678999	1	0.85	1.19	0.297660701619581	0.322568821870528	0.347476942121475	0.411802390038326	0.446261837976506	0.480721285914686	0.426524168582829	0.462242477177157	0.49789926705774	0.439469958508436	1.03381763697648	-7.41898133604586e-05	0.000911103076950223	-0.261920090672558	-0.260914074745136	-0.262787710726012	0.0217292004495433	0.0231218540748441	0.0205281320956247	0.0580397373634788	0.0594810391212946	0.0567967491959743	0.000137513682639539	0.000195106768786042	0.000201910055483294
22	0.423750140311331	0.07	0.4396319748253	0.405539026015354	0.473724923635246	0.0730120769107206	0.477212515634849	0.440999167491767	0.51342586377793	1	0.85	1.19	0.305211978711739	0.330274945849275	0.355337912986811	0.422253810385453	0.456927853711207	0.491601897036962	0.437261030969705	0.473125636047864	0.509032743913888	0.4396319748253	1.03616423222107	-0.00166248824328546	0.000291019945150072	-0.261920090672558	-0.260914074745136	-0.262787710726012	0.0217292004495433	0.0231218540748441	0.0205281320956247	0.0580397373634788	0.0594810391212946	0.0567967491959743	0.000137513682639539	0.000195106768786042	0.000201910055483294
22	0.423750140311331	0.07	0.43968409992257	0.405753456208023	0.473614743637116	0.074062864710273	0.472541068740052	0.436957686575211	0.508124450904892	1	0.84	1.18	0.303952653483753	0.32870485206321	0.353457050642666	0.421337197871531	0.45564853508506	0.489959872298589	0.436183086856059	0.471704370537171	0.507270842218912	0.43968409992257	1.028046297737	-0.00103416105793686	-0.00333150853180653	-0.261920090672558	-0.260914074745136	-0.262787710726012	0.0217292004495433	0.0231218540748441	0.0205281320956247	0.0580397373634788	0.0594810391212946	0.0567967491959743	0.000137513682639539	0.000195106768786042	0.000201910055483294
22	0.423750140311331	0.07	0.439725412433672	0.405574119575604	0.473876705291741	0.073277350028003	0.471384175356645	0.435683027639715	0.507085323073575	1	0.85	1.19	0.302182606183254	0.326944337020647	0.35170606785804	0.418410407801073	0.452696186285792	0.486981964770511	0.433191447197145	0.46868298716189	0.504222034106746	0.439725412433672	1.0325491267403	-0.00257570574420476	-0.00235147240323432	-0.261920090672558	-0.260914074745136	-0.262787710726012	0.0217292004495433	0.0231218540748441	0.0205281320956247	0.0580397373634788	0.0594810391212946	0.0567967491959743	0.000137513682639539	0.000195106768786042	0.000201910055483294
22	0.423750140311331	0.07	0.439805920195463	0.405285153299284	0.474326687091641	0.071213076924641	0.467703840485402	0.431731700520238	0.503675980450567	1	0.85	1.19	0.299023871239331	0.323938716584681	0.348853561930031	0.413813307023871	0.448292475872887	0.482771644721904	0.428576729674747	0.464260130207399	0.49999600965667	0.439805920195463	1.03289502266636	-0.00124112488418212	-0.000796460640280475	-0.261920090672558	-0.260914074745136	-0.262787710726012	0.0217292004495433	0.0231218540748441	0.0205281320956247	0.0580397373634788	0.0594810391212946	0.0567967491959743	0.000137513682639539	0.000195106768786042	0.000201910055483294
22	0.423750140311331	0.07	0.439842636005592	0.405016262758573	0.474669009252611	0.069054354245157	0.468538420254482	0.431900652520408	0.505176187988555	1	0.85	1.18	0.299046979297706	0.324414882090045	0.349782784882384	0.413795144594438	0.448897037376186	0.483998930157934	0.428585792519216	0.464977777540855	0.501292559077925	0.439842636005592	1.03370858198108	-0.00380336008050685	-0.00251572462920263	-0.261920090672558	-0.260914074745136	-0.262787710726012	0.0217292004495433	0.0231218540748441	0.0205281320956247	0.0580397373634788	0.0594810391212946	0.0567967491959743	0.000137513682639539	0.000195106768786042	0.000201910055483294
22	0.423750140311331	0.07	0.440041607243496	0.405804477399939	0.474278737087054	0.0710022096388301	0.467042454379497	0.431063798376241	0.503021110382753	1	0.85	1.19	0.298867205715567	0.323812098851106	0.348756991986645	0.413760118239278	0.448294525948933	0.482828933658588	0.428423906478994	0.464239538491692	0.499959381701714	0.440041607243496	1.03318975604057	-0.00345950117422861	-0.00270482873811905	-0.261920090672558	-0.260914074745136	-0.262787710726012	0.0217292004495433	0.0231218540748441	0.0205281320956247	0.0580397373634788	0.0594810391212946	0.0567967491959743	0.000137513682639539	0.000195106768786042	0.000201910055483294
22	0.423750140311331	0.07	0.4400533499526	0.40688968953466	0.47321701037054	0.0775508516334079	0.477334344447195	0.442273870509045	0.512394818385344	1	0.84	1.19	0.306510982935669	0.330809095588364	0.35510720824106	0.424273702518429	0.457907245175309	0.491540787832189	0.439206795174328	0.474087267612308	0.508862737731479	0.4400533499526	1.03631330285745	0.00783786117168822	0.00945340421516692	-0.261920090672558	-0.260914074745136	-0.262787710726012	0.0217292004495433	0.0231218540748441	0.0205281320956247	0.0580397373634788	0.0594810391212946	0.0567967491959743	0.000137513682639539	0.000195106768786042	0.000201910055483294
22	0.423750140311331	0.07	0.440102883842428	0.405734106320114	0.474471661364742	0.0719721767434708	0.469334562511647	0.433442543841956	0.505226581181337	1	0.84	1.18	0.301026674465691	0.32595374997662	0.350880825487549	0.417023267765377	0.451555657640303	0.48608804751523	0.431811602573789	0.467541174387303	0.503293960627236	0.440102883842428	1.03018296858145	-0.000731931222282175	-0.00155956547500224	-0.261920090672558	-0.260914074745136	-0.262787710726012	0.0217292004495433	0.0231218540748441	0.0205281320956247	0.0580397373634788	0.0594810391212946	0.0567967491959743	0.000137513682639539	0.000195106768786042	0.000201910055483294
22	0.423750140311331	0.07	0.440103035870947	0.405054409045653	0.475151662696241	0.0686088147491123	0.467591046814528	0.430900054444862	0.504282039184193	1	0.85	1.18	0.298556776138112	0.323978783590184	0.349400791042255	0.413225105010388	0.448411081476377	0.483597057942366	0.427974909314045	0.464442690533882	0.500852388579393	0.440103035870947	1.03106984060895	-0.0024639505412134	-0.00257276058065688	-0.261920090672558	-0.260914074745136	-0.262787710726012	0.0217292004495433	0.0231218540748441	0.0205281320956247	0.0580397373634788	0.0594810391212946	0.0567967491959743	0.000137513682639539	0.000195106768786042	0.000201910055483294
22	0.423750140311331	0.07	0.44022742510699	0.405902266707359	0.47455258350662	0.072609755244779	0.470372145536347	0.434571361409825	0.506172929662869	1	0.84	1.18	0.301618564409001	0.326466453781938	0.351314343154875	0.417740305813606	0.452154516775098	0.486568727736589	0.43265102061986	0.468304901367442	0.503974105749865	0.44022742510699	1.02904256190447	-0.000468900202104181	-0.00174335674979272	-0.261920090672558	-0.260914074745136	-0.262787710726012	0.0217292004495433	0.0231218540748441	0.0205281320956247	0.0580397373634788	0.0594810391212946	0.0567967491959743	0.000137513682639539	0.000195106768786042	0.000201910055483294
22	0.423750140311331	0.07	0.440269781283449	0.406155549250126	0.474384013316772	0.0741867726615894	0.476378053536478	0.440538106028347	0.51221800104461	1	0.84	1.18	0.306393291157179	0.331319896419358	0.356246501681538	0.424693551764353	0.459244466643205	0.493795381522058	0.439751184530252	0.475562888031408	0.511371644039264	0.440269781283449	1.03017901783391	-0.00316278124207015	-0.0042809097207351	-0.261920090672558	-0.260914074745136	-0.262787710726012	0.0217292004495433	0.0231218540748441	0.0205281320956247	0.0580397373634788	0.0594810391212946	0.0567967491959743	0.000137513682639539	0.000195106768786042	0.000201910055483294
22	0.423750140311331	0.07	0.440285053323019	0.406239466915903	0.474330639730134	0.0740523874862823	0.473320487307234	0.437675690244487	0.508965284369981	1	0.85	1.18	0.303983395161239	0.328740142388654	0.35349688961607	0.421128327538381	0.455425488900243	0.489722650262106	0.436115624412751	0.471637637683542	0.507193051041393	0.440285053323019	1.03118291092432	0.00479228151127673	0.00405315051654543	-0.261920090672558	-0.260914074745136	-0.262787710726012	0.0217292004495433	0.0231218540748441	0.0205281320956247	0.0580397373634788	0.0594810391212946	0.0567967491959743	0.000137513682639539	0.000195106768786042	0.000201910055483294
22	0.423750140311331	0.07	0.440419740527431	0.406119802475287	0.474719678579575	0.0743883788745286	0.478188077952797	0.442264650648702	0.514111505256891	1	0.84	1.18	0.305744447230542	0.33057887251777	0.355413297804997	0.422807528603788	0.457150530006101	0.491493531408415	0.43782168945138	0.473371154399234	0.50893767886465	0.440419740527431	1.03177021130599	-0.0014193634045627	-0.00148943541043486	-0.261920090672558	-0.260914074745136	-0.262787710726012	0.0217292004495433	0.0231218540748441	0.0205281320956247	0.0580397373634788	0.0594810391212946	0.0567967491959743	0.000137513682639539	0.000195106768786042	0.000201910055483294
22	0.423750140311331	0.07	0.440792680479171	0.406723110669582	0.47486225028876	0.0720033770085856	0.471400996591076	0.43535936614544	0.507442627036712	1	0.85	1.18	0.302076622026752	0.327084316414374	0.352092010801997	0.418327117821953	0.452958717733117	0.487590317644281	0.433274526170694	0.469089318541199	0.504965851647777	0.440792680479171	1.03394429901489	-0.00277099577254344	-0.00167520323849074	-0.261920090672558	-0.260914074745136	-0.262787710726012	0.0217292004495433	0.0231218540748441	0.0205281320956247	0.0580397373634788	0.0594810391212946	0.0567967491959743	0.000137513682639539	0.000195106768786042	0.000201910055483294
22	0.423750140311331	0.07	0.440838479329357	0.406361084771142	0.475315873887573	0.0707759596989082	0.467075726326478	0.431032654214381	0.503118798438575	0.99	0.84	1.18	0.300397632292069	0.325516967027254	0.350636301762439	0.416714502273897	0.451560286482498	0.486406070691098	0.431466693004012	0.467611395770062	0.503631890135865	0.440838479329357	1.02759667918132	0.00249793467491046	0.000649180393862367	-0.261920090672558	-0.260914074745136	-0.262787710726012	0.0217292004495433	0.0231218540748441	0.0205281320956247	0.0580397373634788	0.0594810391212946	0.0567967491959743	0.000137513682639539	0.000195106768786042	0.000201910055483294
22	0.423750140311331	0.07	0.44085179719932	0.405930700302963	0.475772894095677	0.0698500378862231	0.467405374112371	0.431080507122988	0.503730241101754	1	0.84	1.18	0.299421702466331	0.324652380578903	0.349883058691474	0.414818865074932	0.449773449774432	0.484728034473931	0.429550933448768	0.465693991277544	0.501965039824438	0.44085179719932	1.0289035842034	-0.00408552046084924	-0.0054138098863812	-0.261920090672558	-0.260914074745136	-0.262787710726012	0.0217292004495433	0.0231218540748441	0.0205281320956247	0.0580397373634788	0.0594810391212946	0.0567967491959743	0.000137513682639539	0.000195106768786042	0.000201910055483294
22	0.423750140311331	0.07	0.440906645996222	0.406747075561792	0.475066216430652	0.0731948995756601	0.474876427780634	0.438888936045841	0.510863919515427	1	0.85	1.19	0.304042898081592	0.328973445158748	0.353903992235904	0.420792067760037	0.455295674064205	0.489799280368372	0.435725387290801	0.471457568763048	0.507202217130865	0.440906645996222	1.03458593969383	-0.00057843396595028	0.000502801952676513	-0.261920090672558	-0.260914074745136	-0.262787710726012	0.0217292004495433	0.0231218540748441	0.0205281320956247	0.0580397373634788	0.0594810391212946	0.0567967491959743	0.000137513682639539	0.000195106768786042	0.000201910055483294
22	0.423750140311331	0.07	0.441184838117251	0.407204072562017	0.475165603672485	0.0728729070412264	0.4699089005674	0.434213075237235	0.505604725897565	1.01	0.85	1.18	0.299587461457782	0.324215972907976	0.348844484358171	0.413979243283796	0.448011684039981	0.482044124796167	0.428800681342908	0.464023710788099	0.499304768899513	0.441184838117251	1.03586032736853	0.000982324367001579	0.00300264216906634	-0.261920090672558	-0.260914074745136	-0.262787710726012	0.0217292004495433	0.0231218540748441	0.0205281320956247	0.0580397373634788	0.0594810391212946	0.0567967491959743	0.000137513682639539	0.000195106768786042	0.000201910055483294
22	0.423750140311331	0.07	0.441267307143206	0.406797513277551	0.475737101008861	0.0726031692591214	0.472369621135085	0.436415047604731	0.508324194665439	1	0.84	1.18	0.302317883294104	0.32722470221361	0.352131521133116	0.418398674737195	0.452868947928752	0.487339221120308	0.433318656516	0.468887515276044	0.504637113459003	0.441267307143206	1.02888784595517	0.0103831695928653	0.00868497259003215	-0.261920090672558	-0.260914074745136	-0.262787710726012	0.0217292004495433	0.0231218540748441	0.0205281320956247	0.0580397373634788	0.0594810391212946	0.0567967491959743	0.000137513682639539	0.000195106768786042	0.000201910055483294
22	0.423750140311331	0.07	0.441269184479222	0.407011470477383	0.475526898481061	0.0727009586395285	0.469273007958045	0.433580046804047	0.504965969112044	1	0.84	1.19	0.299914733779789	0.32460416545733	0.349293597134872	0.414838535416497	0.448988667183271	0.483138798950046	0.429399009915476	0.464785238877895	0.500107880899997	0.441269184479222	1.03108871803828	0.00198044350107269	0.00136816755064544	-0.261920090672558	-0.260914074745136	-0.262787710726012	0.0217292004495433	0.0231218540748441	0.0205281320956247	0.0580397373634788	0.0594810391212946	0.0567967491959743	0.000137513682639539	0.000195106768786042	0.000201910055483294
22	0.423750140311331	0.07	0.441288861703201	0.405886118876703	0.4766916045297	0.0672178640017516	0.463887277945376	0.427084772440571	0.500689783450181	1	0.84	1.18	0.29659599237765	0.322154093126138	0.347712193874627	0.410877131728006	0.446283001658249	0.481688871588492	0.425498710282135	0.462126135726823	0.498796790301827	0.441288861703201	1.02671116275916	-0.00302689411717585	-0.00529947091201202	-0.261920090672558	-0.260914074745136	-0.262787710726012	0.0217292004495433	0.0231218540748441	0.0205281320956247	0.0580397373634788	0.0594810391212946	0.0567967491959743	0.000137513682639539	0.000195106768786042	0.000201910055483294
22	0.423750140311331	0.07	0.441432810043054	0.407127493003545	0.475738127082564	0.0738165684991609	0.477802803489596	0.441758433488329	0.513847173490863	1	0.84	1.18	0.305709136526258	0.330652844205382	0.355596551884505	0.422926506773732	0.457434324481073	0.491942142188414	0.437896281434985	0.473661586011578	0.509440296317612	0.441432810043054	1.03321086204434	0.00332639057283623	0.00390550242289471	-0.261920090672558	-0.260914074745136	-0.262787710726012	0.0217292004495433	0.0231218540748441	0.0205281320956247	0.0580397373634788	0.0594810391212946	0.0567967491959743	0.000137513682639539	0.000195106768786042	0.000201910055483294
22	0.423750140311331	0.07	0.441507235295626	0.407101136683109	0.475913333908143	0.0711488108929182	0.467409641117887	0.431442652148887	0.503376630086887	1	0.84	1.19	0.299429063257846	0.324390809069377	0.349352554880907	0.414698219044931	0.449269317186396	0.483840415327861	0.429301363072237	0.465121023111996	0.500822906252118	0.441507235295626	1.03094733047471	0.00375442407766167	0.00321590942231412	-0.261920090672558	-0.260914074745136	-0.262787710726012	0.0217292004495433	0.0231218540748441	0.0205281320956247	0.0580397373634788	0.0594810391212946	0.0567967491959743	0.000137513682639539	0.000195106768786042	0.000201910055483294
22	0.423750140311331	0.07	0.441536707943222	0.406017752169268	0.477055663717176	0.0675162839865727	0.465848755063174	0.428978302386023	0.502719207740325	1	0.85	1.18	0.29746028417583	0.323026834441973	0.348593384708116	0.411833205463914	0.447230046349523	0.482626887235132	0.426472470833354	0.463104486258947	0.499769722260694	0.441536707943222	1.02987378008869	0.000267809983919866	-0.000309019016569046	-0.261920090672558	-0.260914074745136	-0.262787710726012	0.0217292004495433	0.0231218540748441	0.0205281320956247	0.0580397373634788	0.0594810391212946	0.0567967491959743	0.000137513682639539	0.000195106768786042	0.000201910055483294
22	0.423750140311331	0.07	0.441876561948605	0.407801666494741	0.475951457402469	0.0743768408270594	0.475564761894307	0.439835415042863	0.511294108745751	1.01	0.85	1.19	0.303751951153025	0.328426769160783	0.353101587168541	0.419885575752229	0.45399432839214	0.488103081032051	0.43486650207532	0.470169340946046	0.505493142261418	0.441876561948605	1.0351247280618	-0.00373240461604042	-0.00215925863161706	-0.261920090672558	-0.260914074745136	-0.262787710726012	0.0217292004495433	0.0231218540748441	0.0205281320956247	0.0580397373634788	0.0594810391212946	0.0567967491959743	0.000137513682639539	0.000195106768786042	0.000201910055483294
22	0.423750140311331	0.07	0.441885423571218	0.406590470224449	0.477180376917987	0.0682647880775653	0.464159141018854	0.427639041130596	0.500679240907112	1	0.84	1.18	0.296518339717245	0.321840815786185	0.347163291855126	0.410521980196558	0.445580294057395	0.480638607918232	0.425092043586747	0.461354515072805	0.497642160596813	0.441885423571218	1.02740665181543	0.00215042436731504	0.000173700546961073	-0.261920090672558	-0.260914074745136	-0.262787710726012	0.0217292004495433	0.0231218540748441	0.0205281320956247	0.0580397373634788	0.0594810391212946	0.0567967491959743	0.000137513682639539	0.000195106768786042	0.000201910055483294
22	0.423750140311331	0.07	0.441888569970378	0.407664708216085	0.476112431724671	0.0748335779142235	0.477591851205131	0.441828702208637	0.513355000201624	0.99	0.85	1.18	0.30755512489149	0.332449704399671	0.357344283907853	0.42644613583332	0.460964166505724	0.495482197178128	0.441655890521201	0.47740099988279	0.513150665769536	0.441888569970378	1.0318168755985	-0.000822406920310176	-0.000788976223519785	-0.261920090672558	-0.260914074745136	-0.262787710726012	0.0217292004495433	0.0231218540748441	0.0205281320956247	0.0580397373634788	0.0594810391212946	0.0567967491959743	0.000137513682639539	0.000195106768786042	0.000201910055483294
22	0.423750140311331	0.07	0.441937914396514	0.407530967264539	0.47634486152849	0.0701454334269571	0.46457232502421	0.428549454642385	0.500595195406035	1	0.85	1.19	0.296200154891819	0.321098050971627	0.345995947051435	0.40957550678641	0.444003471243509	0.478431435700608	0.424152126880035	0.460009400280251	0.495491621584703	0.441937914396514	1.03379917539881	0.00297234676655957	0.00389761341487497	-0.261920090672558	-0.260914074745136	-0.262787710726012	0.0217292004495433	0.0231218540748441	0.0205281320956247	0.0580397373634788	0.0594810391212946	0.0567967491959743	0.000137513682639539	0.000195106768786042	0.000201910055483294
22	0.423750140311331	0.07	0.442245215790803	0.40680398715725	0.477686444424357	0.0676586796535171	0.466578749695836	0.429692217346937	0.503465282044735	1	0.84	1.19	0.297380266644955	0.322908601538362	0.34843693643177	0.411415474080752	0.446733056249722	0.482050638418692	0.425976825694157	0.462531477784597	0.499145958868829	0.442245215790803	1.02964209492525	0.00608278532579772	0.00542908843118404	-0.261920090672558	-0.260914074745136	-0.262787710726012	0.0217292004495433	0.0231218540748441	0.0205281320956247	0.0580397373634788	0.0594810391212946	0.0567967491959743	0.000137513682639539	0.000195106768786042	0.000201910055483294
22	0.423750140311331	0.07	0.442385705284165	0.407313461867105	0.477457948701226	0.0686630316271348	0.466443611855102	0.4298581744887	0.503029049221503	1	0.84	1.18	0.298799410219187	0.324230372700462	0.349661335181738	0.414078467906256	0.449320886804953	0.48456330570365	0.428796670055106	0.465245367381461	0.501744783655073	0.442385705284165	1.02760191404145	-0.00928293511270178	-0.0115860583521287	-0.261920090672558	-0.260914074745136	-0.262787710726012	0.0217292004495433	0.0231218540748441	0.0205281320956247	0.0580397373634788	0.0594810391212946	0.0567967491959743	0.000137513682639539	0.000195106768786042	0.000201910055483294
22	0.423750140311331	0.07	0.442498886159657	0.408209514048859	0.476788258270454	0.071912064838239	0.467497602020507	0.431729965833051	0.503265238207962	1	0.85	1.19	0.298534293866358	0.323267036222768	0.347999778579179	0.412875462201483	0.447081054797437	0.48128664739339	0.42747972272213	0.462887641965438	0.498347786762175	0.442498886159657	1.03429021762854	0.00270222900158892	0.00364179204401682	-0.261920090672558	-0.260914074745136	-0.262787710726012	0.0217292004495433	0.0231218540748441	0.0205281320956247	0.0580397373634788	0.0594810391212946	0.0567967491959743	0.000137513682639539	0.000195106768786042	0.000201910055483294
22	0.423750140311331	0.07	0.442525006675449	0.408579421710781	0.476470591640117	0.0712300117518316	0.465340936107336	0.42955511342078	0.501126758793893	1	0.84	1.18	0.298182935351115	0.323024268440262	0.347865601529409	0.413006598660911	0.447413780524858	0.481820962388805	0.42775588985232	0.463426832841468	0.499050311050141	0.442525006675449	1.02994651546957	-0.00140152443816559	-0.00227853877340167	-0.261920090672558	-0.260914074745136	-0.262787710726012	0.0217292004495433	0.0231218540748441	0.0205281320956247	0.0580397373634788	0.0594810391212946	0.0567967491959743	0.000137513682639539	0.000195106768786042	0.000201910055483294
22	0.423750140311331	0.07	0.442551658133787	0.407636918273001	0.477466397994573	0.0709451813811835	0.473567800312931	0.437070683997366	0.510064916628497	1	0.84	1.18	0.303077594095599	0.32838576188023	0.353693929664862	0.419613531074149	0.45465290665325	0.489692282232351	0.434578967347257	0.470808686687672	0.507118536123286	0.442551658133787	1.02897300801239	0.00512972705711291	0.00411402107830698	-0.261920090672558	-0.260914074745136	-0.262787710726012	0.0217292004495433	0.0231218540748441	0.0205281320956247	0.0580397373634788	0.0594810391212946	0.0567967491959743	0.000137513682639539	0.000195106768786042	0.000201910055483294
22	0.423750140311331	0.07	0.442689301864855	0.407948710413214	0.477429893316496	0.071420364653045	0.476310770662811	0.439733936276953	0.512887605048668	1	0.85	1.18	0.304537251026773	0.329868497210408	0.355199743394044	0.421427630240072	0.456481755849353	0.491535881458633	0.436505266027835	0.472853856064415	0.509126379476993	0.442689301864855	1.03551712385787	0.000907706924429677	0.0029485279943317	-0.261920090672558	-0.260914074745136	-0.262787710726012	0.0217292004495433	0.0231218540748441	0.0205281320956247	0.0580397373634788	0.0594810391212946	0.0567967491959743	0.000137513682639539	0.000195106768786042	0.000201910055483294
22	0.423750140311331	0.07	0.442868874844329	0.407590552760628	0.478147196928031	0.0695494540512824	0.472037286557129	0.435267318041907	0.508807255072351	1	0.84	1.18	0.301025864607608	0.326455551388786	0.351885238169965	0.416345600362577	0.451517123659231	0.486688646955886	0.431030439832582	0.4675306971857	0.503972452190317	0.442868874844329	1.03038919127379	-0.00498259942929026	-0.00521486374793633	-0.261920090672558	-0.260914074745136	-0.262787710726012	0.0217292004495433	0.0231218540748441	0.0205281320956247	0.0580397373634788	0.0594810391212946	0.0567967491959743	0.000137513682639539	0.000195106768786042	0.000201910055483294
22	0.423750140311331	0.07	0.443168993469127	0.40828156423381	0.478056422704444	0.0701953442069223	0.467895029747363	0.431628391191123	0.504161668303604	1	0.84	1.18	0.300199006921457	0.325422576781906	0.350646146642356	0.416108909260683	0.451071557038656	0.48603420481663	0.430889350931181	0.467112648709142	0.503288481293397	0.443168993469127	1.02828273784679	-0.00156330103045335	-0.00304357641387593	-0.261920090672558	-0.260914074745136	-0.262787710726012	0.0217292004495433	0.0231218540748441	0.0205281320956247	0.0580397373634788	0.0594810391212946	0.0567967491959743	0.000137513682639539	0.000195106768786042	0.000201910055483294
22	0.423750140311331	0.07	0.443220440585537	0.407822865994449	0.478618015176625	0.0671016190612827	0.46471806370573	0.427815427497254	0.501620699914207	1	0.84	1.18	0.297487072497998	0.323147804924925	0.348808537351851	0.412317627432642	0.447883449582865	0.483449271733088	0.427128377837184	0.463850891399191	0.500724656179859	0.443220440585537	1.02720134396582	0.00635252436508009	0.00417190103633689	-0.261920090672558	-0.260914074745136	-0.262787710726012	0.0217292004495433	0.0231218540748441	0.0205281320956247	0.0580397373634788	0.0594810391212946	0.0567967491959743	0.000137513682639539	0.000195106768786042	0.000201910055483294
22	0.423750140311331	0.07	0.443325988800131	0.40882934330562	0.477822634294642	0.0733297127359664	0.477898780378049	0.441718184332398	0.5140793764237	1	0.85	1.19	0.305880711300021	0.330935026123914	0.355989340947808	0.423270341444497	0.457939897249752	0.492609453055007	0.438339345476251	0.474258368673194	0.51020682391584	0.443325988800131	1.03508066987512	-0.000597122605734185	0.00123216634505213	-0.261920090672558	-0.260914074745136	-0.262787710726012	0.0217292004495433	0.0231218540748441	0.0205281320956247	0.0580397373634788	0.0594810391212946	0.0567967491959743	0.000137513682639539	0.000195106768786042	0.000201910055483294
22	0.423750140311331	0.07	0.443345130198473	0.4091485540037	0.477541706393247	0.0749005749512371	0.477477887444533	0.441740560825593	0.513215214063474	1	0.84	1.18	0.30671461462615	0.331528184702692	0.356341754779235	0.424862743183687	0.459234634669036	0.493606526154384	0.440039954248747	0.475567935591606	0.511162249786832	0.443345130198473	1.02923583890444	0.00425489995326874	0.00288583208205687	-0.261920090672558	-0.260914074745136	-0.262787710726012	0.0217292004495433	0.0231218540748441	0.0205281320956247	0.0580397373634788	0.0594810391212946	0.0567967491959743	0.000137513682639539	0.000195106768786042	0.000201910055483294
22	0.423750140311331	0.07	0.443497150429841	0.408793810291445	0.478200490568237	0.0717678339799663	0.473522768313166	0.437254950847228	0.509790585779104	1	0.85	1.18	0.303097029614781	0.328237208641313	0.353377387667845	0.419582495993995	0.45438448359214	0.489186471190285	0.434568285902448	0.470560112577811	0.506585299702977	0.443497150429841	1.03075227992096	2.29086386315478e-05	-0.000181720410483829	-0.261920090672558	-0.260914074745136	-0.262787710726012	0.0217292004495433	0.0231218540748441	0.0205281320956247	0.0580397373634788	0.0594810391212946	0.0567967491959743	0.000137513682639539	0.000195106768786042	0.000201910055483294
22	0.423750140311331	0.07	0.443563096509147	0.408882961419334	0.478243231598959	0.0714741328389223	0.473121855931655	0.436804624408948	0.509439087454362	1	0.84	1.18	0.30299261014272	0.328184314070104	0.353376017997489	0.419549136148809	0.454431695218062	0.489314254287314	0.434429992051698	0.470552772443658	0.506737430106517	0.443563096509147	1.03145678398913	0.00100959376935457	0.000905141932506954	-0.261920090672558	-0.260914074745136	-0.262787710726012	0.0217292004495433	0.0231218540748441	0.0205281320956247	0.0580397373634788	0.0594810391212946	0.0567967491959743	0.000137513682639539	0.000195106768786042	0.000201910055483294
22	0.423750140311331	0.07	0.443590841023226	0.409206360840952	0.4779753212055	0.0730102047608565	0.476744714137815	0.440566364814557	0.512923063461074	1	0.85	1.19	0.305003395654873	0.330049609515131	0.35509582337539	0.422013786674105	0.45666863873017	0.491323490786235	0.436999363606323	0.472894892756959	0.508733245184043	0.443590841023226	1.03457168913411	0.0016695361030183	0.00298143125033818	-0.261920090672558	-0.260914074745136	-0.262787710726012	0.0217292004495433	0.0231218540748441	0.0205281320956247	0.0580397373634788	0.0594810391212946	0.0567967491959743	0.000137513682639539	0.000195106768786042	0.000201910055483294
22	0.423750140311331	0.07	0.443604063183312	0.409722824571929	0.477485301794695	0.0740602942467561	0.474828817035634	0.439072492266605	0.510585141804662	1	0.85	1.19	0.303566945166261	0.328288234865995	0.353009524565728	0.419811908368972	0.453999727469312	0.488187546569653	0.434676521596996	0.470051566874057	0.505433096245555	0.443604063183312	1.03757179537153	0.00805828526271452	0.0104970704969352	-0.261920090672558	-0.260914074745136	-0.262787710726012	0.0217292004495433	0.0231218540748441	0.0205281320956247	0.0580397373634788	0.0594810391212946	0.0567967491959743	0.000137513682639539	0.000195106768786042	0.000201910055483294
22	0.423750140311331	0.07	0.443624212871435	0.408813827516741	0.478434598226129	0.0715202422024828	0.47467794780687	0.43825392110547	0.511101974508271	1	0.85	1.18	0.303758616727543	0.329004510565881	0.35425040440422	0.420481830239851	0.455428788326334	0.490375746412818	0.435489590670725	0.47164409605676	0.507829582495189	0.443624212871435	1.03106344961489	-0.00285331709576466	-0.00314266094344573	-0.261920090672558	-0.260914074745136	-0.262787710726012	0.0217292004495433	0.0231218540748441	0.0205281320956247	0.0580397373634788	0.0594810391212946	0.0567967491959743	0.000137513682639539	0.000195106768786042	0.000201910055483294
22	0.423750140311331	0.07	0.443803352549481	0.409840153671011	0.477766551427951	0.0737910413534226	0.471219533019229	0.435665152062004	0.506773913976455	1	0.84	1.19	0.302189758870719	0.326851290226645	0.351512821582572	0.418430776966508	0.452578670545056	0.486726564123604	0.43319403515872	0.468601292852675	0.503911716465094	0.443803352549481	1.03236159021435	-0.00135141571720162	-0.00122119119610192	-0.261920090672558	-0.260914074745136	-0.262787710726012	0.0217292004495433	0.0231218540748441	0.0205281320956247	0.0580397373634788	0.0594810391212946	0.0567967491959743	0.000137513682639539	0.000195106768786042	0.000201910055483294
22	0.423750140311331	0.07	0.443848703700471	0.409587358221138	0.478110049179805	0.0732643640370752	0.472839022384449	0.437024264611262	0.508653780157637	1	0.85	1.19	0.301835770630766	0.326571639752451	0.351307508874135	0.417250189999862	0.451444434337655	0.485638678675448	0.432126466256506	0.467503587588691	0.50289305153259	0.443848703700471	1.03555178916446	0.00521289518631763	0.0070893974194569	-0.261920090672558	-0.260914074745136	-0.262787710726012	0.0217292004495433	0.0231218540748441	0.0205281320956247	0.0580397373634788	0.0594810391212946	0.0567967491959743	0.000137513682639539	0.000195106768786042	0.000201910055483294
22	0.423750140311331	0.07	0.443995166174916	0.409098523719064	0.478891808630767	0.0707827183086309	0.471803748724498	0.43539769750831	0.508209799940687	0.99	0.84	1.17	0.303544973497105	0.32892607660076	0.354307179704414	0.42113727807527	0.456350935387645	0.491564592700019	0.436304544476168	0.472781177919373	0.509286150740218	0.443995166174916	1.02523737188969	0.00311909982012645	0.000227451117119073	-0.261920090672558	-0.260914074745136	-0.262787710726012	0.0217292004495433	0.0231218540748441	0.0205281320956247	0.0580397373634788	0.0594810391212946	0.0567967491959743	0.000137513682639539	0.000195106768786042	0.000201910055483294
22	0.423750140311331	0.07	0.444059177128036	0.409991438153698	0.478126916102373	0.0741185152641202	0.478443921539379	0.442430651835034	0.514457191243725	1	0.84	1.18	0.306398658091329	0.331339103481191	0.356279548871052	0.424000188998574	0.458513243412337	0.493026297826099	0.438968152594572	0.47473480051278	0.510387931084154	0.444059177128036	1.03328908074226	-0.00382908298479657	-0.00337213069374825	-0.261920090672558	-0.260914074745136	-0.262787710726012	0.0217292004495433	0.0231218540748441	0.0205281320956247	0.0580397373634788	0.0594810391212946	0.0567967491959743	0.000137513682639539	0.000195106768786042	0.000201910055483294
22	0.423750140311331	0.07	0.444123349429411	0.410206911569802	0.478039787289021	0.0760600151962865	0.478907326259233	0.44335955917462	0.514455093343845	1	0.84	1.19	0.306483833714291	0.331057152842352	0.355630471970414	0.423820668164812	0.457801842328768	0.491783016492724	0.438738386746445	0.473948578599135	0.509144030172215	0.444123349429411	1.03430668731466	0.00847788597191341	0.00953564246111165	-0.261920090672558	-0.260914074745136	-0.262787710726012	0.0217292004495433	0.0231218540748441	0.0205281320956247	0.0580397373634788	0.0594810391212946	0.0567967491959743	0.000137513682639539	0.000195106768786042	0.000201910055483294
22	0.423750140311331	0.07	0.444206531298536	0.409353445741135	0.479059616855936	0.0692242558320227	0.467951186216301	0.431407605355724	0.504494767076879	1	0.85	1.18	0.298592234941745	0.323885320521302	0.349178406100859	0.413105416630148	0.448098659700396	0.483091902770643	0.427852620561157	0.46407058835356	0.500358467592055	0.444206531298536	1.03303363486875	0.00781985953068207	0.00859065069398087	-0.261920090672558	-0.260914074745136	-0.262787710726012	0.0217292004495433	0.0231218540748441	0.0205281320956247	0.0580397373634788	0.0594810391212946	0.0567967491959743	0.000137513682639539	0.000195106768786042	0.000201910055483294
22	0.423750140311331	0.07	0.444247171840325	0.409480836541793	0.479013507138857	0.0703290937973738	0.469164131320101	0.432836332899217	0.505491929740985	1	0.85	1.18	0.30002295017205	0.325203768941317	0.350384587710583	0.4153210181756	0.450178762503992	0.485036506832383	0.430098975271798	0.466253224030226	0.502371167408735	0.444247171840325	1.03067046099925	0.00108293734381214	0.00078798340349414	-0.261920090672558	-0.260914074745136	-0.262787710726012	0.0217292004495433	0.0231218540748441	0.0205281320956247	0.0580397373634788	0.0594810391212946	0.0567967491959743	0.000137513682639539	0.000195106768786042	0.000201910055483294
22	0.423750140311331	0.07	0.444328649556807	0.410320493906849	0.478336805206764	0.0761855534585687	0.48419185961227	0.448283901258427	0.520099817966113	1	0.85	1.18	0.311072198782555	0.33598937186766	0.360906544952765	0.430799429499453	0.465306865367439	0.499814301235426	0.446215858088025	0.48191769975233	0.517730581589213	0.444328649556807	1.03290437549767	-0.0132893835971818	-0.0127321695415274	-0.261920090672558	-0.260914074745136	-0.262787710726012	0.0217292004495433	0.0231218540748441	0.0205281320956247	0.0580397373634788	0.0594810391212946	0.0567967491959743	0.000137513682639539	0.000195106768786042	0.000201910055483294
22	0.423750140311331	0.07	0.444368068853981	0.410355169882732	0.478380967825229	0.0733019384715563	0.473390770204817	0.437544138698683	0.509237401710951	1	0.85	1.18	0.303465387045801	0.328327363112148	0.353189339178496	0.420182270326432	0.45460649791316	0.489030725499889	0.435203105602296	0.470844492682801	0.506468617524005	0.444368068853981	1.03407488165065	0.00251199898361453	0.00380132394070245	-0.261920090672558	-0.260914074745136	-0.262787710726012	0.0217292004495433	0.0231218540748441	0.0205281320956247	0.0580397373634788	0.0594810391212946	0.0567967491959743	0.000137513682639539	0.000195106768786042	0.000201910055483294
22	0.423750140311331	0.07	0.444385985800646	0.410633559160873	0.478138412440419	0.0754585721621657	0.477720859459317	0.442108539275416	0.513333179643219	1	0.85	1.19	0.305979164972229	0.330626117076915	0.355273069181601	0.423314874406124	0.457413344593255	0.491511814780386	0.438414486907076	0.473706292749373	0.508967409981801	0.444385985800646	1.03590665596368	-0.0018957376240628	-9.95434764183616e-05	-0.261920090672558	-0.260914074745136	-0.262787710726012	0.0217292004495433	0.0231218540748441	0.0205281320956247	0.0580397373634788	0.0594810391212946	0.0567967491959743	0.000137513682639539	0.000195106768786042	0.000201910055483294
22	0.423750140311331	0.07	0.444420856096995	0.41011444939794	0.47872726279605	0.0728365892545193	0.474796212211949	0.438719433266629	0.510872991157269	1	0.84	1.18	0.304440292877391	0.329475028782311	0.354509764687231	0.421617702571936	0.456288171900969	0.490958641230002	0.436424237519255	0.472336044153423	0.508224064309718	0.444420856096995	1.03169382612669	-0.00234194937387645	-0.00246430846451019	-0.261920090672558	-0.260914074745136	-0.262787710726012	0.0217292004495433	0.0231218540748441	0.0205281320956247	0.0580397373634788	0.0594810391212946	0.0567967491959743	0.000137513682639539	0.000195106768786042	0.000201910055483294
22	0.423750140311331	0.07	0.44458779022789	0.410174815128317	0.479000765327464	0.072045918276406	0.473435414065009	0.437249757122528	0.509621071007491	1.01	0.85	1.19	0.301600969463048	0.326560684218136	0.351520398973223	0.416718214031181	0.451204733666664	0.485691253302146	0.431494691824264	0.467185465326931	0.502870770841894	0.44458779022789	1.03791262154046	0.00011501601904662	0.00269461613199792	-0.261920090672558	-0.260914074745136	-0.262787710726012	0.0217292004495433	0.0231218540748441	0.0205281320956247	0.0580397373634788	0.0594810391212946	0.0567967491959743	0.000137513682639539	0.000195106768786042	0.000201910055483294
22	0.423750140311331	0.07	0.444618066243028	0.410412952222311	0.478823180263745	0.0740317940924364	0.47883575063193	0.442770194260357	0.514901307003504	1.01	0.85	1.19	0.30549698867242	0.330381045930873	0.355265103189326	0.422148132569987	0.456533932404121	0.490919732238256	0.437235882981041	0.472886493924738	0.508502078805753	0.444618066243028	1.03791086945687	0.00277412810953691	0.00590914110810785	-0.261920090672558	-0.260914074745136	-0.262787710726012	0.0217292004495433	0.0231218540748441	0.0205281320956247	0.0580397373634788	0.0594810391212946	0.0567967491959743	0.000137513682639539	0.000195106768786042	0.000201910055483294
22	0.423750140311331	0.07	0.444762919036181	0.41012659057348	0.479399247498881	0.0715932039916161	0.472174098222589	0.435962092235549	0.508386104209629	1	0.84	1.18	0.301601453587473	0.326653158397414	0.351704863207356	0.417192390564837	0.451845342309822	0.486498294054808	0.43200337617484	0.467931716025901	0.503800757588789	0.444762919036181	1.03115216854991	-0.00476515244176056	-0.00479089041179142	-0.261920090672558	-0.260914074745136	-0.262787710726012	0.0217292004495433	0.0231218540748441	0.0205281320956247	0.0580397373634788	0.0594810391212946	0.0567967491959743	0.000137513682639539	0.000195106768786042	0.000201910055483294
22	0.423750140311331	0.07	0.44476577556677	0.410619265215071	0.478912285918469	0.0728517078350866	0.469044426091933	0.433408678024332	0.504680174159534	1	0.84	1.18	0.300648107924859	0.325368010350093	0.350087912775327	0.416308693646126	0.450538446019225	0.484768198392325	0.431073144973726	0.466425656105334	0.501935680533955	0.44476577556677	1.03090456696033	0.000564126007919727	-0.000224429292715607	-0.261920090672558	-0.260914074745136	-0.262787710726012	0.0217292004495433	0.0231218540748441	0.0205281320956247	0.0580397373634788	0.0594810391212946	0.0567967491959743	0.000137513682639539	0.000195106768786042	0.000201910055483294
22	0.423750140311331	0.07	0.444892038801323	0.411151318539913	0.478632759062732	0.075127770164762	0.475424571230652	0.439899135641022	0.510950006820282	1	0.85	1.18	0.304326192404177	0.328903009384592	0.353479826365007	0.420961973732377	0.454958079366276	0.488954185000176	0.435992171782632	0.471210193011787	0.506450639336242	0.444892038801323	1.03319234408577	-0.00329375174420883	-0.00302610900274783	-0.261920090672558	-0.260914074745136	-0.262787710726012	0.0217292004495433	0.0231218540748441	0.0205281320956247	0.0580397373634788	0.0594810391212946	0.0567967491959743	0.000137513682639539	0.000195106768786042	0.000201910055483294
22	0.423750140311331	0.07	0.444896909716321	0.410560902805426	0.479232916627216	0.0732103578356454	0.473829493028492	0.437925431603	0.509733554453984	1	0.85	1.18	0.303010260895777	0.327853072558788	0.3526958842218	0.419168095935566	0.453534305289949	0.487900514644332	0.434114665667191	0.469710716246317	0.505315371550047	0.444896909716321	1.03237768987473	0.00150579705755855	0.00179235722649619	-0.261920090672558	-0.260914074745136	-0.262787710726012	0.0217292004495433	0.0231218540748441	0.0205281320956247	0.0580397373634788	0.0594810391212946	0.0567967491959743	0.000137513682639539	0.000195106768786042	0.000201910055483294
22	0.423750140311331	0.07	0.444922005567331	0.410217056852305	0.479626954282357	0.0724803906028123	0.477310327610276	0.440946525414461	0.513674129806091	1	0.85	1.18	0.305680811164107	0.330889574384953	0.356098337605799	0.423172560737808	0.458070586703433	0.492968612669059	0.438363074090532	0.474507036203256	0.510657420240263	0.444922005567331	1.03013991344046	0.00494768598119942	0.00413793115071412	-0.261920090672558	-0.260914074745136	-0.262787710726012	0.0217292004495433	0.0231218540748441	0.0205281320956247	0.0580397373634788	0.0594810391212946	0.0567967491959743	0.000137513682639539	0.000195106768786042	0.000201910055483294
22	0.423750140311331	0.07	0.4449609404735	0.411044763878917	0.478877117068083	0.0742279302740438	0.473813193705484	0.438176887727115	0.509449499683853	1	0.84	1.18	0.304045469003975	0.328773056579315	0.353500644154655	0.421061092565308	0.455305395152962	0.489549697740615	0.435963522971191	0.471480956259253	0.506921187520662	0.4449609404735	1.02964147663756	-0.00128423796351767	-0.00259228405625293	-0.261920090672558	-0.260914074745136	-0.262787710726012	0.0217292004495433	0.0231218540748441	0.0205281320956247	0.0580397373634788	0.0594810391212946	0.0567967491959743	0.000137513682639539	0.000195106768786042	0.000201910055483294
22	0.423750140311331	0.07	0.444965240434362	0.410367855646936	0.479562625221789	0.0697591814842485	0.468226183750935	0.431812059296972	0.504640308204898	1.01	0.85	1.19	0.297886613141461	0.323006986624691	0.348127360107921	0.411605459149453	0.446315588458488	0.481025717767523	0.426277410273669	0.462162127043633	0.498139669904935	0.444965240434362	1.0372436467298	0.00136887483698197	0.00408622143220268	-0.261920090672558	-0.260914074745136	-0.262787710726012	0.0217292004495433	0.0231218540748441	0.0205281320956247	0.0580397373634788	0.0594810391212946	0.0567967491959743	0.000137513682639539	0.000195106768786042	0.000201910055483294
22	0.423750140311331	0.07	0.44496526626631	0.409344100725082	0.480586431807538	0.0704134548947846	0.480975622574099	0.443757254981539	0.51819399016666	1	0.85	1.18	0.307073530016499	0.332828096031594	0.358582662046688	0.424803993443558	0.460432731915513	0.496061470387468	0.440008496234731	0.476965939249287	0.513851792289666	0.44496526626631	1.03208858714784	0.00273069345179694	0.00356698936225482	-0.261920090672558	-0.260914074745136	-0.262787710726012	0.0217292004495433	0.0231218540748441	0.0205281320956247	0.0580397373634788	0.0594810391212946	0.0567967491959743	0.000137513682639539	0.000195106768786042	0.000201910055483294
22	0.423750140311331	0.07	0.445055170043758	0.410554840067935	0.479555500019582	0.0733617225224888	0.477021642996993	0.440915956256538	0.513127329737448	1	0.84	1.18	0.305829138034231	0.330872847379017	0.355916556723804	0.423468627841982	0.458145589299863	0.492822550757745	0.438477935543766	0.474403326537363	0.510351682261338	0.445055170043758	1.0301291920654	0.00938327907957092	0.00849008753772194	-0.261920090672558	-0.260914074745136	-0.262787710726012	0.0217292004495433	0.0231218540748441	0.0205281320956247	0.0580397373634788	0.0594810391212946	0.0567967491959743	0.000137513682639539	0.000195106768786042	0.000201910055483294
22	0.423750140311331	0.07	0.445069142403378	0.410736545602232	0.479401739204524	0.0726838826308614	0.47261341046274	0.436661824513508	0.508564996411972	1	0.84	1.18	0.30256217858723	0.327472966656657	0.352383754726085	0.418775969694075	0.453254963328802	0.487733956963529	0.433548780846137	0.469305270200991	0.504948719308811	0.445069142403378	1.03089983152483	-0.000139151577153865	-0.00101224274175304	-0.261920090672558	-0.260914074745136	-0.262787710726012	0.0217292004495433	0.0231218540748441	0.0205281320956247	0.0580397373634788	0.0594810391212946	0.0567967491959743	0.000137513682639539	0.000195106768786042	0.000201910055483294
22	0.423750140311331	0.07	0.445154974423974	0.410377591845819	0.479932357002129	0.0703518996419345	0.470723883355614	0.434281667142829	0.507166099568399	1	0.85	1.18	0.301240958764508	0.326519226262345	0.351797493760181	0.417122803738288	0.452125154864739	0.48712750599119	0.432041094046121	0.468280494439005	0.504539127199213	0.445154974423974	1.03007138420178	-0.0103932005571592	-0.0111920988394204	-0.261920090672558	-0.260914074745136	-0.262787710726012	0.0217292004495433	0.0231218540748441	0.0205281320956247	0.0580397373634788	0.0594810391212946	0.0567967491959743	0.000137513682639539	0.000195106768786042	0.000201910055483294
22	0.423750140311331	0.07	0.445208085651094	0.410888748820088	0.4795274224821	0.0738010025933463	0.477592612602086	0.441559996824287	0.513625228379886	0.99	0.84	1.17	0.307458046963443	0.332547542736845	0.357637038510248	0.426359962453922	0.461152209986827	0.495944457519732	0.441653505502867	0.47766290580437	0.513684482075206	0.445208085651094	1.02841519678439	0.011205687652757	0.00983631686963288	-0.261920090672558	-0.260914074745136	-0.262787710726012	0.0217292004495433	0.0231218540748441	0.0205281320956247	0.0580397373634788	0.0594810391212946	0.0567967491959743	0.000137513682639539	0.000195106768786042	0.000201910055483294
22	0.423750140311331	0.07	0.445239117735681	0.410196410386014	0.480281825085348	0.0698880263208865	0.472257081029703	0.435565884388988	0.508948277670418	1	0.85	1.18	0.301331299675321	0.326714844086516	0.352098388497712	0.41682080190326	0.451932950385749	0.487045098868239	0.431638043369337	0.467935767743988	0.504393383684214	0.445239117735681	1.03305259819959	0.00124850952470631	0.00198403537285377	-0.261920090672558	-0.260914074745136	-0.262787710726012	0.0217292004495433	0.0231218540748441	0.0205281320956247	0.0580397373634788	0.0594810391212946	0.0567967491959743	0.000137513682639539	0.000195106768786042	0.000201910055483294
22	0.423750140311331	0.07	0.44530230334044	0.41086100719039	0.479743599490491	0.0732598165825053	0.476424108933514	0.440336593555649	0.512511624311379	1	0.84	1.18	0.305675629846161	0.330727088557865	0.35577854726957	0.423389145497987	0.458087743167564	0.492786340837141	0.438451307026558	0.474411753857806	0.510328699088347	0.44530230334044	1.03125055376516	-0.00359790917496272	-0.00381500273447249	-0.261920090672558	-0.260914074745136	-0.262787710726012	0.0217292004495433	0.0231218540748441	0.0205281320956247	0.0580397373634788	0.0594810391212946	0.0567967491959743	0.000137513682639539	0.000195106768786042	0.000201910055483294
22	0.423750140311331	0.07	0.445446148190059	0.410698149258887	0.480194147121231	0.0702749227768987	0.469253199802353	0.432903444245265	0.505602955359442	1.01	0.84	1.19	0.298638685218207	0.323714584594563	0.348790483970918	0.412644199603904	0.447292840050281	0.481941480496658	0.427212189568065	0.463078079180307	0.499005594505823	0.445446148190059	1.03366511567033	0.00366087315692961	0.00453371173163381	-0.261920090672558	-0.260914074745136	-0.262787710726012	0.0217292004495433	0.0231218540748441	0.0205281320956247	0.0580397373634788	0.0594810391212946	0.0567967491959743	0.000137513682639539	0.000195106768786042	0.000201910055483294
22	0.423750140311331	0.07	0.445493488019592	0.410724382894132	0.480262593145052	0.0699466550849109	0.46974488518129	0.433265317582562	0.506224452780019	1	0.85	1.18	0.300819405354559	0.326147446596978	0.351475487839398	0.416690997534329	0.451775059875504	0.486859122216678	0.431573754473309	0.467945369649605	0.504283031070563	0.445493488019592	1.03107004055534	-0.00321146109853321	-0.00339814864876392	-0.261920090672558	-0.260914074745136	-0.262787710726012	0.0217292004495433	0.0231218540748441	0.0205281320956247	0.0580397373634788	0.0594810391212946	0.0567967491959743	0.000137513682639539	0.000195106768786042	0.000201910055483294
22	0.423750140311331	0.07	0.445536112426063	0.410671019608371	0.480401205243755	0.0712672364503883	0.473832783997239	0.437404165810585	0.510261402183893	1.01	0.85	1.18	0.301945590988967	0.327092723794383	0.352239856599798	0.417320906422686	0.452076917338146	0.486832928253606	0.432186216717511	0.468183907855835	0.504219410415272	0.445536112426063	1.03315853364437	0.00667618236012663	0.00754216900478822	-0.261920090672558	-0.260914074745136	-0.262787710726012	0.0217292004495433	0.0231218540748441	0.0205281320956247	0.0580397373634788	0.0594810391212946	0.0567967491959743	0.000137513682639539	0.000195106768786042	0.000201910055483294
22	0.423750140311331	0.07	0.4455855520691	0.410677998763436	0.480493105374765	0.0702865187200322	0.469476090498337	0.433112295994759	0.505839885001915	1	0.85	1.18	0.299885712646796	0.325063899759219	0.350242086871642	0.414955600880026	0.449794972419579	0.484634343959131	0.429761137353679	0.465795008618677	0.501941351043752	0.4455855520691	1.02905733821527	-0.000400771217862175	-0.00148669225025434	-0.261920090672558	-0.260914074745136	-0.262787710726012	0.0217292004495433	0.0231218540748441	0.0205281320956247	0.0580397373634788	0.0594810391212946	0.0567967491959743	0.000137513682639539	0.000195106768786042	0.000201910055483294
22	0.423750140311331	0.07	0.445690546965131	0.411164549113394	0.480216544816869	0.0714322789195962	0.472956496530173	0.436640505377154	0.509272487683191	1	0.84	1.18	0.302833067047617	0.328020109587895	0.353207152128172	0.419303758956307	0.454177829073855	0.489051899191403	0.434224308990134	0.470363576130413	0.506431469586267	0.445690546965131	1.03036660813087	-0.00180952063824596	-0.00232201181086759	-0.261920090672558	-0.260914074745136	-0.262787710726012	0.0217292004495433	0.0231218540748441	0.0205281320956247	0.0580397373634788	0.0594810391212946	0.0567967491959743	0.000137513682639539	0.000195106768786042	0.000201910055483294
22	0.423750140311331	0.07	0.445720519389859	0.410554625100898	0.480886413678821	0.0699220127556689	0.471844838048648	0.435195249919628	0.508494426177667	0.99	0.85	1.18	0.303136662779764	0.328665052254914	0.354193441730065	0.420426843671046	0.45583272335786	0.491238603044674	0.435444471044927	0.472182298806152	0.508868172028079	0.445720519389859	1.02843770868313	-8.07620259461234e-05	-0.0018211037209595	-0.261920090672558	-0.260914074745136	-0.262787710726012	0.0217292004495433	0.0231218540748441	0.0205281320956247	0.0580397373634788	0.0594810391212946	0.0567967491959743	0.000137513682639539	0.000195106768786042	0.000201910055483294
22	0.423750140311331	0.07	0.445748976376646	0.411363797545081	0.480134155208212	0.0725892491964294	0.47493286590305	0.438779452853359	0.511086278952742	1.01	0.85	1.19	0.302847004686121	0.327800207895795	0.352753411105468	0.418541268182713	0.453027147702711	0.487513027222709	0.433382522323258	0.469120210038498	0.50482896265893	0.445748976376646	1.03721592185051	0.00312979940886923	0.00585001928313366	-0.261920090672558	-0.260914074745136	-0.262787710726012	0.0217292004495433	0.0231218540748441	0.0205281320956247	0.0580397373634788	0.0594810391212946	0.0567967491959743	0.000137513682639539	0.000195106768786042	0.000201910055483294
22	0.423750140311331	0.07	0.445844129436894	0.412249550146955	0.479438708726834	0.0744087860050329	0.471208851361373	0.435814976592343	0.506602726130404	1	0.84	1.18	0.301879561533976	0.326396129275194	0.350912697016411	0.417779959195062	0.451709154727487	0.485638350259911	0.432615216087738	0.467742906668687	0.502824327189903	0.445844129436894	1.0325127296919	0.00260766436850916	0.00280535309200608	-0.261920090672558	-0.260914074745136	-0.262787710726012	0.0217292004495433	0.0231218540748441	0.0205281320956247	0.0580397373634788	0.0594810391212946	0.0567967491959743	0.000137513682639539	0.000195106768786042	0.000201910055483294
22	0.423750140311331	0.07	0.445999391511112	0.412002627266545	0.479996155755679	0.0735737191096478	0.472413627487494	0.436712357676823	0.508114897298166	1	0.84	1.18	0.302718518925557	0.327465781811225	0.352213044696893	0.419057236178441	0.453315198409023	0.487573160639604	0.433946397203423	0.46943232209359	0.504879649278848	0.445999391511112	1.03335377856344	-0.0061577536852703	-0.0052864218283795	-0.261920090672558	-0.260914074745136	-0.262787710726012	0.0217292004495433	0.0231218540748441	0.0205281320956247	0.0580397373634788	0.0594810391212946	0.0567967491959743	0.000137513682639539	0.000195106768786042	0.000201910055483294
22	0.423750140311331	0.07	0.446005565664162	0.411781104395478	0.480230026932845	0.0742781680942922	0.480548116231963	0.444418470101996	0.516677762361931	1	0.85	1.18	0.308316911628047	0.333381983542023	0.358447055455999	0.426944584848779	0.461653666053599	0.496362747258419	0.442187117268622	0.47813147195123	0.514118892924385	0.446005565664162	1.03399342668621	-0.00341437934197835	-0.00216554479187855	-0.261920090672558	-0.260914074745136	-0.262787710726012	0.0217292004495433	0.0231218540748441	0.0205281320956247	0.0580397373634788	0.0594810391212946	0.0567967491959743	0.000137513682639539	0.000195106768786042	0.000201910055483294
22	0.423750140311331	0.07	0.446009502185074	0.411870599479598	0.48014840489055	0.0734417080310196	0.470737645226395	0.435128537822075	0.506346752630716	1	0.84	1.19	0.301603619620423	0.326285603795377	0.350967587970331	0.417504757936823	0.451671608591115	0.485838459245406	0.432187407924279	0.467615963800442	0.502971325680618	0.446009502185074	1.03031671173552	0.00681564357053035	0.00575056081095822	-0.261920090672558	-0.260914074745136	-0.262787710726012	0.0217292004495433	0.0231218540748441	0.0205281320956247	0.0580397373634788	0.0594810391212946	0.0567967491959743	0.000137513682639539	0.000195106768786042	0.000201910055483294
22	0.423750140311331	0.07	0.446013792325587	0.411976500387918	0.480051084263257	0.0769456270344956	0.482592904624366	0.446995382326229	0.518190426922504	1	0.85	1.19	0.309341648469059	0.333976793852022	0.358611939234985	0.427956304540638	0.462037605368027	0.496118906195416	0.443165155369208	0.478468362804099	0.513777687147911	0.446013792325587	1.03378158077895	-0.00613222198748597	-0.00515232075480395	-0.261920090672558	-0.260914074745136	-0.262787710726012	0.0217292004495433	0.0231218540748441	0.0205281320956247	0.0580397373634788	0.0594810391212946	0.0567967491959743	0.000137513682639539	0.000195106768786042	0.000201910055483294
22	0.423750140311331	0.07	0.446022195777012	0.411226297563227	0.480818093990797	0.0730637099878611	0.479858716579289	0.443458443795923	0.516258989362656	1	0.85	1.18	0.308119634891246	0.333410930878191	0.358702226865136	0.426922864782622	0.461965852356661	0.497008839930701	0.442239411746949	0.478565941451811	0.514891257420216	0.446022195777012	1.03009021073429	-0.00184410672611024	-0.00233906899358628	-0.261920090672558	-0.260914074745136	-0.262787710726012	0.0217292004495433	0.0231218540748441	0.0205281320956247	0.0580397373634788	0.0594810391212946	0.0567967491959743	0.000137513682639539	0.000195106768786042	0.000201910055483294
22	0.423750140311331	0.07	0.44622066730207	0.411131236877702	0.481310097726439	0.0714375687216848	0.474044504850712	0.437646422272712	0.510442587428713	1.01	0.85	1.18	0.302142679018091	0.327271215712459	0.352399752406827	0.417609172991364	0.452340801973808	0.487072430956253	0.432587003617255	0.46856916380517	0.504561057633074	0.44622066730207	1.0328387594704	-0.00238110538010666	-0.00153884183600622	-0.261920090672558	-0.260914074745136	-0.262787710726012	0.0217292004495433	0.0231218540748441	0.0205281320956247	0.0580397373634788	0.0594810391212946	0.0567967491959743	0.000137513682639539	0.000195106768786042	0.000201910055483294
22	0.423750140311331	0.07	0.446252351495888	0.412140959633704	0.480363743358072	0.0750721015839087	0.478616598406832	0.442838308692891	0.514394888120773	1	0.85	1.19	0.306469166796801	0.331229767726768	0.355990368656735	0.423984743213774	0.458239794502739	0.492494845791704	0.439158525035257	0.474565274509014	0.510047038138379	0.446252351495888	1.03468083616393	-0.000647069309293572	0.000770065298600708	-0.261920090672558	-0.260914074745136	-0.262787710726012	0.0217292004495433	0.0231218540748441	0.0205281320956247	0.0580397373634788	0.0594810391212946	0.0567967491959743	0.000137513682639539	0.000195106768786042	0.000201910055483294
22	0.423750140311331	0.07	0.446293433970724	0.412164923916754	0.480421944024694	0.0744064584885355	0.477290203563562	0.441438934851044	0.513141472276081	1	0.85	1.19	0.30493213262796	0.329697061506776	0.354461990385592	0.421555697148594	0.455792157466411	0.490028617784229	0.436483241875956	0.471900233115645	0.507359930620451	0.446293433970724	1.03515673444902	0.00494709560059058	0.00659015183978939	-0.261920090672558	-0.260914074745136	-0.262787710726012	0.0217292004495433	0.0231218540748441	0.0205281320956247	0.0580397373634788	0.0594810391212946	0.0567967491959743	0.000137513682639539	0.000195106768786042	0.000201910055483294
22	0.423750140311331	0.07	0.446414543151692	0.412735744503415	0.480093341799969	0.0767682769798697	0.481534397143162	0.445970532724029	0.517098261562294	1	0.84	1.18	0.309452296640266	0.334129531377463	0.358806766114659	0.428548222791978	0.462722747282063	0.496897271772149	0.443770029729615	0.479160607571846	0.514516608965194	0.446414543151692	1.03323682800669	0.00806874739971241	0.00835967225179388	-0.261920090672558	-0.260914074745136	-0.262787710726012	0.0217292004495433	0.0231218540748441	0.0205281320956247	0.0580397373634788	0.0594810391212946	0.0567967491959743	0.000137513682639539	0.000195106768786042	0.000201910055483294
22	0.423750140311331	0.07	0.446423055264434	0.411758395314923	0.481087715213945	0.0729283760528404	0.478385848326151	0.44206099541869	0.514710701233612	1	0.84	1.18	0.306704119057412	0.331906482817918	0.357108846578423	0.424723419082197	0.459623615852333	0.49452381262247	0.439815231773294	0.475956292438891	0.512139591851065	0.446423055264434	1.03060444962955	-0.009875443365297	-0.0105955341649882	-0.261920090672558	-0.260914074745136	-0.262787710726012	0.0217292004495433	0.0231218540748441	0.0205281320956247	0.0580397373634788	0.0594810391212946	0.0567967491959743	0.000137513682639539	0.000195106768786042	0.000201910055483294
22	0.423750140311331	0.07	0.446439407953811	0.412414985084961	0.480463830822662	0.0740658848081777	0.47305185565891	0.437430794469947	0.508672916847872	1	0.84	1.18	0.303085109867815	0.327766072846535	0.352447035825255	0.419494474533256	0.453654937250308	0.487815399967359	0.434416517928044	0.469774919715461	0.505161188497046	0.446439407953811	1.03049519600258	-0.00217863639404533	-0.00270635395727592	-0.261920090672558	-0.260914074745136	-0.262787710726012	0.0217292004495433	0.0231218540748441	0.0205281320956247	0.0580397373634788	0.0594810391212946	0.0567967491959743	0.000137513682639539	0.000195106768786042	0.000201910055483294
22	0.423750140311331	0.07	0.446457445502636	0.412135567410064	0.480779323595208	0.0742846041185242	0.48000599374725	0.443918795539278	0.516093191955222	1	0.85	1.18	0.307847870823294	0.332873544986981	0.357899219150668	0.426229576440618	0.460878776613426	0.495527976786234	0.441473169027291	0.477391168301046	0.513236453121981	0.446457445502636	1.03419969073025	0.0010392847400166	0.00236993119840424	-0.261920090672558	-0.260914074745136	-0.262787710726012	0.0217292004495433	0.0231218540748441	0.0205281320956247	0.0580397373634788	0.0594810391212946	0.0567967491959743	0.000137513682639539	0.000195106768786042	0.000201910055483294
22	0.423750140311331	0.07	0.44652184722473	0.412371829798383	0.480671864651078	0.074548018101387	0.476293838105734	0.440554128058816	0.512033548152652	1	0.84	1.19	0.305865071932889	0.330678206774068	0.355491341615246	0.423672141068327	0.458042309255056	0.492412477441784	0.438560590358309	0.474157525422932	0.509669745289265	0.44652184722473	1.03135536396305	-0.000204823294599293	-0.000487259098704512	-0.261920090672558	-0.260914074745136	-0.262787710726012	0.0217292004495433	0.0231218540748441	0.0205281320956247	0.0580397373634788	0.0594810391212946	0.0567967491959743	0.000137513682639539	0.000195106768786042	0.000201910055483294
22	0.423750140311331	0.07	0.446625050789372	0.412265926812464	0.48098417476628	0.0746540465619206	0.481346652241657	0.445255519576559	0.517437784906755	1	0.84	1.19	0.308559119157427	0.333570034496842	0.358580949836256	0.427098985239878	0.461718401417088	0.496337817594299	0.442258170685802	0.478115567309929	0.513929797531084	0.446625050789372	1.03259902396618	-0.00188883341017371	-0.00132205793662369	-0.261920090672558	-0.260914074745136	-0.262787710726012	0.0217292004495433	0.0231218540748441	0.0205281320956247	0.0580397373634788	0.0594810391212946	0.0567967491959743	0.000137513682639539	0.000195106768786042	0.000201910055483294
22	0.423750140311331	0.07	0.446655792271197	0.41251516445692	0.480796420085475	0.0763254513000281	0.480857280242095	0.445232010474737	0.516482550009453	1	0.84	1.18	0.308250765568715	0.33291547165683	0.357580177744946	0.426516227747175	0.460643952879623	0.494771678012072	0.441626337482131	0.476971535644159	0.512311345357986	0.446655792271197	1.03018859307993	-0.00528761010142332	-0.00633437914656239	-0.261920090672558	-0.260914074745136	-0.262787710726012	0.0217292004495433	0.0231218540748441	0.0205281320956247	0.0580397373634788	0.0594810391212946	0.0567967491959743	0.000137513682639539	0.000195106768786042	0.000201910055483294
22	0.423750140311331	0.07	0.446713155089385	0.411680057733904	0.481746252444866	0.0697029469649859	0.46992772742465	0.433365428821577	0.506490026027724	1	0.85	1.18	0.300983687209593	0.32637716512576	0.351770643041928	0.416969384491884	0.452148376931562	0.48732736937124	0.431815501414422	0.468214206735401	0.504755400074148	0.446713155089385	1.02978941871327	-0.0067778183908939	-0.00747585905081512	-0.261920090672558	-0.260914074745136	-0.262787710726012	0.0217292004495433	0.0231218540748441	0.0205281320956247	0.0580397373634788	0.0594810391212946	0.0567967491959743	0.000137513682639539	0.000195106768786042	0.000201910055483294
22	0.423750140311331	0.07	0.446830352984553	0.412929390302738	0.480731315666367	0.073680282142645	0.472449018997105	0.436772955055991	0.508125082938219	1	0.85	1.18	0.30298824131049	0.327736632311515	0.35248502331254	0.419552508545611	0.453821988714339	0.488091468883067	0.434539510024056	0.470025602668148	0.50549673959315	0.446830352984553	1.03337746426997	-0.000895563792495151	-0.000252180915470923	-0.261920090672558	-0.260914074745136	-0.262787710726012	0.0217292004495433	0.0231218540748441	0.0205281320956247	0.0580397373634788	0.0594810391212946	0.0567967491959743	0.000137513682639539	0.000195106768786042	0.000201910055483294
22	0.423750140311331	0.07	0.446836327083252	0.412298389590053	0.481374264576451	0.0734981369825654	0.47739668598154	0.441298818122988	0.513494553840092	1	0.84	1.18	0.305797628218103	0.330811614028958	0.355825599839813	0.423266170396945	0.457888983013964	0.492511795630983	0.438324423911932	0.474187929935658	0.509970148760941	0.446836327083252	1.0307768101325	0.00275765860274629	0.00218214820743441	-0.261920090672558	-0.260914074745136	-0.262787710726012	0.0217292004495433	0.0231218540748441	0.0205281320956247	0.0580397373634788	0.0594810391212946	0.0567967491959743	0.000137513682639539	0.000195106768786042	0.000201910055483294
22	0.423750140311331	0.07	0.446967849206652	0.413509839620407	0.480425858792898	0.0784884067129597	0.485822520871734	0.450370380833536	0.521274660909933	1	0.84	1.19	0.312757505200672	0.337377070217027	0.361996635233382	0.43326069735438	0.467366001720148	0.501471306085917	0.448516687472209	0.4837879429988	0.519073854047194	0.446967849206652	1.0345558140514	-0.000307491884621611	0.00077001303079268	-0.261920090672558	-0.260914074745136	-0.262787710726012	0.0217292004495433	0.0231218540748441	0.0205281320956247	0.0580397373634788	0.0594810391212946	0.0567967491959743	0.000137513682639539	0.000195106768786042	0.000201910055483294
22	0.423750140311331	0.07	0.447004387941175	0.412670897731114	0.481337878151235	0.0734729975401784	0.476185633717699	0.440172690368366	0.512198577067033	1	0.84	1.19	0.305996492646851	0.331031744937409	0.356066997227967	0.424066923459884	0.458762165634283	0.493457407808681	0.439064231505578	0.474975459537361	0.510845916146208	0.447004387941175	1.03258182399	0.00634887227041739	0.00664841162752562	-0.261920090672558	-0.260914074745136	-0.262787710726012	0.0217292004495433	0.0231218540748441	0.0205281320956247	0.0580397373634788	0.0594810391212946	0.0567967491959743	0.000137513682639539	0.000195106768786042	0.000201910055483294
22	0.423750140311331	0.07	0.44702238111114	0.412863143000293	0.481181619221986	0.0725605310908224	0.470862552464882	0.435011337253297	0.506713767676467	1.01	0.85	1.19	0.300195484767243	0.324935927160977	0.349676369554712	0.414849845217147	0.449039462378119	0.483229079539091	0.429491785363709	0.464992304777284	0.500303335032216	0.44702238111114	1.03647969775865	-0.00582178167503087	-0.00351813969056845	-0.261920090672558	-0.260914074745136	-0.262787710726012	0.0217292004495433	0.0231218540748441	0.0205281320956247	0.0580397373634788	0.0594810391212946	0.0567967491959743	0.000137513682639539	0.000195106768786042	0.000201910055483294
22	0.423750140311331	0.07	0.447078084859132	0.412726716733823	0.48142945298444	0.0711659460560246	0.466702640722523	0.430794710103831	0.502610571341216	1	0.85	1.18	0.298579238251422	0.323466643597532	0.348354048943642	0.413307226228575	0.447757526697777	0.482207827166979	0.428102610003346	0.463771741295491	0.499416345735207	0.447078084859132	1.0299452640855	-0.00335897134776308	-0.00391329049081891	-0.261920090672558	-0.260914074745136	-0.262787710726012	0.0217292004495433	0.0231218540748441	0.0205281320956247	0.0580397373634788	0.0594810391212946	0.0567967491959743	0.000137513682639539	0.000195106768786042	0.000201910055483294
22	0.423750140311331	0.07	0.447080307679026	0.41245318768425	0.481707427673801	0.0726770039260421	0.479072788717096	0.442627979703185	0.515517597731008	1	0.85	1.18	0.306647126287647	0.331895633984138	0.357144141680629	0.424403763129925	0.459348038687081	0.494292314244238	0.439614537947	0.475784954159362	0.511992352056212	0.447080307679026	1.03536312489261	0.00162169657278075	0.00341641029589421	-0.261920090672558	-0.260914074745136	-0.262787710726012	0.0217292004495433	0.0231218540748441	0.0205281320956247	0.0580397373634788	0.0594810391212946	0.0567967491959743	0.000137513682639539	0.000195106768786042	0.000201910055483294
22	0.423750140311331	0.07	0.44708282119496	0.411508329766615	0.482657312623304	0.069816933616898	0.47603771276876	0.43903254674567	0.51304287879185	1	0.85	1.18	0.30377807152901	0.329382911203043	0.354987750877076	0.420231189619168	0.455651627250063	0.491072064880959	0.435152001157197	0.471782122878771	0.508579070566644	0.44708282119496	1.02978991675514	-0.00139917666385066	-0.00169695796491544	-0.261920090672558	-0.260914074745136	-0.262787710726012	0.0217292004495433	0.0231218540748441	0.0205281320956247	0.0580397373634788	0.0594810391212946	0.0567967491959743	0.000137513682639539	0.000195106768786042	0.000201910055483294
22	0.423750140311331	0.07	0.447196952230165	0.412721789191445	0.481672115268885	0.0739053550202509	0.477202417311787	0.441226693908641	0.513178140714933	1	0.84	1.18	0.305692609021045	0.330617467150331	0.355542325279618	0.423091395693751	0.457588445024318	0.492085494354885	0.438137086310385	0.473890120900224	0.509570149484119	0.447196952230165	1.03009665745273	-0.0062256313442242	-0.00713079978448897	-0.261920090672558	-0.260914074745136	-0.262787710726012	0.0217292004495433	0.0231218540748441	0.0205281320956247	0.0580397373634788	0.0594810391212946	0.0567967491959743	0.000137513682639539	0.000195106768786042	0.000201910055483294
22	0.423750140311331	0.07	0.447198179997783	0.412973954455745	0.481422405539822	0.0754136625929968	0.482203454195018	0.44624539823564	0.518161510154395	1	0.84	1.18	0.30936959188709	0.334298317519196	0.359227043151301	0.428287402558641	0.462798419252124	0.497309435945607	0.443487279328798	0.479211943129916	0.515020205887515	0.447198179997783	1.03341826315514	-0.00215224872225204	-0.0016230651653053	-0.261920090672558	-0.260914074745136	-0.262787710726012	0.0217292004495433	0.0231218540748441	0.0205281320956247	0.0580397373634788	0.0594810391212946	0.0567967491959743	0.000137513682639539	0.000195106768786042	0.000201910055483294
22	0.423750140311331	0.07	0.447231153994948	0.412954754786699	0.481507553203197	0.0738597078419541	0.47687543884182	0.440912372057779	0.512838505625861	1	0.85	1.18	0.305472022046055	0.330387881581198	0.355303741116341	0.422784588681362	0.457269060793246	0.49175353290513	0.437831975244603	0.473540896393212	0.509258838712699	0.447231153994948	1.03210621560567	0.00193462204687371	0.00209195969014345	-0.261920090672558	-0.260914074745136	-0.262787710726012	0.0217292004495433	0.0231218540748441	0.0205281320956247	0.0580397373634788	0.0594810391212946	0.0567967491959743	0.000137513682639539	0.000195106768786042	0.000201910055483294
22	0.423750140311331	0.07	0.447325239778542	0.412395625686413	0.482254853870672	0.0712222061573654	0.475861979383282	0.439264904454046	0.512459054312518	1	0.85	1.19	0.3045459940407	0.329919049002053	0.355292103963407	0.421618117857565	0.456744962033597	0.491871806209629	0.436608137263384	0.472987162367185	0.509332224944062	0.447325239778542	1.03253850628569	-0.00105960215283409	-0.000712366270067448	-0.261920090672558	-0.260914074745136	-0.262787710726012	0.0217292004495433	0.0231218540748441	0.0205281320956247	0.0580397373634788	0.0594810391212946	0.0567967491959743	0.000137513682639539	0.000195106768786042	0.000201910055483294
22	0.423750140311331	0.07	0.44740169122578	0.41329707489986	0.4815063075517	0.0752745471582461	0.481159213138733	0.44524318493578	0.517075241341687	1	0.85	1.19	0.308212000516289	0.333074258440862	0.357936516365435	0.426437771280262	0.460836840234716	0.495235909189169	0.441617069474753	0.477173032211982	0.512793974426909	0.44740169122578	1.0354994161527	0.00987868719621078	0.0116585985559341	-0.261920090672558	-0.260914074745136	-0.262787710726012	0.0217292004495433	0.0231218540748441	0.0205281320956247	0.0580397373634788	0.0594810391212946	0.0567967491959743	0.000137513682639539	0.000195106768786042	0.000201910055483294
22	0.423750140311331	0.07	0.447431115982919	0.412701701529181	0.482160530436657	0.0723556497765043	0.472924751353429	0.436861594566769	0.508987908140089	1	0.84	1.18	0.30381238614038	0.328892260066984	0.353972133993587	0.421103300751437	0.455865602009434	0.490627903267431	0.436020766959346	0.471954176512917	0.507997563105389	0.447431115982919	1.02767150396984	0.00468609339128506	0.00268274013390383	-0.261920090672558	-0.260914074745136	-0.262787710726012	0.0217292004495433	0.0231218540748441	0.0205281320956247	0.0580397373634788	0.0594810391212946	0.0567967491959743	0.000137513682639539	0.000195106768786042	0.000201910055483294
22	0.423750140311331	0.07	0.44756324299529	0.413728530285771	0.481397955704809	0.0774132953198118	0.483395397247341	0.447855554882794	0.518935239611889	1	0.84	1.19	0.310723285611701	0.335380915665043	0.360038545718384	0.430288551245105	0.464434353649013	0.498580156052922	0.445528563698287	0.480879516369089	0.516251849053067	0.44756324299529	1.03239079468922	-0.0026548211952886	-0.00278631067841806	-0.261920090672558	-0.260914074745136	-0.262787710726012	0.0217292004495433	0.0231218540748441	0.0205281320956247	0.0580397373634788	0.0594810391212946	0.0567967491959743	0.000137513682639539	0.000195106768786042	0.000201910055483294
22	0.423750140311331	0.07	0.447635323081442	0.412405122177947	0.482865523984937	0.0716307355768176	0.480819485846534	0.443954854179576	0.517684117513491	1	0.85	1.18	0.308302785117535	0.333903290457787	0.359503795798039	0.427089880027072	0.462554096642022	0.498018313256972	0.442342486017749	0.479072360642895	0.515802166211556	0.447635323081442	1.03127605989208	-0.00610318207721183	-0.00596525995843613	-0.261920090672558	-0.260914074745136	-0.262787710726012	0.0217292004495433	0.0231218540748441	0.0205281320956247	0.0580397373634788	0.0594810391212946	0.0567967491959743	0.000137513682639539	0.000195106768786042	0.000201910055483294
22	0.423750140311331	0.07	0.447713485579985	0.414011361917726	0.481415609242244	0.0761628912998087	0.475683259857343	0.440400623692404	0.510965896022282	1	0.84	1.19	0.305007272049862	0.329442888233076	0.353878504416291	0.422082495969558	0.455897577819407	0.489712659669256	0.436899780644933	0.472011475720662	0.507019616671073	0.447713485579985	1.03304365990168	-0.00356431786935594	-0.00334865775498196	-0.261920090672558	-0.260914074745136	-0.262787710726012	0.0217292004495433	0.0231218540748441	0.0205281320956247	0.0580397373634788	0.0594810391212946	0.0567967491959743	0.000137513682639539	0.000195106768786042	0.000201910055483294
22	0.423750140311331	0.07	0.447838540918265	0.413709119767299	0.481967962069231	0.0757242883174476	0.479676247126232	0.443986082484567	0.515366411767896	1	0.84	1.19	0.307614428183331	0.332342251917302	0.357070075651273	0.425756643372418	0.459981420451489	0.49420619753056	0.440756999886195	0.47621028819263	0.511596921961969	0.447838540918265	1.0323359414247	0.00222221191676133	0.00203177805553793	-0.261920090672558	-0.260914074745136	-0.262787710726012	0.0217292004495433	0.0231218540748441	0.0205281320956247	0.0580397373634788	0.0594810391212946	0.0567967491959743	0.000137513682639539	0.000195106768786042	0.000201910055483294
22	0.423750140311331	0.07	0.44784119154525	0.413424437516645	0.482257945573855	0.0734721240309858	0.473874577857906	0.438036184992916	0.509712970722896	0.99	0.84	1.18	0.306108092383834	0.331152649089079	0.356197205794325	0.425084807825929	0.459863570096564	0.494642332367199	0.440210940986428	0.476178065574293	0.512198372059302	0.44784119154525	1.02560446182139	0.00366811760731416	0.00061370738592869	-0.261920090672558	-0.260914074745136	-0.262787710726012	0.0217292004495433	0.0231218540748441	0.0205281320956247	0.0580397373634788	0.0594810391212946	0.0567967491959743	0.000137513682639539	0.000195106768786042	0.000201910055483294
22	0.423750140311331	0.07	0.447846641690354	0.413449617578217	0.482243665802491	0.073454669429243	0.479974516705208	0.443670140461723	0.516278892948694	1	0.85	1.18	0.307764083456219	0.332947619739275	0.35813115602233	0.42616102435266	0.461032675062142	0.495904325771625	0.441351152952382	0.477451042975877	0.513546977036709	0.447846641690354	1.03309714911583	0.00290115355758483	0.00385222716279874	-0.261920090672558	-0.260914074745136	-0.262787710726012	0.0217292004495433	0.0231218540748441	0.0205281320956247	0.0580397373634788	0.0594810391212946	0.0567967491959743	0.000137513682639539	0.000195106768786042	0.000201910055483294
22	0.423750140311331	0.07	0.447935565409169	0.413581253403093	0.482289877415245	0.0739712850900718	0.475605362438906	0.439767297213404	0.511443427664408	1	0.84	1.18	0.305225304638101	0.33009910595395	0.354972907269799	0.422735865026043	0.457185983531809	0.491636102037576	0.437738715624678	0.473465733404691	0.509143412670237	0.447935565409169	1.02860706796551	-0.00456371792955601	-0.00612834414098725	-0.261920090672558	-0.260914074745136	-0.262787710726012	0.0217292004495433	0.0231218540748441	0.0205281320956247	0.0580397373634788	0.0594810391212946	0.0567967491959743	0.000137513682639539	0.000195106768786042	0.000201910055483294
22	0.423750140311331	0.07	0.4479374148065	0.413403457592627	0.482471372020374	0.0744643155453025	0.483226567235187	0.446944631136793	0.519508503333581	1	0.84	1.18	0.309981443462589	0.335145023333303	0.360308603204017	0.429202457241486	0.464044124513115	0.498885791784744	0.444458772066312	0.480501159394646	0.516644749376739	0.4479374148065	1.03233783347179	-0.00975508737285332	-0.00956371989618962	-0.261920090672558	-0.260914074745136	-0.262787710726012	0.0217292004495433	0.0231218540748441	0.0205281320956247	0.0580397373634788	0.0594810391212946	0.0567967491959743	0.000137513682639539	0.000195106768786042	0.000201910055483294
22	0.423750140311331	0.07	0.448017242868394	0.413608512633184	0.482425973103605	0.0739671206518518	0.476478568550101	0.440573613603874	0.512383523496327	1	0.85	1.19	0.306009887277377	0.330948446638477	0.355887005999576	0.423943145856781	0.458492785421521	0.493042424986262	0.43904559696874	0.474773044549676	0.510570062524545	0.448017242868394	1.0321334588301	0.00280529007421058	0.00309334647344012	-0.261920090672558	-0.260914074745136	-0.262787710726012	0.0217292004495433	0.0231218540748441	0.0205281320956247	0.0580397373634788	0.0594810391212946	0.0567967491959743	0.000137513682639539	0.000195106768786042	0.000201910055483294
22	0.423750140311331	0.07	0.448020467106765	0.413109669338551	0.48293126487498	0.0716955946640398	0.475445646988462	0.439010794676231	0.511880499300692	1	0.85	1.18	0.303681378139845	0.328884827113485	0.354088276087126	0.420053899900255	0.454915461373542	0.48977702284683	0.435045979017039	0.471122126825353	0.507266986208731	0.448020467106765	1.03006045219029	-0.00279062931316798	-0.00333838499678098	-0.261920090672558	-0.260914074745136	-0.262787710726012	0.0217292004495433	0.0231218540748441	0.0205281320956247	0.0580397373634788	0.0594810391212946	0.0567967491959743	0.000137513682639539	0.000195106768786042	0.000201910055483294
22	0.423750140311331	0.07	0.448032365818256	0.414024385251515	0.482040346384997	0.0743604805125146	0.475177103199142	0.439472638697849	0.510881567700436	1	0.84	1.18	0.304618024163994	0.329366375875818	0.354114727587641	0.421679337256148	0.455938204822059	0.490197072387971	0.436613793443002	0.472089785197322	0.507605290958289	0.448032365818256	1.03159260234549	0.00538826647059608	0.00508519863574259	-0.261920090672558	-0.260914074745136	-0.262787710726012	0.0217292004495433	0.0231218540748441	0.0205281320956247	0.0580397373634788	0.0594810391212946	0.0567967491959743	0.000137513682639539	0.000195106768786042	0.000201910055483294
22	0.423750140311331	0.07	0.448111307647029	0.413717623586183	0.482504991707876	0.0734240519636764	0.480999955873001	0.444609831335668	0.517390080410333	1	0.85	1.19	0.307890778472803	0.333090814510834	0.358290850548864	0.426055914999549	0.460927451150974	0.495798987302399	0.441190111793525	0.477300032021623	0.513445795487069	0.448111307647029	1.03685577561527	-0.00142235950869798	0.00105574659273156	-0.261920090672558	-0.260914074745136	-0.262787710726012	0.0217292004495433	0.0231218540748441	0.0205281320956247	0.0580397373634788	0.0594810391212946	0.0567967491959743	0.000137513682639539	0.000195106768786042	0.000201910055483294
22	0.423750140311331	0.07	0.448216348425688	0.412465257374428	0.483967439476949	0.0681810927209251	0.474937844628452	0.437545067122889	0.512330622134014	1	0.84	1.18	0.303162890665481	0.329071313295266	0.354979735925051	0.419601383465059	0.45546068654464	0.491319989624221	0.43446326012925	0.471630285464693	0.50874208976143	0.448216348425688	1.03063172913368	0.00625273301406531	0.00628208664518809	-0.261920090672558	-0.260914074745136	-0.262787710726012	0.0217292004495433	0.0231218540748441	0.0205281320956247	0.0580397373634788	0.0594810391212946	0.0567967491959743	0.000137513682639539	0.000195106768786042	0.000201910055483294
22	0.423750140311331	0.07	0.448258416291789	0.413117044274934	0.483399788308643	0.0703936920150448	0.470838103763898	0.434398686009881	0.507277521517914	0.99	0.84	1.18	0.302280408567911	0.327637119905685	0.352993831243459	0.419077132370326	0.454231305689465	0.489385479008604	0.433935241714843	0.47037788509572	0.506775159085066	0.448258416291789	1.02593151414634	0.00184590481642096	-0.000689577310395477	-0.261920090672558	-0.260914074745136	-0.262787710726012	0.0217292004495433	0.0231218540748441	0.0205281320956247	0.0580397373634788	0.0594810391212946	0.0567967491959743	0.000137513682639539	0.000195106768786042	0.000201910055483294
22	0.423750140311331	0.07	0.448303687284754	0.414024022994366	0.482583351575142	0.0747579541987908	0.479908826720486	0.443952536126446	0.515865117314527	1	0.84	1.18	0.308609285400526	0.333603950917472	0.358598616434418	0.427679898016176	0.462318246584861	0.496956595153545	0.442816936608012	0.478617521328234	0.514544618065837	0.448303687284754	1.02989937848735	0.000262488241336232	-0.00086900742612449	-0.261920090672558	-0.260914074745136	-0.262787710726012	0.0217292004495433	0.0231218540748441	0.0205281320956247	0.0580397373634788	0.0594810391212946	0.0567967491959743	0.000137513682639539	0.000195106768786042	0.000201910055483294
22	0.423750140311331	0.07	0.448312374341375	0.414069725731138	0.482555022951613	0.0741207276765751	0.475072389060557	0.439313476629035	0.510831301492079	1	0.84	1.18	0.304768985135854	0.329576344871189	0.354383704606523	0.422028178779634	0.456380115361264	0.490732051942893	0.437010665645636	0.472563518842679	0.508175975836053	0.448312374341375	1.03026322803856	-0.00176003099038011	-0.00241849660831791	-0.261920090672558	-0.260914074745136	-0.262787710726012	0.0217292004495433	0.0231218540748441	0.0205281320956247	0.0580397373634788	0.0594810391212946	0.0567967491959743	0.000137513682639539	0.000195106768786042	0.000201910055483294
22	0.423750140311331	0.07	0.448325641875294	0.413704835594649	0.482946448155939	0.0723356483319991	0.477676458797708	0.441245529362662	0.514107388232754	1.01	0.84	1.19	0.304516056859925	0.329658074718614	0.354800092577302	0.420830380127593	0.455575756255702	0.490321132383811	0.435726916250969	0.471716120571114	0.507721001165376	0.448325641875294	1.03499537734281	0.00894167842379176	0.0103830774783291	-0.261920090672558	-0.260914074745136	-0.262787710726012	0.0217292004495433	0.0231218540748441	0.0205281320956247	0.0580397373634788	0.0594810391212946	0.0567967491959743	0.000137513682639539	0.000195106768786042	0.000201910055483294
22	0.423750140311331	0.07	0.448372029010621	0.413897358787659	0.482846699233583	0.0730786822067289	0.476088120215694	0.439977861989201	0.512198378442188	1	0.84	1.18	0.305287300867685	0.330343114398303	0.355398927928921	0.422776658814581	0.457475164445993	0.492173670077404	0.437917346586903	0.473852047289567	0.509806353733782	0.448372029010621	1.02882931270022	0.00118047969849785	-0.000158598288223991	-0.261920090672558	-0.260914074745136	-0.262787710726012	0.0217292004495433	0.0231218540748441	0.0205281320956247	0.0580397373634788	0.0594810391212946	0.0567967491959743	0.000137513682639539	0.000195106768786042	0.000201910055483294
22	0.423750140311331	0.07	0.448390320129311	0.413437174871622	0.483343465387	0.0726624492250956	0.478605250933926	0.442192077156714	0.515018424711138	1	0.84	1.18	0.30614499482371	0.331355104804013	0.356565214784316	0.423601950310629	0.458484283635566	0.493366616960504	0.438717303776795	0.474770816019954	0.510964729881292	0.448390320129311	1.03110500750314	0.00896832610457408	0.00869166167750414	-0.261920090672558	-0.260914074745136	-0.262787710726012	0.0217292004495433	0.0231218540748441	0.0205281320956247	0.0580397373634788	0.0594810391212946	0.0567967491959743	0.000137513682639539	0.000195106768786042	0.000201910055483294
22	0.423750140311331	0.07	0.448408713974154	0.414039005708103	0.482778422240205	0.0740372046054029	0.478091872937479	0.442083765867728	0.51409998000723	1	0.85	1.18	0.305967133515495	0.330888422542758	0.355809711570022	0.423300957704973	0.457779188720426	0.492257419735879	0.438365474154802	0.474058105852937	0.509709535062313	0.448408713974154	1.03251973046252	-0.00385903130088132	-0.00335755305478652	-0.261920090672558	-0.260914074745136	-0.262787710726012	0.0217292004495433	0.0231218540748441	0.0205281320956247	0.0580397373634788	0.0594810391212946	0.0567967491959743	0.000137513682639539	0.000195106768786042	0.000201910055483294
22	0.423750140311331	0.07	0.448419210992289	0.414008820715947	0.48282960126863	0.0731709147446724	0.477586269501775	0.441387018456128	0.513785520547422	1	0.85	1.18	0.305642657006583	0.330709174164109	0.355775691321636	0.422936266859095	0.457622325714863	0.492308384570631	0.438010152352763	0.473905195336859	0.509835243109583	0.448419210992289	1.03294650220193	-0.0136403759226914	-0.0130606569536726	-0.261920090672558	-0.260914074745136	-0.262787710726012	0.0217292004495433	0.0231218540748441	0.0205281320956247	0.0580397373634788	0.0594810391212946	0.0567967491959743	0.000137513682639539	0.000195106768786042	0.000201910055483294
22	0.423750140311331	0.07	0.448422520471998	0.414481364847829	0.482363676096168	0.0763297646936898	0.480520811508298	0.444921558720428	0.516120064296168	1	0.84	1.19	0.308848548106439	0.333560269356424	0.358271990606408	0.427778625567567	0.462006230704581	0.496233835841595	0.44292210775421	0.478363514716184	0.513826129577205	0.448422520471998	1.0317208996671	0.00486286919141111	0.00483732231112665	-0.261920090672558	-0.260914074745136	-0.262787710726012	0.0217292004495433	0.0231218540748441	0.0205281320956247	0.0580397373634788	0.0594810391212946	0.0567967491959743	0.000137513682639539	0.000195106768786042	0.000201910055483294
22	0.423750140311331	0.07	0.448452298853676	0.414519826957284	0.482384770750068	0.0742137946496803	0.473563736894446	0.437942529140303	0.509184944648589	0.99	0.84	1.17	0.304893332805945	0.329692634148186	0.354491935490428	0.422778715653269	0.45716653474423	0.491554353835191	0.437874252644617	0.473497304299271	0.509130027274772	0.448452298853676	1.02655683943563	-0.000996442974277146	-0.00350140709541996	-0.261920090672558	-0.260914074745136	-0.262787710726012	0.0217292004495433	0.0231218540748441	0.0205281320956247	0.0580397373634788	0.0594810391212946	0.0567967491959743	0.000137513682639539	0.000195106768786042	0.000201910055483294
22	0.423750140311331	0.07	0.448557631193668	0.414185885304422	0.482929377082914	0.0739553476632616	0.478115984682286	0.442084545935546	0.514147423429026	1	0.85	1.19	0.306249661634799	0.33121008159486	0.356170501554921	0.423842457084696	0.458387101703288	0.49293174632188	0.438911288532193	0.47471215877972	0.510429048456138	0.448557631193668	1.03465027335126	0.00351269403665866	0.00505355526881848	-0.261920090672558	-0.260914074745136	-0.262787710726012	0.0217292004495433	0.0231218540748441	0.0205281320956247	0.0580397373634788	0.0594810391212946	0.0567967491959743	0.000137513682639539	0.000195106768786042	0.000201910055483294
22	0.423750140311331	0.07	0.448635511335538	0.413757806401173	0.483513216269903	0.0721637320570189	0.473394400356657	0.437243720930411	0.509545079782903	1	0.84	1.18	0.302457784115807	0.327464556929552	0.352471329743297	0.418360757190019	0.452950220442952	0.487539683695884	0.433304093062301	0.469089412427658	0.504887482544865	0.448635511335538	1.02850214927147	-0.00122788462893361	-0.00239721796498492	-0.261920090672558	-0.260914074745136	-0.262787710726012	0.0217292004495433	0.0231218540748441	0.0205281320956247	0.0580397373634788	0.0594810391212946	0.0567967491959743	0.000137513682639539	0.000195106768786042	0.000201910055483294
22	0.423750140311331	0.07	0.448663806505245	0.413965669364611	0.483361943645879	0.0742003979203483	0.479419059539369	0.443353901366702	0.515484217712037	1	0.84	1.18	0.307838003570823	0.332879457488598	0.357920911406373	0.426420580476528	0.461108277225241	0.495795973973953	0.441488969514654	0.477382213452464	0.51331387371577	0.448663806505245	1.02612033282882	0.000925090544814769	-0.00193893712269068	-0.261920090672558	-0.260914074745136	-0.262787710726012	0.0217292004495433	0.0231218540748441	0.0205281320956247	0.0580397373634788	0.0594810391212946	0.0567967491959743	0.000137513682639539	0.000195106768786042	0.000201910055483294
22	0.423750140311331	0.07	0.448719128580438	0.41500742797673	0.482430829184146	0.0768984834367085	0.482495421071488	0.446893272446901	0.518097569696075	1.01	0.84	1.19	0.308582578585572	0.33316608320091	0.357749587816248	0.426539939564069	0.460520621885678	0.494501304207288	0.441622834182825	0.47676415404098	0.511981923683303	0.448719128580438	1.03637970989614	-0.00221272934402193	-9.9893988321492e-05	-0.261920090672558	-0.260914074745136	-0.262787710726012	0.0217292004495433	0.0231218540748441	0.0205281320956247	0.0580397373634788	0.0594810391212946	0.0567967491959743	0.000137513682639539	0.000195106768786042	0.000201910055483294
22	0.423750140311331	0.07	0.448750871998723	0.414129750361761	0.483371993635684	0.0733455655977729	0.476438794247175	0.440372937117835	0.512504651376514	1	0.84	1.18	0.304889857416595	0.32985986149936	0.354829865582125	0.421867565617539	0.456417861665803	0.490968157714066	0.43685699189236	0.472599187169568	0.508390131175324	0.448750871998723	1.03049802185332	0.0054192839410014	0.00499140122353564	-0.261920090672558	-0.260914074745136	-0.262787710726012	0.0217292004495433	0.0231218540748441	0.0205281320956247	0.0580397373634788	0.0594810391212946	0.0567967491959743	0.000137513682639539	0.000195106768786042	0.000201910055483294
22	0.423750140311331	0.07	0.44875311041406	0.414196045965011	0.483310174863109	0.0731186103815509	0.477958256863119	0.441716832914248	0.51419968081199	1	0.84	1.19	0.306639375610971	0.331798135211812	0.356956894812653	0.424727025579687	0.459574491307951	0.494421957036215	0.439692232880579	0.475777769128465	0.511861186185271	0.44875311041406	1.03143730921382	0.00164000302670707	0.00120961761544795	-0.261920090672558	-0.260914074745136	-0.262787710726012	0.0217292004495433	0.0231218540748441	0.0205281320956247	0.0580397373634788	0.0594810391212946	0.0567967491959743	0.000137513682639539	0.000195106768786042	0.000201910055483294
22	0.423750140311331	0.07	0.448796293880572	0.413609752501733	0.483982835259411	0.0710419544598555	0.474822666857429	0.438255677065846	0.511389656649011	1	0.85	1.18	0.303438190973066	0.328756337005938	0.35407448303881	0.419866519990496	0.454899163156948	0.4899318063234	0.434911152555016	0.471223442935195	0.507430118866161	0.448796293880572	1.02838748201222	0.000120060760992609	-0.000988820086321572	-0.261920090672558	-0.260914074745136	-0.262787710726012	0.0217292004495433	0.0231218540748441	0.0205281320956247	0.0580397373634788	0.0594810391212946	0.0567967491959743	0.000137513682639539	0.000195106768786042	0.000201910055483294
22	0.423750140311331	0.07	0.448800193326571	0.414307560176814	0.483292826476328	0.0713701228612052	0.471539717640082	0.435315538665935	0.507763896614228	1	0.84	1.18	0.301113375001005	0.326170107000448	0.351226838999891	0.416495507264663	0.4511536034202	0.485811699575736	0.431301950961549	0.467229459604103	0.503104682663172	0.448800193326571	1.03252482468287	-0.00842308682328539	-0.00810741817815197	-0.261920090672558	-0.260914074745136	-0.262787710726012	0.0217292004495433	0.0231218540748441	0.0205281320956247	0.0580397373634788	0.0594810391212946	0.0567967491959743	0.000137513682639539	0.000195106768786042	0.000201910055483294
22	0.423750140311331	0.07	0.448835302665045	0.414770116233229	0.482900489096861	0.0743081499092291	0.477745906147084	0.441834770623745	0.513657041670424	1	0.85	1.18	0.306325915816809	0.331223258010315	0.356120600203821	0.424081312414169	0.458549494856039	0.493017677297908	0.439251409557568	0.474941198759487	0.51053342646809	0.448835302665045	1.03395010600651	-0.00542399830423633	-0.00455757255847376	-0.261920090672558	-0.260914074745136	-0.262787710726012	0.0217292004495433	0.0231218540748441	0.0205281320956247	0.0580397373634788	0.0594810391212946	0.0567967491959743	0.000137513682639539	0.000195106768786042	0.000201910055483294
22	0.423750140311331	0.07	0.448963346053085	0.414358545055317	0.483568147050853	0.0727859266968481	0.474715489598075	0.438631307150289	0.510799672045861	1	0.84	1.18	0.3050769662616	0.330174246669423	0.355271527077246	0.422874279858234	0.45766220406277	0.492450128267306	0.437870765375787	0.47387658770845	0.509924065157158	0.448963346053085	1.02712848774938	-0.00664418832479117	-0.00912680146601801	-0.261920090672558	-0.260914074745136	-0.262787710726012	0.0217292004495433	0.0231218540748441	0.0205281320956247	0.0580397373634788	0.0594810391212946	0.0567967491959743	0.000137513682639539	0.000195106768786042	0.000201910055483294
22	0.423750140311331	0.07	0.449021564683275	0.415144965195093	0.482898164171457	0.0765854656554556	0.481276824216685	0.445686061835081	0.516867586598289	1	0.85	1.18	0.309172254347616	0.333861552895935	0.358550851444254	0.428116150271608	0.462303847578782	0.496491544885955	0.443471923749251	0.478827272973012	0.514264607231787	0.449021564683275	1.03467830049723	-0.00570585893116603	-0.00467792564495045	-0.261920090672558	-0.260914074745136	-0.262787710726012	0.0217292004495433	0.0231218540748441	0.0205281320956247	0.0580397373634788	0.0594810391212946	0.0567967491959743	0.000137513682639539	0.000195106768786042	0.000201910055483294
22	0.423750140311331	0.07	0.449034015467254	0.414662344561809	0.483405686372699	0.074041255812912	0.478601432366894	0.442556012187353	0.514646852546434	0.99	0.84	1.18	0.307873467527141	0.332949227868298	0.358024988209454	0.426786482345977	0.461547501650797	0.496308520955617	0.44202069219516	0.478021855428839	0.514053482250782	0.449034015467254	1.02884956861828	0.00570553293612395	0.00427155063098058	-0.261920090672558	-0.260914074745136	-0.262787710726012	0.0217292004495433	0.0231218540748441	0.0205281320956247	0.0580397373634788	0.0594810391212946	0.0567967491959743	0.000137513682639539	0.000195106768786042	0.000201910055483294
22	0.423750140311331	0.07	0.449035801074975	0.414492968969707	0.483578633180244	0.0741929816124813	0.478045042975508	0.442081306295224	0.514008779655791	1	0.84	1.18	0.307090614982965	0.332072729940023	0.35705484489708	0.425458361397114	0.460069805626544	0.494681249855973	0.44062546122027	0.476492454732214	0.51236914987518	0.449035801074975	1.0282319080392	-0.00310078961418765	-0.00456458987279466	-0.261920090672558	-0.260914074745136	-0.262787710726012	0.0217292004495433	0.0231218540748441	0.0205281320956247	0.0580397373634788	0.0594810391212946	0.0567967491959743	0.000137513682639539	0.000195106768786042	0.000201910055483294
22	0.423750140311331	0.07	0.449046926488007	0.414769003271959	0.483324849704055	0.0752303178070634	0.481826055861988	0.445848820024036	0.51780329169994	1	0.84	1.19	0.309597658957759	0.334580270755634	0.359562882553509	0.428872730948618	0.463480101637573	0.498087472326528	0.443985158923369	0.479848297760974	0.515651935100005	0.449046926488007	1.03413905794493	-0.00132202800468947	-0.000385708757705535	-0.261920090672558	-0.260914074745136	-0.262787710726012	0.0217292004495433	0.0231218540748441	0.0205281320956247	0.0580397373634788	0.0594810391212946	0.0567967491959743	0.000137513682639539	0.000195106768786042	0.000201910055483294
22	0.423750140311331	0.07	0.449246153701331	0.414344613545627	0.484147693857034	0.0723505750834981	0.477024591069513	0.440647423395908	0.513401758743117	1	0.84	1.19	0.305894743574251	0.331147550663689	0.356400357753127	0.423694428374341	0.45867206002498	0.493649691675619	0.43856103775306	0.474811846685367	0.511030121091993	0.449246153701331	1.03175586306075	-0.00463201979114315	-0.00479148545237397	-0.261920090672558	-0.260914074745136	-0.262787710726012	0.0217292004495433	0.0231218540748441	0.0205281320956247	0.0580397373634788	0.0594810391212946	0.0567967491959743	0.000137513682639539	0.000195106768786042	0.000201910055483294
22	0.423750140311331	0.07	0.449293772666222	0.414644916158156	0.483942629174288	0.0726016458214999	0.473955582643853	0.437879884994706	0.510031280292999	1	0.85	1.18	0.304080863316106	0.329133234210047	0.354185605103987	0.421239572314597	0.455944321195357	0.490649070076116	0.436199012432776	0.472166374883059	0.508059440975356	0.449293772666222	1.02978172872213	-0.00155375710791706	-0.00230947711000857	-0.261920090672558	-0.260914074745136	-0.262787710726012	0.0217292004495433	0.0231218540748441	0.0205281320956247	0.0580397373634788	0.0594810391212946	0.0567967491959743	0.000137513682639539	0.000195106768786042	0.000201910055483294
22	0.423750140311331	0.07	0.449353803225726	0.414922123501208	0.483785482950245	0.0752083907670001	0.479482333704224	0.443674456910542	0.515290210497907	1	0.85	1.18	0.307667758115944	0.332498867963284	0.357329977810623	0.425974492960144	0.460353849092976	0.494733205225807	0.441206552628385	0.476817765647	0.51238964315842	0.449353803225726	1.03014441316686	-0.0034364916713187	-0.00408345934643801	-0.261920090672558	-0.260914074745136	-0.262787710726012	0.0217292004495433	0.0231218540748441	0.0205281320956247	0.0580397373634788	0.0594810391212946	0.0567967491959743	0.000137513682639539	0.000195106768786042	0.000201910055483294
22	0.423750140311331	0.07	0.449383279664091	0.415151920136405	0.483614639191777	0.074282967368665	0.474853734831016	0.43915346231595	0.510554007346082	0.99	0.84	1.18	0.305690982797467	0.330541638269281	0.355392293741095	0.423860343291006	0.458317386357495	0.492774429423984	0.438764046770501	0.47451909609767	0.510144452819596	0.449383279664091	1.02713797380353	0.00403140692963524	0.00167441994451017	-0.261920090672558	-0.260914074745136	-0.262787710726012	0.0217292004495433	0.0231218540748441	0.0205281320956247	0.0580397373634788	0.0594810391212946	0.0567967491959743	0.000137513682639539	0.000195106768786042	0.000201910055483294
22	0.423750140311331	0.07	0.449458721136362	0.415182386224849	0.483735056047875	0.0741286407566027	0.475464607246543	0.439678235523748	0.511250978969337	1	0.84	1.19	0.304590087122962	0.329381339452922	0.354172591782881	0.421549583657128	0.455860424816625	0.490171265976122	0.436438328991794	0.471961093995697	0.507490823115752	0.449458721136362	1.03307786647153	0.000418587914400107	0.000757884757050556	-0.261920090672558	-0.260914074745136	-0.262787710726012	0.0217292004495433	0.0231218540748441	0.0205281320956247	0.0580397373634788	0.0594810391212946	0.0567967491959743	0.000137513682639539	0.000195106768786042	0.000201910055483294
22	0.423750140311331	0.07	0.44951106015609	0.414850768900686	0.484171351411495	0.0730951612857137	0.476271632803048	0.440151848892287	0.512391416713809	1	0.84	1.18	0.304998374465541	0.330027180788979	0.355055987112418	0.422157507567876	0.456800638087563	0.49144376860725	0.437209906828688	0.47309004290374	0.508982216668695	0.44951106015609	1.02911333228922	-0.00330060805732201	-0.00455017909943491	-0.261920090672558	-0.260914074745136	-0.262787710726012	0.0217292004495433	0.0231218540748441	0.0205281320956247	0.0580397373634788	0.0594810391212946	0.0567967491959743	0.000137513682639539	0.000195106768786042	0.000201910055483294
22	0.423750140311331	0.07	0.449611651183606	0.414972696840489	0.484250605526723	0.0745579214296431	0.48147034617407	0.445344798729379	0.517595893618762	1	0.85	1.18	0.308762439302516	0.333808678041547	0.358854916780578	0.42745607315461	0.462130520224221	0.496804967293832	0.442666382915039	0.4785929405893	0.514533651055907	0.449611651183606	1.03229916078249	0.00255357627040274	0.00261020646314942	-0.261920090672558	-0.260914074745136	-0.262787710726012	0.0217292004495433	0.0231218540748441	0.0205281320956247	0.0580397373634788	0.0594810391212946	0.0567967491959743	0.000137513682639539	0.000195106768786042	0.000201910055483294
22	0.423750140311331	0.07	0.44967623790784	0.414973323728898	0.484379152086782	0.0732282037355603	0.479222715895072	0.442914761793005	0.515530669997139	1	0.85	1.18	0.306974726017	0.332138990620872	0.357303255224743	0.424926087908655	0.45975941979875	0.494592751688846	0.440132749291248	0.476219925242756	0.512351853466439	0.44967623790784	1.03255384183652	-0.000308022599705776	0.000297416204420908	-0.261920090672558	-0.260914074745136	-0.262787710726012	0.0217292004495433	0.0231218540748441	0.0205281320956247	0.0580397373634788	0.0594810391212946	0.0567967491959743	0.000137513682639539	0.000195106768786042	0.000201910055483294
22	0.423750140311331	0.07	0.449700224244636	0.415475859611625	0.483924588877647	0.0764461306795616	0.479587487563695	0.44408666846189	0.515088306665499	1	0.84	1.18	0.307961028181577	0.332579800885893	0.357198573590208	0.426384504184115	0.460470191113832	0.494555878043548	0.441484469026412	0.476787945843944	0.512093178928421	0.449700224244636	1.02967593347963	0.00358405290529694	0.00218659916571316	-0.261920090672558	-0.260914074745136	-0.262787710726012	0.0217292004495433	0.0231218540748441	0.0205281320956247	0.0580397373634788	0.0594810391212946	0.0567967491959743	0.000137513682639539	0.000195106768786042	0.000201910055483294
22	0.423750140311331	0.07	0.44971555046424	0.41536227559973	0.48406882532875	0.0741874005325126	0.478634491013082	0.442624946706081	0.514644035320082	1.01	0.85	1.19	0.305325039311746	0.330164614245225	0.355004189178705	0.421872439414502	0.456193673253784	0.490514907093065	0.436944565248076	0.472468159659757	0.508056328056424	0.44971555046424	1.03637366181986	0.00347576262937803	0.00597454290771148	-0.261920090672558	-0.260914074745136	-0.262787710726012	0.0217292004495433	0.0231218540748441	0.0205281320956247	0.0580397373634788	0.0594810391212946	0.0567967491959743	0.000137513682639539	0.000195106768786042	0.000201910055483294
22	0.423750140311331	0.07	0.449722873638225	0.41562157920606	0.48382416807039	0.0744895389694153	0.476753951508333	0.440964545379497	0.51254335763717	1	0.85	1.18	0.305042239188964	0.329799967897942	0.35455769660692	0.421941248436969	0.456186692568589	0.490432136700209	0.437005361298441	0.472498811522958	0.508006464562317	0.449722873638225	1.03350744340356	0.00240561045384631	0.00321720025024689	-0.261920090672558	-0.260914074745136	-0.262787710726012	0.0217292004495433	0.0231218540748441	0.0205281320956247	0.0580397373634788	0.0594810391212946	0.0567967491959743	0.000137513682639539	0.000195106768786042	0.000201910055483294
22	0.423750140311331	0.07	0.449742130277779	0.415323929519214	0.484160331036343	0.0739951885471467	0.480459383536814	0.444261870879554	0.516656896194073	1	0.84	1.19	0.307683234920102	0.33275261071055	0.357821986500998	0.425786565951441	0.460478750045035	0.49517093413863	0.44084336422437	0.476796925621896	0.512729104438859	0.449742130277779	1.03296508655686	-0.00494375958785131	-0.00457128598909733	-0.261920090672558	-0.260914074745136	-0.262787710726012	0.0217292004495433	0.0231218540748441	0.0205281320956247	0.0580397373634788	0.0594810391212946	0.0567967491959743	0.000137513682639539	0.000195106768786042	0.000201910055483294
22	0.423750140311331	0.07	0.449744356122745	0.415173205031004	0.484315507214486	0.0744442110962406	0.479430928356746	0.443428727558371	0.51543312915512	0.99	0.84	1.18	0.309123559700771	0.334221456558142	0.359319353415513	0.428865996200839	0.463685841536153	0.498505686871467	0.444045128810125	0.480054504364894	0.516161011126537	0.449744356122745	1.02581419488046	0.00478353593445978	0.0017695172590091	-0.261920090672558	-0.260914074745136	-0.262787710726012	0.0217292004495433	0.0231218540748441	0.0205281320956247	0.0580397373634788	0.0594810391212946	0.0567967491959743	0.000137513682639539	0.000195106768786042	0.000201910055483294
22	0.423750140311331	0.07	0.449761942002738	0.414773853704769	0.484750030300706	0.0714528392742147	0.476837450439566	0.440229133485843	0.513445767393289	1	0.85	1.18	0.304847839940342	0.330198198420315	0.355548556900288	0.421840152859546	0.456919289711323	0.491998426563101	0.43695349658462	0.473255212113197	0.509581933077878	0.449761942002738	1.03121876405904	-0.00334089614239	-0.00302548952103116	-0.261920090672558	-0.260914074745136	-0.262787710726012	0.0217292004495433	0.0231218540748441	0.0205281320956247	0.0580397373634788	0.0594810391212946	0.0567967491959743	0.000137513682639539	0.000195106768786042	0.000201910055483294
22	0.423750140311331	0.07	0.449782714490897	0.415230424606221	0.484335004375572	0.0725413384657845	0.476673064814982	0.440374263938685	0.512971865691278	1	0.85	1.18	0.304652176705413	0.329763791085085	0.354875405464757	0.421411447504653	0.456147197235234	0.490882946965816	0.436400223079251	0.472395090596679	0.508388463626458	0.449782714490897	1.03353836455608	0.000720995371662887	0.00191509249180134	-0.261920090672558	-0.260914074745136	-0.262787710726012	0.0217292004495433	0.0231218540748441	0.0205281320956247	0.0580397373634788	0.0594810391212946	0.0567967491959743	0.000137513682639539	0.000195106768786042	0.000201910055483294
22	0.423750140311331	0.07	0.449785082730315	0.415081693918252	0.484488471542379	0.0735418815502837	0.481486127189743	0.445090729136175	0.517881525243311	1	0.85	1.19	0.307679202469934	0.332838358376036	0.357997514282138	0.425472964202145	0.460264203110271	0.495055442018396	0.440619280620609	0.476658940110395	0.51271359573696	0.449785082730315	1.03533984644238	0.0124226448245492	0.0143646967366227	-0.261920090672558	-0.260914074745136	-0.262787710726012	0.0217292004495433	0.0231218540748441	0.0205281320956247	0.0580397373634788	0.0594810391212946	0.0567967491959743	0.000137513682639539	0.000195106768786042	0.000201910055483294
22	0.423750140311331	0.07	0.449957989189807	0.414910109079124	0.485005869300489	0.0717373330810489	0.476250970774948	0.439765843102946	0.512736098446949	1	0.85	1.18	0.304986301878565	0.330289458858054	0.355592615837543	0.422277455551185	0.457311660959417	0.49234586636765	0.437315037905154	0.473634819174769	0.509888674396322	0.449957989189807	1.03141309021941	-7.05731294519857e-05	0.000197650314800944	-0.261920090672558	-0.260914074745136	-0.262787710726012	0.0217292004495433	0.0231218540748441	0.0205281320956247	0.0580397373634788	0.0594810391212946	0.0567967491959743	0.000137513682639539	0.000195106768786042	0.000201910055483294
22	0.423750140311331	0.07	0.450041109960757	0.415808232306829	0.484273987614686	0.0775763560934221	0.490019807736829	0.454033993926488	0.526005621547171	1	0.85	1.18	0.313752451037341	0.338619834177371	0.363487217317401	0.433813309948647	0.468196473344089	0.502579636739532	0.449325994064283	0.484962598229064	0.520570260007591	0.450041109960757	1.0356466558247	0.00418949342971275	0.00596309297695048	-0.261920090672558	-0.260914074745136	-0.262787710726012	0.0217292004495433	0.0231218540748441	0.0205281320956247	0.0580397373634788	0.0594810391212946	0.0567967491959743	0.000137513682639539	0.000195106768786042	0.000201910055483294
22	0.423750140311331	0.07	0.450070473362114	0.415399544758504	0.484741401965724	0.0753838810523556	0.483012373268027	0.446986301673945	0.519038444862109	0.99	0.84	1.17	0.311135948741443	0.33621279320597	0.361289637670498	0.431406155488377	0.466176503003611	0.500946850518844	0.446735796276586	0.482827354693361	0.518758182599813	0.450070473362114	1.0247152940451	0.00524264103212997	0.00187770257918354	-0.261920090672558	-0.260914074745136	-0.262787710726012	0.0217292004495433	0.0231218540748441	0.0205281320956247	0.0580397373634788	0.0594810391212946	0.0567967491959743	0.000137513682639539	0.000195106768786042	0.000201910055483294
22	0.423750140311331	0.07	0.450092916994506	0.415088950881033	0.485096883107979	0.0725266889101338	0.479710437165848	0.443176361773973	0.516244512557724	1	0.85	1.18	0.307188381483451	0.332512032419393	0.357835683355335	0.425239134538473	0.460294520928255	0.495349907318037	0.440469641818416	0.476797714494013	0.513038332459628	0.450092916994506	1.02961304357735	-0.00828207355035422	-0.00892375691438869	-0.261920090672558	-0.260914074745136	-0.262787710726012	0.0217292004495433	0.0231218540748441	0.0205281320956247	0.0580397373634788	0.0594810391212946	0.0567967491959743	0.000137513682639539	0.000195106768786042	0.000201910055483294
22	0.423750140311331	0.07	0.450120382696693	0.416161467115156	0.48407929827823	0.0752175604908987	0.479236588183394	0.443449422764512	0.515023753602277	1.01	0.85	1.19	0.306196719692116	0.330907345291824	0.355617970891533	0.423237894391153	0.457393953144575	0.491550011897997	0.438245437157498	0.473676714004065	0.5090270167841	0.450120382696693	1.03830715720004	0.0105703658701576	0.0137767837652139	-0.261920090672558	-0.260914074745136	-0.262787710726012	0.0217292004495433	0.0231218540748441	0.0205281320956247	0.0580397373634788	0.0594810391212946	0.0567967491959743	0.000137513682639539	0.000195106768786042	0.000201910055483294
22	0.423750140311331	0.07	0.450128370617559	0.415137002125043	0.485119739110076	0.0730270840398983	0.482027021687461	0.445452378711476	0.518601664663446	0.99	0.84	1.17	0.310310191561325	0.335788750012387	0.361267308463449	0.430391532093638	0.465729578040875	0.501067623988111	0.445764759731406	0.482375790400432	0.5189527890948	0.450128370617559	1.02561638980964	0.00500246025589347	0.00225966512310861	-0.261920090672558	-0.260914074745136	-0.262787710726012	0.0217292004495433	0.0231218540748441	0.0205281320956247	0.0580397373634788	0.0594810391212946	0.0567967491959743	0.000137513682639539	0.000195106768786042	0.000201910055483294
22	0.423750140311331	0.07	0.450199110125407	0.416183649816568	0.484214570434245	0.0751357908743417	0.479193286677383	0.443388305600605	0.514998267754162	1	0.85	1.18	0.306934886266205	0.331720830450452	0.3565067746347	0.424674453614387	0.458968233092529	0.493262012570671	0.439784666608758	0.475335280408381	0.51083338402477	0.450199110125407	1.03482982713848	-0.00463060780335482	-0.00313630998932867	-0.261920090672558	-0.260914074745136	-0.262787710726012	0.0217292004495433	0.0231218540748441	0.0205281320956247	0.0580397373634788	0.0594810391212946	0.0567967491959743	0.000137513682639539	0.000195106768786042	0.000201910055483294
22	0.423750140311331	0.07	0.450199402099868	0.415974611056606	0.48442419314313	0.0749167537794089	0.48133942433794	0.445317282277535	0.517361566398345	1	0.85	1.19	0.307590970408343	0.332472299010456	0.357353627612569	0.425220679940086	0.459617188563071	0.494013697186057	0.440344377029073	0.475973436521068	0.511604522161127	0.450199402099868	1.0356943294708	-0.00147492155916023	0.000489515253215184	-0.261920090672558	-0.260914074745136	-0.262787710726012	0.0217292004495433	0.0231218540748441	0.0205281320956247	0.0580397373634788	0.0594810391212946	0.0567967491959743	0.000137513682639539	0.000195106768786042	0.000201910055483294
22	0.423750140311331	0.07	0.45023682975386	0.414716630589573	0.485757028918147	0.0709575745704306	0.484443424683616	0.447111650876313	0.52177519849092	1	0.85	1.18	0.310559083186127	0.336489343389781	0.362419603593435	0.430249882085057	0.466173775473068	0.502097668861079	0.445650156024298	0.48287505583118	0.520113986148276	0.45023682975386	1.03117714184358	0.00362737194432767	0.00416613797328767	-0.261920090672558	-0.260914074745136	-0.262787710726012	0.0217292004495433	0.0231218540748441	0.0205281320956247	0.0580397373634788	0.0594810391212946	0.0567967491959743	0.000137513682639539	0.000195106768786042	0.000201910055483294
22	0.423750140311331	0.07	0.450259261568285	0.416321616012508	0.484196907124063	0.0764311174042303	0.48261687342832	0.446888009165469	0.518345737691171	1	0.84	1.18	0.309044590719012	0.333752821878733	0.358461053038454	0.42742661538158	0.461599533898272	0.495772452414964	0.442572819813203	0.477992122869604	0.513399941895552	0.450259261568285	1.03373510682335	-0.00193113675126656	-0.00107860620525191	-0.261920090672558	-0.260914074745136	-0.262787710726012	0.0217292004495433	0.0231218540748441	0.0205281320956247	0.0580397373634788	0.0594810391212946	0.0567967491959743	0.000137513682639539	0.000195106768786042	0.000201910055483294
22	0.423750140311331	0.07	0.450360686767607	0.415528927628798	0.485192445906416	0.0733437467178832	0.479884212414769	0.443557055087882	0.516211369741656	1	0.85	1.18	0.307529616644849	0.332716177513149	0.357902738381449	0.425752883947171	0.460621886300116	0.495490888653062	0.440915121051563	0.477113049176575	0.513171388861101	0.450360686767607	1.03116199219822	-0.0168592631588436	-0.0169048067355063	-0.261920090672558	-0.260914074745136	-0.262787710726012	0.0217292004495433	0.0231218540748441	0.0205281320956247	0.0580397373634788	0.0594810391212946	0.0567967491959743	0.000137513682639539	0.000195106768786042	0.000201910055483294
22	0.423750140311331	0.07	0.450458156077225	0.415842143294138	0.485074168860312	0.0752390307543439	0.482903304225454	0.44684788956996	0.518958718880949	1	0.84	1.18	0.310022674400767	0.335037889508715	0.360053104616663	0.429317549045668	0.463958469616243	0.498599390186819	0.444554921719928	0.480423169578799	0.516239322471165	0.450458156077225	1.0297618683481	0.0101025457704145	0.0089797958212761	-0.261920090672558	-0.260914074745136	-0.262787710726012	0.0217292004495433	0.0231218540748441	0.0205281320956247	0.0580397373634788	0.0594810391212946	0.0567967491959743	0.000137513682639539	0.000195106768786042	0.000201910055483294
22	0.423750140311331	0.07	0.450515169432745	0.415516506249404	0.485513832616085	0.0710533332096003	0.473610202354155	0.437139730735168	0.510080673973141	0.99	0.84	1.18	0.304161753077812	0.329537901259423	0.354914049441035	0.421671397927988	0.456851349941977	0.492031301955965	0.436761878763054	0.473171978539678	0.509550377124952	0.450515169432745	1.02730468507833	-0.000688616692774257	-0.00238719200530882	-0.261920090672558	-0.260914074745136	-0.262787710726012	0.0217292004495433	0.0231218540748441	0.0205281320956247	0.0580397373634788	0.0594810391212946	0.0567967491959743	0.000137513682639539	0.000195106768786042	0.000201910055483294
22	0.423750140311331	0.07	0.450531869574622	0.415932520277247	0.485131218871997	0.0760428050905319	0.486692342661399	0.450562294321184	0.522822391001614	1	0.85	1.19	0.312124815335307	0.337153728780528	0.36218264222575	0.431974751194204	0.466614286812498	0.501253822430792	0.447318754214431	0.483176366297434	0.51905966067651	0.450531869574622	1.03322330135346	-0.000190324511534526	0.000627909240025963	-0.261920090672558	-0.260914074745136	-0.262787710726012	0.0217292004495433	0.0231218540748441	0.0205281320956247	0.0580397373634788	0.0594810391212946	0.0567967491959743	0.000137513682639539	0.000195106768786042	0.000201910055483294
22	0.423750140311331	0.07	0.450556925014916	0.415265568327882	0.485848281701949	0.0694393694130763	0.472785602680021	0.435925981796426	0.509645223563615	1	0.84	1.18	0.302470254196718	0.328045556802705	0.353620859408691	0.418872492988826	0.454290160058151	0.489707827127475	0.433822828557524	0.470493877338931	0.507141306713713	0.450556925014916	1.02961190569622	0.00262467410982342	0.00193855413823725	-0.261920090672558	-0.260914074745136	-0.262787710726012	0.0217292004495433	0.0231218540748441	0.0205281320956247	0.0580397373634788	0.0594810391212946	0.0567967491959743	0.000137513682639539	0.000195106768786042	0.000201910055483294
22	0.423750140311331	0.07	0.450594443382055	0.416269566982483	0.484919319781626	0.0735152477027363	0.477941141770438	0.441806645046415	0.514075638494461	1	0.85	1.19	0.306159685391795	0.331199884023609	0.356240082655423	0.423772737904454	0.458432276825445	0.493091815746436	0.438672312664113	0.474533039139809	0.510380359329011	0.450594443382055	1.0358749331196	0.00225041012634375	0.00403472431570711	-0.261920090672558	-0.260914074745136	-0.262787710726012	0.0217292004495433	0.0231218540748441	0.0205281320956247	0.0580397373634788	0.0594810391212946	0.0567967491959743	0.000137513682639539	0.000195106768786042	0.000201910055483294
22	0.423750140311331	0.07	0.450686683771959	0.416146875119997	0.485226492423921	0.0757505953323342	0.485830955513	0.449689643402217	0.521972267623783	1.01	0.85	1.19	0.309816691085176	0.334716490077487	0.359616289069799	0.427876330463334	0.462264518474727	0.496652706486121	0.442990080167732	0.478602958710159	0.514223325168771	0.450686683771959	1.03633117394945	0.0044937046375288	0.00694406608105272	-0.261920090672558	-0.260914074745136	-0.262787710726012	0.0217292004495433	0.0231218540748441	0.0205281320956247	0.0580397373634788	0.0594810391212946	0.0567967491959743	0.000137513682639539	0.000195106768786042	0.000201910055483294
22	0.423750140311331	0.07	0.450702355912504	0.416680790530628	0.484723921294381	0.075747041530067	0.478335430197924	0.442750812435893	0.513920047959954	1	0.85	1.19	0.306175405713324	0.330783231321822	0.35539105693032	0.423454041942607	0.457487746227444	0.491521450512282	0.438529544357223	0.47373602758862	0.508969566663781	0.450702355912504	1.03516174042511	0.00790206069164275	0.00931239570643187	-0.261920090672558	-0.260914074745136	-0.262787710726012	0.0217292004495433	0.0231218540748441	0.0205281320956247	0.0580397373634788	0.0594810391212946	0.0567967491959743	0.000137513682639539	0.000195106768786042	0.000201910055483294
22	0.423750140311331	0.07	0.450754999158425	0.415761701176854	0.485748297139995	0.0727650225587808	0.481088142610294	0.444513895940271	0.517662389280317	1	0.85	1.18	0.307869478107394	0.333200731724681	0.358531985341967	0.426050545923112	0.46110564296913	0.496160740015148	0.441190111793525	0.477508293273505	0.513807827290598	0.450754999158425	1.03293403016166	-0.00143370653205383	-0.00052753152191521	-0.261920090672558	-0.260914074745136	-0.262787710726012	0.0217292004495433	0.0231218540748441	0.0205281320956247	0.0580397373634788	0.0594810391212946	0.0567967491959743	0.000137513682639539	0.000195106768786042	0.000201910055483294
22	0.423750140311331	0.07	0.450776199595603	0.416239667557959	0.485312731633247	0.0744320871616797	0.479822432941108	0.443787662240246	0.515857203641971	1	0.84	1.18	0.307512198441271	0.33248164329382	0.357451088146369	0.425633988997161	0.460194713643226	0.494755438289291	0.440790093700461	0.476569061649328	0.51234114797182	0.450776199595603	1.03005841462869	0.00300171691408589	0.0023549577386394	-0.261920090672558	-0.260914074745136	-0.262787710726012	0.0217292004495433	0.0231218540748441	0.0205281320956247	0.0580397373634788	0.0594810391212946	0.0567967491959743	0.000137513682639539	0.000195106768786042	0.000201910055483294
22	0.423750140311331	0.07	0.450798587967567	0.416341387321935	0.485255788613199	0.0735470436933923	0.477786308151202	0.441671946442835	0.513900669859569	1	0.84	1.18	0.306536773476327	0.331601484974078	0.356666196471829	0.424546632738634	0.459260702265295	0.493974771791956	0.439767509579211	0.475719128805688	0.511646132060684	0.450798587967567	1.02867570388548	0.00781055193815549	0.00659212891472376	-0.261920090672558	-0.260914074745136	-0.262787710726012	0.0217292004495433	0.0231218540748441	0.0205281320956247	0.0580397373634788	0.0594810391212946	0.0567967491959743	0.000137513682639539	0.000195106768786042	0.000201910055483294
22	0.423750140311331	0.07	0.450863347463917	0.416224077823166	0.485502617104668	0.0739359491309902	0.480097707394564	0.443911798407362	0.516283616381765	1	0.84	1.18	0.308470500447852	0.333615778168539	0.358761055889225	0.427428267892429	0.462270505598216	0.497112743304003	0.442544282494642	0.478655063632005	0.514765383790011	0.450863347463917	1.02838421124049	0.00319691731267427	0.00153295316123549	-0.261920090672558	-0.260914074745136	-0.262787710726012	0.0217292004495433	0.0231218540748441	0.0205281320956247	0.0580397373634788	0.0594810391212946	0.0567967491959743	0.000137513682639539	0.000195106768786042	0.000201910055483294
22	0.423750140311331	0.07	0.450880020110322	0.416159117837192	0.485600922383452	0.0733310524025905	0.477885891562138	0.441706627930043	0.514065155194233	1	0.84	1.19	0.30690233364406	0.332040060216667	0.357177786789274	0.425236137673462	0.460066337987365	0.494896538301268	0.44032201797781	0.476398340065909	0.512424430239783	0.450880020110322	1.03057331914453	0.00404899380761115	0.00351980846805052	-0.261920090672558	-0.260914074745136	-0.262787710726012	0.0217292004495433	0.0231218540748441	0.0205281320956247	0.0580397373634788	0.0594810391212946	0.0567967491959743	0.000137513682639539	0.000195106768786042	0.000201910055483294
22	0.423750140311331	0.07	0.450967436015175	0.416524138015353	0.485410734014997	0.0720431173315629	0.473881092951079	0.437660613095523	0.510101572806634	1	0.85	1.19	0.303493260411554	0.328610145952804	0.353727031494054	0.420192552039328	0.454967387633851	0.489742223228374	0.435023079769519	0.471043791519669	0.507037954436581	0.450967436015175	1.03420437453899	-0.000544689798783783	0.000501652960645443	-0.261920090672558	-0.260914074745136	-0.262787710726012	0.0217292004495433	0.0231218540748441	0.0205281320956247	0.0580397373634788	0.0594810391212946	0.0567967491959743	0.000137513682639539	0.000195106768786042	0.000201910055483294
22	0.423750140311331	0.07	0.450980275188286	0.417031554758913	0.484928995617659	0.0763708605766759	0.483879922258926	0.448042254342885	0.519717590174967	1	0.85	1.19	0.310832777137724	0.33569543626531	0.360558095392896	0.430429443712859	0.464858311337614	0.499287178962368	0.445675679566552	0.481308837376131	0.516972001415658	0.450980275188286	1.03540210375841	0.00143307985354267	0.00277705635658562	-0.261920090672558	-0.260914074745136	-0.262787710726012	0.0217292004495433	0.0231218540748441	0.0205281320956247	0.0580397373634788	0.0594810391212946	0.0567967491959743	0.000137513682639539	0.000195106768786042	0.000201910055483294
22	0.423750140311331	0.07	0.451019246068431	0.416856747475465	0.485181744661398	0.0776772435502508	0.487324346898099	0.451561685035735	0.523087008760462	1	0.84	1.19	0.313854607945366	0.338711181454269	0.363567754963172	0.434925340718648	0.469370441822085	0.503815542925522	0.450235062960535	0.485949853034347	0.521571913454968	0.451019246068431	1.02963235195355	-0.00784998799371808	-0.00940120104635047	-0.261920090672558	-0.260914074745136	-0.262787710726012	0.0217292004495433	0.0231218540748441	0.0205281320956247	0.0580397373634788	0.0594810391212946	0.0567967491959743	0.000137513682639539	0.000195106768786042	0.000201910055483294
22	0.423750140311331	0.07	0.451072522589597	0.416053429356321	0.486091615822873	0.0724650003320724	0.477316531359827	0.44094809345072	0.513684969268933	1	0.84	1.18	0.306173916070129	0.331426473505733	0.356679030941338	0.424118877599751	0.45909927845682	0.494079679313889	0.439185943529198	0.475425790590054	0.511614978310535	0.451072522589597	1.02761260073154	0.00812220170413101	0.00615969643559132	-0.261920090672558	-0.260914074745136	-0.262787710726012	0.0217292004495433	0.0231218540748441	0.0205281320956247	0.0580397373634788	0.0594810391212946	0.0567967491959743	0.000137513682639539	0.000195106768786042	0.000201910055483294
22	0.423750140311331	0.07	0.451084988989338	0.416754413427177	0.4854155645515	0.0759171186109696	0.480559641650363	0.444852912661371	0.516266370639355	1	0.84	1.18	0.308619916434066	0.33339171718679	0.358163517939514	0.427365034825788	0.461668075322033	0.495971115818278	0.442501123559132	0.478096202015337	0.513559507636373	0.451084988989338	1.02878276531103	0.0138684113093678	0.0125433197254564	-0.261920090672558	-0.260914074745136	-0.262787710726012	0.0217292004495433	0.0231218540748441	0.0205281320956247	0.0580397373634788	0.0594810391212946	0.0567967491959743	0.000137513682639539	0.000195106768786042	0.000201910055483294
22	0.423750140311331	0.07	0.451136231597594	0.416369452151456	0.485903011043732	0.073229930538348	0.480858586743503	0.44442715558348	0.517290017903525	1	0.84	1.18	0.308851700237911	0.334169481373721	0.359487262509532	0.427968863217347	0.463051143818464	0.49813342441958	0.443141107356086	0.479485835838819	0.515811965727023	0.451136231597594	1.02843549692877	-0.00387781402741508	-0.00521167200823862	-0.261920090672558	-0.260914074745136	-0.262787710726012	0.0217292004495433	0.0231218540748441	0.0205281320956247	0.0580397373634788	0.0594810391212946	0.0567967491959743	0.000137513682639539	0.000195106768786042	0.000201910055483294
22	0.423750140311331	0.07	0.451142980666222	0.416404992121757	0.485880969210688	0.074320145207809	0.484317739980739	0.447915787670546	0.520719692290932	1	0.85	1.19	0.310089591280511	0.335290458998045	0.360491326715579	0.429050272052714	0.463919030805701	0.498787789558688	0.444311396951584	0.480434077451412	0.516478286758063	0.451142980666222	1.03300406033852	0.00573652904275199	0.00649890107726783	-0.261920090672558	-0.260914074745136	-0.262787710726012	0.0217292004495433	0.0231218540748441	0.0205281320956247	0.0580397373634788	0.0594810391212946	0.0567967491959743	0.000137513682639539	0.000195106768786042	0.000201910055483294
22	0.423750140311331	0.07	0.451261850222554	0.416817146194786	0.485706554250322	0.0763049532422005	0.488381201058143	0.452193245479037	0.524569156637248	1	0.84	1.18	0.313534717527204	0.338626159170394	0.363717600813583	0.434075831010418	0.468813892774095	0.503551954537773	0.449533866095618	0.485561183489787	0.521483083906108	0.451261850222554	1.03251677903026	-0.000349555233208997	8.20443862690582e-05	-0.261920090672558	-0.260914074745136	-0.262787710726012	0.0217292004495433	0.0231218540748441	0.0205281320956247	0.0580397373634788	0.0594810391212946	0.0567967491959743	0.000137513682639539	0.000195106768786042	0.000201910055483294
22	0.423750140311331	0.07	0.451283521374061	0.416523863352974	0.486043179395149	0.072134560962139	0.477112440213565	0.440669894169095	0.513554986258036	1	0.85	1.18	0.306497684913037	0.331844449334119	0.3571912137552	0.424845097494174	0.45997896352873	0.495112829563286	0.439977000209306	0.476411341232106	0.512757567981465	0.451283521374061	1.03137547416345	-0.00315316283687945	-0.00325842413365871	-0.261920090672558	-0.260914074745136	-0.262787710726012	0.0217292004495433	0.0231218540748441	0.0205281320956247	0.0580397373634788	0.0594810391212946	0.0567967491959743	0.000137513682639539	0.000195106768786042	0.000201910055483294
22	0.423750140311331	0.07	0.451304176044969	0.417125285791296	0.485483066298642	0.0759307846117539	0.482946669406735	0.447066073221468	0.518827265592003	1	0.84	1.18	0.310621822638838	0.335551686146765	0.360481549654692	0.430387455453181	0.464929460354257	0.499471465255332	0.445709944597927	0.481489696056501	0.517224917205768	0.451304176044969	1.03097452253567	0.00188198393488524	0.00119428156414044	-0.261920090672558	-0.260914074745136	-0.262787710726012	0.0217292004495433	0.0231218540748441	0.0205281320956247	0.0580397373634788	0.0594810391212946	0.0567967491959743	0.000137513682639539	0.000195106768786042	0.000201910055483294
22	0.423750140311331	0.07	0.451307877213953	0.416640747026589	0.485975007401318	0.0743204057765422	0.482007215766661	0.445778994074081	0.518235437459242	1	0.85	1.18	0.309815450108267	0.334993986915776	0.360172523723286	0.429317354749224	0.464207747771517	0.49909814079381	0.44460520097702	0.4807684385775	0.51684730053048	0.451307877213953	1.0297702339345	0.000277644658145873	-0.000328106912674668	-0.261920090672558	-0.260914074745136	-0.262787710726012	0.0217292004495433	0.0231218540748441	0.0205281320956247	0.0580397373634788	0.0594810391212946	0.0567967491959743	0.000137513682639539	0.000195106768786042	0.000201910055483294
22	0.423750140311331	0.07	0.451395734760334	0.416361484206372	0.486429985314296	0.070837029087959	0.477652366338419	0.440810223738399	0.514494508938439	1	0.85	1.19	0.305412756126551	0.330938616705858	0.356464477285165	0.422708710236146	0.458037960199352	0.493367210162558	0.437736555713349	0.474319701188405	0.510859176682599	0.451395734760334	1.03375821551178	0.00182546027114064	0.00296737366432454	-0.261920090672558	-0.260914074745136	-0.262787710726012	0.0217292004495433	0.0231218540748441	0.0205281320956247	0.0580397373634788	0.0594810391212946	0.0567967491959743	0.000137513682639539	0.000195106768786042	0.000201910055483294
22	0.423750140311331	0.07	0.451476111669081	0.416994925404604	0.485957297933559	0.0748221396353049	0.483856613235584	0.447621351451754	0.520091875019414	0.99	0.84	1.17	0.312023147651889	0.337281639904575	0.362540132157261	0.432876272058529	0.467917909342312	0.502959546626095	0.448405661556784	0.484703440474619	0.520965520992348	0.451476111669081	1.02560606349547	0.00177129694399339	-0.00126342321801144	-0.261920090672558	-0.260914074745136	-0.262787710726012	0.0217292004495433	0.0231218540748441	0.0205281320956247	0.0580397373634788	0.0594810391212946	0.0567967491959743	0.000137513682639539	0.000195106768786042	0.000201910055483294
22	0.423750140311331	0.07	0.451482690628675	0.416859546534422	0.486105834722927	0.074597641725488	0.484696041594137	0.448338928371894	0.521053154816381	0.99	0.84	1.18	0.311906016440414	0.337199386337164	0.362492756233915	0.432381692233785	0.467444786569258	0.502507880904732	0.447764371809096	0.484027434772356	0.520312905486944	0.451482690628675	1.0294931485889	0.00564695785619859	0.00446430637809096	-0.261920090672558	-0.260914074745136	-0.262787710726012	0.0217292004495433	0.0231218540748441	0.0205281320956247	0.0580397373634788	0.0594810391212946	0.0567967491959743	0.000137513682639539	0.000195106768786042	0.000201910055483294
22	0.423750140311331	0.07	0.451506300891453	0.416766823866901	0.486245777916005	0.0724235995125472	0.474877315555172	0.438683582032128	0.511071049078216	1	0.84	1.18	0.304032347205838	0.329116636219298	0.354200925232758	0.420847875013564	0.455570067650499	0.490292260287434	0.435862440184943	0.471737515981632	0.507718734344066	0.451506300891453	1.02887695773357	0.00895439257735218	0.007685693650847	-0.261920090672558	-0.260914074745136	-0.262787710726012	0.0217292004495433	0.0231218540748441	0.0205281320956247	0.0580397373634788	0.0594810391212946	0.0567967491959743	0.000137513682639539	0.000195106768786042	0.000201910055483294
22	0.423750140311331	0.07	0.451512160091802	0.417421767345583	0.485602552838021	0.0765419505255713	0.484069962470405	0.448261627663028	0.519878297277782	1.01	0.85	1.19	0.308809344082152	0.333477858409799	0.358146372737447	0.426472665158814	0.460540439507059	0.494608213855304	0.441654586841326	0.476934616910779	0.512186173321624	0.451512160091802	1.03838656776492	0.00315863433421816	0.00629107931141037	-0.261920090672558	-0.260914074745136	-0.262787710726012	0.0217292004495433	0.0231218540748441	0.0205281320956247	0.0580397373634788	0.0594810391212946	0.0567967491959743	0.000137513682639539	0.000195106768786042	0.000201910055483294
22	0.423750140311331	0.07	0.451584257395996	0.416830440085341	0.486338074706651	0.0746492048501515	0.485574465174419	0.449165057257189	0.52198387309165	1	0.85	1.18	0.311518932276703	0.336770718220302	0.3620225041639	0.431329935508412	0.466293624947518	0.501257314386624	0.446743480590471	0.48297762340429	0.519202590590414	0.451584257395996	1.03277713470906	-0.000974562669628419	-0.000295117904627106	-0.261920090672558	-0.260914074745136	-0.262787710726012	0.0217292004495433	0.0231218540748441	0.0205281320956247	0.0580397373634788	0.0594810391212946	0.0567967491959743	0.000137513682639539	0.000195106768786042	0.000201910055483294
22	0.423750140311331	0.07	0.451589040391862	0.417247787499567	0.485930293284156	0.0745661122424567	0.479421139378694	0.44345148235939	0.515390796397997	0.99	0.84	1.18	0.308843604373544	0.333894819588378	0.358946034803211	0.428318247922839	0.463060403684555	0.497802559446271	0.443480399788719	0.479473259143228	0.515383718578714	0.451589040391862	1.02581768971118	-0.00238751345627182	-0.00542531470487031	-0.261920090672558	-0.260914074745136	-0.262787710726012	0.0217292004495433	0.0231218540748441	0.0205281320956247	0.0580397373634788	0.0594810391212946	0.0567967491959743	0.000137513682639539	0.000195106768786042	0.000201910055483294
22	0.423750140311331	0.07	0.451618857841573	0.417141795698806	0.486095919984341	0.0761586668035164	0.483073363925728	0.447241509290523	0.518905218560934	1	0.84	1.18	0.309603114065868	0.334407729798906	0.359212345531943	0.42836666335096	0.462686313233433	0.497005963115907	0.443578011764117	0.479116094206216	0.514643236028924	0.451618857841573	1.03063856923899	0.00495745288900733	0.00423453611877708	-0.261920090672558	-0.260914074745136	-0.262787710726012	0.0217292004495433	0.0231218540748441	0.0205281320956247	0.0580397373634788	0.0594810391212946	0.0567967491959743	0.000137513682639539	0.000195106768786042	0.000201910055483294
22	0.423750140311331	0.07	0.451627970433178	0.417079082113435	0.486176858752921	0.0743122668906814	0.482117700172192	0.445879030725107	0.518356369619276	1	0.84	1.18	0.309950018596339	0.335141102937677	0.360332187279015	0.429538757821603	0.464449377040664	0.499359996259725	0.444809826512363	0.480959890238697	0.517173548533276	0.451627970433178	1.03008547327982	-0.0102163096443047	-0.0113039156744237	-0.261920090672558	-0.260914074745136	-0.262787710726012	0.0217292004495433	0.0231218540748441	0.0205281320956247	0.0580397373634788	0.0594810391212946	0.0567967491959743	0.000137513682639539	0.000195106768786042	0.000201910055483294
22	0.423750140311331	0.07	0.45170098308971	0.416903915088652	0.486498051090768	0.0731991079399728	0.478919189774462	0.442626451708031	0.515211927840893	1	0.85	1.18	0.306352643882783	0.331471739719673	0.356590835556562	0.423839596557167	0.458591924170379	0.49334425178359	0.438969632175757	0.475000932121511	0.510943051374957	0.45170098308971	1.03206233875122	0.00370082960052559	0.00425957068607828	-0.261920090672558	-0.260914074745136	-0.262787710726012	0.0217292004495433	0.0231218540748441	0.0205281320956247	0.0580397373634788	0.0594810391212946	0.0567967491959743	0.000137513682639539	0.000195106768786042	0.000201910055483294
22	0.423750140311331	0.07	0.45170910852864	0.416914407168815	0.486503809888466	0.0741825732478005	0.482758091024413	0.446437035774212	0.519079146274614	1	0.84	1.18	0.309283132388799	0.334445672320029	0.35960821225126	0.42805050284256	0.46287567351116	0.49770084417976	0.443196908045949	0.479227260036661	0.515268375536311	0.45170910852864	1.03123263199931	0.000160103937458018	-2.71775363412795e-05	-0.261920090672558	-0.260914074745136	-0.262787710726012	0.0217292004495433	0.0231218540748441	0.0205281320956247	0.0580397373634788	0.0594810391212946	0.0567967491959743	0.000137513682639539	0.000195106768786042	0.000201910055483294
22	0.423750140311331	0.07	0.451838072105319	0.417778925967079	0.485897218243559	0.0766132403070031	0.482202713690215	0.446550481684429	0.517854945696001	1	0.84	1.19	0.308844678703354	0.333502589937376	0.358160501171398	0.427167982766689	0.461272731617468	0.495377480468246	0.442244097264702	0.477546550848352	0.5128675661966	0.451838072105319	1.0322027574127	0.00623547095981671	0.00614957258588612	-0.261920090672558	-0.260914074745136	-0.262787710726012	0.0217292004495433	0.0231218540748441	0.0205281320956247	0.0580397373634788	0.0594810391212946	0.0567967491959743	0.000137513682639539	0.000195106768786042	0.000201910055483294
22	0.423750140311331	0.07	0.451867920328493	0.418038661413778	0.485697179243208	0.0785228894085678	0.486684596189707	0.451178010823012	0.522191181556401	1	0.84	1.18	0.312524937699338	0.337119871657667	0.361714805615997	0.432514402761437	0.466552208673033	0.500590014584629	0.447878231426103	0.483122140175932	0.518394643985554	0.451867920328493	1.03201718851301	0.00321953872167321	0.00326591317706161	-0.261920090672558	-0.260914074745136	-0.262787710726012	0.0217292004495433	0.0231218540748441	0.0205281320956247	0.0580397373634788	0.0594810391212946	0.0567967491959743	0.000137513682639539	0.000195106768786042	0.000201910055483294
22	0.423750140311331	0.07	0.45190039034658	0.417696072079772	0.486104708613388	0.0754980887306547	0.480099217773131	0.444319732027714	0.515878703518549	1.01	0.85	1.19	0.306036758477555	0.330680808804896	0.355324859132237	0.42261346699349	0.456645024514262	0.490676582035035	0.437687465127534	0.472897743043433	0.50815430694021	0.45190039034658	1.03634308328813	0.00569225020795031	0.00780201593095927	-0.261920090672558	-0.260914074745136	-0.262787710726012	0.0217292004495433	0.0231218540748441	0.0205281320956247	0.0580397373634788	0.0594810391212946	0.0567967491959743	0.000137513682639539	0.000195106768786042	0.000201910055483294
22	0.423750140311331	0.07	0.451977233926975	0.417677196368384	0.486277271485566	0.0759343983174282	0.484321438608566	0.448339630309223	0.520303246907908	1	0.85	1.18	0.311265897700274	0.336246758422868	0.361227619145462	0.431150769014833	0.465753073317279	0.500355377619725	0.446480902287784	0.482411135895495	0.51816529508171	0.451977233926975	1.0324023159065	-0.00106252986715586	-0.000609607068766964	-0.261920090672558	-0.260914074745136	-0.262787710726012	0.0217292004495433	0.0231218540748441	0.0205281320956247	0.0580397373634788	0.0594810391212946	0.0567967491959743	0.000137513682639539	0.000195106768786042	0.000201910055483294
22	0.423750140311331	0.07	0.452017362687016	0.416763516981033	0.487271208392999	0.0709722095099934	0.477863554918961	0.441042920491714	0.514684189346209	1	0.85	1.19	0.304984624697183	0.330446381025539	0.355908137353894	0.421801958520011	0.457016253985965	0.492230549451918	0.436750749276491	0.473181996863423	0.50965250199896	0.452017362687016	1.03465498434506	0.00220709824736901	0.00385812372257823	-0.261920090672558	-0.260914074745136	-0.262787710726012	0.0217292004495433	0.0231218540748441	0.0205281320956247	0.0580397373634788	0.0594810391212946	0.0567967491959743	0.000137513682639539	0.000195106768786042	0.000201910055483294
22	0.423750140311331	0.07	0.45211580898117	0.41817237320431	0.48605924475803	0.0781371273661832	0.48652416393462	0.450934324824461	0.522114003044779	1	0.84	1.19	0.312402586027501	0.337058854495519	0.361715122963537	0.432369892856539	0.46649454045091	0.500619188045282	0.447614174563575	0.482931181765768	0.518241250847675	0.45211580898117	1.03331213477787	0.000101108559487237	0.000360616676164121	-0.261920090672558	-0.260914074745136	-0.262787710726012	0.0217292004495433	0.0231218540748441	0.0205281320956247	0.0580397373634788	0.0594810391212946	0.0567967491959743	0.000137513682639539	0.000195106768786042	0.000201910055483294
22	0.423750140311331	0.07	0.452232535001152	0.417576868649767	0.486888201352537	0.0737294233790008	0.477802656090014	0.441735305351411	0.513870006828618	1	0.85	1.18	0.30716246377533	0.332242044647647	0.357321625519964	0.425725599901186	0.460485770401534	0.495245940901883	0.440882287310063	0.476877304254295	0.512847315516297	0.452232535001152	1.02902563100485	-0.00088009254223359	-0.00232771663975045	-0.261920090672558	-0.260914074745136	-0.262787710726012	0.0217292004495433	0.0231218540748441	0.0205281320956247	0.0580397373634788	0.0594810391212946	0.0567967491959743	0.000137513682639539	0.000195106768786042	0.000201910055483294
22	0.423750140311331	0.07	0.452239590949675	0.417280919801781	0.487198262097568	0.0715363584358293	0.477655930353637	0.44100783755595	0.514304023151325	1	0.85	1.18	0.305390901916517	0.330769122346865	0.356147342777213	0.422593671644967	0.457711532996343	0.49282939434772	0.437634495275149	0.474001327534208	0.510350150606282	0.452239590949675	1.03056115963773	0.00197918465083272	0.00181578356318591	-0.261920090672558	-0.260914074745136	-0.262787710726012	0.0217292004495433	0.0231218540748441	0.0205281320956247	0.0580397373634788	0.0594810391212946	0.0567967491959743	0.000137513682639539	0.000195106768786042	0.000201910055483294
22	0.423750140311331	0.07	0.452287889037094	0.417773318083538	0.48680245999065	0.0745852704186568	0.48212181717008	0.445954556005542	0.518289078334619	1	0.85	1.18	0.308430627349547	0.333444590992862	0.358458554636178	0.426594291567814	0.461191420236329	0.495788548904844	0.441869234649504	0.477490166258622	0.513545864563859	0.452287889037094	1.03325584104667	-0.00380824333248435	-0.00279837473889301	-0.261920090672558	-0.260914074745136	-0.262787710726012	0.0217292004495433	0.0231218540748441	0.0205281320956247	0.0580397373634788	0.0594810391212946	0.0567967491959743	0.000137513682639539	0.000195106768786042	0.000201910055483294
22	0.423750140311331	0.07	0.452335285329306	0.417660736613294	0.487009834045318	0.0731813544730994	0.47563812261012	0.439589308403618	0.511686936816621	1	0.85	1.18	0.305261622400473	0.330294805191593	0.355327987982713	0.422871868848896	0.457549758283125	0.492227647717354	0.437929796925403	0.473859881856782	0.509773128578205	0.452335285329306	1.03053224379104	0.00244967797704352	0.00185195701738219	-0.261920090672558	-0.260914074745136	-0.262787710726012	0.0217292004495433	0.0231218540748441	0.0205281320956247	0.0580397373634788	0.0594810391212946	0.0567967491959743	0.000137513682639539	0.000195106768786042	0.000201910055483294
22	0.423750140311331	0.07	0.452362038308434	0.418495952506952	0.486228124109916	0.0778856908053039	0.486394346781009	0.450751758901441	0.522036934660576	1	0.84	1.19	0.312512381534008	0.337223876946528	0.361935372359049	0.43264822009447	0.466859295040108	0.501070369985746	0.447930718122243	0.483205026465813	0.518656451155947	0.452362038308434	1.03368627069774	-0.00726673649680023	-0.00683270845506328	-0.261920090672558	-0.260914074745136	-0.262787710726012	0.0217292004495433	0.0231218540748441	0.0205281320956247	0.0580397373634788	0.0594810391212946	0.0567967491959743	0.000137513682639539	0.000195106768786042	0.000201910055483294
22	0.423750140311331	0.07	0.452392695641598	0.417953066869179	0.486832324414016	0.075011477167205	0.483318776469286	0.447173200595482	0.51946435234309	1	0.85	1.19	0.309464688781824	0.334479111322644	0.359493533863465	0.428126513986324	0.462732522070602	0.497338530154881	0.443296087166374	0.479140824276334	0.514978349108197	0.452392695641598	1.03592232308976	-0.000423071596463019	0.00135764064901335	-0.261920090672558	-0.260914074745136	-0.262787710726012	0.0217292004495433	0.0231218540748441	0.0205281320956247	0.0580397373634788	0.0594810391212946	0.0567967491959743	0.000137513682639539	0.000195106768786042	0.000201910055483294
22	0.423750140311331	0.07	0.452396797712972	0.417750427287574	0.48704316813837	0.0745550357404331	0.487099382090684	0.450550714130249	0.523648050051118	1	0.85	1.19	0.3115296056178	0.336800883097738	0.362072160577677	0.430838001999765	0.465787575013369	0.500737148026973	0.446220768523021	0.48228090469344	0.518577652761019	0.452396797712972	1.03603312725849	-0.0121845508798071	-0.00995132468751751	-0.261920090672558	-0.260914074745136	-0.262787710726012	0.0217292004495433	0.0231218540748441	0.0205281320956247	0.0580397373634788	0.0594810391212946	0.0567967491959743	0.000137513682639539	0.000195106768786042	0.000201910055483294
22	0.423750140311331	0.07	0.452400063806758	0.417509310236722	0.487290817376793	0.0734728231324683	0.485350625587928	0.448644505670047	0.522056745505808	1	0.84	1.18	0.310882987315387	0.336318065798706	0.361753144282025	0.4303024291119	0.465507881010497	0.500713332909095	0.445650090459607	0.482046792803953	0.518547380481411	0.452400063806758	1.03194794354917	-0.00663610190023411	-0.0064082455752403	-0.261920090672558	-0.260914074745136	-0.262787710726012	0.0217292004495433	0.0231218540748441	0.0205281320956247	0.0580397373634788	0.0594810391212946	0.0567967491959743	0.000137513682639539	0.000195106768786042	0.000201910055483294
22	0.423750140311331	0.07	0.452406020081161	0.418149587650901	0.486662452511422	0.0753839850815006	0.482446479014661	0.446462642192058	0.518430315837264	1	0.85	1.18	0.309995109187387	0.334979984450489	0.359964859713592	0.429407868211879	0.464017130443121	0.498626392674362	0.444716360711309	0.480571406249569	0.516372334382822	0.452406020081161	1.03232431858994	0.000683681959814419	0.000973552970653259	-0.261920090672558	-0.260914074745136	-0.262787710726012	0.0217292004495433	0.0231218540748441	0.0205281320956247	0.0580397373634788	0.0594810391212946	0.0567967491959743	0.000137513682639539	0.000195106768786042	0.000201910055483294
22	0.423750140311331	0.07	0.452457401180417	0.417852105432068	0.487062696928766	0.0746458617308912	0.479872889311545	0.443890126959792	0.515855651663298	1	0.84	1.18	0.308488361896181	0.333495143395057	0.358501924893933	0.427470689861801	0.462122454592378	0.496774219322956	0.44262353221653	0.478535945069305	0.514399825709318	0.452457401180417	1.02895929212151	-0.00101028194850421	-0.00231406928450505	-0.261920090672558	-0.260914074745136	-0.262787710726012	0.0217292004495433	0.0231218540748441	0.0205281320956247	0.0580397373634788	0.0594810391212946	0.0567967491959743	0.000137513682639539	0.000195106768786042	0.000201910055483294
22	0.423750140311331	0.07	0.452598810252702	0.418389525645953	0.486808094859452	0.076282624436145	0.483566102409692	0.447729258024527	0.519402946794856	1	0.84	1.18	0.311337904191926	0.336257803492137	0.361177702792348	0.431516779773156	0.466055955869329	0.500595131965501	0.446833727941192	0.482582631353455	0.518382027107493	0.452598810252702	1.02844408717693	0.000595340691304464	-0.000938607432812994	-0.261920090672558	-0.260914074745136	-0.262787710726012	0.0217292004495433	0.0231218540748441	0.0205281320956247	0.0580397373634788	0.0594810391212946	0.0567967491959743	0.000137513682639539	0.000195106768786042	0.000201910055483294
22	0.423750140311331	0.07	0.45265737833746	0.418144079407511	0.487170677267408	0.0758379637870778	0.484876521659983	0.448828697699442	0.520924345620523	1	0.85	1.18	0.310560036491378	0.335502767609069	0.360445498726759	0.429615017702784	0.464119688657058	0.498624359611332	0.444978041331728	0.480718372781662	0.516466286962717	0.45265737833746	1.03228366521287	-0.00692657227935346	-0.00651475202313349	-0.261920090672558	-0.260914074745136	-0.262787710726012	0.0217292004495433	0.0231218540748441	0.0205281320956247	0.0580397373634788	0.0594810391212946	0.0567967491959743	0.000137513682639539	0.000195106768786042	0.000201910055483294
22	0.423750140311331	0.07	0.452734958469038	0.418089406623342	0.487380510314734	0.074077795519736	0.484586606659296	0.448100140778605	0.521073072539986	1	0.85	1.18	0.309967108402508	0.335206119274527	0.360445130146545	0.428747434611748	0.463658110196927	0.498568785782106	0.444081034703754	0.480285963658291	0.516478169821339	0.452734958469038	1.03355679957978	-0.00269043958593445	-0.00137380667645761	-0.261920090672558	-0.260914074745136	-0.262787710726012	0.0217292004495433	0.0231218540748441	0.0205281320956247	0.0580397373634788	0.0594810391212946	0.0567967491959743	0.000137513682639539	0.000195106768786042	0.000201910055483294
22	0.423750140311331	0.07	0.45276452918318	0.418717601938849	0.486811456427511	0.0761650468984768	0.480316946458179	0.444691163692265	0.515942729224093	1	0.84	1.18	0.309136262589569	0.333902262535779	0.358668262481988	0.428417463708306	0.462739502780254	0.497061541852202	0.443511464790947	0.479166468722614	0.51463294507252	0.45276452918318	1.02868362457296	0.00640592920578099	0.00471778314495299	-0.261920090672558	-0.260914074745136	-0.262787710726012	0.0217292004495433	0.0231218540748441	0.0205281320956247	0.0580397373634788	0.0594810391212946	0.0567967491959743	0.000137513682639539	0.000195106768786042	0.000201910055483294
22	0.423750140311331	0.07	0.452810368254589	0.418002910097856	0.487617826411322	0.074853243669464	0.487574224991245	0.451068757881078	0.524079692101412	1	0.85	1.19	0.312602517445423	0.337901766661366	0.363201015877309	0.432703690744538	0.467722853732295	0.502742016720052	0.448108505720152	0.484413030521361	0.520720176664214	0.452810368254589	1.03283124164438	0.0028458587394563	0.00365835113772205	-0.261920090672558	-0.260914074745136	-0.262787710726012	0.0217292004495433	0.0231218540748441	0.0205281320956247	0.0580397373634788	0.0594810391212946	0.0567967491959743	0.000137513682639539	0.000195106768786042	0.000201910055483294
22	0.423750140311331	0.07	0.452848385377364	0.418550496164926	0.487146274589803	0.079544839821522	0.496065714127306	0.460127897200227	0.532003531054384	1	0.84	1.19	0.31896141902823	0.343873573134916	0.368785727241603	0.441548813132542	0.476035529776504	0.510522246420465	0.457077259546137	0.49283492436278	0.528532927116472	0.452848385377364	1.03256651410057	-0.000356986639429321	-0.000362611826432736	-0.261920090672558	-0.260914074745136	-0.262787710726012	0.0217292004495433	0.0231218540748441	0.0205281320956247	0.0580397373634788	0.0594810391212946	0.0567967491959743	0.000137513682639539	0.000195106768786042	0.000201910055483294
22	0.423750140311331	0.07	0.45286727661011	0.418615616964101	0.487118936256118	0.0761854539462611	0.487311938255661	0.451172567451829	0.523451309059493	1	0.85	1.19	0.312443401322427	0.337470428119235	0.362497454916044	0.432360030820476	0.466992498753594	0.501624966686711	0.447670497365078	0.483538872384297	0.519407332452992	0.45286727661011	1.03490693046954	-0.0032599039333281	-0.00197917923352276	-0.261920090672558	-0.260914074745136	-0.262787710726012	0.0217292004495433	0.0231218540748441	0.0205281320956247	0.0580397373634788	0.0594810391212946	0.0567967491959743	0.000137513682639539	0.000195106768786042	0.000201910055483294
22	0.423750140311331	0.07	0.452873169288074	0.418191910005449	0.487554428570699	0.0737973788197949	0.484326316382988	0.447784698657691	0.520867934108285	1	0.85	1.19	0.310774355730121	0.336135199322941	0.36149604291576	0.430412967467592	0.465536959351099	0.500660951234606	0.445680304320398	0.482034904420491	0.518478961426334	0.452873169288074	1.03340059424643	0.000378334779509733	0.00105141400723372	-0.261920090672558	-0.260914074745136	-0.262787710726012	0.0217292004495433	0.0231218540748441	0.0205281320956247	0.0580397373634788	0.0594810391212946	0.0567967491959743	0.000137513682639539	0.000195106768786042	0.000201910055483294
22	0.423750140311331	0.07	0.452895969730322	0.418315549991787	0.487476389468856	0.0754234395767898	0.485702789495205	0.449486326113783	0.521919252876626	0.99	0.84	1.18	0.312710707391846	0.337906748350761	0.363102789309676	0.433500670899517	0.46842912202548	0.503357573151443	0.448845857148724	0.485039406876505	0.521194522648434	0.452895969730322	1.02987710108046	-0.00218346721795832	-0.00283960605598854	-0.261920090672558	-0.260914074745136	-0.262787710726012	0.0217292004495433	0.0231218540748441	0.0205281320956247	0.0580397373634788	0.0594810391212946	0.0567967491959743	0.000137513682639539	0.000195106768786042	0.000201910055483294
22	0.423750140311331	0.07	0.452897420138589	0.418125821352704	0.487669018924474	0.0732929039840263	0.480131610617975	0.443772123614831	0.516491097621118	1	0.85	1.19	0.307320099882482	0.332499692251786	0.357679284621089	0.425271252553342	0.460114911623383	0.494958570693425	0.440425979080991	0.476565290549644	0.512554723698072	0.452897420138589	1.0327558991504	0.00324914544160034	0.00381840267901169	-0.261920090672558	-0.260914074745136	-0.262787710726012	0.0217292004495433	0.0231218540748441	0.0205281320956247	0.0580397373634788	0.0594810391212946	0.0567967491959743	0.000137513682639539	0.000195106768786042	0.000201910055483294
22	0.423750140311331	0.07	0.452907408628656	0.41896983697995	0.486844980277362	0.0769350013530257	0.483814895357663	0.448124565509992	0.519505225205335	1	0.85	1.18	0.310394056367424	0.335115009216555	0.359835962065687	0.429556959600512	0.463768495312815	0.497980031025118	0.444837083155352	0.480245855876018	0.515744434497743	0.452907408628656	1.03398168511659	0.00400117156919761	0.00492096290986845	-0.261920090672558	-0.260914074745136	-0.262787710726012	0.0217292004495433	0.0231218540748441	0.0205281320956247	0.0580397373634788	0.0594810391212946	0.0567967491959743	0.000137513682639539	0.000195106768786042	0.000201910055483294
22	0.423750140311331	0.07	0.452919735040945	0.41902045489862	0.486819015183271	0.0783203344487164	0.485292438563739	0.449837770091738	0.520747107035739	1	0.84	1.19	0.312162323254657	0.336765885730494	0.361369448206331	0.432315483946688	0.4663891059894	0.500462728032112	0.447596797381684	0.482875940574199	0.518092528017822	0.452919735040945	1.03280689800583	0.000608585394832029	0.000655800400733562	-0.261920090672558	-0.260914074745136	-0.262787710726012	0.0217292004495433	0.0231218540748441	0.0205281320956247	0.0580397373634788	0.0594810391212946	0.0567967491959743	0.000137513682639539	0.000195106768786042	0.000201910055483294
22	0.423750140311331	0.07	0.452940759183378	0.418013472052492	0.487868046314264	0.0742493944009264	0.485840018398824	0.449304859799836	0.522375176997813	1	0.85	1.18	0.311622019937563	0.336961518661053	0.362301017384543	0.431475950492593	0.466561353953216	0.50164675741384	0.446920674031711	0.483285804279728	0.519621273716016	0.452940759183378	1.03135425609833	0.00391339181514937	0.00374132776061801	-0.261920090672558	-0.260914074745136	-0.262787710726012	0.0217292004495433	0.0231218540748441	0.0205281320956247	0.0580397373634788	0.0594810391212946	0.0567967491959743	0.000137513682639539	0.000195106768786042	0.000201910055483294
22	0.423750140311331	0.07	0.452975385665616	0.41781548004658	0.488135291284652	0.0712610816348475	0.476816258185543	0.440156563762497	0.513475952608589	1	0.85	1.18	0.305035877430725	0.330441660225572	0.355847443020419	0.422227718343405	0.457394157755544	0.492560597167683	0.437230168036326	0.473688356738054	0.510064583364778	0.452975385665616	1.02972895867229	-0.00107968901994974	-0.00177202059391804	-0.261920090672558	-0.260914074745136	-0.262787710726012	0.0217292004495433	0.0231218540748441	0.0205281320956247	0.0580397373634788	0.0594810391212946	0.0567967491959743	0.000137513682639539	0.000195106768786042	0.000201910055483294
22	0.423750140311331	0.07	0.452991710563071	0.418168887010575	0.487814534115567	0.0740367136344363	0.481851256147692	0.445559876321622	0.518142635973761	0.99	0.84	1.18	0.310092749547745	0.335350171396529	0.360607593245314	0.429932644014138	0.464951167253606	0.499969690493075	0.445258196294653	0.481527762345535	0.51777620420018	0.452991710563071	1.02694169302568	-0.00198174186163695	-0.00427984529164282	-0.261920090672558	-0.260914074745136	-0.262787710726012	0.0217292004495433	0.0231218540748441	0.0205281320956247	0.0580397373634788	0.0594810391212946	0.0567967491959743	0.000137513682639539	0.000195106768786042	0.000201910055483294
22	0.423750140311331	0.07	0.453016477868863	0.418612839639852	0.487420116097874	0.0744566001487929	0.482994531127919	0.446727986891727	0.519261075364111	1	0.85	1.19	0.309090919100869	0.334183726848537	0.359276534596205	0.427574405514571	0.462286012010844	0.496997618507116	0.442783414865695	0.478674633057563	0.514669612065646	0.453016477868863	1.03538109101617	0.000959323623974616	0.00274408135808417	-0.261920090672558	-0.260914074745136	-0.262787710726012	0.0217292004495433	0.0231218540748441	0.0205281320956247	0.0580397373634788	0.0594810391212946	0.0567967491959743	0.000137513682639539	0.000195106768786042	0.000201910055483294
22	0.423750140311331	0.07	0.45306063769683	0.41839325859309	0.48772801680057	0.0753932869702378	0.486740251371084	0.450438580738017	0.523041922004151	1	0.84	1.18	0.312023462615038	0.337170005238189	0.36231654786134	0.431826119579088	0.466627777860737	0.501429436142386	0.44723468480456	0.48321739255162	0.519279095854941	0.45306063769683	1.03271517591117	-0.00376979694888703	-0.00328305212682778	-0.261920090672558	-0.260914074745136	-0.262787710726012	0.0217292004495433	0.0231218540748441	0.0205281320956247	0.0580397373634788	0.0594810391212946	0.0567967491959743	0.000137513682639539	0.000195106768786042	0.000201910055483294
22	0.423750140311331	0.07	0.453103742658273	0.41863542089403	0.487572064422517	0.0763206836169348	0.489402960891799	0.453143341269362	0.525662580514236	1	0.84	1.18	0.313470120887137	0.338553370073867	0.363636619260597	0.433600514996388	0.468296356929804	0.50299219886322	0.448918245957817	0.484907104896954	0.520810486868405	0.453103742658273	1.03206825530144	0.00311785544331874	0.00313459441354009	-0.261920090672558	-0.260914074745136	-0.262787710726012	0.0217292004495433	0.0231218540748441	0.0205281320956247	0.0580397373634788	0.0594810391212946	0.0567967491959743	0.000137513682639539	0.000195106768786042	0.000201910055483294
22	0.423750140311331	0.07	0.453175555729296	0.418377308933839	0.487973802524753	0.0747689728656366	0.486635791320894	0.450178398968362	0.523093183673425	0.99	0.84	1.17	0.313192966281212	0.338556686264076	0.363920406246939	0.434169629593986	0.469330562615061	0.504491495636136	0.449683100718417	0.486135707347671	0.522624514782994	0.453175555729296	1.02818662756729	0.00737908130902669	0.00581626964566221	-0.261920090672558	-0.260914074745136	-0.262787710726012	0.0217292004495433	0.0231218540748441	0.0205281320956247	0.0580397373634788	0.0594810391212946	0.0567967491959743	0.000137513682639539	0.000195106768786042	0.000201910055483294
22	0.423750140311331	0.07	0.453194745118175	0.418044917667172	0.488344572569178	0.0730922616852756	0.484231289820785	0.447507070646147	0.520955508995424	1.01	0.85	1.19	0.308924355118767	0.334275922657989	0.359627490197212	0.426968746347336	0.462007508525863	0.497046270704391	0.442182149748021	0.4784166378999	0.514701601696522	0.453194745118175	1.03527690992174	-0.00380511258723919	-0.00188738484644236	-0.261920090672558	-0.260914074745136	-0.262787710726012	0.0217292004495433	0.0231218540748441	0.0205281320956247	0.0580397373634788	0.0594810391212946	0.0567967491959743	0.000137513682639539	0.000195106768786042	0.000201910055483294
22	0.423750140311331	0.07	0.45319622239534	0.41882294241143	0.48756950237925	0.076203665065933	0.484900999538327	0.448945077102615	0.520856921974038	1	0.85	1.18	0.310662824951002	0.335543749160455	0.360424673369908	0.429769085031798	0.464189206055061	0.498609327078324	0.445042609469802	0.480730320060871	0.516349919295014	0.45319622239534	1.03278582940219	-0.00770403830568237	-0.00745872506562688	-0.261920090672558	-0.260914074745136	-0.262787710726012	0.0217292004495433	0.0231218540748441	0.0205281320956247	0.0580397373634788	0.0594810391212946	0.0567967491959743	0.000137513682639539	0.000195106768786042	0.000201910055483294
22	0.423750140311331	0.07	0.45320173788406	0.418607738139428	0.487795737628691	0.0756609177912343	0.485036020110356	0.448930715365728	0.521141324854984	1	0.84	1.19	0.311008140643307	0.336021006352081	0.361033872060855	0.430436558085547	0.465054468090317	0.499672378095086	0.445589302890693	0.481465058042911	0.517304996918701	0.45320173788406	1.03253990728555	-0.0054289006005231	-0.00488770763396998	-0.261920090672558	-0.260914074745136	-0.262787710726012	0.0217292004495433	0.0231218540748441	0.0205281320956247	0.0580397373634788	0.0594810391212946	0.0567967491959743	0.000137513682639539	0.000195106768786042	0.000201910055483294
22	0.423750140311331	0.07	0.453234353024951	0.418268588992168	0.488200117057733	0.0733179369271985	0.483931255570872	0.447290780074738	0.520571731067005	1	0.85	1.18	0.309742391906877	0.335115390918574	0.360488389930271	0.428615522682997	0.463726187279089	0.498836851875181	0.443932592849692	0.480293179303079	0.516710663717743	0.453234353024951	1.03159905220573	0.00173821943122886	0.00191561486713822	-0.261920090672558	-0.260914074745136	-0.262787710726012	0.0217292004495433	0.0231218540748441	0.0205281320956247	0.0580397373634788	0.0594810391212946	0.0567967491959743	0.000137513682639539	0.000195106768786042	0.000201910055483294
22	0.423750140311331	0.07	0.453237862109057	0.41906815797406	0.487407566244053	0.0780300565913848	0.488684327739307	0.452909874924182	0.524458780554432	1.01	0.85	1.2	0.312419527085585	0.33709692594362	0.361774324801655	0.431674946879278	0.465772094840977	0.499869242802676	0.44681784548767	0.482089527596427	0.517436026748017	0.453237862109057	1.03874117756374	-0.0065256963150919	-0.00358425706985071	-0.261920090672558	-0.260914074745136	-0.262787710726012	0.0217292004495433	0.0231218540748441	0.0205281320956247	0.0580397373634788	0.0594810391212946	0.0567967491959743	0.000137513682639539	0.000195106768786042	0.000201910055483294
22	0.423750140311331	0.07	0.45328665486008	0.418682993698896	0.487890316021265	0.0743074898414604	0.485493282885827	0.448999618567633	0.521986947204021	1	0.85	1.19	0.310550493168721	0.335791328534468	0.361032163900215	0.42953368323553	0.464445200753876	0.499356718272223	0.444802668343439	0.481034049718857	0.517131584245267	0.45328665486008	1.0353653437683	0.00285130289010616	0.00479628202351257	-0.261920090672558	-0.260914074745136	-0.262787710726012	0.0217292004495433	0.0231218540748441	0.0205281320956247	0.0580397373634788	0.0594810391212946	0.0567967491959743	0.000137513682639539	0.000195106768786042	0.000201910055483294
22	0.423750140311331	0.07	0.45329728955886	0.418643261456875	0.487951317660845	0.0761331684292288	0.484956225217137	0.448978190038124	0.52093426039615	1	0.84	1.18	0.311820314882222	0.336807457926767	0.361794600971312	0.43197829407065	0.466594074091779	0.501209854112907	0.447399115728215	0.483207773741186	0.519070521232207	0.45329728955886	1.02773246530951	-0.00459845654397563	-0.00657022840258304	-0.261920090672558	-0.260914074745136	-0.262787710726012	0.0217292004495433	0.0231218540748441	0.0205281320956247	0.0580397373634788	0.0594810391212946	0.0567967491959743	0.000137513682639539	0.000195106768786042	0.000201910055483294
22	0.423750140311331	0.07	0.453309252621585	0.419154687389995	0.487463817853175	0.0772890531415743	0.486394049159558	0.450602601570372	0.522185496748744	1	0.84	1.18	0.313435023576912	0.338331225196414	0.363227426815917	0.434476660171671	0.468987221267112	0.503497782362553	0.450037686046226	0.485718712807774	0.521467290491262	0.453309252621585	1.02915779650663	0.0055980518874416	0.00431900766822692	-0.261920090672558	-0.260914074745136	-0.262787710726012	0.0217292004495433	0.0231218540748441	0.0205281320956247	0.0580397373634788	0.0594810391212946	0.0567967491959743	0.000137513682639539	0.000195106768786042	0.000201910055483294
22	0.423750140311331	0.07	0.453317276026312	0.418568485005075	0.488066067047549	0.0762942979174075	0.492655847718458	0.456148390760682	0.529163304676234	1	0.85	1.19	0.316590278370202	0.341928317909432	0.367266357448662	0.438473896742342	0.473566790275814	0.508659683809286	0.454130709516375	0.490468878198141	0.526750212310676	0.453317276026312	1.0335392060732	0.00678914771299029	0.00784931328982372	-0.261920090672558	-0.260914074745136	-0.262787710726012	0.0217292004495433	0.0231218540748441	0.0205281320956247	0.0580397373634788	0.0594810391212946	0.0567967491959743	0.000137513682639539	0.000195106768786042	0.000201910055483294
22	0.423750140311331	0.07	0.453330035709822	0.419348957498001	0.487311113921642	0.0774328722537345	0.485139244401649	0.449476079734416	0.520802409068883	1	0.85	1.19	0.311038563398495	0.335717561913599	0.360396560428703	0.430293303113194	0.464434432343478	0.498575561573761	0.445558319948281	0.480951605397012	0.516285222194012	0.453330035709822	1.03575110746669	0.0014483410922157	0.00335709679407029	-0.261920090672558	-0.260914074745136	-0.262787710726012	0.0217292004495433	0.0231218540748441	0.0205281320956247	0.0580397373634788	0.0594810391212946	0.0567967491959743	0.000137513682639539	0.000195106768786042	0.000201910055483294
22	0.423750140311331	0.07	0.453366557983234	0.418192245339479	0.488540870626989	0.0713078309771295	0.476264333963814	0.439660000246755	0.512868667680873	0.99	0.84	1.17	0.306006703032287	0.331483597612563	0.35696049219284	0.424278268520203	0.459601980754869	0.494925692989534	0.439388228156962	0.475965100431148	0.512578487252212	0.453366557983234	1.02528546249572	-0.0046523335459099	-0.00787147749231822	-0.261920090672558	-0.260914074745136	-0.262787710726012	0.0217292004495433	0.0231218540748441	0.0205281320956247	0.0580397373634788	0.0594810391212946	0.0567967491959743	0.000137513682639539	0.000195106768786042	0.000201910055483294
22	0.423750140311331	0.07	0.45343578359479	0.418701094119511	0.488170473070069	0.0746918725116785	0.486098099230198	0.449660680326056	0.52253551813434	1	0.85	1.18	0.31140375326261	0.336637778611956	0.361871803961302	0.430925290930571	0.46584452231776	0.500763753704949	0.446295740345696	0.482425483631535	0.518666586681403	0.45343578359479	1.03257876090304	-0.00494558036595413	-0.0044958586942799	-0.261920090672558	-0.260914074745136	-0.262787710726012	0.0217292004495433	0.0231218540748441	0.0205281320956247	0.0580397373634788	0.0594810391212946	0.0567967491959743	0.000137513682639539	0.000195106768786042	0.000201910055483294
22	0.423750140311331	0.07	0.453464285726766	0.419524138149852	0.487404433303681	0.0772869906021773	0.483005986477509	0.447463336492983	0.518548636462036	1	0.84	1.19	0.309137023138822	0.333692217083419	0.358247411028016	0.427391885371702	0.461340231412856	0.495288577454011	0.442525657635637	0.477656636278095	0.512829675179329	0.453464285726766	1.03461913176424	-0.00345124506098646	-0.00224359460478165	-0.261920090672558	-0.260914074745136	-0.262787710726012	0.0217292004495433	0.0231218540748441	0.0205281320956247	0.0580397373634788	0.0594810391212946	0.0567967491959743	0.000137513682639539	0.000195106768786042	0.000201910055483294
22	0.423750140311331	0.07	0.453555855726614	0.418998337507251	0.488113373945977	0.0742743599661723	0.483235085377426	0.446902415406895	0.519567755347958	0.99	0.84	1.19	0.310901433247161	0.336177374432777	0.361453315618393	0.43098628017373	0.466024986028838	0.501063691883945	0.446212903264092	0.482491392955492	0.518762067268906	0.453555855726614	1.03236201587738	-0.000636242586319256	-0.000668657988513202	-0.261920090672558	-0.260914074745136	-0.262787710726012	0.0217292004495433	0.0231218540748441	0.0205281320956247	0.0580397373634788	0.0594810391212946	0.0567967491959743	0.000137513682639539	0.000195106768786042	0.000201910055483294
22	0.423750140311331	0.07	0.453618568814893	0.418466071320602	0.488771066309185	0.0736921846962365	0.484278333250965	0.447712190106201	0.520844476395729	1	0.84	1.18	0.310737973050876	0.336116976469115	0.361495979887353	0.430370047473619	0.465519800169444	0.500669552865269	0.445541337031768	0.481928755073959	0.518290890350847	0.453618568814893	1.02772048872016	0.00180645462132183	-0.000337572748401782	-0.261920090672558	-0.260914074745136	-0.262787710726012	0.0217292004495433	0.0231218540748441	0.0205281320956247	0.0580397373634788	0.0594810391212946	0.0567967491959743	0.000137513682639539	0.000195106768786042	0.000201910055483294
22	0.423750140311331	0.07	0.453627717937269	0.418816924783818	0.488438511090719	0.07274225542719	0.480097335082678	0.443592254072176	0.516602416093179	1.01	0.85	1.19	0.306344880824213	0.33155529554399	0.356765710263767	0.423469033299306	0.458318089440658	0.493167145582009	0.438496459978746	0.474577379498929	0.51068898743875	0.453627717937269	1.03551589689252	-0.00501222335317228	-0.00315449871262558	-0.261920090672558	-0.260914074745136	-0.262787710726012	0.0217292004495433	0.0231218540748441	0.0205281320956247	0.0580397373634788	0.0594810391212946	0.0567967491959743	0.000137513682639539	0.000195106768786042	0.000201910055483294
22	0.423750140311331	0.07	0.453687023684251	0.418794760956287	0.488579286412215	0.0754043520156983	0.492299061632664	0.455585721979148	0.52901240128618	1	0.85	1.19	0.315508550617753	0.340933782409693	0.366359014201633	0.436606386927055	0.471790278354805	0.506974169782555	0.452133828214468	0.488595269476546	0.525036771155188	0.453687023684251	1.03455750011045	-0.00142206591600536	0.00013950494488042	-0.261920090672558	-0.260914074745136	-0.262787710726012	0.0217292004495433	0.0231218540748441	0.0205281320956247	0.0580397373634788	0.0594810391212946	0.0567967491959743	0.000137513682639539	0.000195106768786042	0.000201910055483294
22	0.423750140311331	0.07	0.453733521312389	0.419096360846212	0.488370681778566	0.0728593898017221	0.475076500372053	0.438984516572524	0.511168484171583	1	0.84	1.19	0.303322700755369	0.32826097895973	0.35319925716409	0.41937649739472	0.453856368958421	0.488336240522121	0.434154062600513	0.469826126911197	0.505501576950283	0.453733521312389	1.0314557808358	0.00787608250263414	0.00773262674484219	-0.261920090672558	-0.260914074745136	-0.262787710726012	0.0217292004495433	0.0231218540748441	0.0205281320956247	0.0580397373634788	0.0594810391212946	0.0567967491959743	0.000137513682639539	0.000195106768786042	0.000201910055483294
22	0.423750140311331	0.07	0.453774854597508	0.418928094352273	0.488621614842743	0.0729271138692491	0.478500117608096	0.442166248838411	0.514833986377782	1	0.85	1.18	0.306673644098658	0.331873758239152	0.357073872379645	0.424625816358024	0.459518345419895	0.494410874481767	0.439682205579607	0.475873312709623	0.511982441328741	0.453774854597508	1.02959956615838	0.0066326683024467	0.00595980969262921	-0.261920090672558	-0.260914074745136	-0.262787710726012	0.0217292004495433	0.0231218540748441	0.0205281320956247	0.0580397373634788	0.0594810391212946	0.0567967491959743	0.000137513682639539	0.000195106768786042	0.000201910055483294
22	0.423750140311331	0.07	0.453779408760199	0.419156611795791	0.488402205724606	0.0737549800290483	0.480550084990832	0.444282127804641	0.516818042177024	1	0.84	1.18	0.307816490710265	0.33294438716977	0.358072283629274	0.426034679167788	0.460813047544299	0.49559141592081	0.441110982827748	0.477133855985049	0.513167918484914	0.453779408760199	1.03154778926914	-0.00242886805171863	-0.00262832757671933	-0.261920090672558	-0.260914074745136	-0.262787710726012	0.0217292004495433	0.0231218540748441	0.0205281320956247	0.0580397373634788	0.0594810391212946	0.0567967491959743	0.000137513682639539	0.000195106768786042	0.000201910055483294
22	0.423750140311331	0.07	0.453783337390397	0.419604750199975	0.487961924580819	0.0763204414626757	0.482604179489805	0.446848216756313	0.518360142223297	1	0.84	1.18	0.309266447769119	0.334013373383869	0.358760298998619	0.427866484717235	0.462103564577403	0.496340644437572	0.443090616025162	0.478576720004663	0.513989036587154	0.453783337390397	1.03193215339925	-0.00179206917950258	-0.00166928685382256	-0.261920090672558	-0.260914074745136	-0.262787710726012	0.0217292004495433	0.0231218540748441	0.0205281320956247	0.0580397373634788	0.0594810391212946	0.0567967491959743	0.000137513682639539	0.000195106768786042	0.000201910055483294
22	0.423750140311331	0.07	0.453788666584757	0.418856906324545	0.488720426844969	0.0732359305551669	0.481476910892838	0.445000245847972	0.517953575937704	1	0.85	1.18	0.307548946405366	0.332758730012458	0.357968513619549	0.425256789325953	0.460115083466306	0.494973377606659	0.44047642859632	0.476585649139599	0.512690914116764	0.453788666584757	1.03122215274451	-0.00219226597352323	-0.00229850644931252	-0.261920090672558	-0.260914074745136	-0.262787710726012	0.0217292004495433	0.0231218540748441	0.0205281320956247	0.0580397373634788	0.0594810391212946	0.0567967491959743	0.000137513682639539	0.000195106768786042	0.000201910055483294
22	0.423750140311331	0.07	0.453815307685658	0.419064808589484	0.488565806781832	0.0724346371364411	0.478747003772637	0.442261331415402	0.515232676129872	1	0.84	1.18	0.307630126929231	0.333008995080406	0.358387863231581	0.426428543978375	0.461608043143664	0.496787542308953	0.44157452729006	0.478003434751001	0.51439404408348	0.453815307685658	1.02942046712844	0.00101637536671053	-0.00026536329607544	-0.261920090672558	-0.260914074745136	-0.262787710726012	0.0217292004495433	0.0231218540748441	0.0205281320956247	0.0580397373634788	0.0594810391212946	0.0567967491959743	0.000137513682639539	0.000195106768786042	0.000201910055483294
22	0.423750140311331	0.07	0.453863333568788	0.419622070074996	0.48810459706258	0.076376291597888	0.485174746273474	0.449242562881741	0.521106929665206	1	0.84	1.17	0.312231861242126	0.337205390969423	0.362178920696719	0.432670783015918	0.46727749041213	0.501884197808341	0.448123215645128	0.483969890208761	0.519785564485323	0.453863333568788	1.02884297916378	0.00149935126236742	0.00018570754877771	-0.261920090672558	-0.260914074745136	-0.262787710726012	0.0217292004495433	0.0231218540748441	0.0205281320956247	0.0580397373634788	0.0594810391212946	0.0567967491959743	0.000137513682639539	0.000195106768786042	0.000201910055483294
22	0.423750140311331	0.07	0.453921611095777	0.419361679174229	0.488481543017326	0.0745206418535953	0.481409039385412	0.445278330416086	0.517539748354738	1	0.84	1.19	0.307967377844217	0.33295642164192	0.357945465439623	0.425955932357006	0.460518786137399	0.495081639917792	0.441073035549077	0.476868754740351	0.512621145808772	0.453921611095777	1.03278649510992	0.00119726356425002	0.00184527721994621	-0.261920090672558	-0.260914074745136	-0.262787710726012	0.0217292004495433	0.0231218540748441	0.0205281320956247	0.0580397373634788	0.0594810391212946	0.0567967491959743	0.000137513682639539	0.000195106768786042	0.000201910055483294
22	0.423750140311331	0.07	0.453950693032477	0.418968951762938	0.488932434302016	0.0743073303892706	0.485036326552936	0.448576968569281	0.521495684536591	1	0.85	1.18	0.311129880739089	0.336417839096511	0.361705797453932	0.430801326033733	0.465815918547908	0.500830511062083	0.446126347655603	0.482427058489856	0.518654089382746	0.453950693032477	1.0303081035137	-0.00399957938541808	-0.00450634827828272	-0.261920090672558	-0.260914074745136	-0.262787710726012	0.0217292004495433	0.0231218540748441	0.0205281320956247	0.0580397373634788	0.0594810391212946	0.0567967491959743	0.000137513682639539	0.000195106768786042	0.000201910055483294
22	0.423750140311331	0.07	0.453963173223138	0.419444795233963	0.488481551212312	0.0757785122778276	0.487317902844898	0.451073201310877	0.523562604378918	0.99	0.84	1.18	0.313890976042237	0.33911279083374	0.364334605625243	0.435177859908802	0.470145336586135	0.505112813263469	0.450649563248236	0.486914929034189	0.523082286191892	0.453963173223138	1.02840076231335	0.00359095782533667	0.00210305610678233	-0.261920090672558	-0.260914074745136	-0.262787710726012	0.0217292004495433	0.0231218540748441	0.0205281320956247	0.0580397373634788	0.0594810391212946	0.0567967491959743	0.000137513682639539	0.000195106768786042	0.000201910055483294
22	0.423750140311331	0.07	0.453963204406325	0.419613766437135	0.488312642375515	0.0765018535777093	0.487480331433267	0.451409487726077	0.523551175140456	1	0.84	1.18	0.313052265443626	0.338067378430908	0.363082491418189	0.433440526625217	0.468075521939599	0.502710517253981	0.448770900639816	0.484662305317785	0.520582495506121	0.453963204406325	1.03111833455357	-0.000614808366131874	-0.00101084500278287	-0.261920090672558	-0.260914074745136	-0.262787710726012	0.0217292004495433	0.0231218540748441	0.0205281320956247	0.0580397373634788	0.0594810391212946	0.0567967491959743	0.000137513682639539	0.000195106768786042	0.000201910055483294
22	0.423750140311331	0.07	0.454013273158497	0.419775998750413	0.488250547566582	0.0740811410592801	0.474598203462033	0.438864675907879	0.510331731016187	0.99	0.84	1.18	0.305623557708968	0.330508239525748	0.355392921342528	0.423838785360182	0.45834886499659	0.492858944632998	0.438828157527424	0.47459336011379	0.510313109401656	0.454013273158497	1.02613189696052	-0.0077254380315931	-0.0108282090295385	-0.261920090672558	-0.260914074745136	-0.262787710726012	0.0217292004495433	0.0231218540748441	0.0205281320956247	0.0580397373634788	0.0594810391212946	0.0567967491959743	0.000137513682639539	0.000195106768786042	0.000201910055483294
22	0.423750140311331	0.07	0.45402807663372	0.4194063458223	0.488649807445141	0.073324389131044	0.479806143238287	0.44347972224163	0.516132564234943	1	0.85	1.18	0.307440493302034	0.332623635238397	0.357806777174759	0.425610507593951	0.460473221048603	0.495335934503256	0.440766993382822	0.476928344559553	0.513025766742286	0.45402807663372	1.03122942281383	-0.00334439411953129	-0.00342349210797768	-0.261920090672558	-0.260914074745136	-0.262787710726012	0.0217292004495433	0.0231218540748441	0.0205281320956247	0.0580397373634788	0.0594810391212946	0.0567967491959743	0.000137513682639539	0.000195106768786042	0.000201910055483294
22	0.423750140311331	0.07	0.454028929880831	0.419555870077487	0.488501989684175	0.0760685563613258	0.482793877549545	0.446959801707809	0.518627953391282	1	0.84	1.18	0.310450916744162	0.335340675629055	0.360230434513948	0.430098583003581	0.464580845578167	0.499063108152753	0.445359172896053	0.481046076622973	0.516723562597205	0.454028929880831	1.02853314268035	0.00535797956437843	0.00364845174600172	-0.261920090672558	-0.260914074745136	-0.262787710726012	0.0217292004495433	0.0231218540748441	0.0205281320956247	0.0580397373634788	0.0594810391212946	0.0567967491959743	0.000137513682639539	0.000195106768786042	0.000201910055483294
22	0.423750140311331	0.07	0.454041644147262	0.419666869428948	0.488416418865576	0.0751568384116108	0.482147969961306	0.446127671752652	0.51816826816996	1	0.84	1.19	0.308559456029705	0.333472511921589	0.358385567813474	0.426777325767952	0.461235279210877	0.495693232653802	0.441873725012316	0.477619377165144	0.513231989871923	0.454041644147262	1.03281987094792	0.000369009319001455	0.000936968449587557	-0.261920090672558	-0.260914074745136	-0.262787710726012	0.0217292004495433	0.0231218540748441	0.0205281320956247	0.0580397373634788	0.0594810391212946	0.0567967491959743	0.000137513682639539	0.000195106768786042	0.000201910055483294
22	0.423750140311331	0.07	0.454047189282715	0.4196410245494	0.48845335401603	0.0755420686350948	0.481305745289138	0.445447638732085	0.517163851846192	1	0.85	1.19	0.308392086525214	0.333217352927904	0.358042619330594	0.426707516281198	0.461057061002232	0.495406605723266	0.44180656655185	0.477389235629778	0.512995718580544	0.454047189282715	1.032813330524	0.00339120561527567	0.00359737649102272	-0.261920090672558	-0.260914074745136	-0.262787710726012	0.0217292004495433	0.0231218540748441	0.0205281320956247	0.0580397373634788	0.0594810391212946	0.0567967491959743	0.000137513682639539	0.000195106768786042	0.000201910055483294
22	0.423750140311331	0.07	0.454162650740091	0.419242997360602	0.489082304119581	0.0732101052558173	0.486626979870506	0.449753130196657	0.523500829544354	1.01	0.86	1.18	0.31042906026729	0.335880166072123	0.361331271876956	0.429024081557522	0.464198421495735	0.499372761433949	0.444443628677313	0.480924415534361	0.517404192009599	0.454162650740091	1.03643940589543	-0.00319176433741765	-0.000515957176709416	-0.261920090672558	-0.260914074745136	-0.262787710726012	0.0217292004495433	0.0231218540748441	0.0205281320956247	0.0580397373634788	0.0594810391212946	0.0567967491959743	0.000137513682639539	0.000195106768786042	0.000201910055483294
22	0.423750140311331	0.07	0.454194611750141	0.419860957729183	0.488528265771099	0.0757950749256386	0.486025954366244	0.449881616307473	0.522170292425016	1	0.85	1.18	0.311491769248626	0.336517605829048	0.361543442409471	0.431012391349875	0.465640740266053	0.50026908918223	0.44626421052346	0.482234547101376	0.518084848944652	0.454194611750141	1.03389035340726	0.00533803594149105	0.00629788387253691	-0.261920090672558	-0.260914074745136	-0.262787710726012	0.0217292004495433	0.0231218540748441	0.0205281320956247	0.0580397373634788	0.0594810391212946	0.0567967491959743	0.000137513682639539	0.000195106768786042	0.000201910055483294
22	0.423750140311331	0.07	0.454203190894112	0.420095908342338	0.488310473445886	0.0765838538076778	0.484975073349222	0.449110414108281	0.520839732590162	1	0.85	1.18	0.312190640737575	0.337121282727908	0.362051924718242	0.432640848198355	0.467190295521134	0.501739742843912	0.448127840883674	0.483864700765279	0.519687257484645	0.454203190894112	1.03010391373186	0.00711597069681161	0.0063643619824652	-0.261920090672558	-0.260914074745136	-0.262787710726012	0.0217292004495433	0.0231218540748441	0.0205281320956247	0.0580397373634788	0.0594810391212946	0.0567967491959743	0.000137513682639539	0.000195106768786042	0.000201910055483294
22	0.423750140311331	0.07	0.454224569999098	0.420234914763085	0.48821422523511	0.0775521048764546	0.485141962734161	0.449508327006135	0.520775598462187	0.99	0.84	1.18	0.313068136825032	0.337885821560654	0.362703506296275	0.434180369011541	0.46859891963698	0.503017470262418	0.449551743600396	0.485190327074817	0.520784349193898	0.454224569999098	1.02957792503405	0.00266159943007612	0.00129614031457258	-0.261920090672558	-0.260914074745136	-0.262787710726012	0.0217292004495433	0.0231218540748441	0.0205281320956247	0.0580397373634788	0.0594810391212946	0.0567967491959743	0.000137513682639539	0.000195106768786042	0.000201910055483294
22	0.423750140311331	0.07	0.454291072848102	0.420227308226259	0.488354837469945	0.0784076651128201	0.491349126979569	0.45547366329584	0.527224590663298	1	0.85	1.18	0.315030222261077	0.339843633460801	0.364657044660526	0.435730802844903	0.470051216631794	0.504371630418685	0.451310638167701	0.486836400353034	0.522315112953305	0.454291072848102	1.03439430801136	-0.00101446037712719	0.000152998577609995	-0.261920090672558	-0.260914074745136	-0.262787710726012	0.0217292004495433	0.0231218540748441	0.0205281320956247	0.0580397373634788	0.0594810391212946	0.0567967491959743	0.000137513682639539	0.000195106768786042	0.000201910055483294
22	0.423750140311331	0.07	0.45432923937918	0.419997660193674	0.488660818564686	0.0762071076124774	0.483321975330655	0.447484015480248	0.519159935181062	1	0.84	1.18	0.310750889665921	0.335638209708791	0.360525529751662	0.430479771361008	0.464955900627639	0.49943202989427	0.445745183307603	0.481469904596272	0.517195365369414	0.45432923937918	1.03071850256857	0.00351900012489694	0.00307927448909781	-0.261920090672558	-0.260914074745136	-0.262787710726012	0.0217292004495433	0.0231218540748441	0.0205281320956247	0.0580397373634788	0.0594810391212946	0.0567967491959743	0.000137513682639539	0.000195106768786042	0.000201910055483294
22	0.423750140311331	0.07	0.454337259924984	0.419071252049311	0.489603267800657	0.0719874909058279	0.483292460853945	0.446337258465011	0.52024766324288	1	0.84	1.19	0.309865897974828	0.335521737266555	0.361177576558283	0.4292062890803	0.464743105643888	0.500279922207476	0.44437027820485	0.481121399480267	0.517935240694484	0.454337259924984	1.03166267826101	0.000545070302187316	0.000764097948505677	-0.261920090672558	-0.260914074745136	-0.262787710726012	0.0217292004495433	0.0231218540748441	0.0205281320956247	0.0580397373634788	0.0594810391212946	0.0567967491959743	0.000137513682639539	0.000195106768786042	0.000201910055483294
22	0.423750140311331	0.07	0.45434051933842	0.419686710391011	0.48899432828583	0.0747914725151636	0.481106673570708	0.445069367310409	0.517143979831006	1	0.84	1.18	0.309066735391314	0.334091896447612	0.359117057503909	0.428142803031184	0.462809563876167	0.497476324721149	0.443342848396284	0.479257385989	0.515137398472846	0.45434051933842	1.02918441329478	-0.000753473198608196	-0.00206948685981053	-0.261920090672558	-0.260914074745136	-0.262787710726012	0.0217292004495433	0.0231218540748441	0.0205281320956247	0.0580397373634788	0.0594810391212946	0.0567967491959743	0.000137513682639539	0.000195106768786042	0.000201910055483294
22	0.423750140311331	0.07	0.454351770331456	0.419856975636636	0.488846565026276	0.0753288072481752	0.483199222458433	0.447144968532359	0.519253476384507	1	0.85	1.18	0.309896846578918	0.334884491266319	0.359872135953721	0.428965788170096	0.463554215952358	0.49814264373462	0.444329543412413	0.480086663410426	0.515938696189152	0.454351770331456	1.03014090736833	0.00462146055835926	0.0039581288167889	-0.261920090672558	-0.260914074745136	-0.262787710726012	0.0217292004495433	0.0231218540748441	0.0205281320956247	0.0580397373634788	0.0594810391212946	0.0567967491959743	0.000137513682639539	0.000195106768786042	0.000201910055483294
22	0.423750140311331	0.07	0.45436750046103	0.419378664092577	0.489356336829484	0.0722662739341435	0.482234304820003	0.445436737332854	0.519031872307153	1	0.84	1.18	0.309278539006912	0.334828065926444	0.360377592845975	0.428412992031568	0.463804226443545	0.499195460855522	0.443657250423181	0.480283702630583	0.516937653590849	0.45436750046103	1.03024906618785	-0.00140202015340759	-0.00196330835445049	-0.261920090672558	-0.260914074745136	-0.262787710726012	0.0217292004495433	0.0231218540748441	0.0205281320956247	0.0580397373634788	0.0594810391212946	0.0567967491959743	0.000137513682639539	0.000195106768786042	0.000201910055483294
22	0.423750140311331	0.07	0.454370017263054	0.420309973571997	0.48843006095411	0.0771256044764238	0.486007502572727	0.450203453020867	0.521811552124587	1	0.84	1.18	0.312697741912462	0.337566155006729	0.362434568100996	0.433208028777917	0.467660456062853	0.502112883347788	0.448562623198849	0.484248576643766	0.519908314482567	0.454370017263054	1.03121499364429	0.00975108127229928	0.00923250656599828	-0.261920090672558	-0.260914074745136	-0.262787710726012	0.0217292004495433	0.0231218540748441	0.0205281320956247	0.0580397373634788	0.0594810391212946	0.0567967491959743	0.000137513682639539	0.000195106768786042	0.000201910055483294
22	0.423750140311331	0.07	0.454385266808004	0.419483302409767	0.489287231206242	0.0728170615928411	0.48024348535945	0.44374752544583	0.51673944527307	1	0.84	1.17	0.30868073640986	0.334068145096371	0.359455553782881	0.427893921057394	0.463086003254366	0.498278085451337	0.443202466875181	0.479613795198384	0.515998442133216	0.454385266808004	1.02722933738683	-0.000488384042691262	-0.00262279447690297	-0.261920090672558	-0.260914074745136	-0.262787710726012	0.0217292004495433	0.0231218540748441	0.0205281320956247	0.0580397373634788	0.0594810391212946	0.0567967491959743	0.000137513682639539	0.000195106768786042	0.000201910055483294
22	0.423750140311331	0.07	0.454416348247397	0.419977613608575	0.488855082886218	0.0757111873391777	0.485954472738874	0.449793794191206	0.522115151286543	1	0.85	1.18	0.312478123810491	0.337599459707549	0.362720795604608	0.432938602144026	0.467744226021425	0.502549849898823	0.448392893417018	0.484448111946923	0.52046377324797	0.454416348247397	1.03113750464588	0.00719553198493008	0.00703997816350654	-0.261920090672558	-0.260914074745136	-0.262787710726012	0.0217292004495433	0.0231218540748441	0.0205281320956247	0.0580397373634788	0.0594810391212946	0.0567967491959743	0.000137513682639539	0.000195106768786042	0.000201910055483294
22	0.423750140311331	0.07	0.454452025023185	0.419930838309049	0.488973211737321	0.0742919663372268	0.479953099713022	0.443871809534994	0.51603438989105	1	0.85	1.18	0.308198003901314	0.333250691123559	0.358303378345804	0.426919469386717	0.461622743905838	0.496326018424958	0.44216611422767	0.478166918616558	0.514109555782038	0.454452025023185	1.02889274534237	-0.00462673348463635	-0.00587181961904007	-0.261920090672558	-0.260914074745136	-0.262787710726012	0.0217292004495433	0.0231218540748441	0.0205281320956247	0.0580397373634788	0.0594810391212946	0.0567967491959743	0.000137513682639539	0.000195106768786042	0.000201910055483294
22	0.423750140311331	0.07	0.454457162586997	0.419717224141332	0.489197101032663	0.0744581820512936	0.486393438823488	0.449872100444788	0.522914777202189	1	0.85	1.19	0.312335472995182	0.33769136744974	0.363047261904298	0.432635315677423	0.46775734423356	0.502879372789697	0.448011335861618	0.484349152787281	0.5207707289845	0.454457162586997	1.03315944407625	-0.00135971936106435	-0.000292403170787848	-0.261920090672558	-0.260914074745136	-0.262787710726012	0.0217292004495433	0.0231218540748441	0.0205281320956247	0.0580397373634788	0.0594810391212946	0.0567967491959743	0.000137513682639539	0.000195106768786042	0.000201910055483294
22	0.423750140311331	0.07	0.454474228450868	0.420297269408344	0.488651187493392	0.0747286992035531	0.480689636464362	0.444667226756302	0.516712046172421	1	0.84	1.18	0.309144211630686	0.334187926975912	0.359231642321137	0.42844168736168	0.463149669127588	0.497857650893496	0.443599924858191	0.479566912574312	0.515483720409794	0.454474228450868	1.03094807577525	-0.00176710147437084	-0.00253910567921334	-0.261920090672558	-0.260914074745136	-0.262787710726012	0.0217292004495433	0.0231218540748441	0.0205281320956247	0.0580397373634788	0.0594810391212946	0.0567967491959743	0.000137513682639539	0.000195106768786042	0.000201910055483294
22	0.423750140311331	0.07	0.454508113491057	0.419910761331966	0.489105465650148	0.0741454697817821	0.482463139201794	0.446154466468575	0.518771811935013	1	0.85	1.19	0.309758462875568	0.334967038604768	0.360175614333969	0.429067911882383	0.463986056972746	0.498904202063109	0.444266484548386	0.480397612579213	0.516600055055298	0.454508113491057	1.03182843659757	0.010377117310435	0.01054501727909	-0.261920090672558	-0.260914074745136	-0.262787710726012	0.0217292004495433	0.0231218540748441	0.0205281320956247	0.0580397373634788	0.0594810391212946	0.0567967491959743	0.000137513682639539	0.000195106768786042	0.000201910055483294
22	0.423750140311331	0.07	0.454560932010063	0.41958830551234	0.489533558507786	0.0728895050232192	0.479352296152038	0.44294359148567	0.515761000818406	1	0.84	1.19	0.307722043238659	0.333015920849642	0.358309798460625	0.4263505804729	0.46139538678042	0.49644019308794	0.44134625853851	0.477714669913619	0.514042698142684	0.454560932010063	1.02889182543067	-0.00688522581557698	-0.00819649352185946	-0.261920090672558	-0.260914074745136	-0.262787710726012	0.0217292004495433	0.0231218540748441	0.0205281320956247	0.0580397373634788	0.0594810391212946	0.0567967491959743	0.000137513682639539	0.000195106768786042	0.000201910055483294
22	0.423750140311331	0.07	0.454583860836904	0.420138805360081	0.489028916313727	0.0748493423467157	0.484402856765658	0.448133813452378	0.520671900078939	1	0.85	1.19	0.310290672834297	0.335403586689279	0.36051650054426	0.429355265450646	0.464104494926206	0.498853724401766	0.444609183775462	0.480670915432791	0.516663562302881	0.454583860836904	1.03448754823394	-0.0031155458496828	-0.00147719580781619	-0.261920090672558	-0.260914074745136	-0.262787710726012	0.0217292004495433	0.0231218540748441	0.0205281320956247	0.0580397373634788	0.0594810391212946	0.0567967491959743	0.000137513682639539	0.000195106768786042	0.000201910055483294
22	0.423750140311331	0.07	0.454646118967088	0.420422451359612	0.488869786574564	0.0767957890964492	0.485973041529158	0.450088324094284	0.521857758964032	1	0.84	1.18	0.312132951097315	0.337018739402932	0.36190452770855	0.432166025649248	0.466621831066069	0.501077636482891	0.447605705603119	0.48328750184825	0.518974044756777	0.454646118967088	1.03027542574639	-0.00146208429595967	-0.00209223860927701	-0.261920090672558	-0.260914074745136	-0.262787710726012	0.0217292004495433	0.0231218540748441	0.0205281320956247	0.0580397373634788	0.0594810391212946	0.0567967491959743	0.000137513682639539	0.000195106768786042	0.000201910055483294
22	0.423750140311331	0.07	0.454649289888262	0.420093628263081	0.489204951513443	0.0761187564426189	0.489073247840092	0.452786060371567	0.525360435308617	1	0.84	1.18	0.314011437142806	0.339176946605512	0.364342456068218	0.434770978592799	0.469614401098175	0.50445782360355	0.450210971443536	0.486325802020299	0.522404586496896	0.454649289888262	1.03248976054665	-0.00207683760190427	-0.00168028375611048	-0.261920090672558	-0.260914074745136	-0.262787710726012	0.0217292004495433	0.0231218540748441	0.0205281320956247	0.0580397373634788	0.0594810391212946	0.0567967491959743	0.000137513682639539	0.000195106768786042	0.000201910055483294
22	0.423750140311331	0.07	0.454650312250617	0.420493249680197	0.488807374821036	0.0765830573989107	0.481709748042783	0.446086364086146	0.51733313199942	1	0.84	1.18	0.309821660127521	0.334563272616429	0.359304885105337	0.429214699797038	0.463490753229036	0.497766806661034	0.444436763754382	0.479921736420856	0.515403039421925	0.454650312250617	1.03131984375156	-0.000910574739940426	-0.001164292464684	-0.261920090672558	-0.260914074745136	-0.262787710726012	0.0217292004495433	0.0231218540748441	0.0205281320956247	0.0580397373634788	0.0594810391212946	0.0567967491959743	0.000137513682639539	0.000195106768786042	0.000201910055483294
22	0.423750140311331	0.07	0.454720693647654	0.420591336569722	0.488850050725586	0.0757842564859684	0.482953300384741	0.447034692993664	0.518871907775819	1	0.85	1.19	0.309255084347912	0.334103294414116	0.358951504480319	0.42777588218468	0.462147071276667	0.496518260368653	0.442887530317268	0.478471746847643	0.514111000549374	0.454720693647654	1.03555214970884	0.00700362398411394	0.00850925817144094	-0.261920090672558	-0.260914074745136	-0.262787710726012	0.0217292004495433	0.0231218540748441	0.0205281320956247	0.0580397373634788	0.0594810391212946	0.0567967491959743	0.000137513682639539	0.000195106768786042	0.000201910055483294
22	0.423750140311331	0.07	0.454726200425879	0.419810686929843	0.489641713921916	0.0740767561455963	0.48557655460098	0.449015274561925	0.522137834640035	1	0.84	1.18	0.311840195025218	0.337231929658019	0.362623664290819	0.432002683900686	0.467178705738977	0.502354727577268	0.447358898088624	0.483844977325442	0.520217599537035	0.454726200425879	1.02767525900433	-0.00120012396347914	-0.00294765319765971	-0.261920090672558	-0.260914074745136	-0.262787710726012	0.0217292004495433	0.0231218540748441	0.0205281320956247	0.0580397373634788	0.0594810391212946	0.0567967491959743	0.000137513682639539	0.000195106768786042	0.000201910055483294
22	0.423750140311331	0.07	0.454757996457066	0.42002627372781	0.489489719186322	0.0756289728224652	0.487474239764579	0.451179147900225	0.523769331628934	1	0.85	1.19	0.312127533516286	0.337236622788456	0.362345712060625	0.431752037716173	0.466484316334236	0.501216594952299	0.447038607488638	0.48303808348376	0.518964755778874	0.454757996457066	1.03278954379462	-0.00298028728807588	-0.00257324615057576	-0.261920090672558	-0.260914074745136	-0.262787710726012	0.0217292004495433	0.0231218540748441	0.0205281320956247	0.0580397373634788	0.0594810391212946	0.0567967491959743	0.000137513682639539	0.000195106768786042	0.000201910055483294
22	0.423750140311331	0.07	0.454804045142234	0.420122438642681	0.489485651641787	0.0743675423867261	0.477035977985946	0.441193677603468	0.512878278368423	0.99	0.84	1.18	0.307025412445279	0.331967966286244	0.356910520127208	0.425664489633528	0.46024520842912	0.494825927224713	0.440768450473451	0.476503231049246	0.512374318672914	0.454804045142234	1.02499826640874	0.000673636744270458	-0.00257180846987715	-0.261920090672558	-0.260914074745136	-0.262787710726012	0.0217292004495433	0.0231218540748441	0.0205281320956247	0.0580397373634788	0.0594810391212946	0.0567967491959743	0.000137513682639539	0.000195106768786042	0.000201910055483294
22	0.423750140311331	0.07	0.454818544702168	0.420564351366578	0.489072738037759	0.0775848183727415	0.488269991053734	0.452414799373439	0.52412518273403	1	0.85	1.19	0.312627434109975	0.337404069600361	0.362180705090748	0.432254545653656	0.4665119784577	0.500769411261745	0.447658709161927	0.483159562047272	0.51864883039023	0.454818544702168	1.03546292072057	0.00695575034867051	0.00888018050901608	-0.261920090672558	-0.260914074745136	-0.262787710726012	0.0217292004495433	0.0231218540748441	0.0205281320956247	0.0580397373634788	0.0594810391212946	0.0567967491959743	0.000137513682639539	0.000195106768786042	0.000201910055483294
22	0.423750140311331	0.07	0.454928075954662	0.420551823467175	0.489304328442148	0.0758696538379635	0.487230422688753	0.451015786199957	0.523445059177549	1	0.85	1.19	0.312163745399839	0.337229157544025	0.362294569688212	0.431881743240134	0.466559998006708	0.501238252773283	0.447168193283135	0.483103629961309	0.518968757365034	0.454928075954662	1.03423162341973	0.00313229539632179	0.00441704618129051	-0.261920090672558	-0.260914074745136	-0.262787710726012	0.0217292004495433	0.0231218540748441	0.0205281320956247	0.0580397373634788	0.0594810391212946	0.0567967491959743	0.000137513682639539	0.000195106768786042	0.000201910055483294
22	0.423750140311331	0.07	0.454990038040311	0.420027544605753	0.489952531474869	0.0729806088825442	0.483696941822207	0.446982986288619	0.520410897355796	1	0.85	1.19	0.310135084656763	0.335608729195309	0.361082373733856	0.429483217986733	0.464759790588551	0.500036363190368	0.444835963807645	0.481353891852644	0.517935388972725	0.454990038040311	1.03394290266656	-0.00335181376611262	-0.00195256836129961	-0.261920090672558	-0.260914074745136	-0.262787710726012	0.0217292004495433	0.0231218540748441	0.0205281320956247	0.0580397373634788	0.0594810391212946	0.0567967491959743	0.000137513682639539	0.000195106768786042	0.000201910055483294
22	0.423750140311331	0.07	0.455035516772051	0.420611940234779	0.489459093309322	0.0738150710634517	0.476029024748977	0.440118071356062	0.511939978141893	1	0.85	1.18	0.304244860629048	0.329069387775639	0.35389391492223	0.420725461110727	0.455054095648747	0.489382730186766	0.435769522157125	0.471315244159344	0.506837693133904	0.455035516772051	1.03198341474848	-0.00156128247960049	-0.00108260403189073	-0.261920090672558	-0.260914074745136	-0.262787710726012	0.0217292004495433	0.0231218540748441	0.0205281320956247	0.0580397373634788	0.0594810391212946	0.0567967491959743	0.000137513682639539	0.000195106768786042	0.000201910055483294
22	0.423750140311331	0.07	0.455049703324772	0.420544510031028	0.489554896618516	0.0761985765686856	0.487002228267918	0.450889192297995	0.523115264237841	1	0.85	1.19	0.3123621062419	0.337380102173147	0.362398098104394	0.432308945886313	0.466933835503525	0.501558725120737	0.447684291181468	0.483483175145455	0.519365493730927	0.455049703324772	1.03276196459865	-0.00394556765948409	-0.0035919862393277	-0.261920090672558	-0.260914074745136	-0.262787710726012	0.0217292004495433	0.0231218540748441	0.0205281320956247	0.0580397373634788	0.0594810391212946	0.0567967491959743	0.000137513682639539	0.000195106768786042	0.000201910055483294
22	0.423750140311331	0.07	0.455117647472473	0.420991851017748	0.489243443927198	0.0768657229886935	0.4839543822216	0.448236337643475	0.519672426799725	1	0.84	1.19	0.310251555414651	0.334974180414205	0.359696805413759	0.429242379014332	0.463446875930084	0.497651372845836	0.444457472953495	0.479849096107457	0.515281999690738	0.455117647472473	1.03434677306781	-0.00219492682914927	-0.00125913101232219	-0.261920090672558	-0.260914074745136	-0.262787710726012	0.0217292004495433	0.0231218540748441	0.0205281320956247	0.0580397373634788	0.0594810391212946	0.0567967491959743	0.000137513682639539	0.000195106768786042	0.000201910055483294
22	0.423750140311331	0.07	0.455142175473607	0.420591571474479	0.489692779472735	0.0757289056893112	0.488761501540541	0.452396550835656	0.525126452245425	1	0.84	1.18	0.313286290641513	0.338469153982647	0.363652017323781	0.433523894014541	0.468371805666625	0.503219717318708	0.448930408945409	0.485054898776148	0.521065516195288	0.455142175473607	1.0332953115991	-0.0100390393110445	-0.00939773723296854	-0.261920090672558	-0.260914074745136	-0.262787710726012	0.0217292004495433	0.0231218540748441	0.0205281320956247	0.0580397373634788	0.0594810391212946	0.0567967491959743	0.000137513682639539	0.000195106768786042	0.000201910055483294
22	0.423750140311331	0.07	0.455147894894275	0.420878065591253	0.489417724197296	0.076713843062525	0.485907654290242	0.450007013494834	0.52180829508565	0.99	0.84	1.18	0.313628318735108	0.338648945695416	0.363669572655725	0.435071997334501	0.469781153032196	0.50449030872989	0.450535618036132	0.486398534536977	0.522373381499722	0.455147894894275	1.02776761578377	-0.00125669537931877	-0.00317572138056035	-0.261920090672558	-0.260914074745136	-0.262787710726012	0.0217292004495433	0.0231218540748441	0.0205281320956247	0.0580397373634788	0.0594810391212946	0.0567967491959743	0.000137513682639539	0.000195106768786042	0.000201910055483294
22	0.423750140311331	0.07	0.455229320158606	0.420455845440571	0.490002794876641	0.07470932837551	0.482730599766559	0.446550174036997	0.51891102549612	0.99	0.84	1.18	0.311015889156076	0.336215044665514	0.361414200174953	0.431338511951649	0.466286457117321	0.501234402282993	0.44663532770908	0.482806805853229	0.518921382566199	0.455229320158606	1.02709034462282	-0.00190644180685987	-0.00410133268013473	-0.261920090672558	-0.260914074745136	-0.262787710726012	0.0217292004495433	0.0231218540748441	0.0205281320956247	0.0580397373634788	0.0594810391212946	0.0567967491959743	0.000137513682639539	0.000195106768786042	0.000201910055483294
22	0.423750140311331	0.07	0.455230542260275	0.420672378151551	0.489788706368998	0.0748013685372732	0.484868993271455	0.44855246713224	0.521185519410671	1	0.85	1.18	0.310304693857762	0.335428150646785	0.360551607435808	0.429227550635024	0.463979457501056	0.498731364367087	0.44450368660723	0.48051976750825	0.516590557493251	0.455230542260275	1.03408213220944	0.0010934014548794	0.00231686139571008	-0.261920090672558	-0.260914074745136	-0.262787710726012	0.0217292004495433	0.0231218540748441	0.0205281320956247	0.0580397373634788	0.0594810391212946	0.0567967491959743	0.000137513682639539	0.000195106768786042	0.000201910055483294
22	0.423750140311331	0.07	0.455316062129086	0.41995041135033	0.490681712907842	0.0719161406937227	0.482305343238032	0.445405912655734	0.519204773820331	1	0.85	1.19	0.308517116995872	0.33407606360743	0.359635010218988	0.426962726723978	0.462334240770666	0.497705754817355	0.44214179562136	0.478816160791134	0.515418743042417	0.455316062129086	1.03129305208651	0.0133202265044546	0.0134385292930415	-0.261920090672558	-0.260914074745136	-0.262787710726012	0.0217292004495433	0.0231218540748441	0.0205281320956247	0.0580397373634788	0.0594810391212946	0.0567967491959743	0.000137513682639539	0.000195106768786042	0.000201910055483294
22	0.423750140311331	0.07	0.455321412346334	0.420935071966207	0.48970775272646	0.0748398164116551	0.479690621986604	0.443771930582932	0.515609313390275	1	0.84	1.18	0.307783156414424	0.332694980377638	0.357606804340851	0.426159850178047	0.460653028074795	0.495146205971542	0.441330158549749	0.477057358935812	0.512733629584697	0.455321412346334	1.03101825218258	0.0013802098304975	0.0012062307675744	-0.261920090672558	-0.260914074745136	-0.262787710726012	0.0217292004495433	0.0231218540748441	0.0205281320956247	0.0580397373634788	0.0594810391212946	0.0567967491959743	0.000137513682639539	0.000195106768786042	0.000201910055483294
22	0.423750140311331	0.07	0.455325324957881	0.420786971221755	0.489863678694008	0.0755599599912702	0.484209458761654	0.448139640763072	0.520279276760235	1	0.85	1.18	0.310807827573949	0.335824096507528	0.360840365441108	0.43034537770037	0.464982972856541	0.499620568012712	0.445677794398072	0.481513359231794	0.517462318352998	0.455325324957881	1.03133296275499	-0.00351101570247535	-0.00352398102598602	-0.261920090672558	-0.260914074745136	-0.262787710726012	0.0217292004495433	0.0231218540748441	0.0205281320956247	0.0580397373634788	0.0594810391212946	0.0567967491959743	0.000137513682639539	0.000195106768786042	0.000201910055483294
22	0.423750140311331	0.07	0.455329992628741	0.420978353942904	0.489681631314577	0.0759661226576901	0.48701206716791	0.450838540055922	0.523185594279897	1.01	0.85	1.19	0.310898524972178	0.33584381075179	0.360789096531402	0.429524430080107	0.463987796088781	0.498451162097456	0.444858345925305	0.480518043777737	0.516168777026678	0.455329992628741	1.03753934955393	0.00818395990996299	0.0111888826756975	-0.261920090672558	-0.260914074745136	-0.262787710726012	0.0217292004495433	0.0231218540748441	0.0205281320956247	0.0580397373634788	0.0594810391212946	0.0567967491959743	0.000137513682639539	0.000195106768786042	0.000201910055483294
22	0.423750140311331	0.07	0.455337917333351	0.420555213557769	0.490120621108933	0.0740574782123407	0.484110180394605	0.447654186910334	0.520566173878876	1	0.84	1.19	0.310145386421098	0.33540295915728	0.360660531893463	0.429254041301266	0.464211566530245	0.499169091759223	0.444491279299336	0.480669706974287	0.516850122121095	0.455337917333351	1.03252891584744	-0.00209498143462717	-0.0015879822533911	-0.261920090672558	-0.260914074745136	-0.262787710726012	0.0217292004495433	0.0231218540748441	0.0205281320956247	0.0580397373634788	0.0594810391212946	0.0567967491959743	0.000137513682639539	0.000195106768786042	0.000201910055483294
22	0.423750140311331	0.07	0.45537675809164	0.420779848296545	0.489973667886735	0.0757985536756313	0.488335294377719	0.452020119125201	0.524650469630236	1	0.84	1.18	0.314401914401334	0.339660879960894	0.364919845520453	0.435806664792062	0.470819255467822	0.505831846143582	0.451353675147859	0.487617912865621	0.523859254833844	0.45537675809164	1.02924607523716	-0.000378479673207399	-0.0015584565630758	-0.261920090672558	-0.260914074745136	-0.262787710726012	0.0217292004495433	0.0231218540748441	0.0205281320956247	0.0580397373634788	0.0594810391212946	0.0567967491959743	0.000137513682639539	0.000195106768786042	0.000201910055483294
22	0.423750140311331	0.07	0.45538246664992	0.42068614614711	0.49007878715273	0.0733770875735396	0.483516364347346	0.446923228551874	0.520109500142818	1.01	0.85	1.19	0.308500186211175	0.333759533870353	0.35901888152953	0.426371266987837	0.461281651312071	0.496192035636305	0.44158203914315	0.477686713922118	0.513908964630599	0.45538246664992	1.03626427397731	0.000903744815661072	0.003174114530005	-0.261920090672558	-0.260914074745136	-0.262787710726012	0.0217292004495433	0.0231218540748441	0.0205281320956247	0.0580397373634788	0.0594810391212946	0.0567967491959743	0.000137513682639539	0.000195106768786042	0.000201910055483294
22	0.423750140311331	0.07	0.455399015748476	0.420483082521767	0.490314948975185	0.0746796458790169	0.486666389873463	0.45018314529441	0.523149634452516	1	0.84	1.18	0.312965186084445	0.338328164569969	0.363691143055493	0.43372972902963	0.468879574044475	0.504029419059321	0.449217260945671	0.485579931897205	0.522039865592628	0.455399015748476	1.02727839068378	0.00427193184176002	0.00234963218401547	-0.261920090672558	-0.260914074745136	-0.262787710726012	0.0217292004495433	0.0231218540748441	0.0205281320956247	0.0580397373634788	0.0594810391212946	0.0567967491959743	0.000137513682639539	0.000195106768786042	0.000201910055483294
22	0.423750140311331	0.07	0.455431650463028	0.420891488660616	0.48997181226544	0.0764192004741154	0.492861689607641	0.456371305705026	0.529352073510256	1	0.84	1.19	0.315929359851945	0.341190333719036	0.366451307586127	0.43712293021519	0.472074258961739	0.507025587708289	0.452533533994376	0.48866723920147	0.524896123360561	0.455431650463028	1.03537077916503	0.0058564039620139	0.00775123285457202	-0.261920090672558	-0.260914074745136	-0.262787710726012	0.0217292004495433	0.0231218540748441	0.0205281320956247	0.0580397373634788	0.0594810391212946	0.0567967491959743	0.000137513682639539	0.000195106768786042	0.000201910055483294
22	0.423750140311331	0.07	0.455464873365537	0.421094285738777	0.489835460992296	0.0778186473416746	0.491958052679909	0.45589092386528	0.528025181494539	1	0.85	1.19	0.316123403261405	0.341133033657375	0.366142664053345	0.43767305348193	0.472298902719696	0.506924751957461	0.45322747214549	0.488994744719402	0.524850993323941	0.455464873365537	1.03328148200553	0.000120708366495899	0.000850685847633031	-0.261920090672558	-0.260914074745136	-0.262787710726012	0.0217292004495433	0.0231218540748441	0.0205281320956247	0.0580397373634788	0.0594810391212946	0.0567967491959743	0.000137513682639539	0.000195106768786042	0.000201910055483294
22	0.423750140311331	0.07	0.455470142195749	0.420964168394393	0.489976115997105	0.075946157442778	0.485977234062084	0.449875436317009	0.522079031807158	1	0.85	1.18	0.311466670451286	0.336461381949694	0.361456093448102	0.430966547854837	0.465550936975795	0.500135326096753	0.446438942137855	0.482259276241509	0.518084496476995	0.455470142195749	1.03253903676174	-0.00162251362124723	-0.0010929807458295	-0.261920090672558	-0.260914074745136	-0.262787710726012	0.0217292004495433	0.0231218540748441	0.0205281320956247	0.0580397373634788	0.0594810391212946	0.0567967491959743	0.000137513682639539	0.000195106768786042	0.000201910055483294
22	0.423750140311331	0.07	0.45548240534961	0.421082508529969	0.48988230216925	0.0746808199134299	0.481683581131015	0.44557418261078	0.51779297965125	1.01	0.85	1.19	0.307392108913629	0.332303211477293	0.357214314040957	0.424745890068235	0.459167360640068	0.493588831211902	0.439785127750209	0.475466837507933	0.511100764342295	0.45548240534961	1.0371398364597	0.00489731339414656	0.00772190030901948	-0.261920090672558	-0.260914074745136	-0.262787710726012	0.0217292004495433	0.0231218540748441	0.0205281320956247	0.0580397373634788	0.0594810391212946	0.0567967491959743	0.000137513682639539	0.000195106768786042	0.000201910055483294
22	0.423750140311331	0.07	0.455539225733833	0.421133381488562	0.489945069979104	0.0760738652874078	0.482199356033358	0.446410758620845	0.517987953445871	1	0.84	1.18	0.309747691916976	0.334580058143363	0.359412424369749	0.428951910338699	0.463340837872318	0.497729765405937	0.444151235576912	0.479800854408407	0.515369084233967	0.455539225733833	1.02754751500275	-0.00256960212794187	-0.00462653323952015	-0.261920090672558	-0.260914074745136	-0.262787710726012	0.0217292004495433	0.0231218540748441	0.0205281320956247	0.0580397373634788	0.0594810391212946	0.0567967491959743	0.000137513682639539	0.000195106768786042	0.000201910055483294
22	0.423750140311331	0.07	0.455546928470496	0.421142146552158	0.489951710388834	0.0739620072525753	0.478444287844972	0.442389860687662	0.514498715002282	1	0.84	1.18	0.305992472094615	0.3309306189108	0.355868765726985	0.423236576905782	0.45773002643611	0.492223475966438	0.438349393391118	0.473951576678046	0.509764783234845	0.455546928470496	1.03075065666828	-0.00495219256762287	-0.00547610236709912	-0.261920090672558	-0.260914074745136	-0.262787710726012	0.0217292004495433	0.0231218540748441	0.0205281320956247	0.0580397373634788	0.0594810391212946	0.0567967491959743	0.000137513682639539	0.000195106768786042	0.000201910055483294
22	0.423750140311331	0.07	0.45561022955203	0.421333178630769	0.48988728047329	0.0764537345505736	0.484378129899816	0.448524620619853	0.520231639179779	1	0.84	1.18	0.31165087411421	0.336563168765327	0.361475463416445	0.431821675489822	0.466340009016457	0.500858342543092	0.447094214059266	0.482865766701279	0.518553819515884	0.45561022955203	1.02747204013209	-0.00382010921450262	-0.00588275465375529	-0.261920090672558	-0.260914074745136	-0.262787710726012	0.0217292004495433	0.0231218540748441	0.0205281320956247	0.0580397373634788	0.0594810391212946	0.0567967491959743	0.000137513682639539	0.000195106768786042	0.000201910055483294
22	0.423750140311331	0.07	0.455684024356998	0.420889433202292	0.490478615511704	0.0733852041768881	0.483603717481873	0.447006155047695	0.520201279916052	1	0.85	1.18	0.309829711974555	0.335196280420894	0.360562848867234	0.428888403372455	0.4640026181153	0.499116832858145	0.444167490305825	0.480531755684052	0.516940667511873	0.455684024356998	1.03139153560115	1.17422283467714e-05	8.88557532974839e-05	-0.261920090672558	-0.260914074745136	-0.262787710726012	0.0217292004495433	0.0231218540748441	0.0205281320956247	0.0580397373634788	0.0594810391212946	0.0567967491959743	0.000137513682639539	0.000195106768786042	0.000201910055483294
22	0.423750140311331	0.07	0.455689119679214	0.421096808615596	0.490281430742832	0.0760997536679075	0.485502808513137	0.449475664931888	0.521529952094387	1	0.84	1.18	0.311856475607129	0.336852930142978	0.361849384678827	0.431862690831367	0.466478089136243	0.50109348744112	0.447254807976255	0.483080556232479	0.518850779126402	0.455689119679214	1.02857249315301	0.0057763863974798	0.00443134024226474	-0.261920090672558	-0.260914074745136	-0.262787710726012	0.0217292004495433	0.0231218540748441	0.0205281320956247	0.0580397373634788	0.0594810391212946	0.0567967491959743	0.000137513682639539	0.000195106768786042	0.000201910055483294
22	0.423750140311331	0.07	0.455698246097434	0.420915022329582	0.490481469865286	0.0771243347973856	0.493398775897598	0.457049888911312	0.529747662883884	1	0.85	1.19	0.316331545144138	0.341489191745979	0.36664683834782	0.437643341307647	0.472448837905369	0.507254334503092	0.45316946343657	0.489196151484108	0.52529416182789	0.455698246097434	1.03324344334932	0.00209969025844369	0.00283133668458619	-0.261920090672558	-0.260914074745136	-0.262787710726012	0.0217292004495433	0.0231218540748441	0.0205281320956247	0.0580397373634788	0.0594810391212946	0.0567967491959743	0.000137513682639539	0.000195106768786042	0.000201910055483294
22	0.423750140311331	0.07	0.455707905945073	0.421329480630868	0.490086331259279	0.074763610765652	0.480235286547767	0.444256007696686	0.516214565398847	1	0.84	1.18	0.308017495856166	0.332963128965054	0.357908762073941	0.42643007119304	0.460965668182457	0.495501265171875	0.441486151584196	0.477303268917903	0.513007128265224	0.455707905945073	1.03064876237048	0.00686123760208557	0.00657506047007152	-0.261920090672558	-0.260914074745136	-0.262787710726012	0.0217292004495433	0.0231218540748441	0.0205281320956247	0.0580397373634788	0.0594810391212946	0.0567967491959743	0.000137513682639539	0.000195106768786042	0.000201910055483294
22	0.423750140311331	0.07	0.455716025023609	0.421464863091295	0.489967186955924	0.0776071094420456	0.48402025454925	0.448482668599516	0.519557840498984	1	0.84	1.18	0.31164316217051	0.336337640768458	0.361032119366406	0.431822496166508	0.466039936765644	0.50025737736478	0.447077484646415	0.482487981624509	0.517895129138642	0.455716025023609	1.02746673533334	0.00065452415322853	-0.00179896783983508	-0.261920090672558	-0.260914074745136	-0.262787710726012	0.0217292004495433	0.0231218540748441	0.0205281320956247	0.0580397373634788	0.0594810391212946	0.0567967491959743	0.000137513682639539	0.000195106768786042	0.000201910055483294
22	0.423750140311331	0.07	0.455717576274487	0.420506099110477	0.490929053438497	0.0740058106270826	0.488207816784914	0.451429392612729	0.5249862409571	1	0.85	1.17	0.312955317014995	0.338452113600397	0.363948910185799	0.433247052534282	0.468544142467291	0.5038412324003	0.448869707536393	0.485467789707352	0.522086459459665	0.455717576274487	1.03043533280084	0.00099889506113074	0.00118654001711428	-0.261920090672558	-0.260914074745136	-0.262787710726012	0.0217292004495433	0.0231218540748441	0.0205281320956247	0.0580397373634788	0.0594810391212946	0.0567967491959743	0.000137513682639539	0.000195106768786042	0.000201910055483294
22	0.423750140311331	0.07	0.455727467388532	0.4208610761966	0.490593858580465	0.0757099094444521	0.494964348314396	0.458132893684353	0.531795802944439	1	0.85	1.18	0.317903420428791	0.343461169212325	0.36901891799586	0.440258192548049	0.475652616017477	0.511047039486905	0.456088312970618	0.492715173616363	0.529426033837295	0.455727467388532	1.03190972243551	0.00209194145650758	0.00251378680410326	-0.261920090672558	-0.260914074745136	-0.262787710726012	0.0217292004495433	0.0231218540748441	0.0205281320956247	0.0580397373634788	0.0594810391212946	0.0567967491959743	0.000137513682639539	0.000195106768786042	0.000201910055483294
22	0.423750140311331	0.07	0.455751277014262	0.420755792004255	0.49074676202427	0.0755161088912882	0.490716086617276	0.454150096704144	0.527282076530409	1	0.85	1.19	0.315054684301939	0.340421378026932	0.365788071751925	0.436267505509273	0.471393674856479	0.506519844203685	0.45177066338615	0.488146079282512	0.524495535148595	0.455751277014262	1.03256348894758	-0.00164660118435224	-0.00121877375107942	-0.261920090672558	-0.260914074745136	-0.262787710726012	0.0217292004495433	0.0231218540748441	0.0205281320956247	0.0580397373634788	0.0594810391212946	0.0567967491959743	0.000137513682639539	0.000195106768786042	0.000201910055483294
22	0.423750140311331	0.07	0.455753770183381	0.420569593383435	0.490937946983327	0.0728224147847129	0.484007283246242	0.447226752768454	0.520787813724031	1	0.84	1.18	0.310497985010704	0.336033757480225	0.361569529949746	0.430089621613684	0.465460771344819	0.500831921075955	0.445340219171295	0.481991214080192	0.518596962813941	0.455753770183381	1.02854618231237	-0.00537489377152669	-0.00646722136798068	-0.261920090672558	-0.260914074745136	-0.262787710726012	0.0217292004495433	0.0231218540748441	0.0205281320956247	0.0580397373634788	0.0594810391212946	0.0567967491959743	0.000137513682639539	0.000195106768786042	0.000201910055483294
22	0.423750140311331	0.07	0.45584031956491	0.420972163656203	0.490708475473617	0.0760522289165317	0.489241351490012	0.452924510646607	0.525558192333418	0.99	0.84	1.18	0.315239200222826	0.340516021399386	0.365792842575945	0.437079284962158	0.472125608256208	0.507171931550258	0.452508295635734	0.488722525516377	0.525039590106848	0.45584031956491	1.02698784147412	-0.00108959045807699	-0.00355943842849831	-0.261920090672558	-0.260914074745136	-0.262787710726012	0.0217292004495433	0.0231218540748441	0.0205281320956247	0.0580397373634788	0.0594810391212946	0.0567967491959743	0.000137513682639539	0.000195106768786042	0.000201910055483294
22	0.423750140311331	0.07	0.455847546280851	0.421121175883138	0.490573916678565	0.0760780662047029	0.4905633095281	0.454155031649524	0.526971587406677	1	0.84	1.18	0.315146604768173	0.340410984460753	0.365675364153334	0.436442189406535	0.471430480634166	0.506418771861796	0.451930847534823	0.48809538025038	0.524377030678276	0.455847546280851	1.03013628321758	0.00301727865128779	0.00252445427303475	-0.261920090672558	-0.260914074745136	-0.262787710726012	0.0217292004495433	0.0231218540748441	0.0205281320956247	0.0580397373634788	0.0594810391212946	0.0567967491959743	0.000137513682639539	0.000195106768786042	0.000201910055483294
22	0.423750140311331	0.07	0.455886859364206	0.421313960171289	0.490459758557124	0.0762866962230572	0.489802969178084	0.453504962427397	0.526100975928771	1	0.85	1.19	0.313454094407914	0.338542593492795	0.363631092577676	0.433436576813029	0.468128333452125	0.502820090091222	0.448772943291303	0.484746567904847	0.52070101743775	0.455886859364206	1.03544016303102	0.00428084544551553	0.00614237563310205	-0.261920090672558	-0.260914074745136	-0.262787710726012	0.0217292004495433	0.0231218540748441	0.0205281320956247	0.0580397373634788	0.0594810391212946	0.0567967491959743	0.000137513682639539	0.000195106768786042	0.000201910055483294
22	0.423750140311331	0.07	0.455931974928643	0.420847985216178	0.491015964641108	0.0726182155644873	0.482369368264543	0.445657762307318	0.519080974221768	1	0.85	1.18	0.309756532518829	0.33527310762712	0.360789682735411	0.429249316206836	0.464609256247838	0.499969196288839	0.444539449574816	0.481214636271614	0.517791606863003	0.455931974928643	1.0287777708736	0.00048911532917697	-0.000666963153622824	-0.261920090672558	-0.260914074745136	-0.262787710726012	0.0217292004495433	0.0231218540748441	0.0205281320956247	0.0580397373634788	0.0594810391212946	0.0567967491959743	0.000137513682639539	0.000195106768786042	0.000201910055483294
22	0.423750140311331	0.07	0.455948899083889	0.421521145848528	0.490376652319249	0.0756260287635621	0.483731079467961	0.447713927725453	0.519748231210468	1	0.85	1.18	0.310693087291687	0.335687351211917	0.360681615132147	0.430283190091048	0.464898094810436	0.499512999529824	0.445716476551039	0.481553340242795	0.517407811682017	0.455948899083889	1.03107417777459	0.00178127071302202	0.00171817025805112	-0.261920090672558	-0.260914074745136	-0.262787710726012	0.0217292004495433	0.0231218540748441	0.0205281320956247	0.0580397373634788	0.0594810391212946	0.0567967491959743	0.000137513682639539	0.000195106768786042	0.000201910055483294
22	0.423750140311331	0.07	0.456008009908416	0.421823150173211	0.490192869643621	0.0774752860110946	0.485866101211776	0.450160103072235	0.521572099351317	1	0.84	1.19	0.312976583203973	0.337801398244963	0.362626213285953	0.433760250616136	0.468165438005702	0.502570625395269	0.449083925450923	0.484650984162608	0.520358583452939	0.456008009908416	1.03015702706652	0.0068145920019973	0.00579360301040981	-0.261920090672558	-0.260914074745136	-0.262787710726012	0.0217292004495433	0.0231218540748441	0.0205281320956247	0.0580397373634788	0.0594810391212946	0.0567967491959743	0.000137513682639539	0.000195106768786042	0.000201910055483294
22	0.423750140311331	0.07	0.456013883625106	0.421149241945005	0.490878525305207	0.0740714727888566	0.485112392830838	0.44858465479221	0.521640130869465	1	0.84	1.18	0.310974894195792	0.336297226001893	0.361619557807994	0.430500970307025	0.4655561744937	0.500611378680374	0.445802699901803	0.482116035892559	0.518350526650047	0.456013883625106	1.03320656618518	0.00873924255589909	0.00929585767870837	-0.261920090672558	-0.260914074745136	-0.262787710726012	0.0217292004495433	0.0231218540748441	0.0205281320956247	0.0580397373634788	0.0594810391212946	0.0567967491959743	0.000137513682639539	0.000195106768786042	0.000201910055483294
22	0.423750140311331	0.07	0.456065052493759	0.42103317453695	0.491096930450568	0.0719771615672494	0.479574025108401	0.44290031949296	0.516247730723841	1	0.85	1.18	0.306575050682957	0.331960544129106	0.357346037575254	0.424164830322882	0.459287171479676	0.494409512636469	0.43940728815716	0.475761466724411	0.512144239785294	0.456065052493759	1.03378973073358	0.0106934983563158	0.0120884092382809	-0.261920090672558	-0.260914074745136	-0.262787710726012	0.0217292004495433	0.0231218540748441	0.0205281320956247	0.0580397373634788	0.0594810391212946	0.0567967491959743	0.000137513682639539	0.000195106768786042	0.000201910055483294
22	0.423750140311331	0.07	0.456131125131486	0.421939604920585	0.490322645342386	0.0785077992132433	0.49109581509259	0.45526366805855	0.52692796212663	1	0.84	1.18	0.316180283836632	0.341065683692967	0.365951083549302	0.438015472147739	0.472490076431699	0.506964680715658	0.453536240544304	0.489182167695092	0.524918596869788	0.456131125131486	1.02863178454563	-0.00422016499096814	-0.00600101643966211	-0.261920090672558	-0.260914074745136	-0.262787710726012	0.0217292004495433	0.0231218540748441	0.0205281320956247	0.0580397373634788	0.0594810391212946	0.0567967491959743	0.000137513682639539	0.000195106768786042	0.000201910055483294
22	0.423750140311331	0.07	0.456173838012359	0.421049979583675	0.491297696441043	0.0749175741937515	0.487633536568195	0.451140576152542	0.524126496983849	1	0.85	1.18	0.312373328662857	0.337641345153453	0.362909361644049	0.432237479781695	0.467201360384848	0.502165240988001	0.447690854246826	0.483940993340737	0.520168933130497	0.456173838012359	1.03035602541948	0.00559953625532138	0.00536411427268825	-0.261920090672558	-0.260914074745136	-0.262787710726012	0.0217292004495433	0.0231218540748441	0.0205281320956247	0.0580397373634788	0.0594810391212946	0.0567967491959743	0.000137513682639539	0.000195106768786042	0.000201910055483294
22	0.423750140311331	0.07	0.456188620918128	0.421527687960154	0.490849553876101	0.0744943135259083	0.480899959798546	0.444800567320403	0.516999352276688	1	0.84	1.18	0.308726405576696	0.333782209238142	0.358838012899587	0.42758900454584	0.462291530640686	0.496994056735532	0.442829248385325	0.478734954293219	0.514691616803944	0.456188620918128	1.02987815643885	0.00131352338294532	0.000396486040138515	-0.261920090672558	-0.260914074745136	-0.262787710726012	0.0217292004495433	0.0231218540748441	0.0205281320956247	0.0580397373634788	0.0594810391212946	0.0567967491959743	0.000137513682639539	0.000195106768786042	0.000201910055483294
22	0.423750140311331	0.07	0.456246735054	0.421589203879663	0.490904266228337	0.0769242704785627	0.489998919694298	0.453849672016792	0.526148167371803	1	0.84	1.18	0.314875863514249	0.339955810200702	0.365035756887154	0.43603573096595	0.470766093477586	0.505496455989222	0.45152219834379	0.487442655647088	0.523446857601843	0.456246735054	1.03046887899268	0.00213883435127207	0.00165044314969288	-0.261920090672558	-0.260914074745136	-0.262787710726012	0.0217292004495433	0.0231218540748441	0.0205281320956247	0.0580397373634788	0.0594810391212946	0.0567967491959743	0.000137513682639539	0.000195106768786042	0.000201910055483294
22	0.423750140311331	0.07	0.456390347847	0.421239263566794	0.491541432127206	0.0707778384936149	0.475386230311383	0.438702381257578	0.512070079365188	1	0.85	1.19	0.303499776083892	0.328878120148973	0.354256464214054	0.419819630545654	0.454924523098583	0.490029415651511	0.434771750500272	0.471115756999463	0.507484315485046	0.456390347847	1.03186197505212	0.0032729668125365	0.00375336588331386	-0.261920090672558	-0.260914074745136	-0.262787710726012	0.0217292004495433	0.0231218540748441	0.0205281320956247	0.0580397373634788	0.0594810391212946	0.0567967491959743	0.000137513682639539	0.000195106768786042	0.000201910055483294
22	0.423750140311331	0.07	0.456421709142943	0.421790708707591	0.491052709578296	0.0770975779468224	0.489277204469108	0.453225178457385	0.525329230480832	1	0.84	1.18	0.314521222829872	0.339539972550035	0.364558722270199	0.435586745255312	0.470235713178402	0.504884681101491	0.451044353388074	0.486781895173735	0.522753259070786	0.456421709142943	1.03066451365249	-0.00734007279731844	-0.00815268171391373	-0.261920090672558	-0.260914074745136	-0.262787710726012	0.0217292004495433	0.0231218540748441	0.0205281320956247	0.0580397373634788	0.0594810391212946	0.0567967491959743	0.000137513682639539	0.000195106768786042	0.000201910055483294
22	0.423750140311331	0.07	0.456424068691364	0.421207318720537	0.491640818662191	0.0741113112395638	0.487147418432636	0.450477097240912	0.523817739624361	1	0.85	1.19	0.312013261526674	0.337412169898129	0.362811078269583	0.431792300772107	0.466941617916989	0.502090935061872	0.447155740112468	0.483554165049781	0.519925885104459	0.456424068691364	1.03180328487362	-0.00101543481408322	-0.000795103603487721	-0.261920090672558	-0.260914074745136	-0.262787710726012	0.0217292004495433	0.0231218540748441	0.0205281320956247	0.0580397373634788	0.0594810391212946	0.0567967491959743	0.000137513682639539	0.000195106768786042	0.000201910055483294
22	0.423750140311331	0.07	0.456495425621553	0.422327388567057	0.490663462676049	0.0777635088910997	0.486135672480033	0.450481703254977	0.521789641705089	1	0.84	1.18	0.313218983983718	0.338009114048863	0.362799244114008	0.434106301371551	0.468464217792284	0.502822134213018	0.449548161697653	0.485077028290401	0.520684496541269	0.456495425621553	1.02902460732707	-0.00176113168347293	-0.00366029976649258	-0.261920090672558	-0.260914074745136	-0.262787710726012	0.0217292004495433	0.0231218540748441	0.0205281320956247	0.0580397373634788	0.0594810391212946	0.0567967491959743	0.000137513682639539	0.000195106768786042	0.000201910055483294
22	0.423750140311331	0.07	0.456539312364949	0.4221114674103	0.490967157319597	0.0773639438396605	0.485548834627982	0.449838329383353	0.521259339872611	0.99	0.84	1.18	0.313343660149852	0.338218508930505	0.363093357711158	0.434587090031017	0.469086872606403	0.50358665518179	0.449994254895038	0.485667979182822	0.521358229464299	0.456539312364949	1.02557657869055	-0.00588338757314818	-0.00909795712068463	-0.261920090672558	-0.260914074745136	-0.262787710726012	0.0217292004495433	0.0231218540748441	0.0205281320956247	0.0580397373634788	0.0594810391212946	0.0567967491959743	0.000137513682639539	0.000195106768786042	0.000201910055483294
22	0.423750140311331	0.07	0.456601126030058	0.422125665730958	0.491076586329158	0.0757609053275711	0.484086374334122	0.448077494120762	0.520095254547482	1	0.84	1.18	0.310076338428244	0.334995022972688	0.359913707517131	0.428965140333262	0.463438093241279	0.497911046149297	0.444185796667834	0.479866173569414	0.515539494208855	0.456601126030058	1.0308193495365	-0.00347194523159306	-0.00397405018248045	-0.261920090672558	-0.260914074745136	-0.262787710726012	0.0217292004495433	0.0231218540748441	0.0205281320956247	0.0580397373634788	0.0594810391212946	0.0567967491959743	0.000137513682639539	0.000195106768786042	0.000201910055483294
22	0.423750140311331	0.07	0.456632469890443	0.422381883359262	0.490883056421625	0.0779353164086697	0.491674028762563	0.455656992005258	0.527691065519869	1	0.85	1.19	0.315107744239583	0.340015179889463	0.364922615539343	0.435811764890139	0.470260151792393	0.504708538694647	0.451244068606388	0.486932352749191	0.522593310141815	0.456632469890443	1.03581289180721	-0.00127159678417351	0.000593609646287905	-0.261920090672558	-0.260914074745136	-0.262787710726012	0.0217292004495433	0.0231218540748441	0.0205281320956247	0.0580397373634788	0.0594810391212946	0.0567967491959743	0.000137513682639539	0.000195106768786042	0.000201910055483294
22	0.423750140311331	0.07	0.456638553689236	0.422394797308002	0.490882310070471	0.0776818113798814	0.490208830464437	0.454235635389975	0.5261820255389	1	0.85	1.18	0.315586248922997	0.340579104636702	0.365571960350407	0.437256885162432	0.471885447965735	0.506514010769038	0.452880481792352	0.488718315513565	0.524527722485303	0.456638553689236	1.03328368220337	-0.00822066450708976	-0.007567925267483	-0.261920090672558	-0.260914074745136	-0.262787710726012	0.0217292004495433	0.0231218540748441	0.0205281320956247	0.0580397373634788	0.0594810391212946	0.0567967491959743	0.000137513682639539	0.000195106768786042	0.000201910055483294
22	0.423750140311331	0.07	0.456688872454469	0.421817795546491	0.491559949362448	0.0759360674117622	0.489118065080276	0.452780332045878	0.525455798114675	1	0.85	1.19	0.31298086549993	0.338099039436555	0.363217213373181	0.432796917619356	0.467530888460141	0.502264859300927	0.448238360005588	0.484229614283736	0.520151705386246	0.456688872454469	1.03518542188039	0.00805048564020189	0.00999228219180637	-0.261920090672558	-0.260914074745136	-0.262787710726012	0.0217292004495433	0.0231218540748441	0.0205281320956247	0.0580397373634788	0.0594810391212946	0.0567967491959743	0.000137513682639539	0.000195106768786042	0.000201910055483294
22	0.423750140311331	0.07	0.456711132064417	0.422290938562898	0.491131325565937	0.0761675081949564	0.484471725063436	0.448538404992186	0.520405045134686	1	0.84	1.19	0.310455175886843	0.335326368807575	0.360197561728308	0.42952118133037	0.463930993097535	0.498340804864701	0.444766746932194	0.480326095016315	0.515984622840888	0.456711132064417	1.03210041774588	0.00196344686799513	0.00184828034363906	-0.261920090672558	-0.260914074745136	-0.262787710726012	0.0217292004495433	0.0231218540748441	0.0205281320956247	0.0580397373634788	0.0594810391212946	0.0567967491959743	0.000137513682639539	0.000195106768786042	0.000201910055483294
22	0.423750140311331	0.07	0.456725021186769	0.422384742434519	0.491065299939019	0.0755274272365891	0.482420633305528	0.446475697505088	0.518365569105968	1	0.85	1.19	0.308903684926649	0.33377295146289	0.35864221799913	0.427308639536301	0.461710470813872	0.496112302091442	0.442433003521704	0.478096202015337	0.513748210822456	0.456725021186769	1.03507352989262	0.00295122494246385	0.00453815014139519	-0.261920090672558	-0.260914074745136	-0.262787710726012	0.0217292004495433	0.0231218540748441	0.0205281320956247	0.0580397373634788	0.0594810391212946	0.0567967491959743	0.000137513682639539	0.000195106768786042	0.000201910055483294
22	0.423750140311331	0.07	0.456754860461249	0.42231795571039	0.491191765212109	0.0767100833576121	0.489300284227551	0.453148023963263	0.52545254449184	1	0.85	1.19	0.313732467417883	0.338762120457633	0.363791773497382	0.434101688192709	0.468734427127441	0.503367166062174	0.449514945336606	0.485365305301162	0.521213393326528	0.456754860461249	1.03529229347108	-0.00444811881607544	-0.00272589868194013	-0.261920090672558	-0.260914074745136	-0.262787710726012	0.0217292004495433	0.0231218540748441	0.0205281320956247	0.0580397373634788	0.0594810391212946	0.0567967491959743	0.000137513682639539	0.000195106768786042	0.000201910055483294
22	0.423750140311331	0.07	0.45675960178746	0.421424271320711	0.492094932254209	0.0728317278932289	0.483261957916825	0.446540598441854	0.519983317391796	1	0.85	1.18	0.309604929485187	0.335065355593182	0.360525781701177	0.428629615213286	0.463878061237652	0.499126507262018	0.443889182556452	0.480457781238636	0.516918323043701	0.45675960178746	1.0288870960101	0.00304967793572203	0.0021102793891538	-0.261920090672558	-0.260914074745136	-0.262787710726012	0.0217292004495433	0.0231218540748441	0.0205281320956247	0.0580397373634788	0.0594810391212946	0.0567967491959743	0.000137513682639539	0.000195106768786042	0.000201910055483294
22	0.423750140311331	0.07	0.456762070531897	0.421797957556348	0.491726183507446	0.0753926798380149	0.488385395995431	0.451960869886776	0.524809922104085	1	0.84	1.18	0.314091187360074	0.339404490826725	0.364717794293375	0.435231240641728	0.470307488928506	0.505383737215284	0.450679469413411	0.486948463108836	0.523328406988079	0.456762070531897	1.02815353867312	0.00102157814854369	-0.0006817786354536	-0.261920090672558	-0.260914074745136	-0.262787710726012	0.0217292004495433	0.0231218540748441	0.0205281320956247	0.0580397373634788	0.0594810391212946	0.0567967491959743	0.000137513682639539	0.000195106768786042	0.000201910055483294
22	0.423750140311331	0.07	0.456774812413366	0.421523673013606	0.492025951813126	0.0730465944893142	0.484352958690457	0.447607126254241	0.521098791126674	1	0.84	1.18	0.310812825181525	0.336328674512888	0.36184452384425	0.430552938898449	0.465898725906086	0.501244512913724	0.445906555133193	0.482457506907332	0.519103718759292	0.456774812413366	1.02774636657281	-0.00850013937875257	-0.010282279997432	-0.261920090672558	-0.260914074745136	-0.262787710726012	0.0217292004495433	0.0231218540748441	0.0205281320956247	0.0580397373634788	0.0594810391212946	0.0567967491959743	0.000137513682639539	0.000195106768786042	0.000201910055483294
22	0.423750140311331	0.07	0.456813050933092	0.42226005645071	0.491366045415474	0.077136735897579	0.491673519387746	0.455454887855301	0.527892150920191	1	0.84	1.18	0.315717406694785	0.340823850222712	0.365930293750639	0.43705551993523	0.471810999035027	0.506566478134824	0.45256582525985	0.488537725287849	0.524550333673221	0.456813050933092	1.03281173659293	0.000643942032038453	0.00111416272036687	-0.261920090672558	-0.260914074745136	-0.262787710726012	0.0217292004495433	0.0231218540748441	0.0205281320956247	0.0580397373634788	0.0594810391212946	0.0567967491959743	0.000137513682639539	0.000195106768786042	0.000201910055483294
22	0.423750140311331	0.07	0.456840017883564	0.422599363031778	0.49108067273535	0.0759626023215645	0.48625150919654	0.450133567953728	0.522369450439351	1	0.85	1.19	0.311451674860493	0.336442020156721	0.361432365452948	0.430842472799305	0.465412529834182	0.499982586869059	0.446123868049492	0.481919096367813	0.517763590427487	0.456840017883564	1.03739512779036	0.0042440328296598	0.00708101955403386	-0.261920090672558	-0.260914074745136	-0.262787710726012	0.0217292004495433	0.0231218540748441	0.0205281320956247	0.0580397373634788	0.0594810391212946	0.0567967491959743	0.000137513682639539	0.000195106768786042	0.000201910055483294
22	0.423750140311331	0.07	0.456848016456885	0.421958835302458	0.491737197611312	0.0737151921163005	0.481783015564952	0.445411414143268	0.518154616986637	1	0.84	1.18	0.309029436086153	0.334264297879071	0.359499159671989	0.427943932334853	0.462889166434096	0.49783440053334	0.44328241950639	0.479407682713988	0.515682707030889	0.456848016456885	1.02943700988369	-0.00290919746874545	-0.00366087825774485	-0.261920090672558	-0.260914074745136	-0.262787710726012	0.0217292004495433	0.0231218540748441	0.0205281320956247	0.0580397373634788	0.0594810391212946	0.0567967491959743	0.000137513682639539	0.000195106768786042	0.000201910055483294
22	0.423750140311331	0.07	0.45688542977153	0.42228775194593	0.491483107597131	0.0748158998123248	0.485670808608262	0.449298045238564	0.52204357197796	1	0.84	1.18	0.311396725915428	0.336605737051469	0.361814748187511	0.431046056424699	0.465941236534935	0.500836416645172	0.446317926981434	0.482436774107712	0.51858763341952	0.45688542977153	1.03225692401177	0.00286220459685679	0.00320167553584129	-0.261920090672558	-0.260914074745136	-0.262787710726012	0.0217292004495433	0.0231218540748441	0.0205281320956247	0.0580397373634788	0.0594810391212946	0.0567967491959743	0.000137513682639539	0.000195106768786042	0.000201910055483294
22	0.423750140311331	0.07	0.456906082098378	0.42232980310868	0.491482361088076	0.075569562147675	0.48528497186046	0.449137521027289	0.521432422693632	1	0.85	1.18	0.310721081411476	0.335728511179226	0.360735940946976	0.429809730017932	0.46440164308702	0.498993556156109	0.445132337907158	0.480922020286245	0.516767176175582	0.456906082098378	1.03128422582939	-0.00212242797306457	-0.00209608564379652	-0.261920090672558	-0.260914074745136	-0.262787710726012	0.0217292004495433	0.0231218540748441	0.0205281320956247	0.0580397373634788	0.0594810391212946	0.0567967491959743	0.000137513682639539	0.000195106768786042	0.000201910055483294
22	0.423750140311331	0.07	0.456916519311365	0.422121675650658	0.491711362972072	0.0756749333324069	0.490317701052973	0.453822893165235	0.526812508940712	1	0.84	1.18	0.314321647617111	0.339598266133946	0.364874884650781	0.434982044056746	0.469961738496019	0.504941432935292	0.450393001461495	0.486620008273786	0.522819111259386	0.456916519311365	1.03337391158282	-0.00831594094714213	-0.00760428184335063	-0.261920090672558	-0.260914074745136	-0.262787710726012	0.0217292004495433	0.0231218540748441	0.0205281320956247	0.0580397373634788	0.0594810391212946	0.0567967491959743	0.000137513682639539	0.000195106768786042	0.000201910055483294
22	0.423750140311331	0.07	0.456934142236208	0.422565906722908	0.491302377749508	0.0788307355726475	0.49006441738126	0.454387093723984	0.525741741038536	1	0.84	1.18	0.315551478624246	0.340327781448216	0.365104084272186	0.43713362807842	0.471456253315453	0.505778878552487	0.452643987802875	0.488191386965954	0.523706681544792	0.456934142236208	1.02908454904618	-0.00102146372429391	-0.00231231288913181	-0.261920090672558	-0.260914074745136	-0.262787710726012	0.0217292004495433	0.0231218540748441	0.0205281320956247	0.0580397373634788	0.0594810391212946	0.0567967491959743	0.000137513682639539	0.000195106768786042	0.000201910055483294
22	0.423750140311331	0.07	0.457029095903641	0.42273944186625	0.491318749941033	0.0772524730889119	0.49159296071475	0.455409669081491	0.52777625234801	1.01	0.85	1.19	0.314449550216774	0.33943325291766	0.364416955618546	0.434642333648083	0.469175615179562	0.503708896711042	0.450014712848643	0.48576473273997	0.521549097541697	0.457029095903641	1.03634703368278	5.77574315080134e-05	0.00228670494587234	-0.261920090672558	-0.260914074745136	-0.262787710726012	0.0217292004495433	0.0231218540748441	0.0205281320956247	0.0580397373634788	0.0594810391212946	0.0567967491959743	0.000137513682639539	0.000195106768786042	0.000201910055483294
22	0.423750140311331	0.07	0.457113519391598	0.422488680958055	0.49173835782514	0.0745354020288572	0.48204238127572	0.445868009552982	0.518216752998459	1	0.84	1.19	0.308061068472622	0.333054823049016	0.35804857762541	0.425918287639688	0.460474089200866	0.495029890762044	0.440972559525734	0.476796544350311	0.512537508946468	0.457113519391598	1.03363356479935	0.0062252112704813	0.00698561866296587	-0.261920090672558	-0.260914074745136	-0.262787710726012	0.0217292004495433	0.0231218540748441	0.0205281320956247	0.0580397373634788	0.0594810391212946	0.0567967491959743	0.000137513682639539	0.000195106768786042	0.000201910055483294
22	0.423750140311331	0.07	0.457114484177303	0.421887263684843	0.492341704669764	0.0745013942450577	0.489330758955106	0.452600383462162	0.526061134448051	1	0.85	1.19	0.313115576022421	0.338526187900426	0.363936799778431	0.433121325994354	0.468270896165023	0.503420466335691	0.448469499054368	0.484907962440373	0.521242580253102	0.457114484177303	1.03146243475704	-0.00530081012784119	-0.00524848579700104	-0.261920090672558	-0.260914074745136	-0.262787710726012	0.0217292004495433	0.0231218540748441	0.0205281320956247	0.0580397373634788	0.0594810391212946	0.0567967491959743	0.000137513682639539	0.000195106768786042	0.000201910055483294
22	0.423750140311331	0.07	0.457139417197896	0.422558305959105	0.491720528436687	0.075431939222148	0.484916352642446	0.44876073335513	0.521071971929763	1	0.85	1.19	0.310093452435913	0.335076968096786	0.360060483757658	0.428746169628441	0.463289261587678	0.497832353546916	0.444024067897197	0.479786588355993	0.515519845181629	0.457139417197896	1.03533784598525	0.000517859440373182	0.00241551565133705	-0.261920090672558	-0.260914074745136	-0.262787710726012	0.0217292004495433	0.0231218540748441	0.0205281320956247	0.0580397373634788	0.0594810391212946	0.0567967491959743	0.000137513682639539	0.000195106768786042	0.000201910055483294
22	0.423750140311331	0.07	0.457151328341447	0.422786731774708	0.491515924908185	0.0752805583594179	0.484032400932181	0.447903464210703	0.520161337653659	1	0.85	1.18	0.310613716741974	0.335668542644626	0.360723368547278	0.430060390981463	0.464750063854532	0.499439736727601	0.445397907934432	0.48128409729632	0.517234657150693	0.457151328341447	1.03293894459951	0.00636382467983873	0.00708843074312139	-0.261920090672558	-0.260914074745136	-0.262787710726012	0.0217292004495433	0.0231218540748441	0.0205281320956247	0.0580397373634788	0.0594810391212946	0.0567967491959743	0.000137513682639539	0.000195106768786042	0.000201910055483294
22	0.423750140311331	0.07	0.457175668203661	0.422611165786049	0.491740170621272	0.0744236490809958	0.483569549511111	0.447251145289985	0.519887953732237	1	0.84	1.18	0.310229716512158	0.33542148709642	0.360613257680682	0.429565321330323	0.464447572932692	0.49932982453506	0.444856667046467	0.48102303559939	0.517128952037963	0.457175668203661	1.03046481098654	0.0075361916922773	0.00707000765006181	-0.261920090672558	-0.260914074745136	-0.262787710726012	0.0217292004495433	0.0231218540748441	0.0205281320956247	0.0580397373634788	0.0594810391212946	0.0567967491959743	0.000137513682639539	0.000195106768786042	0.000201910055483294
22	0.423750140311331	0.07	0.457183215991832	0.422936297500385	0.491430134483278	0.0777124574445734	0.4876692659252	0.451890084190764	0.523448447659635	1	0.85	1.18	0.314253001560853	0.339134528389601	0.364016055218349	0.435568830927173	0.470055749106639	0.504542667286105	0.451186840288642	0.486883245367766	0.522631294214199	0.457183215991832	1.02829332242455	-0.00532506439331036	-0.00711443179404099	-0.261920090672558	-0.260914074745136	-0.262787710726012	0.0217292004495433	0.0231218540748441	0.0205281320956247	0.0580397373634788	0.0594810391212946	0.0567967491959743	0.000137513682639539	0.000195106768786042	0.000201910055483294
22	0.423750140311331	0.07	0.457197939255382	0.422353071737409	0.492042806773355	0.0730437929276218	0.479226591007406	0.442868922476276	0.515584259538537	1	0.84	1.18	0.307297129169156	0.332524925918653	0.35775272266815	0.425562006578207	0.460498850392173	0.495435694206139	0.440678671742695	0.476801900241283	0.512982125722437	0.457197939255382	1.02917403006607	-0.00593509764497246	-0.00717560855911201	-0.261920090672558	-0.260914074745136	-0.262787710726012	0.0217292004495433	0.0231218540748441	0.0205281320956247	0.0580397373634788	0.0594810391212946	0.0567967491959743	0.000137513682639539	0.000195106768786042	0.000201910055483294
22	0.423750140311331	0.07	0.457201964790243	0.422504716553498	0.491899213026987	0.0757547981157124	0.485231425368275	0.449135796116171	0.52132705462038	1	0.84	1.18	0.311278709434112	0.336295198849935	0.361311688265757	0.430879718179695	0.465508163950787	0.50013660972188	0.446137102041067	0.481980088546838	0.517839190443772	0.457201964790243	1.03036609802683	0.00336371368184693	0.00268229564614244	-0.261920090672558	-0.260914074745136	-0.262787710726012	0.0217292004495433	0.0231218540748441	0.0205281320956247	0.0580397373634788	0.0594810391212946	0.0567967491959743	0.000137513682639539	0.000195106768786042	0.000201910055483294
22	0.423750140311331	0.07	0.457251627783357	0.422776830469444	0.491726425097271	0.0761958778486555	0.486305997204066	0.45024389808692	0.522368096321211	1	0.85	1.18	0.312732479031479	0.33778065781614	0.362828836600801	0.433259717631986	0.467961475828151	0.502663234024316	0.448779262296651	0.484654339945725	0.520613355976702	0.457251627783357	1.02939305135661	-0.00388958309143745	-0.00520091364908022	-0.261920090672558	-0.260914074745136	-0.262787710726012	0.0217292004495433	0.0231218540748441	0.0205281320956247	0.0580397373634788	0.0594810391212946	0.0567967491959743	0.000137513682639539	0.000195106768786042	0.000201910055483294
22	0.423750140311331	0.07	0.457259735132145	0.42301421629926	0.49150525396503	0.0761245887564546	0.483749923837487	0.447859192984661	0.519640654690313	1	0.84	1.18	0.311194233497183	0.336132849589811	0.36107146568244	0.43119202792873	0.465747078405955	0.50030212888318	0.446485184509764	0.482308275300285	0.518083602196092	0.457259735132145	1.03003155941396	-0.00479136908663508	-0.0057611096193487	-0.261920090672558	-0.260914074745136	-0.262787710726012	0.0217292004495433	0.0231218540748441	0.0205281320956247	0.0580397373634788	0.0594810391212946	0.0567967491959743	0.000137513682639539	0.000195106768786042	0.000201910055483294
22	0.423750140311331	0.07	0.457264092169063	0.422705287658125	0.491822896680001	0.0764662620258782	0.489547234553499	0.453314324002737	0.525780145104262	1	0.84	1.18	0.315219584574506	0.340414735945165	0.365609887315823	0.436895738191347	0.471816329409641	0.506736920627934	0.452367748891762	0.488581281614413	0.524683920347326	0.457264092169063	1.02944886690637	-0.00320024612393155	-0.00427968521656332	-0.261920090672558	-0.260914074745136	-0.262787710726012	0.0217292004495433	0.0231218540748441	0.0205281320956247	0.0580397373634788	0.0594810391212946	0.0567967491959743	0.000137513682639539	0.000195106768786042	0.000201910055483294
22	0.423750140311331	0.07	0.457319439927027	0.422605932133931	0.492032947720122	0.0748270133808843	0.485884503491024	0.44949865705987	0.522270349922179	1	0.84	1.18	0.312432924005671	0.337723625578095	0.36301432715052	0.432961791494441	0.468009018017691	0.503056244540942	0.448340745798579	0.484664606351663	0.520979745469006	0.457319439927027	1.03033527878921	0.000802826542975737	0.000257422925601267	-0.261920090672558	-0.260914074745136	-0.262787710726012	0.0217292004495433	0.0231218540748441	0.0205281320956247	0.0580397373634788	0.0594810391212946	0.0567967491959743	0.000137513682639539	0.000195106768786042	0.000201910055483294
22	0.423750140311331	0.07	0.457425312949249	0.422987869429387	0.491862756469111	0.0773654003247414	0.492443324843331	0.456226122231321	0.528660527455342	1	0.84	1.18	0.316090853543933	0.341183512488174	0.366276171432415	0.437486355603313	0.472215914497009	0.506945473390705	0.453075002089425	0.489059297489523	0.525025676921156	0.457425312949249	1.03091107504828	0.00251461605843098	0.00239040044928044	-0.261920090672558	-0.260914074745136	-0.262787710726012	0.0217292004495433	0.0231218540748441	0.0205281320956247	0.0580397373634788	0.0594810391212946	0.0567967491959743	0.000137513682639539	0.000195106768786042	0.000201910055483294
22	0.423750140311331	0.07	0.457436674188439	0.422794385556987	0.49207896281989	0.0765098551148099	0.488061656680272	0.451949843045021	0.524173470315522	1	0.85	1.18	0.313323872680422	0.338359158059608	0.363394443438793	0.433761417234792	0.468419934551247	0.503078451867701	0.449192544484956	0.485051093734362	0.520948862744535	0.457436674188439	1.03115012648772	-0.00137302145167086	-0.00147535385973595	-0.261920090672558	-0.260914074745136	-0.262787710726012	0.0217292004495433	0.0231218540748441	0.0205281320956247	0.0580397373634788	0.0594810391212946	0.0567967491959743	0.000137513682639539	0.000195106768786042	0.000201910055483294
22	0.423750140311331	0.07	0.45744470137719	0.422237191698848	0.492652211055532	0.0743241467845057	0.489969475754626	0.453143802597292	0.526795148911961	1	0.84	1.18	0.314479391937008	0.340036213493014	0.365593035049021	0.435536656097176	0.470931447890735	0.506326239684294	0.451019806455296	0.487611852401542	0.524275560742166	0.45744470137719	1.02923622892532	0.00184057330086666	0.000858658661303072	-0.261920090672558	-0.260914074745136	-0.262787710726012	0.0217292004495433	0.0231218540748441	0.0205281320956247	0.0580397373634788	0.0594810391212946	0.0567967491959743	0.000137513682639539	0.000195106768786042	0.000201910055483294
22	0.423750140311331	0.07	0.457486208005283	0.422585740720375	0.49238667529019	0.0739042844997172	0.48076649867759	0.444521799961891	0.517011197393289	1	0.84	1.18	0.309152075154517	0.334359216451681	0.359566357748844	0.428511141314127	0.463450388870901	0.498389636427674	0.44375364782638	0.479941046138584	0.516161053353891	0.457486208005283	1.02845942326998	-0.000215875146281631	-0.0016554785483226	-0.261920090672558	-0.260914074745136	-0.262787710726012	0.0217292004495433	0.0231218540748441	0.0205281320956247	0.0580397373634788	0.0594810391212946	0.0567967491959743	0.000137513682639539	0.000195106768786042	0.000201910055483294
22	0.423750140311331	0.07	0.457507832171513	0.422955970370905	0.49205969397212	0.0769289426000024	0.492595593017864	0.456255973531022	0.528935212504705	1	0.85	1.19	0.315532664880111	0.340664033328118	0.365795401776126	0.436405155046742	0.471163707693761	0.50592226034078	0.451995814844073	0.488030174514865	0.523960734244716	0.457507832171513	1.03502771090677	-0.00237388722073502	-0.000401098497138329	-0.261920090672558	-0.260914074745136	-0.262787710726012	0.0217292004495433	0.0231218540748441	0.0205281320956247	0.0580397373634788	0.0594810391212946	0.0567967491959743	0.000137513682639539	0.000195106768786042	0.000201910055483294
22	0.423750140311331	0.07	0.457520393284113	0.422857126756765	0.492183659811461	0.074819509713306	0.486562152667342	0.450123585100755	0.523000720233929	1	0.85	1.18	0.311139766264001	0.336327265366332	0.361514764468662	0.430248531564124	0.465078166594946	0.499907801625768	0.445657788251724	0.481772679048737	0.517838696100626	0.457520393284113	1.03512381102078	-0.00542908990051862	-0.00372031578956293	-0.261920090672558	-0.260914074745136	-0.262787710726012	0.0217292004495433	0.0231218540748441	0.0205281320956247	0.0580397373634788	0.0594810391212946	0.0567967491959743	0.000137513682639539	0.000195106768786042	0.000201910055483294
22	0.423750140311331	0.07	0.457598648362302	0.42300449182371	0.492192804900895	0.0747789895015338	0.483292499316351	0.447088198064127	0.519496800568576	0.99	0.84	1.18	0.311073390922465	0.33626348720609	0.361453583489716	0.431247624449554	0.466169187974339	0.501090751499124	0.446502104131392	0.482640557866098	0.518737455113502	0.457598648362302	1.02984286079603	-0.00160418394526143	-0.00285714431100202	-0.261920090672558	-0.260914074745136	-0.262787710726012	0.0217292004495433	0.0231218540748441	0.0205281320956247	0.0580397373634788	0.0594810391212946	0.0567967491959743	0.000137513682639539	0.000195106768786042	0.000201910055483294
22	0.423750140311331	0.07	0.457617674888582	0.423144258995254	0.492091090781909	0.0753573810947763	0.484363337047559	0.448229632794976	0.520497041300142	1	0.84	1.18	0.311100371086129	0.33617950012898	0.361258629171831	0.430873714718273	0.465608284319929	0.500342853921585	0.446157219917536	0.482123323978234	0.5181629981281	0.457617674888582	1.0313027602449	-0.00412699708971389	-0.00440914152418405	-0.261920090672558	-0.260914074745136	-0.262787710726012	0.0217292004495433	0.0231218540748441	0.0205281320956247	0.0580397373634788	0.0594810391212946	0.0567967491959743	0.000137513682639539	0.000195106768786042	0.000201910055483294
22	0.423750140311331	0.07	0.45764540148992	0.422924860553494	0.492365942426346	0.0751584616466801	0.482890643025675	0.446815282451031	0.518966003600319	0.99	0.84	1.18	0.310869986843388	0.335969277999436	0.361068569155483	0.430958373102385	0.465753464749758	0.500548556397131	0.446308470320004	0.482282363377766	0.518392380372702	0.45764540148992	1.02707897939499	-0.00417773849882711	-0.00628120429925388	-0.261920090672558	-0.260914074745136	-0.262787710726012	0.0217292004495433	0.0231218540748441	0.0205281320956247	0.0580397373634788	0.0594810391212946	0.0567967491959743	0.000137513682639539	0.000195106768786042	0.000201910055483294
22	0.423750140311331	0.07	0.457670365595947	0.423061525241778	0.492279205950117	0.0759928471106269	0.488431181601242	0.452159151919106	0.524703211283378	1	0.85	1.18	0.313341953092198	0.338478121573981	0.363614290055763	0.433718536529582	0.468511267283615	0.503303998037648	0.449262878981686	0.485289445071762	0.521379597565341	0.457670365595947	1.03277036824985	-0.00672585357482541	-0.0056539172012836	-0.261920090672558	-0.260914074745136	-0.262787710726012	0.0217292004495433	0.0231218540748441	0.0205281320956247	0.0580397373634788	0.0594810391212946	0.0567967491959743	0.000137513682639539	0.000195106768786042	0.000201910055483294
22	0.423750140311331	0.07	0.457780320590931	0.422634320745208	0.492926320436655	0.0772795284620828	0.499945381390097	0.46315429816659	0.536736464613605	1	0.85	1.18	0.321676997757555	0.34722970285483	0.372782407952105	0.445639204316213	0.481038960118021	0.51643871591983	0.461576711640026	0.498247249299596	0.53492900838624	0.457780320590931	1.02910976590541	0.0111713009578646	0.0102129611758955	-0.261920090672558	-0.260914074745136	-0.262787710726012	0.0217292004495433	0.0231218540748441	0.0205281320956247	0.0580397373634788	0.0594810391212946	0.0567967491959743	0.000137513682639539	0.000195106768786042	0.000201910055483294
22	0.423750140311331	0.07	0.457798514483374	0.423004184742559	0.492592844224189	0.0758210022105489	0.487955858082077	0.451674712528056	0.524237003636097	1	0.84	1.18	0.313534435030157	0.33871934832729	0.363904261624424	0.434267910395232	0.469150840144174	0.504033769893116	0.449769902044134	0.485903535281606	0.522058563900901	0.457798514483374	1.02708644030692	-0.000932994762057172	-0.0030963675010676	-0.261920090672558	-0.260914074745136	-0.262787710726012	0.0217292004495433	0.0231218540748441	0.0205281320956247	0.0580397373634788	0.0594810391212946	0.0567967491959743	0.000137513682639539	0.000195106768786042	0.000201910055483294
22	0.423750140311331	0.07	0.457849930940009	0.423589639727131	0.492110222152887	0.0767058075348673	0.486804883241176	0.450835911498748	0.522773854983604	1	0.84	1.18	0.312202994263889	0.337111437429492	0.362019880595095	0.432023473729645	0.466491535661509	0.500959597593373	0.447383375772014	0.483121889594947	0.518749163151107	0.457849930940009	1.03333524306219	0.00826517290961601	0.00867576616056931	-0.261920090672558	-0.260914074745136	-0.262787710726012	0.0217292004495433	0.0231218540748441	0.0205281320956247	0.0580397373634788	0.0594810391212946	0.0567967491959743	0.000137513682639539	0.000195106768786042	0.000201910055483294
22	0.423750140311331	0.07	0.457862269845674	0.42237908774419	0.493345451947158	0.0724579831384827	0.483614164102778	0.446763963603735	0.520464364601821	1	0.84	1.18	0.310506387421781	0.336117724872613	0.361729062323444	0.430278228475885	0.465768644627205	0.501259060778524	0.445597421117332	0.482375019524092	0.519153688439619	0.457862269845674	1.02632253801011	-0.00627433311452101	-0.00865091607175614	-0.261920090672558	-0.260914074745136	-0.262787710726012	0.0217292004495433	0.0231218540748441	0.0205281320956247	0.0580397373634788	0.0594810391212946	0.0567967491959743	0.000137513682639539	0.000195106768786042	0.000201910055483294
22	0.423750140311331	0.07	0.457912091585926	0.422943488021523	0.492880695150329	0.074121406724106	0.483182818945173	0.446813610740176	0.51955202715017	1	0.85	1.18	0.309593578434165	0.334793512013516	0.359993445592867	0.428506650272279	0.463385730063877	0.498264809855475	0.443735625428322	0.47990687464428	0.515971316808599	0.457912091585926	1.02914348114755	-0.00101612216503649	-0.00187589047909992	-0.261920090672558	-0.260914074745136	-0.262787710726012	0.0217292004495433	0.0231218540748441	0.0205281320956247	0.0580397373634788	0.0594810391212946	0.0567967491959743	0.000137513682639539	0.000195106768786042	0.000201910055483294
22	0.423750140311331	0.07	0.457927802797924	0.423457153096631	0.492398452499218	0.0756941870165982	0.485896035999772	0.449735313295105	0.52205675870444	1	0.84	1.18	0.31205657499754	0.337147313801166	0.362238052604792	0.432150475090516	0.466897298465233	0.501644121839951	0.447460418771659	0.483397261144239	0.51938515398482	0.457927802797924	1.02996787873923	-0.00584833470308553	-0.00674896655767575	-0.261920090672558	-0.260914074745136	-0.262787710726012	0.0217292004495433	0.0231218540748441	0.0205281320956247	0.0580397373634788	0.0594810391212946	0.0567967491959743	0.000137513682639539	0.000195106768786042	0.000201910055483294
22	0.423750140311331	0.07	0.457933288629	0.423396433726897	0.492470143531102	0.0762428440873118	0.488670152591778	0.452444823033308	0.524895482150249	1	0.84	1.18	0.3139520781826	0.339088883642067	0.364225689101534	0.434783738350612	0.469595020095027	0.504406301839443	0.450201121561563	0.486250375486581	0.522351396225177	0.457933288629	1.03165586760646	-0.000129546011187748	-0.00027658753793929	-0.261920090672558	-0.260914074745136	-0.262787710726012	0.0217292004495433	0.0231218540748441	0.0205281320956247	0.0580397373634788	0.0594810391212946	0.0567967491959743	0.000137513682639539	0.000195106768786042	0.000201910055483294
22	0.423750140311331	0.07	0.458040316419434	0.423700387630259	0.492380245208609	0.0779733385676055	0.49073132461164	0.454792851333922	0.526669797889358	1	0.85	1.18	0.315224940378861	0.340134529575456	0.36504411877205	0.436355847397435	0.470837398537197	0.505318949676959	0.451969429407133	0.487656592463741	0.523396657625784	0.458040316419434	1.03172340530012	0.00192823960655977	0.00218466076964213	-0.261920090672558	-0.260914074745136	-0.262787710726012	0.0217292004495433	0.0231218540748441	0.0205281320956247	0.0580397373634788	0.0594810391212946	0.0567967491959743	0.000137513682639539	0.000195106768786042	0.000201910055483294
22	0.423750140311331	0.07	0.458040838385791	0.423486749443621	0.492594927327962	0.076333105696046	0.487268965588446	0.451170632954706	0.523367298222186	1	0.84	1.18	0.312630881216948	0.33764459602334	0.362658310829732	0.432720374776816	0.467342495289829	0.501964615802842	0.44814603083552	0.484018568121292	0.519911652757891	0.458040838385791	1.02884669444053	-0.004936448074283	-0.00623595076746513	-0.261920090672558	-0.260914074745136	-0.262787710726012	0.0217292004495433	0.0231218540748441	0.0205281320956247	0.0580397373634788	0.0594810391212946	0.0567967491959743	0.000137513682639539	0.000195106768786042	0.000201910055483294
22	0.423750140311331	0.07	0.458049678935007	0.423615556250723	0.492483801619291	0.075656415572488	0.486045458217618	0.449863847890606	0.52222706854463	1	0.84	1.18	0.312377928570984	0.337501833368648	0.362625738166312	0.432719957664811	0.467522720683804	0.502325483702798	0.448047561155073	0.484119994493787	0.52020878640847	0.458049678935007	1.03048674524337	-0.000816684058641806	-0.00124389644560069	-0.261920090672558	-0.260914074745136	-0.262787710726012	0.0217292004495433	0.0231218540748441	0.0205281320956247	0.0580397373634788	0.0594810391212946	0.0567967491959743	0.000137513682639539	0.000195106768786042	0.000201910055483294
22	0.423750140311331	0.07	0.458140027324636	0.423456463084648	0.492823591564625	0.0753900052277213	0.488578510941986	0.452138882956414	0.525018138927557	1	0.84	1.17	0.314203904117785	0.339526816632633	0.36484972914748	0.435381529076111	0.470470616852824	0.505559704629538	0.450922859166737	0.487332446893991	0.523571290973008	0.458140027324636	1.02688038268985	0.0018015282315114	-0.000399736059062996	-0.261920090672558	-0.260914074745136	-0.262787710726012	0.0217292004495433	0.0231218540748441	0.0205281320956247	0.0580397373634788	0.0594810391212946	0.0567967491959743	0.000137513682639539	0.000195106768786042	0.000201910055483294
22	0.423750140311331	0.07	0.458269424169557	0.423419461870039	0.493119386469075	0.0752942883213819	0.489415453716136	0.452888319530006	0.525942587902265	1	0.85	1.18	0.314186675689926	0.33952700434828	0.364867333006634	0.435069460097477	0.470159436729596	0.505249413361715	0.450517437523368	0.48686284827444	0.523232320876222	0.458269424169557	1.0328370837287	-0.00067098546964817	-2.66319830215125e-05	-0.261920090672558	-0.260914074745136	-0.262787710726012	0.0217292004495433	0.0231218540748441	0.0205281320956247	0.0580397373634788	0.0594810391212946	0.0567967491959743	0.000137513682639539	0.000195106768786042	0.000201910055483294
22	0.423750140311331	0.07	0.458337990263373	0.423987095833406	0.49268888469334	0.0771129141156989	0.488467694037949	0.452479194467735	0.524456193608163	1	0.84	1.19	0.313932929506483	0.338901978330728	0.363871027154974	0.434734193078572	0.469311321733448	0.503888450388324	0.450059086667743	0.485894044303492	0.521708582608662	0.458337990263373	1.03318690498161	-0.00406446745716601	-0.00364861181377512	-0.261920090672558	-0.260914074745136	-0.262787710726012	0.0217292004495433	0.0231218540748441	0.0205281320956247	0.0580397373634788	0.0594810391212946	0.0567967491959743	0.000137513682639539	0.000195106768786042	0.000201910055483294
22	0.423750140311331	0.07	0.458372402646934	0.423995633000397	0.492749172293472	0.0769588879749491	0.491710208374775	0.455443551516275	0.527976865233276	1.01	0.85	1.19	0.314054496372968	0.339062439985099	0.36407038359723	0.43387416285204	0.468423264121645	0.502972365391249	0.449354664800703	0.485191916817125	0.52096340894823	0.458372402646934	1.03743193030982	-0.00398590373712806	-0.000723872098596589	-0.261920090672558	-0.260914074745136	-0.262787710726012	0.0217292004495433	0.0231218540748441	0.0205281320956247	0.0580397373634788	0.0594810391212946	0.0567967491959743	0.000137513682639539	0.000195106768786042	0.000201910055483294
22	0.423750140311331	0.07	0.458476429896235	0.423716165024005	0.493236694768466	0.0768080507050237	0.490369910030359	0.454163654372991	0.526576165687726	1	0.84	1.18	0.315133874582872	0.340256575440995	0.365379276299117	0.436414536705897	0.471205819840123	0.505997102974349	0.451858375292485	0.487929568936464	0.52391582643384	0.458476429896235	1.02973839919016	0.00174262224717306	0.000601109466866754	-0.261920090672558	-0.260914074745136	-0.262787710726012	0.0217292004495433	0.0231218540748441	0.0205281320956247	0.0580397373634788	0.0594810391212946	0.0567967491959743	0.000137513682639539	0.000195106768786042	0.000201910055483294
22	0.423750140311331	0.07	0.45850905065298	0.423468667543574	0.493549433762387	0.0738113927833956	0.486234529184911	0.449552700239556	0.522916358130266	1	0.85	1.18	0.310839876061284	0.336203254274783	0.361566632488282	0.429884303108192	0.464961263972858	0.500038224837524	0.44520717250066	0.481560247738339	0.517941800222178	0.45850905065298	1.03353321946506	-0.00323939600309489	-0.0021049676052232	-0.261920090672558	-0.260914074745136	-0.262787710726012	0.0217292004495433	0.0231218540748441	0.0205281320956247	0.0580397373634788	0.0594810391212946	0.0567967491959743	0.000137513682639539	0.000195106768786042	0.000201910055483294
22	0.423750140311331	0.07	0.458534331971085	0.423747052402961	0.493321611539208	0.0768146274760853	0.493053722787122	0.456650997095357	0.529456448478886	1	0.85	1.18	0.316805862616181	0.342060591036169	0.367315319456156	0.438701122765356	0.473672943114544	0.508644763463732	0.454333826211106	0.490520400263332	0.526778517518629	0.458534331971085	1.03158419197951	0.00163664509076429	0.0016240760202024	-0.261920090672558	-0.260914074745136	-0.262787710726012	0.0217292004495433	0.0231218540748441	0.0205281320956247	0.0580397373634788	0.0594810391212946	0.0567967491959743	0.000137513682639539	0.000195106768786042	0.000201910055483294
22	0.423750140311331	0.07	0.458557140668562	0.423987766516163	0.493126514820962	0.0767308231418379	0.489840212708186	0.453653357494037	0.526027067922335	1	0.85	1.19	0.313972104207713	0.339016916262026	0.364061728316339	0.43437445121736	0.469023473681907	0.503672496146455	0.449826400701774	0.485723652067787	0.521529459028426	0.458557140668562	1.03337088373413	0.00289115644570895	0.00382485595106054	-0.261920090672558	-0.260914074745136	-0.262787710726012	0.0217292004495433	0.0231218540748441	0.0205281320956247	0.0580397373634788	0.0594810391212946	0.0567967491959743	0.000137513682639539	0.000195106768786042	0.000201910055483294
22	0.423750140311331	0.07	0.458588373431757	0.424111766198638	0.493064980664876	0.0768422729212844	0.487190943313954	0.451228082878286	0.523153803749622	1	0.85	1.18	0.312719496679095	0.337643228249269	0.362566959819444	0.43286912174046	0.467368773696435	0.501868425652409	0.448402606110529	0.48401003745634	0.51979657929879	0.458588373431757	1.03086280608805	-0.00438833741451542	-0.00466996991462902	-0.261920090672558	-0.260914074745136	-0.262787710726012	0.0217292004495433	0.0231218540748441	0.0205281320956247	0.0580397373634788	0.0594810391212946	0.0567967491959743	0.000137513682639539	0.000195106768786042	0.000201910055483294
22	0.423750140311331	0.07	0.458600960992919	0.423888314239744	0.493313607746095	0.0768762552715191	0.490656653807136	0.454446638240808	0.526866669373464	1	0.84	1.18	0.315596316963455	0.340742828321004	0.365889339678553	0.437197612751004	0.472033237071074	0.506868861391143	0.452740123129698	0.488761219969517	0.524835900892954	0.458600960992919	1.02932506749413	0.00221926076621612	0.000999642599663806	-0.261920090672558	-0.260914074745136	-0.262787710726012	0.0217292004495433	0.0231218540748441	0.0205281320956247	0.0580397373634788	0.0594810391212946	0.0567967491959743	0.000137513682639539	0.000195106768786042	0.000201910055483294
22	0.423750140311331	0.07	0.458609393006393	0.423793968564478	0.493424817448308	0.0753922959283242	0.487783295908346	0.451403575162526	0.524163016654165	1	0.84	1.18	0.312434783920395	0.337614669095678	0.362794554270961	0.432258134492626	0.467094877239488	0.50193161998635	0.447658464846901	0.483691347036491	0.51971357154684	0.458609393006393	1.03175325623435	0.00843518423604082	0.00857152337780315	-0.261920090672558	-0.260914074745136	-0.262787710726012	0.0217292004495433	0.0231218540748441	0.0205281320956247	0.0580397373634788	0.0594810391212946	0.0567967491959743	0.000137513682639539	0.000195106768786042	0.000201910055483294
22	0.423750140311331	0.07	0.458662069493838	0.423724841027007	0.493599297960668	0.0756473445493471	0.491982088729491	0.455356175460277	0.528608001998705	1	0.85	1.19	0.314535605050748	0.339834820064191	0.365134035077633	0.434826705464134	0.469801360601664	0.504776015739193	0.450317321792789	0.486550046908757	0.522798706800501	0.458662069493838	1.03684606395278	0.00082139543986428	0.00366600660574389	-0.261920090672558	-0.260914074745136	-0.262787710726012	0.0217292004495433	0.0231218540748441	0.0205281320956247	0.0580397373634788	0.0594810391212946	0.0567967491959743	0.000137513682639539	0.000195106768786042	0.000201910055483294
22	0.423750140311331	0.07	0.458704801542094	0.424318003163637	0.493091599920552	0.0780126687853009	0.490848944986763	0.454911686870949	0.526786203102577	1.01	0.85	1.19	0.313870935380832	0.338666211354985	0.363461487329138	0.433717846102475	0.467980826444945	0.502243806787416	0.449135323515187	0.484648192916825	0.520142222788059	0.458704801542094	1.03482750098296	0.006706581073201	0.00794186286902125	-0.261920090672558	-0.260914074745136	-0.262787710726012	0.0217292004495433	0.0231218540748441	0.0205281320956247	0.0580397373634788	0.0594810391212946	0.0567967491959743	0.000137513682639539	0.000195106768786042	0.000201910055483294
22	0.423750140311331	0.07	0.458772549793072	0.424206047086171	0.493339052499974	0.0754071329624331	0.486359081100064	0.450089440509636	0.522628721690492	1	0.84	1.19	0.31215429759533	0.337308685064898	0.362463072534465	0.432206591058908	0.467035174686133	0.501863758313357	0.447538936377004	0.483566459356936	0.519658632878158	0.458772549793072	1.03311292153235	0.00706755423961624	0.00759359536199791	-0.261920090672558	-0.260914074745136	-0.262787710726012	0.0217292004495433	0.0231218540748441	0.0205281320956247	0.0580397373634788	0.0594810391212946	0.0567967491959743	0.000137513682639539	0.000195106768786042	0.000201910055483294
22	0.423750140311331	0.07	0.458824630534815	0.424455884822004	0.493193376247626	0.0779677105874208	0.491110903191176	0.455143223824913	0.52707858255744	1.01	0.85	1.19	0.314021792230557	0.338837354773818	0.363652917317078	0.43392158177557	0.468212221526827	0.502502861278083	0.449297813309037	0.484793792756371	0.520285775560917	0.458824630534815	1.03607412927912	-0.0117012024233295	-0.00974994872785668	-0.261920090672558	-0.260914074745136	-0.262787710726012	0.0217292004495433	0.0231218540748441	0.0205281320956247	0.0580397373634788	0.0594810391212946	0.0567967491959743	0.000137513682639539	0.000195106768786042	0.000201910055483294
22	0.423750140311331	0.07	0.458826914934094	0.424308305957935	0.493345523910253	0.0756151918017205	0.484851655829376	0.448748270909178	0.520955040749573	0.99	0.84	1.17	0.312225926383491	0.337345606019136	0.362465285654782	0.432844062222861	0.467667897325763	0.502491732428666	0.448339470672671	0.484459978986198	0.520530298265316	0.458826914934094	1.02525985012431	0.00279720500267861	-0.000271219089193831	-0.261920090672558	-0.260914074745136	-0.262787710726012	0.0217292004495433	0.0231218540748441	0.0205281320956247	0.0580397373634788	0.0594810391212946	0.0567967491959743	0.000137513682639539	0.000195106768786042	0.000201910055483294
22	0.423750140311331	0.07	0.458851214628632	0.42452542233761	0.493177006919653	0.0775315318643349	0.492007412235269	0.455864312508563	0.528150511961975	1.01	0.85	1.18	0.314291684156294	0.339210229811307	0.364128775466319	0.434173751993125	0.468597120496468	0.503020488999812	0.449654186433147	0.485351826233114	0.520997319373191	0.458851214628632	1.0360833268634	0.00658854878282977	0.00882326334627008	-0.261920090672558	-0.260914074745136	-0.262787710726012	0.0217292004495433	0.0231218540748441	0.0205281320956247	0.0580397373634788	0.0594810391212946	0.0567967491959743	0.000137513682639539	0.000195106768786042	0.000201910055483294
22	0.423750140311331	0.07	0.458853734357935	0.424264594251972	0.493442874463898	0.0767390115702941	0.490796522632752	0.454541115452547	0.527051929812957	1	0.85	1.18	0.315913488110924	0.341111587371487	0.36630968663205	0.437772026160915	0.472689886220209	0.507607746279503	0.453403030694144	0.489536016571651	0.525715158218524	0.458853734357935	1.03194283017771	-0.00163998835259548	-0.00124960431097436	-0.261920090672558	-0.260914074745136	-0.262787710726012	0.0217292004495433	0.0231218540748441	0.0205281320956247	0.0580397373634788	0.0594810391212946	0.0567967491959743	0.000137513682639539	0.000195106768786042	0.000201910055483294
22	0.423750140311331	0.07	0.458866761058471	0.424439229728164	0.493294292388778	0.0771156499295099	0.487325850875398	0.451422168209272	0.523229533541524	1	0.84	1.18	0.313689007287467	0.33863813776145	0.363587268235433	0.434659019748331	0.469229452066531	0.503799884384731	0.45013074714363	0.485950668338221	0.521701990177118	0.458866761058471	1.02937937457892	-6.73285440898915e-05	-0.00112881672804526	-0.261920090672558	-0.260914074745136	-0.262787710726012	0.0217292004495433	0.0231218540748441	0.0205281320956247	0.0580397373634788	0.0594810391212946	0.0567967491959743	0.000137513682639539	0.000195106768786042	0.000201910055483294
22	0.423750140311331	0.07	0.458872748721787	0.424498963722639	0.493246533720935	0.0771736770947883	0.487920115252852	0.451987296981466	0.523852933524238	1	0.85	1.19	0.312909987427873	0.337786212464809	0.362662437501745	0.432953580343826	0.467373225378847	0.501792870413868	0.448294496872884	0.483954000383292	0.519638227812072	0.458872748721787	1.03280148654044	-0.00496040302116557	-0.0046063883806502	-0.261920090672558	-0.260914074745136	-0.262787710726012	0.0217292004495433	0.0231218540748441	0.0205281320956247	0.0580397373634788	0.0594810391212946	0.0567967491959743	0.000137513682639539	0.000195106768786042	0.000201910055483294
22	0.423750140311331	0.07	0.458896850502218	0.424410630007137	0.493383070997299	0.0767074170171718	0.488502513127737	0.45240851727314	0.524596508982335	1.01	0.85	1.18	0.312127033512522	0.337029110780239	0.361931188047955	0.431299131926813	0.465708981621264	0.500118831315714	0.446727803326056	0.482319943263714	0.51800461646186	0.458896850502218	1.03498995615236	0.00313151925136866	0.00498943651580985	-0.261920090672558	-0.260914074745136	-0.262787710726012	0.0217292004495433	0.0231218540748441	0.0205281320956247	0.0580397373634788	0.0594810391212946	0.0567967491959743	0.000137513682639539	0.000195106768786042	0.000201910055483294
22	0.423750140311331	0.07	0.459055348144289	0.424221393187627	0.493889303100951	0.0754251768987522	0.488067887273791	0.451675523531448	0.524460251016134	1	0.84	1.18	0.312693125709126	0.337887410937523	0.36308169616592	0.432652977366733	0.467512658058378	0.502372338750023	0.448086152716523	0.484200080140841	0.520328023291558	0.459055348144289	1.03073585290387	-0.00468096789035535	-0.00484127745644654	-0.261920090672558	-0.260914074745136	-0.262787710726012	0.0217292004495433	0.0231218540748441	0.0205281320956247	0.0580397373634788	0.0594810391212946	0.0567967491959743	0.000137513682639539	0.000195106768786042	0.000201910055483294
22	0.423750140311331	0.07	0.459077523752457	0.424584520584862	0.493570526920052	0.0767334320964335	0.491289297601933	0.454996059793306	0.52758253541056	1	0.85	1.19	0.315571352257918	0.340743232072195	0.365915111886472	0.436945380830547	0.47179878730415	0.506652193777754	0.452459740639598	0.488547507241952	0.524592149097661	0.459077523752457	1.03348528700807	0.00494056539331048	0.00554044558163296	-0.261920090672558	-0.260914074745136	-0.262787710726012	0.0217292004495433	0.0231218540748441	0.0205281320956247	0.0580397373634788	0.0594810391212946	0.0567967491959743	0.000137513682639539	0.000195106768786042	0.000201910055483294
22	0.423750140311331	0.07	0.459095557650649	0.423826493971367	0.494364621329931	0.0715804801371155	0.479002728570115	0.442263504226421	0.515741952913809	1	0.84	1.19	0.307336180416591	0.332866871448874	0.358397562481156	0.425862451233997	0.461239225455528	0.49661599967706	0.440875813668699	0.477488254458607	0.514159140120948	0.459095557650649	1.0299331918122	0.00910106926517309	0.00827894593768804	-0.261920090672558	-0.260914074745136	-0.262787710726012	0.0217292004495433	0.0231218540748441	0.0205281320956247	0.0580397373634788	0.0594810391212946	0.0567967491959743	0.000137513682639539	0.000195106768786042	0.000201910055483294
22	0.423750140311331	0.07	0.459224520684438	0.424610946614141	0.493838094754735	0.0770478080978284	0.493448051611057	0.457075977690336	0.529820125531778	1	0.85	1.18	0.316554654250857	0.341744666078958	0.36693467790706	0.438061508125506	0.472920495105911	0.507779482086317	0.45367288598115	0.48978948033956	0.52582594694343	0.459224520684438	1.03323864280662	-0.00124418880755014	-0.00046984644406201	-0.261920090672558	-0.260914074745136	-0.262787710726012	0.0217292004495433	0.0231218540748441	0.0205281320956247	0.0580397373634788	0.0594810391212946	0.0567967491959743	0.000137513682639539	0.000195106768786042	0.000201910055483294
22	0.423750140311331	0.07	0.459269963353279	0.42462980804133	0.493910118665227	0.075100970261331	0.486982414285376	0.450586315569056	0.523378513001696	1.01	0.85	1.19	0.311147848275145	0.33628080817627	0.361413768077395	0.430093880341485	0.464834703099106	0.499575525856726	0.445472659175224	0.481405545112083	0.517382085107319	0.459269963353279	1.03593891825307	-0.0052470705697918	-0.00309561133903153	-0.261920090672558	-0.260914074745136	-0.262787710726012	0.0217292004495433	0.0231218540748441	0.0205281320956247	0.0580397373634788	0.0594810391212946	0.0567967491959743	0.000137513682639539	0.000195106768786042	0.000201910055483294
22	0.423750140311331	0.07	0.459335734349756	0.42427897266309	0.494392496036422	0.0736335988212763	0.481396917563172	0.445032732692471	0.517761102433873	1	0.84	1.18	0.309288836849884	0.334561217093934	0.359833597337986	0.428583341352928	0.463603425748002	0.498623510143076	0.443814259387827	0.480079459044359	0.516383215744234	0.459335734349756	1.02574948697275	0.00438262765415242	0.00144969168020833	-0.261920090672558	-0.260914074745136	-0.262787710726012	0.0217292004495433	0.0231218540748441	0.0205281320956247	0.0580397373634788	0.0594810391212946	0.0567967491959743	0.000137513682639539	0.000195106768786042	0.000201910055483294
22	0.423750140311331	0.07	0.459395959561976	0.424862874537992	0.49392904458596	0.0784429702768862	0.492707941777964	0.456742050793826	0.528673832762102	1	0.84	1.19	0.316568590635134	0.341496602846834	0.366424615058534	0.438211876696457	0.472718619742837	0.507225362789217	0.453708015228272	0.489474628938885	0.525166310112624	0.459395959561976	1.03089639626233	-0.000525660352236795	-0.000904837267278964	-0.261920090672558	-0.260914074745136	-0.262787710726012	0.0217292004495433	0.0231218540748441	0.0205281320956247	0.0580397373634788	0.0594810391212946	0.0567967491959743	0.000137513682639539	0.000195106768786042	0.000201910055483294
22	0.423750140311331	0.07	0.459427066216579	0.424184943818654	0.494669188614505	0.0747236342829991	0.488548528991374	0.451935840605263	0.525161217377486	1	0.84	1.18	0.31360357146871	0.339009544634233	0.364415517799756	0.434303605863621	0.469487853621342	0.504672101379063	0.449693919144054	0.486139086461889	0.522516765340045	0.459427066216579	1.02901140006111	-0.00463422506183113	-0.00576840795329021	-0.261920090672558	-0.260914074745136	-0.262787710726012	0.0217292004495433	0.0231218540748441	0.0205281320956247	0.0580397373634788	0.0594810391212946	0.0567967491959743	0.000137513682639539	0.000195106768786042	0.000201910055483294
22	0.423750140311331	0.07	0.4595119517602	0.424974012396529	0.49404989112387	0.0779922236798979	0.492808758071675	0.4567228842873	0.528894631856049	1	0.84	1.18	0.316081356242959	0.341055081710594	0.366028807178228	0.437284474447575	0.471834511013852	0.506384547580128	0.452785426340431	0.488573701055666	0.524305609124912	0.4595119517602	1.03219118621187	-0.000368771659265069	-0.000276407939255851	-0.261920090672558	-0.260914074745136	-0.262787710726012	0.0217292004495433	0.0231218540748441	0.0205281320956247	0.0580397373634788	0.0594810391212946	0.0567967491959743	0.000137513682639539	0.000195106768786042	0.000201910055483294
22	0.423750140311331	0.07	0.459515285021667	0.424299510051303	0.494731059992032	0.0731571932654017	0.483641350769596	0.446979438178768	0.520303263360425	1	0.84	1.18	0.310338641553003	0.335793074527663	0.361247507502323	0.429875531429874	0.465134556369439	0.500393581309005	0.445145249046421	0.481653908682645	0.518127069547698	0.459515285021667	1.02903624650418	0.0094712704916233	0.00843157519336158	-0.261920090672558	-0.260914074745136	-0.262787710726012	0.0217292004495433	0.0231218540748441	0.0205281320956247	0.0580397373634788	0.0594810391212946	0.0567967491959743	0.000137513682639539	0.000195106768786042	0.000201910055483294
22	0.423750140311331	0.07	0.45951927956489	0.424768343391046	0.494270215738733	0.0771090010422365	0.490505112065468	0.454365509470291	0.526644714660645	1	0.84	1.19	0.3153061225715	0.340385134353985	0.36546414613647	0.436670315156288	0.471402466532075	0.506134617907863	0.452029380840004	0.487978876526253	0.523968712183634	0.45951927956489	1.03028464218085	-0.000437805264451041	-0.0011016812026164	-0.261920090672558	-0.260914074745136	-0.262787710726012	0.0217292004495433	0.0231218540748441	0.0205281320956247	0.0580397373634788	0.0594810391212946	0.0567967491959743	0.000137513682639539	0.000195106768786042	0.000201910055483294
22	0.423750140311331	0.07	0.459535439565545	0.424863261408641	0.494207617722448	0.0771841237646898	0.492348801919411	0.456092492629828	0.528605111208993	1	0.84	1.19	0.315406409060016	0.340479113617944	0.365551818175872	0.436223500845831	0.470900357890456	0.50557721493508	0.451584370010733	0.487518918139806	0.523471199470788	0.459535439565545	1.03399033320462	0.00348441586780976	0.00464371829177815	-0.261920090672558	-0.260914074745136	-0.262787710726012	0.0217292004495433	0.0231218540748441	0.0205281320956247	0.0580397373634788	0.0594810391212946	0.0567967491959743	0.000137513682639539	0.000195106768786042	0.000201910055483294
22	0.423750140311331	0.07	0.459574788269862	0.42485740794669	0.494292168593033	0.0760978466056539	0.487888301723861	0.451683649602842	0.524092953844879	0.99	0.84	1.18	0.315202446739231	0.340467463398395	0.365732480057559	0.437474680920058	0.47254041475477	0.507606148589481	0.453057005895174	0.489354714050983	0.525774211641314	0.459574788269862	1.02458559165308	-0.00342680036594187	-0.00664830751305669	-0.261920090672558	-0.260914074745136	-0.262787710726012	0.0217292004495433	0.0231218540748441	0.0205281320956247	0.0580397373634788	0.0594810391212946	0.0567967491959743	0.000137513682639539	0.000195106768786042	0.000201910055483294
22	0.423750140311331	0.07	0.459723132436369	0.424851381641712	0.494594883231026	0.0752478006002643	0.489608393990393	0.453054655214487	0.5261621327663	1	0.85	1.19	0.31374770766959	0.339061765511605	0.364375823353619	0.434165432211181	0.469195134724805	0.504224837238429	0.449497209846427	0.485757221987812	0.522041457646983	0.459723132436369	1.03464202766443	0.00145075930327534	0.00309888437623318	-0.261920090672558	-0.260914074745136	-0.262787710726012	0.0217292004495433	0.0231218540748441	0.0205281320956247	0.0580397373634788	0.0594810391212946	0.0567967491959743	0.000137513682639539	0.000195106768786042	0.000201910055483294
22	0.423750140311331	0.07	0.459745742221153	0.425147108636232	0.494344375806075	0.075206930781151	0.485229741995857	0.448992266782921	0.521467217208793	1	0.85	1.18	0.310980831827567	0.336079616414203	0.361178401000839	0.430361397469934	0.46509520387859	0.499829010287245	0.445732153790046	0.481784579313428	0.517704398207273	0.459745742221153	1.03191415403887	-0.00544313756161122	-0.00511455400218775	-0.261920090672558	-0.260914074745136	-0.262787710726012	0.0217292004495433	0.0231218540748441	0.0205281320956247	0.0580397373634788	0.0594810391212946	0.0567967491959743	0.000137513682639539	0.000195106768786042	0.000201910055483294
22	0.423750140311331	0.07	0.459758311194982	0.425017130811078	0.494499491578887	0.0771500006018748	0.491140143990167	0.45496417336711	0.527316114613223	1	0.84	1.18	0.31575514607032	0.340862065597151	0.365968985123981	0.437310162788952	0.472082394380586	0.50685462597222	0.452732784648275	0.488715401115665	0.524721097184156	0.459758311194982	1.03023909877806	0.000141342185756178	-0.000503421064433994	-0.261920090672558	-0.260914074745136	-0.262787710726012	0.0217292004495433	0.0231218540748441	0.0205281320956247	0.0580397373634788	0.0594810391212946	0.0567967491959743	0.000137513682639539	0.000195106768786042	0.000201910055483294
22	0.423750140311331	0.07	0.459846919442176	0.424486742206345	0.495207096678007	0.073865823080046	0.490529071500544	0.453537983609153	0.527520159391936	1	0.85	1.19	0.314039427823471	0.339652850504274	0.365266273185077	0.434546160812505	0.469988253445114	0.505430346077723	0.450011188487144	0.486782139470839	0.523431445950586	0.459846919442176	1.03364884503282	0.00513737029977467	0.00664864129605955	-0.261920090672558	-0.260914074745136	-0.262787710726012	0.0217292004495433	0.0231218540748441	0.0205281320956247	0.0580397373634788	0.0594810391212946	0.0567967491959743	0.000137513682639539	0.000195106768786042	0.000201910055483294
22	0.423750140311331	0.07	0.459868135243165	0.424712049852673	0.495024220633657	0.0753677190633311	0.491808220304182	0.455121846138956	0.528494594469409	1	0.84	1.18	0.314927382019103	0.340312987807186	0.365698593595269	0.435663490584841	0.470781369371183	0.505899248157525	0.4511632614175	0.487590080973705	0.523906401581587	0.459868135243165	1.02918824047091	0.00029109773635353	-0.00072949309099767	-0.261920090672558	-0.260914074745136	-0.262787710726012	0.0217292004495433	0.0231218540748441	0.0205281320956247	0.0580397373634788	0.0594810391212946	0.0567967491959743	0.000137513682639539	0.000195106768786042	0.000201910055483294
22	0.423750140311331	0.07	0.459944759310663	0.425240256622683	0.494649261998642	0.0776542701140786	0.494107941908592	0.457841645894171	0.530374237923014	1	0.84	1.18	0.317553294897534	0.342707148629248	0.367861002360961	0.439694071022309	0.474522871500558	0.509351671978808	0.455254700687753	0.491307416853318	0.527402038584726	0.459944759310663	1.02887776670043	-0.0078434711895462	-0.0091169229094938	-0.261920090672558	-0.260914074745136	-0.262787710726012	0.0217292004495433	0.0231218540748441	0.0205281320956247	0.0580397373634788	0.0594810391212946	0.0567967491959743	0.000137513682639539	0.000195106768786042	0.000201910055483294
22	0.423750140311331	0.07	0.46004713395316	0.424962968039391	0.49513129986693	0.0764983554842353	0.493195014407544	0.456700412326605	0.529689616488482	1	0.85	1.18	0.315971569258625	0.341220630520117	0.36646969178161	0.437082333210213	0.472009268672902	0.506936204135591	0.452685076218799	0.48891101499874	0.524964521320418	0.46004713395316	1.0303248331137	0.00685972229730857	0.00634914014868351	-0.261920090672558	-0.260914074745136	-0.262787710726012	0.0217292004495433	0.0231218540748441	0.0205281320956247	0.0580397373634788	0.0594810391212946	0.0567967491959743	0.000137513682639539	0.000195106768786042	0.000201910055483294
22	0.423750140311331	0.07	0.460100400725641	0.425675187205948	0.494525614245334	0.0766702327089716	0.490332876545662	0.454094126532506	0.526571626558818	1	0.84	1.19	0.314482132975303	0.339579219096016	0.364676305216729	0.435189516661026	0.469919593931683	0.504649671202339	0.450529769556269	0.486532535645631	0.522489058927198	0.460100400725641	1.03567466536466	-0.0108417490055294	-0.0093313097920125	-0.261920090672558	-0.260914074745136	-0.262787710726012	0.0217292004495433	0.0231218540748441	0.0205281320956247	0.0580397373634788	0.0594810391212946	0.0567967491959743	0.000137513682639539	0.000195106768786042	0.000201910055483294
22	0.423750140311331	0.07	0.460132018368519	0.425423479196375	0.494840557540664	0.0748116551795465	0.484131269498587	0.447872693250666	0.520389845746508	1	0.84	1.19	0.31014709089229	0.335255770462748	0.360364450033206	0.429176462453153	0.4639214418238	0.498666421194448	0.444407504936385	0.480336441072427	0.516342857363241	0.460132018368519	1.0319161887591	-0.00692732308088641	-0.00678246336367935	-0.261920090672558	-0.260914074745136	-0.262787710726012	0.0217292004495433	0.0231218540748441	0.0205281320956247	0.0580397373634788	0.0594810391212946	0.0567967491959743	0.000137513682639539	0.000195106768786042	0.000201910055483294
22	0.423750140311331	0.07	0.460147508414892	0.425662875249209	0.494632141580576	0.0763456735888489	0.483898333340495	0.448052901816912	0.519743764864078	1	0.84	1.19	0.310792830827083	0.335657089244463	0.360521347661843	0.43034878813186	0.464777843169073	0.499206898206286	0.445570644637876	0.48122148704396	0.516867299469734	0.460147508414892	1.03117725411766	-0.000353664201921292	-0.000869307881866034	-0.261920090672558	-0.260914074745136	-0.262787710726012	0.0217292004495433	0.0231218540748441	0.0205281320956247	0.0580397373634788	0.0594810391212946	0.0567967491959743	0.000137513682639539	0.000195106768786042	0.000201910055483294
22	0.423750140311331	0.07	0.460169890939814	0.425697824281627	0.494641957598001	0.0770607834475232	0.49230773890862	0.456023027719379	0.528592450097861	1	0.85	1.18	0.314976570824659	0.340038537455834	0.365100504087008	0.435425856184138	0.470071697458828	0.504717538733519	0.450904586448139	0.486748322619815	0.522679052203174	0.460169890939814	1.03425182461841	0.00343468079604786	0.0046978261159287	-0.261920090672558	-0.260914074745136	-0.262787710726012	0.0217292004495433	0.0231218540748441	0.0205281320956247	0.0580397373634788	0.0594810391212946	0.0567967491959743	0.000137513682639539	0.000195106768786042	0.000201910055483294
22	0.423750140311331	0.07	0.460253612413547	0.425735546736601	0.494771678090494	0.0778036641429203	0.491164944253027	0.455152201291248	0.527177687214807	1	0.84	1.18	0.316429953145688	0.341466656331381	0.366503359517074	0.43853698702511	0.473235094049892	0.507933201074673	0.454218259827111	0.490151283676593	0.526065290674679	0.460253612413547	1.02671530300275	0.00221133875180788	-0.000257681656776652	-0.261920090672558	-0.260914074745136	-0.262787710726012	0.0217292004495433	0.0231218540748441	0.0205281320956247	0.0580397373634788	0.0594810391212946	0.0567967491959743	0.000137513682639539	0.000195106768786042	0.000201910055483294
22	0.423750140311331	0.07	0.460381696242787	0.425571395032078	0.495191997453496	0.0789096797698644	0.497627448104492	0.46141920406727	0.533835692141714	1	0.85	1.18	0.319479584838228	0.344549618054805	0.369619651271382	0.442064816536089	0.476754293298905	0.511443770061721	0.457819551319193	0.493748687473645	0.52969382860924	0.460381696242787	1.03115149486792	-0.00620550791656499	-0.00623518415746924	-0.261920090672558	-0.260914074745136	-0.262787710726012	0.0217292004495433	0.0231218540748441	0.0205281320956247	0.0580397373634788	0.0594810391212946	0.0567967491959743	0.000137513682639539	0.000195106768786042	0.000201910055483294
22	0.423750140311331	0.07	0.460426776565187	0.425977799078433	0.494875754051941	0.0761606334370781	0.485786215717089	0.449753639511675	0.521818791922503	0.99	0.84	1.18	0.312875923626742	0.337942370166587	0.363008816706431	0.433718545760843	0.468466450344332	0.503214354927822	0.449205734417286	0.485179245156967	0.521133157257723	0.460426776565187	1.02851569873436	-0.00757046698171579	-0.00917533435501395	-0.261920090672558	-0.260914074745136	-0.262787710726012	0.0217292004495433	0.0231218540748441	0.0205281320956247	0.0580397373634788	0.0594810391212946	0.0567967491959743	0.000137513682639539	0.000195106768786042	0.000201910055483294
22	0.423750140311331	0.07	0.460476964783085	0.425452844051164	0.495501085515005	0.0756821369007359	0.491925093509662	0.455312531113978	0.528537655905345	1	0.85	1.18	0.316596919725485	0.342055091169549	0.367513262613613	0.43879820240663	0.474082815648924	0.509367428891218	0.454491261032991	0.490975015152479	0.527575380266622	0.460476964783085	1.03044864445957	0.0063419602297023	0.00571968483937284	-0.261920090672558	-0.260914074745136	-0.262787710726012	0.0217292004495433	0.0231218540748441	0.0205281320956247	0.0580397373634788	0.0594810391212946	0.0567967491959743	0.000137513682639539	0.000195106768786042	0.000201910055483294
22	0.423750140311331	0.07	0.460540109015511	0.425957977521666	0.495122240509356	0.0759072028648558	0.489281763589825	0.45292439061563	0.525639136564021	0.99	0.85	1.18	0.315142889775338	0.340440197275501	0.365737504775665	0.436893996935785	0.471964570139385	0.507035143342985	0.452550041572034	0.48889227931098	0.525214632288384	0.460540109015511	1.0304262715074	0.00225230121368398	0.00201990378320147	-0.261920090672558	-0.260914074745136	-0.262787710726012	0.0217292004495433	0.0231218540748441	0.0205281320956247	0.0580397373634788	0.0594810391212946	0.0567967491959743	0.000137513682639539	0.000195106768786042	0.000201910055483294
22	0.423750140311331	0.07	0.460617593082776	0.425786284784578	0.495448901380974	0.076505708269034	0.492547034407628	0.456102276971907	0.528991791843348	1	0.85	1.18	0.315995321277638	0.341244861602768	0.366494401927899	0.437348935827627	0.472295211445519	0.507241487063411	0.452969453474934	0.48910541667935	0.525309474312211	0.460617593082776	1.03116475070339	-0.000915196008826226	-0.00112772640183215	-0.261920090672558	-0.260914074745136	-0.262787710726012	0.0217292004495433	0.0231218540748441	0.0205281320956247	0.0580397373634788	0.0594810391212946	0.0567967491959743	0.000137513682639539	0.000195106768786042	0.000201910055483294
22	0.423750140311331	0.07	0.460744835780912	0.426126951120748	0.495362720441077	0.0748567556552788	0.481748738747493	0.445680349755785	0.517817127739201	1	0.84	1.18	0.309254363689776	0.334281957329608	0.35930955096944	0.428275945403022	0.46293581632408	0.497595687245139	0.443461411605357	0.479351870573492	0.51512286387168	0.460744835780912	1.02887755298408	-0.000626556700274738	-0.00188461558743085	-0.261920090672558	-0.260914074745136	-0.262787710726012	0.0217292004495433	0.0231218540748441	0.0205281320956247	0.0580397373634788	0.0594810391212946	0.0567967491959743	0.000137513682639539	0.000195106768786042	0.000201910055483294
22	0.423750140311331	0.07	0.46080181870902	0.425525276778832	0.496078360639208	0.0734806161813435	0.491617666193914	0.454439710222959	0.528795622164869	1	0.85	1.18	0.314760370561991	0.340511084980002	0.366261799398014	0.435595330155808	0.471231617305408	0.506867904455007	0.451220266931555	0.48815662835104	0.525077773347568	0.46080181870902	1.03227357748815	0.00516027854431818	0.00618363914903007	-0.261920090672558	-0.260914074745136	-0.262787710726012	0.0217292004495433	0.0231218540748441	0.0205281320956247	0.0580397373634788	0.0594810391212946	0.0567967491959743	0.000137513682639539	0.000195106768786042	0.000201910055483294
22	0.423750140311331	0.07	0.460827334049054	0.426137641323171	0.495517026774938	0.0777032744500323	0.493011218598433	0.456837792604245	0.529184644592621	0.99	0.84	1.18	0.317935031429401	0.343109829829529	0.368284628229656	0.440802075995528	0.475705758510959	0.510609441026389	0.456511646039756	0.49272247282171	0.528813350165771	0.460827334049054	1.02708217423051	0.000673232980020295	-0.00116757508246398	-0.261920090672558	-0.260914074745136	-0.262787710726012	0.0217292004495433	0.0231218540748441	0.0205281320956247	0.0580397373634788	0.0594810391212946	0.0567967491959743	0.000137513682639539	0.000195106768786042	0.000201910055483294
22	0.423750140311331	0.07	0.460837191801608	0.426147491882059	0.495526891721156	0.0762251282389566	0.49055627333889	0.454186550435607	0.526925996242173	0.99	0.84	1.18	0.316186343714036	0.341505476778749	0.366824609843461	0.438429501393971	0.473537453100225	0.508645404806479	0.454095851011584	0.490434485479025	0.526859540974357	0.460837191801608	1.02889219600135	-0.00283083527713808	-0.00435164868120821	-0.261920090672558	-0.260914074745136	-0.262787710726012	0.0217292004495433	0.0231218540748441	0.0205281320956247	0.0580397373634788	0.0594810391212946	0.0567967491959743	0.000137513682639539	0.000195106768786042	0.000201910055483294
22	0.423750140311331	0.07	0.460842736500376	0.426217967776425	0.495467505224327	0.0760870936929491	0.488498164232363	0.452245483779129	0.524750844685597	1	0.84	1.18	0.313333357346383	0.338450632115599	0.363567906884815	0.433670072076808	0.468433719496247	0.503197366915687	0.449060707167697	0.485098467485326	0.52107820004874	0.460842736500376	1.03079720049581	0.00569097077410042	0.00552495188173437	-0.261920090672558	-0.260914074745136	-0.262787710726012	0.0217292004495433	0.0231218540748441	0.0205281320956247	0.0580397373634788	0.0594810391212946	0.0567967491959743	0.000137513682639539	0.000195106768786042	0.000201910055483294
22	0.423750140311331	0.07	0.460856658787446	0.425764467926475	0.495948849648416	0.0756728929350675	0.494065366471978	0.457291079962878	0.530839652981078	1	0.85	1.19	0.316915469355108	0.342401075306961	0.367886681258813	0.438674053304644	0.473951201771312	0.50922835023798	0.454233466646984	0.490819094099531	0.527293962417211	0.460856658787446	1.03244509714518	-0.00118697733028725	-0.000393855866085557	-0.261920090672558	-0.260914074745136	-0.262787710726012	0.0217292004495433	0.0231218540748441	0.0205281320956247	0.0580397373634788	0.0594810391212946	0.0567967491959743	0.000137513682639539	0.000195106768786042	0.000201910055483294
22	0.423750140311331	0.07	0.460861293419412	0.426379722799769	0.495342864039056	0.0775296194844207	0.491366822716037	0.455270298407947	0.527463347024128	1	0.85	1.18	0.315877939845022	0.340922612809364	0.365967285773706	0.43743220776858	0.472114422655156	0.506796637541733	0.453038008855843	0.488983508686344	0.524771467991423	0.460861293419412	1.03071072533126	-0.000803300767977927	-0.00127073298948461	-0.261920090672558	-0.260914074745136	-0.262787710726012	0.0217292004495433	0.0231218540748441	0.0205281320956247	0.0580397373634788	0.0594810391212946	0.0567967491959743	0.000137513682639539	0.000195106768786042	0.000201910055483294
22	0.423750140311331	0.07	0.460907642377134	0.426193678335876	0.495621606418391	0.0771438838397647	0.488745720744738	0.452744569961309	0.524746871528167	1	0.84	1.18	0.314525755879441	0.339536081599427	0.364546407319414	0.435774356055311	0.470426076563499	0.505077797071686	0.45115982599322	0.487133126292492	0.522912506101984	0.460907642377134	1.02784815654111	0.00681188089008654	0.00490279347633986	-0.261920090672558	-0.260914074745136	-0.262787710726012	0.0217292004495433	0.0231218540748441	0.0205281320956247	0.0580397373634788	0.0594810391212946	0.0567967491959743	0.000137513682639539	0.000195106768786042	0.000201910055483294
22	0.423750140311331	0.07	0.460988570965329	0.425709212813332	0.496267929117325	0.073598677201313	0.487688950872232	0.450840039414853	0.524537862329612	1	0.85	1.18	0.312271711149863	0.337794893717544	0.363318076285224	0.432153740999485	0.46747534854511	0.502796956090734	0.44761527000106	0.484254476872571	0.520848518092632	0.460988570965329	1.03067473285661	0.00602882191328584	0.00597388761894485	-0.261920090672558	-0.260914074745136	-0.262787710726012	0.0217292004495433	0.0231218540748441	0.0205281320956247	0.0580397373634788	0.0594810391212946	0.0567967491959743	0.000137513682639539	0.000195106768786042	0.000201910055483294
22	0.423750140311331	0.07	0.461047910586758	0.426391461373914	0.495704359799603	0.0763843240529901	0.491059770098796	0.45469381050911	0.527425729688482	1	0.85	1.18	0.314499486123899	0.33965284282025	0.3648061995166	0.435001332704361	0.469792307467959	0.504583282231556	0.45056487536073	0.486587974614696	0.522641361976953	0.461047910586758	1.03434105871624	-0.00054403876005364	0.00132316264805499	-0.261920090672558	-0.260914074745136	-0.262787710726012	0.0217292004495433	0.0231218540748441	0.0205281320956247	0.0580397373634788	0.0594810391212946	0.0567967491959743	0.000137513682639539	0.000195106768786042	0.000201910055483294
22	0.423750140311331	0.07	0.461094155556783	0.426283896237232	0.495904414876333	0.077087568488912	0.492212886487752	0.455941995686415	0.528483777289089	1	0.84	1.19	0.315311981036134	0.340395536709257	0.36547909238238	0.43609804290689	0.470790316578982	0.505482590251074	0.451509002953813	0.487355384107123	0.523305515244177	0.461094155556783	1.03493838182741	0.00223210059561677	0.00374207489131759	-0.261920090672558	-0.260914074745136	-0.262787710726012	0.0217292004495433	0.0231218540748441	0.0205281320956247	0.0580397373634788	0.0594810391212946	0.0567967491959743	0.000137513682639539	0.000195106768786042	0.000201910055483294
22	0.423750140311331	0.07	0.461104455553855	0.42646778641106	0.495741124696651	0.0759096925649694	0.486238434218575	0.45010784506266	0.52236902337449	1	0.84	1.18	0.312603239515496	0.337696201879149	0.362789164242803	0.433062037810707	0.467824343642065	0.502586649473424	0.44843719144487	0.484408538990311	0.520393494208664	0.461104455553855	1.0292364322028	-0.00573461103137202	-0.00717202285535247	-0.261920090672558	-0.260914074745136	-0.262787710726012	0.0217292004495433	0.0231218540748441	0.0205281320956247	0.0580397373634788	0.0594810391212946	0.0567967491959743	0.000137513682639539	0.000195106768786042	0.000201910055483294
22	0.423750140311331	0.07	0.461126239925866	0.426230718772256	0.496021761079476	0.0767191100727916	0.492693683921606	0.456293019757216	0.529094348085996	1	0.85	1.19	0.315447408304214	0.340612148227956	0.365776888151697	0.436228174652035	0.471028170700632	0.505828166749229	0.451771300710966	0.487796566427748	0.523854040846277	0.461126239925866	1.03553718172488	0.00360951260336188	0.00581251361388405	-0.261920090672558	-0.260914074745136	-0.262787710726012	0.0217292004495433	0.0231218540748441	0.0205281320956247	0.0580397373634788	0.0594810391212946	0.0567967491959743	0.000137513682639539	0.000195106768786042	0.000201910055483294
22	0.423750140311331	0.07	0.461203958152073	0.426236650468367	0.496171265835778	0.0747230983653381	0.486161745059903	0.449727785267503	0.522595704852303	1	0.85	1.18	0.312715888549622	0.338050053978348	0.363384219407074	0.43342037288268	0.468533214375055	0.50364605586743	0.448931270273559	0.485277924270378	0.521669929925885	0.461203958152073	1.03032717828516	0.00165564629051787	0.00123686594955175	-0.261920090672558	-0.260914074745136	-0.262787710726012	0.0217292004495433	0.0231218540748441	0.0205281320956247	0.0580397373634788	0.0594810391212946	0.0567967491959743	0.000137513682639539	0.000195106768786042	0.000201910055483294
22	0.423750140311331	0.07	0.461301910707614	0.426592754723594	0.496011066691635	0.0766738238381865	0.493152585137755	0.456706364955847	0.529598805319664	1	0.85	1.19	0.315996680968654	0.341213944171126	0.366431207373598	0.437128266083028	0.472012108866647	0.506895951650266	0.452667520987339	0.488754578043608	0.524845188209056	0.461301910707614	1.03278042342993	0.00332825178322407	0.00390125686940638	-0.261920090672558	-0.260914074745136	-0.262787710726012	0.0217292004495433	0.0231218540748441	0.0205281320956247	0.0580397373634788	0.0594810391212946	0.0567967491959743	0.000137513682639539	0.000195106768786042	0.000201910055483294
22	0.423750140311331	0.07	0.461384608481357	0.426836355028542	0.495932861934171	0.0776540330231133	0.489314352628188	0.453399834721581	0.525228870534794	0.99	0.84	1.18	0.315639650114461	0.34064196594687	0.365644281779278	0.437671977251268	0.472340666695902	0.507009356140535	0.45317499981152	0.48906130249237	0.525012350023265	0.461384608481357	1.0263496168603	0.00266019771236512	-7.2885128724248e-05	-0.261920090672558	-0.260914074745136	-0.262787710726012	0.0217292004495433	0.0231218540748441	0.0205281320956247	0.0580397373634788	0.0594810391212946	0.0567967491959743	0.000137513682639539	0.000195106768786042	0.000201910055483294
22	0.423750140311331	0.07	0.461478184379505	0.426834854593544	0.496121514165466	0.0759204689314901	0.487434547485152	0.451217861365136	0.523651233605168	1	0.85	1.19	0.312833547876444	0.337942913842087	0.363052279807731	0.433091785106214	0.467853594390303	0.502615403674391	0.448500489142941	0.484484393517225	0.520537651774804	0.461478184379505	1.03294978691414	0.00623000094928257	0.0068358413068194	-0.261920090672558	-0.260914074745136	-0.262787710726012	0.0217292004495433	0.0231218540748441	0.0205281320956247	0.0580397373634788	0.0594810391212946	0.0567967491959743	0.000137513682639539	0.000195106768786042	0.000201910055483294
22	0.423750140311331	0.07	0.461545108259374	0.426797449650078	0.496292766868671	0.0779712759020344	0.494791387521167	0.458555057659774	0.53102771738256	1	0.84	1.19	0.317493131486797	0.342582345200842	0.367671558914887	0.439314360352121	0.474030235378796	0.508746110405471	0.454869859020424	0.490797473253378	0.526723739423231	0.461545108259374	1.03296638520177	0.00241862137947425	0.0029996197360973	-0.261920090672558	-0.260914074745136	-0.262787710726012	0.0217292004495433	0.0231218540748441	0.0205281320956247	0.0580397373634788	0.0594810391212946	0.0567967491959743	0.000137513682639539	0.000195106768786042	0.000201910055483294
22	0.423750140311331	0.07	0.461546099376956	0.426447636238664	0.496644562515247	0.073539809324949	0.482270804828628	0.445815538835806	0.518726070821449	0.99	0.84	1.18	0.310363083325718	0.335742119656613	0.361121155987507	0.430357181259228	0.465548385127302	0.500739588995375	0.445686187996921	0.482085897412904	0.518520680683023	0.461546099376956	1.02657557650037	-0.00350922561861638	-0.00577985017170101	-0.261920090672558	-0.260914074745136	-0.262787710726012	0.0217292004495433	0.0231218540748441	0.0205281320956247	0.0580397373634788	0.0594810391212946	0.0567967491959743	0.000137513682639539	0.000195106768786042	0.000201910055483294
22	0.423750140311331	0.07	0.461590128309008	0.426971362476204	0.496208894141811	0.0747489851028568	0.48458059932992	0.448271930616141	0.520889268043699	1	0.85	1.18	0.310247704559803	0.335376828992353	0.360505953424902	0.429221852008634	0.463987522051538	0.498753192094442	0.444504535024699	0.480466571313344	0.516506392409949	0.461590128309008	1.03345164709646	-0.000852566922201037	1.52316886588618e-06	-0.261920090672558	-0.260914074745136	-0.262787710726012	0.0217292004495433	0.0231218540748441	0.0205281320956247	0.0580397373634788	0.0594810391212946	0.0567967491959743	0.000137513682639539	0.000195106768786042	0.000201910055483294
22	0.423750140311331	0.07	0.461626846872139	0.427039657233002	0.496214036511276	0.0765646228938174	0.488136133770114	0.452032800092771	0.524239467447457	0.99	0.84	1.18	0.314502789472844	0.339621761256447	0.36474073304005	0.435995990101338	0.470818482427961	0.505640974754584	0.451503865946649	0.487543808673971	0.523603737162709	0.461626846872139	1.02898589650076	-0.00471173359104728	-0.00603934980496341	-0.261920090672558	-0.260914074745136	-0.262787710726012	0.0217292004495433	0.0231218540748441	0.0205281320956247	0.0580397373634788	0.0594810391212946	0.0567967491959743	0.000137513682639539	0.000195106768786042	0.000201910055483294
22	0.423750140311331	0.07	0.461704867233597	0.427056113735512	0.496353620731681	0.0753330366514462	0.489513009551285	0.452988756768893	0.526037262333677	1.01	0.85	1.18	0.311779772549586	0.336918416842357	0.362057061135128	0.430423459964431	0.465128284356426	0.499833108748421	0.445884955966631	0.481775260680831	0.517810708246758	0.461704867233597	1.0376387627966	0.000122410748739707	0.00349251705759136	-0.261920090672558	-0.260914074745136	-0.262787710726012	0.0217292004495433	0.0231218540748441	0.0205281320956247	0.0580397373634788	0.0594810391212946	0.0567967491959743	0.000137513682639539	0.000195106768786042	0.000201910055483294
22	0.423750140311331	0.07	0.461829126626119	0.426803997048081	0.496854256204156	0.0762964331680334	0.494143403079275	0.457526267982857	0.530760538175692	1	0.85	1.18	0.316327583650239	0.341644184413538	0.366960785176837	0.437460059857264	0.472471238956779	0.507482418056293	0.453054562906439	0.489306412465322	0.525571904084563	0.461829126626119	1.03265297424296	-0.00853149281118049	-0.00784130117380225	-0.261920090672558	-0.260914074745136	-0.262787710726012	0.0217292004495433	0.0231218540748441	0.0205281320956247	0.0580397373634788	0.0594810391212946	0.0567967491959743	0.000137513682639539	0.000195106768786042	0.000201910055483294
22	0.423750140311331	0.07	0.461848750812489	0.426738512522116	0.496958989102862	0.077096960304107	0.498189754369135	0.461480854438528	0.534898654299742	1	0.85	1.19	0.320040265242355	0.345498149264088	0.370956033285821	0.443117730654581	0.478365919773646	0.51361410889271	0.458809722588816	0.495390522752882	0.531854947851137	0.461848750812489	1.03221971262425	-0.00395386469531318	-0.00387880406007556	-0.261920090672558	-0.260914074745136	-0.262787710726012	0.0217292004495433	0.0231218540748441	0.0205281320956247	0.0580397373634788	0.0594810391212946	0.0567967491959743	0.000137513682639539	0.000195106768786042	0.000201910055483294
22	0.423750140311331	0.07	0.461869797403082	0.42729456729975	0.496445027506413	0.0783618623769984	0.491911291134908	0.455983393599054	0.527839188670762	1	0.84	1.18	0.315931385687167	0.340824288833789	0.36571719198041	0.43727029508107	0.471723747942907	0.506177200804744	0.45277625107302	0.488442788591273	0.524174662232951	0.461869797403082	1.02959522294133	0.00482342282869227	0.00387196960913087	-0.261920090672558	-0.260914074745136	-0.262787710726012	0.0217292004495433	0.0231218540748441	0.0205281320956247	0.0580397373634788	0.0594810391212946	0.0567967491959743	0.000137513682639539	0.000195106768786042	0.000201910055483294
22	0.423750140311331	0.07	0.46187180663332	0.426842742640145	0.496900870626495	0.0759397012884856	0.493217310931369	0.456575984030226	0.529858637832512	1	0.85	1.19	0.316229316901194	0.34160748435105	0.366985651800905	0.437622477526251	0.472742739693316	0.507863001860381	0.453237545639304	0.489549861201365	0.52593553885513	0.46187180663332	1.03361487298615	0.0066307847684027	0.0076622103269565	-0.261920090672558	-0.260914074745136	-0.262787710726012	0.0217292004495433	0.0231218540748441	0.0205281320956247	0.0580397373634788	0.0594810391212946	0.0567967491959743	0.000137513682639539	0.000195106768786042	0.000201910055483294
22	0.423750140311331	0.07	0.461941058861767	0.426425963798952	0.497456153924582	0.0731442274655669	0.48920073286365	0.452113851270365	0.526287614456936	1	0.84	1.18	0.313593194624657	0.339317232153757	0.365041269682857	0.434217553239576	0.469836402203113	0.50545525116665	0.449523249793008	0.486377963098119	0.523240213465147	0.461941058861767	1.02875519766358	-0.00672146003719695	-0.00795382189791338	-0.261920090672558	-0.260914074745136	-0.262787710726012	0.0217292004495433	0.0231218540748441	0.0205281320956247	0.0580397373634788	0.0594810391212946	0.0567967491959743	0.000137513682639539	0.000195106768786042	0.000201910055483294
22	0.423750140311331	0.07	0.461981415064757	0.427099139480463	0.496863690649051	0.0794192486068109	0.505592268877817	0.468932843749114	0.54225169400652	1.01	0.85	1.19	0.323668667122969	0.348971879357021	0.374275091591074	0.447322418163654	0.482292420618493	0.517262423073331	0.463332866865784	0.499520199494667	0.535759471757257	0.461981415064757	1.03512256929273	0.00312738686873064	0.00495947864025357	-0.261920090672558	-0.260914074745136	-0.262787710726012	0.0217292004495433	0.0231218540748441	0.0205281320956247	0.0580397373634788	0.0594810391212946	0.0567967491959743	0.000137513682639539	0.000195106768786042	0.000201910055483294
22	0.423750140311331	0.07	0.462008523152044	0.427451091631145	0.496565954672944	0.0776682210006418	0.492681659185045	0.456523570085741	0.528839748284348	1	0.84	1.18	0.317051177601253	0.342162618674475	0.367274059747697	0.439219748692141	0.474007321225146	0.50879489375815	0.454781559251359	0.490800748613904	0.526797775779712	0.462008523152044	1.02910151938883	0.00462492347996959	0.00318867238508428	-0.261920090672558	-0.260914074745136	-0.262787710726012	0.0217292004495433	0.0231218540748441	0.0205281320956247	0.0580397373634788	0.0594810391212946	0.0567967491959743	0.000137513682639539	0.000195106768786042	0.000201910055483294
22	0.423750140311331	0.07	0.462054143557297	0.427459510850142	0.496648776264451	0.0796325465309763	0.502620767337223	0.466229856904814	0.539011677769631	1	0.84	1.19	0.322778094284737	0.347972080780238	0.37316606727574	0.446611724818908	0.4814713697671	0.516331014715292	0.462359937091338	0.498418464596093	0.534542988919248	0.462054143557297	1.03328697579437	-0.00561938585164072	-0.00502264535023117	-0.261920090672558	-0.260914074745136	-0.262787710726012	0.0217292004495433	0.0231218540748441	0.0205281320956247	0.0580397373634788	0.0594810391212946	0.0567967491959743	0.000137513682639539	0.000195106768786042	0.000201910055483294
22	0.423750140311331	0.07	0.462125310617824	0.427112863459277	0.497137757776371	0.0748579517509662	0.486841054731479	0.45039172027558	0.523290389187377	1	0.84	1.18	0.312548332783003	0.337842267379027	0.36313620197505	0.432850927392543	0.467880719264434	0.502910511136325	0.448290432741286	0.484564385840339	0.520890667487233	0.462125310617824	1.02797254876779	-0.0108113203536093	-0.0124771416838632	-0.261920090672558	-0.260914074745136	-0.262787710726012	0.0217292004495433	0.0231218540748441	0.0205281320956247	0.0580397373634788	0.0594810391212946	0.0567967491959743	0.000137513682639539	0.000195106768786042	0.000201910055483294
22	0.423750140311331	0.07	0.462197424030061	0.427348464138547	0.497046383921575	0.0770938888960381	0.49536482562806	0.458863291546124	0.531866359709996	1	0.85	1.18	0.318064973258405	0.343366320469123	0.368667667679842	0.44029723515858	0.475321881565075	0.510346527971569	0.456045170793534	0.492299458750384	0.528536286652597	0.462197424030061	1.0327462833521	0.00527212001682494	0.00579550803759011	-0.261920090672558	-0.260914074745136	-0.262787710726012	0.0217292004495433	0.0231218540748441	0.0205281320956247	0.0580397373634788	0.0594810391212946	0.0567967491959743	0.000137513682639539	0.000195106768786042	0.000201910055483294
22	0.423750140311331	0.07	0.462202389665882	0.427617519548059	0.496787259783705	0.0774788674095701	0.49053791626097	0.454489492492356	0.526586340029585	0.99	0.84	1.17	0.316748072737902	0.341871357087848	0.366994641437793	0.439397486146481	0.474248867850842	0.509100249555203	0.455120874877364	0.491190365969338	0.527328043980381	0.462202389665882	1.02486729975749	-0.00338312323425024	-0.00664725949135305	-0.261920090672558	-0.260914074745136	-0.262787710726012	0.0217292004495433	0.0231218540748441	0.0205281320956247	0.0580397373634788	0.0594810391212946	0.0567967491959743	0.000137513682639539	0.000195106768786042	0.000201910055483294
22	0.423750140311331	0.07	0.462214783534718	0.427049815671679	0.497379751397758	0.075636762605228	0.490697566295737	0.454164515695975	0.527230616895499	1	0.84	1.18	0.315196735516335	0.340551200450373	0.365905665384411	0.436534945241093	0.471649870982525	0.506764796723956	0.452020127888386	0.488452120977025	0.524798725158122	0.462214783534718	1.029145638262	-0.00193784014206437	-0.00307046895318116	-0.261920090672558	-0.260914074745136	-0.262787710726012	0.0217292004495433	0.0231218540748441	0.0205281320956247	0.0580397373634788	0.0594810391212946	0.0567967491959743	0.000137513682639539	0.000195106768786042	0.000201910055483294
22	0.423750140311331	0.07	0.46223979948354	0.427175043097378	0.497304555869702	0.073723238833823	0.484794935443822	0.44819810928947	0.521391761598175	1	0.84	1.18	0.311260177181921	0.336675577999114	0.362090978816307	0.431192463321839	0.466400723446526	0.501608983571213	0.446538706507201	0.483056157094046	0.519519239772534	0.46223979948354	1.02720162109587	-0.00460990695594256	-0.00661296708062754	-0.261920090672558	-0.260914074745136	-0.262787710726012	0.0217292004495433	0.0231218540748441	0.0205281320956247	0.0580397373634788	0.0594810391212946	0.0567967491959743	0.000137513682639539	0.000195106768786042	0.000201910055483294
22	0.423750140311331	0.07	0.462310511583407	0.427528592392817	0.497092430773996	0.0788676015845014	0.498355699282615	0.462083966015114	0.534627432550116	1	0.84	1.18	0.321428787450205	0.346659654782461	0.371890522114717	0.445561433325665	0.480536214215044	0.515510995104423	0.461403248716828	0.497575977867298	0.533840013366422	0.462310511583407	1.02874914943397	0.00596127314164273	0.00449507216998821	-0.261920090672558	-0.260914074745136	-0.262787710726012	0.0217292004495433	0.0231218540748441	0.0205281320956247	0.0580397373634788	0.0594810391212946	0.0567967491959743	0.000137513682639539	0.000195106768786042	0.000201910055483294
22	0.423750140311331	0.07	0.462348116055263	0.427284502951198	0.497411729159329	0.0743252689688953	0.486846977480733	0.450256286947442	0.523437668014024	1.01	0.85	1.19	0.310815551150854	0.336074400332504	0.361333249514154	0.429579060433219	0.464489387985688	0.499399715538157	0.444766396849638	0.480929302970105	0.517073208795597	0.462348116055263	1.03503735631823	-0.00526410858311302	-0.00347250982292783	-0.261920090672558	-0.260914074745136	-0.262787710726012	0.0217292004495433	0.0231218540748441	0.0205281320956247	0.0580397373634788	0.0594810391212946	0.0567967491959743	0.000137513682639539	0.000195106768786042	0.000201910055483294
22	0.423750140311331	0.07	0.462365598625918	0.427765755966757	0.496965441285079	0.0771942416175511	0.493616890084493	0.457269780957372	0.529963999211614	1	0.85	1.19	0.316232023095316	0.341368431254348	0.36650483941338	0.437371481557757	0.472136929945768	0.506902378333778	0.452861991962009	0.488916356352118	0.524866168659676	0.462365598625918	1.03462115739086	0.00254370721581274	0.00391280635281865	-0.261920090672558	-0.260914074745136	-0.262787710726012	0.0217292004495433	0.0231218540748441	0.0205281320956247	0.0580397373634788	0.0594810391212946	0.0567967491959743	0.000137513682639539	0.000195106768786042	0.000201910055483294
22	0.423750140311331	0.07	0.462369366834955	0.427709076864462	0.497029656805448	0.0763523631758688	0.490957073260766	0.454590480841398	0.527323665680133	1	0.84	1.19	0.314919410674303	0.340112515975897	0.365305621277492	0.435844602157668	0.470711550923318	0.505578499688968	0.451305414583654	0.487402414904908	0.523490956019223	0.462369366834955	1.03232004235556	-0.00109723737454106	-0.000773001800973712	-0.261920090672558	-0.260914074745136	-0.262787710726012	0.0217292004495433	0.0231218540748441	0.0205281320956247	0.0580397373634788	0.0594810391212946	0.0567967491959743	0.000137513682639539	0.000195106768786042	0.000201910055483294
22	0.423750140311331	0.07	0.462379337149065	0.427503957205544	0.497254717092585	0.0753329193889442	0.492637074048955	0.455879693108323	0.529394454989587	1	0.85	1.19	0.316652385114695	0.342183928899987	0.367715472685279	0.438693237595615	0.47406488211971	0.509436526643805	0.45432394809549	0.490962328022282	0.527575763989866	0.462379337149065	1.034123837625	-0.00296714797955288	-0.00173326609620588	-0.261920090672558	-0.260914074745136	-0.262787710726012	0.0217292004495433	0.0231218540748441	0.0205281320956247	0.0580397373634788	0.0594810391212946	0.0567967491959743	0.000137513682639539	0.000195106768786042	0.000201910055483294
22	0.423750140311331	0.07	0.462393300001493	0.427569595275255	0.497217004727731	0.0764822875030162	0.491605066752535	0.455223977436335	0.527986156068734	1	0.85	1.18	0.315161023301777	0.340348407767549	0.365535792233321	0.436073686597407	0.470924301957982	0.505774917318557	0.451652960695115	0.487776235185317	0.523758152653048	0.462393300001493	1.03100012496904	0.00107237700198664	0.000856333393486772	-0.261920090672558	-0.260914074745136	-0.262787710726012	0.0217292004495433	0.0231218540748441	0.0205281320956247	0.0580397373634788	0.0594810391212946	0.0567967491959743	0.000137513682639539	0.000195106768786042	0.000201910055483294
22	0.423750140311331	0.07	0.462433907468728	0.42770728728792	0.497160527649536	0.0762418525701589	0.489814288816816	0.453503888354692	0.526124689278939	1	0.85	1.18	0.313762077467692	0.338883861371272	0.364005645274851	0.434027042800206	0.468778003354575	0.503528963908944	0.449466943622393	0.485496926641493	0.521473568080538	0.462433907468728	1.03206473133714	-0.00133440848242956	-0.000879313861862644	-0.261920090672558	-0.260914074745136	-0.262787710726012	0.0217292004495433	0.0231218540748441	0.0205281320956247	0.0580397373634788	0.0594810391212946	0.0567967491959743	0.000137513682639539	0.000195106768786042	0.000201910055483294
22	0.423750140311331	0.07	0.462568504300439	0.427817292454098	0.497319716146781	0.0789987440663509	0.500257712523114	0.463880369226519	0.536635055819708	1	0.84	1.18	0.321916441086066	0.347161020652414	0.372405600218762	0.445829022309946	0.480790785023026	0.515752547736107	0.461669137479512	0.497836854787161	0.534079321080867	0.462568504300439	1.03153189499491	0.00182716362176024	0.00164192681672237	-0.261920090672558	-0.260914074745136	-0.262787710726012	0.0217292004495433	0.0231218540748441	0.0205281320956247	0.0580397373634788	0.0594810391212946	0.0567967491959743	0.000137513682639539	0.000195106768786042	0.000201910055483294
22	0.423750140311331	0.07	0.462763825561307	0.427770450855998	0.497757200266617	0.0778390815862844	0.497750377580562	0.461263788062165	0.534236967098958	1	0.85	1.18	0.318889580755231	0.34411417790731	0.369338775059388	0.440991373156419	0.475874387236302	0.510757401316184	0.456729488523458	0.49284301220001	0.528976193341666	0.462763825561307	1.03252362903022	0.00191100946489392	0.00247092878608324	-0.261920090672558	-0.260914074745136	-0.262787710726012	0.0217292004495433	0.0231218540748441	0.0205281320956247	0.0580397373634788	0.0594810391212946	0.0567967491959743	0.000137513682639539	0.000195106768786042	0.000201910055483294
22	0.423750140311331	0.07	0.46277376461745	0.42801394253048	0.497533586704419	0.0765317393134239	0.488107355967871	0.451997752814032	0.52421695912171	1	0.84	1.18	0.31433851286138	0.339450670797401	0.364562828733421	0.43569306924824	0.470500109171523	0.505307149094806	0.451178649374191	0.487208055532365	0.523287692681918	0.46277376461745	1.027755136663	0.00837970818154932	0.00665680065108782	-0.261920090672558	-0.260914074745136	-0.262787710726012	0.0217292004495433	0.0231218540748441	0.0205281320956247	0.0580397373634788	0.0594810391212946	0.0567967491959743	0.000137513682639539	0.000195106768786042	0.000201910055483294
22	0.423750140311331	0.07	0.462991634371617	0.42778368704958	0.498199581693653	0.0750529882421586	0.490277937804066	0.453622876413864	0.526932999194268	0.99	0.84	1.18	0.316197148193745	0.341747503965207	0.36729785973667	0.438661839413215	0.474107972069365	0.509554104725515	0.454266956111495	0.490998120140272	0.527736946881765	0.462991634371617	1.0255539497547	0.0028911798917032	-7.59567110831517e-06	-0.261920090672558	-0.260914074745136	-0.262787710726012	0.0217292004495433	0.0231218540748441	0.0205281320956247	0.0580397373634788	0.0594810391212946	0.0567967491959743	0.000137513682639539	0.000195106768786042	0.000201910055483294
22	0.423750140311331	0.07	0.463018477109302	0.428067256311526	0.497969697907078	0.0761610147199648	0.495291154028052	0.458553660623302	0.532028647432802	1.01	0.85	1.19	0.316613296954917	0.34197909360547	0.367344890256024	0.437629357000999	0.472690478516626	0.507751600032254	0.45326211740194	0.489565580642434	0.525948950406281	0.463018477109302	1.036032090014	0.00470411479184122	0.00718229795413346	-0.261920090672558	-0.260914074745136	-0.262787710726012	0.0217292004495433	0.0231218540748441	0.0205281320956247	0.0580397373634788	0.0594810391212946	0.0567967491959743	0.000137513682639539	0.000195106768786042	0.000201910055483294
22	0.423750140311331	0.07	0.463044370520694	0.428074122134975	0.498014618906414	0.0765849330389365	0.492326384277887	0.455918361994932	0.528734406560841	1	0.84	1.18	0.316319593262691	0.341579753326548	0.366839913390404	0.438039537293638	0.473019820089923	0.508000102886208	0.453631358694942	0.489828848646546	0.526094368318013	0.463044370520694	1.02873316379131	0.00174912473691966	0.000611995658944029	-0.261920090672558	-0.260914074745136	-0.262787710726012	0.0217292004495433	0.0231218540748441	0.0205281320956247	0.0580397373634788	0.0594810391212946	0.0567967491959743	0.000137513682639539	0.000195106768786042	0.000201910055483294
22	0.423750140311331	0.07	0.463128319417058	0.428289578979214	0.497967059854902	0.0759784359772657	0.491373570634314	0.454879287260111	0.527867854008517	1	0.85	1.19	0.315205006855178	0.340493432077676	0.365781857300173	0.436285574240043	0.471288111889748	0.506290649539453	0.451801620147117	0.487969481172543	0.52425749475789	0.463128319417058	1.03443280849288	-0.00670261528708577	-0.00540670574818569	-0.261920090672558	-0.260914074745136	-0.262787710726012	0.0217292004495433	0.0231218540748441	0.0205281320956247	0.0580397373634788	0.0594810391212946	0.0567967491959743	0.000137513682639539	0.000195106768786042	0.000201910055483294
22	0.423750140311331	0.07	0.463176011756317	0.428011631087771	0.498340392424863	0.0755744873381005	0.493353971420058	0.456606779892918	0.530101162947198	1	0.85	1.18	0.316682469714662	0.342168712758669	0.367654955802677	0.438480625995338	0.473769045383613	0.509057464771888	0.45415505407772	0.490672148824233	0.527290582044273	0.463176011756317	1.03186262349509	-0.00600298154389222	-0.00569844430106937	-0.261920090672558	-0.260914074745136	-0.262787710726012	0.0217292004495433	0.0231218540748441	0.0205281320956247	0.0580397373634788	0.0594810391212946	0.0567967491959743	0.000137513682639539	0.000195106768786042	0.000201910055483294
22	0.423750140311331	0.07	0.463189988472421	0.427742923039854	0.498637053904989	0.075357957537377	0.496272028176655	0.459250083804283	0.533293972549027	1	0.85	1.19	0.317780380442573	0.343397899050125	0.369015417657677	0.43960835075152	0.475046898246895	0.51048544574227	0.455215107618711	0.491961065051488	0.528599626871445	0.463189988472421	1.03395273911861	-0.00378256723343008	-0.00280678803593124	-0.261920090672558	-0.260914074745136	-0.262787710726012	0.0217292004495433	0.0231218540748441	0.0205281320956247	0.0580397373634788	0.0594810391212946	0.0567967491959743	0.000137513682639539	0.000195106768786042	0.000201910055483294
22	0.423750140311331	0.07	0.463250139371283	0.428587303583397	0.497912975159169	0.078211339689687	0.493998534411449	0.457880538339848	0.53011653048305	1	0.84	1.18	0.318343876310267	0.343455104919548	0.368566333528828	0.441198677186674	0.476000794234934	0.510802911283194	0.456978370041666	0.49301968247706	0.529143328050583	0.463250139371283	1.02840969215703	0.00534010560502324	0.00391114399334729	-0.261920090672558	-0.260914074745136	-0.262787710726012	0.0217292004495433	0.0231218540748441	0.0205281320956247	0.0580397373634788	0.0594810391212946	0.0567967491959743	0.000137513682639539	0.000195106768786042	0.000201910055483294
22	0.423750140311331	0.07	0.463496189872308	0.42863617420742	0.498356205537196	0.0769765024739484	0.493362292009796	0.456978294592467	0.529746289427125	0.99	0.84	1.18	0.318033143012873	0.343354514270396	0.368675885527919	0.440938280439343	0.476045193495277	0.511152106551211	0.456672595000527	0.493001316107116	0.529449528476219	0.463496189872308	1.02542293407809	-0.00808590937118773	-0.0107293723830081	-0.261920090672558	-0.260914074745136	-0.262787710726012	0.0217292004495433	0.0231218540748441	0.0205281320956247	0.0580397373634788	0.0594810391212946	0.0567967491959743	0.000137513682639539	0.000195106768786042	0.000201910055483294
22	0.423750140311331	0.07	0.463514550305342	0.428503870976383	0.498525229634302	0.0768545146016996	0.494965421457186	0.458431826382813	0.531499016531558	1	0.84	1.18	0.317949937359902	0.343288174360334	0.368626411360766	0.440236477374328	0.475320038933013	0.510403600491699	0.455880376711088	0.49221794402528	0.528546891802726	0.463514550305342	1.02997530404709	-0.00102116615529881	-0.00168795262259989	-0.261920090672558	-0.260914074745136	-0.262787710726012	0.0217292004495433	0.0231218540748441	0.0205281320956247	0.0580397373634788	0.0594810391212946	0.0567967491959743	0.000137513682639539	0.000195106768786042	0.000201910055483294
22	0.423750140311331	0.07	0.463563213942844	0.42885992711043	0.498266500775259	0.0761220444365635	0.487420760672713	0.451257026235131	0.523584495110294	1	0.85	1.19	0.312895089980573	0.337970499964294	0.363045909948015	0.433195383059586	0.467911657558968	0.502627932058349	0.448557538308218	0.48452862169862	0.520562325903459	0.463563213942844	1.03154817794416	0.000840682903440154	0.000663755844722866	-0.261920090672558	-0.260914074745136	-0.262787710726012	0.0217292004495433	0.0231218540748441	0.0205281320956247	0.0580397373634788	0.0594810391212946	0.0567967491959743	0.000137513682639539	0.000195106768786042	0.000201910055483294
22	0.423750140311331	0.07	0.463642430201726	0.428727667421682	0.49855719298177	0.0759106412737706	0.492343094727887	0.455759138098132	0.528927051357641	1	0.85	1.18	0.31493152815511	0.340211199815557	0.365490871476003	0.435436625273654	0.470389286191202	0.50534194710875	0.451012397760023	0.487169703745157	0.523393389070003	0.463642430201726	1.03270897028318	0.000859662635481463	0.00148293352749404	-0.261920090672558	-0.260914074745136	-0.262787710726012	0.0217292004495433	0.0231218540748441	0.0205281320956247	0.0580397373634788	0.0594810391212946	0.0567967491959743	0.000137513682639539	0.000195106768786042	0.000201910055483294
22	0.423750140311331	0.07	0.463648346894878	0.428770730882184	0.498525962907572	0.0765207723400555	0.495617992140309	0.458949915961654	0.532286068318963	0.99	0.84	1.18	0.319611452534318	0.345146999402308	0.370682546270298	0.443237531314855	0.478650257188085	0.514062983061315	0.458905330163933	0.4956135304878	0.532290620752885	0.463648346894878	1.03058689082387	0.00108036162613803	0.000443017426161329	-0.261920090672558	-0.260914074745136	-0.262787710726012	0.0217292004495433	0.0231218540748441	0.0205281320956247	0.0580397373634788	0.0594810391212946	0.0567967491959743	0.000137513682639539	0.000195106768786042	0.000201910055483294
22	0.423750140311331	0.07	0.463803471402365	0.428018102046599	0.499588840758131	0.0740562198803095	0.492231966475042	0.455164020504701	0.529299912445384	1	0.84	1.18	0.315551506069349	0.341249596539832	0.366947687010315	0.436844968363881	0.472421035353474	0.507997102343067	0.452474272787135	0.489273401792684	0.526161356941215	0.463803471402365	1.02633904746557	-0.00935189812568231	-0.0115049574546241	-0.261920090672558	-0.260914074745136	-0.262787710726012	0.0217292004495433	0.0231218540748441	0.0205281320956247	0.0580397373634788	0.0594810391212946	0.0567967491959743	0.000137513682639539	0.000195106768786042	0.000201910055483294
22	0.423750140311331	0.07	0.463804509937412	0.429004431902322	0.498604587972503	0.0787481394296103	0.498449658313902	0.462141225090769	0.534758091537034	0.99	0.84	1.17	0.322287012838545	0.3476077067066	0.372928400574655	0.447192437221047	0.482326408966461	0.517460380711875	0.463056403784293	0.499588850005295	0.535825115817965	0.463804509937412	1.02401323157054	-0.00492005354603156	-0.00878165418128497	-0.261920090672558	-0.260914074745136	-0.262787710726012	0.0217292004495433	0.0231218540748441	0.0205281320956247	0.0580397373634788	0.0594810391212946	0.0567967491959743	0.000137513682639539	0.000195106768786042	0.000201910055483294
22	0.423750140311331	0.07	0.463953749253458	0.428604755215473	0.499302743291442	0.0756738129406201	0.495282047230937	0.458417443146488	0.532146651315385	1	0.84	1.19	0.318558185987248	0.344175713373803	0.369793240760359	0.441410349302687	0.476907292119982	0.512404234937277	0.456913038957069	0.493683293002895	0.530379218157405	0.463953749253458	1.02953723988763	0.00753158393679897	0.00651148527216369	-0.261920090672558	-0.260914074745136	-0.262787710726012	0.0217292004495433	0.0231218540748441	0.0205281320956247	0.0580397373634788	0.0594810391212946	0.0567967491959743	0.000137513682639539	0.000195106768786042	0.000201910055483294
22	0.423750140311331	0.07	0.463985121185281	0.429096603787749	0.498873638582813	0.0762429133261637	0.490469160274968	0.454110487371527	0.52682783317841	1	0.85	1.18	0.314674057888007	0.339868655811019	0.365063253734032	0.435551624402254	0.470424368997663	0.505297113593072	0.451036675806383	0.487207901192347	0.523275616597482	0.463985121185281	1.03151070962688	-0.00537861019786239	-0.00535907088885514	-0.261920090672558	-0.260914074745136	-0.262787710726012	0.0217292004495433	0.0231218540748441	0.0205281320956247	0.0580397373634788	0.0594810391212946	0.0567967491959743	0.000137513682639539	0.000195106768786042	0.000201910055483294
22	0.423750140311331	0.07	0.464009372461871	0.428977456571724	0.499041288352019	0.0761422335029437	0.494507916234789	0.457823622075676	0.531192210393902	1	0.84	1.18	0.318485473651652	0.344004940619895	0.369524407588138	0.441492306174457	0.476868011681439	0.512243717188421	0.457204698059969	0.493772506123046	0.530458032696867	0.464009372461871	1.0290960572918	0.000738062342358079	-0.000410084990042805	-0.261920090672558	-0.260914074745136	-0.262787710726012	0.0217292004495433	0.0231218540748441	0.0205281320956247	0.0580397373634788	0.0594810391212946	0.0567967491959743	0.000137513682639539	0.000195106768786042	0.000201910055483294
22	0.423750140311331	0.07	0.464033046729159	0.42907112915707	0.498994964301247	0.0757737381767906	0.490178065041949	0.45371939376564	0.526636736318259	1	0.85	1.18	0.314379197473146	0.339641172108297	0.364903146743447	0.435130748665173	0.470095727340941	0.505060706016709	0.450654397896815	0.486868194758958	0.523105860831636	0.464033046729159	1.0316619590725	0.00238417243683817	0.00263900784846475	-0.261920090672558	-0.260914074745136	-0.262787710726012	0.0217292004495433	0.0231218540748441	0.0205281320956247	0.0580397373634788	0.0594810391212946	0.0567967491959743	0.000137513682639539	0.000195106768786042	0.000201910055483294
22	0.423750140311331	0.07	0.464052939094625	0.429277095372628	0.498828782816622	0.0778434769333186	0.492598648586907	0.456490801685025	0.528706495488789	1	0.84	1.18	0.316839711958912	0.341901333725701	0.366962955492491	0.438825672760164	0.473536230235038	0.508246787709912	0.454397687362311	0.490373153301865	0.526365844935697	0.464052939094625	1.02839688913687	0.00232979173508971	0.000833258408988176	-0.261920090672558	-0.260914074745136	-0.262787710726012	0.0217292004495433	0.0231218540748441	0.0205281320956247	0.0580397373634788	0.0594810391212946	0.0567967491959743	0.000137513682639539	0.000195106768786042	0.000201910055483294
22	0.423750140311331	0.07	0.464086641729108	0.428573307871009	0.499599975587207	0.0754422506595175	0.496264667990642	0.459265647424524	0.533263688556761	1	0.85	1.19	0.31759720861847	0.343183240840372	0.368769273062275	0.439251590853881	0.474638253746786	0.51002491663969	0.454942632184165	0.491601576649908	0.528257377234812	0.464086641729108	1.03440750423808	-0.00042183079865456	0.00134507485953499	-0.261920090672558	-0.260914074745136	-0.262787710726012	0.0217292004495433	0.0231218540748441	0.0205281320956247	0.0580397373634788	0.0594810391212946	0.0567967491959743	0.000137513682639539	0.000195106768786042	0.000201910055483294
22	0.423750140311331	0.07	0.464116669025812	0.429311078424548	0.498922259627077	0.0784553508025593	0.494879092046382	0.458757807998781	0.531000376093982	0.99	0.84	1.17	0.319268850231664	0.344407170769632	0.3695454913076	0.442650056610031	0.477503062160489	0.512356067710947	0.458447965302112	0.494548414004026	0.530644584048242	0.464116669025812	1.02274691342029	-0.000475828303148693	-0.00447687988613576	-0.261920090672558	-0.260914074745136	-0.262787710726012	0.0217292004495433	0.0231218540748441	0.0205281320956247	0.0580397373634788	0.0594810391212946	0.0567967491959743	0.000137513682639539	0.000195106768786042	0.000201910055483294
22	0.423750140311331	0.07	0.464165941649059	0.429347829641184	0.498984053656935	0.0765512187648412	0.491781421262523	0.455405027935965	0.528157814589081	1	0.84	1.19	0.314863594301967	0.340013957710235	0.365164321118504	0.435436849002139	0.470218243840859	0.504999638679579	0.450771797095692	0.486905334801048	0.522802236102268	0.464165941649059	1.03396415312995	0.00631730199249867	0.00701491004060966	-0.261920090672558	-0.260914074745136	-0.262787710726012	0.0217292004495433	0.0231218540748441	0.0205281320956247	0.0580397373634788	0.0594810391212946	0.0567967491959743	0.000137513682639539	0.000195106768786042	0.000201910055483294
22	0.423750140311331	0.07	0.464172602815481	0.429318037542355	0.499027168088608	0.0762993730960944	0.49185501841939	0.455408217958666	0.528301818880114	1	0.84	1.18	0.315441073260552	0.340686155366838	0.365931237473125	0.43654262966014	0.471479597172806	0.506416564685471	0.452086725198463	0.488358550579016	0.524440458175533	0.464172602815481	1.02933458298933	0.00327732848451962	0.00225303248292379	-0.261920090672558	-0.260914074745136	-0.262787710726012	0.0217292004495433	0.0231218540748441	0.0205281320956247	0.0580397373634788	0.0594810391212946	0.0567967491959743	0.000137513682639539	0.000195106768786042	0.000201910055483294
22	0.423750140311331	0.07	0.464250112249904	0.429293330959595	0.499206893540213	0.0748850200800166	0.486331541453687	0.449927467641021	0.522735615266353	1	0.84	1.18	0.312836270796782	0.338148161073398	0.363460051350013	0.433577300790358	0.468658466526303	0.503739632262247	0.448917121994005	0.48523306560474	0.521551531167581	0.464250112249904	1.02837401751941	0.00217043766902894	0.000643056687366803	-0.261920090672558	-0.260914074745136	-0.262787710726012	0.0217292004495433	0.0231218540748441	0.0205281320956247	0.0580397373634788	0.0594810391212946	0.0567967491959743	0.000137513682639539	0.000195106768786042	0.000201910055483294
22	0.423750140311331	0.07	0.464322555316122	0.429049258891513	0.49959585174073	0.0762460581256279	0.496159194249765	0.459379538002887	0.532938850496643	1	0.85	1.18	0.317838949532935	0.34328633309841	0.368733716663885	0.439672836957484	0.474874700485598	0.510076564013713	0.455351741403387	0.491843386875273	0.528264972220025	0.464322555316122	1.03163628948766	0.0108527580203527	0.0111642757196915	-0.261920090672558	-0.260914074745136	-0.262787710726012	0.0217292004495433	0.0231218540748441	0.0205281320956247	0.0580397373634788	0.0594810391212946	0.0567967491959743	0.000137513682639539	0.000195106768786042	0.000201910055483294
22	0.423750140311331	0.07	0.464569974894888	0.429655185622007	0.49948476416777	0.0788012534377252	0.501989022703014	0.465436151637271	0.538541893768757	1	0.84	1.18	0.32332082710452	0.348712719127621	0.374104611150721	0.447948155617574	0.4831276128188	0.518307070020025	0.463877736682283	0.500284800833939	0.536795740952313	0.464569974894888	1.02880017177189	0.00249177081865406	0.00121138617350613	-0.261920090672558	-0.260914074745136	-0.262787710726012	0.0217292004495433	0.0231218540748441	0.0205281320956247	0.0580397373634788	0.0594810391212946	0.0567967491959743	0.000137513682639539	0.000195106768786042	0.000201910055483294
22	0.423750140311331	0.07	0.464572084265324	0.429339963882004	0.499804204648644	0.0765126979034177	0.496423634395574	0.459693854664207	0.533153414126941	1.01	0.85	1.19	0.317238888775572	0.342586442128144	0.367933995480716	0.438408164138961	0.473437206049951	0.50846624796094	0.454003752505415	0.49027786270854	0.526512976110044	0.464572084265324	1.03396628697791	-0.00161105534912375	-0.000365920213454206	-0.261920090672558	-0.260914074745136	-0.262787710726012	0.0217292004495433	0.0231218540748441	0.0205281320956247	0.0580397373634788	0.0594810391212946	0.0567967491959743	0.000137513682639539	0.000195106768786042	0.000201910055483294
22	0.423750140311331	0.07	0.464933633084263	0.430048861172376	0.49981840499615	0.0772370811375037	0.494366283912351	0.457974935121607	0.530757632703096	0.99	0.85	1.18	0.31907887573391	0.344433343343601	0.369787810953292	0.44257783029463	0.477745702931646	0.512913575568663	0.458435606540341	0.49477789242545	0.531209455767443	0.464933633084263	1.02846784983979	0.000446722202746647	-0.000996890012561122	-0.261920090672558	-0.260914074745136	-0.262787710726012	0.0217292004495433	0.0231218540748441	0.0205281320956247	0.0580397373634788	0.0594810391212946	0.0567967491959743	0.000137513682639539	0.000195106768786042	0.000201910055483294
22	0.423750140311331	0.07	0.465104926470865	0.430279960026452	0.499929892915277	0.0775993338299852	0.497010260437992	0.460516944256966	0.533503576619018	1	0.85	1.18	0.319271134121	0.344571533140523	0.369871932160045	0.441998971997668	0.477024845503418	0.512050719009169	0.457731147770544	0.493988513147676	0.530272604731437	0.465104926470865	1.0302575202211	0.00549973457406166	0.00489487475212973	-0.261920090672558	-0.260914074745136	-0.262787710726012	0.0217292004495433	0.0231218540748441	0.0205281320956247	0.0580397373634788	0.0594810391212946	0.0567967491959743	0.000137513682639539	0.000195106768786042	0.000201910055483294
22	0.423750140311331	0.07	0.465223347908921	0.430304083592352	0.500142612225491	0.0781245612970895	0.49855597882399	0.462082816201223	0.535029141446758	1	0.85	1.19	0.32012758445766	0.345395923895051	0.370664263332442	0.443062176772095	0.478034000563891	0.513005824355687	0.458862002628739	0.494948924462058	0.531206394206238	0.465223347908921	1.03144587961195	0.000765516456040668	0.00082757741982222	-0.261920090672558	-0.260914074745136	-0.262787710726012	0.0217292004495433	0.0231218540748441	0.0205281320956247	0.0580397373634788	0.0594810391212946	0.0567967491959743	0.000137513682639539	0.000195106768786042	0.000201910055483294
[truncated: 1,378 more rows]
