# Supplementary material for: Re-expressing coefficients from regression models for inclusion in a meta-analysis
Source: BMC Med Res Methodol. 2024 Jan 8;24:6. doi: 10.1186/s12874-023-02132-y (PMC10773134; doi:10.1186/s12874-023-02132-y)
Supplement: Supplementary file 2 — Additional file 2. [file 12874_2023_2132_MOESM2_ESM.zip › Supp_Files_R1/simdata/simdata_scenario_220.csv]

ex_no	errsd	rsquare	beta	b_low_ci	b_hi_ci	lrsquare	lbeta	lb_low_ci	lb_hi_ci	x_median	x_25	x_75	rbl	rb	rbu	altl	alt	altu	dzl	dz	dzu	observed_beta	xlog	error	ylog	RelBias_rb	RelBias_rbl	RelBias_rbu	RelBias_alt	RelBias_altl	RelBias_altu	RelBias_dz	RelBias_dzl	RelBias_dzu	MC_SE_RelBias_rb	MC_SE_RelBias_alt	MC_SE_RelBias_dz
220	9.86818893304458	0.22	0.743451624557953	0.713603186485104	0.773300062630803	0.293154991945778	9.74862700242033	9.42624256227049	10.0710114425702	7.96	5.08	12.35	1.11525073519267	1.153393131966	1.19153552873933	1.13597837072592	1.17482966790499	1.21368096508406	1.13230221377367	1.17066430314731	1.20986884363723	0.743451624557953	9.8357019358012	0.182573203599591	20.922229201761	0.447763723153265	0.455649622823664	0.440449699816825	0.474266775545996	0.482297039681763	0.466818857014521	0.47188609685836	0.479895476733934	0.464433716350372	0.000807360652124844	0.000825933397051151	0.000824854529018759
220	9.86818893304458	0.22	0.746964469627964	0.717127504137628	0.776801435118299	0.2892759713443	9.80944640309548	9.4819881161561	10.1369046900349	8	5.15	12.21	1.11734257220693	1.15592974191619	1.19451691162545	1.1378335207493	1.17712834067128	1.21642316059327	1.13825076923401	1.17662418064773	1.2164794026129	0.746964469627964	9.86542621899557	-0.0712324798806755	20.7179183549125	0.447763723153265	0.455649622823664	0.440449699816825	0.474266775545996	0.482297039681763	0.466818857014521	0.47188609685836	0.479895476733934	0.464433716350372	0.000807360652124844	0.000825933397051151	0.000824854529018759
220	9.86818893304458	0.22	0.750419226428813	0.720519338894452	0.780319113963174	0.289497628171415	9.74157712354864	9.41655965599231	10.066594591105	8.05	5.19	12.41	1.10253886867135	1.14059357273197	1.17864827679259	1.12232723746266	1.16106494739237	1.19980265732208	1.12137394407226	1.16025709427928	1.19820345139164	0.750419226428813	9.91643397157389	0.0787845508007188	20.8907231585748	0.447763723153265	0.455649622823664	0.440449699816825	0.474266775545996	0.482297039681763	0.466818857014521	0.47188609685836	0.479895476733934	0.464433716350372	0.000807360652124844	0.000825933397051151	0.000824854529018759
220	9.86818893304458	0.22	0.752701696173763	0.722862421302904	0.782540971044623	0.284999651104393	9.59182274288892	9.26826687908469	9.91537860669315	8.11	5.2	12.73	1.07743410594317	1.1150474081267	1.15266071031022	1.09630501586726	1.13457710287441	1.17284918988156	1.09300969663506	1.13099665979016	1.16896453204633	0.752701696173763	10.073712641989	0.0153194407390547	20.9705607168127	0.447763723153265	0.455649622823664	0.440449699816825	0.474266775545996	0.482297039681763	0.466818857014521	0.47188609685836	0.479895476733934	0.464433716350372	0.000807360652124844	0.000825933397051151	0.000824854529018759
220	9.86818893304458	0.22	0.758321202377055	0.728331638278553	0.788310766475557	0.287423033798595	9.62230571291929	9.2996410362794	9.94497038955918	8.09	5.29	12.5	1.0837358786215	1.12133768340883	1.15893948819617	1.10287760845436	1.14114356361511	1.17940951877586	1.10249569582664	1.14125680326041	1.17886379443391	0.758321202377055	9.99360452381112	0.344806342255686	21.2837069790436	0.447763723153265	0.455649622823664	0.440449699816825	0.474266775545996	0.482297039681763	0.466818857014521	0.47188609685836	0.479895476733934	0.464433716350372	0.000807360652124844	0.000825933397051151	0.000824854529018759
220	9.86818893304458	0.22	0.760273783602166	0.729581525274803	0.790966041929529	0.285772073795815	9.78099109832402	9.45167834360991	10.1103038530381	8	5.15	12.41	1.11330347229024	1.15209288301331	1.19088229373639	1.13369176303339	1.17319153692631	1.21269131081923	1.1318539086344	1.17074788683133	1.21145599656044	0.760273783602166	9.78005918978453	0.147585948927201	20.901694446533	0.447763723153265	0.455649622823664	0.440449699816825	0.474266775545996	0.482297039681763	0.466818857014521	0.47188609685836	0.479895476733934	0.464433716350372	0.000807360652124844	0.000825933397051151	0.000824854529018759
220	9.86818893304458	0.22	0.760588533262589	0.730272812518857	0.790904254006321	0.284564565890245	9.52813948134973	9.20638834697221	9.84989061572724	7.87	5.13	12.31	1.1014825827855	1.13997794678184	1.17847331077817	1.12271541858741	1.16195284220016	1.2011902658129	1.12073686375819	1.1605685285679	1.19877421133116	0.760588533262589	9.82547946109803	-0.117100105822191	20.5737148962385	0.447763723153265	0.455649622823664	0.440449699816825	0.474266775545996	0.482297039681763	0.466818857014521	0.47188609685836	0.479895476733934	0.464433716350372	0.000807360652124844	0.000825933397051151	0.000824854529018759
220	9.86818893304458	0.22	0.763090008867013	0.732677608118636	0.79350240961539	0.279118895314458	9.60639481817185	9.27760769355278	9.93518194279092	7.98	5.19	12.32	1.09593381107483	1.13477237144708	1.17361093181933	1.11619621790482	1.15575285331317	1.19530948872153	1.11598155243514	1.15562619631365	1.19406837384453	0.763090008867013	9.89749686233968	0.115802622027835	20.9381413474386	0.447763723153265	0.455649622823664	0.440449699816825	0.474266775545996	0.482297039681763	0.466818857014521	0.47188609685836	0.479895476733934	0.464433716350372	0.000807360652124844	0.000825933397051151	0.000824854529018759
220	9.86818893304458	0.22	0.764990742013102	0.734444428136295	0.795537055889909	0.289326302053885	9.69387573076665	9.37031502128582	10.0174364402475	7.87	5.11	12.1	1.12082162642574	1.15952404356156	1.19822646069737	1.14241023705843	1.18185811751721	1.22130599797599	1.14183087193385	1.18206620866124	1.22208988794122	0.764990742013102	9.7157257023058	-0.0288272207323526	20.5847317778688	0.447763723153265	0.455649622823664	0.440449699816825	0.474266775545996	0.482297039681763	0.466818857014521	0.47188609685836	0.479895476733934	0.464433716350372	0.000807360652124844	0.000825933397051151	0.000824854529018759
220	9.86818893304458	0.22	0.767406691190376	0.736918686306787	0.797894696073965	0.287183016906712	9.70037854683683	9.37490515280737	10.0258519408663	8	5.18	12.39	1.10426019529292	1.1425973632744	1.18093453125589	1.12448285875928	1.16352210732797	1.20256135589666	1.12335832883204	1.16158256234007	1.20182438328415	0.767406691190376	9.87056328433319	0.0481917780826457	20.8424875588538	0.447763723153265	0.455649622823664	0.440449699816825	0.474266775545996	0.482297039681763	0.466818857014521	0.47188609685836	0.479895476733934	0.464433716350372	0.000807360652124844	0.000825933397051151	0.000824854529018759
220	9.86818893304458	0.22	0.768515220145153	0.738037592020815	0.798992848269491	0.288839939441646	9.82099274112701	9.49280102533272	10.1491844569213	7.94	5.16	12.18	1.12662616648228	1.16557666946342	1.20452717244456	1.14778101440614	1.18746289749511	1.22714478058407	1.14813499858683	1.18775584950155	1.22715263300673	0.768515220145153	9.8078992836291	0.0182999096467854	20.7381689322112	0.447763723153265	0.455649622823664	0.440449699816825	0.474266775545996	0.482297039681763	0.466818857014521	0.47188609685836	0.479895476733934	0.464433716350372	0.000807360652124844	0.000825933397051151	0.000824854529018759
220	9.86818893304458	0.22	0.770336876191404	0.739632767635103	0.801040984747705	0.286251085044163	9.66177045888901	9.33685300373335	9.98668791404468	8.06	5.14	12.34	1.09237897797396	1.13039317798835	1.16840737800273	1.11193476537104	1.15062949625296	1.18932422713488	1.11010693152272	1.14945478395911	1.18734587139083	0.770336876191404	9.83439372251609	-0.0530944605895322	20.6965367836819	0.447763723153265	0.455649622823664	0.440449699816825	0.474266775545996	0.482297039681763	0.466818857014521	0.47188609685836	0.479895476733934	0.464433716350372	0.000807360652124844	0.000825933397051151	0.000824854529018759
220	9.86818893304458	0.22	0.770383610453336	0.739846380221547	0.800920840685126	0.28828651895646	9.75696873796466	9.4304767634366	10.0834607124927	7.99	5.19	12.28	1.11252225578396	1.1510388225609	1.18955538933785	1.13300134789248	1.17222692009797	1.21145249230346	1.13267032501894	1.17233496304378	1.21088583308232	0.770383610453336	9.82412422932038	-0.0730301838354317	20.6884220344431	0.447763723153265	0.455649622823664	0.440449699816825	0.474266775545996	0.482297039681763	0.466818857014521	0.47188609685836	0.479895476733934	0.464433716350372	0.000807360652124844	0.000825933397051151	0.000824854529018759
220	9.86818893304458	0.22	0.771038110619938	0.740446174403367	0.801630046836508	0.292299764084844	9.85605756499998	9.52944654269836	10.1826685873016	7.99	5.13	12.32	1.12330957074877	1.16180973816348	1.20030990557819	1.14393287155745	1.1831398793254	1.22234688709335	1.14260699342183	1.18120520124891	1.22014098872373	0.771038110619938	9.82757563206136	0.0796949237814639	20.8283227669314	0.447763723153265	0.455649622823664	0.440449699816825	0.474266775545996	0.482297039681763	0.466818857014521	0.47188609685836	0.479895476733934	0.464433716350372	0.000807360652124844	0.000825933397051151	0.000824854529018759
220	9.86818893304458	0.22	0.771135441704161	0.740652440489783	0.80161844291854	0.293997453255336	9.87707596466467	9.55110650583599	10.2030454234934	8.09	5.26	12.47	1.11361199332172	1.15161842729734	1.18962486127297	1.13331598297103	1.17199489388311	1.21067380479518	1.13346160646748	1.17009475388334	1.20964815046177	0.771135441704161	9.91919992877646	-0.0763190237648967	20.8004810450059	0.447763723153265	0.455649622823664	0.440449699816825	0.474266775545996	0.482297039681763	0.466818857014521	0.47188609685836	0.479895476733934	0.464433716350372	0.000807360652124844	0.000825933397051151	0.000824854529018759
220	9.86818893304458	0.22	0.773763012809182	0.743161540839817	0.804364484778547	0.291199607222219	9.80740951897714	9.48154426132625	10.133274776628	8.14	5.2	12.63	1.09877343739546	1.1365364936454	1.17429954989535	1.11781053288573	1.15622786315011	1.19464519341449	1.11510542845817	1.15473208684883	1.19076591282032	0.773763012809182	9.95941357360673	0.12686666792563	21.0238528419817	0.447763723153265	0.455649622823664	0.440449699816825	0.474266775545996	0.482297039681763	0.466818857014521	0.47188609685836	0.479895476733934	0.464433716350372	0.000807360652124844	0.000825933397051151	0.000824854529018759
220	9.86818893304458	0.22	0.775556296035574	0.744599131668401	0.806513460402748	0.287345496118611	9.78202181679574	9.45393927959858	10.1101043539929	8	5.16	12.24	1.11405919677683	1.15272068560775	1.19138217443867	1.13449126857977	1.17386181696344	1.2132323653471	1.13453928194904	1.17398119642644	1.21180414233554	0.775556296035574	9.83060078331306	-0.0221046313180347	20.734669097909	0.447763723153265	0.455649622823664	0.440449699816825	0.474266775545996	0.482297039681763	0.466818857014521	0.47188609685836	0.479895476733934	0.464433716350372	0.000807360652124844	0.000825933397051151	0.000824854529018759
220	9.86818893304458	0.22	0.778181448607134	0.747050178066782	0.809312719147485	0.284600666631253	9.69632960653444	9.3689279692391	10.0237312438298	7.95	5.1	12.33	1.10993352398687	1.14872067810263	1.18750783221838	1.13065240562814	1.17016359090248	1.20967477617682	1.12865668868781	1.16788693312825	1.20679563003818	0.778181448607134	9.77516622569672	0.100945156276995	20.8008758201173	0.447763723153265	0.455649622823664	0.440449699816825	0.474266775545996	0.482297039681763	0.466818857014521	0.47188609685836	0.479895476733934	0.464433716350372	0.000807360652124844	0.000825933397051151	0.000824854529018759
220	9.86818893304458	0.22	0.782722278039266	0.751677649762315	0.813766906316217	0.291611364745327	9.84826981620159	9.52137301089378	10.1751666215094	8.09	5.21	12.45	1.10973804089626	1.14783861944544	1.18593919799461	1.12934886859501	1.16812274467352	1.20689662075204	1.12928546449282	1.16737628221576	1.20518951939889	0.782722278039266	9.91698158847361	0.0788935493856004	20.9060041125023	0.447763723153265	0.455649622823664	0.440449699816825	0.474266775545996	0.482297039681763	0.466818857014521	0.47188609685836	0.479895476733934	0.464433716350372	0.000807360652124844	0.000825933397051151	0.000824854529018759
220	9.86818893304458	0.22	0.788452497827282	0.757274887898571	0.819630107755993	0.288250298923504	9.78324018720461	9.4558402080833	10.1106401663259	8	5.16	12.38	1.114044062787	1.15261683843362	1.19118961408024	1.13446122986601	1.17374093159517	1.21302063332432	1.1321041155131	1.17142100346372	1.21058063381675	0.788452497827282	9.81132669806872	-0.0562104594421317	20.7126181756011	0.447763723153265	0.455649622823664	0.440449699816825	0.474266775545996	0.482297039681763	0.466818857014521	0.47188609685836	0.479895476733934	0.464433716350372	0.000807360652124844	0.000825933397051151	0.000824854529018759
220	9.86818893304458	0.22	0.788491037897752	0.75684206922443	0.820140006571074	0.28192674250177	9.69103300716877	9.36164826299332	10.0204177513442	8	5.14	12.31	1.10199594370353	1.14076910007536	1.1795422564472	1.12213419727319	1.16161590766392	1.20109761805464	1.12010275777533	1.16000139496615	1.20008792966968	0.788491037897752	9.79164468045646	-0.0528309121547825	20.7087148202442	0.447763723153265	0.455649622823664	0.440449699816825	0.474266775545996	0.482297039681763	0.466818857014521	0.47188609685836	0.479895476733934	0.464433716350372	0.000807360652124844	0.000825933397051151	0.000824854529018759
220	9.86818893304458	0.23	0.734598976114576	0.706061361715028	0.763136590514123	0.29576892929882	9.7775823833077	9.45626814681077	10.0988966198046	8.03	5.19	12.34	1.11007493959937	1.14779414088831	1.18551334217725	1.13017443125116	1.1685765925317	1.20697875381223	1.12903555453386	1.1675999090912	1.2053583556728	0.734598976114576	10.0033097069909	-0.0808792345307886	20.7623300571457	0.447763723153265	0.455649622823664	0.440449699816825	0.474266775545996	0.482297039681763	0.466818857014521	0.47188609685836	0.479895476733934	0.464433716350372	0.000807360652124844	0.000825933397051151	0.000824854529018759
220	9.86818893304458	0.23	0.739817312540597	0.710688071069368	0.768946554011826	0.292099424082155	9.64103275176137	9.32139246724797	9.96067303627478	8.09	5.23	12.47	1.08619005666735	1.12343664830789	1.16068323994843	1.10537026040269	1.14327456126431	1.18117886212593	1.10423500857808	1.14331027739924	1.17980881559838	0.739817312540597	10.0136543909996	-0.027604591860474	20.8864358820771	0.447763723153265	0.455649622823664	0.440449699816825	0.474266775545996	0.482297039681763	0.466818857014521	0.47188609685836	0.479895476733934	0.464433716350372	0.000807360652124844	0.000825933397051151	0.000824854529018759
220	9.86818893304458	0.23	0.742089878672359	0.712931191562729	0.77124856578199	0.305402052274555	9.95914599551291	9.6392785521472	10.2790134388786	7.98	5.19	12.38	1.13802929572954	1.17579337935167	1.2135574629738	1.15903152396482	1.1974925403516	1.23595355673838	1.1575417018263	1.19691169995498	1.2345656399003	0.742089878672359	9.95839559723751	-0.138231610269434	20.6942103789338	0.447763723153265	0.455649622823664	0.440449699816825	0.474266775545996	0.482297039681763	0.466818857014521	0.47188609685836	0.479895476733934	0.464433716350372	0.000807360652124844	0.000825933397051151	0.000824854529018759
220	9.86818893304458	0.23	0.745852577844189	0.716937323581244	0.774767832107133	0.302230329864698	9.81124097245605	9.49375237534427	10.1287295695678	7.97	5.05	12.34	1.12275219635427	1.16029910148005	1.19784600660583	1.14358941184563	1.18183315190584	1.22007689196606	1.13958463336545	1.17830624629997	1.21549584198552	0.745852577844189	9.93241949224492	0.144859687421381	20.9085903447327	0.447763723153265	0.455649622823664	0.440449699816825	0.474266775545996	0.482297039681763	0.466818857014521	0.47188609685836	0.479895476733934	0.464433716350372	0.000807360652124844	0.000825933397051151	0.000824854529018759
220	9.86818893304458	0.23	0.747475369783561	0.71865671508318	0.776294024483942	0.300121754637415	9.84201422396676	9.52193044558138	10.1620980023521	7.99	5.19	12.34	1.12333248539311	1.16109378898198	1.19885509257085	1.14401187799329	1.18246832823924	1.22092477848518	1.14368055874446	1.18163804849529	1.22028185631247	0.747475369783561	9.97407198769966	0.0347015041820336	20.8654076415352	0.447763723153265	0.455649622823664	0.440449699816825	0.474266775545996	0.482297039681763	0.466818857014521	0.47188609685836	0.479895476733934	0.464433716350372	0.000807360652124844	0.000825933397051151	0.000824854529018759
220	9.86818893304458	0.23	0.749447365300806	0.720520806840037	0.778373923761576	0.298801150068465	9.92835397541131	9.60444432622381	10.2522636245988	8.11	5.25	12.55	1.11729990383932	1.15498081567528	1.19266172751124	1.13691642587109	1.17525890443114	1.21360138299119	1.13517458502851	1.1734869305544	1.21264041360632	0.749447365300806	10.0936364335998	-0.0969513141482304	20.8792894808017	0.447763723153265	0.455649622823664	0.440449699816825	0.474266775545996	0.482297039681763	0.466818857014521	0.47188609685836	0.479895476733934	0.464433716350372	0.000807360652124844	0.000825933397051151	0.000824854529018759
220	9.86818893304458	0.23	0.749488069818605	0.720316843560346	0.778659296076865	0.284859016353679	9.56729437666727	9.24445451430548	9.89013423902906	7.86	5.15	12.21	1.10660607932799	1.1452515779657	1.18389707660341	1.12797309238347	1.16736478145819	1.2067564705329	1.12716180346877	1.16721725209709	1.2059895972809	0.749488069818605	9.90869730401907	-0.102423608129236	20.6627871225432	0.447763723153265	0.455649622823664	0.440449699816825	0.474266775545996	0.482297039681763	0.466818857014521	0.47188609685836	0.479895476733934	0.464433716350372	0.000807360652124844	0.000825933397051151	0.000824854529018759
220	9.86818893304458	0.23	0.751630043467893	0.722047215324285	0.781212871611501	0.293191640277303	9.66209603866733	9.3426014072515	9.98159067008316	8.09	5.25	12.6	1.08826742172631	1.12548356567059	1.16269970961487	1.10746049989917	1.14533300122929	1.1832055025594	1.1076824437981	1.14374489004179	1.18095553967295	0.751630043467893	10.0793177438914	-0.155591760516936	20.8090728871832	0.447763723153265	0.455649622823664	0.440449699816825	0.474266775545996	0.482297039681763	0.466818857014521	0.47188609685836	0.479895476733934	0.464433716350372	0.000807360652124844	0.000825933397051151	0.000824854529018759
220	9.86818893304458	0.23	0.752001581482754	0.722678961970279	0.781324200995229	0.306806870249653	9.90317537912593	9.58615569950487	10.220195058747	7.99	5.15	12.48	1.13038716862136	1.16776972209508	1.20515227556879	1.15116446106512	1.18923413154386	1.22730380202259	1.14809495331889	1.18668015491448	1.22481982181329	0.752001581482754	9.92171606098048	-0.0133698524530055	20.7943893791295	0.447763723153265	0.455649622823664	0.440449699816825	0.474266775545996	0.482297039681763	0.466818857014521	0.47188609685836	0.479895476733934	0.464433716350372	0.000807360652124844	0.000825933397051151	0.000824854529018759
220	9.86818893304458	0.23	0.752057689412314	0.722988801671399	0.781126577153228	0.309965940468959	10.0173463022576	9.69903787874527	10.3356547257698	8.04	5.19	12.45	1.1364987883104	1.17379703811139	1.21109528791238	1.15695053876431	1.19491998549498	1.23288943222564	1.15562044389894	1.19274274253116	1.23145124763144	0.752057689412314	9.98920450686201	0.0831803095209075	20.9446450190792	0.447763723153265	0.455649622823664	0.440449699816825	0.474266775545996	0.482297039681763	0.466818857014521	0.47188609685836	0.479895476733934	0.464433716350372	0.000807360652124844	0.000825933397051151	0.000824854529018759
220	9.86818893304458	0.23	0.755519073156133	0.726445077577294	0.784593068734973	0.295048144325415	9.62607004327472	9.30918665683013	9.94295342971931	8.05	5.11	12.48	1.09057691464504	1.12769999731924	1.16482307999343	1.11018766228583	1.14797829201351	1.18576892174119	1.1072982804007	1.14488316815907	1.18242499357716	0.755519073156133	9.97473954561465	0.0242886506475536	20.8232857524066	0.447763723153265	0.455649622823664	0.440449699816825	0.474266775545996	0.482297039681763	0.466818857014521	0.47188609685836	0.479895476733934	0.464433716350372	0.000807360652124844	0.000825933397051151	0.000824854529018759
220	9.86818893304458	0.23	0.757212027795784	0.727546649136752	0.786877406454815	0.303358543817328	9.98425504551996	9.66202993864691	10.306480152393	7.97	5.16	12.67	1.14177461487006	1.17985237385421	1.21793013283836	1.16291096063402	1.20169360889257	1.24047625715113	1.15867735085671	1.1971035574231	1.23560749760655	0.757212027795784	9.97627766792229	-0.0725231711031327	20.7710812277856	0.447763723153265	0.455649622823664	0.440449699816825	0.474266775545996	0.482297039681763	0.466818857014521	0.47188609685836	0.479895476733934	0.464433716350372	0.000807360652124844	0.000825933397051151	0.000824854529018759
220	9.86818893304458	0.23	0.757356687538867	0.728246481759648	0.786466893318087	0.301041958053349	9.63825470098865	9.32548289004488	9.95102651193243	7.98	5.17	12.41	1.10075967717125	1.13767858010659	1.17459748304193	1.1210604682903	1.15866024912513	1.19626002995995	1.11989709243162	1.15757525931714	1.19394479797596	0.757356687538867	9.95135224645093	0.106144313114157	20.9192391088887	0.447763723153265	0.455649622823664	0.440449699816825	0.474266775545996	0.482297039681763	0.466818857014521	0.47188609685836	0.479895476733934	0.464433716350372	0.000807360652124844	0.000825933397051151	0.000824854529018759
220	9.86818893304458	0.23	0.757667224745154	0.727943191291536	0.787391258198772	0.29346693941488	9.76385806688389	9.44121281498469	10.0865033187831	8.07	5.17	12.45	1.10244379534127	1.14011885499972	1.17779391465816	1.12204981624633	1.16039489464893	1.19873997305153	1.11986740342893	1.1577678794554	1.19609730485467	0.757667224745154	9.91794896389164	-0.075882292001135	20.7310164071874	0.447763723153265	0.455649622823664	0.440449699816825	0.474266775545996	0.482297039681763	0.466818857014521	0.47188609685836	0.479895476733934	0.464433716350372	0.000807360652124844	0.000825933397051151	0.000824854529018759
220	9.86818893304458	0.23	0.758481118933377	0.729120965123206	0.787841272743547	0.294326853497296	9.8046333405453	9.48131125100559	10.127955430085	8.04	5.14	12.33	1.11165144970602	1.14955986343104	1.18746827715606	1.13169652992542	1.1702885007081	1.20888047149078	1.13015136657173	1.16884867690725	1.20775458418333	0.758481118933377	9.92193272312026	0.0199557857894147	20.8233339129844	0.447763723153265	0.455649622823664	0.440449699816825	0.474266775545996	0.482297039681763	0.466818857014521	0.47188609685836	0.479895476733934	0.464433716350372	0.000807360652124844	0.000825933397051151	0.000824854529018759
220	9.86818893304458	0.23	0.759632018006617	0.729667680387796	0.789596355625438	0.288206582768659	9.66644731950547	9.34292139127176	9.98997324773919	8.07	5.19	12.62	1.09178178706615	1.1295879187135	1.16739405036085	1.11124762863754	1.14972782187649	1.18820801511544	1.10798034539247	1.14665127673488	1.18536161541641	0.759632018006617	10.0231697625845	-0.0554305043285329	20.8669604419735	0.447763723153265	0.455649622823664	0.440449699816825	0.474266775545996	0.482297039681763	0.466818857014521	0.47188609685836	0.479895476733934	0.464433716350372	0.000807360652124844	0.000825933397051151	0.000824854529018759
220	9.86818893304458	0.23	0.759949321187979	0.730113191757675	0.789785450618282	0.289493040908151	9.7525827356557	9.42719444903918	10.0779710222722	7.97	5.18	12.54	1.11380367861907	1.15224763695388	1.19069159528869	1.13440872610172	1.1735638866009	1.21271904710007	1.13134238937326	1.17029784014009	1.20946055260069	0.759949321187979	9.97524875050159	0.0186581772157807	20.8652709415757	0.447763723153265	0.455649622823664	0.440449699816825	0.474266775545996	0.482297039681763	0.466818857014521	0.47188609685836	0.479895476733934	0.464433716350372	0.000807360652124844	0.000825933397051151	0.000824854529018759
220	9.86818893304458	0.23	0.759982599993661	0.730638083713228	0.789327116274094	0.300668887633457	9.71651925420794	9.40092792469678	10.0321105837191	7.99	5.13	12.35	1.10818031415416	1.14538218416991	1.18258405418566	1.12852708865048	1.16641200460233	1.20429692055419	1.12721677402628	1.16485788020485	1.20268054523771	0.759982599993661	9.86624048055046	-0.171036617629816	20.5788342758639	0.447763723153265	0.455649622823664	0.440449699816825	0.474266775545996	0.482297039681763	0.466818857014521	0.47188609685836	0.479895476733934	0.464433716350372	0.000807360652124844	0.000825933397051151	0.000824854529018759
220	9.86818893304458	0.23	0.761594167806188	0.732276944045245	0.790911391567132	0.306660085417982	9.90247292926863	9.58536631051301	10.2195795480243	8.04	5.17	12.45	1.12369191184061	1.16086630154505	1.19804069124949	1.14394439128027	1.1817887809689	1.21963317065754	1.14164723857789	1.17992153297451	1.21673328436995	0.761594167806188	9.99121497468435	0.0268207746738815	20.8621018079231	0.447763723153265	0.455649622823664	0.440449699816825	0.474266775545996	0.482297039681763	0.466818857014521	0.47188609685836	0.479895476733934	0.464433716350372	0.000807360652124844	0.000825933397051151	0.000824854529018759
220	9.86818893304458	0.23	0.761745329148069	0.732246542405999	0.791244115890139	0.302971277451603	9.95241755785966	9.63092541396083	10.2739097017585	8.05	5.23	12.31	1.12754621017553	1.16518509043607	1.20282397069662	1.14777784017848	1.18609207714927	1.22440631412007	1.14810350524122	1.18629167538478	1.22389318391622	0.761745329148069	9.96933078066248	0.0657541036341397	20.9224434083735	0.447763723153265	0.455649622823664	0.440449699816825	0.474266775545996	0.482297039681763	0.466818857014521	0.47188609685836	0.479895476733934	0.464433716350372	0.000807360652124844	0.000825933397051151	0.000824854529018759
220	9.86818893304458	0.23	0.762304539256444	0.732711897032786	0.791897181480103	0.299319408501326	9.89749996068964	9.57499583011785	10.2200040912614	8.08	5.11	12.46	1.11784351862003	1.1554946213969	1.19314572417377	1.13770996309913	1.17603020563521	1.2143504481713	1.13424326698861	1.17245770796664	1.20983211356908	0.762304539256444	9.99331505944521	0.024744093863653	20.8774381040455	0.447763723153265	0.455649622823664	0.440449699816825	0.474266775545996	0.482297039681763	0.466818857014521	0.47188609685836	0.479895476733934	0.464433716350372	0.000807360652124844	0.000825933397051151	0.000824854529018759
220	9.86818893304458	0.23	0.762725255679806	0.733134551580475	0.792315959779137	0.300357267021567	9.84013342767149	9.52029013553963	10.1599767198034	7.98	5.09	12.35	1.12401835815908	1.1617808346143	1.19954331106953	1.14476428612843	1.18322374196198	1.22168319779552	1.14240668911634	1.18073438511018	1.21932567081498	0.762725255679806	9.86314119879586	-0.00695542649149435	20.722735731264	0.447763723153265	0.455649622823664	0.440449699816825	0.474266775545996	0.482297039681763	0.466818857014521	0.47188609685836	0.479895476733934	0.464433716350372	0.000807360652124844	0.000825933397051151	0.000824854529018759
220	9.86818893304458	0.23	0.764892422376523	0.734982971788083	0.794801872964962	0.298217482866819	9.90100004419878	9.57753232026875	10.2244677681288	7.92	5.17	12.41	1.13869030553504	1.17714797386503	1.21560564219502	1.16019570906145	1.19937969223938	1.23856367541731	1.15777188469159	1.19775460985018	1.23737687719567	0.764892422376523	9.92190405458689	0.0929664971475628	20.8851755837776	0.447763723153265	0.455649622823664	0.440449699816825	0.474266775545996	0.482297039681763	0.466818857014521	0.47188609685836	0.479895476733934	0.464433716350372	0.000807360652124844	0.000825933397051151	0.000824854529018759
220	9.86818893304458	0.23	0.764992557419945	0.735163041884794	0.794822072955096	0.295936096725469	9.79036251620478	9.46875735500692	10.1119676774026	8.06	5.22	12.54	1.10686925261624	1.14446392856644	1.18205860451665	1.12662730606326	1.1648930618316	1.20315881759995	1.12511647181427	1.16341005385802	1.20100897389315	0.764992557419945	10.0252863122997	-0.0636873406010765	20.8651041978872	0.447763723153265	0.455649622823664	0.440449699816825	0.474266775545996	0.482297039681763	0.466818857014521	0.47188609685836	0.479895476733934	0.464433716350372	0.000807360652124844	0.000825933397051151	0.000824854529018759
220	9.86818893304458	0.23	0.766026366028896	0.736321674738359	0.795731057319432	0.298404135811416	9.93237617788324	9.60802803279456	10.2567243229719	8.08	5.15	12.47	1.12130345903889	1.15915646027696	1.19700946151503	1.14120739189096	1.17973231078773	1.21825722968451	1.1388648261796	1.17663135061578	1.21556180359334	0.766026366028896	10.0016962328312	-0.0913427522732286	20.7915738755556	0.447763723153265	0.455649622823664	0.440449699816825	0.474266775545996	0.482297039681763	0.466818857014521	0.47188609685836	0.479895476733934	0.464433716350372	0.000807360652124844	0.000825933397051151	0.000824854529018759
220	9.86818893304458	0.23	0.766113271050764	0.736381165876089	0.795845376225439	0.291473539525249	9.71062533062619	9.38818984258739	10.033060818665	7.97	5.17	12.36	1.10986778113076	1.14798596638987	1.18610415164898	1.13044129529643	1.16926607375315	1.20809085220988	1.12862685154194	1.16801666856923	1.20751007723742	0.766113271050764	9.91216825013045	-0.0159667807998099	20.7527178085645	0.447763723153265	0.455649622823664	0.440449699816825	0.474266775545996	0.482297039681763	0.466818857014521	0.47188609685836	0.479895476733934	0.464433716350372	0.000807360652124844	0.000825933397051151	0.000824854529018759
220	9.86818893304458	0.23	0.766360489914579	0.736291526627416	0.796429453201742	0.294502840311318	9.82614020678759	9.5022461228274	10.1500342907478	7.94	5.17	12.34	1.12784377374929	1.16628751865199	1.2047312635547	1.14902744352504	1.18819325616081	1.22735906879658	1.14881605399188	1.18709664264964	1.22544923811872	0.766360489914579	9.87447372668251	0.0843724241091731	20.8643204483332	0.447763723153265	0.455649622823664	0.440449699816825	0.474266775545996	0.482297039681763	0.466818857014521	0.47188609685836	0.479895476733934	0.464433716350372	0.000807360652124844	0.000825933397051151	0.000824854529018759
220	9.86818893304458	0.23	0.766370236408583	0.736216696886011	0.796523775931154	0.286578280863659	9.65442460257805	9.33001396246026	9.97883524269584	8.06	5.12	12.43	1.09138474082152	1.12933289650588	1.16728105219024	1.11091094885223	1.1495380434612	1.18816513807018	1.10757129195865	1.14737860580907	1.18464190787937	0.766370236408583	9.9200488407884	-0.172964846782263	20.6104238036175	0.447763723153265	0.455649622823664	0.440449699816825	0.474266775545996	0.482297039681763	0.466818857014521	0.47188609685836	0.479895476733934	0.464433716350372	0.000807360652124844	0.000825933397051151	0.000824854529018759
220	9.86818893304458	0.23	0.766705291236984	0.73680461820261	0.796605964271358	0.289523887125271	9.78923040330005	9.46264388092138	10.1158169256787	8.11	5.25	12.37	1.1002324237245	1.13820501210405	1.17617760048359	1.11951482132979	1.15815290777269	1.1967909942156	1.12010587084922	1.15945098119973	1.19639927288521	0.766705291236984	9.97474915349467	0.00655217481963646	20.8922063886862	0.447763723153265	0.455649622823664	0.440449699816825	0.474266775545996	0.482297039681763	0.466818857014521	0.47188609685836	0.479895476733934	0.464433716350372	0.000807360652124844	0.000825933397051151	0.000824854529018759
220	9.86818893304458	0.23	0.767004542686039	0.737505563184681	0.796503522187397	0.301920175317523	9.84258260469098	9.52384543493125	10.1613197744507	8	5.13	12.58	1.12190334656868	1.1594503962213	1.19699744587392	1.14245520769894	1.18069007217329	1.21892493664763	1.13805690907947	1.17595489345334	1.21544367959727	0.767004542686039	9.93020674105574	0.00970913577999743	20.8089885678682	0.447763723153265	0.455649622823664	0.440449699816825	0.474266775545996	0.482297039681763	0.466818857014521	0.47188609685836	0.479895476733934	0.464433716350372	0.000807360652124844	0.000825933397051151	0.000824854529018759
220	9.86818893304458	0.23	0.767328344477389	0.737091898231244	0.797564790723535	0.294922572054798	9.96284250271674	9.63477377672025	10.2909112287132	8.04	5.21	12.49	1.1288459790521	1.16728373283607	1.20572148662005	1.14915256185034	1.18828176464001	1.22741096742967	1.14762688253792	1.18675675199196	1.22515064091446	0.767328344477389	9.93807439389164	0.00347803766515346	20.8532359061484	0.447763723153265	0.455649622823664	0.440449699816825	0.474266775545996	0.482297039681763	0.466818857014521	0.47188609685836	0.479895476733934	0.464433716350372	0.000807360652124844	0.000825933397051151	0.000824854529018759
220	9.86818893304458	0.23	0.767791437830482	0.738207993220797	0.797374882440167	0.302496967488195	10.0226968384027	9.69857051758018	10.3468231592251	8.05	5.19	12.4	1.13551045709285	1.17345922758906	1.21140799808527	1.15588770310852	1.19451748136433	1.23314725962015	1.15476140830275	1.19246588365644	1.23125053912414	0.767791437830482	9.95518182730065	0.0676272452423469	20.897943627324	0.447763723153265	0.455649622823664	0.440449699816825	0.474266775545996	0.482297039681763	0.466818857014521	0.47188609685836	0.479895476733934	0.464433716350372	0.000807360652124844	0.000825933397051151	0.000824854529018759
220	9.86818893304458	0.23	0.767865363718971	0.737810138523287	0.797920588914655	0.293002430818815	9.76275645318475	9.43978586696861	10.0857270394009	8.05	5.13	12.49	1.10527676378825	1.14309243983879	1.18090811588934	1.12511539339867	1.16360982359949	1.20210425380032	1.12235138797377	1.16043954347508	1.19899370746793	0.767865363718971	9.89520203893066	-0.012908886814201	20.8062990843386	0.447763723153265	0.455649622823664	0.440449699816825	0.474266775545996	0.482297039681763	0.466818857014521	0.47188609685836	0.479895476733934	0.464433716350372	0.000807360652124844	0.000825933397051151	0.000824854529018759
220	9.86818893304458	0.23	0.768190527022173	0.738149789359049	0.798231264685298	0.28770019145588	9.76283632256357	9.43568060514124	10.0899920399859	8.08	5.24	12.34	1.10122977209011	1.1394118207638	1.1775938694375	1.12077981022003	1.15963970154416	1.19849959286829	1.12007260011862	1.15970671129803	1.19924042604156	0.768190527022173	9.91398703786855	-0.0501177851138054	20.7850405920839	0.447763723153265	0.455649622823664	0.440449699816825	0.474266775545996	0.482297039681763	0.466818857014521	0.47188609685836	0.479895476733934	0.464433716350372	0.000807360652124844	0.000825933397051151	0.000824854529018759
220	9.86818893304458	0.23	0.768472527013336	0.738773415892147	0.798171638134526	0.291017722952869	9.70000672998018	9.37756802086684	10.0224454390935	8.08	5.12	12.43	1.09478924529651	1.1324325266056	1.17007580791468	1.11424564286304	1.1525579137973	1.19087018473156	1.11121866655027	1.14910949144047	1.18724198728191	0.768472527013336	9.93828101547038	-0.022733632764523	20.7902988393991	0.447763723153265	0.455649622823664	0.440449699816825	0.474266775545996	0.482297039681763	0.466818857014521	0.47188609685836	0.479895476733934	0.464433716350372	0.000807360652124844	0.000825933397051151	0.000824854529018759
220	9.86818893304458	0.23	0.769015368761715	0.73899168006053	0.7990390574629	0.292310243033521	9.74668996814161	9.42371136080323	10.06966857548	7.94	5.09	12.56	1.1178948709982	1.15620845200276	1.19452203300732	1.13885301346328	1.17788489232381	1.21691677118434	1.13388498755556	1.17259138013225	1.21257364853231	0.769015368761715	9.91139381614251	-0.187180325173428	20.5884855311124	0.447763723153265	0.455649622823664	0.440449699816825	0.474266775545996	0.482297039681763	0.466818857014521	0.47188609685836	0.479895476733934	0.464433716350372	0.000807360652124844	0.000825933397051151	0.000824854529018759
220	9.86818893304458	0.23	0.769293689612318	0.739381923569599	0.799205455655037	0.301206064160298	9.871338593522	9.55112783102282	10.1915493560212	7.93	5.06	12.4	1.13438508627104	1.17241643920328	1.21044779213551	1.15573723949047	1.19448444393097	1.23323164837146	1.15174612073432	1.19040564179256	1.22922742796307	0.769293689612318	9.87090827960268	-0.0976392945832085	20.6307901171872	0.447763723153265	0.455649622823664	0.440449699816825	0.474266775545996	0.482297039681763	0.466818857014521	0.47188609685836	0.479895476733934	0.464433716350372	0.000807360652124844	0.000825933397051151	0.000824854529018759
220	9.86818893304458	0.23	0.769655521933651	0.739658086290768	0.799652957576534	0.290547507956801	9.71902502015291	9.39558559988926	10.0424644404166	8.01	5.18	12.49	1.10529078751907	1.14333999772924	1.18138920793942	1.12544650154514	1.16418956445777	1.2029326273704	1.12335737547489	1.16184098903612	1.20136738602309	0.769655521933651	9.94171894459753	0.0328179762068045	20.87672722055	0.447763723153265	0.455649622823664	0.440449699816825	0.474266775545996	0.482297039681763	0.466818857014521	0.47188609685836	0.479895476733934	0.464433716350372	0.000807360652124844	0.000825933397051151	0.000824854529018759
220	9.86818893304458	0.23	0.769688643854579	0.739535883589832	0.799841404119327	0.293710605789606	9.64767739728006	9.32905854513054	9.96629624942958	7.97	5.11	12.19	1.10237868115473	1.14002863568385	1.17767859021296	1.12278277375485	1.16112959694783	1.1994764201408	1.12191934848801	1.1590234164118	1.19848090067975	0.769688643854579	9.78052794639012	-0.0471446827142928	20.6316698284268	0.447763723153265	0.455649622823664	0.440449699816825	0.474266775545996	0.482297039681763	0.466818857014521	0.47188609685836	0.479895476733934	0.464433716350372	0.000807360652124844	0.000825933397051151	0.000824854529018759
220	9.86818893304458	0.23	0.77000673589092	0.740378354155123	0.799635117626717	0.290740770797293	9.91896678276073	9.58902817850149	10.24890538702	8.13	5.22	12.42	1.11174144250735	1.14999416353495	1.18824688456255	1.13103400758989	1.16995054583415	1.20886708407841	1.12939387337613	1.16908942202498	1.20858391472506	0.77000673589092	9.97639308923557	-0.00168572491015398	20.8919753244711	0.447763723153265	0.455649622823664	0.440449699816825	0.474266775545996	0.482297039681763	0.466818857014521	0.47188609685836	0.479895476733934	0.464433716350372	0.000807360652124844	0.000825933397051151	0.000824854529018759
220	9.86818893304458	0.23	0.770095787646296	0.740353489392378	0.799838085900213	0.301407254683115	9.98689906782694	9.66309446819967	10.3107036674542	8.06	5.15	12.49	1.12993678113236	1.16780029661622	1.20566381210008	1.15012783997866	1.18866794594265	1.22720805190665	1.14720716341224	1.18575859517526	1.22351368460588	0.770095787646296	9.97609249707134	-0.0980008603756699	20.7338331953887	0.447763723153265	0.455649622823664	0.440449699816825	0.474266775545996	0.482297039681763	0.466818857014521	0.47188609685836	0.479895476733934	0.464433716350372	0.000807360652124844	0.000825933397051151	0.000824854529018759
220	9.86818893304458	0.23	0.770279453693622	0.740410813063096	0.800148094324148	0.291975913701024	9.67228023595673	9.35150816960916	9.9930523023043	8.02	5.15	12.52	1.09942456093908	1.1371366263952	1.17484869185131	1.11943174190895	1.15783008648337	1.1962284310578	1.11599303572949	1.15498637386153	1.19320691136243	0.770279453693622	9.93769693706123	0.10701202710062	20.926146216994	0.447763723153265	0.455649622823664	0.440449699816825	0.474266775545996	0.482297039681763	0.466818857014521	0.47188609685836	0.479895476733934	0.464433716350372	0.000807360652124844	0.000825933397051151	0.000824854529018759
220	9.86818893304458	0.23	0.770762260343	0.740503864622775	0.801020656063225	0.297424926411851	9.85665967547201	9.53402977288578	10.1792895780582	7.96	5.12	12.08	1.12836936810417	1.1665531904736	1.20473701284303	1.14936331547402	1.18825756935627	1.22715182323853	1.14888949803449	1.18843983699649	1.22662852758527	0.770762260343	9.7431139083692	-0.251471385016085	20.3976835303433	0.447763723153265	0.455649622823664	0.440449699816825	0.474266775545996	0.482297039681763	0.466818857014521	0.47188609685836	0.479895476733934	0.464433716350372	0.000807360652124844	0.000825933397051151	0.000824854529018759
220	9.86818893304458	0.23	0.770878496715626	0.740819756514055	0.800937236917197	0.288140374898463	9.74185465999605	9.41575230421868	10.0679570157734	8.05	5.19	12.36	1.10286717595553	1.14106354864765	1.17925992133977	1.12268713724829	1.16156994856583	1.20045275988337	1.12262775529423	1.16112424415125	1.19995106560022	0.770878496715626	9.95066053738312	-0.00715246680835734	20.8639559192516	0.447763723153265	0.455649622823664	0.440449699816825	0.474266775545996	0.482297039681763	0.466818857014521	0.47188609685836	0.479895476733934	0.464433716350372	0.000807360652124844	0.000825933397051151	0.000824854529018759
220	9.86818893304458	0.23	0.771052932403046	0.740768983283344	0.801336881522747	0.282300466076727	9.45993940598502	9.13870573777826	9.78117307419179	8.03	5.12	12.59	1.07320102929468	1.11092500392037	1.14864897854606	1.09265754283069	1.13106543128324	1.1694733197358	1.08864235730224	1.12690845607728	1.16523551381164	0.771052932403046	9.90794377746979	0.078559311941666	20.8966273473541	0.447763723153265	0.455649622823664	0.440449699816825	0.474266775545996	0.482297039681763	0.466818857014521	0.47188609685836	0.479895476733934	0.464433716350372	0.000807360652124844	0.000825933397051151	0.000824854529018759
220	9.86818893304458	0.23	0.77120139137052	0.741160376084351	0.801242406656689	0.29744097302319	9.87559692363044	9.55235957472459	10.1988342725363	7.95	5.11	12.3	1.13199170157487	1.17029658255618	1.20860146353748	1.15314247144428	1.19216306237416	1.23118365330403	1.15117380511735	1.18987878941026	1.22875929367965	0.77120139137052	9.83981808896709	-0.0871338277421999	20.6565711939971	0.447763723153265	0.455649622823664	0.440449699816825	0.474266775545996	0.482297039681763	0.466818857014521	0.47188609685836	0.479895476733934	0.464433716350372	0.000807360652124844	0.000825933397051151	0.000824854529018759
220	9.86818893304458	0.23	0.77120401313619	0.741322785969703	0.801085240302678	0.302295581614952	10.0837143809777	9.75745910717671	10.4099696547786	8.02	5.16	12.47	1.14714140756366	1.18549780033992	1.22385419311617	1.16801635938438	1.20707073747085	1.24612511555732	1.16602044087722	1.20461648291115	1.24224898733267	0.77120401313619	9.95028132325069	0.124591004164754	20.9579692199575	0.447763723153265	0.455649622823664	0.440449699816825	0.474266775545996	0.482297039681763	0.466818857014521	0.47188609685836	0.479895476733934	0.464433716350372	0.000807360652124844	0.000825933397051151	0.000824854529018759
220	9.86818893304458	0.23	0.771385374531739	0.741368621799867	0.801402127263611	0.297156201280113	9.83573018353948	9.51357821895725	10.1578821481217	7.94	5.12	12.43	1.12874029950939	1.16696208069636	1.20518386188333	1.14991316623366	1.18885191010849	1.22779065398332	1.14629175416115	1.18726089467961	1.2258079208434	0.771385374531739	9.97245505145532	-0.0705861379438202	20.743101777545	0.447763723153265	0.455649622823664	0.440449699816825	0.474266775545996	0.482297039681763	0.466818857014521	0.47188609685836	0.479895476733934	0.464433716350372	0.000807360652124844	0.000825933397051151	0.000824854529018759
220	9.86818893304458	0.23	0.771435636257091	0.741032293837513	0.801838978676669	0.292302224752199	9.86336016996564	9.53650909720502	10.1902112427263	7.98	5.2	12.37	1.12636418108219	1.16496880434143	1.20357342760066	1.14717983399378	1.18649788586877	1.22581593774376	1.14693682998974	1.18562570801981	1.22557742235425	0.771435636257091	9.89391994920047	-0.0894322807840243	20.734392930811	0.447763723153265	0.455649622823664	0.440449699816825	0.474266775545996	0.482297039681763	0.466818857014521	0.47188609685836	0.479895476733934	0.464433716350372	0.000807360652124844	0.000825933397051151	0.000824854529018759
220	9.86818893304458	0.23	0.771837366497074	0.74194506832855	0.801729664665597	0.289826930149741	9.66284811693109	9.34071523906049	9.9849809948017	7.93	5.01	12.3	1.10919738193293	1.14745022827541	1.18570307461788	1.13006327944626	1.16903572717293	1.20800817489959	1.1258733048392	1.16487542424369	1.20475816287584	0.771837366497074	9.84221001216299	-0.115369373760902	20.5737825377366	0.447763723153265	0.455649622823664	0.440449699816825	0.474266775545996	0.482297039681763	0.466818857014521	0.47188609685836	0.479895476733934	0.464433716350372	0.000807360652124844	0.000825933397051151	0.000824854529018759
220	9.86818893304458	0.23	0.771951731749376	0.742225500707731	0.801677962791022	0.293896146659671	9.83469036142279	9.51004051359078	10.1593402092548	7.97	5.15	12.36	1.12445695018462	1.16284319861851	1.2012294470524	1.14531220249559	1.1844103989469	1.22350859539821	1.14545127133487	1.18291713109613	1.22129335960384	0.771951731749376	9.94093018468423	-0.0812248087230082	20.7233748086776	0.447763723153265	0.455649622823664	0.440449699816825	0.474266775545996	0.482297039681763	0.466818857014521	0.47188609685836	0.479895476733934	0.464433716350372	0.000807360652124844	0.000825933397051151	0.000824854529018759
220	9.86818893304458	0.23	0.771972146869598	0.742261757787081	0.801682535952116	0.305005436865062	9.9662427645482	9.64584790263813	10.2866376264583	8.1	5.16	12.32	1.12328267226243	1.16059344061563	1.19790420896882	1.14307467365213	1.18104284979531	1.21901102593849	1.14188204613028	1.17994527870579	1.21823157500209	0.771972146869598	9.9210942946509	-0.0812123650779644	20.7038493254243	0.447763723153265	0.455649622823664	0.440449699816825	0.474266775545996	0.482297039681763	0.466818857014521	0.47188609685836	0.479895476733934	0.464433716350372	0.000807360652124844	0.000825933397051151	0.000824854529018759
220	9.86818893304458	0.23	0.773090003527678	0.742950175509094	0.803229831546261	0.291929663126829	9.69140344838286	9.36996122108311	10.0128456756826	7.97	5.13	12.28	1.10796685159865	1.14597632934876	1.18398580709887	1.12852072865272	1.16723531967534	1.20594991069796	1.12742777576358	1.16526627519966	1.20392192107833	0.773090003527678	9.8806791474626	0.0457048990671776	20.8188222410705	0.447763723153265	0.455649622823664	0.440449699816825	0.474266775545996	0.482297039681763	0.466818857014521	0.47188609685836	0.479895476733934	0.464433716350372	0.000807360652124844	0.000825933397051151	0.000824854529018759
220	9.86818893304458	0.23	0.773227113221352	0.743048816071809	0.803405410370895	0.303136580529226	10.0849246080303	9.75927955585106	10.4105696602096	8.07	5.26	12.35	1.13966573148613	1.17769379538909	1.21572185929204	1.15993865065416	1.19864317594778	1.23734770124141	1.16053694522617	1.19898629114327	1.23777839672305	0.773227113221352	9.92433583112211	0.207182770969273	21.0774098336042	0.447763723153265	0.455649622823664	0.440449699816825	0.474266775545996	0.482297039681763	0.466818857014521	0.47188609685836	0.479895476733934	0.464433716350372	0.000807360652124844	0.000825933397051151	0.000824854529018759
220	9.86818893304458	0.23	0.773414091291614	0.743449984646216	0.803378197937012	0.296510409500061	9.70440336794162	9.38606068418148	10.0227460517017	7.98	5.12	12.37	1.10824999461723	1.14583799766074	1.18342600070425	1.12870976182784	1.16699168934319	1.20527361685854	1.12603297472868	1.16389724655407	1.20324056967551	0.773414091291614	9.87668037314607	0.0687007840565071	20.8373161801533	0.447763723153265	0.455649622823664	0.440449699816825	0.474266775545996	0.482297039681763	0.466818857014521	0.47188609685836	0.479895476733934	0.464433716350372	0.000807360652124844	0.000825933397051151	0.000824854529018759
220	9.86818893304458	0.23	0.773583574467754	0.743794412742961	0.803372736192547	0.311140306131567	10.0890491658173	9.7693403174382	10.4087580141964	8.03	5.16	12.5	1.14650220312769	1.18402233111133	1.22154245909497	1.16724150362626	1.2054403404749	1.24363917732354	1.16451209752278	1.20317880646384	1.24070793087143	0.773583574467754	9.9264939426335	0.0971612616542307	20.9057153629966	0.447763723153265	0.455649622823664	0.440449699816825	0.474266775545996	0.482297039681763	0.466818857014521	0.47188609685836	0.479895476733934	0.464433716350372	0.000807360652124844	0.000825933397051151	0.000824854529018759
220	9.86818893304458	0.23	0.774494367944329	0.744073686125461	0.804915049763197	0.283867342258455	9.50471849712239	9.18320778267737	9.8262292115674	7.8	5.03	12.22	1.10809586730174	1.14689110121138	1.18568633512101	1.13004513609314	1.16960882970201	1.20917252331087	1.1272302360113	1.16620659731632	1.20577237971189	0.774494367944329	9.73659210169128	-0.139487015796675	20.4518275480552	0.447763723153265	0.455649622823664	0.440449699816825	0.474266775545996	0.482297039681763	0.466818857014521	0.47188609685836	0.479895476733934	0.464433716350372	0.000807360652124844	0.000825933397051151	0.000824854529018759
220	9.86818893304458	0.23	0.774765354608466	0.744266247855447	0.805264461361485	0.287417266099444	9.75396103233536	9.42687695373409	10.0810451109366	8.09	5.25	12.34	1.09918065354645	1.13731889307647	1.1754571326065	1.11863251710751	1.15744567738819	1.19625883766886	1.11968816768508	1.15799541786816	1.19648182350197	0.774765354608466	9.95085241272569	-0.0124803654928391	20.8461238455086	0.447763723153265	0.455649622823664	0.440449699816825	0.474266775545996	0.482297039681763	0.466818857014521	0.47188609685836	0.479895476733934	0.464433716350372	0.000807360652124844	0.000825933397051151	0.000824854529018759
220	9.86818893304458	0.23	0.774854702202018	0.745076814348403	0.804632590055632	0.298723350048045	9.90109827833429	9.57801785518743	10.2241787014811	8.07	5.25	12.46	1.11860899229347	1.15634129474165	1.19407359718984	1.13851404393417	1.17691777262149	1.21532150130881	1.13839859439364	1.17591648323924	1.21501648201986	0.774854702202018	9.94438188938607	0.0658237370839238	20.9428960719949	0.447763723153265	0.455649622823664	0.440449699816825	0.474266775545996	0.482297039681763	0.466818857014521	0.47188609685836	0.479895476733934	0.464433716350372	0.000807360652124844	0.000825933397051151	0.000824854529018759
220	9.86818893304458	0.23	0.775083459318571	0.745123924042043	0.805042994595099	0.295528226815278	9.79013404812594	9.4682213409393	10.1120467553126	8.11	5.21	12.47	1.1008740623043	1.1383029876438	1.17573191298331	1.12016729150349	1.15825217274203	1.19633705398056	1.11898409833017	1.15628741559448	1.19402257671031	0.775083459318571	10.006469866513	-0.152484002514175	20.7737378161529	0.447763723153265	0.455649622823664	0.440449699816825	0.474266775545996	0.482297039681763	0.466818857014521	0.47188609685836	0.479895476733934	0.464433716350372	0.000807360652124844	0.000825933397051151	0.000824854529018759
220	9.86818893304458	0.23	0.775219623450432	0.745045758116423	0.805393488784442	0.295501191641521	9.87435729710689	9.54965413437423	10.1990604598395	8.03	5.22	12.36	1.12122428438509	1.1593476620645	1.19747103974391	1.14153702955752	1.18035107231322	1.21916511506892	1.14132470337335	1.18074639349616	1.21841066427066	0.775219623450432	9.92297295825407	0.0109239258222485	20.8489679882633	0.447763723153265	0.455649622823664	0.440449699816825	0.474266775545996	0.482297039681763	0.466818857014521	0.47188609685836	0.479895476733934	0.464433716350372	0.000807360652124844	0.000825933397051151	0.000824854529018759
220	9.86818893304458	0.23	0.775696918814682	0.745611055070823	0.80578278255854	0.289192458005508	9.6008046004861	9.28024607553137	9.92136312544083	8.05	5.2	12.52	1.08605354874246	1.12356804143729	1.16108253413212	1.10551415632316	1.14370085788077	1.18188755943839	1.1036713413804	1.14200087123456	1.18040632363828	0.775696918814682	9.98262915438169	0.0757200780312052	20.9697134392042	0.447763723153265	0.455649622823664	0.440449699816825	0.474266775545996	0.482297039681763	0.466818857014521	0.47188609685836	0.479895476733934	0.464433716350372	0.000807360652124844	0.000825933397051151	0.000824854529018759
220	9.86818893304458	0.23	0.775932676585351	0.745995100952616	0.805870252218086	0.302141664968114	9.97298073667005	9.65019043778915	10.2957710355509	7.87	5.13	12.27	1.15410349485653	1.19270723168906	1.23131096852159	1.17632102885672	1.21566792246802	1.25501481607933	1.17447154894196	1.21391511324186	1.25372470601236	0.775932676585351	9.80577466301642	-0.205211068471736	20.4989486827002	0.447763723153265	0.455649622823664	0.440449699816825	0.474266775545996	0.482297039681763	0.466818857014521	0.47188609685836	0.479895476733934	0.464433716350372	0.000807360652124844	0.000825933397051151	0.000824854529018759
220	9.86818893304458	0.23	0.776827850940881	0.746504549773417	0.807151152108346	0.28756265958703	9.68584308368538	9.36115848547016	10.0105276819006	8.11	5.22	12.6	1.0884953494063	1.12624897527746	1.16400260114863	1.10757582999204	1.14599124768976	1.18440666538747	1.10564580968098	1.14351018098571	1.18114321973826	0.776827850940881	9.99867746377122	-0.081787154619571	20.8363712301949	0.447763723153265	0.455649622823664	0.440449699816825	0.474266775545996	0.482297039681763	0.466818857014521	0.47188609685836	0.479895476733934	0.464433716350372	0.000807360652124844	0.000825933397051151	0.000824854529018759
220	9.86818893304458	0.23	0.77688150784022	0.746836843323411	0.806926172357029	0.295753429397823	9.77975678238454	9.45835913166407	10.101154433105	7.97	5.16	12.45	1.11743915922986	1.15541004990975	1.19338094058963	1.13810860549909	1.17678184966124	1.2154550938234	1.13619049236953	1.17407593531857	1.21284532722587	0.77688150784022	9.90282580581996	0.0696379502366416	20.8671536405559	0.447763723153265	0.455649622823664	0.440449699816825	0.474266775545996	0.482297039681763	0.466818857014521	0.47188609685836	0.479895476733934	0.464433716350372	0.000807360652124844	0.000825933397051151	0.000824854529018759
220	9.86818893304458	0.23	0.776927053350076	0.746857539487698	0.806996567212453	0.293929667657633	9.75121439276947	9.42934613964302	10.0730826458959	8.02	5.15	12.4	1.10794311735238	1.14576246457588	1.18358181179937	1.12806673692668	1.16657299861731	1.20507926030794	1.124794421513	1.16405030724985	1.20236498997696	0.776927053350076	9.89435737997967	0.111503294056748	20.9211607848148	0.447763723153265	0.455649622823664	0.440449699816825	0.474266775545996	0.482297039681763	0.466818857014521	0.47188609685836	0.479895476733934	0.464433716350372	0.000807360652124844	0.000825933397051151	0.000824854529018759
220	9.86818893304458	0.23	0.777241142134413	0.746994622289638	0.807487661979187	0.291063720350209	9.87894554190646	9.55059531398677	10.2072957698262	8.07	5.21	12.47	1.11576747178319	1.15412764637135	1.19248782095951	1.13564384878161	1.17468737479479	1.21373090080798	1.13477496872919	1.17564804106954	1.21249600940099	0.777241142134413	9.95284210709724	-0.0415510428495032	20.8378630083953	0.447763723153265	0.455649622823664	0.440449699816825	0.474266775545996	0.482297039681763	0.466818857014521	0.47188609685836	0.479895476733934	0.464433716350372	0.000807360652124844	0.000825933397051151	0.000824854529018759
220	9.86818893304458	0.23	0.777269009921127	0.746623048898002	0.807914970944253	0.291898434954629	9.79481243988473	9.46991582539529	10.1197090543742	7.94	5.15	12.41	1.1238730676474	1.16243123030976	1.20098939297213	1.1449739370865	1.18425603448809	1.22353813188968	1.14385133566623	1.18173775339296	1.22124603406798	0.777269009921127	9.84679826816292	-0.126744691212309	20.6250789093622	0.447763723153265	0.455649622823664	0.440449699816825	0.474266775545996	0.482297039681763	0.466818857014521	0.47188609685836	0.479895476733934	0.464433716350372	0.000807360652124844	0.000825933397051151	0.000824854529018759
220	9.86818893304458	0.23	0.777578631799885	0.746890748696424	0.808266514903345	0.28179605892229	9.65303283715662	9.3248337370546	9.98123193725863	7.95	5.19	12.49	1.10443528631781	1.14330725736969	1.18217922842158	1.12503465304297	1.16463164438074	1.20422863571851	1.12248385835995	1.16265183017253	1.20129959521222	0.777578631799885	9.88602922232666	0.102512296005944	20.9147472176959	0.447763723153265	0.455649622823664	0.440449699816825	0.474266775545996	0.482297039681763	0.466818857014521	0.47188609685836	0.479895476733934	0.464433716350372	0.000807360652124844	0.000825933397051151	0.000824854529018759
220	9.86818893304458	0.23	0.777677034455266	0.747770282901854	0.807583786008679	0.300311087323665	9.90534527794049	9.58334696270678	10.2273435931742	7.94	5.14	12.27	1.1366023101606	1.17479189365232	1.21298147714405	1.1578970413257	1.19680212302335	1.23570720472099	1.15620220054319	1.19621145358273	1.23395645011093	0.777677034455266	9.90460257258572	0.0359561949102941	20.7805190551132	0.447763723153265	0.455649622823664	0.440449699816825	0.474266775545996	0.482297039681763	0.466818857014521	0.47188609685836	0.479895476733934	0.464433716350372	0.000807360652124844	0.000825933397051151	0.000824854529018759
220	9.86818893304458	0.23	0.777933311249741	0.747892774019894	0.807973848479589	0.297984015243518	10.0162923854276	9.68887542078929	10.3437093500658	8.16	5.29	12.42	1.12026575669988	1.15812298963115	1.19598022256241	1.13952330380444	1.17803130861021	1.21653931341597	1.13964507062002	1.17843843091988	1.21759544410018	0.777933311249741	10.0245444588716	-0.0304097202142909	20.9391805037491	0.447763723153265	0.455649622823664	0.440449699816825	0.474266775545996	0.482297039681763	0.466818857014521	0.47188609685836	0.479895476733934	0.464433716350372	0.000807360652124844	0.000825933397051151	0.000824854529018759
220	9.86818893304458	0.23	0.778183785293383	0.748004082529246	0.808363488057521	0.28870945589833	9.62255569820388	9.30089306344781	9.94421833295996	7.88	5.15	12.29	1.11095911685789	1.14938059253738	1.18780206821687	1.13226099437356	1.17141917544254	1.21057735651152	1.13177339386043	1.17034382787618	1.20941326090109	0.778183785293383	9.83871353276705	-0.100009535457099	20.6227092787406	0.447763723153265	0.455649622823664	0.440449699816825	0.474266775545996	0.482297039681763	0.466818857014521	0.47188609685836	0.479895476733934	0.464433716350372	0.000807360652124844	0.000825933397051151	0.000824854529018759
220	9.86818893304458	0.23	0.778612486074214	0.748578515270675	0.808646456877753	0.294009409260419	9.88815114059968	9.5618255703634	10.214476710836	8.06	5.21	12.5	1.11824094549091	1.15640422419889	1.19456750290687	1.13823186002781	1.177077387804	1.2159229155802	1.137347682997	1.17491576780144	1.21449754013742	0.778612486074214	9.9712605998467	0.0675940342445208	20.9597750340222	0.447763723153265	0.455649622823664	0.440449699816825	0.474266775545996	0.482297039681763	0.466818857014521	0.47188609685836	0.479895476733934	0.464433716350372	0.000807360652124844	0.000825933397051151	0.000824854529018759
220	9.86818893304458	0.23	0.778720362217589	0.748589448534777	0.808851275900402	0.292143102976213	9.75544225294676	9.43204297535901	10.0788415305345	8.05	5.16	12.57	1.1041797366257	1.14203907739468	1.17989841816366	1.12398710750481	1.16252558952133	1.20106407153786	1.12048028101511	1.16007970550166	1.19795598681671	0.778720362217589	9.95925608589617	0.00898491065702809	20.8731176417327	0.447763723153265	0.455649622823664	0.440449699816825	0.474266775545996	0.482297039681763	0.466818857014521	0.47188609685836	0.479895476733934	0.464433716350372	0.000807360652124844	0.000825933397051151	0.000824854529018759
220	9.86818893304458	0.23	0.77881240451957	0.748494085788643	0.809130723250498	0.294151788014756	10.0126259690127	9.68230581373708	10.3429461242883	8.11	5.28	12.56	1.12529769940004	1.16368819417968	1.20207868895932	1.14499075043679	1.18405309051872	1.22311543060065	1.14380760340883	1.18369237165114	1.22189689623256	0.77881240451957	10.0108930256384	-0.0622322479325344	20.9033629298316	0.447763723153265	0.455649622823664	0.440449699816825	0.474266775545996	0.482297039681763	0.466818857014521	0.47188609685836	0.479895476733934	0.464433716350372	0.000807360652124844	0.000825933397051151	0.000824854529018759
220	9.86818893304458	0.23	0.778938919718808	0.748639176811606	0.809238662626011	0.292666224426328	9.82879777823816	9.50337836070927	10.154217195767	8.15	5.21	12.46	1.10031570204062	1.13799326061667	1.17567081919271	1.1193202104535	1.15764853087691	1.19597685130031	1.1176934385258	1.15667327315744	1.19470933952838	0.778938919718808	9.94250723114851	0.0802188402470154	20.9473986738744	0.447763723153265	0.455649622823664	0.440449699816825	0.474266775545996	0.482297039681763	0.466818857014521	0.47188609685836	0.479895476733934	0.464433716350372	0.000807360652124844	0.000825933397051151	0.000824854529018759
220	9.86818893304458	0.23	0.77903920975566	0.748694946154982	0.809383473356338	0.297817480168228	9.8020356085101	9.48149477763889	10.1225764393813	7.95	5.12	12.44	1.12377378271459	1.16176519551082	1.19975660830705	1.14478207519612	1.18348371519651	1.22218535519691	1.14242064583659	1.18078573643732	1.21906788527559	0.77903920975566	9.89720664622901	-0.0813999810640331	20.6989152136738	0.447763723153265	0.455649622823664	0.440449699816825	0.474266775545996	0.482297039681763	0.466818857014521	0.47188609685836	0.479895476733934	0.464433716350372	0.000807360652124844	0.000825933397051151	0.000824854529018759
220	9.86818893304458	0.23	0.779081937481742	0.749077011759081	0.809086863204404	0.30043391509973	9.89843630513843	9.57675660494071	10.2201160053362	7.99	5.1	12.29	1.12923169966538	1.16716217337238	1.20509264707939	1.14998486788966	1.18861243281533	1.227239997741	1.14726405490331	1.18622351887265	1.22488279675874	0.779081937481742	9.86574086913872	-0.0290382755145814	20.716702303028	0.447763723153265	0.455649622823664	0.440449699816825	0.474266775545996	0.482297039681763	0.466818857014521	0.47188609685836	0.479895476733934	0.464433716350372	0.000807360652124844	0.000825933397051151	0.000824854529018759
220	9.86818893304458	0.23	0.779210560151356	0.749052903874755	0.809368216427957	0.286773658174705	9.53265418032101	9.21248828711494	9.85282007352709	7.87	5.1	12.34	1.10174711631688	1.14003664663587	1.17832617695486	1.12295612798062	1.16198274495326	1.2010093619259	1.11994995398749	1.15965634657821	1.19814497757215	0.779210560151356	9.83006428752964	-0.174038228392946	20.5430072798628	0.447763723153265	0.455649622823664	0.440449699816825	0.474266775545996	0.482297039681763	0.466818857014521	0.47188609685836	0.479895476733934	0.464433716350372	0.000807360652124844	0.000825933397051151	0.000824854529018759
220	9.86818893304458	0.23	0.779509472139376	0.749464699866524	0.809554244412228	0.291703696840534	9.76618258288217	9.44208295812674	10.0902822076376	7.92	5.18	12.2	1.12291288429715	1.1614568841802	1.20000088406324	1.14414048146921	1.1834131189112	1.22268575635319	1.14406345813128	1.18318265199187	1.22356081659167	0.779509472139376	9.8531521266121	-0.052023684338322	20.6882599186192	0.447763723153265	0.455649622823664	0.440449699816825	0.474266775545996	0.482297039681763	0.466818857014521	0.47188609685836	0.479895476733934	0.464433716350372	0.000807360652124844	0.000825933397051151	0.000824854529018759
220	9.86818893304458	0.23	0.779695633295529	0.749327580121916	0.810063686469143	0.293156953830782	9.90192633464536	9.57447387746494	10.2293787918258	8.14	5.26	12.58	1.10909389745098	1.14702554013047	1.18495718280996	1.12828285202145	1.16687076787117	1.20545868372089	1.12726318385681	1.16580216078088	1.20476078978886	0.779695633295529	10.0075424820922	0.0804643103589989	21.026191045151	0.447763723153265	0.455649622823664	0.440449699816825	0.474266775545996	0.482297039681763	0.466818857014521	0.47188609685836	0.479895476733934	0.464433716350372	0.000807360652124844	0.000825933397051151	0.000824854529018759
220	9.86818893304458	0.23	0.7803455057669	0.74991251315306	0.810778498380739	0.289937917207598	9.76374115248458	9.43833251327588	10.0891497916933	8.04	5.18	12.41	1.10676092683394	1.14491910431114	1.18307728178834	1.126726864388	1.16557341436753	1.20441996434706	1.12541690447283	1.16410343289314	1.20306290712678	0.7803455057669	9.94266525725636	-0.0808843152071218	20.7480297076656	0.447763723153265	0.455649622823664	0.440449699816825	0.474266775545996	0.482297039681763	0.466818857014521	0.47188609685836	0.479895476733934	0.464433716350372	0.000807360652124844	0.000825933397051151	0.000824854529018759
220	9.86818893304458	0.23	0.780765561495322	0.750730761611088	0.810800361379555	0.287890274008858	9.57522468312731	9.25450463859712	9.8959447276575	8.08	5.2	12.53	1.07965469318797	1.11707073162533	1.15448677006269	1.09879567518377	1.13687505507891	1.17495443497405	1.09619752311854	1.13387148792965	1.17176603406703	0.780765561495322	9.95054789713878	0.0833128200017422	20.9587636958545	0.447763723153265	0.455649622823664	0.440449699816825	0.474266775545996	0.482297039681763	0.466818857014521	0.47188609685836	0.479895476733934	0.464433716350372	0.000807360652124844	0.000825933397051151	0.000824854529018759
220	9.86818893304458	0.23	0.780967150635909	0.750911788392053	0.811022512879766	0.299798221728403	9.8756910688222	9.55426452226459	10.1971176153798	7.96	5.1	12.42	1.13023549364277	1.16825911028765	1.20628272693254	1.15123168069902	1.18996165541894	1.22869163013887	1.14813266328143	1.18699041515048	1.22502407025202	0.780967150635909	9.88455471897489	0.082506931583634	20.8536177894833	0.447763723153265	0.455649622823664	0.440449699816825	0.474266775545996	0.482297039681763	0.466818857014521	0.47188609685836	0.479895476733934	0.464433716350372	0.000807360652124844	0.000825933397051151	0.000824854529018759
220	9.86818893304458	0.23	0.781106366699207	0.750972592716557	0.811240140681857	0.294139184658647	9.9871038914243	9.65761571844943	10.3165920643992	8.18	5.2	12.57	1.11385839567318	1.1518598215367	1.18986124740023	1.13283882582029	1.17148780563852	1.21013678545674	1.12955051392666	1.16899166952636	1.20761413508303	0.781106366699207	10.0694980414213	-0.0328316039053997	20.9144684087236	0.447763723153265	0.455649622823664	0.440449699816825	0.474266775545996	0.482297039681763	0.466818857014521	0.47188609685836	0.479895476733934	0.464433716350372	0.000807360652124844	0.000825933397051151	0.000824854529018759
220	9.86818893304458	0.23	0.78129771718962	0.751054983224352	0.811540451154889	0.300608428297254	10.1227245762928	9.79389247392616	10.4515566786594	8.04	5.25	12.32	1.14814723074803	1.1866965275387	1.22524582432937	1.16884106910032	1.208085166083	1.24732926306568	1.16937109400544	1.20871516951487	1.24734393776865	0.78129771718962	9.91724333193646	0.0763912327434656	20.935176454198	0.447763723153265	0.455649622823664	0.440449699816825	0.474266775545996	0.482297039681763	0.466818857014521	0.47188609685836	0.479895476733934	0.464433716350372	0.000807360652124844	0.000825933397051151	0.000824854529018759
220	9.86818893304458	0.23	0.781789384245135	0.751072178768826	0.812506589721445	0.283504029936534	9.68618839812201	9.35824617421593	10.0141306220281	7.96	5.19	12.27	1.10683990378625	1.14562703684498	1.18441416990371	1.12738874112362	1.1668959697312	1.20640319833878	1.12855959806005	1.16611074754898	1.20597316448388	0.781789384245135	9.81077692099957	-0.0617206435699962	20.6964384635154	0.447763723153265	0.455649622823664	0.440449699816825	0.474266775545996	0.482297039681763	0.466818857014521	0.47188609685836	0.479895476733934	0.464433716350372	0.000807360652124844	0.000825933397051151	0.000824854529018759
220	9.86818893304458	0.23	0.781842698943196	0.751722881720484	0.811962516165908	0.295547599956217	9.65992622318945	9.34230970140035	9.97754274497855	8.08	5.21	12.51	1.09044504167271	1.1275176042839	1.16459016689509	1.10981043171581	1.14754137196863	1.18527231222144	1.10775921497563	1.14601454127437	1.18357287343696	0.781842698943196	9.94570890997463	-0.0905387039429794	20.7684756248222	0.447763723153265	0.455649622823664	0.440449699816825	0.474266775545996	0.482297039681763	0.466818857014521	0.47188609685836	0.479895476733934	0.464433716350372	0.000807360652124844	0.000825933397051151	0.000824854529018759
220	9.86818893304458	0.23	0.781859142364791	0.751622638967998	0.812095645761584	0.287053805669927	9.66431170092079	9.33994607853773	9.98867732330386	8.02	5.21	12.51	1.09741164407811	1.13552349268501	1.17363534129191	1.1173423325532	1.1561463511274	1.1949503697016	1.11604122317992	1.15405772530732	1.19388397919833	0.781859142364791	9.983011146711	-0.0148370207533603	20.8575426231032	0.447763723153265	0.455649622823664	0.440449699816825	0.474266775545996	0.482297039681763	0.466818857014521	0.47188609685836	0.479895476733934	0.464433716350372	0.000807360652124844	0.000825933397051151	0.000824854529018759
220	9.86818893304458	0.23	0.782007425887661	0.751731674773777	0.812283177001545	0.294242140505903	9.7312650613297	9.41029694317962	10.0522331794798	8	5.11	12.6	1.1089669253214	1.14679177072855	1.18461661613569	1.12930869803695	1.16782736432432	1.2063460306117	1.12449886171546	1.16324378388411	1.20149324377893	0.782007425887661	9.9673747594786	0.0100250885780171	20.8445199648807	0.447763723153265	0.455649622823664	0.440449699816825	0.474266775545996	0.482297039681763	0.466818857014521	0.47188609685836	0.479895476733934	0.464433716350372	0.000807360652124844	0.000825933397051151	0.000824854529018759
220	9.86818893304458	0.23	0.782074627701384	0.751938546147149	0.81221070925562	0.297037357123371	9.76990828762422	9.4498211359939	10.0899954392546	7.98	5.15	12.26	1.11553553131147	1.15332128255705	1.19110703380263	1.13611490938632	1.17459773144578	1.21308055350525	1.13623925183802	1.17350443911935	1.21276771263369	0.782074627701384	9.84452390900042	0.0875742322863947	20.8304713687521	0.447763723153265	0.455649622823664	0.440449699816825	0.474266775545996	0.482297039681763	0.466818857014521	0.47188609685836	0.479895476733934	0.464433716350372	0.000807360652124844	0.000825933397051151	0.000824854529018759
220	9.86818893304458	0.23	0.782329128281855	0.75206207246934	0.812596184094369	0.297459777284858	9.86951384375377	9.54649013342575	10.1925375540818	8	5.14	12.38	1.12452833832374	1.16257890048191	1.20062946264009	1.14512568451668	1.18387319718726	1.22262070985784	1.14351097736563	1.18160599860825	1.22078392705011	0.782329128281855	9.90822942752832	-0.0138734051096357	20.7828181440901	0.447763723153265	0.455649622823664	0.440449699816825	0.474266775545996	0.482297039681763	0.466818857014521	0.47188609685836	0.479895476733934	0.464433716350372	0.000807360652124844	0.000825933397051151	0.000824854529018759
220	9.86818893304458	0.23	0.782410573731131	0.752117945960077	0.812703201502184	0.297341954903056	9.96859340575871	9.64223487765257	10.2949519338648	7.83	5.16	12.16	1.1595143586483	1.19876017709267	1.23800599553705	1.18223382431918	1.22224862334428	1.26226342236938	1.18286146828449	1.2228218337434	1.26277194891582	0.782410573731131	9.75022987319184	-0.0555098691471863	20.6247575573622	0.447763723153265	0.455649622823664	0.440449699816825	0.474266775545996	0.482297039681763	0.466818857014521	0.47188609685836	0.479895476733934	0.464433716350372	0.000807360652124844	0.000825933397051151	0.000824854529018759
220	9.86818893304458	0.23	0.782453300003256	0.752047748915562	0.81285885109095	0.286435144404255	9.56994973430231	9.24826503902221	9.89163442958241	8.13	5.21	12.64	1.07248759228037	1.10979219404715	1.14709679581394	1.09111423130789	1.12906672807708	1.16701922484626	1.08840374171906	1.12634829306557	1.16460746020533	0.782453300003256	9.98654283379125	-0.0966770029340722	20.8216401573716	0.447763723153265	0.455649622823664	0.440449699816825	0.474266775545996	0.482297039681763	0.466818857014521	0.47188609685836	0.479895476733934	0.464433716350372	0.000807360652124844	0.000825933397051151	0.000824854529018759
220	9.86818893304458	0.23	0.782565557245783	0.751734565010158	0.813396549481408	0.291865637791312	9.88840276004901	9.56037570427529	10.2164298158227	8.03	5.2	12.27	1.12261013861087	1.16112813308524	1.19964612755962	1.14295573288487	1.1821718071831	1.22138788148134	1.14266432814851	1.18268363300893	1.22203136258299	0.782565557245783	9.84177542277529	0.0543974356875914	20.8411855749005	0.447763723153265	0.455649622823664	0.440449699816825	0.474266775545996	0.482297039681763	0.466818857014521	0.47188609685836	0.479895476733934	0.464433716350372	0.000807360652124844	0.000825933397051151	0.000824854529018759
220	9.86818893304458	0.23	0.782649073797796	0.752318635651075	0.812979511944517	0.292661183249022	9.70212442487204	9.38089509513886	10.0233537546052	7.96	5.11	12.22	1.11075397199056	1.14878944198594	1.18682491198132	1.13145143684104	1.17019564866688	1.20893986049273	1.1297066433727	1.16845536660656	1.20790322950947	0.782649073797796	9.81554642701806	-0.0355128569526066	20.6755879998873	0.447763723153265	0.455649622823664	0.440449699816825	0.474266775545996	0.482297039681763	0.466818857014521	0.47188609685836	0.479895476733934	0.464433716350372	0.000807360652124844	0.000825933397051151	0.000824854529018759
220	9.86818893304458	0.23	0.782692816382192	0.751956910298661	0.813428722465724	0.279082142129087	9.45949989090064	9.13571080009557	9.78328898170571	7.94	5.19	12.25	1.08338594126614	1.12178345149707	1.16018096172801	1.10367588516794	1.14279251431937	1.18190914347079	1.10363004699484	1.14380742195535	1.18229347720978	0.782692816382192	9.81218994451216	0.0606689802088889	20.8386789614514	0.447763723153265	0.455649622823664	0.440449699816825	0.474266775545996	0.482297039681763	0.466818857014521	0.47188609685836	0.479895476733934	0.464433716350372	0.000807360652124844	0.000825933397051151	0.000824854529018759
220	9.86818893304458	0.23	0.78273436238017	0.752459709182139	0.813009015578201	0.2849923080818	9.66493521687847	9.33890721460942	9.99096321914751	8.01	5.21	12.41	1.09809519924909	1.13643049650447	1.17476579375984	1.11808747132763	1.15712071325434	1.19615395518106	1.1171041044463	1.15632832896993	1.19499815843669	0.78273436238017	9.933980841582	0.191519798856726	21.0611041307918	0.447763723153265	0.455649622823664	0.440449699816825	0.474266775545996	0.482297039681763	0.466818857014521	0.47188609685836	0.479895476733934	0.464433716350372	0.000807360652124844	0.000825933397051151	0.000824854529018759
220	9.86818893304458	0.23	0.783051078687006	0.752767102486599	0.813335054887413	0.287412109180589	9.8035578979797	9.47480652593794	10.1323092700215	7.84	5.18	12.21	1.13685555921002	1.17630151769798	1.21574747618594	1.15897352168837	1.1991869164814	1.23940031127443	1.15885990921214	1.19929314274032	1.23982550942694	0.783051078687006	9.80187446624294	0.113543213439543	20.830199262115	0.447763723153265	0.455649622823664	0.440449699816825	0.474266775545996	0.482297039681763	0.466818857014521	0.47188609685836	0.479895476733934	0.464433716350372	0.000807360652124844	0.000825933397051151	0.000824854529018759
220	9.86818893304458	0.23	0.78305148790279	0.752894231260256	0.813208744545323	0.304439784267742	10.0968501765218	9.77182294863029	10.4218774044132	8.09	5.2	12.32	1.13925151634729	1.17714493338688	1.21503835042647	1.15940342483012	1.19796712815973	1.23653083148933	1.1597658531406	1.19777249834937	1.23568546129109	0.78305148790279	9.94973681419649	0.00857626773730796	20.8633348775642	0.447763723153265	0.455649622823664	0.440449699816825	0.474266775545996	0.482297039681763	0.466818857014521	0.47188609685836	0.479895476733934	0.464433716350372	0.000807360652124844	0.000825933397051151	0.000824854529018759
220	9.86818893304458	0.23	0.783271084515004	0.7531565197042	0.813385649325807	0.302370106464329	9.98804702111783	9.66494411769588	10.3111499245398	7.97	5.13	12.48	1.14277639068749	1.18097985728769	1.21918332388789	1.16397164648054	1.20288367886261	1.24179571124468	1.16118439327478	1.19962125282777	1.23895499461638	0.783271084515004	9.91184802050659	0.0144594708728192	20.8101189009205	0.447763723153265	0.455649622823664	0.440449699816825	0.474266775545996	0.482297039681763	0.466818857014521	0.47188609685836	0.479895476733934	0.464433716350372	0.000807360652124844	0.000825933397051151	0.000824854529018759
220	9.86818893304458	0.23	0.783369135903189	0.75279338439339	0.813944887412987	0.290156720339406	9.86179783918099	9.53329571357611	10.1902999647859	7.98	5.17	12.26	1.12524237836626	1.16401643135064	1.20279048433503	1.14599180751291	1.1854808526453	1.22496989777768	1.1457160416034	1.18479647918329	1.22563187293848	0.783369135903189	9.87231667514451	0.256107171377353	21.0282106079321	0.447763723153265	0.455649622823664	0.440449699816825	0.474266775545996	0.482297039681763	0.466818857014521	0.47188609685836	0.479895476733934	0.464433716350372	0.000807360652124844	0.000825933397051151	0.000824854529018759
220	9.86818893304458	0.23	0.783475323175936	0.752515741770998	0.814434904580874	0.283918973670518	9.75632325530941	9.42634355462739	10.0863029559914	8.04	5.18	12.44	1.10515555890117	1.14384276549617	1.18252997209116	1.12508039644644	1.16446509426815	1.20384979208986	1.12294562845559	1.1634269876237	1.20149110339175	0.783475323175936	9.86552275929279	0.172417940510778	20.9802202377743	0.447763723153265	0.455649622823664	0.440449699816825	0.474266775545996	0.482297039681763	0.466818857014521	0.47188609685836	0.479895476733934	0.464433716350372	0.000807360652124844	0.000825933397051151	0.000824854529018759
220	9.86818893304458	0.23	0.783508794026963	0.753174288901138	0.813843299152789	0.296697411507804	9.85484309238224	9.53171024244822	10.1779759423163	7.98	5.22	12.53	1.12532538806056	1.16347484817819	1.20162430829582	1.14609290851208	1.18494640472595	1.22379990093983	1.14382649334418	1.1823309530415	1.22234376872333	0.783508794026963	9.90665622479724	0.00490966711099785	20.8234033531295	0.447763723153265	0.455649622823664	0.440449699816825	0.474266775545996	0.482297039681763	0.466818857014521	0.47188609685836	0.479895476733934	0.464433716350372	0.000807360652124844	0.000825933397051151	0.000824854529018759
220	9.86818893304458	0.23	0.783531761532705	0.753217418961529	0.813846104103881	0.30190204532342	9.93011412905509	9.60852855173532	10.2516997063749	7.95	5.18	12.28	1.138926060541	1.17704450841067	1.21516295628035	1.1602235185769	1.19905476604966	1.23788601352242	1.16072527374639	1.19876663814333	1.23789974091102	0.783531761532705	9.8234142368179	0.166363728639726	20.9049342686362	0.447763723153265	0.455649622823664	0.440449699816825	0.474266775545996	0.482297039681763	0.466818857014521	0.47188609685836	0.479895476733934	0.464433716350372	0.000807360652124844	0.000825933397051151	0.000824854529018759
220	9.86818893304458	0.23	0.783845368589185	0.753443116989432	0.814247620188938	0.296444129026121	9.92482652295921	9.59920135761686	10.2504516883016	8.06	5.18	12.46	1.1226923769307	1.16077647135139	1.19886056577208	1.14276774857428	1.1815328419622	1.22029793535011	1.14152440800575	1.17948539240136	1.21899387917652	0.783845368589185	9.93747822036916	0.128435627037524	20.9835834124466	0.447763723153265	0.455649622823664	0.440449699816825	0.474266775545996	0.482297039681763	0.466818857014521	0.47188609685836	0.479895476733934	0.464433716350372	0.000807360652124844	0.000825933397051151	0.000824854529018759
220	9.86818893304458	0.23	0.783887659021186	0.753622467941614	0.814152850100757	0.293659080439417	9.84069016959883	9.51565661882906	10.1657237203686	7.93	5.09	12.38	1.1303826602302	1.16899400409229	1.20760534795439	1.15167246631613	1.19101102234491	1.2303495783737	1.14868110559086	1.18833571279026	1.22675176947809	0.783887659021186	9.8588461606149	0.180894103830122	20.9275802806706	0.447763723153265	0.455649622823664	0.440449699816825	0.474266775545996	0.482297039681763	0.466818857014521	0.47188609685836	0.479895476733934	0.464433716350372	0.000807360652124844	0.000825933397051151	0.000824854529018759
220	9.86818893304458	0.23	0.784229858868611	0.753680645340984	0.814779072396238	0.280481015792443	9.49726160119326	9.17330639676764	9.82121680561888	8.06	5.18	12.49	1.07326143505177	1.11116364964659	1.14906586424141	1.09247600188064	1.13105677867057	1.1696375554605	1.08993414462584	1.12878574153956	1.16783906828175	0.784229858868611	9.93117864603674	-0.0932219180999775	20.7703740834503	0.447763723153265	0.455649622823664	0.440449699816825	0.474266775545996	0.482297039681763	0.466818857014521	0.47188609685836	0.479895476733934	0.464433716350372	0.000807360652124844	0.000825933397051151	0.000824854529018759
220	9.86818893304458	0.23	0.78437517596395	0.753517016148765	0.815233335779135	0.284622283532749	9.72919883251139	9.40070478707953	10.0576928779432	8.02	5.24	12.38	1.10519892953601	1.14381850919446	1.18243808885292	1.12531061146502	1.16463296478853	1.20395531811204	1.12571346893193	1.16458613678896	1.20389587830236	0.78437517596395	9.85201945890164	0.127911704885349	20.9471783675267	0.447763723153265	0.455649622823664	0.440449699816825	0.474266775545996	0.482297039681763	0.466818857014521	0.47188609685836	0.479895476733934	0.464433716350372	0.000807360652124844	0.000825933397051151	0.000824854529018759
220	9.86818893304458	0.23	0.784415165699024	0.753899771835064	0.814930559562984	0.307280691554545	10.0862940207461	9.76377168040331	10.4088163610889	7.9	5.07	12.41	1.16334422800251	1.2017724620212	1.2402006960399	1.18547073362949	1.22462986269694	1.26378899176439	1.18189679614533	1.22008891393813	1.25890019267391	0.784415165699024	9.82081103819375	0.0941639947572021	20.7871061671213	0.447763723153265	0.455649622823664	0.440449699816825	0.474266775545996	0.482297039681763	0.466818857014521	0.47188609685836	0.479895476733934	0.464433716350372	0.000807360652124844	0.000825933397051151	0.000824854529018759
220	9.86818893304458	0.23	0.785145782665522	0.754351377370883	0.81594018796016	0.285563475857278	9.74347932231663	9.41526182442925	10.071696820204	7.96	5.12	12.38	1.11443920021006	1.15328872480761	1.19213824940517	1.13518172867214	1.17475434105192	1.21432695343169	1.13306890836874	1.17220476322892	1.21179580752109	0.785145782665522	9.85181627359866	0.181071313106366	20.9513594306964	0.447763723153265	0.455649622823664	0.440449699816825	0.474266775545996	0.482297039681763	0.466818857014521	0.47188609685836	0.479895476733934	0.464433716350372	0.000807360652124844	0.000825933397051151	0.000824854529018759
220	9.86818893304458	0.23	0.785491452883298	0.755163963415464	0.815818942351133	0.296748346284263	10.0019047702013	9.67398990070658	10.329819639696	7.95	5.13	12.22	1.14589320765396	1.18473503253692	1.22357685741987	1.16727221183583	1.20683871117453	1.24640521051323	1.16597156813639	1.2065245323582	1.24510181806297	0.785491452883298	9.81972124632098	-0.0856981807717136	20.6384442097649	0.447763723153265	0.455649622823664	0.440449699816825	0.474266775545996	0.482297039681763	0.466818857014521	0.47188609685836	0.479895476733934	0.464433716350372	0.000807360652124844	0.000825933397051151	0.000824854529018759
220	9.86818893304458	0.23	0.785662305808864	0.755393188375473	0.815931423242255	0.298612113160786	9.95182986184645	9.62700779107093	10.276651932622	8.08	5.22	12.46	1.12355900769507	1.16146868549303	1.199378363291	1.1435054313661	1.18208811564562	1.22067079992514	1.14074995592494	1.18049714860239	1.21936965992224	0.785662305808864	9.90778511861502	-0.101634944476703	20.7500871114242	0.447763723153265	0.455649622823664	0.440449699816825	0.474266775545996	0.482297039681763	0.466818857014521	0.47188609685836	0.479895476733934	0.464433716350372	0.000807360652124844	0.000825933397051151	0.000824854529018759
220	9.86818893304458	0.23	0.785794225089353	0.755062178799331	0.816526271379374	0.287759525024355	9.6615854816176	9.33786957540577	9.98530138782942	7.96	5.09	12.46	1.10445006017507	1.14273802823975	1.18102599630442	1.12495576907495	1.16395460850975	1.20295344794455	1.12147989936864	1.16035650761094	1.1992922944812	0.785794225089353	9.85427597774473	-0.104331077944018	20.6588569067686	0.447763723153265	0.455649622823664	0.440449699816825	0.474266775545996	0.482297039681763	0.466818857014521	0.47188609685836	0.479895476733934	0.464433716350372	0.000807360652124844	0.000825933397051151	0.000824854529018759
220	9.86818893304458	0.23	0.785835303416366	0.755489520892971	0.81618108593976	0.293502320721574	9.80465335150936	9.48068766648114	10.1286190365376	7.91	5.11	12.13	1.12887711943125	1.16745211126462	1.20602710309799	1.15030241424092	1.18960953232442	1.22891665040792	1.15098769629225	1.189091782031	1.22800576620419	0.785835303416366	9.77553133968415	-0.0430663585109538	20.6501249796243	0.447763723153265	0.455649622823664	0.440449699816825	0.474266775545996	0.482297039681763	0.466818857014521	0.47188609685836	0.479895476733934	0.464433716350372	0.000807360652124844	0.000825933397051151	0.000824854529018759
220	9.86818893304458	0.23	0.78583648211352	0.754934008207976	0.816738956019064	0.285618370296164	9.78022926620897	9.45081813221141	10.1096404002065	7.94	5.12	12.35	1.1208984931948	1.15996775032937	1.19903700746395	1.14189989020958	1.18170115741031	1.22150242461104	1.13980045258372	1.17999530679524	1.21857586876512	0.78583648211352	9.85930213779424	0.0808292009516781	20.8609244766858	0.447763723153265	0.455649622823664	0.440449699816825	0.474266775545996	0.482297039681763	0.466818857014521	0.47188609685836	0.479895476733934	0.464433716350372	0.000807360652124844	0.000825933397051151	0.000824854529018759
220	9.86818893304458	0.23	0.78590173797379	0.755540201399422	0.816263274548158	0.296200196992592	9.80057366956849	9.47883699818884	10.1223103409481	7.92	5.19	12.43	1.12719462779081	1.16545457968277	1.20371453157473	1.14849765114727	1.18748068371108	1.22646371627489	1.14642395693643	1.18643219985306	1.22395945835964	0.78590173797379	9.89957569257314	0.040683765885926	20.81834402895	0.447763723153265	0.455649622823664	0.440449699816825	0.474266775545996	0.482297039681763	0.466818857014521	0.47188609685836	0.479895476733934	0.464433716350372	0.000807360652124844	0.000825933397051151	0.000824854529018759
220	9.86818893304458	0.23	0.786169693360059	0.755651838305689	0.81668754841443	0.303557938168296	10.1633123028833	9.8354630955514	10.4911615102153	7.88	5.14	12.12	1.17464068109012	1.21379542270767	1.25295016432522	1.19715299759143	1.23705815076037	1.27696330392931	1.19700022482121	1.23698409219244	1.27765197866615	0.786169693360059	9.73401501184627	0.111760112296991	20.7630381096196	0.447763723153265	0.455649622823664	0.440449699816825	0.474266775545996	0.482297039681763	0.466818857014521	0.47188609685836	0.479895476733934	0.464433716350372	0.000807360652124844	0.000825933397051151	0.000824854529018759
220	9.86818893304458	0.23	0.786404829542654	0.755548410881464	0.817261248203844	0.278624472911481	9.55154469099022	9.22423274791187	9.87885663406858	8.01	5.25	12.45	1.08559300216695	1.12411409813691	1.16263519410687	1.10541762028895	1.14464217143568	1.18386672258241	1.10533452373632	1.14455628179207	1.18410725854719	0.786404829542654	9.92116999242453	-0.0290887758331933	20.8254831608114	0.447763723153265	0.455649622823664	0.440449699816825	0.474266775545996	0.482297039681763	0.466818857014521	0.47188609685836	0.479895476733934	0.464433716350372	0.000807360652124844	0.000825933397051151	0.000824854529018759
220	9.86818893304458	0.23	0.786412611592446	0.755591571407929	0.817233651776964	0.289676792996358	9.78931709440005	9.46284902258174	10.1157851662183	8.02	5.17	12.36	1.11234052732215	1.15071624971756	1.18909197211296	1.13257213499097	1.17164584738174	1.21071955977251	1.13120285121495	1.17091487417672	1.20991899808007	0.786412611592446	9.83938079824054	-0.0214676235770832	20.7653442598171	0.447763723153265	0.455649622823664	0.440449699816825	0.474266775545996	0.482297039681763	0.466818857014521	0.47188609685836	0.479895476733934	0.464433716350372	0.000807360652124844	0.000825933397051151	0.000824854529018759
220	9.86818893304458	0.23	0.78650899217902	0.756049946640283	0.816968037717757	0.288764483263549	9.7708570387437	9.44428074441474	10.0974333330727	7.98	5.2	12.45	1.11435891463186	1.15289262775852	1.19142634088518	1.13488457016016	1.17412804538544	1.21337152061072	1.13368213999862	1.17336004968871	1.21061217092997	0.78650899217902	9.94853803327385	-0.00118307256219349	20.8498051513687	0.447763723153265	0.455649622823664	0.440449699816825	0.474266775545996	0.482297039681763	0.466818857014521	0.47188609685836	0.479895476733934	0.464433716350372	0.000807360652124844	0.000825933397051151	0.000824854529018759
220	9.86818893304458	0.23	0.786850306723405	0.756375554942525	0.817325058504285	0.281496127274001	9.56646461706859	9.24096762327062	9.89196161086656	7.97	5.16	12.27	1.09207845105887	1.13054501292801	1.16901157479714	1.11229859239087	1.15147737353033	1.19065615466979	1.11181922816949	1.15100022878685	1.18927888079688	0.786850306723405	9.87285089305816	-0.0826806455215412	20.6799138553555	0.447763723153265	0.455649622823664	0.440449699816825	0.474266775545996	0.482297039681763	0.466818857014521	0.47188609685836	0.479895476733934	0.464433716350372	0.000807360652124844	0.000825933397051151	0.000824854529018759
220	9.86818893304458	0.23	0.786975966859644	0.756497913219815	0.817454020499473	0.294564700763033	9.91730246240104	9.59045210103727	10.2441528237648	7.97	5.17	12.31	1.13318700427907	1.17180693355241	1.21042686282574	1.1541564524219	1.19349103744147	1.23282562246105	1.15362810159117	1.19280046086906	1.23170434328116	0.786975966859644	9.89572407774541	0.0357518007421476	20.8577429002691	0.447763723153265	0.455649622823664	0.440449699816825	0.474266775545996	0.482297039681763	0.466818857014521	0.47188609685836	0.479895476733934	0.464433716350372	0.000807360652124844	0.000825933397051151	0.000824854529018759
220	9.86818893304458	0.23	0.787064058175625	0.756440138899526	0.817687977451724	0.292480912857541	9.80900356952026	9.48409409485582	10.1339130441847	8.02	5.14	12.35	1.11441786935899	1.15259599379225	1.1907741182255	1.13466164542696	1.17353328835356	1.21240493128017	1.13368562821478	1.17047597627833	1.2105873265275	0.787064058175625	9.87056094650696	0.0944353362992556	20.8689706532939	0.447763723153265	0.455649622823664	0.440449699816825	0.474266775545996	0.482297039681763	0.466818857014521	0.47188609685836	0.479895476733934	0.464433716350372	0.000807360652124844	0.000825933397051151	0.000824854529018759
220	9.86818893304458	0.23	0.787109549163759	0.756576564571872	0.817642533755645	0.297243599026136	9.88427971525866	9.56060532068787	10.2079541098294	8.01	5.23	12.32	1.1241053879796	1.16216198781651	1.20021858765342	1.14456768814633	1.1833170393725	1.22206639059866	1.14454295546525	1.18402058337764	1.22272835758844	0.787109549163759	9.91468119673906	-0.0162090142430836	20.8113307975084	0.447763723153265	0.455649622823664	0.440449699816825	0.474266775545996	0.482297039681763	0.466818857014521	0.47188609685836	0.479895476733934	0.464433716350372	0.000807360652124844	0.000825933397051151	0.000824854529018759
220	9.86818893304458	0.23	0.787269847827158	0.756952738827036	0.817586956827279	0.296742165402053	9.86105827105952	9.53775630041562	10.1843602417034	8.06	5.25	12.66	1.11524205678384	1.1530454922404	1.19084892769696	1.13516819528921	1.1736470684109	1.21212594153259	1.13338729161942	1.17096151604882	1.20916041337073	0.787269847827158	10.0277154605391	-0.0234930196723651	20.9161181268554	0.447763723153265	0.455649622823664	0.440449699816825	0.474266775545996	0.482297039681763	0.466818857014521	0.47188609685836	0.479895476733934	0.464433716350372	0.000807360652124844	0.000825933397051151	0.000824854529018759
220	9.86818893304458	0.23	0.787598168719153	0.757147330612454	0.818049006825852	0.291072559466773	9.77309838871298	9.44827319962044	10.0979235778055	7.97	5.13	12.36	1.11627640113186	1.1546532225273	1.19303004392275	1.13692610806755	1.17601285230481	1.21509959654206	1.13436549832386	1.1746595011004	1.2129727942412	0.787598168719153	9.89392660031173	0.172208944165635	20.9589280212283	0.447763723153265	0.455649622823664	0.440449699816825	0.474266775545996	0.482297039681763	0.466818857014521	0.47188609685836	0.479895476733934	0.464433716350372	0.000807360652124844	0.000825933397051151	0.000824854529018759
220	9.86818893304458	0.23	0.788010864424313	0.756934096761948	0.819087632086678	0.283604169222264	9.76599169468995	9.43542907789491	10.096554311485	7.91	5.08	12.12	1.12260054663259	1.16192994768546	1.20125934873833	1.14385184794005	1.18392577112461	1.22399969430916	1.14375931432726	1.1826392450638	1.22268694690587	0.788010864424313	9.7847716018052	0.138655209817897	20.8247968078322	0.447763723153265	0.455649622823664	0.440449699816825	0.474266775545996	0.482297039681763	0.466818857014521	0.47188609685836	0.479895476733934	0.464433716350372	0.000807360652124844	0.000825933397051151	0.000824854529018759
220	9.86818893304458	0.23	0.788030939482783	0.75718537685492	0.818876502110645	0.28515121283847	9.70654238919962	9.37923847115873	10.0338463072405	8.16	5.27	12.55	1.08467197203477	1.12252338047563	1.1603747889165	1.1033301052487	1.14183261986658	1.18033513448446	1.10223282074738	1.14149290082696	1.17880672471036	0.788030939482783	10.0258418802262	-0.0567039737634135	20.8913577766629	0.447763723153265	0.455649622823664	0.440449699816825	0.474266775545996	0.482297039681763	0.466818857014521	0.47188609685836	0.479895476733934	0.464433716350372	0.000807360652124844	0.000825933397051151	0.000824854529018759
220	9.86818893304458	0.23	0.788164137822044	0.757824742067242	0.818503533576846	0.292399284171588	9.75101801416676	9.42796551444544	10.0740705138881	7.89	5.12	12.21	1.12536222434299	1.16392315025102	1.20248407615904	1.14689217847116	1.18619083570514	1.22548949293912	1.14572721668358	1.18475171179919	1.22435023434221	0.788164137822044	9.81272868247998	0.0380518593935326	20.7554447504854	0.447763723153265	0.455649622823664	0.440449699816825	0.474266775545996	0.482297039681763	0.466818857014521	0.47188609685836	0.479895476733934	0.464433716350372	0.000807360652124844	0.000825933397051151	0.000824854529018759
220	9.86818893304458	0.23	0.788170505438193	0.757674282415084	0.818666728461302	0.284421830489291	9.61823974568296	9.29333216533341	9.94314732603251	8.03	5.2	12.27	1.09101886825061	1.12916237741316	1.16730588657571	1.11077765142142	1.14961195461957	1.18844625781772	1.11123351477272	1.14962389739099	1.18894250382746	0.788170505438193	9.85581530454602	-0.189531464597381	20.6034864699097	0.447763723153265	0.455649622823664	0.440449699816825	0.474266775545996	0.482297039681763	0.466818857014521	0.47188609685836	0.479895476733934	0.464433716350372	0.000807360652124844	0.000825933397051151	0.000824854529018759
220	9.86818893304458	0.23	0.788519888476485	0.757852676083973	0.819187100868998	0.286921595771674	9.73045590259917	9.40376474494873	10.0571470602496	7.96	5.13	12.41	1.11235077836404	1.15099436137077	1.18963794437749	1.13300974055786	1.17237102551248	1.21173231046709	1.13031490687424	1.17108384591511	1.20964668383607	0.788519888476485	9.89456545872986	-0.218115867379509	20.5487249287352	0.447763723153265	0.455649622823664	0.440449699816825	0.474266775545996	0.482297039681763	0.466818857014521	0.47188609685836	0.479895476733934	0.464433716350372	0.000807360652124844	0.000825933397051151	0.000824854529018759
220	9.86818893304458	0.23	0.788553702324943	0.758140098449675	0.81896730620021	0.289683020176255	9.75899567394268	9.43354372867848	10.0844476192069	8.06	5.18	12.35	1.10328363944748	1.14134630359189	1.17940896773631	1.12300989493995	1.16175310378819	1.20049631263642	1.12166524598593	1.15990552438439	1.19986483987636	0.788553702324943	9.91318355240591	-0.00608551993742467	20.8468501511705	0.447763723153265	0.455649622823664	0.440449699816825	0.474266775545996	0.482297039681763	0.466818857014521	0.47188609685836	0.479895476733934	0.464433716350372	0.000807360652124844	0.000825933397051151	0.000824854529018759
220	9.86818893304458	0.23	0.788757346683293	0.75784296413973	0.819671729226855	0.288957805133315	9.91362731712234	9.58243501941756	10.2448196148271	7.96	5.19	12.35	1.13438464757162	1.17359174442633	1.21279884128104	1.15550812297007	1.19544529859271	1.23538247421535	1.15500919294794	1.19087540136642	1.23345064554856	0.788757346683293	9.81985710041765	-0.0279081517054045	20.7568291456748	0.447763723153265	0.455649622823664	0.440449699816825	0.474266775545996	0.482297039681763	0.466818857014521	0.47188609685836	0.479895476733934	0.464433716350372	0.000807360652124844	0.000825933397051151	0.000824854529018759
220	9.86818893304458	0.23	0.78876519390905	0.757683763894998	0.819846623923101	0.2863785967188	9.69312343922681	9.36725329975197	10.0189935787016	8.05	5.22	12.44	1.09621150897354	1.1343467644099	1.17248201984626	1.11585265378494	1.15467118983669	1.19348972588843	1.11526676900366	1.15399566388652	1.1926524535524	0.78876519390905	9.86274879002716	0.0583117250377153	20.8811957899241	0.447763723153265	0.455649622823664	0.440449699816825	0.474266775545996	0.482297039681763	0.466818857014521	0.47188609685836	0.479895476733934	0.464433716350372	0.000807360652124844	0.000825933397051151	0.000824854529018759
220	9.86818893304458	0.23	0.788827767693398	0.758031532088125	0.819624003298671	0.302131241373742	10.207078132518	9.87670275842191	10.5374535066141	8	5.15	12.4	1.16318343467402	1.20209188132593	1.24100032797783	1.18447399100772	1.22409460605079	1.26371522109386	1.18173939678072	1.22105412244217	1.26078300652563	0.788827767693398	9.86547958737911	-0.000475964655121723	20.795027810487	0.447763723153265	0.455649622823664	0.440449699816825	0.474266775545996	0.482297039681763	0.466818857014521	0.47188609685836	0.479895476733934	0.464433716350372	0.000807360652124844	0.000825933397051151	0.000824854529018759
220	9.86818893304458	0.23	0.78890923670432	0.758581466443701	0.81923700696494	0.299681222942418	9.82233625477635	9.50255714828216	10.1421153612705	8.15	5.17	12.42	1.10025672712842	1.13728245690042	1.17430818667243	1.11926238435519	1.15692769061082	1.19459299686645	1.11768120259519	1.15488366504422	1.19286505530476	0.78890923670432	9.89355344496222	0.0171394101816013	20.8475803292851	0.447763723153265	0.455649622823664	0.440449699816825	0.474266775545996	0.482297039681763	0.466818857014521	0.47188609685836	0.479895476733934	0.464433716350372	0.000807360652124844	0.000825933397051151	0.000824854529018759
220	9.86818893304458	0.23	0.78905810194667	0.758712909050362	0.819403294842978	0.29264592650629	9.8541868284678	9.52791081481181	10.1804628421238	8	5.14	12.3	1.12189444212175	1.16031285864904	1.19873127517633	1.14241632149668	1.18153749407672	1.22065866665676	1.14090582770276	1.18003139973186	1.22020607287745	0.78905810194667	9.81261667045171	0.0499904973672464	20.8001557992661	0.447763723153265	0.455649622823664	0.440449699816825	0.474266775545996	0.482297039681763	0.466818857014521	0.47188609685836	0.479895476733934	0.464433716350372	0.000807360652124844	0.000825933397051151	0.000824854529018759
220	9.86818893304458	0.23	0.789133650406036	0.757959361548637	0.820307939263436	0.281624364111684	9.58384931101243	9.25786415117144	9.90983447085341	7.97	5.12	12.37	1.09430813409277	1.1328405867387	1.17137303938464	1.11458385359474	1.15383024884718	1.19307664409962	1.11217501292049	1.15102695161397	1.19131276867453	0.789133650406036	9.83580358067479	0.0615072789569589	20.7976869605763	0.447763723153265	0.455649622823664	0.440449699816825	0.474266775545996	0.482297039681763	0.466818857014521	0.47188609685836	0.479895476733934	0.464433716350372	0.000807360652124844	0.000825933397051151	0.000824854529018759
220	9.86818893304458	0.23	0.789299735094422	0.758824105776531	0.819775364412312	0.293019938850517	9.91597099547823	9.58794564229653	10.2439963486599	7.95	5.16	12.41	1.13664780913041	1.17553510709218	1.21442240505395	1.15791260928488	1.19752742426033	1.23714223923578	1.15591708052863	1.19513580701101	1.23485101365795	0.789299735094422	9.84214642756493	-0.0040498019795162	20.7730893833605	0.447763723153265	0.455649622823664	0.440449699816825	0.474266775545996	0.482297039681763	0.466818857014521	0.47188609685836	0.479895476733934	0.464433716350372	0.000807360652124844	0.000825933397051151	0.000824854529018759
220	9.86818893304458	0.23	0.789706312724684	0.758506275142371	0.820906350306997	0.291866030113182	9.84181245799591	9.51533124779989	10.1682936681919	7.98	5.22	12.41	1.12299865942564	1.16152994665356	1.20006123388148	1.14369915737129	1.18294070086302	1.22218224435475	1.14338909754456	1.18223479414823	1.22102843540269	0.789706312724684	9.85240503370743	0.0409233863662268	20.8038512590958	0.447763723153265	0.455649622823664	0.440449699816825	0.474266775545996	0.482297039681763	0.466818857014521	0.47188609685836	0.479895476733934	0.464433716350372	0.000807360652124844	0.000825933397051151	0.000824854529018759
220	9.86818893304458	0.23	0.789710873134796	0.759114882037086	0.820306864232506	0.290476769369088	9.79420087508321	9.46820374135692	10.1201980088095	8.02	5.13	12.39	1.1125449796153	1.15085071155809	1.18915644350089	1.13275438566344	1.17175594213916	1.21075749861488	1.13012987945089	1.17003232440922	1.20819946450361	0.789710873134796	9.86271781501951	0.0909432079441109	20.8608409468373	0.447763723153265	0.455649622823664	0.440449699816825	0.474266775545996	0.482297039681763	0.466818857014521	0.47188609685836	0.479895476733934	0.464433716350372	0.000807360652124844	0.000825933397051151	0.000824854529018759
220	9.86818893304458	0.23	0.789895764800274	0.759108354492157	0.820683175108391	0.290003129884893	9.79210738262439	9.46580502639275	10.118409738856	8.02	5.16	12.35	1.11270452219235	1.15106133456791	1.18941814694346	1.13294375842916	1.17199825160989	1.21105274479062	1.13301705209918	1.17092368363597	1.20945978305174	0.789895764800274	9.85436136243924	-0.0842314636862683	20.6708583008114	0.447763723153265	0.455649622823664	0.440449699816825	0.474266775545996	0.482297039681763	0.466818857014521	0.47188609685836	0.479895476733934	0.464433716350372	0.000807360652124844	0.000825933397051151	0.000824854529018759
220	9.86818893304458	0.23	0.789946387468178	0.759024255170491	0.820868519765865	0.281522686333582	9.60608730705668	9.27926361772763	9.93291099638573	8.08	5.27	12.47	1.08302934330123	1.12117457337672	1.15931980345221	1.10225959227416	1.14108212834881	1.17990466442345	1.10125394059616	1.1406680008967	1.17960658140936	0.789946387468178	9.90463454117253	0.0440328594752531	20.9311371593332	0.447763723153265	0.455649622823664	0.440449699816825	0.474266775545996	0.482297039681763	0.466818857014521	0.47188609685836	0.479895476733934	0.464433716350372	0.000807360652124844	0.000825933397051151	0.000824854529018759
220	9.86818893304458	0.23	0.790075698192476	0.758969675196561	0.821181721188391	0.281283743908233	9.63701233198297	9.30894272405081	9.96508193991512	8.09	5.2	12.35	1.08477842436412	1.12300863405861	1.16123884375309	1.10393606420792	1.14284143536582	1.18174680652372	1.10298563763143	1.14273689740741	1.18153815878388	0.790075698192476	9.88112725408102	0.0889833741267429	20.9454701892003	0.447763723153265	0.455649622823664	0.440449699816825	0.474266775545996	0.482297039681763	0.466818857014521	0.47188609685836	0.479895476733934	0.464433716350372	0.000807360652124844	0.000825933397051151	0.000824854529018759
220	9.86818893304458	0.23	0.790087962749869	0.759635276035749	0.820540649463988	0.295858808866165	9.91061264710651	9.5849969798337	10.2362283143793	8.05	5.18	12.43	1.12237207304715	1.16050061208191	1.19862915111667	1.14252319551811	1.18133629618637	1.22014939685463	1.14039375530824	1.17995598786986	1.21869215705142	0.790087962749869	9.88602683619322	-0.0118313151546227	20.8067822492702	0.447763723153265	0.455649622823664	0.440449699816825	0.474266775545996	0.482297039681763	0.466818857014521	0.47188609685836	0.479895476733934	0.464433716350372	0.000807360652124844	0.000825933397051151	0.000824854529018759
220	9.86818893304458	0.23	0.790114328103322	0.759191039955399	0.821037616251246	0.2894260673626	9.81397128277562	9.48648149287906	10.1414610726722	8.12	5.17	12.41	1.10225442679685	1.1403061608265	1.17835789485615	1.12152709077498	1.16024415058234	1.19896121038969	1.11938410372424	1.15907044603227	1.19696344812841	0.790114328103322	9.88688525428924	0.137365302021569	20.966062636423	0.447763723153265	0.455649622823664	0.440449699816825	0.474266775545996	0.482297039681763	0.466818857014521	0.47188609685836	0.479895476733934	0.464433716350372	0.000807360652124844	0.000825933397051151	0.000824854529018759
220	9.86818893304458	0.23	0.790146985519632	0.759538411486479	0.820755559552785	0.297965315507109	9.89264806130272	9.56925838257725	10.2160377400282	8.06	5.18	12.6	1.11865728520042	1.15646190971799	1.19426653423555	1.13862817153361	1.1771077050417	1.2155872385498	1.13577319778004	1.17438965046154	1.21261248145043	0.790146985519632	10.0258515112127	-0.0109648055588472	20.9005279837092	0.447763723153265	0.455649622823664	0.440449699816825	0.474266775545996	0.482297039681763	0.466818857014521	0.47188609685836	0.479895476733934	0.464433716350372	0.000807360652124844	0.000825933397051151	0.000824854529018759
220	9.86818893304458	0.23	0.790187544998195	0.759640559922088	0.820734530074301	0.295303195806868	10.0258940450502	9.696050981127	10.3557371089735	7.99	5.13	12.36	1.14344459297957	1.18234262153871	1.22124065009786	1.16446793393632	1.20408114058277	1.24369434722922	1.1627385193717	1.2020326346716	1.24210463592265	0.790187544998195	9.87526094566504	0.150133341304898	20.9541430693967	0.447763723153265	0.455649622823664	0.440449699816825	0.474266775545996	0.482297039681763	0.466818857014521	0.47188609685836	0.479895476733934	0.464433716350372	0.000807360652124844	0.000825933397051151	0.000824854529018759
220	9.86818893304458	0.23	0.7903248024789	0.759191704329926	0.821457900627875	0.280907204725745	9.60310860067132	9.27588845184744	9.9303287494952	7.98	5.18	12.47	1.09495187027876	1.13357785374196	1.17220383720517	1.11514838322667	1.15448682738912	1.19382527155157	1.11399477304711	1.15247971610958	1.19160158158041	0.7903248024789	9.89019381431993	-0.0111621303273399	20.8156602706289	0.447763723153265	0.455649622823664	0.440449699816825	0.474266775545996	0.482297039681763	0.466818857014521	0.47188609685836	0.479895476733934	0.464433716350372	0.000807360652124844	0.000825933397051151	0.000824854529018759
220	9.86818893304458	0.23	0.790652631366157	0.760014218906098	0.821291043826215	0.295718844173269	9.91263786673899	9.58684622169338	10.2384295117846	8.03	5.14	12.44	1.12521314507831	1.16345148051051	1.20168981594271	1.14557513683201	1.18450543775906	1.22343573868611	1.14272280737543	1.18154303509983	1.22128562232262	0.790652631366157	9.91559984644659	0.00362438944482805	20.8033987163622	0.447763723153265	0.455649622823664	0.440449699816825	0.474266775545996	0.482297039681763	0.466818857014521	0.47188609685836	0.479895476733934	0.464433716350372	0.000807360652124844	0.000825933397051151	0.000824854529018759
220	9.86818893304458	0.23	0.790725286991573	0.760341193701931	0.821109380281215	0.297142119164577	9.98464234734384	9.65760200253417	10.3116826921535	8.07	5.21	12.39	1.1282433920414	1.16644967843274	1.20465596482409	1.14834047962529	1.18722732403212	1.22611416843894	1.14724767599922	1.18683942887224	1.22538470671944	0.790725286991573	9.95093491020256	0.0507335218623295	20.9211344245634	0.447763723153265	0.455649622823664	0.440449699816825	0.474266775545996	0.482297039681763	0.466818857014521	0.47188609685836	0.479895476733934	0.464433716350372	0.000807360652124844	0.000825933397051151	0.000824854529018759
220	9.86818893304458	0.23	0.790831722320407	0.760430425417634	0.82123301922318	0.292508231143751	9.7422587901933	9.41958144163048	10.0649361387561	7.97	5.11	12.55	1.11370181825764	1.15185280745305	1.19000379664846	1.13435395167871	1.17321240072208	1.21207084976544	1.13038147716947	1.16936338068406	1.20766627873585	0.790831722320407	9.9379129352437	-0.0416473045878592	20.7831399647501	0.447763723153265	0.455649622823664	0.440449699816825	0.474266775545996	0.482297039681763	0.466818857014521	0.47188609685836	0.479895476733934	0.464433716350372	0.000807360652124844	0.000825933397051151	0.000824854529018759
220	9.86818893304458	0.23	0.790865125341664	0.760087012614733	0.821643238068594	0.290450145693344	9.68120777182769	9.35895076653361	10.0034647771218	7.97	5.17	12.51	1.10581595044252	1.14389254102256	1.18196913160259	1.12627783646523	1.16505899172103	1.20384014697684	1.12358578598239	1.16184020249146	1.20151456960888	0.790865125341664	9.89093960014098	-0.0887078959520064	20.7103321935373	0.447763723153265	0.455649622823664	0.440449699816825	0.474266775545996	0.482297039681763	0.466818857014521	0.47188609685836	0.479895476733934	0.464433716350372	0.000807360652124844	0.000825933397051151	0.000824854529018759
220	9.86818893304458	0.23	0.790908838568399	0.759765177268554	0.822052499868244	0.289365920974927	9.82265032017313	9.49482297573312	10.1504776646131	7.91	5.11	12.2	1.13073269930319	1.16977345857079	1.20881421783838	1.15220388406556	1.19198597800581	1.23176807194606	1.15073757223718	1.19125251269037	1.23003979240701	0.790908838568399	9.78552005905228	-0.113317627590422	20.5682543596183	0.447763723153265	0.455649622823664	0.440449699816825	0.474266775545996	0.482297039681763	0.466818857014521	0.47188609685836	0.479895476733934	0.464433716350372	0.000807360652124844	0.000825933397051151	0.000824854529018759
220	9.86818893304458	0.23	0.791258974679449	0.760409835447383	0.822108113911514	0.288592800317777	9.76661847910312	9.44004736140506	10.0931895968012	8	5.1	12.46	1.11146507161	1.14991534381965	1.18836561602931	1.13179106498983	1.17094449917762	1.21009793336541	1.12763859556653	1.16696324414464	1.20649540688977	0.791258974679449	9.86111147318456	-0.126464701207273	20.6591780929368	0.447763723153265	0.455649622823664	0.440449699816825	0.474266775545996	0.482297039681763	0.466818857014521	0.47188609685836	0.479895476733934	0.464433716350372	0.000807360652124844	0.000825933397051151	0.000824854529018759
220	9.86818893304458	0.23	0.791724384481563	0.76125011917319	0.822198649789935	0.28788146275204	9.65290960901907	9.32958057669404	9.97623864134411	8.02	5.22	12.44	1.0957677092193	1.13374299762186	1.17171828602442	1.11564257016467	1.15430664832623	1.1929707264878	1.11525501533999	1.15324358971922	1.19191814253167	0.791724384481563	9.87461678339498	0.337142773391996	21.181420523674	0.447763723153265	0.455649622823664	0.440449699816825	0.474266775545996	0.482297039681763	0.466818857014521	0.47188609685836	0.479895476733934	0.464433716350372	0.000807360652124844	0.000825933397051151	0.000824854529018759
220	9.86818893304458	0.23	0.791733223362423	0.761267590993751	0.822198855731094	0.302233058173118	10.0329207534734	9.70826077017515	10.3575807367716	8.06	5.2	12.34	1.13516655262769	1.17312836296029	1.21109017329289	1.15544792856865	1.19408798100147	1.23272803343429	1.15535875108346	1.19404904100815	1.23166030109809	0.791733223362423	9.8330486145708	0.0740621366240856	20.8507189514646	0.447763723153265	0.455649622823664	0.440449699816825	0.474266775545996	0.482297039681763	0.466818857014521	0.47188609685836	0.479895476733934	0.464433716350372	0.000807360652124844	0.000825933397051151	0.000824854529018759
220	9.86818893304458	0.23	0.792071711904057	0.761542243647051	0.822601180161064	0.302614162261742	9.92116134586249	9.60040768803359	10.2419150036914	8.04	5.15	12.23	1.12500125578395	1.16258802080275	1.20017478582155	1.14524972800328	1.18351300299341	1.22177627798354	1.14523287796025	1.18337702489497	1.22160088194799	0.792071711904057	9.78533993094044	0.0913919725684517	20.8160927667178	0.447763723153265	0.455649622823664	0.440449699816825	0.474266775545996	0.482297039681763	0.466818857014521	0.47188609685836	0.479895476733934	0.464433716350372	0.000807360652124844	0.000825933397051151	0.000824854529018759
220	9.86818893304458	0.23	0.79225832189076	0.761785920219409	0.822730723562111	0.294659036352657	9.79014009282401	9.46755392183168	10.1127262638163	7.92	5.08	12.35	1.12621244792321	1.16458567128153	1.20295889463986	1.14751913143714	1.18661833338593	1.22571753533472	1.14397909575611	1.18298330552389	1.22204980777311	0.79225832189076	9.82658402132806	0.0655564580971837	20.7762727932123	0.447763723153265	0.455649622823664	0.440449699816825	0.474266775545996	0.482297039681763	0.466818857014521	0.47188609685836	0.479895476733934	0.464433716350372	0.000807360652124844	0.000825933397051151	0.000824854529018759
220	9.86818893304458	0.23	0.792622128896042	0.7618894803643	0.823354777427783	0.296390300225058	9.97042350248901	9.64326012031177	10.2975868846663	8	5.21	12.51	1.1362694591214	1.17481926019209	1.21336906126277	1.15710278820507	1.19635939406169	1.2356159999183	1.15648253322291	1.19463977467116	1.23318798990105	0.792622128896042	9.90200954138309	-0.00322723455653396	20.8071415836414	0.447763723153265	0.455649622823664	0.440449699816825	0.474266775545996	0.482297039681763	0.466818857014521	0.47188609685836	0.479895476733934	0.464433716350372	0.000807360652124844	0.000825933397051151	0.000824854529018759
220	9.86818893304458	0.23	0.792639504377784	0.762067404659131	0.823211604096437	0.294998093496348	9.81553399656914	9.49237471008916	10.1386932830491	7.86	5.19	12.31	1.13664573685325	1.17534180991404	1.21403788297483	1.15861533183333	1.19805933982661	1.2375033478199	1.15890116248604	1.19710017320072	1.23631755387135	0.792639504377784	9.83824342189627	0.122895876671912	20.8904040211598	0.447763723153265	0.455649622823664	0.440449699816825	0.474266775545996	0.482297039681763	0.466818857014521	0.47188609685836	0.479895476733934	0.464433716350372	0.000807360652124844	0.000825933397051151	0.000824854529018759
220	9.86818893304458	0.23	0.792764007067261	0.762267610204345	0.823260403930177	0.298664004666383	9.91044352592849	9.58701234871762	10.2338747031394	7.99	5.18	12.42	1.12994066306541	1.16806078073507	1.20618089840474	1.15067624455203	1.18949590586328	1.22831556717454	1.14928471819187	1.18735390684821	1.22660983844031	0.792764007067261	9.8672137566987	0.0621035631168893	20.8709959606248	0.447763723153265	0.455649622823664	0.440449699816825	0.474266775545996	0.482297039681763	0.466818857014521	0.47188609685836	0.479895476733934	0.464433716350372	0.000807360652124844	0.000825933397051151	0.000824854529018759
220	9.86818893304458	0.23	0.792828971685179	0.762325997621377	0.82333194574898	0.308711160172162	10.1059526418515	9.78388430210866	10.4280209815943	7.94	5.05	12.34	1.16119006545857	1.19941440918139	1.23763875290421	1.18299500476046	1.22193712890487	1.26087925304928	1.17900393963208	1.21817573765875	1.25647536447722	0.792828971685179	9.84696569890941	-0.0904634276866562	20.5714038305444	0.447763723153265	0.455649622823664	0.440449699816825	0.474266775545996	0.482297039681763	0.466818857014521	0.47188609685836	0.479895476733934	0.464433716350372	0.000807360652124844	0.000825933397051151	0.000824854529018759
220	9.86818893304458	0.23	0.79304106299269	0.762018929860037	0.824063196125343	0.287742720454623	9.82019269327848	9.49114908940259	10.1492362971544	7.96	5.17	12.4	1.12260911842685	1.16152825736268	1.20044739629851	1.14345380086206	1.1830955930157	1.22273738516933	1.14214787115819	1.1811290326132	1.22129724162318	0.79304106299269	9.90249025935885	-0.0211966060106609	20.809979115347	0.447763723153265	0.455649622823664	0.440449699816825	0.474266775545996	0.482297039681763	0.466818857014521	0.47188609685836	0.479895476733934	0.464433716350372	0.000807360652124844	0.000825933397051151	0.000824854529018759
220	9.86818893304458	0.23	0.79304314673846	0.762569053011302	0.823517240465618	0.286994697459312	9.7292861776958	9.402692638371	10.0558797170206	7.91	5.12	12.32	1.11997794145692	1.15887930449557	1.19778066753422	1.14125833675577	1.18089885397994	1.22053937120412	1.13887203929093	1.17938309891778	1.21899520809087	0.79304314673846	9.87081014475722	-0.0570461479303198	20.7183937680745	0.447763723153265	0.455649622823664	0.440449699816825	0.474266775545996	0.482297039681763	0.466818857014521	0.47188609685836	0.479895476733934	0.464433716350372	0.000807360652124844	0.000825933397051151	0.000824854529018759
220	9.86818893304458	0.23	0.793354995895455	0.762764455234256	0.823945536556654	0.294706763096406	9.96345300811415	9.63519384859148	10.2917121676368	8.02	5.2	12.5	1.13283300214605	1.17142722401719	1.21002144588834	1.15345159323509	1.19274826505044	1.2320449368658	1.15126587612267	1.19125289696555	1.23019450486639	0.793354995895455	9.93210898759776	0.0716274707666699	20.9370173988238	0.447763723153265	0.455649622823664	0.440449699816825	0.474266775545996	0.482297039681763	0.466818857014521	0.47188609685836	0.479895476733934	0.464433716350372	0.000807360652124844	0.000825933397051151	0.000824854529018759
220	9.86818893304458	0.23	0.793479031768773	0.76260143974583	0.824356623791716	0.301105258579758	9.97303227045137	9.64944523854047	10.2966193023623	8	5.18	12.42	1.13693638006478	1.17506270335094	1.21318902663709	1.1577781522062	1.19660338895529	1.23542862570437	1.15660109740269	1.19542063777843	1.23412996459912	0.793479031768773	9.8827821345632	0.126766972205626	20.9247486196844	0.447763723153265	0.455649622823664	0.440449699816825	0.474266775545996	0.482297039681763	0.466818857014521	0.47188609685836	0.479895476733934	0.464433716350372	0.000807360652124844	0.000825933397051151	0.000824854529018759
220	9.86818893304458	0.23	0.793499697430478	0.762279805685111	0.824719589175845	0.283313517371531	9.72973668638365	9.40016551637184	10.0593078563955	7.95	5.15	12.29	1.11372805245211	1.15277551993365	1.19182298741519	1.13452353958034	1.17430009986475	1.21407666014916	1.13424715181889	1.17350287305944	1.21251703550283	0.793499697430478	9.82993028290715	0.0487314644952111	20.8065172861403	0.447763723153265	0.455649622823664	0.440449699816825	0.474266775545996	0.482297039681763	0.466818857014521	0.47188609685836	0.479895476733934	0.464433716350372	0.000807360652124844	0.000825933397051151	0.000824854529018759
220	9.86818893304458	0.23	0.793506117993364	0.762455685536789	0.824556550449939	0.288680017652841	9.74997376609902	9.42402843991573	10.0759190922823	8.03	5.12	12.34	1.10580541864708	1.1440514946404	1.18229757063371	1.12579807520126	1.16473562968526	1.20367318416926	1.12383269677823	1.16227508391717	1.20113781121585	0.793506117993364	9.82226671973751	0.101418397137886	20.8765168820957	0.447763723153265	0.455649622823664	0.440449699816825	0.474266775545996	0.482297039681763	0.466818857014521	0.47188609685836	0.479895476733934	0.464433716350372	0.000807360652124844	0.000825933397051151	0.000824854529018759
220	9.86818893304458	0.23	0.793617087169229	0.762993772918311	0.824240401420148	0.305285151328062	9.99677579258292	9.67561126638354	10.3179403187823	8.08	5.17	12.49	1.12957433416162	1.1670685240221	1.20456271388258	1.14964831249223	1.18780882198482	1.22596933147742	1.14751227761366	1.18474031547301	1.2231418176877	0.793617087169229	9.92573025829946	-0.0565025043415777	20.7837988204485	0.447763723153265	0.455649622823664	0.440449699816825	0.474266775545996	0.482297039681763	0.466818857014521	0.47188609685836	0.479895476733934	0.464433716350372	0.000807360652124844	0.000825933397051151	0.000824854529018759
220	9.86818893304458	0.23	0.79429235156855	0.763597397495869	0.824987305641231	0.301172768476602	10.0889701080236	9.76167383301508	10.4162663830322	8.09	5.22	12.5	1.13830293666537	1.17646875918464	1.21463458170391	1.1584522602988	1.19729366353117	1.23613506676354	1.15742262506839	1.19662201776668	1.23432267758997	0.79429235156855	9.92759686306528	-0.130390452446019	20.7358697283145	0.447763723153265	0.455649622823664	0.440449699816825	0.474266775545996	0.482297039681763	0.466818857014521	0.47188609685836	0.479895476733934	0.464433716350372	0.000807360652124844	0.000825933397051151	0.000824854529018759
220	9.86818893304458	0.23	0.794383813789639	0.763681509484404	0.825086118094874	0.296295850303786	9.9138913354034	9.58850928339229	10.2392733874145	8.01	5.17	12.21	1.12842814991683	1.16672088720426	1.20501362449169	1.14903278789267	1.18802473495165	1.22701668201063	1.14904982388243	1.18788920925152	1.22753853374858	0.794383813789639	9.8254237066518	0.0361569830056704	20.7872561469917	0.447763723153265	0.455649622823664	0.440449699816825	0.474266775545996	0.482297039681763	0.466818857014521	0.47188609685836	0.479895476733934	0.464433716350372	0.000807360652124844	0.000825933397051151	0.000824854529018759
220	9.86818893304458	0.23	0.79463083562321	0.763960760030182	0.825300911216238	0.291028289551588	9.70559166017515	9.38297556303487	10.0282077573154	8.04	5.18	12.33	1.10038338312939	1.13821801139186	1.17605263965432	1.12024119247382	1.15875859443696	1.19727599640009	1.11959247031038	1.15804163329406	1.19693496353779	0.79463083562321	9.89166056683855	-0.139278033007945	20.6715341919901	0.447763723153265	0.455649622823664	0.440449699816825	0.474266775545996	0.482297039681763	0.466818857014521	0.47188609685836	0.479895476733934	0.464433716350372	0.000807360652124844	0.000825933397051151	0.000824854529018759
220	9.86818893304458	0.23	0.794730698399918	0.763769230559253	0.825692166240583	0.28506528992622	9.63666995454614	9.31165363037895	9.96168627871333	8.08	5.2	12.44	1.08626312484963	1.12417832895099	1.16209353305235	1.10551771296132	1.14410498409822	1.18269225523513	1.10464976031618	1.1421485510946	1.18082350232458	0.794730698399918	9.89427660990303	0.00279066695428198	20.8290567032518	0.447763723153265	0.455649622823664	0.440449699816825	0.474266775545996	0.482297039681763	0.466818857014521	0.47188609685836	0.479895476733934	0.464433716350372	0.000807360652124844	0.000825933397051151	0.000824854529018759
220	9.86818893304458	0.23	0.794751980050246	0.764113751679681	0.825390208420812	0.301678959302635	9.94806186148	9.62572446161283	10.2703992613472	7.9	5.1	12.31	1.14753176055054	1.18595924779433	1.22438673503812	1.16939689965505	1.20855658654935	1.24771627344365	1.16725460822779	1.20592355043122	1.24515424223626	0.794751980050246	9.82737426707631	-0.117805517676664	20.583126412565	0.447763723153265	0.455649622823664	0.440449699816825	0.474266775545996	0.482297039681763	0.466818857014521	0.47188609685836	0.479895476733934	0.464433716350372	0.000807360652124844	0.000825933397051151	0.000824854529018759
220	9.86818893304458	0.23	0.794826083400596	0.764173059555724	0.825479107245469	0.289049722736597	9.75746372042019	9.43156140314265	10.0833660376977	8.03	5.21	12.3	1.10678740503821	1.14503182339245	1.1832762417467	1.1268037888543	1.16573986213082	1.20467593540733	1.1267176410061	1.1656104065436	1.20527420862232	0.794826083400596	9.84485210223406	-0.0794346523550542	20.6906793922862	0.447763723153265	0.455649622823664	0.440449699816825	0.474266775545996	0.482297039681763	0.466818857014521	0.47188609685836	0.479895476733934	0.464433716350372	0.000807360652124844	0.000825933397051151	0.000824854529018759
220	9.86818893304458	0.23	0.795070946926416	0.764301600546971	0.825840293305862	0.287891320060959	9.73170562425874	9.40574511662596	10.0576661318915	8.05	5.14	12.51	1.10143707572906	1.139607894083	1.17777871243694	1.12121566109663	1.16007191560122	1.1989281701058	1.11764104401857	1.15787443860434	1.19555502514854	0.795070946926416	9.88986806095805	-0.0169145434103332	20.7820914611117	0.447763723153265	0.455649622823664	0.440449699816825	0.474266775545996	0.482297039681763	0.466818857014521	0.47188609685836	0.479895476733934	0.464433716350372	0.000807360652124844	0.000825933397051151	0.000824854529018759
220	9.86818893304458	0.23	0.795456251211553	0.764758140805409	0.826154361617697	0.291972217455871	9.72021438658693	9.39784974734405	10.0425790258298	8.07	5.13	12.64	1.09776721273669	1.13542277661783	1.17307834049898	1.1173135108233	1.15563955098366	1.19396559114402	1.11220671924049	1.15108141479679	1.18916248764701	0.795456251211553	9.93608911379399	-0.0408384989536188	20.7933888246192	0.447763723153265	0.455649622823664	0.440449699816825	0.474266775545996	0.482297039681763	0.466818857014521	0.47188609685836	0.479895476733934	0.464433716350372	0.000807360652124844	0.000825933397051151	0.000824854529018759
220	9.86818893304458	0.23	0.795571380509867	0.764913413088651	0.826229347931082	0.290793100953256	9.82411857518405	9.49737640440604	10.1508607459621	8.08	5.25	12.34	1.10776229195964	1.14587309651963	1.18398390107961	1.12738788585842	1.16617387784704	1.20495986983566	1.12799926109346	1.16659431954473	1.20527504698506	0.795571380509867	9.89731937434243	0.0115557304946806	20.8726397451348	0.447763723153265	0.455649622823664	0.440449699816825	0.474266775545996	0.482297039681763	0.466818857014521	0.47188609685836	0.479895476733934	0.464433716350372	0.000807360652124844	0.000825933397051151	0.000824854529018759
220	9.86818893304458	0.23	0.795932503307893	0.765007171789631	0.826857834826155	0.289856004333933	9.88357736780164	9.55410925123582	10.2130454843675	7.94	5.17	12.25	1.13354121014731	1.17263074510408	1.21172028006085	1.15480364520572	1.1946264033493	1.23444916149288	1.15438654735931	1.19386012159612	1.23312136306971	0.795932503307893	9.84369431040242	0.0795910768962329	20.848423139155	0.447763723153265	0.455649622823664	0.440449699816825	0.474266775545996	0.482297039681763	0.466818857014521	0.47188609685836	0.479895476733934	0.464433716350372	0.000807360652124844	0.000825933397051151	0.000824854529018759
220	9.86818893304458	0.23	0.796459302039087	0.765760380810306	0.827158223267869	0.290191009052778	9.65461049001795	9.33303666111166	9.97618431892424	7.95	5.1	12.49	1.10558871383021	1.14368225281558	1.18177579180095	1.12622078346948	1.16502520936905	1.20382963526863	1.121482557455	1.16085558488439	1.19987417307715	0.796459302039087	9.840444240694	-0.0693434338151674	20.6567742784837	0.447763723153265	0.455649622823664	0.440449699816825	0.474266775545996	0.482297039681763	0.466818857014521	0.47188609685836	0.479895476733934	0.464433716350372	0.000807360652124844	0.000825933397051151	0.000824854529018759
220	9.86818893304458	0.23	0.796489445866851	0.7655224745811	0.827456417152602	0.292135929152903	9.87374634739377	9.54641953431961	10.2010731604679	8.08	5.16	12.52	1.11345989462359	1.1516381118581	1.18981632909261	1.13318505457306	1.17203960639777	1.21089415822249	1.13004873853434	1.1685817900699	1.20833937938497	0.796489445866851	9.90708517319097	-0.0488428019689601	20.777869182065	0.447763723153265	0.455649622823664	0.440449699816825	0.474266775545996	0.482297039681763	0.466818857014521	0.47188609685836	0.479895476733934	0.464433716350372	0.000807360652124844	0.000825933397051151	0.000824854529018759
220	9.86818893304458	0.23	0.796639759224219	0.765418649403474	0.827860869044964	0.285849768961467	9.83554693439172	9.50446037497409	10.1666334938094	8.03	5.22	12.36	1.11607319035466	1.15495144520285	1.19382970005104	1.13630206830368	1.1758849933106	1.21546791831751	1.135894008858	1.17544915658949	1.21480261528563	0.796639759224219	9.80683253761797	-0.0192910837666033	20.7900418958346	0.447763723153265	0.455649622823664	0.440449699816825	0.474266775545996	0.482297039681763	0.466818857014521	0.47188609685836	0.479895476733934	0.464433716350372	0.000807360652124844	0.000825933397051151	0.000824854529018759
220	9.86818893304458	0.23	0.79670882761306	0.766075809597811	0.82734184562831	0.296690692881741	9.81160888178169	9.48988846959046	10.1333292939729	8.13	5.15	12.39	1.10134377875785	1.13868086397245	1.17601794918706	1.12052189158708	1.15850914148848	1.19649639138987	1.11886671889072	1.15687187920373	1.19402669144351	0.79670882761306	9.91227469669901	-0.100383603828064	20.7236790074138	0.447763723153265	0.455649622823664	0.440449699816825	0.474266775545996	0.482297039681763	0.466818857014521	0.47188609685836	0.479895476733934	0.464433716350372	0.000807360652124844	0.000825933397051151	0.000824854529018759
220	9.86818893304458	0.23	0.796819528692988	0.765967729144847	0.827671328241129	0.290750016861924	9.80273392692648	9.47666893322675	10.1287989206262	8.11	5.2	12.68	1.10191285112956	1.13982651144552	1.17774017176149	1.12122769767788	1.15980592645798	1.19838415523808	1.117984474559	1.15599010839891	1.19495964894372	0.796819528692988	9.96521458841894	0.102631028053027	20.9840039560849	0.447763723153265	0.455649622823664	0.440449699816825	0.474266775545996	0.482297039681763	0.466818857014521	0.47188609685836	0.479895476733934	0.464433716350372	0.000807360652124844	0.000825933397051151	0.000824854529018759
220	9.86818893304458	0.23	0.797077596062117	0.76602329569876	0.828131896425474	0.289092339371657	9.88603240932645	9.55587009277517	10.2161947258777	8.08	5.23	12.4	1.11498498637541	1.15350853498454	1.19203208359368	1.13476275591217	1.17396964095672	1.21317652600127	1.13389246632458	1.17354239337184	1.21331144328291	0.797077596062117	9.94610261632281	-0.0411933293910183	20.8421911871107	0.447763723153265	0.455649622823664	0.440449699816825	0.474266775545996	0.482297039681763	0.466818857014521	0.47188609685836	0.479895476733934	0.464433716350372	0.000807360652124844	0.000825933397051151	0.000824854529018759
220	9.86818893304458	0.23	0.79712294208389	0.765916652079442	0.828329232088338	0.281216426975262	9.63355916556653	9.30555250285845	9.9615658282746	8.05	5.21	12.45	1.08930944273863	1.1277059543761	1.16610246601357	1.10884626891105	1.14793142414606	1.18701657938108	1.1081358573334	1.14639420302001	1.18525885899989	0.79712294208389	9.92771971927893	0.257928111942385	21.1528076511961	0.447763723153265	0.455649622823664	0.440449699816825	0.474266775545996	0.482297039681763	0.466818857014521	0.47188609685836	0.479895476733934	0.464433716350372	0.000807360652124844	0.000825933397051151	0.000824854529018759
220	9.86818893304458	0.23	0.797368584359231	0.766412275038582	0.82832489367988	0.291576294002475	9.8036300579059	9.47818736901784	10.1290727467939	7.93	5.14	12.37	1.12616201094179	1.16482986785317	1.20349772476455	1.14738654579066	1.186783167541	1.22617978929135	1.14493136177874	1.18524190267751	1.22405644303439	0.797368584359231	9.824662800089	0.0237546052072275	20.7590296299303	0.447763723153265	0.455649622823664	0.440449699816825	0.474266775545996	0.482297039681763	0.466818857014521	0.47188609685836	0.479895476733934	0.464433716350372	0.000807360652124844	0.000825933397051151	0.000824854529018759
220	9.86818893304458	0.23	0.797633439113038	0.766801745033431	0.828465133192645	0.289722408631235	9.71046556162079	9.38666303491871	10.0342680883229	7.9	5.17	12.31	1.11908057642811	1.15768440367563	1.19628823092314	1.14040661271534	1.17974610336195	1.21908559400855	1.13850965771389	1.17966256349743	1.21755439334158	0.797633439113038	9.79932801104549	-0.0232748350824008	20.7161390133514	0.447763723153265	0.455649622823664	0.440449699816825	0.474266775545996	0.482297039681763	0.466818857014521	0.47188609685836	0.479895476733934	0.464433716350372	0.000807360652124844	0.000825933397051151	0.000824854529018759
220	9.86818893304458	0.23	0.797728896108322	0.766935764473791	0.828522027742852	0.293992770008113	9.80221306412243	9.47871062812123	10.1257155001236	8.06	5.18	12.55	1.1091146420848	1.14696802769767	1.18482141331053	1.1289784600239	1.16750978525785	1.2060411104918	1.1261193982707	1.16429314200124	1.20267327635051	0.797728896108322	9.91316704219767	0.100811593797272	20.9481270983088	0.447763723153265	0.455649622823664	0.440449699816825	0.474266775545996	0.482297039681763	0.466818857014521	0.47188609685836	0.479895476733934	0.464433716350372	0.000807360652124844	0.000825933397051151	0.000824854529018759
220	9.86818893304458	0.23	0.798013312492285	0.767122949734447	0.828903675250123	0.28901201792645	9.76994794452927	9.44359871148589	10.0962971775727	7.96	5.18	12.33	1.11787729594467	1.15650858570123	1.1951398754578	1.13868897988237	1.17803947396972	1.21738996805706	1.13718800583933	1.1785737138094	1.2170219769678	0.798013312492285	9.85396367054184	-0.0136623170663844	20.7565185931921	0.447763723153265	0.455649622823664	0.440449699816825	0.474266775545996	0.482297039681763	0.466818857014521	0.47188609685836	0.479895476733934	0.464433716350372	0.000807360652124844	0.000825933397051151	0.000824854529018759
220	9.86818893304458	0.23	0.79837920140706	0.767296462398622	0.829461940415499	0.295605029907368	9.94335732203049	9.61646672560053	10.2702479184605	8.09	5.23	12.5	1.12099344876258	1.15909915094159	1.1972048531206	1.14081357866748	1.1795930224889	1.21837246631032	1.1392605253252	1.17818266965747	1.21719060859724	0.79837920140706	9.94462543299618	0.105485722758904	21.0105157371964	0.447763723153265	0.455649622823664	0.440449699816825	0.474266775545996	0.482297039681763	0.466818857014521	0.47188609685836	0.479895476733934	0.464433716350372	0.000807360652124844	0.000825933397051151	0.000824854529018759
220	9.86818893304458	0.23	0.798667354047843	0.767927232559119	0.829407475536566	0.295170809396316	9.94423028000624	9.61696978826416	10.2714907717483	7.91	5.15	12.45	1.14482764432517	1.18378553502157	1.22274342571797	1.1665385506105	1.20623525218221	1.24593195375392	1.16448449952153	1.20363114130745	1.24382224344155	0.798667354047843	9.85896988313104	0.0037569887232562	20.7835592167193	0.447763723153265	0.455649622823664	0.440449699816825	0.474266775545996	0.482297039681763	0.466818857014521	0.47188609685836	0.479895476733934	0.464433716350372	0.000807360652124844	0.000825933397051151	0.000824854529018759
220	9.86818893304458	0.23	0.798809727274795	0.768106781518382	0.829512673031208	0.288699630372351	9.62447404515706	9.30273958705344	9.94620850326067	7.98	5.15	12.45	1.09849399167511	1.13648531303098	1.17447663438684	1.11877868126111	1.15747154688258	1.19616441250406	1.11627657722788	1.15558858031417	1.19420120150312	0.798809727274795	9.9068068753682	-0.00605815463519118	20.8119557649781	0.447763723153265	0.455649622823664	0.440449699816825	0.474266775545996	0.482297039681763	0.466818857014521	0.47188609685836	0.479895476733934	0.464433716350372	0.000807360652124844	0.000825933397051151	0.000824854529018759
220	9.86818893304458	0.23	0.79893697134004	0.767413914991677	0.830460027688402	0.281555400977447	9.74585775961323	9.41430553422616	10.0774099850003	8.01	5.26	12.52	1.10744300874728	1.14644484406106	1.18544667937484	1.12763491800513	1.16734787029136	1.2070608225776	1.12691900175146	1.16603754213563	1.20690257171231	0.79893697134004	9.88146189686036	0.0247076997445177	20.8891444393801	0.447763723153265	0.455649622823664	0.440449699816825	0.474266775545996	0.482297039681763	0.466818857014521	0.47188609685836	0.479895476733934	0.464433716350372	0.000807360652124844	0.000825933397051151	0.000824854529018759
220	9.86818893304458	0.23	0.799013896769246	0.768012359392138	0.830015434146353	0.294412950321136	9.83345168967351	9.50924647029689	10.1576569090501	8.04	5.18	12.49	1.11454055688751	1.1525393475255	1.19053813816349	1.13461424239642	1.17329741887239	1.21198059534836	1.13241842392577	1.17090034919248	1.21067356126154	0.799013896769246	9.94361480853398	-0.0615409887810522	20.7945316244994	0.447763723153265	0.455649622823664	0.440449699816825	0.474266775545996	0.482297039681763	0.466818857014521	0.47188609685836	0.479895476733934	0.464433716350372	0.000807360652124844	0.000825933397051151	0.000824854529018759
220	9.86818893304458	0.23	0.799042756965979	0.768260414059835	0.829825099872122	0.293415387315475	9.88251303954539	9.55590624975646	10.2091198293343	7.99	5.18	12.55	1.12732491361613	1.16585521743683	1.20438552125753	1.14807683456503	1.18731640845451	1.226555982344	1.14529822385537	1.18334246183071	1.22357944034389	0.799042756965979	9.88273273516296	-0.0628633488404754	20.7474798877317	0.447763723153265	0.455649622823664	0.440449699816825	0.474266775545996	0.482297039681763	0.466818857014521	0.47188609685836	0.479895476733934	0.464433716350372	0.000807360652124844	0.000825933397051151	0.000824854529018759
220	9.86818893304458	0.23	0.799169970521717	0.767868243202061	0.830471697841372	0.287833395310276	9.77940865841174	9.45180407101485	10.1070132458086	8.09	5.17	12.35	1.10194773160207	1.14014182970568	1.17833592780929	1.1214401302889	1.16030984536269	1.19917956043648	1.1199471119967	1.15974323349228	1.19688001653562	0.799169970521717	9.85959891822889	-0.0637061265912398	20.7383365841413	0.447763723153265	0.455649622823664	0.440449699816825	0.474266775545996	0.482297039681763	0.466818857014521	0.47188609685836	0.479895476733934	0.464433716350372	0.000807360652124844	0.000825933397051151	0.000824854529018759
220	9.86818893304458	0.23	0.799219678394082	0.768374210808232	0.830065145979933	0.292439607708376	9.83956588305883	9.51361154409364	10.165520222024	7.98	5.18	12.42	1.12258303086426	1.1610448503387	1.19950666981314	1.14326283772027	1.18243318652055	1.22160353532084	1.14121574693485	1.18126925692575	1.21979669246252	0.799219678394082	9.89238859529041	0.00626351334035048	20.8217288645529	0.447763723153265	0.455649622823664	0.440449699816825	0.474266775545996	0.482297039681763	0.466818857014521	0.47188609685836	0.479895476733934	0.464433716350372	0.000807360652124844	0.000825933397051151	0.000824854529018759
220	9.86818893304458	0.23	0.799373693479196	0.768568122357663	0.830179264600729	0.29531152009452	9.83252197521806	9.50904715145302	10.1559967989831	7.93	5.14	12.23	1.12943927723083	1.16786007432402	1.20628087141722	1.15070155203268	1.18984564037523	1.22898972871777	1.15036558964387	1.18954892861391	1.2273809186902	0.799373693479196	9.82972862530609	-0.0121495724344363	20.7113138186361	0.447763723153265	0.455649622823664	0.440449699816825	0.474266775545996	0.482297039681763	0.466818857014521	0.47188609685836	0.479895476733934	0.464433716350372	0.000807360652124844	0.000825933397051151	0.000824854529018759
220	9.86818893304458	0.23	0.79969909910525	0.768781728059532	0.830616470150968	0.303650095129997	10.0954932379481	9.76990271172698	10.4210837641693	8	5.07	12.28	1.15012068309101	1.18844945764226	1.22677823219351	1.17114251124486	1.21017185654821	1.24920120185157	1.16877577726966	1.20731757286562	1.2466383046065	0.79969909910525	9.79654745309488	-0.0259308792120405	20.6899133741696	0.447763723153265	0.455649622823664	0.440449699816825	0.474266775545996	0.482297039681763	0.466818857014521	0.47188609685836	0.479895476733934	0.464433716350372	0.000807360652124844	0.000825933397051151	0.000824854529018759
220	9.86818893304458	0.23	0.799702446960855	0.768278351507877	0.831126542413833	0.288164672581467	9.86784068966491	9.53754059562236	10.1981407837075	7.96	5.09	12.32	1.1281618119689	1.16723183729174	1.20630186261458	1.14911362236283	1.18890924197007	1.22870486157731	1.14612001425346	1.18651764836425	1.22619349545268	0.799702446960855	9.783300811254	-0.187426565774244	20.5280096295564	0.447763723153265	0.455649622823664	0.440449699816825	0.474266775545996	0.482297039681763	0.466818857014521	0.47188609685836	0.479895476733934	0.464433716350372	0.000807360652124844	0.000825933397051151	0.000824854529018759
220	9.86818893304458	0.23	0.800343424209699	0.769162285824761	0.831524562594637	0.29077071474687	9.79258302167278	9.46687202005575	10.1182940232898	7.96	5.19	12.41	1.12045609074567	1.15900576954259	1.1975554483395	1.14130495616762	1.18057194738038	1.21983893859314	1.14063723972996	1.17896081218092	1.21856990814826	0.800343424209699	9.84816913490468	0.0371838972220994	20.8244356148879	0.447763723153265	0.455649622823664	0.440449699816825	0.474266775545996	0.482297039681763	0.466818857014521	0.47188609685836	0.479895476733934	0.464433716350372	0.000807360652124844	0.000825933397051151	0.000824854529018759
220	9.86818893304458	0.23	0.800812080914288	0.769713149716202	0.831911012112375	0.293406706434398	10.0201449460122	9.68898263159906	10.3513072604254	8	5.24	12.34	1.14075772441093	1.17974798608903	1.21873824776713	1.16161838081567	1.20132164441748	1.2410249080193	1.16204511554105	1.20114750979778	1.24119548270521	0.800812080914288	9.87394936984112	-0.253236412023335	20.5622824297962	0.447763723153265	0.455649622823664	0.440449699816825	0.474266775545996	0.482297039681763	0.466818857014521	0.47188609685836	0.479895476733934	0.464433716350372	0.000807360652124844	0.000825933397051151	0.000824854529018759
220	9.86818893304458	0.23	0.801642356783214	0.770522525030596	0.832762188535831	0.284521418679736	9.8496375765208	9.51699467946412	10.1822804735775	7.9	5.17	12.21	1.13371909871554	1.17334543225327	1.212971765791	1.15526840754678	1.19564794361962	1.23602747969246	1.15484571728351	1.19689515427675	1.23668528190574	0.801642356783214	9.78496972488205	0.115803188004824	20.8534356603379	0.447763723153265	0.455649622823664	0.440449699816825	0.474266775545996	0.482297039681763	0.466818857014521	0.47188609685836	0.479895476733934	0.464433716350372	0.000807360652124844	0.000825933397051151	0.000824854529018759
220	9.86818893304458	0.23	0.802565945267975	0.77166700990743	0.833464880628521	0.293513276186419	9.83357934538688	9.50866646984348	10.1584922209303	7.93	5.13	12.16	1.1293444591294	1.16793436622715	1.2065242733249	1.15060188844023	1.18991816579252	1.22923444314482	1.15021917678602	1.19020427188337	1.22851883226481	0.802565945267975	9.82525951229609	-0.0392200640386163	20.6996879212214	0.447763723153265	0.455649622823664	0.440449699816825	0.474266775545996	0.482297039681763	0.466818857014521	0.47188609685836	0.479895476733934	0.464433716350372	0.000807360652124844	0.000825933397051151	0.000824854529018759
220	9.86818893304458	0.23	0.802570430989697	0.771513815671126	0.833627046308267	0.296919057034313	9.96539886268871	9.63881442897114	10.2919832964063	7.97	5.21	12.28	1.13921214949853	1.17781118649315	1.21641022348777	1.1603121645239	1.19962611687552	1.23894006922713	1.16001809084747	1.19916320003689	1.2398371029173	0.802570430989697	9.85969290716089	0.230991769465273	21.0212876238686	0.447763723153265	0.455649622823664	0.440449699816825	0.474266775545996	0.482297039681763	0.466818857014521	0.47188609685836	0.479895476733934	0.464433716350372	0.000807360652124844	0.000825933397051151	0.000824854529018759
220	9.86818893304458	0.23	0.802888551891755	0.771240214189254	0.834536889594256	0.287027209968099	9.86854686502304	9.53730492552351	10.1997888045226	7.98	5.17	12.4	1.12583720087193	1.16493886542912	1.20404052998632	1.14660505206259	1.18642800878371	1.22625096550482	1.14436868834826	1.18444613523062	1.22371135296108	0.802888551891755	9.80484874882195	0.128018048263602	20.8921495763916	0.447763723153265	0.455649622823664	0.440449699816825	0.474266775545996	0.482297039681763	0.466818857014521	0.47188609685836	0.479895476733934	0.464433716350372	0.000807360652124844	0.000825933397051151	0.000824854529018759
220	9.86818893304458	0.23	0.803024042787097	0.771874404165738	0.834173681408456	0.291417724312088	9.86485730112586	9.53725636323133	10.1924582390204	7.91	5.09	12.24	1.13534349419871	1.17434208869658	1.21334068319446	1.15687485717685	1.19661304537308	1.23635123356931	1.15439644963405	1.19423415504267	1.23397928515711	0.803024042787097	9.75397157547518	-0.0607909209426789	20.6050589729964	0.447763723153265	0.455649622823664	0.440449699816825	0.474266775545996	0.482297039681763	0.466818857014521	0.47188609685836	0.479895476733934	0.464433716350372	0.000807360652124844	0.000825933397051151	0.000824854529018759
220	9.86818893304458	0.23	0.803122964684472	0.772199226807276	0.834046702561667	0.300161513808653	9.96284688805385	9.6388640306887	10.286829745419	7.94	5.11	12.18	1.14392283621848	1.18237253194023	1.22082222766198	1.16540009905699	1.20457169156664	1.2437432840763	1.16446661193422	1.20422348901533	1.24337532241523	0.803122964684472	9.76988180342222	0.0425656639077355	20.7633586153387	0.447763723153265	0.455649622823664	0.440449699816825	0.474266775545996	0.482297039681763	0.466818857014521	0.47188609685836	0.479895476733934	0.464433716350372	0.000807360652124844	0.000825933397051151	0.000824854529018759
220	9.86818893304458	0.23	0.803186075339227	0.772246159977499	0.834125990700955	0.29419206203181	9.79757919120541	9.47438485279428	10.1207735296165	7.85	5.07	12.29	1.13543306661358	1.17416545340976	1.21289784020594	1.15743787752189	1.19692090200209	1.23640392648228	1.15532494056899	1.19396103643789	1.23340813914632	0.803186075339227	9.7774308396673	-0.00745869604814335	20.6647616125839	0.447763723153265	0.455649622823664	0.440449699816825	0.474266775545996	0.482297039681763	0.466818857014521	0.47188609685836	0.479895476733934	0.464433716350372	0.000807360652124844	0.000825933397051151	0.000824854529018759
220	9.86818893304458	0.23	0.803512644773631	0.772597311415618	0.834427978131645	0.298047018196035	9.92829156690235	9.60380007696525	10.2527830568394	8.03	5.13	12.47	1.12773675734866	1.16584052645216	1.20394429555567	1.14817694521229	1.18697134375012	1.22576574228794	1.14538088021962	1.18326913379266	1.22209435219445	0.803512644773631	9.85685972364229	-0.0252724683811242	20.7388439022967	0.447763723153265	0.455649622823664	0.440449699816825	0.474266775545996	0.482297039681763	0.466818857014521	0.47188609685836	0.479895476733934	0.464433716350372	0.000807360652124844	0.000825933397051151	0.000824854529018759
220	9.86818893304458	0.23	0.803786589134305	0.772814652817223	0.834758525451387	0.293642096326163	9.95225831795499	9.62352626317927	10.2809903727307	7.93	5.17	12.4	1.14312084924365	1.18216895441343	1.22121705958322	1.16464588796136	1.20442927144944	1.24421265493751	1.16238087194332	1.20277942045654	1.24266115961294	0.803786589134305	9.84845203336141	0.00509391727742024	20.8058142361966	0.447763723153265	0.455649622823664	0.440449699816825	0.474266775545996	0.482297039681763	0.466818857014521	0.47188609685836	0.479895476733934	0.464433716350372	0.000807360652124844	0.000825933397051151	0.000824854529018759
220	9.86818893304458	0.23	0.803818945421559	0.772122777692172	0.835515113150946	0.285898421306917	9.70959907347231	9.38279114559486	10.0364070013498	7.92	5.13	12.42	1.11542498226498	1.15427586591998	1.19312674957499	1.1364840658356	1.17606844929444	1.21565283275328	1.13401428993483	1.17355797423036	1.21279643734601	0.803818945421559	9.78644293762395	0.080489719981323	20.8121654344889	0.447763723153265	0.455649622823664	0.440449699816825	0.474266775545996	0.482297039681763	0.466818857014521	0.47188609685836	0.479895476733934	0.464433716350372	0.000807360652124844	0.000825933397051151	0.000824854529018759
220	9.86818893304458	0.23	0.803877272906785	0.772942011631359	0.834812534182211	0.297370472450626	9.89659087443733	9.57261172438583	10.2205700244888	7.85	5.12	12.2	1.14808994783167	1.18694634524865	1.22580274266563	1.17039524067463	1.21000654699474	1.24961785331484	1.17004257726458	1.21046211039651	1.24941466875832	0.803877272906785	9.72357672063897	-0.0186861892643284	20.6407404466154	0.447763723153265	0.455649622823664	0.440449699816825	0.474266775545996	0.482297039681763	0.466818857014521	0.47188609685836	0.479895476733934	0.464433716350372	0.000807360652124844	0.000825933397051151	0.000824854529018759
220	9.86818893304458	0.23	0.804133446229856	0.77313684101606	0.835130051443651	0.295417678391495	9.974176231529	9.64612487647239	10.3022275865856	8.09	5.23	12.45	1.12431312381725	1.16254945690432	1.20078578999138	1.14418363024623	1.18309573175254	1.22200783325886	1.14296231442717	1.18235972991597	1.22138763988925	0.804133446229856	9.91175320928762	0.0794315288793823	20.954320303141	0.447763723153265	0.455649622823664	0.440449699816825	0.474266775545996	0.482297039681763	0.466818857014521	0.47188609685836	0.479895476733934	0.464433716350372	0.000807360652124844	0.000825933397051151	0.000824854529018759
220	9.86818893304458	0.23	0.804150006460614	0.772783680800848	0.83551633212038	0.28743758070371	9.72124478278465	9.3952739595817	10.0472156059876	8.02	5.12	12.3	1.103844708398	1.14214281123488	1.18044091407176	1.12388809834297	1.16288161041946	1.20187512249595	1.12174629661269	1.16050381487729	1.20020122710397	0.804150006460614	9.82680247724304	0.0462128851123784	20.8070522884118	0.447763723153265	0.455649622823664	0.440449699816825	0.474266775545996	0.482297039681763	0.466818857014521	0.47188609685836	0.479895476733934	0.464433716350372	0.000807360652124844	0.000825933397051151	0.000824854529018759
220	9.86818893304458	0.23	0.804256749226975	0.773188432136623	0.835325066317327	0.294862508136474	9.92043853008019	9.59371894874572	10.2471581114147	8.09	5.2	12.48	1.11822869263359	1.15631060979682	1.19439252696005	1.13799310451347	1.17674811001806	1.21550311552266	1.13653405299472	1.17435330354834	1.21390451327683	0.804256749226975	9.89819725748977	0.0431923344494243	20.8933944323061	0.447763723153265	0.455649622823664	0.440449699816825	0.474266775545996	0.482297039681763	0.466818857014521	0.47188609685836	0.479895476733934	0.464433716350372	0.000807360652124844	0.000825933397051151	0.000824854529018759
220	9.86818893304458	0.23	0.8044962870833	0.773327625393425	0.835664948773174	0.298398478004988	9.89345117184368	9.57036978237644	10.2165325613109	7.95	5.11	12.33	1.13435322018844	1.17264729062237	1.21094136105631	1.15556210368162	1.19457215434452	1.23358220500741	1.1534541382944	1.19210786732568	1.23115308615571	0.8044962870833	9.80636296590967	-0.00102050569070115	20.7079671757825	0.447763723153265	0.455649622823664	0.440449699816825	0.474266775545996	0.482297039681763	0.466818857014521	0.47188609685836	0.479895476733934	0.464433716350372	0.000807360652124844	0.000825933397051151	0.000824854529018759
220	9.86818893304458	0.23	0.80454883254356	0.77343368490266	0.83566398018446	0.29332423336727	9.95765297185077	9.62849052504512	10.2868154186564	7.99	5.25	12.4	1.13556184754012	1.17438250330783	1.21320315907554	1.15644543594738	1.19598002429261	1.23551461263785	1.15677668492775	1.1964276401843	1.23483637994583	0.80454883254356	9.87575290103976	0.225993951658918	21.0586248135849	0.447763723153265	0.455649622823664	0.440449699816825	0.474266775545996	0.482297039681763	0.466818857014521	0.47188609685836	0.479895476733934	0.464433716350372	0.000807360652124844	0.000825933397051151	0.000824854529018759
220	9.86818893304458	0.23	0.804638754392701	0.772992961770499	0.836284547014903	0.288896947102185	9.86486976961108	9.53525753806173	10.1944820011604	8	5.18	12.24	1.12326701611399	1.16209580981245	1.20092460351091	1.14384504015918	1.18338516948747	1.22292529881576	1.14487508118166	1.18332200960126	1.22295853010401	0.804638754392701	9.79870262423756	0.0831204472579441	20.8575014682093	0.447763723153265	0.455649622823664	0.440449699816825	0.474266775545996	0.482297039681763	0.466818857014521	0.47188609685836	0.479895476733934	0.464433716350372	0.000807360652124844	0.000825933397051151	0.000824854529018759
220	9.86818893304458	0.23	0.80480850129312	0.773600789338713	0.836016213247528	0.285617622933887	9.87994460394348	9.54717431526505	10.2127148926219	8.06	5.19	12.3	1.11694992486159	1.15588162723359	1.1948133296056	1.13694340205579	1.17657198446349	1.21620056687119	1.13705350218995	1.17647127401457	1.21498572992846	0.80480850129312	9.84847177722144	0.0377215709530328	20.8503943850635	0.447763723153265	0.455649622823664	0.440449699816825	0.474266775545996	0.482297039681763	0.466818857014521	0.47188609685836	0.479895476733934	0.464433716350372	0.000807360652124844	0.000825933397051151	0.000824854529018759
220	9.86818893304458	0.23	0.804848911629425	0.773871285350314	0.835826537908536	0.290945806846555	9.76831669109431	9.44355068642984	10.0930826957588	7.99	5.2	12.3	1.11406094578312	1.15237377263485	1.19068659948658	1.13456813803991	1.17358621222045	1.21260428640099	1.13432775986575	1.17310835728264	1.21224712556958	0.804848911629425	9.83204918583703	-0.331896431826425	20.4371007015869	0.447763723153265	0.455649622823664	0.440449699816825	0.474266775545996	0.482297039681763	0.466818857014521	0.47188609685836	0.479895476733934	0.464433716350372	0.000807360652124844	0.000825933397051151	0.000824854529018759
220	9.86818893304458	0.23	0.804855022738596	0.773813170006186	0.835896875471006	0.295578935527969	9.94512503000291	9.61815583198592	10.2720942280199	8.12	5.2	12.31	1.11726230995303	1.15524364107735	1.19322497220167	1.13677981503952	1.17542464372999	1.21406947242047	1.13611694945446	1.17583054616742	1.21380518667962	0.804855022738596	9.85172224841056	-0.0553736319896045	20.7471059133206	0.447763723153265	0.455649622823664	0.440449699816825	0.474266775545996	0.482297039681763	0.466818857014521	0.47188609685836	0.479895476733934	0.464433716350372	0.000807360652124844	0.000825933397051151	0.000824854529018759
220	9.86818893304458	0.23	0.805156703859116	0.77405701786617	0.836256389852061	0.292332678762551	9.82014607560172	9.49475097966603	10.1455411715374	7.88	5.06	12.18	1.13499798857363	1.17389556263004	1.21279313668644	1.15681566967196	1.19646095859201	1.23610624751207	1.15466219886979	1.19503330096523	1.23351145129265	0.805156703859116	9.71453259663227	0.0411981120289123	20.6481364602084	0.447763723153265	0.455649622823664	0.440449699816825	0.474266775545996	0.482297039681763	0.466818857014521	0.47188609685836	0.479895476733934	0.464433716350372	0.000807360652124844	0.000825933397051151	0.000824854529018759
220	9.86818893304458	0.23	0.805353058782996	0.774378380056419	0.836327737509572	0.287907944000085	9.76420363478459	9.43716787566968	10.0912393938995	7.97	5.22	12.54	1.11584993691143	1.15451861759867	1.19318729828591	1.13654613061696	1.17593201751568	1.21531790441441	1.1351683212955	1.17303991973199	1.21484657913246	0.805353058782996	9.93298519809115	0.195871853306005	21.0765370066712	0.447763723153265	0.455649622823664	0.440449699816825	0.474266775545996	0.482297039681763	0.466818857014521	0.47188609685836	0.479895476733934	0.464433716350372	0.000807360652124844	0.000825933397051151	0.000824854529018759
220	9.86818893304458	0.23	0.805557205501321	0.774488680068235	0.836625730934407	0.290047979744662	9.73805527588913	9.41358943602576	10.0625211157525	7.89	5.07	12.22	1.12270744791416	1.16140471822576	1.20010198853737	1.14412842620651	1.18356403079109	1.22299963537566	1.14274592237599	1.18108841036573	1.22114976006118	0.805557205501321	9.7612607739527	-0.0854680854585183	20.5765520004873	0.447763723153265	0.455649622823664	0.440449699816825	0.474266775545996	0.482297039681763	0.466818857014521	0.47188609685836	0.479895476733934	0.464433716350372	0.000807360652124844	0.000825933397051151	0.000824854529018759
220	9.86818893304458	0.23	0.805761659294931	0.774610591601122	0.83691272698874	0.294892278003381	9.98414312332491	9.65534903440697	10.3129372122429	8.07	5.23	12.47	1.12757104387394	1.16596827764971	1.20436551142548	1.14763136608348	1.18671171502586	1.22579206396824	1.14645432469365	1.18566875654373	1.2242196909891	0.805761659294931	9.88415860220694	0.0213013760426208	20.867369371184	0.447763723153265	0.455649622823664	0.440449699816825	0.474266775545996	0.482297039681763	0.466818857014521	0.47188609685836	0.479895476733934	0.464433716350372	0.000807360652124844	0.000825933397051151	0.000824854529018759
220	9.86818893304458	0.23	0.805926987671873	0.774939935641487	0.83691403970226	0.297880163590207	10.0173830587128	9.68984914188343	10.3449169755422	8.06	5.26	12.33	1.13340796112518	1.17171914052923	1.21003031993328	1.15368184377882	1.19267831601846	1.2316747882581	1.15440259256156	1.19344579583853	1.23311080195879	0.805926987671873	9.87781199727809	-0.0453265744455021	20.7781256795965	0.447763723153265	0.455649622823664	0.440449699816825	0.474266775545996	0.482297039681763	0.466818857014521	0.47188609685836	0.479895476733934	0.464433716350372	0.000807360652124844	0.000825933397051151	0.000824854529018759
220	9.86818893304458	0.23	0.805984653230944	0.774905928955921	0.837063377505968	0.29334394214639	9.88695507325682	9.5601451689979	10.2137649775157	7.86	5.05	12.29	1.1448068151826	1.18394159808088	1.22307638097916	1.16693701694164	1.20682831231858	1.24671960769552	1.16458603304976	1.20381110100928	1.24298697130176	0.805984653230944	9.7334969549818	-0.207772733905271	20.4370565005049	0.447763723153265	0.455649622823664	0.440449699816825	0.474266775545996	0.482297039681763	0.466818857014521	0.47188609685836	0.479895476733934	0.464433716350372	0.000807360652124844	0.000825933397051151	0.000824854529018759
220	9.86818893304458	0.23	0.80727593865776	0.776176358523583	0.838375518791938	0.299700772253069	9.92327616255413	9.60022587018794	10.2463264549203	7.97	5.14	12.45	1.13517733918161	1.17337637494065	1.21157541069968	1.15623492030789	1.19514254957622	1.23405017884454	1.15488213015324	1.19254524205904	1.23164207528858	0.80727593865776	9.83535886233028	0.0344023047995435	20.7981930349385	0.447763723153265	0.455649622823664	0.440449699816825	0.474266775545996	0.482297039681763	0.466818857014521	0.47188609685836	0.479895476733934	0.464433716350372	0.000807360652124844	0.000825933397051151	0.000824854529018759
220	9.86818893304458	0.23	0.807313422665131	0.7762512765865	0.838375568743762	0.301331430097419	10.0379256611638	9.71240801991185	10.3634433024157	7.88	5.07	12.26	1.16027445912904	1.19916180862735	1.23804915812567	1.18253194069286	1.22216526409219	1.26179858749152	1.1805171486615	1.21968156244996	1.2587268374062	0.807313422665131	9.7681503190064	0.046409561731045	20.7264528541762	0.447763723153265	0.455649622823664	0.440449699816825	0.474266775545996	0.482297039681763	0.466818857014521	0.47188609685836	0.479895476733934	0.464433716350372	0.000807360652124844	0.000825933397051151	0.000824854529018759
220	9.86818893304458	0.23	0.807332658485187	0.776145896942453	0.838519420027921	0.295319656144146	9.89085942819733	9.56547175285504	10.2162471035396	7.98	5.17	12.25	1.12947000189596	1.16789106755601	1.20631213321606	1.15032373933015	1.18945418444594	1.22858462956172	1.15007717249763	1.18925906365178	1.22849602087055	0.807332658485187	9.77112796383142	0.0751440078796149	20.8052008731612	0.447763723153265	0.455649622823664	0.440449699816825	0.474266775545996	0.482297039681763	0.466818857014521	0.47188609685836	0.479895476733934	0.464433716350372	0.000807360652124844	0.000825933397051151	0.000824854529018759
220	9.86818893304458	0.23	0.807374985525997	0.775880404003869	0.838869567048125	0.295721498565158	9.91691843672875	9.59098818221473	10.2428486912428	8.06	5.22	12.45	1.1211237171246	1.15922282970006	1.19732194227552	1.14113415927831	1.17991328609007	1.21869241290183	1.13945779429843	1.17897599675916	1.21830999701254	0.807374985525997	9.8699107183462	0.0716871971360386	20.893799935689	0.447763723153265	0.455649622823664	0.440449699816825	0.474266775545996	0.482297039681763	0.466818857014521	0.47188609685836	0.479895476733934	0.464433716350372	0.000807360652124844	0.000825933397051151	0.000824854529018759
220	9.86818893304458	0.23	0.807430139740095	0.776373745149446	0.838486534330744	0.292124952451339	9.97532675278838	9.64462364760456	10.3060298579722	8.05	5.27	12.39	1.12905295053814	1.16776688384467	1.2064808171512	1.14930572450223	1.1887141022457	1.22812247998918	1.14963904426781	1.18922392391618	1.2281876192812	0.807430139740095	9.91175770226603	0.0412444144080963	20.9132598140282	0.447763723153265	0.455649622823664	0.440449699816825	0.474266775545996	0.482297039681763	0.466818857014521	0.47188609685836	0.479895476733934	0.464433716350372	0.000807360652124844	0.000825933397051151	0.000824854529018759
220	9.86818893304458	0.23	0.807566151780055	0.776485092334551	0.83864721122556	0.291129750990488	9.95307429647371	9.62231314577321	10.2838354471742	8.07	5.17	12.38	1.12419500201935	1.16283852014711	1.20148203827487	1.14422447485988	1.18355649391089	1.2228885129619	1.14227338885262	1.18245556821922	1.22075548307804	0.807566151780055	9.92732635778886	-0.286309682518068	20.5962304536105	0.447763723153265	0.455649622823664	0.440449699816825	0.474266775545996	0.482297039681763	0.466818857014521	0.47188609685836	0.479895476733934	0.464433716350372	0.000807360652124844	0.000825933397051151	0.000824854529018759
220	9.86818893304458	0.23	0.808096184480189	0.776904325620314	0.839288043340064	0.293945684893908	9.9667291606995	9.63775988710679	10.2956984342922	8.05	5.17	12.31	1.12889918043851	1.16743231964289	1.20596545884727	1.1491886881346	1.18841437671627	1.22764006529795	1.14781606121202	1.18770727805295	1.22628847371613	0.808096184480189	9.85109254921742	0.187558538853357	20.9779117276498	0.447763723153265	0.455649622823664	0.440449699816825	0.474266775545996	0.482297039681763	0.466818857014521	0.47188609685836	0.479895476733934	0.464433716350372	0.000807360652124844	0.000825933397051151	0.000824854529018759
220	9.86818893304458	0.23	0.808411714290575	0.77722928198471	0.839594146596439	0.295698479565208	9.93829130337603	9.61164055508672	10.2649420516653	8.06	5.22	12.4	1.12351851121943	1.16170118776703	1.19988386431464	1.14357052449224	1.18243466692517	1.2212988093581	1.14366624929053	1.18238500276729	1.22440247750586	0.808411714290575	9.85628014154644	0.101936663249587	20.9044084642148	0.447763723153265	0.455649622823664	0.440449699816825	0.474266775545996	0.482297039681763	0.466818857014521	0.47188609685836	0.479895476733934	0.464433716350372	0.000807360652124844	0.000825933397051151	0.000824854529018759
220	9.86818893304458	0.23	0.808469640140133	0.777320042381249	0.839619237899016	0.296498487773317	9.82099274741056	9.49881626572113	10.1431692291	8.01	5.19	12.42	1.11771646522011	1.15562665826074	1.19353685130136	1.13811597585502	1.17671807011583	1.21532016437665	1.13737025200733	1.17578766062164	1.21437130156481	0.808469640140133	9.8505992557024	-0.00114663721133052	20.8076551349837	0.447763723153265	0.455649622823664	0.440449699816825	0.474266775545996	0.482297039681763	0.466818857014521	0.47188609685836	0.479895476733934	0.464433716350372	0.000807360652124844	0.000825933397051151	0.000824854529018759
220	9.86818893304458	0.23	0.808737143069448	0.777069046522727	0.84040523961617	0.286809191712929	9.69097039658232	9.3655155295222	10.0164252636424	7.98	5.17	12.31	1.10574948051987	1.14417465306376	1.18259982560766	1.12615850754216	1.16529290075366	1.20442729396516	1.12510141213736	1.16389310488193	1.20331669761185	0.808737143069448	9.78646883287099	-0.100194967989659	20.6301120080525	0.447763723153265	0.455649622823664	0.440449699816825	0.474266775545996	0.482297039681763	0.466818857014521	0.47188609685836	0.479895476733934	0.464433716350372	0.000807360652124844	0.000825933397051151	0.000824854529018759
220	9.86818893304458	0.23	0.808943803499798	0.777561413977253	0.840326193022342	0.290644906286557	9.81366323328373	9.48715148957231	10.1401749769951	8.01	5.13	12.38	1.11586538870653	1.15426923987452	1.19267309104252	1.13620190046312	1.1753056571741	1.21440941388508	1.13405728588457	1.17325894634037	1.21193296277783	0.808943803499798	9.76682583339783	0.144633680050316	20.8773860339532	0.447763723153265	0.455649622823664	0.440449699816825	0.474266775545996	0.482297039681763	0.466818857014521	0.47188609685836	0.479895476733934	0.464433716350372	0.000807360652124844	0.000825933397051151	0.000824854529018759
220	9.86818893304458	0.23	0.809454061610014	0.778299840821613	0.840608282398416	0.290845365789617	9.97961975085422	9.6477477908676	10.3114917108409	7.87	5.16	12.13	1.15449239548256	1.19420566974966	1.23391894401675	1.17675977653708	1.21723902433028	1.25771827212347	1.17762456617626	1.21812756851133	1.25818066801383	0.809454061610014	9.78243157966208	0.130729599302839	20.8345257769436	0.447763723153265	0.455649622823664	0.440449699816825	0.474266775545996	0.482297039681763	0.466818857014521	0.47188609685836	0.479895476733934	0.464433716350372	0.000807360652124844	0.000825933397051151	0.000824854529018759
220	9.86818893304458	0.23	0.809612607282288	0.778454586035365	0.840770628529211	0.290050744959826	9.77491215828099	9.44922045720786	10.1006038593541	8.1	5.17	12.46	1.1004106590046	1.13833914432604	1.17626762964747	1.11980121490756	1.1583980456407	1.19699487637384	1.11774924499775	1.15555565043139	1.1954164053925	0.809612607282288	9.88596983367508	-0.100097364950419	20.7283507052945	0.447763723153265	0.455649622823664	0.440449699816825	0.474266775545996	0.482297039681763	0.466818857014521	0.47188609685836	0.479895476733934	0.464433716350372	0.000807360652124844	0.000825933397051151	0.000824854529018759
220	9.86818893304458	0.23	0.81023176826384	0.779068395264103	0.841395141263577	0.283407877673082	9.70013755234524	9.37164531091576	10.0286297937747	7.97	5.16	12.37	1.10740020099409	1.14621647733783	1.18503275368157	1.12789657538066	1.16743128479992	1.20696599421918	1.12716049991888	1.16511411392839	1.20477513898117	0.81023176826384	9.81595750013207	0.056368240290103	20.8087803636449	0.447763723153265	0.455649622823664	0.440449699816825	0.474266775545996	0.482297039681763	0.466818857014521	0.47188609685836	0.479895476733934	0.464433716350372	0.000807360652124844	0.000825933397051151	0.000824854529018759
220	9.86818893304458	0.23	0.81033353886128	0.778973221170579	0.841693856551981	0.295790544462327	10.1347176093921	9.80168435394307	10.467750864841	8.02	5.21	12.13	1.15124353536317	1.19035950447131	1.22947547357946	1.17212624237453	1.21195174625726	1.25177725013998	1.17376642509374	1.21416988658679	1.25408756406351	0.81033353886128	9.83138039523826	-0.0158252208047291	20.7673990290917	0.447763723153265	0.455649622823664	0.440449699816825	0.474266775545996	0.482297039681763	0.466818857014521	0.47188609685836	0.479895476733934	0.464433716350372	0.000807360652124844	0.000825933397051151	0.000824854529018759
220	9.86818893304458	0.23	0.811651021336824	0.780269238393785	0.843032804279862	0.300012984912946	10.1412008551154	9.81130146078983	10.471100249441	8.02	5.25	12.12	1.15299405182719	1.19176281669278	1.23053158155837	1.17394638778195	1.21341966294812	1.25289293811428	1.17674771762202	1.21557794843196	1.25591928149819	0.811651021336824	9.83439754467147	-0.070361566785062	20.723272684247	0.447763723153265	0.455649622823664	0.440449699816825	0.474266775545996	0.482297039681763	0.466818857014521	0.47188609685836	0.479895476733934	0.464433716350372	0.000807360652124844	0.000825933397051151	0.000824854529018759
220	9.86818893304458	0.23	0.81227628686125	0.780742483225831	0.843810090496669	0.286280255428764	9.84000289119994	9.50911524603039	10.1708905363695	8.03	5.2	12.4	1.11542180066331	1.15423501129785	1.19304822193238	1.13556593951595	1.17508010355114	1.21459426758633	1.13525534477724	1.17424594412021	1.21256777883477	0.81227628686125	9.8148975602955	0.107401714083838	20.8952891097738	0.447763723153265	0.455649622823664	0.440449699816825	0.474266775545996	0.482297039681763	0.466818857014521	0.47188609685836	0.479895476733934	0.464433716350372	0.000807360652124844	0.000825933397051151	0.000824854529018759
220	9.86818893304458	0.23	0.812344902208676	0.780592129494218	0.844097674923133	0.289558315946333	9.85769901533803	9.52885577569438	10.1865422549817	7.95	5.11	12.26	1.12840795287527	1.16734959871377	1.20629124455226	1.14944265234978	1.18911021102429	1.2287777696988	1.14752276193653	1.18663123442325	1.22736950976327	0.812344902208676	9.74110549113425	-0.047025652698181	20.6258743148035	0.447763723153265	0.455649622823664	0.440449699816825	0.474266775545996	0.482297039681763	0.466818857014521	0.47188609685836	0.479895476733934	0.464433716350372	0.000807360652124844	0.000825933397051151	0.000824854529018759
220	9.86818893304458	0.23	0.813527213354886	0.782143186576684	0.844911240133087	0.294613137292193	9.96212470689401	9.63383537438541	10.2904140394026	8.04	5.22	12.44	1.12976955109138	1.16826837086595	1.20676719064051	1.15015564552308	1.18934915615268	1.22854266678228	1.149044457493	1.18815809478026	1.22872902838205	0.813527213354886	9.84839930007231	-0.043695383921696	20.7541185476668	0.447763723153265	0.455649622823664	0.440449699816825	0.474266775545996	0.482297039681763	0.466818857014521	0.47188609685836	0.479895476733934	0.464433716350372	0.000807360652124844	0.000825933397051151	0.000824854529018759
220	9.86818893304458	0.23	0.813989497538577	0.782443384162705	0.84553561091445	0.289821441770463	9.7976979476327	9.47106519110245	10.1243307041629	7.96	5.16	12.41	1.12032540579101	1.15896255674719	1.19759970770336	1.14113332354773	1.18048808624001	1.21984284893229	1.13963099945678	1.17886158280543	1.21693534319498	0.813989497538577	9.81422004756464	-0.0573069819577577	20.7142610598081	0.447763723153265	0.455649622823664	0.440449699816825	0.474266775545996	0.482297039681763	0.466818857014521	0.47188609685836	0.479895476733934	0.464433716350372	0.000807360652124844	0.000825933397051151	0.000824854529018759
220	9.86818893304458	0.23	0.814081462891603	0.782777011752246	0.84538591403096	0.293907871267471	9.93632530540583	9.60832968426707	10.2643209265446	8.07	5.23	12.54	1.12284606603639	1.16117620300868	1.19950633998096	1.14286877161854	1.18188241550306	1.22089605938759	1.14143086800565	1.18098242426692	1.21963703931765	0.814081462891603	9.90969238457914	0.0488742954103464	20.9068933844117	0.447763723153265	0.455649622823664	0.440449699816825	0.474266775545996	0.482297039681763	0.466818857014521	0.47188609685836	0.479895476733934	0.464433716350372	0.000807360652124844	0.000825933397051151	0.000824854529018759
220	9.86818893304458	0.23	0.814606241728333	0.783222524608849	0.845989958847816	0.289443668861161	9.82772781578428	9.49979300715159	10.155662624417	7.97	5.06	12.23	1.12346670349062	1.16224900518257	1.20103130687452	1.14431718745644	1.18381925214365	1.22332131683087	1.14141019292306	1.18188394515167	1.2206487254742	0.814606241728333	9.73589188795673	-0.224103731981603	20.4510097723244	0.447763723153265	0.455649622823664	0.440449699816825	0.474266775545996	0.482297039681763	0.466818857014521	0.47188609685836	0.479895476733934	0.464433716350372	0.000807360652124844	0.000825933397051151	0.000824854529018759
220	9.86818893304458	0.23	0.814962904359376	0.783561572624974	0.846364236093778	0.291392529147326	9.96502168349076	9.6340742078041	10.2959691591774	7.97	5.2	12.34	1.13912627638985	1.17825727720301	1.21738827801616	1.16025382818884	1.20011059774578	1.23996736730272	1.16044496595039	1.19971748720331	1.24000239543882	0.814962904359376	9.83524367996443	-0.15023459990299	20.6621553040431	0.447763723153265	0.455649622823664	0.440449699816825	0.474266775545996	0.482297039681763	0.466818857014521	0.47188609685836	0.479895476733934	0.464433716350372	0.000807360652124844	0.000825933397051151	0.000824854529018759
220	9.86818893304458	0.23	0.815328420645689	0.783601153384762	0.847055687906617	0.284282032728794	9.81786860034912	9.48610354733052	10.1496336533677	7.85	5.2	12.37	1.13683238263519	1.17659172679756	1.21635107095994	1.15886399590755	1.19939386922438	1.2399237425412	1.15792167432583	1.19853776426835	1.23903792131417	0.815328420645689	9.73262806382498	0.11535559403267	20.8246846254024	0.447763723153265	0.455649622823664	0.440449699816825	0.474266775545996	0.482297039681763	0.466818857014521	0.47188609685836	0.479895476733934	0.464433716350372	0.000807360652124844	0.000825933397051151	0.000824854529018759
220	9.86818893304458	0.23	0.81626706834518	0.784425989441308	0.848108147249052	0.286102220641572	9.91344583542548	9.5799432484295	10.2469484224215	8.02	5.19	12.24	1.12586224620252	1.16505642115457	1.20425059610661	1.14632499883492	1.18623153509883	1.22613807136273	1.14623305007844	1.18621440972487	1.22662817518964	0.81626706834518	9.79715509585691	0.0114474846788402	20.798495298976	0.447763723153265	0.455649622823664	0.440449699816825	0.474266775545996	0.482297039681763	0.466818857014521	0.47188609685836	0.479895476733934	0.464433716350372	0.000807360652124844	0.000825933397051151	0.000824854529018759
220	9.86818893304458	0.23	0.816429522262768	0.784827295138661	0.848031749386875	0.293212996510748	9.74993540073735	9.42755281412544	10.0723179873493	7.86	5.05	12.31	1.12863973389444	1.16723445767267	1.2058291814509	1.15043939855054	1.1897795790149	1.22911975947926	1.14695784118681	1.18650144566989	1.22591387351716	0.816429522262768	9.68120591112771	0.0308101594801958	20.6398309480921	0.447763723153265	0.455649622823664	0.440449699816825	0.474266775545996	0.482297039681763	0.466818857014521	0.47188609685836	0.479895476733934	0.464433716350372	0.000807360652124844	0.000825933397051151	0.000824854529018759
220	9.86818893304458	0.23	0.81667638168106	0.784874465767362	0.848478297594759	0.284815987253525	9.82417044249845	9.49262751070749	10.1557133742894	8.05	5.2	12.46	1.11141274519672	1.15023034754725	1.18904794989778	1.13135840562842	1.17087263730825	1.21038686898807	1.12944998173833	1.16943863067682	1.20867811037997	0.81667638168106	9.89255361723015	0.160829791680064	21.0241898254358	0.447763723153265	0.455649622823664	0.440449699816825	0.474266775545996	0.482297039681763	0.466818857014521	0.47188609685836	0.479895476733934	0.464433716350372	0.000807360652124844	0.000825933397051151	0.000824854529018759
220	9.86818893304458	0.23	0.818294170540169	0.786744772425456	0.849843568654882	0.295322108358714	9.97742603671184	9.64919244286497	10.3056596305587	7.94	5.12	12.2	1.14518376978049	1.18413913175465	1.22309449372882	1.16668687541699	1.20637370188248	1.24606052834797	1.16565841624316	1.20598249082981	1.24473157547593	0.818294170540169	9.74435721020311	-0.00544723524587249	20.6893504974651	0.447763723153265	0.455649622823664	0.440449699816825	0.474266775545996	0.482297039681763	0.466818857014521	0.47188609685836	0.479895476733934	0.464433716350372	0.000807360652124844	0.000825933397051151	0.000824854529018759
220	9.86818893304458	0.23	0.819625225525499	0.788116037105688	0.851134413945309	0.289819301035078	9.79662042339111	9.47002189061018	10.123218956172	7.99	5.23	12.38	1.11633842170844	1.15483827892402	1.19333813613961	1.13683579848784	1.17604256148034	1.21524932447284	1.13730448001039	1.1759080748635	1.2153348122636	0.819625225525499	9.81530886190611	0.159822185765345	20.9532142487776	0.447763723153265	0.455649622823664	0.440449699816825	0.474266775545996	0.482297039681763	0.466818857014521	0.47188609685836	0.479895476733934	0.464433716350372	0.000807360652124844	0.000825933397051151	0.000824854529018759
220	9.86818893304458	0.23	0.820173484592154	0.78861089091248	0.851736078271827	0.291159983742725	9.85158980397949	9.52422517077608	10.1789544371829	7.95	5.13	12.19	1.12805058909912	1.16682370299697	1.20559681689483	1.14909037581518	1.18858666476796	1.22808295372074	1.14815750703472	1.18779760952189	1.22714827289994	0.820173484592154	9.76396696950815	0.0770676701141695	20.7725682918949	0.447763723153265	0.455649622823664	0.440449699816825	0.474266775545996	0.482297039681763	0.466818857014521	0.47188609685836	0.479895476733934	0.464433716350372	0.000807360652124844	0.000825933397051151	0.000824854529018759
220	9.86818893304458	0.23	0.82080020302757	0.788836187547763	0.852764218507376	0.288491298697919	9.8181591580974	9.48978347874208	10.1465348374527	8.04	5.2	12.29	1.11194023423614	1.15041678437426	1.18889333451239	1.13194768037016	1.17111654964614	1.21028541892212	1.13153137137769	1.17090262902921	1.21074475914846	0.82080020302757	9.76957213923381	0.11151547188772	20.8680376439308	0.447763723153265	0.455649622823664	0.440449699816825	0.474266775545996	0.482297039681763	0.466818857014521	0.47188609685836	0.479895476733934	0.464433716350372	0.000807360652124844	0.000825933397051151	0.000824854529018759
220	9.86818893304458	0.23	0.820858829640137	0.789257510269988	0.852460149010286	0.29858759710128	10.0499977486122	9.72195233445597	10.3780431627685	8.01	5.17	12.33	1.14379320359498	1.18238793254182	1.22098266148866	1.16465768185492	1.20395643569063	1.24325518952635	1.16370614343319	1.20285472126201	1.24256943071687	0.820858829640137	9.78483007029848	0.0651042902714158	20.8259976445815	0.447763723153265	0.455649622823664	0.440449699816825	0.474266775545996	0.482297039681763	0.466818857014521	0.47188609685836	0.479895476733934	0.464433716350372	0.000807360652124844	0.000825933397051151	0.000824854529018759
220	9.86818893304458	0.23	0.820944789493027	0.789235198823173	0.85265438016288	0.293355762447706	9.94173667224593	9.61312535012702	10.2703479943648	7.99	5.11	12.31	1.13422061262487	1.17299236702463	1.21176412142438	1.15510838218374	1.19459415593941	1.23407992969508	1.15335936665505	1.19301459518856	1.23191964764486	0.820944789493027	9.75712626941325	-0.155996873466485	20.5616702428125	0.447763723153265	0.455649622823664	0.440449699816825	0.474266775545996	0.482297039681763	0.466818857014521	0.47188609685836	0.479895476733934	0.464433716350372	0.000807360652124844	0.000825933397051151	0.000824854529018759
220	9.86818893304458	0.23	0.824259461334906	0.792479552869197	0.856039369800614	0.293109582155505	9.93819590796426	9.60950646104415	10.2668853548844	8.05	5.16	12.45	1.1248511631809	1.16332626158395	1.20180135998699	1.1450230524592	1.18418812252282	1.22335319258644	1.14334050912505	1.18198345240795	1.21983769875683	0.824259461334906	9.83504339418139	0.143544532271909	20.929300944185	0.447763723153265	0.455649622823664	0.440449699816825	0.474266775545996	0.482297039681763	0.466818857014521	0.47188609685836	0.479895476733934	0.464433716350372	0.000807360652124844	0.000825933397051151	0.000824854529018759
220	9.86818893304458	0.23	0.824571873808955	0.792290053443992	0.856853694173918	0.278823523727579	9.68191158215342	9.35029644192446	10.0135267223824	7.83	5.16	12.07	1.1235092834354	1.16335536648625	1.2032014495371	1.14546713421234	1.18609196859046	1.22671680296858	1.14629789272959	1.18680632682549	1.22846362997665	0.824571873808955	9.61036366128257	0.153421982280215	20.7843252854633	0.447763723153265	0.455649622823664	0.440449699816825	0.474266775545996	0.482297039681763	0.466818857014521	0.47188609685836	0.479895476733934	0.464433716350372	0.000807360652124844	0.000825933397051151	0.000824854529018759
220	9.86818893304458	0.23	0.824778124169458	0.792765294046526	0.85679095429239	0.285462331248839	9.73450054348445	9.40650420027267	10.0624968866962	7.96	5.12	12.33	1.11275953774251	1.1515604622393	1.1903613867361	1.1334312959998	1.17295302611916	1.21247475623851	1.1308649236581	1.17051685955183	1.21095143033821	0.824778124169458	9.73016115924275	0.0080752116554045	20.7104969070155	0.447763723153265	0.455649622823664	0.440449699816825	0.474266775545996	0.482297039681763	0.466818857014521	0.47188609685836	0.479895476733934	0.464433716350372	0.000807360652124844	0.000825933397051151	0.000824854529018759
220	9.86818893304458	0.23	0.825291227372898	0.793435801510915	0.857146653234882	0.289486889251477	9.85936679325674	9.53041081003973	10.1883227764737	8.04	5.24	12.36	1.11662020517958	1.15516197476289	1.19370374434619	1.13670696921913	1.17594206266287	1.21517715610661	1.13643933095789	1.1764255437782	1.21456805784878	0.825291227372898	9.82907771432634	-0.076546525190629	20.7334251081237	0.447763723153265	0.455649622823664	0.440449699816825	0.474266775545996	0.482297039681763	0.466818857014521	0.47188609685836	0.479895476733934	0.464433716350372	0.000807360652124844	0.000825933397051151	0.000824854529018759
220	9.86818893304458	0.23	0.827284208777114	0.795457583257009	0.859110834297218	0.2981084746385	10.041387777639	9.71324810156649	10.3695274537116	8	5.18	12.31	1.14439546378334	1.18305622410348	1.22171698442362	1.16537039856734	1.20473974866443	1.24410909876151	1.16426549127322	1.20370100668228	1.24261500333282	0.827284208777114	9.76391405610199	0.0481808557650571	20.7877181321731	0.447763723153265	0.455649622823664	0.440449699816825	0.474266775545996	0.482297039681763	0.466818857014521	0.47188609685836	0.479895476733934	0.464433716350372	0.000807360652124844	0.000825933397051151	0.000824854529018759
220	9.86818893304458	0.23	0.832031229238489	0.800013133226475	0.864049325250504	0.292063977489467	10.0504467583861	9.71720413617048	10.3836893806017	8	5.16	12.37	1.14453978304544	1.18379072736927	1.2230416716931	1.16549768703821	1.20546736349783	1.24543703995745	1.16345072719246	1.20409021941545	1.24427745728581	0.832031229238489	9.80446188247322	-0.116446398504612	20.6607571890318	0.447763723153265	0.455649622823664	0.440449699816825	0.474266775545996	0.482297039681763	0.466818857014521	0.47188609685836	0.479895476733934	0.464433716350372	0.000807360652124844	0.000825933397051151	0.000824854529018759
220	9.86818893304458	0.23	0.835835450160943	0.803033772947499	0.868637127374386	0.280095063640232	9.69898288671612	9.36783025621499	10.0301355172173	7.84	5.01	12.14	1.12466863383676	1.16442564974662	1.20418266565647	1.14658999741499	1.18712193313174	1.22765386884848	1.14343649094673	1.18423088359407	1.22513614666015	0.835835450160943	9.59821759737586	0.11148582699099	20.6565521294929	0.447763723153265	0.455649622823664	0.440449699816825	0.474266775545996	0.482297039681763	0.466818857014521	0.47188609685836	0.479895476733934	0.464433716350372	0.000807360652124844	0.000825933397051151	0.000824854529018759
220	9.86818893304458	0.23	0.836152046138894	0.803949763041538	0.868354329236249	0.299687898938044	10.0951136452174	9.76645913837201	10.4237681520629	7.92	5.14	12.31	1.16170169330927	1.20079452027006	1.23988734723086	1.18367565246467	1.22350793275316	1.26334021304165	1.18195699139403	1.22277458092666	1.26191353229372	0.836152046138894	9.7430053067244	-0.193553668368591	20.5257492986165	0.447763723153265	0.455649622823664	0.440449699816825	0.474266775545996	0.482297039681763	0.466818857014521	0.47188609685836	0.479895476733934	0.464433716350372	0.000807360652124844	0.000825933397051151	0.000824854529018759
220	9.86818893304458	0.23	0.840757535232656	0.808443070636668	0.873071999828644	0.296332030917134	10.1408816734124	9.80807848711808	10.4736848597068	8.08	5.24	12.38	1.14492785335554	1.18377701613236	1.22262617890918	1.16526794313065	1.20480727643328	1.24434660973591	1.16538132300619	1.20482405739498	1.24540225937621	0.840757535232656	9.81563295959336	0.173282774052006	20.9914098550443	0.447763723153265	0.455649622823664	0.440449699816825	0.474266775545996	0.482297039681763	0.466818857014521	0.47188609685836	0.479895476733934	0.464433716350372	0.000807360652124844	0.000825933397051151	0.000824854529018759
220	9.86818893304458	0.24	0.73555762981724	0.707426304462316	0.763688955172165	0.309121207039926	10.1212059332587	9.79896110209673	10.4434507644207	7.91	5.13	12.41	1.16616798537022	1.2045181330682	1.24286828076617	1.18826354096012	1.22734031452245	1.26641708808477	1.18555784064076	1.22498532600432	1.26429293377889	0.73555762981724	9.92050511859748	-0.0389808426397769	20.7169777931844	0.447763723153265	0.455649622823664	0.440449699816825	0.474266775545996	0.482297039681763	0.466818857014521	0.47188609685836	0.479895476733934	0.464433716350372	0.000807360652124844	0.000825933397051151	0.000824854529018759
220	9.86818893304458	0.24	0.752280950565617	0.723592996355588	0.780968904775645	0.308858674141415	10.0052151108018	9.68646736087741	10.3239628607261	8.08	5.19	12.6	1.13037449317094	1.16757116279741	1.20476783242387	1.15043440556459	1.1882911767225	1.22614794788041	1.14723046937771	1.18515049286053	1.22268875189148	0.752280950565617	10.0688320498712	-0.079605389509407	20.8068081728241	0.447763723153265	0.455649622823664	0.440449699816825	0.474266775545996	0.482297039681763	0.466818857014521	0.47188609685836	0.479895476733934	0.464433716350372	0.000807360652124844	0.000825933397051151	0.000824854529018759
220	9.86818893304458	0.24	0.754150043357176	0.72525188165355	0.783048205060803	0.311683043739959	10.2693159786611	9.94430627268004	10.5943256846421	8.12	5.21	12.59	1.15483452861877	1.19257797902257	1.23032142942637	1.17498947439972	1.21339164878312	1.25179382316653	1.17331047440081	1.211422119807	1.24845399522683	0.754150043357176	10.0517402370126	-0.0069836597594692	20.9274313318402	0.447763723153265	0.455649622823664	0.440449699816825	0.474266775545996	0.482297039681763	0.466818857014521	0.47188609685836	0.479895476733934	0.464433716350372	0.000807360652124844	0.000825933397051151	0.000824854529018759
220	9.86818893304458	0.24	0.756773844589741	0.727870487310762	0.785677201868719	0.300106903450697	9.76586966296378	9.44825104351255	10.083488282415	7.97	5.12	12.56	1.11627216988353	1.15379750911271	1.19132284834188	1.13692169955236	1.17514120694828	1.21336071434419	1.13240668610517	1.17077499958389	1.20816895851462	0.756773844589741	10.0202725294479	0.00636347104945982	20.8345150424929	0.447763723153265	0.455649622823664	0.440449699816825	0.474266775545996	0.482297039681763	0.466818857014521	0.47188609685836	0.479895476733934	0.464433716350372	0.000807360652124844	0.000825933397051151	0.000824854529018759
220	9.86818893304458	0.24	0.757643555446378	0.72914273596237	0.786144374930386	0.307773453714316	9.98952098665865	9.67046244374743	10.3085795295699	8.07	5.16	12.4	1.13021796299148	1.16750735825482	1.20479675351816	1.1503788529771	1.18833341851745	1.22628798405781	1.14887900170727	1.18640864017021	1.22389103003428	0.757643555446378	9.9842468507551	0.0382894042206306	20.9051099403761	0.447763723153265	0.455649622823664	0.440449699816825	0.474266775545996	0.482297039681763	0.466818857014521	0.47188609685836	0.479895476733934	0.464433716350372	0.000807360652124844	0.000825933397051151	0.000824854529018759
220	9.86818893304458	0.24	0.760149615702798	0.731228965645994	0.789070265759602	0.305154665107339	10.0339424868957	9.71148472045961	10.3564002533317	7.99	5.14	12.62	1.14544363325333	1.18347666385463	1.22150969445593	1.16651468753	1.20524735627048	1.24398002501096	1.16234731323307	1.20030929421486	1.23955743557159	0.760149615702798	9.99484602062788	-0.0537228072569164	20.8014500290987	0.447763723153265	0.455649622823664	0.440449699816825	0.474266775545996	0.482297039681763	0.466818857014521	0.47188609685836	0.479895476733934	0.464433716350372	0.000807360652124844	0.000825933397051151	0.000824854529018759
220	9.86818893304458	0.24	0.764588368276744	0.735231243452325	0.793945493101164	0.298019634159721	9.96531715753217	9.6395942243459	10.2910400907184	8.11	5.27	12.32	1.12041044651761	1.15826923688978	1.19612802726194	1.14002259704867	1.17854408411204	1.21706557117541	1.1416428116114	1.17900433833414	1.21894131258863	0.764588368276744	10.0274607075877	0.0998676048426616	21.0289269675026	0.447763723153265	0.455649622823664	0.440449699816825	0.474266775545996	0.482297039681763	0.466818857014521	0.47188609685836	0.479895476733934	0.464433716350372	0.000807360652124844	0.000825933397051151	0.000824854529018759
220	9.86818893304458	0.24	0.7653530116344	0.736264370602088	0.794441652666712	0.305823545649848	10.0133554085194	9.69206609636507	10.3346447206736	7.86	5.14	12.29	1.16104459527703	1.19953290269137	1.23802121010571	1.18351612233939	1.22274935466459	1.2619825869898	1.18186641737262	1.22175096423462	1.2609563478718	0.7653530116344	9.84647102997077	0.0478877923299501	20.7536564869049	0.447763723153265	0.455649622823664	0.440449699816825	0.474266775545996	0.482297039681763	0.466818857014521	0.47188609685836	0.479895476733934	0.464433716350372	0.000807360652124844	0.000825933397051151	0.000824854529018759
220	9.86818893304458	0.24	0.765483011447183	0.736347777597937	0.79461824529643	0.310209219488773	9.99925462815901	9.68170168824741	10.3168075680706	7.97	5.19	12.3	1.14497933008521	1.18253383900464	1.22008834792407	1.16622904973759	1.20448053437112	1.24273201900466	1.16649701844671	1.20173692242246	1.24268746108953	0.765483011447183	9.92970089311587	-0.0235478407294225	20.7665915385077	0.447763723153265	0.455649622823664	0.440449699816825	0.474266775545996	0.482297039681763	0.466818857014521	0.47188609685836	0.479895476733934	0.464433716350372	0.000807360652124844	0.000825933397051151	0.000824854529018759
220	9.86818893304458	0.24	0.766298425174335	0.737058525996389	0.79553832435228	0.299817968811644	9.86767164759266	9.5465212164762	10.1888220787091	7.95	5.18	12.39	1.13048553426689	1.16851571389653	1.20654589352617	1.15155807873439	1.19029715080632	1.22903622287824	1.15042294078207	1.18884845584088	1.22806618096472	0.766298425174335	9.9732319837798	-0.115376556137806	20.7060238909485	0.447763723153265	0.455649622823664	0.440449699816825	0.474266775545996	0.482297039681763	0.466818857014521	0.47188609685836	0.479895476733934	0.464433716350372	0.000807360652124844	0.000825933397051151	0.000824854529018759
220	9.86818893304458	0.24	0.766387598897565	0.737329270410485	0.795445927384645	0.306372624183887	9.90998629681839	9.59242442271757	10.2275481709192	7.97	5.14	12.53	1.13434070579782	1.17189360635014	1.20944650690247	1.15538803928987	1.19363772205012	1.23188740481036	1.15285125935597	1.19045814574481	1.22752179139333	0.766387598897565	10.0001004303345	-0.163939325267859	20.6508019246911	0.447763723153265	0.455649622823664	0.440449699816825	0.474266775545996	0.482297039681763	0.466818857014521	0.47188609685836	0.479895476733934	0.464433716350372	0.000807360652124844	0.000825933397051151	0.000824854529018759
220	9.86818893304458	0.24	0.76745841641562	0.738073480283057	0.796843352548183	0.306070909047339	10.0983084066727	9.77448195695512	10.4221348563903	8.06	5.28	12.42	1.14261247436023	1.18046697576547	1.21832147717072	1.16300885777289	1.20153908690025	1.2400693160276	1.16395789733454	1.20178524161192	1.24104062749268	0.76745841641562	9.9929145019153	-0.121275290314193	20.7828320907294	0.447763723153265	0.455649622823664	0.440449699816825	0.474266775545996	0.482297039681763	0.466818857014521	0.47188609685836	0.479895476733934	0.464433716350372	0.000807360652124844	0.000825933397051151	0.000824854529018759
220	9.86818893304458	0.24	0.767684571405402	0.738193316665684	0.797175826145121	0.30855299604717	10.1552714156268	9.83151135801222	10.4790314732414	8.03	5.12	12.33	1.15340729464531	1.19138998098612	1.22937266732692	1.17424768825548	1.21291666653963	1.25158564482378	1.17200963201263	1.21035728126969	1.24833558503945	0.767684571405402	9.89989248620796	0.0887243363177061	20.8710613849181	0.447763723153265	0.455649622823664	0.440449699816825	0.474266775545996	0.482297039681763	0.466818857014521	0.47188609685836	0.479895476733934	0.464433716350372	0.000807360652124844	0.000825933397051151	0.000824854529018759
220	9.86818893304458	0.24	0.767975924549052	0.738728968100069	0.797222880998034	0.296316992210586	9.68088072962698	9.36316238502149	9.99859907423246	7.98	5.2	12.59	1.10538026348083	1.14288891419424	1.18039756490765	1.12577687354099	1.16397763840531	1.20217840326962	1.12297067336014	1.16039140429769	1.19952778208084	0.767975924549052	10.0112958024248	-0.0557850473913001	20.8184357177078	0.447763723153265	0.455649622823664	0.440449699816825	0.474266775545996	0.482297039681763	0.466818857014521	0.47188609685836	0.479895476733934	0.464433716350372	0.000807360652124844	0.000825933397051151	0.000824854529018759
220	9.86818893304458	0.24	0.768325259363807	0.738825004535559	0.797825514192055	0.316811712615635	10.3162357959148	9.99360336565882	10.6388682261708	7.96	5.15	12.21	1.18259088201647	1.22076952052184	1.25894815902721	1.20458321357126	1.24347185017411	1.28236048677695	1.20369901857415	1.24335021615177	1.28262935601587	0.768325259363807	9.82333001731979	-0.140733882196561	20.5854154654006	0.447763723153265	0.455649622823664	0.440449699816825	0.474266775545996	0.482297039681763	0.466818857014521	0.47188609685836	0.479895476733934	0.464433716350372	0.000807360652124844	0.000825933397051151	0.000824854529018759
220	9.86818893304458	0.24	0.768622293565814	0.739366055831446	0.797878531300182	0.295609473958679	9.78321981365308	9.46159721385214	10.104842413454	8.18	5.28	12.88	1.0918151683218	1.1289286096363	1.16604205095081	1.11045373932719	1.14820075080198	1.18594776227677	1.1069772342233	1.14461677341643	1.18207216868441	0.768622293565814	10.2101411766419	0.00693228989020524	21.0931583557505	0.447763723153265	0.455649622823664	0.440449699816825	0.474266775545996	0.482297039681763	0.466818857014521	0.47188609685836	0.479895476733934	0.464433716350372	0.000807360652124844	0.000825933397051151	0.000824854529018759
220	9.86818893304458	0.24	0.770260420307431	0.740699133954737	0.799821706660126	0.303964317362037	10.1220213524265	9.79581766422697	10.448225040626	8.06	5.14	12.61	1.14533515385929	1.18347516056622	1.22161516727315	1.16579400588116	1.20461529854243	1.24343659120369	1.1617617236356	1.2000387207649	1.23893512171518	0.770260420307431	10.0107099557024	0.116725290964604	20.9794256640289	0.447763723153265	0.455649622823664	0.440449699816825	0.474266775545996	0.482297039681763	0.466818857014521	0.47188609685836	0.479895476733934	0.464433716350372	0.000807360652124844	0.000825933397051151	0.000824854529018759
220	9.86818893304458	0.24	0.77090970381967	0.741901129626894	0.799918278012446	0.313534732408159	10.0573953048609	9.74046107730072	10.374329532421	8.05	5.2	12.39	1.14006272106083	1.17715797712746	1.21425323319409	1.16050026360099	1.19826051454895	1.23602076549691	1.15932741406781	1.19762478482448	1.23485718613561	0.77090970381967	10.0199430288275	0.0753824386725282	20.9297395789721	0.447763723153265	0.455649622823664	0.440449699816825	0.474266775545996	0.482297039681763	0.466818857014521	0.47188609685836	0.479895476733934	0.464433716350372	0.000807360652124844	0.000825933397051151	0.000824854529018759
220	9.86818893304458	0.24	0.771351744273825	0.741764181243871	0.80093930730378	0.302504961983785	9.98283695308145	9.66000578638709	10.3056681197758	8.06	5.3	12.43	1.12926084317752	1.16700001265286	1.2047391821282	1.14942073180213	1.18783363176056	1.22624653171899	1.15025145704753	1.18936091384243	1.22694230556149	0.771351744273825	10.0622696154515	0.035974227610096	20.9717310335398	0.447763723153265	0.455649622823664	0.440449699816825	0.474266775545996	0.482297039681763	0.466818857014521	0.47188609685836	0.479895476733934	0.464433716350372	0.000807360652124844	0.000825933397051151	0.000824854529018759
220	9.86818893304458	0.24	0.77228737661744	0.742633546286977	0.801941206947903	0.308262307524394	10.0162436700253	9.69669827959582	10.3357890604547	7.97	5.12	12.44	1.14599809204749	1.1837633598939	1.2215286277403	1.16722039632237	1.20568502484906	1.24414965337575	1.16419537925767	1.20191505844927	1.24027768259349	0.77228737661744	9.94062783643921	0.120260067143201	20.8641871328071	0.447763723153265	0.455649622823664	0.440449699816825	0.474266775545996	0.482297039681763	0.466818857014521	0.47188609685836	0.479895476733934	0.464433716350372	0.000807360652124844	0.000825933397051151	0.000824854529018759
220	9.86818893304458	0.24	0.772593678668512	0.742937581512071	0.802249775824953	0.288830523952326	9.61478267351415	9.29347459124476	9.93609075578354	8.15	5.23	12.61	1.07600633288396	1.11320765386829	1.15040897485263	1.09459058953969	1.13243443359845	1.17027827765721	1.09214727649014	1.130781851345	1.16750044269986	0.772593678668512	10.0554041326496	-0.0348503759034302	20.8891706637749	0.447763723153265	0.455649622823664	0.440449699816825	0.474266775545996	0.482297039681763	0.466818857014521	0.47188609685836	0.479895476733934	0.464433716350372	0.000807360652124844	0.000825933397051151	0.000824854529018759
220	9.86818893304458	0.24	0.77281832560244	0.743356066330432	0.802280584874449	0.298412284795369	9.79559902631097	9.47572365259627	10.1154744000257	8	5.21	12.51	1.11587064679222	1.15353948911459	1.19120833143695	1.13628974428556	1.17464788134477	1.21300601840399	1.13396762973164	1.17297014817236	1.21127902739014	0.77281832560244	10.0247378752041	0.122684947590772	21.0184467289431	0.447763723153265	0.455649622823664	0.440449699816825	0.474266775545996	0.482297039681763	0.466818857014521	0.47188609685836	0.479895476733934	0.464433716350372	0.000807360652124844	0.000825933397051151	0.000824854529018759
220	9.86818893304458	0.24	0.772834696241172	0.743731588089858	0.801937804392486	0.308665579048726	9.98672835351241	9.66842560097479	10.30503110605	8.06	5.24	12.6	1.13053916398777	1.16775863927779	1.20497811456781	1.15073971264192	1.18862422798135	1.22650874332078	1.14927447550523	1.18695174521873	1.22448002821309	0.772834696241172	10.0883169259879	-0.123260165390633	20.7972113082956	0.447763723153265	0.455649622823664	0.440449699816825	0.474266775545996	0.482297039681763	0.466818857014521	0.47188609685836	0.479895476733934	0.464433716350372	0.000807360652124844	0.000825933397051151	0.000824854529018759
220	9.86818893304458	0.24	0.772935869728327	0.743269115918679	0.802602623537974	0.301599945904539	9.9222122875517	9.60065216537757	10.2437724097258	7.92	5.15	12.39	1.14223906030636	1.18049672504175	1.21875438977715	1.16386093639507	1.20284279496615	1.24182465353723	1.16124775956618	1.20119787168518	1.24013649728678	0.772935869728327	9.83929124322653	0.1334800044906	20.8675025216486	0.447763723153265	0.455649622823664	0.440449699816825	0.474266775545996	0.482297039681763	0.466818857014521	0.47188609685836	0.479895476733934	0.464433716350372	0.000807360652124844	0.000825933397051151	0.000824854529018759
220	9.86818893304458	0.24	0.773088827592379	0.743397908881537	0.80277974630322	0.299722591220476	9.87332461120246	9.55191718841488	10.19473203399	7.99	5.23	12.48	1.12656642624207	1.16447366564912	1.20238090505616	1.1472867554898	1.18589120232562	1.22449564916144	1.14641043970871	1.185573150663	1.22402940468144	0.773088827592379	9.98185993707662	0.0638316131711192	20.9037168618033	0.447763723153265	0.455649622823664	0.440449699816825	0.474266775545996	0.482297039681763	0.466818857014521	0.47188609685836	0.479895476733934	0.464433716350372	0.000807360652124844	0.000825933397051151	0.000824854529018759
220	9.86818893304458	0.24	0.773704453569748	0.744306728287144	0.803102178852353	0.311611876967784	9.97415002044325	9.65842954567914	10.2898704952074	7.92	5.1	12.55	1.1489524984229	1.1865101392969	1.22406778017091	1.17069152750117	1.20895978665416	1.24722804580716	1.16618653923906	1.2046140465431	1.24247476022797	0.773704453569748	9.94417938896269	0.108395041344317	20.8618413965711	0.447763723153265	0.455649622823664	0.440449699816825	0.474266775545996	0.482297039681763	0.466818857014521	0.47188609685836	0.479895476733934	0.464433716350372	0.000807360652124844	0.000825933397051151	0.000824854529018759
220	9.86818893304458	0.24	0.77455701211614	0.745025767839364	0.804088256392916	0.310060800555324	10.0326228032584	9.713899637498	10.3513459690187	7.98	5.12	12.67	1.14660256301887	1.1842237874902	1.22184501196153	1.16774850758795	1.20606355252764	1.24437859746733	1.16245591196593	1.20013295202556	1.23846936282667	0.77455701211614	9.98603387990918	0.19822211530801	21.0029473588775	0.447763723153265	0.455649622823664	0.440449699816825	0.474266775545996	0.482297039681763	0.466818857014521	0.47188609685836	0.479895476733934	0.464433716350372	0.000807360652124844	0.000825933397051151	0.000824854529018759
220	9.86818893304458	0.24	0.774849273443119	0.745176089406742	0.804522457479497	0.298197370337657	9.75014697517315	9.43159234553136	10.0687016048149	8.03	5.11	12.37	1.10706589986031	1.14445735559749	1.18184881133467	1.12710406487431	1.16517231515485	1.2032405654354	1.12366806279788	1.16204957506259	1.20079380616557	0.774849273443119	9.88663189209265	-0.13115173261591	20.6615870978309	0.447763723153265	0.455649622823664	0.440449699816825	0.474266775545996	0.482297039681763	0.466818857014521	0.47188609685836	0.479895476733934	0.464433716350372	0.000807360652124844	0.000825933397051151	0.000824854529018759
220	9.86818893304458	0.24	0.774858472655634	0.745134479964313	0.804582465346955	0.294133451336382	9.76151565467353	9.43946549858447	10.0835658107626	8.04	5.2	12.52	1.10687381981081	1.14463749260504	1.18240116539927	1.12684057909047	1.16528546608518	1.20373035307989	1.12432104062354	1.16356277403519	1.20108737387276	0.774858472655634	10.0057089561331	0.0797610222283248	20.9462532256577	0.447763723153265	0.455649622823664	0.440449699816825	0.474266775545996	0.482297039681763	0.466818857014521	0.47188609685836	0.479895476733934	0.464433716350372	0.000807360652124844	0.000825933397051151	0.000824854529018759
220	9.86818893304458	0.24	0.775143468418972	0.745631952017161	0.804654984820783	0.298153392077258	9.92223354736581	9.59802247824108	10.2464446164905	8.06	5.2	12.23	1.12207535118157	1.15997787225503	1.19788039332849	1.14211062574267	1.18068991724467	1.21926920874666	1.14321023295128	1.18099364286463	1.22023127334561	0.775143468418972	9.91330130031448	-0.128603261721591	20.6919591465201	0.447763723153265	0.455649622823664	0.440449699816825	0.474266775545996	0.482297039681763	0.466818857014521	0.47188609685836	0.479895476733934	0.464433716350372	0.000807360652124844	0.000825933397051151	0.000824854529018759
220	9.86818893304458	0.24	0.775144578988951	0.745989278508802	0.8042998794691	0.311797089712908	10.0379289270244	9.72032672266054	10.3555311313884	7.96	5.16	12.33	1.15096611014021	1.18857280630985	1.22617950247948	1.17241419271689	1.21072168408612	1.24902917545535	1.17090242385126	1.20901752489357	1.24693591883362	0.775144578988951	9.952712677042	0.10964487714885	20.911017548115	0.447763723153265	0.455649622823664	0.440449699816825	0.474266775545996	0.482297039681763	0.466818857014521	0.47188609685836	0.479895476733934	0.464433716350372	0.000807360652124844	0.000825933397051151	0.000824854529018759
220	9.86818893304458	0.24	0.775239693554257	0.745789184249669	0.804690202858846	0.301011031442287	9.72382075010078	9.40824903715208	10.0393924630495	8.02	5.16	12.56	1.10510435738188	1.14217179401849	1.1792392306551	1.12515447663365	1.16289443484703	1.20063439306041	1.12192815097773	1.16033106870729	1.19688267391488	0.775239693554257	10.0010777444131	0.104058341585473	20.9538937984326	0.447763723153265	0.455649622823664	0.440449699816825	0.474266775545996	0.482297039681763	0.466818857014521	0.47188609685836	0.479895476733934	0.464433716350372	0.000807360652124844	0.000825933397051151	0.000824854529018759
220	9.86818893304458	0.24	0.775360563598274	0.746177986578971	0.804543140617577	0.30246171449449	9.85586392592775	9.53710622435328	10.1746216275022	7.87	5.16	12.52	1.14076737303253	1.17889512135628	1.21702286968003	1.16273986667278	1.20160199934812	1.24046413202346	1.16074738642506	1.19837154035269	1.2370447412978	0.775360563598274	9.99241949900165	-0.129974787833949	20.6877029714227	0.447763723153265	0.455649622823664	0.440449699816825	0.474266775545996	0.482297039681763	0.466818857014521	0.47188609685836	0.479895476733934	0.464433716350372	0.000807360652124844	0.000825933397051151	0.000824854529018759
220	9.86818893304458	0.24	0.775429369074702	0.745892260652115	0.804966477497288	0.296364234972311	9.80984211344533	9.48792783331609	10.1317563935746	8.03	5.19	12.26	1.11338907536812	1.15116506281212	1.18894105025612	1.13352406599867	1.17198321009479	1.21044235419092	1.1338317206033	1.17213536664404	1.21035376848923	0.775429369074702	9.8669296300733	0.206340635710717	20.9843867519078	0.447763723153265	0.455649622823664	0.440449699816825	0.474266775545996	0.482297039681763	0.466818857014521	0.47188609685836	0.479895476733934	0.464433716350372	0.000807360652124844	0.000825933397051151	0.000824854529018759
220	9.86818893304458	0.24	0.775457093857551	0.745703371490543	0.805210816224559	0.294082241875516	9.81539724373871	9.49152949527911	10.1392649921983	7.94	5.15	12.41	1.1258139881463	1.16422874961405	1.2026435110818	1.14691284264238	1.1860475342862	1.22518222593002	1.1451555889695	1.1842448967924	1.22316707029171	0.775457093857551	9.93751578225908	-0.00842722021828481	20.8103494082525	0.447763723153265	0.455649622823664	0.440449699816825	0.474266775545996	0.482297039681763	0.466818857014521	0.47188609685836	0.479895476733934	0.464433716350372	0.000807360652124844	0.000825933397051151	0.000824854529018759
220	9.86818893304458	0.24	0.775672495463721	0.746224182212351	0.80512080871509	0.301706731356589	9.850760843422	9.53159723157342	10.1699244552706	8.07	5.15	12.43	1.11385170702983	1.15114880690117	1.18844590677251	1.13371237082858	1.17167450102356	1.20963663121854	1.13118520244229	1.17030359935283	1.20777824405308	0.775672495463721	9.95654265759346	-0.0205720930293287	20.8024152051502	0.447763723153265	0.455649622823664	0.440449699816825	0.474266775545996	0.482297039681763	0.466818857014521	0.47188609685836	0.479895476733934	0.464433716350372	0.000807360652124844	0.000825933397051151	0.000824854529018759
220	9.86818893304458	0.24	0.776145447189592	0.746436473447617	0.805854420931568	0.304108375851903	10.0300791349209	9.7069484946589	10.3532097751828	7.93	5.15	12.49	1.15337258457295	1.19176673304491	1.23016088151687	1.17511180625128	1.21422962278675	1.25334743932223	1.17220997070945	1.21143410854114	1.24974907666409	0.776145447189592	9.92367737537097	-0.0391349627566306	20.7437470362921	0.447763723153265	0.455649622823664	0.440449699816825	0.474266775545996	0.482297039681763	0.466818857014521	0.47188609685836	0.479895476733934	0.464433716350372	0.000807360652124844	0.000825933397051151	0.000824854529018759
220	9.86818893304458	0.24	0.776329304373329	0.746863011058682	0.805795597687976	0.305989099102253	10.0101818378024	9.68911954482828	10.3312441307766	8.06	5.18	12.55	1.13370946802428	1.17127648943281	1.20884351084134	1.15401223023044	1.19225201156906	1.23049179290768	1.15094109716606	1.1891612826801	1.22810760012363	0.776329304373329	9.99346580397337	-0.0287038243089862	20.8342292718353	0.447763723153265	0.455649622823664	0.440449699816825	0.474266775545996	0.482297039681763	0.466818857014521	0.47188609685836	0.479895476733934	0.464433716350372	0.000807360652124844	0.000825933397051151	0.000824854529018759
220	9.86818893304458	0.24	0.776611276297791	0.746968210144699	0.806254342450882	0.303724993463734	10.0610450174825	9.73662294269928	10.3854670922656	8.03	5.23	12.35	1.14226339049288	1.18032334837288	1.21838330625288	1.16290170891453	1.20164933089756	1.24039695288058	1.16280941950415	1.2015470305771	1.24022231587154	0.776611276297791	9.96398001130691	-0.035707422290435	20.7972589458677	0.447763723153265	0.455649622823664	0.440449699816825	0.474266775545996	0.482297039681763	0.466818857014521	0.47188609685836	0.479895476733934	0.464433716350372	0.000807360652124844	0.000825933397051151	0.000824854529018759
220	9.86818893304458	0.24	0.776828715335996	0.74700697490962	0.806650455762371	0.296791482126062	9.77716043319979	9.45664698649565	10.0976738799039	7.98	5.15	12.46	1.11601641553954	1.15384147852792	1.19166654151629	1.1365847563321	1.17510694059504	1.21362912485798	1.13334244393252	1.17217095845535	1.21084047339307	0.776828715335996	9.92470267275558	0.0901398502325857	20.8786444233507	0.447763723153265	0.455649622823664	0.440449699816825	0.474266775545996	0.482297039681763	0.466818857014521	0.47188609685836	0.479895476733934	0.464433716350372	0.000807360652124844	0.000825933397051151	0.000824854529018759
220	9.86818893304458	0.24	0.777247684438743	0.747477231722896	0.807018137154589	0.298562065718158	9.85658525301445	9.53483347048112	10.1783370355478	8.15	5.23	12.66	1.10297110426401	1.14019072849535	1.17741035272669	1.12196231385922	1.15982279412214	1.19768327438507	1.11972778252114	1.15661319595842	1.19412235028853	0.777247684438743	10.0789264987212	-0.0301582906030208	20.945686055173	0.447763723153265	0.455649622823664	0.440449699816825	0.474266775545996	0.482297039681763	0.466818857014521	0.47188609685836	0.479895476733934	0.464433716350372	0.000807360652124844	0.000825933397051151	0.000824854529018759
220	9.86818893304458	0.24	0.777471759241147	0.747803694513766	0.807139823968528	0.296463259399648	9.82098141190303	9.49877809375653	10.1431847300495	8.07	5.15	12.43	1.10962398972035	1.14726299211139	1.18490199450243	1.12938548185756	1.16769480397555	1.20600412609353	1.12668415005565	1.16491075438271	1.20446895738217	0.777471759241147	10.0143135974777	0.0772686135144348	20.9580862766172	0.447763723153265	0.455649622823664	0.440449699816825	0.474266775545996	0.482297039681763	0.466818857014521	0.47188609685836	0.479895476733934	0.464433716350372	0.000807360652124844	0.000825933397051151	0.000824854529018759
220	9.86818893304458	0.24	0.777697264903016	0.74811022158073	0.807284308225303	0.302066574165382	10.0016456999533	9.67786996496594	10.3254214349407	8.03	5.15	12.53	1.13642237081881	1.17444168598836	1.21246100115792	1.15701924617806	1.1957276353362	1.23443602449435	1.15355588071659	1.19177512964013	1.23021067566911	0.777697264903016	9.89747971102876	-0.221085264832594	20.5805783471206	0.447763723153265	0.455649622823664	0.440449699816825	0.474266775545996	0.482297039681763	0.466818857014521	0.47188609685836	0.479895476733934	0.464433716350372	0.000807360652124844	0.000825933397051151	0.000824854529018759
220	9.86818893304458	0.24	0.777699330542455	0.74814942083486	0.80724924025005	0.29576736429039	9.80024503452302	9.47818484035917	10.1223052286869	8	5.15	12.36	1.11676545533103	1.15471214084489	1.19265882635876	1.13723793250574	1.17588025437667	1.2145225762476	1.13501708022032	1.17364687722998	1.21319080421094	0.777699330542455	9.90045871110656	-0.0798722978332245	20.6816819999437	0.447763723153265	0.455649622823664	0.440449699816825	0.474266775545996	0.482297039681763	0.466818857014521	0.47188609685836	0.479895476733934	0.464433716350372	0.000807360652124844	0.000825933397051151	0.000824854529018759
220	9.86818893304458	0.24	0.777944472209669	0.748772359917336	0.807116584502003	0.318605067331197	10.2690839684622	9.9492519173698	10.5889160195546	7.99	5.2	12.6	1.17279455728854	1.2104956117882	1.24819666628786	1.19432632918235	1.23271955137719	1.27111277357204	1.19167711890115	1.22973367451729	1.2679615077727	0.777944472209669	10.021666047943	0.0932412896172717	20.9759629812939	0.447763723153265	0.455649622823664	0.440449699816825	0.474266775545996	0.482297039681763	0.466818857014521	0.47188609685836	0.479895476733934	0.464433716350372	0.000807360652124844	0.000825933397051151	0.000824854529018759
220	9.86818893304458	0.24	0.778568480939708	0.748656323872747	0.808480638006669	0.299228714726579	9.80176897583859	9.48231511197751	10.1212228396997	7.9	5.14	12.28	1.13046253171183	1.16854717870372	1.20663182569561	1.15200412596067	1.19081449714916	1.22962486833764	1.1514296355601	1.18955338380563	1.22819797857783	0.778568480939708	9.82791186107043	0.0164799269106524	20.7161102474042	0.447763723153265	0.455649622823664	0.440449699816825	0.474266775545996	0.482297039681763	0.466818857014521	0.47188609685836	0.479895476733934	0.464433716350372	0.000807360652124844	0.000825933397051151	0.000824854529018759
220	9.86818893304458	0.24	0.77867219414906	0.749335228278881	0.80800916001924	0.307421454830745	10.0463147546392	9.72517699101744	10.3674525182609	7.99	5.15	12.3	1.14634694288756	1.18420078286533	1.22205462284311	1.16739106107556	1.20593980470995	1.24448854834434	1.16600411021444	1.20550413062287	1.24385106910099	0.77867219414906	9.88746769589078	-0.126206948262011	20.6483201080998	0.447763723153265	0.455649622823664	0.440449699816825	0.474266775545996	0.482297039681763	0.466818857014521	0.47188609685836	0.479895476733934	0.464433716350372	0.000807360652124844	0.000825933397051151	0.000824854529018759
220	9.86818893304458	0.24	0.779198115016793	0.749569687382078	0.808826542651507	0.303519616026414	9.95153632955621	9.63048951644525	10.2725831426672	7.94	5.13	12.55	1.14273954226558	1.18083447893871	1.21892941561184	1.16418291305578	1.2029926966578	1.24180248025982	1.16039100419972	1.19842947642463	1.23811330208903	0.779198115016793	9.97185341621932	0.216842235485742	21.0652089242561	0.447763723153265	0.455649622823664	0.440449699816825	0.474266775545996	0.482297039681763	0.466818857014521	0.47188609685836	0.479895476733934	0.464433716350372	0.000807360652124844	0.000825933397051151	0.000824854529018759
220	9.86818893304458	0.24	0.779205398088123	0.749818801960477	0.808591994215769	0.305709769056246	9.87773428793926	9.56071157652147	10.1947569993571	7.98	5.1	12.28	1.12840860628259	1.1658253982324	1.20324219018222	1.14921214635793	1.18731876088308	1.22542537540823	1.14752695513313	1.18503748063321	1.22353624568244	0.779205398088123	9.87993575710697	0.00513106321520649	20.7182547814747	0.447763723153265	0.455649622823664	0.440449699816825	0.474266775545996	0.482297039681763	0.466818857014521	0.47188609685836	0.479895476733934	0.464433716350372	0.000807360652124844	0.000825933397051151	0.000824854529018759
220	9.86818893304458	0.24	0.77928163145974	0.749660646665558	0.808902616253922	0.300240486527474	9.8917112552263	9.57010211973311	10.2133203907195	8.06	5.21	12.54	1.11875732620607	1.1563538504653	1.19395037472452	1.13873008387518	1.17699780487265	1.21526552587011	1.13692913287797	1.17527522823406	1.21318238459666	0.77928163145974	10.0169873861818	-0.0297237590631373	20.8995486804151	0.447763723153265	0.455649622823664	0.440449699816825	0.474266775545996	0.482297039681763	0.466818857014521	0.47188609685836	0.479895476733934	0.464433716350372	0.000807360652124844	0.000825933397051151	0.000824854529018759
220	9.86818893304458	0.24	0.779632897716953	0.75018770915624	0.809078086277666	0.309630237665768	10.1124931151092	9.79090898806031	10.4340772421581	7.93	5.15	12.46	1.16251545403566	1.20069847850487	1.23888150297408	1.18437560740236	1.22327663245212	1.26217765750189	1.18180699628935	1.22093863845725	1.25946995636157	0.779632897716953	9.98628117228635	0.0172472311280946	20.8303209603498	0.447763723153265	0.455649622823664	0.440449699816825	0.474266775545996	0.482297039681763	0.466818857014521	0.47188609685836	0.479895476733934	0.464433716350372	0.000807360652124844	0.000825933397051151	0.000824854529018759
220	9.86818893304458	0.24	0.780222408537753	0.750345699132921	0.810099117942586	0.29039950399386	9.79909360077611	9.47287246607422	10.125314735478	8.06	5.21	12.51	1.10824704726126	1.14641219838964	1.18457734951802	1.12808412915121	1.16693241787978	1.20578070660834	1.12746868096648	1.16530735026582	1.20447891263579	0.780222408537753	10.0422854721106	-0.081325065230935	20.8392940409023	0.447763723153265	0.455649622823664	0.440449699816825	0.474266775545996	0.482297039681763	0.466818857014521	0.47188609685836	0.479895476733934	0.464433716350372	0.000807360652124844	0.000825933397051151	0.000824854529018759
220	9.86818893304458	0.24	0.780521559805413	0.751057682255308	0.809985437355519	0.306895975558121	9.90719056176605	9.59010877409278	10.2242723494393	8.16	5.17	12.7	1.10903181625821	1.14570020023271	1.18236858420721	1.1281073914719	1.16540647918836	1.20270556690483	1.12417601858651	1.16073168468452	1.19741920037199	0.780521559805413	10.0914205421516	-0.177519314673426	20.772238617567	0.447763723153265	0.455649622823664	0.440449699816825	0.474266775545996	0.482297039681763	0.466818857014521	0.47188609685836	0.479895476733934	0.464433716350372	0.000807360652124844	0.000825933397051151	0.000824854529018759
220	9.86818893304458	0.24	0.780780164332125	0.750917759803063	0.810642568861187	0.30027386377015	9.92209162342241	9.59952035433334	10.2446628925115	7.97	5.2	12.57	1.13446374905562	1.17258496738328	1.21070618571095	1.15546941961674	1.19429648839952	1.2331235571823	1.152715275319	1.19107289247939	1.23099266458741	0.780780164332125	9.94837834879109	0.0622812133794243	20.9072134342843	0.447763723153265	0.455649622823664	0.440449699816825	0.474266775545996	0.482297039681763	0.466818857014521	0.47188609685836	0.479895476733934	0.464433716350372	0.000807360652124844	0.000825933397051151	0.000824854529018759
220	9.86818893304458	0.24	0.780968391982757	0.751143820816798	0.810792963148717	0.300111490911588	9.92364156220009	9.60089519941176	10.2463879249884	8.01	5.24	12.48	1.12919442892439	1.16715374284738	1.20511305677037	1.14977084885328	1.18842186543038	1.22707288200748	1.14899239564003	1.18746541072597	1.22641565152968	0.780968391982757	10.0107647532956	-0.0516698927860494	20.842804859605	0.447763723153265	0.455649622823664	0.440449699816825	0.474266775545996	0.482297039681763	0.466818857014521	0.47188609685836	0.479895476733934	0.464433716350372	0.000807360652124844	0.000825933397051151	0.000824854529018759
220	9.86818893304458	0.24	0.781155398440105	0.751580033351026	0.810730763529183	0.294950664567657	9.64450348373729	9.32693886746231	9.96206810001226	7.97	5.16	12.45	1.10227111982995	1.13980136530212	1.17733161077429	1.12268199208595	1.16090718912883	1.1991323861717	1.11994332324803	1.15885876069312	1.19612730142548	0.781155398440105	9.89633953230444	-0.0645984836104831	20.6996838518665	0.447763723153265	0.455649622823664	0.440449699816825	0.474266775545996	0.482297039681763	0.466818857014521	0.47188609685836	0.479895476733934	0.464433716350372	0.000807360652124844	0.000825933397051151	0.000824854529018759
220	9.86818893304458	0.24	0.78152778456559	0.751524000126259	0.811531569004921	0.288828628020046	9.5996208512261	9.27881796822278	9.92042373422943	7.94	5.16	12.44	1.10046814471257	1.13851537817335	1.17656261163414	1.12108487186662	1.15984490145422	1.19860493104181	1.11828920141483	1.15700385327752	1.19618675393281	0.78152778456559	9.91696980890429	-0.127641116145875	20.7010531822887	0.447763723153265	0.455649622823664	0.440449699816825	0.474266775545996	0.482297039681763	0.466818857014521	0.47188609685836	0.479895476733934	0.464433716350372	0.000807360652124844	0.000825933397051151	0.000824854529018759
220	9.86818893304458	0.24	0.781552469511553	0.751753010837687	0.81135192818542	0.296451757292456	9.833598482164	9.5109723317303	10.1562246325977	8	5.15	12.42	1.11996595771681	1.15795684791733	1.19594773811786	1.14045659507302	1.17914255778764	1.21782852050226	1.13858132003538	1.17634568913243	1.21614857689096	0.781552469511553	9.94782635475524	0.131444693482383	20.9512970868096	0.447763723153265	0.455649622823664	0.440449699816825	0.474266775545996	0.482297039681763	0.466818857014521	0.47188609685836	0.479895476733934	0.464433716350372	0.000807360652124844	0.000825933397051151	0.000824854529018759
220	9.86818893304458	0.24	0.78178132281068	0.751772044871751	0.81179060074961	0.30624015346365	10.0050691060458	9.68436038213063	10.3257778299609	8.03	5.17	12.5	1.13708118355913	1.17473693375613	1.21239268395312	1.15768370287325	1.19602172917501	1.23435975547677	1.15540214742409	1.19386121780939	1.23227721975495	0.78178132281068	9.93255424341648	-0.0977826939563831	20.7128418916992	0.447763723153265	0.455649622823664	0.440449699816825	0.474266775545996	0.482297039681763	0.466818857014521	0.47188609685836	0.479895476733934	0.464433716350372	0.000807360652124844	0.000825933397051151	0.000824854529018759
220	9.86818893304458	0.24	0.781838263693942	0.751915310826246	0.811761216561638	0.29496283901876	9.89161886749525	9.56592701533199	10.2173107196585	8.13	5.25	12.63	1.11013188375811	1.14792862931003	1.18572537486194	1.12946083029539	1.16791566997535	1.2063705096553	1.12862152445777	1.16567649798541	1.20389559318181	0.781838263693942	10.0401824417315	-0.112350753057293	20.8428373480674	0.447763723153265	0.455649622823664	0.440449699816825	0.474266775545996	0.482297039681763	0.466818857014521	0.47188609685836	0.479895476733934	0.464433716350372	0.000807360652124844	0.000825933397051151	0.000824854529018759
220	9.86818893304458	0.24	0.781944340803997	0.75260338373681	0.811285297871184	0.30721532375522	9.94455467234268	9.62651579854821	10.2625935461371	8.02	5.12	12.52	1.13178640406989	1.16917813342025	1.20656986277061	1.15238434117747	1.19045658099052	1.22852882080357	1.1485899228178	1.18596695039887	1.22463700287638	0.781944340803997	9.99684467013234	0.000910160350332537	20.8349369169409	0.447763723153265	0.455649622823664	0.440449699816825	0.474266775545996	0.482297039681763	0.466818857014521	0.47188609685836	0.479895476733934	0.464433716350372	0.000807360652124844	0.000825933397051151	0.000824854529018759
220	9.86818893304458	0.24	0.78197383340978	0.751998886887698	0.811948779931861	0.293371614076225	9.79391520136495	9.47020230473292	10.117628097997	7.94	5.15	12.38	1.12322771549446	1.16162217483757	1.20001663418068	1.14427461358242	1.18338850342193	1.22250239326145	1.14197051289961	1.18085609693078	1.22055848734999	0.78197383340978	9.92788728364881	-0.0369751734646511	20.7656340620612	0.447763723153265	0.455649622823664	0.440449699816825	0.474266775545996	0.482297039681763	0.466818857014521	0.47188609685836	0.479895476733934	0.464433716350372	0.000807360652124844	0.000825933397051151	0.000824854529018759
220	9.86818893304458	0.24	0.782155001576421	0.752433335565112	0.81187666758773	0.304083313322984	10.0512831171768	9.7274501906747	10.3751160436788	8.03	5.18	12.59	1.14212417791434	1.18014620914687	1.21816824037941	1.16281707314974	1.20152798386154	1.24023889457333	1.15926429780303	1.19822131979476	1.23686910376719	0.782155001576421	10.018318094671	-0.0924445752433207	20.7812740543106	0.447763723153265	0.455649622823664	0.440449699816825	0.474266775545996	0.482297039681763	0.466818857014521	0.47188609685836	0.479895476733934	0.464433716350372	0.000807360652124844	0.000825933397051151	0.000824854529018759
220	9.86818893304458	0.24	0.78217573012335	0.752669186870897	0.811682273375804	0.307192832001848	9.96945721518601	9.65060508035103	10.288309350021	7.91	5.14	12.48	1.14897291825727	1.18693452427095	1.22489613028463	1.17077117458135	1.20945298627195	1.24813479796255	1.16762677111735	1.20603811773057	1.24451383055303	0.78217573012335	9.90017216452042	0.0131745696529719	20.7949743837574	0.447763723153265	0.455649622823664	0.440449699816825	0.474266775545996	0.482297039681763	0.466818857014521	0.47188609685836	0.479895476733934	0.464433716350372	0.000807360652124844	0.000825933397051151	0.000824854529018759
220	9.86818893304458	0.24	0.782461427152127	0.752723798415763	0.812199055888491	0.298889227372642	9.82995518656787	9.50932316392877	10.150587209207	7.91	5.11	12.48	1.13256247404349	1.17074981824851	1.20893716245352	1.15407477538077	1.19298746381592	1.23190015225106	1.15134111553245	1.18921713665791	1.22836071652563	0.782461427152127	9.95182763403903	0.0749332336817158	20.8912014485453	0.447763723153265	0.455649622823664	0.440449699816825	0.474266775545996	0.482297039681763	0.466818857014521	0.47188609685836	0.479895476733934	0.464433716350372	0.000807360652124844	0.000825933397051151	0.000824854529018759
220	9.86818893304458	0.24	0.782513366784939	0.75289299390412	0.812133739665759	0.298454765511798	9.76217483786062	9.44342326981007	10.0809264059112	8.15	5.19	12.56	1.09244523275559	1.12931942773777	1.16619362271995	1.11125810114312	1.14876730221649	1.18627650328986	1.10958103901369	1.14602796444525	1.18391958384194	0.782513366784939	10.0896514703433	0.0248523553668808	20.9690973999141	0.447763723153265	0.455649622823664	0.440449699816825	0.474266775545996	0.482297039681763	0.466818857014521	0.47188609685836	0.479895476733934	0.464433716350372	0.000807360652124844	0.000825933397051151	0.000824854529018759
220	9.86818893304458	0.24	0.782739018995181	0.752983566941365	0.812494471048996	0.315804011882846	10.1615354743571	9.84299989711724	10.480071051597	8	5.07	12.42	1.15959349524256	1.19711983753978	1.23464617983699	1.18084153820106	1.21905550192465	1.25726946564824	1.17635531036634	1.21497514500811	1.25325589950292	0.782739018995181	9.91950065922859	0.139531297221329	20.8976961862614	0.447763723153265	0.455649622823664	0.440449699816825	0.474266775545996	0.482297039681763	0.466818857014521	0.47188609685836	0.479895476733934	0.464433716350372	0.000807360652124844	0.000825933397051151	0.000824854529018759
220	9.86818893304458	0.24	0.783091750806349	0.753021457972952	0.813162043639746	0.298845039902059	10.0055571420824	9.67916294883978	10.331951335325	8	5.21	12.25	1.13937777022477	1.17779909757268	1.21622042492058	1.16019951520346	1.19932297936734	1.23844644353123	1.1619669462705	1.20007105707777	1.23892547124605	0.783091750806349	9.88131083836244	0.0331965496808843	20.8240592181616	0.447763723153265	0.455649622823664	0.440449699816825	0.474266775545996	0.482297039681763	0.466818857014521	0.47188609685836	0.479895476733934	0.464433716350372	0.000807360652124844	0.000825933397051151	0.000824854529018759
220	9.86818893304458	0.24	0.783269471452367	0.753230957502331	0.813307985402402	0.302990417589752	9.93703290351126	9.61605227487334	10.2580135321492	7.96	5.1	12.34	1.13853360886898	1.17653748229374	1.2145413557185	1.15974475267116	1.19845664702562	1.23716854138009	1.15666133427799	1.1971382421958	1.23410266106988	0.783269471452367	9.84862145127772	0.0724691037559584	20.7902597001705	0.447763723153265	0.455649622823664	0.440449699816825	0.474266775545996	0.482297039681763	0.466818857014521	0.47188609685836	0.479895476733934	0.464433716350372	0.000807360652124844	0.000825933397051151	0.000824854529018759
220	9.86818893304458	0.24	0.783449383024298	0.753827595962306	0.81307117008629	0.300500070545431	9.91143510268518	9.58938365338589	10.2334865519845	8.05	5.09	12.39	1.12227606631046	1.15996677165017	1.19765747698987	1.1423884408163	1.18075460347345	1.2191207661306	1.13926728033503	1.17751088194191	1.21510871773229	0.783449383024298	9.91852724182196	0.0322187526748613	20.7973213162342	0.447763723153265	0.455649622823664	0.440449699816825	0.474266775545996	0.482297039681763	0.466818857014521	0.47188609685836	0.479895476733934	0.464433716350372	0.000807360652124844	0.000825933397051151	0.000824854529018759
220	9.86818893304458	0.24	0.783518643634753	0.753421856566532	0.813615430702973	0.30723474262545	10.0030492675948	9.68315425957251	10.3229442756171	7.96	5.13	12.47	1.14527425689584	1.18310981210609	1.22094536731634	1.16653701379656	1.20507501054673	1.24361300729689	1.16376076576197	1.20128488284612	1.24038510185777	0.783518643634753	9.90156723015637	-0.00669631146417837	20.7757630461062	0.447763723153265	0.455649622823664	0.440449699816825	0.474266775545996	0.482297039681763	0.466818857014521	0.47188609685836	0.479895476733934	0.464433716350372	0.000807360652124844	0.000825933397051151	0.000824854529018759
220	9.86818893304458	0.24	0.783740029867624	0.754251952621016	0.813228107114232	0.305634572500118	9.97473753623603	9.65454481875802	10.294930253714	8.09	5.23	12.48	1.12566463795157	1.16299727518729	1.200329912423	1.14558141533676	1.18357459195512	1.22156776857348	1.14500859112691	1.1831597695933	1.21957035733129	0.783740029867624	10.0235728425284	0.212860214886419	21.0890591304492	0.447763723153265	0.455649622823664	0.440449699816825	0.474266775545996	0.482297039681763	0.466818857014521	0.47188609685836	0.479895476733934	0.464433716350372	0.000807360652124844	0.000825933397051151	0.000824854529018759
220	9.86818893304458	0.24	0.7841071025274	0.754054371327965	0.814159833726836	0.29890808999218	9.84000805907487	9.5190625780209	10.1609535401288	7.84	5.11	12.31	1.14288902498159	1.18142276345716	1.21995650193272	1.16516952300062	1.20445447254306	1.24373942208549	1.16349898424639	1.2017646286402	1.24110262104284	0.7841071025274	9.85947259388599	0.182661727752672	20.9060219041104	0.447763723153265	0.455649622823664	0.440449699816825	0.474266775545996	0.482297039681763	0.466818857014521	0.47188609685836	0.479895476733934	0.464433716350372	0.000807360652124844	0.000825933397051151	0.000824854529018759
220	9.86818893304458	0.24	0.784159752410454	0.754747972503875	0.813571532317032	0.312031126971042	10.1107464409466	9.79101464890411	10.4304782329891	7.96	5.12	12.31	1.15872181239794	1.19656060795098	1.23439940350403	1.18027666282536	1.21881934568748	1.2573620285496	1.17802201559085	1.21711632106709	1.25582746883823	0.784159752410454	9.85506202033992	-0.0364514803055614	20.684757491325	0.447763723153265	0.455649622823664	0.440449699816825	0.474266775545996	0.482297039681763	0.466818857014521	0.47188609685836	0.479895476733934	0.464433716350372	0.000807360652124844	0.000825933397051151	0.000824854529018759
220	9.86818893304458	0.24	0.784327465927009	0.754434796337838	0.814220135516179	0.295657655411291	9.71072962905771	9.39152706932972	10.0299321887857	8.04	5.18	12.54	1.10123609149679	1.13866529514766	1.17609449879854	1.12110015101001	1.1592045013752	1.19730885174038	1.11806689702817	1.15675273471682	1.19496328478403	0.784327465927009	9.96072671783881	-0.139393949496295	20.7322282222807	0.447763723153265	0.455649622823664	0.440449699816825	0.474266775545996	0.482297039681763	0.466818857014521	0.47188609685836	0.479895476733934	0.464433716350372	0.000807360652124844	0.000825933397051151	0.000824854529018759
220	9.86818893304458	0.24	0.784385369908754	0.754611615587895	0.814159124229614	0.305550627776916	9.94975239693998	9.63029853274899	10.269206261131	8.04	5.17	12.5	1.12838028267636	1.16581063235369	1.20324098203102	1.14868205364964	1.18678584861688	1.22488964358413	1.14661888059267	1.1844606698369	1.22184694323651	0.784385369908754	10.0127193328457	0.0684714646569915	20.9293927388985	0.447763723153265	0.455649622823664	0.440449699816825	0.474266775545996	0.482297039681763	0.466818857014521	0.47188609685836	0.479895476733934	0.464433716350372	0.000807360652124844	0.000825933397051151	0.000824854529018759
220	9.86818893304458	0.24	0.784528813378163	0.755079086718785	0.813978540037541	0.302183179595364	9.95921724875411	9.63690415596221	10.281530341546	8	5.11	12.57	1.13497358108179	1.1729335772834	1.21089357348501	1.15574970829968	1.19440457680793	1.23305944531619	1.15154744370356	1.18980504153834	1.2288601867081	0.784528813378163	9.97935061536511	0.127260143217137	20.9592962495913	0.447763723153265	0.455649622823664	0.440449699816825	0.474266775545996	0.482297039681763	0.466818857014521	0.47188609685836	0.479895476733934	0.464433716350372	0.000807360652124844	0.000825933397051151	0.000824854529018759
220	9.86818893304458	0.24	0.78456141146562	0.75470886999394	0.8144139529373	0.294811788549517	9.67941067902366	9.36059021945916	9.99823113858817	7.93	5.14	12.39	1.11187169363579	1.14974189583787	1.18761209803995	1.13280728668992	1.17139055241068	1.20997381813143	1.13065459582773	1.16905598329806	1.2077584788029	0.78456141146562	9.86494474792407	-0.0855782445661752	20.6644178401631	0.447763723153265	0.455649622823664	0.440449699816825	0.474266775545996	0.482297039681763	0.466818857014521	0.47188609685836	0.479895476733934	0.464433716350372	0.000807360652124844	0.000825933397051151	0.000824854529018759
220	9.86818893304458	0.24	0.784621392132377	0.754750968091149	0.814491816173604	0.304418524602432	10.0119638820112	9.68965304540797	10.3342747186143	8.07	5.24	12.47	1.1323056292425	1.16996996799038	1.20763430673826	1.15249434950611	1.19083023379722	1.22916611808833	1.15145756996957	1.18957999642011	1.22821098224249	0.784621392132377	10.0077427456866	-0.08891879479438	20.8112715068859	0.447763723153265	0.455649622823664	0.440449699816825	0.474266775545996	0.482297039681763	0.466818857014521	0.47188609685836	0.479895476733934	0.464433716350372	0.000807360652124844	0.000825933397051151	0.000824854529018759
220	9.86818893304458	0.24	0.784696624706116	0.754567177368393	0.814826072043839	0.300892449322121	10.0310359385188	9.70540226706993	10.3566696099678	8.22	5.27	12.55	1.11444754202545	1.15183925797506	1.18923097392467	1.13314511397037	1.17116416702895	1.20918322008753	1.13178573099199	1.17066616387158	1.20819267529085	0.784696624706116	10.0304726667229	0.110074447976116	21.1090955498373	0.447763723153265	0.455649622823664	0.440449699816825	0.474266775545996	0.482297039681763	0.466818857014521	0.47188609685836	0.479895476733934	0.464433716350372	0.000807360652124844	0.000825933397051151	0.000824854529018759
220	9.86818893304458	0.24	0.784821882736047	0.755014315593874	0.814629449878219	0.289136801150681	9.65225116678477	9.32993127239085	9.97457106117869	7.9	5.16	12.25	1.11161868175012	1.15002162445649	1.18842456716286	1.13275928403642	1.17189256831739	1.21102585259836	1.13212686835689	1.17207733979667	1.21113731621011	0.784821882736047	9.85094069197002	-0.180212483328979	20.5671104068807	0.447763723153265	0.455649622823664	0.440449699816825	0.474266775545996	0.482297039681763	0.466818857014521	0.47188609685836	0.479895476733934	0.464433716350372	0.000807360652124844	0.000825933397051151	0.000824854529018759
220	9.86818893304458	0.24	0.784917379977752	0.755053996265887	0.814780763689618	0.30362570133056	9.96839757343214	9.64688747364797	10.2899076732163	8.01	5.22	12.45	1.13453393984419	1.17234552634857	1.21015711285294	1.15520339637582	1.19370385160082	1.23220430682582	1.15411776974346	1.1923232461286	1.23147814039119	0.784917379977752	9.97382343612014	-0.126476258535709	20.7337025621695	0.447763723153265	0.455649622823664	0.440449699816825	0.474266775545996	0.482297039681763	0.466818857014521	0.47188609685836	0.479895476733934	0.464433716350372	0.000807360652124844	0.000825933397051151	0.000824854529018759
220	9.86818893304458	0.24	0.784926655467615	0.755230403429461	0.814622907505769	0.296596112290746	9.89985717335344	9.57516953671773	10.2245448099892	8.08	5.23	12.5	1.11669258493484	1.15455888848809	1.19242519204133	1.13646771619456	1.17500458130896	1.21354144642336	1.13491875737647	1.17461523826045	1.21145185293357	0.784926655467615	10.0038809429635	0.0744120017322848	20.9648897828546	0.447763723153265	0.455649622823664	0.440449699816825	0.474266775545996	0.482297039681763	0.466818857014521	0.47188609685836	0.479895476733934	0.464433716350372	0.000807360652124844	0.000825933397051151	0.000824854529018759
220	9.86818893304458	0.24	0.785050662699499	0.755612884008268	0.81448844139073	0.299433997344144	9.75408980155792	9.43634541089785	10.071834192218	8.08	5.15	12.45	1.10149233031023	1.13858221988835	1.17567210946647	1.12105823062717	1.15880695101352	1.19655567139988	1.11932772603535	1.15610927015514	1.19397488144863	0.785050662699499	9.95855983720465	0.0195131698903944	20.8671714067996	0.447763723153265	0.455649622823664	0.440449699816825	0.474266775545996	0.482297039681763	0.466818857014521	0.47188609685836	0.479895476733934	0.464433716350372	0.000807360652124844	0.000825933397051151	0.000824854529018759
220	9.86818893304458	0.24	0.785145491410235	0.755023237890485	0.815267744929986	0.301846888822697	9.93305869252852	9.61133565795598	10.2547817271011	8.09	5.16	12.39	1.12045143343449	1.15795663022338	1.19546182701227	1.14026537332211	1.17843380788506	1.216602242448	1.13843347370133	1.17706393162028	1.21486811282424	0.785145491410235	9.95284725397091	-0.00536908886277083	20.8385123510152	0.447763723153265	0.455649622823664	0.440449699816825	0.474266775545996	0.482297039681763	0.466818857014521	0.47188609685836	0.479895476733934	0.464433716350372	0.000807360652124844	0.000825933397051151	0.000824854529018759
220	9.86818893304458	0.24	0.785314905337869	0.755284300475761	0.815345510199976	0.289351261446962	9.68718504194062	9.36386727680053	10.0105028070807	7.92	5.12	12.27	1.11315077274605	1.15158589890379	1.19002102506154	1.13416540377369	1.17332612794968	1.21248685212566	1.13266124396745	1.17167841362195	1.21151133247917	0.785314905337869	9.84191059200022	-0.0227189765605962	20.7173590722944	0.447763723153265	0.455649622823664	0.440449699816825	0.474266775545996	0.482297039681763	0.466818857014521	0.47188609685836	0.479895476733934	0.464433716350372	0.000807360652124844	0.000825933397051151	0.000824854529018759
220	9.86818893304458	0.24	0.785389342615529	0.755671833511401	0.815106851719657	0.29285270498755	9.70256948302403	9.3814739589666	10.0236650070815	7.98	5.18	12.37	1.10771703371819	1.14563037047154	1.18354370722489	1.12816748978122	1.16678077517116	1.2053940605611	1.12784115915245	1.16695568318695	1.20454706080131	0.785389342615529	9.92544591216366	0.0548001664551404	20.8673845040451	0.447763723153265	0.455649622823664	0.440449699816825	0.474266775545996	0.482297039681763	0.466818857014521	0.47188609685836	0.479895476733934	0.464433716350372	0.000807360652124844	0.000825933397051151	0.000824854529018759
220	9.86818893304458	0.24	0.785740398277369	0.75579139378644	0.815689402768298	0.301831670776773	9.98057951949235	9.65730565472209	10.3038533842626	8.12	5.23	12.6	1.12217490623297	1.15973919505806	1.19730348388315	1.14180021739328	1.1800214544825	1.21824269157173	1.13940197445717	1.17785069615113	1.21572517757314	0.785740398277369	10.0319535398191	-0.0769385654932565	20.8688505536569	0.447763723153265	0.455649622823664	0.440449699816825	0.474266775545996	0.482297039681763	0.466818857014521	0.47188609685836	0.479895476733934	0.464433716350372	0.000807360652124844	0.000825933397051151	0.000824854529018759
220	9.86818893304458	0.24	0.785915521786906	0.755739898196677	0.816091145377135	0.292415854917291	9.9222619410704	9.59354927101536	10.2509746111254	7.94	5.17	12.26	1.13765134727124	1.17663174976764	1.21561215226405	1.15895581705063	1.19866619434024	1.23837657162986	1.15920398614847	1.19764044921034	1.238107095925	0.785915521786906	9.86808624665083	0.0969506370670273	20.8654128374844	0.447763723153265	0.455649622823664	0.440449699816825	0.474266775545996	0.482297039681763	0.466818857014521	0.47188609685836	0.479895476733934	0.464433716350372	0.000807360652124844	0.000825933397051151	0.000824854529018759
220	9.86818893304458	0.24	0.786251166933148	0.756207399883271	0.816294933983025	0.292083631154446	9.76080815224786	9.43718445708122	10.0844318474145	8.01	5.13	12.44	1.10966267011532	1.14771566519287	1.18576866027041	1.12986626067023	1.16861208533702	1.2073579100038	1.12680443485938	1.1658497803886	1.20420653396508	0.786251166933148	9.94167276987332	-0.198119519634252	20.6508793913927	0.447763723153265	0.455649622823664	0.440449699816825	0.474266775545996	0.482297039681763	0.466818857014521	0.47188609685836	0.479895476733934	0.464433716350372	0.000807360652124844	0.000825933397051151	0.000824854529018759
220	9.86818893304458	0.24	0.786274391633066	0.756162491121435	0.816386292144697	0.295328163411151	9.81746865321642	9.49450197546887	10.140435330964	8.08	5.16	12.7	1.10817634246597	1.14587226718212	1.18356819189828	1.12785464222434	1.16621994750549	1.20458525278664	1.12312681748668	1.16220902103583	1.20003872338024	0.786274391633066	10.0292238067807	0.00124927925759342	20.9102316615721	0.447763723153265	0.455649622823664	0.440449699816825	0.474266775545996	0.482297039681763	0.466818857014521	0.47188609685836	0.479895476733934	0.464433716350372	0.000807360652124844	0.000825933397051151	0.000824854529018759
220	9.86818893304458	0.24	0.78637094334616	0.756504540436111	0.816237346256209	0.308838836406891	9.98951873682502	9.67125625619597	10.3077812174541	8.05	5.15	12.29	1.13210752576658	1.16936301150127	1.20661849723597	1.15241125426397	1.19033489673306	1.22825853920215	1.15062383825643	1.18891858084183	1.22641938061361	0.78637094334616	9.90128848974681	-0.0993669320010306	20.6856401272413	0.447763723153265	0.455649622823664	0.440449699816825	0.474266775545996	0.482297039681763	0.466818857014521	0.47188609685836	0.479895476733934	0.464433716350372	0.000807360652124844	0.000825933397051151	0.000824854529018759
220	9.86818893304458	0.24	0.786374059164311	0.756206323227868	0.816541795100754	0.304342526069876	10.0199699104189	9.69734344331751	10.3425963775203	7.91	5.12	12.4	1.15503844301727	1.19346607780355	1.23189371258983	1.17698278012089	1.21614049361316	1.25529820710543	1.17410144576351	1.21302195096845	1.25270585433234	0.786374059164311	9.90546022919546	0.113663563177082	20.9132425431701	0.447763723153265	0.455649622823664	0.440449699816825	0.474266775545996	0.482297039681763	0.466818857014521	0.47188609685836	0.479895476733934	0.464433716350372	0.000807360652124844	0.000825933397051151	0.000824854529018759
220	9.86818893304458	0.24	0.786582201199764	0.756425819370338	0.816738583029189	0.289109988443215	9.60627400942807	9.28546851629065	9.92707950256549	8.09	5.17	12.49	1.08185508546373	1.11923231135024	1.15660953723674	1.10094974397244	1.13898667500236	1.17702360603227	1.09812625605802	1.13632529315765	1.17400260636729	0.786582201199764	9.88923084190881	-0.069477102735136	20.7533158853684	0.447763723153265	0.455649622823664	0.440449699816825	0.474266775545996	0.482297039681763	0.466818857014521	0.47188609685836	0.479895476733934	0.464433716350372	0.000807360652124844	0.000825933397051151	0.000824854529018759
220	9.86818893304458	0.24	0.786884588053801	0.757222284619194	0.816546891488408	0.296315499332991	9.83093687046085	9.50829265480366	10.153581086118	8.05	5.18	12.45	1.11398459941956	1.15178535928072	1.18958611914189	1.13402126723559	1.17250192991491	1.21098259259424	1.13157065763112	1.1705347893007	1.20902166118689	0.786884588053801	10.0072860054937	-0.0174704632494865	20.8690258669412	0.447763723153265	0.455649622823664	0.440449699816825	0.474266775545996	0.482297039681763	0.466818857014521	0.47188609685836	0.479895476733934	0.464433716350372	0.000807360652124844	0.000825933397051151	0.000824854529018759
220	9.86818893304458	0.24	0.786904348377733	0.756833670609966	0.8169750261455	0.303814055970601	9.95174613800906	9.63091600538534	10.2725762706328	8.05	5.13	12.5	1.12718735570883	1.16473681295896	1.20228627020909	1.14739082022788	1.18561330589997	1.22383579157206	1.14365101069327	1.18138381873853	1.22110163739952	0.786904348377733	9.92283755553817	-0.0237911476097235	20.7994307576352	0.447763723153265	0.455649622823664	0.440449699816825	0.474266775545996	0.482297039681763	0.466818857014521	0.47188609685836	0.479895476733934	0.464433716350372	0.000807360652124844	0.000825933397051151	0.000824854529018759
220	9.86818893304458	0.24	0.787020302134599	0.757199252058592	0.816841352210605	0.309487739785612	10.1130818364044	9.79137176147512	10.4347919113337	8.06	5.17	12.63	1.14467960476323	1.18228975484121	1.21989990491919	1.16511851393258	1.2034002147555	1.24168191557841	1.16127933277848	1.20008324522936	1.2371842047203	0.787020302134599	10.0834247718477	0.0251736455574322	20.9703301056825	0.447763723153265	0.455649622823664	0.440449699816825	0.474266775545996	0.482297039681763	0.466818857014521	0.47188609685836	0.479895476733934	0.464433716350372	0.000807360652124844	0.000825933397051151	0.000824854529018759
220	9.86818893304458	0.24	0.787042844848772	0.75715664508342	0.816929044614124	0.305495561645354	10.1003334819334	9.77600287020598	10.4246640936609	7.97	5.18	12.58	1.15572583425288	1.19406842393795	1.23241101362303	1.17715008786529	1.21620345284086	1.25525681781643	1.17448791923516	1.21241105977272	1.25183337525712	0.787042844848772	9.99663447539876	-0.10419232957798	20.7621437962798	0.447763723153265	0.455649622823664	0.440449699816825	0.474266775545996	0.482297039681763	0.466818857014521	0.47188609685836	0.479895476733934	0.464433716350372	0.000807360652124844	0.000825933397051151	0.000824854529018759
220	9.86818893304458	0.24	0.787105650228167	0.756874987580802	0.817336312875532	0.297728321164288	10.0072421850087	9.67992102535163	10.3345633446659	7.97	5.22	12.39	1.14425005388486	1.18294223469857	1.22163441551228	1.16545439827453	1.20486359223093	1.24427278618733	1.16429315106771	1.20460369701617	1.24301911965575	0.787105650228167	9.92702053513552	-0.128201303385492	20.6866927027861	0.447763723153265	0.455649622823664	0.440449699816825	0.474266775545996	0.482297039681763	0.466818857014521	0.47188609685836	0.479895476733934	0.464433716350372	0.000807360652124844	0.000825933397051151	0.000824854529018759
220	9.86818893304458	0.24	0.787153322960231	0.757580020969995	0.816726624950466	0.310003993645208	9.96992862914746	9.65315511577283	10.2867021425221	8.05	5.13	12.51	1.13076540687752	1.16787208613867	1.20497876539982	1.15109228169814	1.18886599836577	1.22663971503341	1.14785068289544	1.1850507080712	1.2233522253159	0.787153322960231	9.93207182473645	0.0116939416125096	20.8254613383137	0.447763723153265	0.455649622823664	0.440449699816825	0.474266775545996	0.482297039681763	0.466818857014521	0.47188609685836	0.479895476733934	0.464433716350372	0.000807360652124844	0.000825933397051151	0.000824854529018759
220	9.86818893304458	0.24	0.787155240157081	0.756984601858259	0.817325878455904	0.299908077421711	9.99115088475987	9.66605150747486	10.3162502620449	8.06	5.18	12.48	1.13077862436095	1.16881022664888	1.20684182893681	1.15101483683689	1.18972704589268	1.22843925494848	1.14931227673255	1.18792705645923	1.22533955111435	0.787155240157081	9.95237507176505	0.0910447315819163	20.9464574359282	0.447763723153265	0.455649622823664	0.440449699816825	0.474266775545996	0.482297039681763	0.466818857014521	0.47188609685836	0.479895476733934	0.464433716350372	0.000807360652124844	0.000825933397051151	0.000824854529018759
220	9.86818893304458	0.24	0.787593940688444	0.75778501175737	0.817402869619517	0.303725233068255	9.88352959209158	9.56483174764149	10.2022274365417	8.03	5.13	12.53	1.12283562451761	1.16024823172774	1.19766083893787	1.14316716350307	1.18125721259822	1.21934726169338	1.13906124697554	1.17740263035566	1.21487401566616	0.787593940688444	9.93710160520785	-0.140531440832886	20.6818978602523	0.447763723153265	0.455649622823664	0.440449699816825	0.474266775545996	0.482297039681763	0.466818857014521	0.47188609685836	0.479895476733934	0.464433716350372	0.000807360652124844	0.000825933397051151	0.000824854529018759
220	9.86818893304458	0.24	0.787607767667741	0.757934914295056	0.817280621040425	0.308417946755682	9.92077249630193	9.60438836340786	10.237156629196	7.96	5.17	12.3	1.13717586495066	1.17463628266463	1.21209670037861	1.15836314368602	1.19652150473147	1.23467986577691	1.15684559023042	1.19434136654162	1.23497853868416	0.787607767667741	9.87727715787327	-0.11265191655506	20.6627046834466	0.447763723153265	0.455649622823664	0.440449699816825	0.474266775545996	0.482297039681763	0.466818857014521	0.47188609685836	0.479895476733934	0.464433716350372	0.000807360652124844	0.000825933397051151	0.000824854529018759
220	9.86818893304458	0.24	0.787957423724055	0.75829653990275	0.81761830754536	0.314795893322042	10.1943338952126	9.87402317692122	10.514644613504	7.99	5.19	12.5	1.16402526145132	1.20178593518321	1.2395466089151	1.18540206281526	1.22385619436844	1.26231032592162	1.18331052208745	1.22149299762477	1.26020224632904	0.787957423724055	9.94192136998589	-0.0427180844300173	20.7878069131193	0.447763723153265	0.455649622823664	0.440449699816825	0.474266775545996	0.482297039681763	0.466818857014521	0.47188609685836	0.479895476733934	0.464433716350372	0.000807360652124844	0.000825933397051151	0.000824854529018759
220	9.86818893304458	0.24	0.787972844080328	0.758426791745414	0.817518896415241	0.308030064645162	9.95965330178243	9.64174018416241	10.2775664194025	7.96	5.16	12.38	1.14091085146653	1.17852963384277	1.21614841621901	1.16212546620639	1.20044374931406	1.23876203242173	1.16068329822378	1.19783974745082	1.23742139219752	0.787972844080328	9.91417011761384	-0.00339229773680503	20.7695930938937	0.447763723153265	0.455649622823664	0.440449699816825	0.474266775545996	0.482297039681763	0.466818857014521	0.47188609685836	0.479895476733934	0.464433716350372	0.000807360652124844	0.000825933397051151	0.000824854529018759
220	9.86818893304458	0.24	0.788019031449433	0.758465008026346	0.81757305487252	0.301579920561259	9.87434334223778	9.55431934968873	10.1943673347868	7.96	5.11	12.46	1.13021683743733	1.16807369479417	1.205930552151	1.15121113336261	1.18977119920106	1.22833126503952	1.14829727733035	1.18668910862505	1.22488633102718	0.788019031449433	9.97144152602809	-0.217960848436222	20.6057192856759	0.447763723153265	0.455649622823664	0.440449699816825	0.474266775545996	0.482297039681763	0.466818857014521	0.47188609685836	0.479895476733934	0.464433716350372	0.000807360652124844	0.000825933397051151	0.000824854529018759
220	9.86818893304458	0.24	0.788153757533268	0.758437172601219	0.817870342465316	0.309728798459165	10.0763152981644	9.75595550843627	10.3966750878925	7.98	5.14	12.48	1.15176013695146	1.1895808952536	1.22740165355573	1.17301305501323	1.21153170296395	1.25005035091467	1.17038308411855	1.20933335771264	1.24613535376302	0.788153757533268	9.93145481949411	-0.0572596572760671	20.7761862434078	0.447763723153265	0.455649622823664	0.440449699816825	0.474266775545996	0.482297039681763	0.466818857014521	0.47188609685836	0.479895476733934	0.464433716350372	0.000807360652124844	0.000825933397051151	0.000824854529018759
220	9.86818893304458	0.24	0.788171545519502	0.758334752088887	0.818008338950117	0.296740527266293	9.85756607807149	9.53437733304013	10.1807548231029	8.01	5.11	12.46	1.12107945024544	1.15908091042991	1.19708237061438	1.14149020047533	1.18018352804888	1.21887685562244	1.13793089778771	1.17708479670638	1.21551450441354	0.788171545519502	9.95635946338467	-0.0604071356130009	20.7300637499446	0.447763723153265	0.455649622823664	0.440449699816825	0.474266775545996	0.482297039681763	0.466818857014521	0.47188609685836	0.479895476733934	0.464433716350372	0.000807360652124844	0.000825933397051151	0.000824854529018759
220	9.86818893304458	0.24	0.788289194049837	0.758319850750754	0.81825853734892	0.304178350928011	10.0043772287829	9.68212788267991	10.3266265748859	7.96	5.11	12.31	1.14592755537609	1.18406735376296	1.22220715214983	1.16725005824275	1.20609953147479	1.24494900470683	1.16468856101213	1.2047281884123	1.24313954534793	0.788289194049837	9.91679788066841	-0.0472263937516595	20.7393048841005	0.447763723153265	0.455649622823664	0.440449699816825	0.474266775545996	0.482297039681763	0.466818857014521	0.47188609685836	0.479895476733934	0.464433716350372	0.000807360652124844	0.000825933397051151	0.000824854529018759
220	9.86818893304458	0.24	0.788417046319232	0.758358388153843	0.81847570448462	0.301714932898758	10.0089891824441	9.68470530113573	10.3332730637524	7.98	5.23	12.36	1.14310081209771	1.18137654239075	1.21965227268378	1.16417876097739	1.20316026794201	1.24214177490663	1.16398719109467	1.20320215966164	1.24183649693706	0.788417046319232	9.89650247428751	0.0620585820337326	20.9055923139378	0.447763723153265	0.455649622823664	0.440449699816825	0.474266775545996	0.482297039681763	0.466818857014521	0.47188609685836	0.479895476733934	0.464433716350372	0.000807360652124844	0.000825933397051151	0.000824854529018759
220	9.86818893304458	0.24	0.788448232354673	0.758614951803995	0.818281512905351	0.300711029069286	9.95695970880797	9.63359130826615	10.2803281093498	8	5.23	12.62	1.13480182935215	1.1728934444879	1.21098505962365	1.1555881694639	1.19437751458838	1.23316685971287	1.1532687412157	1.19263662599309	1.2302012451597	0.788448232354673	9.97429869963743	-0.10224211695346	20.7766499103541	0.447763723153265	0.455649622823664	0.440449699816825	0.474266775545996	0.482297039681763	0.466818857014521	0.47188609685836	0.479895476733934	0.464433716350372	0.000807360652124844	0.000825933397051151	0.000824854529018759
220	9.86818893304458	0.24	0.788515965817695	0.758543733557094	0.818488198078295	0.302896509874847	10.0000520315528	9.67696396193931	10.3231401011662	8.12	5.26	12.43	1.12390258772294	1.16142670364702	1.1989508195711	1.14352458960059	1.18170383193968	1.21988307427878	1.14422063377372	1.18243311174912	1.22032352846474	0.788515965817695	9.99774664329226	0.0166046936258701	20.921989575668	0.447763723153265	0.455649622823664	0.440449699816825	0.474266775545996	0.482297039681763	0.466818857014521	0.47188609685836	0.479895476733934	0.464433716350372	0.000807360652124844	0.000825933397051151	0.000824854529018759
220	9.86818893304458	0.24	0.788542361182308	0.758982697244053	0.818102025120563	0.305092734790547	10.0463660297963	9.72346185628904	10.3692702033035	8.04	5.26	12.41	1.13987337579402	1.1777271644707	1.21558095314737	1.16041704199339	1.19895306048214	1.23748907897088	1.16112005764553	1.19944533576749	1.2383898180382	0.788542361182308	10.0142722918727	0.0613754630737242	20.9763305786747	0.447763723153265	0.455649622823664	0.440449699816825	0.474266775545996	0.482297039681763	0.466818857014521	0.47188609685836	0.479895476733934	0.464433716350372	0.000807360652124844	0.000825933397051151	0.000824854529018759
220	9.86818893304458	0.24	0.788581526652663	0.75838426475638	0.818778788548947	0.304031971230626	10.1154538423634	9.78951392005932	10.4413937646674	7.95	5.12	12.3	1.1597519443702	1.19836565509443	1.23697936581866	1.18140026798317	1.22073475534391	1.26006924270466	1.17894594885489	1.21925469188935	1.25756255500596	0.788581526652663	9.85742714319544	0.0461851457548088	20.8054075423483	0.447763723153265	0.455649622823664	0.440449699816825	0.474266775545996	0.482297039681763	0.466818857014521	0.47188609685836	0.479895476733934	0.464433716350372	0.000807360652124844	0.000825933397051151	0.000824854529018759
220	9.86818893304458	0.24	0.788654874607117	0.758606490536398	0.818703258677836	0.297635264669027	9.87744256899085	9.5542950417575	10.2005900962242	8.02	5.17	12.37	1.12280443812514	1.16078018370982	1.1987559292945	1.14320895757757	1.18187482943286	1.22054070128815	1.14217406116772	1.18086183284844	1.21861373600341	0.788654874607117	9.893603619053	-0.159062342018225	20.6117028195677	0.447763723153265	0.455649622823664	0.440449699816825	0.474266775545996	0.482297039681763	0.466818857014521	0.47188609685836	0.479895476733934	0.464433716350372	0.000807360652124844	0.000825933397051151	0.000824854529018759
220	9.86818893304458	0.24	0.788969947077073	0.759081479342914	0.818858414811233	0.304908099798904	9.9908746663342	9.66961418042129	10.3121351522471	8	5.03	12.41	1.13897707124764	1.17681811852474	1.21465916580185	1.15983572429589	1.19836977347449	1.23690382265309	1.1547101919676	1.19292821124338	1.23115254296858	0.788969947077073	9.85469818678475	-0.0504013819155459	20.6419903113415	0.447763723153265	0.455649622823664	0.440449699816825	0.474266775545996	0.482297039681763	0.466818857014521	0.47188609685836	0.479895476733934	0.464433716350372	0.000807360652124844	0.000825933397051151	0.000824854529018759
220	9.86818893304458	0.24	0.789088408497014	0.758985826189694	0.819190990804333	0.293622575802225	9.78376176199726	9.46058009251364	10.1069434314809	8.01	5.15	12.31	1.1127100046766	1.15072114917789	1.18873229367917	1.13298717262832	1.17169100287687	1.21039483312543	1.1314658242279	1.16997483360631	1.20897789935373	0.789088408497014	9.89195500159468	-0.0318782475769791	20.7553676388987	0.447763723153265	0.455649622823664	0.440449699816825	0.474266775545996	0.482297039681763	0.466818857014521	0.47188609685836	0.479895476733934	0.464433716350372	0.000807360652124844	0.000825933397051151	0.000824854529018759
220	9.86818893304458	0.24	0.789116005654958	0.759264145943788	0.818967865366127	0.305651960131044	9.90105389958171	9.5832394732819	10.2188683258815	7.97	5.14	12.56	1.13305586601899	1.17063204274173	1.20820821946448	1.15406716059016	1.1923401468363	1.23061313308244	1.14996018169615	1.18823041353874	1.22765151177573	0.789116005654958	9.93921063374343	0.112593332629343	20.9247331410253	0.447763723153265	0.455649622823664	0.440449699816825	0.474266775545996	0.482297039681763	0.466818857014521	0.47188609685836	0.479895476733934	0.464433716350372	0.000807360652124844	0.000825933397051151	0.000824854529018759
220	9.86818893304458	0.24	0.789138441248089	0.759558610338464	0.818718272157715	0.303282809230017	10.0551046407651	9.73053482534784	10.3796744561823	8.02	5.21	12.35	1.1434366904459	1.18157694092756	1.21971719140922	1.16421132859682	1.20304453384315	1.24187773908948	1.1646241433142	1.20302208950529	1.24213009468201	0.789138441248089	9.94620655614727	-0.336263316358247	20.5195368159351	0.447763723153265	0.455649622823664	0.440449699816825	0.474266775545996	0.482297039681763	0.466818857014521	0.47188609685836	0.479895476733934	0.464433716350372	0.000807360652124844	0.000825933397051151	0.000824854529018759
220	9.86818893304458	0.24	0.789250907398679	0.75919367001143	0.819308144785928	0.301341315144201	10.0106521671849	9.68602659304202	10.3352777413278	7.94	5.16	12.29	1.14913642203138	1.18764953854898	1.22616265506659	1.17068793139219	1.20992334317016	1.24915875494813	1.17007606403909	1.20831076064063	1.24766138198312	0.789250907398679	9.86615737963474	-0.077800350527948	20.6955839970349	0.447763723153265	0.455649622823664	0.440449699816825	0.474266775545996	0.482297039681763	0.466818857014521	0.47188609685836	0.479895476733934	0.464433716350372	0.000807360652124844	0.000825933397051151	0.000824854529018759
220	9.86818893304458	0.24	0.78926163011245	0.759672752225287	0.818850507999613	0.30748904871528	10.1020013770667	9.7791348013643	10.4248679527692	7.94	5.14	12.29	1.16052244879656	1.19883809907438	1.23715374935221	1.18230844482029	1.22134337856002	1.26037831229976	1.18071137600479	1.22043604976272	1.25929572622505	0.78926163011245	9.90279265293247	-0.0531174885341878	20.7202239303603	0.447763723153265	0.455649622823664	0.440449699816825	0.474266775545996	0.482297039681763	0.466818857014521	0.47188609685836	0.479895476733934	0.464433716350372	0.000807360652124844	0.000825933397051151	0.000824854529018759
220	9.86818893304458	0.24	0.789354826600263	0.759528815653511	0.819180837547016	0.310419499838518	10.077195000396	9.75732403650722	10.3970659642848	8.11	5.15	12.45	1.13500351407077	1.17221193993677	1.20942036580278	1.15492596560653	1.19278750227955	1.23064903895256	1.15259563891278	1.19026778782431	1.22802171132752	0.789354826600263	9.88239918252851	0.031239665660902	20.8205908347431	0.447763723153265	0.455649622823664	0.440449699816825	0.474266775545996	0.482297039681763	0.466818857014521	0.47188609685836	0.479895476733934	0.464433716350372	0.000807360652124844	0.000825933397051151	0.000824854529018759
220	9.86818893304458	0.24	0.789356911425629	0.759546706179812	0.819167116671446	0.302279858889985	9.98753359160443	9.66437817078925	10.3106890124196	8.19	5.29	12.56	1.1133644448	1.1505928881951	1.18782133159019	1.13226039837567	1.17012068064561	1.20798096291554	1.13194311659829	1.17039307631799	1.20824849963813	0.789356911425629	10.0597390011926	0.11565771650599	21.0841043195347	0.447763723153265	0.455649622823664	0.440449699816825	0.474266775545996	0.482297039681763	0.466818857014521	0.47188609685836	0.479895476733934	0.464433716350372	0.000807360652124844	0.000825933397051151	0.000824854529018759
220	9.86818893304458	0.24	0.789360570541737	0.7593288848952	0.819392256188275	0.302641298269629	9.90046451878552	9.58040057214725	10.2205284654238	7.96	5.09	12.43	1.13401696355193	1.17190243004948	1.20978789654703	1.15512579459004	1.19371646915484	1.23230714371964	1.15130815058235	1.19016050376618	1.22865106580435	0.789360570541737	9.93073466713484	0.101208335305386	20.8791493541048	0.447763723153265	0.455649622823664	0.440449699816825	0.474266775545996	0.482297039681763	0.466818857014521	0.47188609685836	0.479895476733934	0.464433716350372	0.000807360652124844	0.000825933397051151	0.000824854529018759
220	9.86818893304458	0.24	0.789445442031948	0.759674638627449	0.819216245436447	0.301458297653243	9.84861014676412	9.52932797987442	10.1678923136538	8.04	5.21	12.41	1.11729442866926	1.15472961685805	1.19216480504684	1.13744206400369	1.17555230301253	1.21366254202136	1.13651439164941	1.17508176481262	1.21230479301705	0.789445442031948	9.95281427919934	-0.123941638031858	20.6844218497111	0.447763723153265	0.455649622823664	0.440449699816825	0.474266775545996	0.482297039681763	0.466818857014521	0.47188609685836	0.479895476733934	0.464433716350372	0.000807360652124844	0.000825933397051151	0.000824854529018759
220	9.86818893304458	0.24	0.789670059296888	0.760042002562934	0.819298116030842	0.304799022878114	9.98912381532025	9.66783695405327	10.3104106765872	7.99	5.2	12.56	1.14035746710332	1.17825445203068	1.21615143695805	1.1613387538602	1.19993300041905	1.23852724697789	1.15918437835502	1.19680447741015	1.23548993857988	0.789670059296888	9.9455635490934	-0.162427680603796	20.6698076712633	0.447763723153265	0.455649622823664	0.440449699816825	0.474266775545996	0.482297039681763	0.466818857014521	0.47188609685836	0.479895476733934	0.464433716350372	0.000807360652124844	0.000825933397051151	0.000824854529018759
220	9.86818893304458	0.24	0.789757327544168	0.759463424860371	0.820051230227965	0.29225569575723	9.59906533614563	9.28093666225747	9.91719401003378	7.91	5.12	12.42	1.10421411486232	1.14206397687875	1.17991383889519	1.12511702174698	1.16368338623398	1.20224975072097	1.12244768206255	1.1607564331767	1.19879793421212	0.789757327544168	9.88166158475163	-0.033670043422536	20.7258812336352	0.447763723153265	0.455649622823664	0.440449699816825	0.474266775545996	0.482297039681763	0.466818857014521	0.47188609685836	0.479895476733934	0.464433716350372	0.000807360652124844	0.000825933397051151	0.000824854529018759
220	9.86818893304458	0.24	0.789854308382054	0.759872894484311	0.819835722279796	0.295962350754694	9.65213335708317	9.33508888194319	9.96917783222315	7.94	5.16	12.49	1.10709511764278	1.14469501572002	1.18229491379727	1.12783311737995	1.16613733314771	1.20444154891548	1.12479447280379	1.1640583257107	1.20100082937282	0.789854308382054	9.87023545708389	-0.0175799589468474	20.7340451804487	0.447763723153265	0.455649622823664	0.440449699816825	0.474266775545996	0.482297039681763	0.466818857014521	0.47188609685836	0.479895476733934	0.464433716350372	0.000807360652124844	0.000825933397051151	0.000824854529018759
220	9.86818893304458	0.24	0.790108167911907	0.759987426423804	0.820228909400009	0.30697311604159	10.2026391358897	9.87616065299621	10.5291176187832	7.98	5.13	12.41	1.16655380011637	1.2051168336936	1.24367986727084	1.18811665783819	1.22739249969419	1.26666834155019	1.18584811746629	1.22496764692979	1.26409143000941	0.790108167911907	9.96211391814456	0.0776238377141744	20.9077020687409	0.447763723153265	0.455649622823664	0.440449699816825	0.474266775545996	0.482297039681763	0.466818857014521	0.47188609685836	0.479895476733934	0.464433716350372	0.000807360652124844	0.000825933397051151	0.000824854529018759
220	9.86818893304458	0.24	0.790264936446137	0.760213865027183	0.820316007865092	0.299669589611221	9.8509549959547	9.53023527980815	10.1716747121013	8.05	5.1	12.49	1.11557543526192	1.15311774418008	1.19066005309823	1.13558119276223	1.17379675272597	1.21201231268971	1.1316900691036	1.16962194607198	1.2091872715381	0.790264936446137	9.92377134059796	-0.0327323412414403	20.7740966632903	0.447763723153265	0.455649622823664	0.440449699816825	0.474266775545996	0.482297039681763	0.466818857014521	0.47188609685836	0.479895476733934	0.464433716350372	0.000807360652124844	0.000825933397051151	0.000824854529018759
220	9.86818893304458	0.24	0.790426879425049	0.760596910108804	0.820256848741293	0.301303556655271	9.76183655927093	9.44525119243801	10.0784219261038	8.11	5.17	12.61	1.09871556504335	1.13554224790412	1.1723689307649	1.11800186956396	1.15547498963081	1.19294810969766	1.11503876104795	1.15228914773692	1.18900048278451	0.790426879425049	10.0066123327544	0.0669480357873937	20.954927996824	0.447763723153265	0.455649622823664	0.440449699816825	0.474266775545996	0.482297039681763	0.466818857014521	0.47188609685836	0.479895476733934	0.464433716350372	0.000807360652124844	0.000825933397051151	0.000824854529018759
220	9.86818893304458	0.24	0.790449326550505	0.760804727264079	0.820093925836932	0.316411028413998	10.0749752943345	9.75959621911855	10.3903543695504	8.15	5.22	12.52	1.12902158063705	1.16550564965034	1.20198971866363	1.14846435325663	1.18557671093174	1.22268906860685	1.14605140118223	1.18438408855549	1.22097157912262	0.790449326550505	10.0032036945422	-0.0950488971009477	20.7868724773673	0.447763723153265	0.455649622823664	0.440449699816825	0.474266775545996	0.482297039681763	0.466818857014521	0.47188609685836	0.479895476733934	0.464433716350372	0.000807360652124844	0.000825933397051151	0.000824854529018759
220	9.86818893304458	0.24	0.790696436848088	0.760373606580967	0.821019267115208	0.291673350226059	9.71963177877604	9.39705329515591	10.0422102623962	7.93	5.13	12.29	1.11588793033397	1.15419370823593	1.19249948613789	1.13687971809899	1.17590609413454	1.21493247017009	1.13507862532705	1.17450189007225	1.21292845521843	0.790696436848088	9.81064696930685	-0.0827668684610833	20.6587431443648	0.447763723153265	0.455649622823664	0.440449699816825	0.474266775545996	0.482297039681763	0.466818857014521	0.47188609685836	0.479895476733934	0.464433716350372	0.000807360652124844	0.000825933397051151	0.000824854529018759
220	9.86818893304458	0.24	0.790724292963277	0.760469868104116	0.820978717822438	0.299425355337739	9.92363721810169	9.6003630759769	10.2469113602265	8.11	5.21	12.6	1.11604783981651	1.15362864849339	1.19120945717028	1.135595516188	1.17383455604422	1.21207359590043	1.13272409693524	1.17135974756905	1.20899371461141	0.790724292963277	10.0065431910737	-0.192228955510703	20.6952294032087	0.447763723153265	0.455649622823664	0.440449699816825	0.474266775545996	0.482297039681763	0.466818857014521	0.47188609685836	0.479895476733934	0.464433716350372	0.000807360652124844	0.000825933397051151	0.000824854529018759
220	9.86818893304458	0.24	0.790746356332037	0.760748297958526	0.820744414705547	0.306515064577362	9.94307034898925	9.62455506000588	10.2615856379726	8	5.11	12.53	1.13343758150557	1.17094759589762	1.20845761028966	1.15418060280994	1.19237708731764	1.23057357182534	1.14996949295617	1.18790548801717	1.22743842771398	0.790746356332037	9.94707919785634	-0.0550542420616845	20.735514820532	0.447763723153265	0.455649622823664	0.440449699816825	0.474266775545996	0.482297039681763	0.466818857014521	0.47188609685836	0.479895476733934	0.464433716350372	0.000807360652124844	0.000825933397051151	0.000824854529018759
220	9.86818893304458	0.24	0.790802320365649	0.760579790284765	0.821024850446533	0.291207687546584	9.69152980567344	9.36952112089015	10.0135384904567	7.96	5.17	12.38	1.10943673733955	1.14756550187635	1.18569426641315	1.13011147213112	1.16895077929572	1.20779008646032	1.12852232580416	1.16684224486582	1.20613033066769	0.790802320365649	9.89735908453749	0.0398452582298128	20.822182847894	0.447763723153265	0.455649622823664	0.440449699816825	0.474266775545996	0.482297039681763	0.466818857014521	0.47188609685836	0.479895476733934	0.464433716350372	0.000807360652124844	0.000825933397051151	0.000824854529018759
220	9.86818893304458	0.24	0.790844709740272	0.761211369564091	0.820478049916454	0.30822249015318	9.95554105258724	9.63790258484038	10.2731795203341	7.99	5.19	12.4	1.13711424731281	1.1745903707733	1.21206649423378	1.15805348357406	1.19621970603308	1.2343859284921	1.15762876782852	1.19531067467364	1.23371423160237	0.790844709740272	9.92538652038825	-0.140858378349034	20.6832326177697	0.447763723153265	0.455649622823664	0.440449699816825	0.474266775545996	0.482297039681763	0.466818857014521	0.47188609685836	0.479895476733934	0.464433716350372	0.000807360652124844	0.000825933397051151	0.000824854529018759
220	9.86818893304458	0.24	0.790862635710101	0.761113154080908	0.820612117339295	0.304581551572887	9.90139485725375	9.58276618455408	10.2200235299534	8.11	5.21	12.5	1.11399266976527	1.15103312331788	1.18807357687049	1.13350377563939	1.17119297691764	1.20888217819589	1.13203241123996	1.16937831495395	1.20635827974696	0.790862635710101	9.97179583753838	0.0414016211933851	20.9285166093507	0.447763723153265	0.455649622823664	0.440449699816825	0.474266775545996	0.482297039681763	0.466818857014521	0.47188609685836	0.479895476733934	0.464433716350372	0.000807360652124844	0.000825933397051151	0.000824854529018759
220	9.86818893304458	0.24	0.7908809729556	0.760566356427562	0.821195589483639	0.298946373283249	10.0023991811759	9.67618688581544	10.3286114765364	8.13	5.26	12.63	1.12287789341693	1.16073336059048	1.19858882776402	1.14242577402542	1.18094025689161	1.2194547397578	1.14023140148863	1.17964242600895	1.21853521726559	0.7908809729556	10.0017389080076	-0.0597755564461289	20.8749994385233	0.447763723153265	0.455649622823664	0.440449699816825	0.474266775545996	0.482297039681763	0.466818857014521	0.47188609685836	0.479895476733934	0.464433716350372	0.000807360652124844	0.000825933397051151	0.000824854529018759
220	9.86818893304458	0.24	0.790885164547073	0.761234126772595	0.820536202321552	0.307465038030793	10.1540346287022	9.82948673861823	10.4785825187863	7.95	5.22	12.19	1.16461483016841	1.20306783345765	1.2415208367469	1.18636176319881	1.22553280207003	1.26470384094125	1.18680062245351	1.22645892168529	1.26636847602623	0.790885164547073	9.87045192983451	-0.0509147273088421	20.7262484294994	0.447763723153265	0.455649622823664	0.440449699816825	0.474266775545996	0.482297039681763	0.466818857014521	0.47188609685836	0.479895476733934	0.464433716350372	0.000807360652124844	0.000825933397051151	0.000824854529018759
220	9.86818893304458	0.24	0.790994794193775	0.760635556134675	0.821354032252876	0.287880890411	9.77833228036966	9.45080169577095	10.1058628649684	8.11	5.25	12.57	1.09945152450826	1.1375545354646	1.17565754642094	1.11875619594219	1.15752823694738	1.19630027795257	1.11755446585323	1.15633290546085	1.19479346797183	0.790994794193775	9.9601785464549	-0.344230398857771	20.5649516688127	0.447763723153265	0.455649622823664	0.440449699816825	0.474266775545996	0.482297039681763	0.466818857014521	0.47188609685836	0.479895476733934	0.464433716350372	0.000807360652124844	0.000825933397051151	0.000824854529018759
220	9.86818893304458	0.24	0.791049069121498	0.761039492899514	0.821058645343482	0.311190999328942	10.056729611472	9.73808261102722	10.3753766119168	8.03	5.02	12.45	1.1425872436869	1.1799746855982	1.21736212750951	1.16324070648561	1.20130396562218	1.23936722475876	1.15835606930126	1.19623771088522	1.23391908139413	0.791049069121498	9.93593032321596	0.0569647153051833	20.8294031881145	0.447763723153265	0.455649622823664	0.440449699816825	0.474266775545996	0.482297039681763	0.466818857014521	0.47188609685836	0.479895476733934	0.464433716350372	0.000807360652124844	0.000825933397051151	0.000824854529018759
220	9.86818893304458	0.24	0.791062614536723	0.76123330177151	0.820891927301936	0.300142486855557	9.80874027571874	9.48975438108118	10.1277261703563	8.01	5.19	12.56	1.11667424192224	1.15420981110288	1.19174538028351	1.13705620177745	1.17527688433803	1.21349756689861	1.13406090560083	1.17253408650428	1.21028034517807	0.791062614536723	9.98779823953035	-0.102919144811807	20.7594510060197	0.447763723153265	0.455649622823664	0.440449699816825	0.474266775545996	0.482297039681763	0.466818857014521	0.47188609685836	0.479895476733934	0.464433716350372	0.000807360652124844	0.000825933397051151	0.000824854529018759
220	9.86818893304458	0.24	0.791167119732963	0.761556507322005	0.820777732143921	0.309091698183541	10.0211327111774	9.70205202545226	10.3402133969025	8.04	5.14	12.51	1.13788030407866	1.17530286445517	1.21272542483168	1.15841950390259	1.19651755663339	1.23461560936418	1.15535467974561	1.19305119662553	1.23048864084374	0.791167119732963	9.95734541296494	-0.00154492941249526	20.7963902069031	0.447763723153265	0.455649622823664	0.440449699816825	0.474266775545996	0.482297039681763	0.466818857014521	0.47188609685836	0.479895476733934	0.464433716350372	0.000807360652124844	0.000825933397051151	0.000824854529018759
220	9.86818893304458	0.24	0.791311019057831	0.761043193294309	0.821578844821353	0.29370319378687	9.70140769557841	9.38100865242268	10.0218067387341	8.01	5.16	12.38	1.10321192518589	1.14089103393889	1.1785701426919	1.12330750685203	1.16167296025901	1.200038413666	1.12115975920703	1.16048611860633	1.19809303643419	0.791311019057831	9.86419959105384	-0.0489667745562754	20.7141437603589	0.447763723153265	0.455649622823664	0.440449699816825	0.474266775545996	0.482297039681763	0.466818857014521	0.47188609685836	0.479895476733934	0.464433716350372	0.000807360652124844	0.000825933397051151	0.000824854529018759
220	9.86818893304458	0.24	0.791345972048322	0.761706323605662	0.820985620490982	0.312668280015481	10.09819774758	9.77933607490075	10.4170594202592	7.99	5.12	12.43	1.15385208730753	1.1914741920972	1.22909629688686	1.17510266526442	1.21341765909899	1.25173265293356	1.17224490376383	1.21021898561852	1.24805539439882	0.791345972048322	9.92415384979407	0.0783710285994209	20.8713639157626	0.447763723153265	0.455649622823664	0.440449699816825	0.474266775545996	0.482297039681763	0.466818857014521	0.47188609685836	0.479895476733934	0.464433716350372	0.000807360652124844	0.000825933397051151	0.000824854529018759
220	9.86818893304458	0.24	0.791507221159427	0.7611486521933	0.821865790125554	0.303111851217044	10.0352746849048	9.71121387478269	10.359335495027	7.99	5.1	12.37	1.14553333174836	1.18375949629327	1.22198566083819	1.1666134862413	1.20554309033873	1.24447269443617	1.16313611547673	1.20231435071841	1.24175063848644	0.791507221159427	9.8624797123554	0.0653335013225758	20.7940326819853	0.447763723153265	0.455649622823664	0.440449699816825	0.474266775545996	0.482297039681763	0.466818857014521	0.47188609685836	0.479895476733934	0.464433716350372	0.000807360652124844	0.000825933397051151	0.000824854529018759
220	9.86818893304458	0.24	0.791521926722897	0.761207747857332	0.821836105588463	0.297215616563776	9.78149108480459	9.46116119070433	10.1018209789048	7.92	5.08	12.31	1.12432743596602	1.16239418921517	1.20046094246432	1.14552902683833	1.18431360987835	1.22309819291837	1.14321471457988	1.1812545121483	1.22027733101974	0.791521926722897	9.85032015470925	0.129202730913465	20.8305776013647	0.447763723153265	0.455649622823664	0.440449699816825	0.474266775545996	0.482297039681763	0.466818857014521	0.47188609685836	0.479895476733934	0.464433716350372	0.000807360652124844	0.000825933397051151	0.000824854529018759
220	9.86818893304458	0.24	0.791571257605523	0.761173564612275	0.821968950598771	0.298610841729685	9.98894900990719	9.6629144016325	10.3149836181819	8.09	5.21	12.57	1.12589131057195	1.16387980111888	1.20186829166581	1.14576681896334	1.18442592536417	1.22308503176501	1.14338002092626	1.18160551166645	1.22046689715225	0.791571257605523	9.99205838035308	0.0058895223542917	20.8989059350681	0.447763723153265	0.455649622823664	0.440449699816825	0.474266775545996	0.482297039681763	0.466818857014521	0.47188609685836	0.479895476733934	0.464433716350372	0.000807360652124844	0.000825933397051151	0.000824854529018759
220	9.86818893304458	0.24	0.791723191921018	0.76174229473328	0.821704089108755	0.293733950637163	9.85289062717508	9.52751282484675	10.1782684295034	8.17	5.26	12.54	1.10056715662981	1.13815305436852	1.17573895210723	1.11942373328287	1.15765360931724	1.19588348535161	1.11930236830978	1.15719768805734	1.19475434577725	0.791723191921018	10.0459326516034	-0.0499853230570657	20.9163726162542	0.447763723153265	0.455649622823664	0.440449699816825	0.474266775545996	0.482297039681763	0.466818857014521	0.47188609685836	0.479895476733934	0.464433716350372	0.000807360652124844	0.000825933397051151	0.000824854529018759
220	9.86818893304458	0.24	0.791853426635304	0.762223982839327	0.82148287043128	0.300673817866503	9.77097812600082	9.45362169975655	10.0883345522451	8.07	5.19	12.52	1.10480049231216	1.14188845151854	1.17897641072492	1.12450346099156	1.16225284540883	1.2000022298261	1.12211106198094	1.1608948772072	1.19706508807143	0.791853426635304	10.0118813999776	-0.00619219074256867	20.8852627121278	0.447763723153265	0.455649622823664	0.440449699816825	0.474266775545996	0.482297039681763	0.466818857014521	0.47188609685836	0.479895476733934	0.464433716350372	0.000807360652124844	0.000825933397051151	0.000824854529018759
220	9.86818893304458	0.24	0.791914262000845	0.761985792614104	0.821842731387586	0.296575491025115	9.8669037810035	9.54328092968078	10.1905266323262	8	5.15	12.42	1.12341649365596	1.16151274709111	1.19960900052626	1.14394862983456	1.18274114994181	1.22153367004906	1.14109366160068	1.17982188566219	1.21917506142312	0.791914262000845	9.92942523242234	0.15925970947907	20.9762988915709	0.447763723153265	0.455649622823664	0.440449699816825	0.474266775545996	0.482297039681763	0.466818857014521	0.47188609685836	0.479895476733934	0.464433716350372	0.000807360652124844	0.000825933397051151	0.000824854529018759
220	9.86818893304458	0.24	0.792094489431452	0.76211615502735	0.822072823835555	0.302929365911545	10.0308431715908	9.70678549486475	10.3549008483168	8.01	5.17	12.35	1.14214833645587	1.18027856366489	1.21840879087391	1.16299133184616	1.20181739524789	1.24064345864962	1.16098644037006	1.19981083503593	1.23987031540299	0.792094489431452	9.90639425739024	0.0186430762420664	20.8120025500348	0.447763723153265	0.455649622823664	0.440449699816825	0.474266775545996	0.482297039681763	0.466818857014521	0.47188609685836	0.479895476733934	0.464433716350372	0.000807360652124844	0.000825933397051151	0.000824854529018759
220	9.86818893304458	0.24	0.792134698489482	0.761861557065942	0.822407839913022	0.30030652950981	9.94656182694241	9.62322015667516	10.2699034972097	7.84	5.08	12.31	1.15491172291504	1.19371693358453	1.23252214425401	1.17739647623812	1.21695717806094	1.25651787988377	1.17472746566819	1.21437282700539	1.252761258093	0.792134698489482	9.79571168468685	0.123703102128668	20.8136130170822	0.447763723153265	0.455649622823664	0.440449699816825	0.474266775545996	0.482297039681763	0.466818857014521	0.47188609685836	0.479895476733934	0.464433716350372	0.000807360652124844	0.000825933397051151	0.000824854529018759
220	9.86818893304458	0.24	0.79214454709604	0.762323534445134	0.821965559746946	0.306412737711574	9.91975595945107	9.60191101894631	10.2376008999558	7.99	5.09	12.43	1.13200721756865	1.16947921309215	1.20695120861566	1.15279973213139	1.19096000684651	1.22912028156164	1.150158366403	1.18812834977141	1.22473909667448	0.79214454709604	9.89164595658712	0.0758614426961385	20.8449572365639	0.447763723153265	0.455649622823664	0.440449699816825	0.474266775545996	0.482297039681763	0.466818857014521	0.47188609685836	0.479895476733934	0.464433716350372	0.000807360652124844	0.000825933397051151	0.000824854529018759
220	9.86818893304458	0.24	0.79229962937167	0.762414406722116	0.822184852021223	0.304622841424805	10.0558010679398	9.73223511329467	10.3793670225849	8.03	5.23	12.49	1.14193006664669	1.17989562007313	1.21786117349957	1.16257341142573	1.20122529060188	1.23987716977803	1.16162825421268	1.20068199876118	1.23886070611855	0.79229962937167	10.0191601191023	-0.0939703042863304	20.8238173309365	0.447763723153265	0.455649622823664	0.440449699816825	0.474266775545996	0.482297039681763	0.466818857014521	0.47188609685836	0.479895476733934	0.464433716350372	0.000807360652124844	0.000825933397051151	0.000824854529018759
220	9.86818893304458	0.24	0.792637129902323	0.762317929698991	0.822956330105655	0.305041614949478	10.0073113455282	9.68562366194563	10.3289990291107	7.99	5.16	12.44	1.14276351694065	1.18071801130033	1.21867250566001	1.16380794278159	1.20246138362498	1.24111482446837	1.16071918073581	1.20028589152702	1.23870013878138	0.792637129902323	9.884053569406	0.0299721542932184	20.8236415585156	0.447763723153265	0.455649622823664	0.440449699816825	0.474266775545996	0.482297039681763	0.466818857014521	0.47188609685836	0.479895476733934	0.464433716350372	0.000807360652124844	0.000825933397051151	0.000824854529018759
220	9.86818893304458	0.24	0.792712577718732	0.762355674636692	0.823069480800772	0.296867706084918	9.86250594570377	9.53925374514481	10.1857581462627	7.88	5.14	12.41	1.13918538108144	1.17778841975903	1.21639145843662	1.16101326638782	1.20035597633817	1.23969868628852	1.15802186535738	1.19747970328353	1.23812658331701	0.792712577718732	9.87233585539523	-0.106902079439326	20.6836715721074	0.447763723153265	0.455649622823664	0.440449699816825	0.474266775545996	0.482297039681763	0.466818857014521	0.47188609685836	0.479895476733934	0.464433716350372	0.000807360652124844	0.000825933397051151	0.000824854529018759
220	9.86818893304458	0.24	0.792786368288163	0.762660712485748	0.822912024090579	0.292204454306316	9.73763150708005	9.4148705457073	10.0603924684528	8.02	5.21	12.52	1.10576770665898	1.14367567855551	1.18158365045205	1.12582288607364	1.16441839041759	1.20301389476153	1.12364880480253	1.16226586918091	1.20206037237953	0.792786368288163	9.94675996018648	-0.105867075411922	20.7678564883972	0.447763723153265	0.455649622823664	0.440449699816825	0.474266775545996	0.482297039681763	0.466818857014521	0.47188609685836	0.479895476733934	0.464433716350372	0.000807360652124844	0.000825933397051151	0.000824854529018759
220	9.86818893304458	0.24	0.792927072556291	0.762463110070365	0.823391035042217	0.294805276207433	9.85057369848724	9.52611038899079	10.1750370079837	8.01	5.15	12.36	1.12088781314688	1.15906572150371	1.19724362986053	1.14134274116759	1.18021735293956	1.21909196471154	1.13942209159484	1.1782259716187	1.2175971202982	0.792927072556291	9.88907781614603	-0.278286342739273	20.5326593011242	0.447763723153265	0.455649622823664	0.440449699816825	0.474266775545996	0.482297039681763	0.466818857014521	0.47188609685836	0.479895476733934	0.464433716350372	0.000807360652124844	0.000825933397051151	0.000824854529018759
220	9.86818893304458	0.24	0.793001198032717	0.76262548698342	0.823376909082014	0.297902727923211	9.88512190924521	9.56192991059294	10.2083139078975	7.95	5.12	12.28	1.13336357528733	1.17167111806601	1.20997866084469	1.1545546150417	1.19357841223301	1.23260220942432	1.15299525532628	1.19147801866731	1.23051765422382	0.793001198032717	9.81098934152552	-0.0800189012105784	20.667486644339	0.447763723153265	0.455649622823664	0.440449699816825	0.474266775545996	0.482297039681763	0.466818857014521	0.47188609685836	0.479895476733934	0.464433716350372	0.000807360652124844	0.000825933397051151	0.000824854529018759
220	9.86818893304458	0.24	0.793236270797737	0.763212189170207	0.823260352425267	0.312156244277022	10.2063812731499	9.8837192579031	10.5290432883967	7.92	5.17	12.27	1.17513958880521	1.21350297186235	1.25186635491949	1.19733622794608	1.23642423825436	1.27551224856264	1.19606579353846	1.23649175117477	1.27533553348787	0.793236270797737	9.86189891095588	-0.0117994173450585	20.7323373631561	0.447763723153265	0.455649622823664	0.440449699816825	0.474266775545996	0.482297039681763	0.466818857014521	0.47188609685836	0.479895476733934	0.464433716350372	0.000807360652124844	0.000825933397051151	0.000824854529018759
220	9.86818893304458	0.24	0.793259347925119	0.763244800715173	0.823273895135065	0.305903803028291	10.0728819780754	9.74974377348651	10.3960201826643	8	5.21	12.36	1.14818521653429	1.18623980730367	1.22429439807306	1.16919842518704	1.20794946200408	1.24670049882113	1.16806148243523	1.20710898076319	1.24675263394879	0.793259347925119	9.9392799206175	-0.0762677348694442	20.7735736040331	0.447763723153265	0.455649622823664	0.440449699816825	0.474266775545996	0.482297039681763	0.466818857014521	0.47188609685836	0.479895476733934	0.464433716350372	0.000807360652124844	0.000825933397051151	0.000824854529018759
220	9.86818893304458	0.24	0.793326589205193	0.763208436033669	0.823444742376718	0.301001125271238	9.89571676439664	9.57455886918961	10.2168746596037	8.02	5.16	12.58	1.12456281697257	1.16228384749327	1.20000487801398	1.14496131145069	1.18336656540576	1.22177181936083	1.14119698983062	1.17938038242375	1.21777798838052	0.793326589205193	9.95732417367654	-0.0268682237089076	20.8378749313763	0.447763723153265	0.455649622823664	0.440449699816825	0.474266775545996	0.482297039681763	0.466818857014521	0.47188609685836	0.479895476733934	0.464433716350372	0.000807360652124844	0.000825933397051151	0.000824854529018759
220	9.86818893304458	0.24	0.793349094789515	0.763211240482056	0.823486949096974	0.307124032491226	10.1639029247609	9.83877930263735	10.4890265468845	8	5.11	12.39	1.15927232314075	1.19758061374608	1.23588890435141	1.1805252502938	1.21953584638279	1.25854644247178	1.17782767203607	1.21568523412337	1.25569835242164	0.793349094789515	9.89948237541715	0.256370624363518	21.046049359211	0.447763723153265	0.455649622823664	0.440449699816825	0.474266775545996	0.482297039681763	0.466818857014521	0.47188609685836	0.479895476733934	0.464433716350372	0.000807360652124844	0.000825933397051151	0.000824854529018759
220	9.86818893304458	0.24	0.793440386038184	0.763244865754165	0.823635906322203	0.299901395689571	9.97849123397424	9.65379861927423	10.3031838486743	8.08	5.2	12.59	1.12677645306443	1.16467407317817	1.20257169329192	1.14678548842469	1.18535608570163	1.22392668297856	1.14317707670102	1.18245371226955	1.22093181159896	0.793440386038184	10.0254769783647	-0.13732641823482	20.7818188095657	0.447763723153265	0.455649622823664	0.440449699816825	0.474266775545996	0.482297039681763	0.466818857014521	0.47188609685836	0.479895476733934	0.464433716350372	0.000807360652124844	0.000825933397051151	0.000824854529018759
220	9.86818893304458	0.24	0.793505861033958	0.763133850521301	0.823877871546615	0.295595669650089	9.84185764823314	9.51829660886784	10.1654186875984	7.89	5.11	12.26	1.13576137609083	1.17436997870325	1.21297858131567	1.15746652230674	1.19681296068513	1.23615939906353	1.15582050437957	1.19466895717893	1.2338766039607	0.793505861033958	9.77756828780547	0.142839827864381	20.8305751223029	0.447763723153265	0.455649622823664	0.440449699816825	0.474266775545996	0.482297039681763	0.466818857014521	0.47188609685836	0.479895476733934	0.464433716350372	0.000807360652124844	0.000825933397051151	0.000824854529018759
220	9.86818893304458	0.24	0.793545247863659	0.763495619779472	0.823594875947846	0.299061409095036	9.91995350007272	9.59651880717731	10.2433881929681	8.06	5.19	12.76	1.12247041982757	1.16030141696474	1.1981324141019	1.14254739295563	1.18105505105376	1.21956270915189	1.13872983104661	1.17698490787437	1.21534428073182	0.793545247863659	10.0476105404548	0.129884742316072	21.0641010690929	0.447763723153265	0.455649622823664	0.440449699816825	0.474266775545996	0.482297039681763	0.466818857014521	0.47188609685836	0.479895476733934	0.464433716350372	0.000807360652124844	0.000825933397051151	0.000824854529018759
220	9.86818893304458	0.24	0.793647042388387	0.76323893723059	0.824055147546184	0.293081839782806	9.77993927074793	9.45646224551362	10.1034162959822	8.01	5.1	12.47	1.1123453522508	1.15039532868359	1.18844530511637	1.13262318206488	1.17136680183871	1.21011042161254	1.1285600785184	1.16773521194007	1.20575646206857	0.793647042388387	9.92463327850665	0.0656881114395682	20.8692197733384	0.447763723153265	0.455649622823664	0.440449699816825	0.474266775545996	0.482297039681763	0.466818857014521	0.47188609685836	0.479895476733934	0.464433716350372	0.000807360652124844	0.000825933397051151	0.000824854529018759
220	9.86818893304458	0.24	0.793861792037569	0.763489189094669	0.824234394980469	0.295873692335191	9.92110448849597	9.59515575256169	10.2470532244303	7.91	5.15	12.38	1.14244066259549	1.1812495260945	1.22005838959352	1.16411928148209	1.20366457059056	1.24320985969903	1.16247121907102	1.2012368872572	1.2416500706219	0.793861792037569	9.84752908686188	0.126877460051384	20.8946169414479	0.447763723153265	0.455649622823664	0.440449699816825	0.474266775545996	0.482297039681763	0.466818857014521	0.47188609685836	0.479895476733934	0.464433716350372	0.000807360652124844	0.000825933397051151	0.000824854529018759
220	9.86818893304458	0.24	0.793887925230137	0.763397433311422	0.824378417148852	0.298520729713287	9.90758856136423	9.58413993996781	10.2310371827607	8.09	5.12	12.29	1.11704823190966	1.15474673306967	1.19244523422967	1.13678791338342	1.17515259563004	1.21351727787666	1.13533280163977	1.17286231771689	1.2116080914016	0.793887925230137	9.90717398519377	0.219207475926797	20.9921126477143	0.447763723153265	0.455649622823664	0.440449699816825	0.474266775545996	0.482297039681763	0.466818857014521	0.47188609685836	0.479895476733934	0.464433716350372	0.000807360652124844	0.000825933397051151	0.000824854529018759
220	9.86818893304458	0.24	0.793893771828511	0.763581490869424	0.824206052787597	0.297773151817463	9.86106158807199	9.5385563408379	10.1835668353061	8.01	5.18	12.41	1.12178515796741	1.15971349709824	1.19764183622907	1.14222184058517	1.18084115821891	1.21946047585264	1.14014306770709	1.17976048151045	1.21697506365257	0.793893771828511	9.87725576138948	-0.0931709643573776	20.69626343386	0.447763723153265	0.455649622823664	0.440449699816825	0.474266775545996	0.482297039681763	0.466818857014521	0.47188609685836	0.479895476733934	0.464433716350372	0.000807360652124844	0.000825933397051151	0.000824854529018759
220	9.86818893304458	0.24	0.793918440043294	0.764190164788598	0.82364671529799	0.303878073044926	9.92925965774594	9.60920289308022	10.2493164224117	8.11	5.22	12.53	1.11757705583383	1.15480054884722	1.19202404186061	1.13718177055788	1.17505824401477	1.21293471747165	1.1360946026108	1.17279072191972	1.21141765024408	0.793918440043294	9.98801401975842	-0.105707463339268	20.7717298279007	0.447763723153265	0.455649622823664	0.440449699816825	0.474266775545996	0.482297039681763	0.466818857014521	0.47188609685836	0.479895476733934	0.464433716350372	0.000807360652124844	0.000825933397051151	0.000824854529018759
220	9.86818893304458	0.24	0.793924726265244	0.763839781596575	0.824009670933913	0.301802812130019	9.97771517247893	9.65451195411759	10.3009183908403	7.89	5.1	12.22	1.15161944143543	1.1901721007069	1.22872475997837	1.1736031168828	1.21289172165724	1.25218032643168	1.17253859881007	1.21168266260651	1.25062187684628	0.793924726265244	9.79911310998126	-0.214251928414247	20.4812789363177	0.447763723153265	0.455649622823664	0.440449699816825	0.474266775545996	0.482297039681763	0.466818857014521	0.47188609685836	0.479895476733934	0.464433716350372	0.000807360652124844	0.000825933397051151	0.000824854529018759
220	9.86818893304458	0.24	0.794050736326101	0.764267932234732	0.823833540417471	0.304575575522887	9.79787158110941	9.4825698581594	10.1131733040594	7.95	5.1	12.39	1.12402093616481	1.16139537612211	1.19876981607941	1.14504122072691	1.18311459905624	1.22118797738557	1.14188306585308	1.17993630549899	1.21874075459708	0.794050736326101	9.92977686604718	-0.111625832690646	20.6564587863975	0.447763723153265	0.455649622823664	0.440449699816825	0.474266775545996	0.482297039681763	0.466818857014521	0.47188609685836	0.479895476733934	0.464433716350372	0.000807360652124844	0.000825933397051151	0.000824854529018759
220	9.86818893304458	0.24	0.794068214956401	0.763752670671902	0.824383759240899	0.299070037759364	10.0065909801822	9.68033823405662	10.3328437263078	7.92	5.15	12.39	1.1507673631748	1.18955123655917	1.22833510994353	1.1724918550135	1.21200790065767	1.25152394630185	1.17080206805277	1.20945750354153	1.24972088003797	0.794068214956401	9.85708500633479	-0.0937119543579396	20.6776386792733	0.447763723153265	0.455649622823664	0.440449699816825	0.474266775545996	0.482297039681763	0.466818857014521	0.47188609685836	0.479895476733934	0.464433716350372	0.000807360652124844	0.000825933397051151	0.000824854529018759
220	9.86818893304458	0.24	0.794078260835987	0.763718397464081	0.824438124207894	0.300949426255427	10.0115726468102	9.68661481426933	10.3365304793511	8.06	5.3	12.36	1.13250251436044	1.17049468907472	1.208486863789	1.15272822425394	1.19139891287371	1.23006960149347	1.1540045837916	1.19374782905219	1.23292071873292	0.794078260835987	9.99050416532121	0.0121658859054158	20.9312975732926	0.447763723153265	0.455649622823664	0.440449699816825	0.474266775545996	0.482297039681763	0.466818857014521	0.47188609685836	0.479895476733934	0.464433716350372	0.000807360652124844	0.000825933397051151	0.000824854529018759
220	9.86818893304458	0.24	0.794141365997614	0.764132836154797	0.824149895840432	0.302642549227327	9.93559695710257	9.61439819478438	10.2567957194208	8.17	5.15	12.44	1.11020081205763	1.14729051018881	1.18438020832	1.12919833282432	1.16692270200134	1.20464707117836	1.12691820985491	1.16466807000039	1.2015095812137	0.794141365997614	9.923680819201	-0.183465314844456	20.6450250675205	0.447763723153265	0.455649622823664	0.440449699816825	0.474266775545996	0.482297039681763	0.466818857014521	0.47188609685836	0.479895476733934	0.464433716350372	0.000807360652124844	0.000825933397051151	0.000824854529018759
220	9.86818893304458	0.24	0.794182478107613	0.764019922530734	0.824345033684492	0.301396400508195	9.95721093231135	9.63436058797139	10.2800612766513	8	5.21	12.32	1.1353944805588	1.17344189384202	1.21148930712524	1.15622239192191	1.19496775482971	1.23371311773751	1.15581178621946	1.19302113021262	1.23329520164506	0.794182478107613	9.85610692119178	0.0282757385539781	20.8245379992219	0.447763723153265	0.455649622823664	0.440449699816825	0.474266775545996	0.482297039681763	0.466818857014521	0.47188609685836	0.479895476733934	0.464433716350372	0.000807360652124844	0.000825933397051151	0.000824854529018759
220	9.86818893304458	0.24	0.794304688365632	0.764160525078058	0.824448851653207	0.300417884253891	10.0101369062031	9.68481474946644	10.3354590629397	8.07	5.28	12.4	1.13150506815297	1.16951340167843	1.20752173520388	1.15166525963965	1.19035079320912	1.22903632677859	1.15202635526068	1.19053981969195	1.2296156223585	0.794304688365632	9.95080162029789	-0.00685356626501008	20.883406914163	0.447763723153265	0.455649622823664	0.440449699816825	0.474266775545996	0.482297039681763	0.466818857014521	0.47188609685836	0.479895476733934	0.464433716350372	0.000807360652124844	0.000825933397051151	0.000824854529018759
220	9.86818893304458	0.24	0.794318142769627	0.763827347249769	0.824808938289485	0.29560085196567	9.974304232185	9.64639295787421	10.3022155064958	8	5.15	12.37	1.13598448315902	1.17460017309583	1.21321586303265	1.15677259650337	1.19609493987708	1.23541728325079	1.15530382614046	1.19333701115542	1.2340695647957	0.794318142769627	9.91143113391131	-0.157945143151572	20.6286309711979	0.447763723153265	0.455649622823664	0.440449699816825	0.474266775545996	0.482297039681763	0.466818857014521	0.47188609685836	0.479895476733934	0.464433716350372	0.000807360652124844	0.000825933397051151	0.000824854529018759
220	9.86818893304458	0.24	0.794407240923296	0.764488419800483	0.824326062046109	0.315427609092686	10.2281027610017	9.90720100878218	10.5490045132212	8.04	5.19	12.42	1.16156842482847	1.19919250679873	1.236816588769	1.18251255472397	1.22081503294119	1.2591175111584	1.18060403119431	1.21940753669484	1.2571425402352	0.794407240923296	9.9693682873135	0.125628654640784	20.9864860805763	0.447763723153265	0.455649622823664	0.440449699816825	0.474266775545996	0.482297039681763	0.466818857014521	0.47188609685836	0.479895476733934	0.464433716350372	0.000807360652124844	0.000825933397051151	0.000824854529018759
220	9.86818893304458	0.24	0.794449091946156	0.764028434939304	0.824869748953008	0.297502045274957	9.8798323838413	9.55650365213381	10.2031611155488	8.07	5.23	12.41	1.11622974620554	1.1539955611178	1.19176137603005	1.1361005429889	1.17453865393702	1.21297676488514	1.13616345751603	1.17364525860187	1.21181374402371	0.794449091946156	9.93384578165525	0.0377612136405211	20.9060610821551	0.447763723153265	0.455649622823664	0.440449699816825	0.474266775545996	0.482297039681763	0.466818857014521	0.47188609685836	0.479895476733934	0.464433716350372	0.000807360652124844	0.000825933397051151	0.000824854529018759
220	9.86818893304458	0.24	0.794522680579194	0.764023815082545	0.825021546075842	0.299513276978105	9.89721621879789	9.57487032621519	10.2195621113806	7.78	5.07	11.99	1.15835373267502	1.19735066476541	1.23634759685579	1.18148717427769	1.22126291272554	1.26103865117338	1.18131330794394	1.22059473775156	1.26058538064693	0.794522680579194	9.64563035795069	-0.0600326090480816	20.4994950736272	0.447763723153265	0.455649622823664	0.440449699816825	0.474266775545996	0.482297039681763	0.466818857014521	0.47188609685836	0.479895476733934	0.464433716350372	0.000807360652124844	0.000825933397051151	0.000824854529018759
220	9.86818893304458	0.24	0.794526969444933	0.764011157478097	0.825042781411769	0.294255663419862	9.81707274291788	9.49328495655742	10.1408605292783	7.98	5.13	12.35	1.12141683802236	1.15966503948604	1.19791324094973	1.1421507471163	1.18110612070838	1.22006149430045	1.14029899021941	1.17843935018838	1.21817431378882	0.794526969444933	9.87324958476223	-0.0210715800953985	20.7648820954886	0.447763723153265	0.455649622823664	0.440449699816825	0.474266775545996	0.482297039681763	0.466818857014521	0.47188609685836	0.479895476733934	0.464433716350372	0.000807360652124844	0.000825933397051151	0.000824854529018759
220	9.86818893304458	0.24	0.794550162623892	0.764037315783027	0.825063009464756	0.301449002442155	9.9241987904411	9.60245901383905	10.2459385670431	7.9	5.07	12.28	1.1439228087843	1.18225106078911	1.22057931279391	1.16566747153525	1.20472429972306	1.24378112791088	1.16315382393244	1.20160839478343	1.2403419589518	0.794550162623892	9.80414010205615	-0.14142673846243	20.5489638520045	0.447763723153265	0.455649622823664	0.440449699816825	0.474266775545996	0.482297039681763	0.466818857014521	0.47188609685836	0.479895476733934	0.464433716350372	0.000807360652124844	0.000825933397051151	0.000824854529018759
220	9.86818893304458	0.24	0.79455597160319	0.764352362292185	0.824759580914194	0.301917137006083	9.87792186306638	9.55803797913676	10.197805746996	8.08	5.19	12.49	1.11545226760325	1.15278369529561	1.19011512298798	1.13525130178847	1.17324535417086	1.21123940655326	1.13365422762935	1.17181347016637	1.20976732606125	0.79455597160319	9.96363370566806	0.0616652157605992	20.9150820963314	0.447763723153265	0.455649622823664	0.440449699816825	0.474266775545996	0.482297039681763	0.466818857014521	0.47188609685836	0.479895476733934	0.464433716350372	0.000807360652124844	0.000825933397051151	0.000824854529018759
220	9.86818893304458	0.24	0.79462744193561	0.764684078136706	0.824570805734514	0.302905301025226	9.9148792738711	9.59454968853431	10.2352088592079	8.01	5.22	12.44	1.1289514638749	1.16664333749358	1.20433521111226	1.14955420125988	1.18793393064434	1.22631366002881	1.14877038645646	1.18729830250336	1.22436513835291	0.79462744193561	9.95658287820166	0.074201674610579	20.9060648808256	0.447763723153265	0.455649622823664	0.440449699816825	0.474266775545996	0.482297039681763	0.466818857014521	0.47188609685836	0.479895476733934	0.464433716350372	0.000807360652124844	0.000825933397051151	0.000824854529018759
220	9.86818893304458	0.24	0.79467065713112	0.764730169936471	0.824611144325769	0.306695118376421	10.046574251801	9.72487958312095	10.3682689204811	7.98	5.12	12.43	1.14749233469182	1.18545086808717	1.22340940148252	1.16862979772817	1.20728754895034	1.24594530017251	1.16540959947119	1.20392092630213	1.24239620111829	0.79467065713112	9.88883000173279	-0.00342585247129929	20.7741520194219	0.447763723153265	0.455649622823664	0.440449699816825	0.474266775545996	0.482297039681763	0.466818857014521	0.47188609685836	0.479895476733934	0.464433716350372	0.000807360652124844	0.000825933397051151	0.000824854529018759
220	9.86818893304458	0.24	0.794852344983418	0.765026457831766	0.82467823213507	0.306541251114646	10.1181672813979	9.79406291933958	10.4422716434562	7.97	5.16	12.4	1.15819337846016	1.1965202229125	1.23484706736485	1.17968379143227	1.21872179494537	1.25775979845847	1.1774239605033	1.21716638000517	1.25579333157466	0.794852344983418	9.95546066909932	0.0210329211037378	20.837929698113	0.447763723153265	0.455649622823664	0.440449699816825	0.474266775545996	0.482297039681763	0.466818857014521	0.47188609685836	0.479895476733934	0.464433716350372	0.000807360652124844	0.000825933397051151	0.000824854529018759
220	9.86818893304458	0.24	0.794928196639831	0.764490584837999	0.825365808441663	0.290985535475127	9.8603543032083	9.53255989918678	10.1881487072298	7.96	5.14	12.23	1.1280639855891	1.16685451675438	1.20564504791966	1.14904417429422	1.18855614739383	1.22806812049345	1.14862262235879	1.18818501033577	1.22716904114926	0.794928196639831	9.81826352352827	-0.0150747040540026	20.7156338912403	0.447763723153265	0.455649622823664	0.440449699816825	0.474266775545996	0.482297039681763	0.466818857014521	0.47188609685836	0.479895476733934	0.464433716350372	0.000807360652124844	0.000825933397051151	0.000824854529018759
220	9.86818893304458	0.24	0.795181936006541	0.765080328280956	0.825283543732126	0.295022781491054	9.81122900787533	9.48823062680355	10.1342273889471	8.08	5.2	12.48	1.10747918549649	1.14517999590634	1.18288080631619	1.12714721403115	1.16551756353901	1.20388791304687	1.12436018329562	1.16328896961926	1.20179070501148	0.795181936006541	9.93759824668531	0.0189109893514774	20.8912351743495	0.447763723153265	0.455649622823664	0.440449699816825	0.474266775545996	0.482297039681763	0.466818857014521	0.47188609685836	0.479895476733934	0.464433716350372	0.000807360652124844	0.000825933397051151	0.000824854529018759
220	9.86818893304458	0.24	0.795208565029557	0.765333178928766	0.825083951130347	0.298868167522666	9.88914221161745	9.56656342614253	10.2117209970924	8	5.23	12.49	1.12635374286483	1.16433371604889	1.20231368923294	1.14695157080112	1.18562609039889	1.22430060999665	1.14660713991969	1.18390630203374	1.22310300561598	0.795208565029557	10.0002318989705	-0.0389965706631346	20.862921032113	0.447763723153265	0.455649622823664	0.440449699816825	0.474266775545996	0.482297039681763	0.466818857014521	0.47188609685836	0.479895476733934	0.464433716350372	0.000807360652124844	0.000825933397051151	0.000824854529018759
220	9.86818893304458	0.24	0.79537028013623	0.765087749916544	0.825652810355915	0.293737645819483	9.80898027392941	9.48505543390451	10.1329051139543	8.02	5.22	12.29	1.11480542270861	1.15287722637135	1.19094903003408	1.13507299060104	1.17383695349605	1.21260091639107	1.13490721715076	1.1740581401871	1.21267467882435	0.79537028013623	9.88275454162977	-0.0660614543698098	20.7639507497399	0.447763723153265	0.455649622823664	0.440449699816825	0.474266775545996	0.482297039681763	0.466818857014521	0.47188609685836	0.479895476733934	0.464433716350372	0.000807360652124844	0.000825933397051151	0.000824854529018759
220	9.86818893304458	0.24	0.795378453410985	0.76552852779403	0.82522837902794	0.29990908450553	9.89494523053739	9.57297703537287	10.2169134257019	7.95	5.15	12.33	1.13421456759433	1.17236163677754	1.21050870596075	1.15539330870609	1.19425268306108	1.23311205741607	1.15449469671115	1.19218868024829	1.23135772179069	0.795378453410985	9.84950351556207	-0.186538063916509	20.5513773554277	0.447763723153265	0.455649622823664	0.440449699816825	0.474266775545996	0.482297039681763	0.466818857014521	0.47188609685836	0.479895476733934	0.464433716350372	0.000807360652124844	0.000825933397051151	0.000824854529018759
220	9.86818893304458	0.24	0.795568877109379	0.765119300878501	0.826018453340256	0.300390076641011	10.0117562210712	9.68635991100677	10.3371525311357	7.91	5.2	12.4	1.15320818069179	1.19194819140591	1.23068820212004	1.17508545180711	1.21456039115909	1.25403533051107	1.17393693761835	1.2131294682455	1.25341941893404	0.795568877109379	9.81228620853645	-0.028204252979682	20.7013852350871	0.447763723153265	0.455649622823664	0.440449699816825	0.474266775545996	0.482297039681763	0.466818857014521	0.47188609685836	0.479895476733934	0.464433716350372	0.000807360652124844	0.000825933397051151	0.000824854529018759
220	9.86818893304458	0.24	0.795605712773362	0.765618436273376	0.825592989273348	0.299940196025533	9.8119776006993	9.49273271285345	10.1312224885451	7.98	5.15	12.2	1.12018169570744	1.15785391198388	1.19552612826032	1.14082108420756	1.17918741243957	1.21755374067157	1.14061116169916	1.17946591679941	1.21684303842204	0.795605712773362	9.85175638913222	0.028633414379059	20.768591482417	0.447763723153265	0.455649622823664	0.440449699816825	0.474266775545996	0.482297039681763	0.466818857014521	0.47188609685836	0.479895476733934	0.464433716350372	0.000807360652124844	0.000825933397051151	0.000824854529018759
220	9.86818893304458	0.24	0.795646603574984	0.76509865137955	0.826194555770417	0.293226199986947	9.81350791291344	9.48903363121365	10.1379821946132	7.98	5.15	12.09	1.12023574472125	1.15854182548032	1.1968479062394	1.14090619947444	1.17991909941228	1.21893199935012	1.14119688183323	1.18016255669916	1.21973913662882	0.795646603574984	9.79503577267146	-0.202356378996566	20.5025088049082	0.447763723153265	0.455649622823664	0.440449699816825	0.474266775545996	0.482297039681763	0.466818857014521	0.47188609685836	0.479895476733934	0.464433716350372	0.000807360652124844	0.000825933397051151	0.000824854529018759
220	9.86818893304458	0.24	0.795647482569136	0.765234067247296	0.826060897890976	0.296150807905406	9.82560488049505	9.50300826182081	10.1482014991693	7.95	5.14	12.41	1.12606183706237	1.16428802092395	1.20251420478552	1.14709679138354	1.18603704440627	1.224977297429	1.14410003252744	1.18309817536533	1.22282594626999	0.795647482569136	9.85427422165622	0.0289565411714216	20.7994064079935	0.447763723153265	0.455649622823664	0.440449699816825	0.474266775545996	0.482297039681763	0.466818857014521	0.47188609685836	0.479895476733934	0.464433716350372	0.000807360652124844	0.000825933397051151	0.000824854529018759
220	9.86818893304458	0.24	0.795669181137771	0.765776338121619	0.825562024153923	0.297647089202263	9.82989472544669	9.50831185454491	10.1514775963485	8.03	5.16	12.52	1.11547102467397	1.15319763482411	1.19092424497425	1.13562478711494	1.17403302244571	1.21244125777647	1.13283686120932	1.17038278263216	1.20877443726995	0.795669181137771	9.94357351247558	-0.113616406110404	20.7212974570137	0.447763723153265	0.455649622823664	0.440449699816825	0.474266775545996	0.482297039681763	0.466818857014521	0.47188609685836	0.479895476733934	0.464433716350372	0.000807360652124844	0.000825933397051151	0.000824854529018759
220	9.86818893304458	0.24	0.795750285728607	0.765470138491123	0.826030432966092	0.301795288584879	9.90768051487093	9.58674016524215	10.2286208644997	8.1	5.19	12.72	1.1165949020041	1.15397573762351	1.19135657324292	1.13628087527037	1.17432074858497	1.21236062189956	1.13232468495906	1.16997316192442	1.2076634128086	0.795750285728607	10.0444129845682	-0.0187269036874518	20.8957411872246	0.447763723153265	0.455649622823664	0.440449699816825	0.474266775545996	0.482297039681763	0.466818857014521	0.47188609685836	0.479895476733934	0.464433716350372	0.000807360652124844	0.000825933397051151	0.000824854529018759
220	9.86818893304458	0.24	0.795761205314483	0.765370419313744	0.826151991315223	0.303317263156058	10.0910402320217	9.76533700176678	10.4167434622766	7.96	5.25	12.52	1.15612436922612	1.19468457882926	1.23324478843239	1.17765804076228	1.2169364627914	1.25621488482052	1.17679713657715	1.21634045517658	1.25532997159433	0.795761205314483	9.94043291754916	-0.074682704532836	20.7590684000149	0.447763723153265	0.455649622823664	0.440449699816825	0.474266775545996	0.482297039681763	0.466818857014521	0.47188609685836	0.479895476733934	0.464433716350372	0.000807360652124844	0.000825933397051151	0.000824854529018759
220	9.86818893304458	0.24	0.795897463091299	0.765702058680005	0.826092867502593	0.305008779989174	10.0444581439025	9.72155135958315	10.3673649282218	7.9	5.13	12.28	1.15905532235104	1.19755399536578	1.23605266838051	1.18114619964028	1.22037863354198	1.25961106744368	1.18044345528755	1.21867890171898	1.25835177723256	0.795897463091299	9.80748961466543	0.0517615612663836	20.7472040274684	0.447763723153265	0.455649622823664	0.440449699816825	0.474266775545996	0.482297039681763	0.466818857014521	0.47188609685836	0.479895476733934	0.464433716350372	0.000807360652124844	0.000825933397051151	0.000824854529018759
220	9.86818893304458	0.24	0.795914945538004	0.765992121716714	0.825837769359294	0.309548474802516	10.1360618547064	9.81366656915751	10.4584571402552	8.08	5.21	12.6	1.14504603081795	1.18266269931496	1.22027936781197	1.16535588896899	1.2036397701201	1.2419236512712	1.16239045065783	1.20112092630301	1.23924835720429	0.795914945538004	10.0111746647347	-0.0365942558209086	20.8717790996235	0.447763723153265	0.455649622823664	0.440449699816825	0.474266775545996	0.482297039681763	0.466818857014521	0.47188609685836	0.479895476733934	0.464433716350372	0.000807360652124844	0.000825933397051151	0.000824854529018759
220	9.86818893304458	0.24	0.795993965007016	0.766169388130289	0.825818541883742	0.304289812594109	9.9138213331473	9.59457293214684	10.2330697341477	8.12	5.25	12.46	1.11420566609279	1.15127958066943	1.18835349524607	1.13365067154855	1.1713715963614	1.20909252117426	1.13357444303524	1.17098440800283	1.20811113253462	0.795993965007016	10.0037607053026	0.0177964617415765	20.9282242135327	0.447763723153265	0.455649622823664	0.440449699816825	0.474266775545996	0.482297039681763	0.466818857014521	0.47188609685836	0.479895476733934	0.464433716350372	0.000807360652124844	0.000825933397051151	0.000824854529018759
220	9.86818893304458	0.24	0.796037557225411	0.765806886680222	0.826268227770601	0.295359958584924	9.92411217985729	9.597662172538	10.2505621871766	7.97	5.22	12.38	1.13485399195342	1.17345433934214	1.21205468673086	1.15590433441142	1.19522067745886	1.23453702050631	1.15476431901918	1.19485810198743	1.23385937325462	0.796037557225411	9.93863415193101	-0.0394881045675085	20.8131334580083	0.447763723153265	0.455649622823664	0.440449699816825	0.474266775545996	0.482297039681763	0.466818857014521	0.47188609685836	0.479895476733934	0.464433716350372	0.000807360652124844	0.000825933397051151	0.000824854529018759
220	9.86818893304458	0.24	0.796103375521096	0.765703753487796	0.826502997554395	0.309159725908516	10.3160361889588	9.98761785625251	10.644454521665	8.11	5.31	12.33	1.16181745614762	1.20002097548012	1.23822449481263	1.18221210013232	1.22108624734327	1.25996039455421	1.18455053132515	1.22347534125848	1.26137512103949	0.796103375521096	9.95856726661604	0.0585704046942904	20.9677493928658	0.447763723153265	0.455649622823664	0.440449699816825	0.474266775545996	0.482297039681763	0.466818857014521	0.47188609685836	0.479895476733934	0.464433716350372	0.000807360652124844	0.000825933397051151	0.000824854529018759
220	9.86818893304458	0.24	0.796215001917492	0.766063189585114	0.82636681424987	0.300354057173749	9.92215253552884	9.59964083457185	10.2446642364858	8.08	5.18	12.37	1.1195053716852	1.15711652692264	1.19472768216007	1.13932782431827	1.17760493915003	1.21588205398178	1.13808157873555	1.17621231493458	1.21418959766828	0.796215001917492	9.94590024663135	-0.234579929437302	20.6118818093078	0.447763723153265	0.455649622823664	0.440449699816825	0.474266775545996	0.482297039681763	0.466818857014521	0.47188609685836	0.479895476733934	0.464433716350372	0.000807360652124844	0.000825933397051151	0.000824854529018759
220	9.86818893304458	0.24	0.796303598675069	0.765882623078261	0.826724574271876	0.294928101415203	9.88912099962441	9.56348419537659	10.2147578038722	8.07	5.29	12.22	1.11749404823873	1.15554474014141	1.19359543204409	1.13741456880276	1.17614355477933	1.2148725407559	1.13950112410354	1.17838890891618	1.21826292569183	0.796303598675069	9.88602092947396	-0.0695171772426368	20.787521751816	0.447763723153265	0.455649622823664	0.440449699816825	0.474266775545996	0.482297039681763	0.466818857014521	0.47188609685836	0.479895476733934	0.464433716350372	0.000807360652124844	0.000825933397051151	0.000824854529018759
220	9.86818893304458	0.24	0.796314693168495	0.766333412380557	0.826295973956433	0.306263892702919	9.95489885777279	9.63581614900275	10.2739815665428	8.03	5.1	12.54	1.13105119426786	1.1685050926449	1.20595899102194	1.15152434071509	1.18965619173511	1.22778804275512	1.14690341231787	1.18468204067799	1.22273869275585	0.796314693168495	9.94613775492468	-0.110545561118168	20.6960320252304	0.447763723153265	0.455649622823664	0.440449699816825	0.474266775545996	0.482297039681763	0.466818857014521	0.47188609685836	0.479895476733934	0.464433716350372	0.000807360652124844	0.000825933397051151	0.000824854529018759
220	9.86818893304458	0.24	0.796450789621588	0.765927111439801	0.826974467803375	0.295536055982636	9.82340322651949	9.50040265756381	10.1464037954752	7.9	5.16	12.33	1.13273223522171	1.17124356675561	1.20975489828952	1.15432410242725	1.19356952762472	1.23281495282219	1.15381468844506	1.19202356128217	1.23210863203309	0.796450789621588	9.83349638772009	-0.0460914726210341	20.6702867486438	0.447763723153265	0.455649622823664	0.440449699816825	0.474266775545996	0.482297039681763	0.466818857014521	0.47188609685836	0.479895476733934	0.464433716350372	0.000807360652124844	0.000825933397051151	0.000824854529018759
220	9.86818893304458	0.24	0.796651741038509	0.766535137623215	0.826768344453803	0.305151773663279	9.91695916436673	9.59825868248955	10.2356596462439	7.96	5.08	12.5	1.13570113187929	1.17341094049892	1.21112074911855	1.15681490895124	1.19522577920608	1.23363664946092	1.15102939741497	1.19088240086385	1.22887480494244	0.796651741038509	9.89961474210189	0.0327548396382106	20.8360225769817	0.447763723153265	0.455649622823664	0.440449699816825	0.474266775545996	0.482297039681763	0.466818857014521	0.47188609685836	0.479895476733934	0.464433716350372	0.000807360652124844	0.000825933397051151	0.000824854529018759
220	9.86818893304458	0.24	0.796714488995141	0.766730678051373	0.826698299938909	0.305489553113066	10.149028402893	9.82312953965827	10.4749272661278	7.93	5.22	12.41	1.1667191116504	1.20542698276887	1.24413485388733	1.18868163287608	1.22811814761798	1.26755466235988	1.18788867292301	1.22797586892143	1.26730246985722	0.796714488995141	9.94492367428272	0.0426311822212109	20.8926108358056	0.447763723153265	0.455649622823664	0.440449699816825	0.474266775545996	0.482297039681763	0.466818857014521	0.47188609685836	0.479895476733934	0.464433716350372	0.000807360652124844	0.000825933397051151	0.000824854529018759
220	9.86818893304458	0.24	0.79673570319661	0.766610870414556	0.826860535978665	0.303702113131842	10.0386390714061	9.71492197261193	10.3623561702004	8.05	5.22	12.57	1.13781712404174	1.17573105267561	1.21364498130947	1.15825960232651	1.19685470779136	1.2354498132562	1.1561556473832	1.1951408717025	1.23406468111229	0.79673570319661	9.98782313805074	0.0836463506006089	20.9785078459795	0.447763723153265	0.455649622823664	0.440449699816825	0.474266775545996	0.482297039681763	0.466818857014521	0.47188609685836	0.479895476733934	0.464433716350372	0.000807360652124844	0.000825933397051151	0.000824854529018759
220	9.86818893304458	0.24	0.796842084929244	0.766960158260465	0.826724011598022	0.298407012305683	9.86992310457811	9.54761661901674	10.1922295901395	8.04	5.17	12.54	1.11928672336049	1.15707137523092	1.19485602710134	1.1394610366514	1.17792672885627	1.21639242106114	1.136980263063	1.17521608044125	1.21407414826996	0.796842084929244	9.97137159871561	0.0190926565116702	20.870529765363	0.447763723153265	0.455649622823664	0.440449699816825	0.474266775545996	0.482297039681763	0.466818857014521	0.47188609685836	0.479895476733934	0.464433716350372	0.000807360652124844	0.000825933397051151	0.000824854529018759
220	9.86818893304458	0.24	0.796871287482596	0.766600324526844	0.827142250438347	0.300377271690278	9.98845997993009	9.66381094030017	10.31310901956	8.05	5.17	12.43	1.13143188955768	1.16944156075476	1.20745123195184	1.15173540255583	1.19042715621879	1.22911890988175	1.15001764200313	1.18870976012393	1.22723537371585	0.796871287482596	9.96021192231057	0.159324715640088	21.0156894117812	0.447763723153265	0.455649622823664	0.440449699816825	0.474266775545996	0.482297039681763	0.466818857014521	0.47188609685836	0.479895476733934	0.464433716350372	0.000807360652124844	0.000825933397051151	0.000824854529018759
220	9.86818893304458	0.24	0.796884435765659	0.766659511500364	0.827109360030954	0.300697552462335	10.0090067843949	9.68393765430887	10.3340759144809	7.95	5.15	12.3	1.14745957001399	1.18597734011419	1.22449511021439	1.16889167910174	1.20812887938683	1.24736607967191	1.16721528386911	1.20728853549039	1.24586828836033	0.796884435765659	9.82148489287331	-0.0739153331769101	20.6739335179763	0.447763723153265	0.455649622823664	0.440449699816825	0.474266775545996	0.482297039681763	0.466818857014521	0.47188609685836	0.479895476733934	0.464433716350372	0.000807360652124844	0.000825933397051151	0.000824854529018759
220	9.86818893304458	0.24	0.796950338379304	0.766784072860022	0.827116603898585	0.297689113424782	9.92278605670402	9.59819689110048	10.2473752223076	7.95	5.19	12.27	1.13780062292058	1.17627844943395	1.21475627594733	1.15908314394431	1.19828069686249	1.23747824978067	1.15884371204178	1.19795976581012	1.23700752734718	0.796950338379304	9.85505130074741	0.00414284788328901	20.7661764613795	0.447763723153265	0.455649622823664	0.440449699816825	0.474266775545996	0.482297039681763	0.466818857014521	0.47188609685836	0.479895476733934	0.464433716350372	0.000807360652124844	0.000825933397051151	0.000824854529018759
220	9.86818893304458	0.24	0.796979515876105	0.766811624753852	0.827147406998358	0.299721915142635	9.8060903838138	9.4868711301087	10.1253096375189	8.05	5.17	12.41	1.11113329434468	1.14852129467937	1.18590929501405	1.13109791695478	1.16915769746258	1.20721747797037	1.12925790286459	1.16722877909897	1.20501356881739	0.796979515876105	9.90044409148908	0.127290571941038	20.9444119820775	0.447763723153265	0.455649622823664	0.440449699816825	0.474266775545996	0.482297039681763	0.466818857014521	0.47188609685836	0.479895476733934	0.464433716350372	0.000807360652124844	0.000825933397051151	0.000824854529018759
220	9.86818893304458	0.24	0.797024872258672	0.766981295518414	0.82706844899893	0.308989116854289	10.0480964418669	9.7280803517398	10.3681125319941	8.13	5.15	12.58	1.12870549477708	1.16583552519248	1.20296555560788	1.14834313064421	1.18611916306847	1.22389519549273	1.14486818947072	1.18305486460556	1.21906749037915	0.797024872258672	10.0026297803408	-0.043911930538921	20.8239911574345	0.447763723153265	0.455649622823664	0.440449699816825	0.474266775545996	0.482297039681763	0.466818857014521	0.47188609685836	0.479895476733934	0.464433716350372	0.000807360652124844	0.000825933397051151	0.000824854529018759
220	9.86818893304458	0.24	0.797032631796593	0.767032281635103	0.827032981958082	0.297861855460543	9.84911222534644	9.52706608968599	10.1711583610069	7.97	5.18	12.25	1.12659521225922	1.16467783193942	1.20276045161962	1.14749780982259	1.18628700597735	1.22507620213211	1.14705416891526	1.18626990310485	1.22486196998171	0.797032631796593	9.89089750595288	0.00708371453971926	20.7922394399609	0.447763723153265	0.455649622823664	0.440449699816825	0.474266775545996	0.482297039681763	0.466818857014521	0.47188609685836	0.479895476733934	0.464433716350372	0.000807360652124844	0.000825933397051151	0.000824854529018759
220	9.86818893304458	0.24	0.797066441099241	0.766459364027549	0.827673518170933	0.294322067448433	9.82888136511869	9.50475592714315	10.1530068030942	8.05	5.24	12.39	1.113052112956	1.15100874291756	1.18896537287911	1.13304052311482	1.17167878575025	1.21031704838569	1.13297839629555	1.17170785402684	1.21072191819126	0.797066441099241	9.91011657456824	-0.0610802064445631	20.7793133318973	0.447763723153265	0.455649622823664	0.440449699816825	0.474266775545996	0.482297039681763	0.466818857014521	0.47188609685836	0.479895476733934	0.464433716350372	0.000807360652124844	0.000825933397051151	0.000824854529018759
220	9.86818893304458	0.24	0.797086720545637	0.766717824672511	0.827455616418763	0.302646905656499	9.94238764504277	9.62097267010662	10.2638026199789	8.08	5.2	12.59	1.1220106033607	1.15949444437376	1.19697828538682	1.1418784748344	1.18002605657626	1.21817363831811	1.13982541102098	1.17715230537379	1.21573984742168	0.797086720545637	9.96869494445307	-0.00528230550219052	20.880659952588	0.447763723153265	0.455649622823664	0.440449699816825	0.474266775545996	0.482297039681763	0.466818857014521	0.47188609685836	0.479895476733934	0.464433716350372	0.000807360652124844	0.000825933397051151	0.000824854529018759
220	9.86818893304458	0.24	0.797094049975585	0.766794290057547	0.827393809893623	0.298220075269595	9.93873655779573	9.61403798516871	10.2634351304228	7.9	5.14	12.31	1.14625341888206	1.18496627289346	1.22367912690485	1.16810131687803	1.20755204828341	1.2470027796888	1.1671305660212	1.20578890941691	1.24604978532327	0.797094049975585	9.85936202664589	-0.0706042309279258	20.6584973285412	0.447763723153265	0.455649622823664	0.440449699816825	0.474266775545996	0.482297039681763	0.466818857014521	0.47188609685836	0.479895476733934	0.464433716350372	0.000807360652124844	0.000825933397051151	0.000824854529018759
220	9.86818893304458	0.24	0.797113196488718	0.766755783865354	0.827470609112082	0.297933670220227	9.86786955652882	9.54526548287665	10.190473630181	8.01	5.2	12.36	1.12272157329808	1.16066651613628	1.19861145897447	1.1431843141712	1.18182084212828	1.22045737008536	1.14249578014891	1.18090446423831	1.22066975013247	0.797113196488718	9.90833516619528	-0.045946857479814	20.7757947825085	0.447763723153265	0.455649622823664	0.440449699816825	0.474266775545996	0.482297039681763	0.466818857014521	0.47188609685836	0.479895476733934	0.464433716350372	0.000807360652124844	0.000825933397051151	0.000824854529018759
220	9.86818893304458	0.24	0.797170778154534	0.766717752007245	0.827623804301823	0.301210067994802	10.0367255576245	9.71115299762964	10.3622981176193	8.04	5.09	12.54	1.13876669193192	1.17694456712549	1.21512244231905	1.15931087663866	1.19817750864716	1.23704414065566	1.1548468361669	1.19352723600301	1.23239406346503	0.797170778154534	9.94620722326434	-0.134190552277767	20.697499109686	0.447763723153265	0.455649622823664	0.440449699816825	0.474266775545996	0.482297039681763	0.466818857014521	0.47188609685836	0.479895476733934	0.464433716350372	0.000807360652124844	0.000825933397051151	0.000824854529018759
220	9.86818893304458	0.24	0.797186017961968	0.766946293762956	0.82742574216098	0.316527473070312	10.3284433510659	10.0052169210715	10.6516697810604	8.02	5.18	12.53	1.17499790054688	1.21295713517825	1.25091636980963	1.19630227327489	1.23494976248329	1.2735972516917	1.19299672617348	1.23192859603467	1.27090548448171	0.797186017961968	9.92530568402587	0.178807630928606	21.0101384464955	0.447763723153265	0.455649622823664	0.440449699816825	0.474266775545996	0.482297039681763	0.466818857014521	0.47188609685836	0.479895476733934	0.464433716350372	0.000807360652124844	0.000825933397051151	0.000824854529018759
220	9.86818893304458	0.24	0.797257087550641	0.766688133123879	0.827826041977402	0.287858116761086	9.6610804189205	9.33745927437344	9.98470156346756	8.07	5.16	12.11	1.09037809845319	1.12816882908362	1.16595955971405	1.10977254195206	1.14823545243555	1.18669836291904	1.11025745377	1.14971579498798	1.18673311105526	0.797257087550641	9.78329116447531	0.101625160362699	20.8408536546729	0.447763723153265	0.455649622823664	0.440449699816825	0.474266775545996	0.482297039681763	0.466818857014521	0.47188609685836	0.479895476733934	0.464433716350372	0.000807360652124844	0.000825933397051151	0.000824854529018759
220	9.86818893304458	0.24	0.797320733451943	0.767232201556912	0.827409265346974	0.309316883750876	10.1766392751235	9.8527779001921	10.5005006500549	7.98	5.14	12.39	1.16305769630551	1.20128746951928	1.23951724273306	1.18451093032885	1.22344587257595	1.26238081482306	1.18243834076402	1.22134555289653	1.26076323781199	0.797320733451943	9.89079925006627	-0.0335645410780562	20.7400869252011	0.447763723153265	0.455649622823664	0.440449699816825	0.474266775545996	0.482297039681763	0.466818857014521	0.47188609685836	0.479895476733934	0.464433716350372	0.000807360652124844	0.000825933397051151	0.000824854529018759
220	9.86818893304458	0.24	0.797421123928847	0.766938396686225	0.827903851171469	0.299183223889596	10.0411091542807	9.71381934581891	10.3683989627424	8.17	5.29	12.64	1.12204962038549	1.15985508003701	1.19766053968853	1.14127195187587	1.17972507368454	1.21817819549322	1.14053198569968	1.17789474186809	1.21634438514172	0.797421123928847	10.0080822526872	0.0366746971182499	21.0039989094008	0.447763723153265	0.455649622823664	0.440449699816825	0.474266775545996	0.482297039681763	0.466818857014521	0.47188609685836	0.479895476733934	0.464433716350372	0.000807360652124844	0.000825933397051151	0.000824854529018759
220	9.86818893304458	0.24	0.797457785898697	0.766968875200164	0.82794669659723	0.301233994264794	10.0484059863007	9.72247306015929	10.3743389124422	7.98	5.1	12.37	1.14811447103602	1.1866034755079	1.22509247997977	1.16931895249438	1.20851880889109	1.2477186652878	1.16585725434579	1.2049005865509	1.24443069201567	0.797457785898697	9.86478656389631	-0.122844984422753	20.6453022857199	0.447763723153265	0.455649622823664	0.440449699816825	0.474266775545996	0.482297039681763	0.466818857014521	0.47188609685836	0.479895476733934	0.464433716350372	0.000807360652124844	0.000825933397051151	0.000824854529018759
220	9.86818893304458	0.24	0.797614222497057	0.767374163264201	0.827854281729912	0.306008048258449	10.0663150665553	9.74346678457018	10.3891633485403	8	5.19	12.28	1.14700538869541	1.18501123685557	1.22301708501573	1.16797007794387	1.20667058787647	1.24537109780906	1.16721544403749	1.20719015730723	1.24478503506614	0.797614222497057	9.89550525610902	-0.118714069715835	20.6646781758408	0.447763723153265	0.455649622823664	0.440449699816825	0.474266775545996	0.482297039681763	0.466818857014521	0.47188609685836	0.479895476733934	0.464433716350372	0.000807360652124844	0.000825933397051151	0.000824854529018759
220	9.86818893304458	0.24	0.797703362369517	0.76770785820292	0.827698866536114	0.299310340186068	9.92381022613507	9.60044180027814	10.247178651992	8.02	5.11	12.29	1.12791204816012	1.16590312722775	1.20389420629539	1.14839014917299	1.18707098517336	1.22575182117373	1.14600881327125	1.18542782975049	1.22417540233694	0.797703362369517	9.87528837091252	0.0591171291307691	20.8492714813662	0.447763723153265	0.455649622823664	0.440449699816825	0.474266775545996	0.482297039681763	0.466818857014521	0.47188609685836	0.479895476733934	0.464433716350372	0.000807360652124844	0.000825933397051151	0.000824854529018759
220	9.86818893304458	0.24	0.797752707710299	0.767395831967299	0.828109583453299	0.303549605210369	10.0294971745727	9.70595821356413	10.3530361355812	8.02	5.17	12.34	1.14054384989564	1.17856280320869	1.21658175652175	1.1612656340497	1.19997532848979	1.23868502292989	1.16106457163467	1.19923506764102	1.23663242018938	0.797752707710299	9.8685937236836	0.0112970704727528	20.8010288038878	0.447763723153265	0.455649622823664	0.440449699816825	0.474266775545996	0.482297039681763	0.466818857014521	0.47188609685836	0.479895476733934	0.464433716350372	0.000807360652124844	0.000825933397051151	0.000824854529018759
220	9.86818893304458	0.24	0.797763464341779	0.767566922826268	0.827960005857289	0.306648670443778	9.95432752191481	9.63555180788646	10.2731032359432	8.01	5.08	12.27	1.13419710284025	1.17172006971495	1.20924303658965	1.15492130065273	1.19312989208605	1.23133848351937	1.15261080557644	1.19077837086726	1.22932657424395	0.797763464341779	9.84939827380113	0.0886917798374025	20.7922063720632	0.447763723153265	0.455649622823664	0.440449699816825	0.474266775545996	0.482297039681763	0.466818857014521	0.47188609685836	0.479895476733934	0.464433716350372	0.000807360652124844	0.000825933397051151	0.000824854529018759
220	9.86818893304458	0.24	0.797770991662073	0.767653480626201	0.827888502697945	0.295744232912574	9.84172963137683	9.51828819148679	10.1651710712669	8.07	5.2	12.47	1.11206850293461	1.14985775984818	1.18764701676176	1.13188355513344	1.17034614835347	1.20880874157351	1.13034921202762	1.16823279032825	1.20733434305825	0.797770991662073	9.9464853665932	-0.0555137504894692	20.7915684793573	0.447763723153265	0.455649622823664	0.440449699816825	0.474266775545996	0.482297039681763	0.466818857014521	0.47188609685836	0.479895476733934	0.464433716350372	0.000807360652124844	0.000825933397051151	0.000824854529018759
220	9.86818893304458	0.24	0.797829354531189	0.767968745391163	0.827689963671214	0.304032665737314	9.94055581886407	9.62025198232636	10.2608596554018	8.01	5.11	12.47	1.13215970126233	1.1698546698093	1.20754963835627	1.1528322251929	1.19121548015254	1.22959873511218	1.14894576990478	1.18769615346006	1.22705715590867	0.797829354531189	9.90808618432601	-0.115547040816556	20.6781442570927	0.447763723153265	0.455649622823664	0.440449699816825	0.474266775545996	0.482297039681763	0.466818857014521	0.47188609685836	0.479895476733934	0.464433716350372	0.000807360652124844	0.000825933397051151	0.000824854529018759
220	9.86818893304458	0.24	0.797971346718295	0.767714852697937	0.828227840738652	0.3009002249539	9.91062498759806	9.58890611669452	10.2323438585016	8.02	5.14	12.45	1.12719549669951	1.16501420699581	1.20283291729211	1.14769956053329	1.18620620584379	1.22471285115429	1.14508281498175	1.18305552773273	1.22197710639469	0.797971346718295	9.85879306616683	0.0970353710712495	20.88185515243	0.447763723153265	0.455649622823664	0.440449699816825	0.474266775545996	0.482297039681763	0.466818857014521	0.47188609685836	0.479895476733934	0.464433716350372	0.000807360652124844	0.000825933397051151	0.000824854529018759
220	9.86818893304458	0.24	0.797997170891544	0.768000596165769	0.827993745617318	0.29961483041594	9.8251951106416	9.50527232779427	10.1451178934889	8.08	5.09	12.7	1.10877332308956	1.14609175383378	1.18341018457799	1.12842227851494	1.16640204207351	1.20438180563208	1.12147692057232	1.16068346726165	1.19801796465121	0.797997170891544	10.01372766765	-0.139646119662728	20.7395132590627	0.447763723153265	0.455649622823664	0.440449699816825	0.474266775545996	0.482297039681763	0.466818857014521	0.47188609685836	0.479895476733934	0.464433716350372	0.000807360652124844	0.000825933397051151	0.000824854529018759
220	9.86818893304458	0.24	0.798038555750612	0.767766533564029	0.828310577937196	0.296970739803114	9.93373287809298	9.60822649056238	10.2592392656236	7.99	5.15	12.25	1.13349507189441	1.17189548704891	1.21029590220341	1.15436044266879	1.19346773244495	1.2325750222211	1.15439147171324	1.19287323659996	1.23157162515276	0.798038555750612	9.77153666345896	-0.023702929561298	20.693757684109	0.447763723153265	0.455649622823664	0.440449699816825	0.474266775545996	0.482297039681763	0.466818857014521	0.47188609685836	0.479895476733934	0.464433716350372	0.000807360652124844	0.000825933397051151	0.000824854529018759
220	9.86818893304458	0.24	0.798122005507073	0.768206558940235	0.828037452073911	0.310123352653144	10.1945631007322	9.8707426498928	10.5183835515717	8.03	5.13	12.44	1.15844644804514	1.19645054402705	1.23445464000897	1.17940448753579	1.21809613480309	1.25678778207038	1.17655439568781	1.21568753065635	1.25419269533121	0.798122005507073	9.97127273235286	0.0240969557799776	20.8301576316987	0.447763723153265	0.455649622823664	0.440449699816825	0.474266775545996	0.482297039681763	0.466818857014521	0.47188609685836	0.479895476733934	0.464433716350372	0.000807360652124844	0.000825933397051151	0.000824854529018759
220	9.86818893304458	0.24	0.79812549203261	0.767903695264882	0.828347288800338	0.304340976227059	10.0142847327203	9.69184013874571	10.3367293266949	7.9	5.05	12.24	1.15459319561829	1.19300616248912	1.23141912935995	1.17654208809765	1.21568528799156	1.25482848788546	1.17367661159295	1.2122639707371	1.25181902331003	0.79812549203261	9.85207563325833	0.0141522589945444	20.7213531407133	0.447763723153265	0.455649622823664	0.440449699816825	0.474266775545996	0.482297039681763	0.466818857014521	0.47188609685836	0.479895476733934	0.464433716350372	0.000807360652124844	0.000825933397051151	0.000824854529018759
220	9.86818893304458	0.24	0.798131981787993	0.768099858326967	0.828164105249019	0.301615277825441	9.89686769151722	9.57614061235424	10.2175947706802	8.03	5.2	12.52	1.12422138070177	1.16187415276945	1.19952692483713	1.14458155727969	1.18291623871247	1.22125092014525	1.14342696349128	1.18126377711707	1.21958118368809	0.798131981787993	9.92716368416685	-0.092427876248983	20.7283522516328	0.447763723153265	0.455649622823664	0.440449699816825	0.474266775545996	0.482297039681763	0.466818857014521	0.47188609685836	0.479895476733934	0.464433716350372	0.000807360652124844	0.000825933397051151	0.000824854529018759
220	9.86818893304458	0.24	0.798161232539509	0.767872414526348	0.828450050552669	0.301672023787719	9.85223129973366	9.53299374974483	10.1714688497225	8	5.1	12.49	1.12333855608512	1.16095652352187	1.19857449095861	1.14393858160893	1.18224639547279	1.22055420933665	1.14048771896124	1.17848702511287	1.21669157698364	0.798161232539509	9.91418964824564	0.0750953432817382	20.8388198883507	0.447763723153265	0.455649622823664	0.440449699816825	0.474266775545996	0.482297039681763	0.466818857014521	0.47188609685836	0.479895476733934	0.464433716350372	0.000807360652124844	0.000825933397051151	0.000824854529018759
220	9.86818893304458	0.24	0.798175921934371	0.767935945195989	0.828415898672752	0.291486943920693	9.76799897194895	9.44366895225679	10.0923289916411	7.99	5.24	12.63	1.112987716299	1.15121177198851	1.18943582767802	1.1334086286262	1.17233401289157	1.21125939715695	1.13182354330816	1.17076647687203	1.20914529137648	0.798175921934371	9.99812472836189	-0.015967466812413	20.8531642525179	0.447763723153265	0.455649622823664	0.440449699816825	0.474266775545996	0.482297039681763	0.466818857014521	0.47188609685836	0.479895476733934	0.464433716350372	0.000807360652124844	0.000825933397051151	0.000824854529018759
220	9.86818893304458	0.24	0.798188469769501	0.767736066270898	0.828640873268105	0.296287862819542	9.80343311332819	9.48167022773725	10.1251959989191	7.96	5.12	12.29	1.12187136413996	1.15994235360883	1.19801334307771	1.1427259067533	1.18150460041856	1.22028329408382	1.14065421982964	1.18010235993179	1.21881190149853	0.798188469769501	9.85572518473546	-0.0782334223658197	20.6688591097054	0.447763723153265	0.455649622823664	0.440449699816825	0.474266775545996	0.482297039681763	0.466818857014521	0.47188609685836	0.479895476733934	0.464433716350372	0.000807360652124844	0.000825933397051151	0.000824854529018759
220	9.86818893304458	0.24	0.798233845200859	0.767933146666191	0.828534543735526	0.293081833923503	9.79023656108604	9.46641894256833	10.1140541796037	8.06	5.18	12.31	1.10709323808764	1.14496355610436	1.18283387412109	1.12688546776872	1.16543281822183	1.20398016867493	1.12643180274779	1.16527506413329	1.20406536765924	0.798233845200859	9.89017957125316	-0.0245270071865933	20.8061578770729	0.447763723153265	0.455649622823664	0.440449699816825	0.474266775545996	0.482297039681763	0.466818857014521	0.47188609685836	0.479895476733934	0.464433716350372	0.000807360652124844	0.000825933397051151	0.000824854529018759
220	9.86818893304458	0.24	0.798258610996524	0.768030740125587	0.828486481867461	0.304035605201734	9.98362922382681	9.6619397137253	10.3053187339283	8.24	5.28	12.67	1.10629536785488	1.14312892565562	1.17996248345637	1.12466863500653	1.16211392166132	1.19955920831612	1.123540472554	1.16115001802117	1.19847557391537	0.798258610996524	10.1213207534905	-0.172582328301325	20.8440366135863	0.447763723153265	0.455649622823664	0.440449699816825	0.474266775545996	0.482297039681763	0.466818857014521	0.47188609685836	0.479895476733934	0.464433716350372	0.000807360652124844	0.000825933397051151	0.000824854529018759
220	9.86818893304458	0.24	0.798293308016954	0.767806884372018	0.828779731661891	0.298622560996848	9.90802200083304	9.58463785959932	10.2314061420668	8.05	5.2	12.46	1.12178767034385	1.15963660608193	1.19748554182001	1.14189536240584	1.18042272844299	1.21895009448015	1.14169955940599	1.17931216600993	1.21744312392743	0.798293308016954	9.96949262740956	0.0519245425138386	20.928472170665	0.447763723153265	0.455649622823664	0.440449699816825	0.474266775545996	0.482297039681763	0.466818857014521	0.47188609685836	0.479895476733934	0.464433716350372	0.000807360652124844	0.000825933397051151	0.000824854529018759
220	9.86818893304458	0.24	0.798345016965616	0.768370343102293	0.828319690828938	0.303118139520533	10.0007035987978	9.67776397095202	10.3236432266436	7.99	5.18	12.4	1.14057928045915	1.17863954411775	1.21669980777635	1.1615065724206	1.20026516390556	1.23902375539051	1.1603640284648	1.19890453807424	1.23808923547714	0.798345016965616	9.85701456797639	-0.0163430693833015	20.7550671888344	0.447763723153265	0.455649622823664	0.440449699816825	0.474266775545996	0.482297039681763	0.466818857014521	0.47188609685836	0.479895476733934	0.464433716350372	0.000807360652124844	0.000825933397051151	0.000824854529018759
220	9.86818893304458	0.24	0.798399855026732	0.768395428915637	0.828404281137826	0.295117761417578	9.72450348839667	9.40443330839352	10.0445736683998	8.07	5.08	12.46	1.09819695299312	1.13557295268357	1.17294895237403	1.11773034778453	1.15577114640352	1.19381194502252	1.1140341087801	1.15172691180344	1.1899108617981	0.798399855026732	9.88308634806562	-0.0390325296595131	20.7482301395022	0.447763723153265	0.455649622823664	0.440449699816825	0.474266775545996	0.482297039681763	0.466818857014521	0.47188609685836	0.479895476733934	0.464433716350372	0.000807360652124844	0.000825933397051151	0.000824854529018759
220	9.86818893304458	0.24	0.798444736328157	0.768561619113235	0.82832785354308	0.298611329341692	9.81746755425792	9.49703039323824	10.1379047152776	8.19	5.17	12.57	1.09457134994491	1.13150303504929	1.16843472015368	1.11317736893276	1.15073683552835	1.18829630212395	1.10975207314098	1.14752246139986	1.18675029713199	0.798444736328157	9.99589738169797	-0.119397903181847	20.7831820783088	0.447763723153265	0.455649622823664	0.440449699816825	0.474266775545996	0.482297039681763	0.466818857014521	0.47188609685836	0.479895476733934	0.464433716350372	0.000807360652124844	0.000825933397051151	0.000824854529018759
220	9.86818893304458	0.24	0.798469286018371	0.768566116888998	0.828372455147743	0.300875952222075	9.90247101699963	9.58099829364146	10.2239437403578	8.02	5.19	12.37	1.12575000263832	1.16352246726852	1.20129493189872	1.14619630775528	1.1846548104357	1.22311331311613	1.14504428744992	1.18342733979562	1.22179096056471	0.798469286018371	9.98687065355616	-0.0764990137687735	20.7955672132206	0.447763723153265	0.455649622823664	0.440449699816825	0.474266775545996	0.482297039681763	0.466818857014521	0.47188609685836	0.479895476733934	0.464433716350372	0.000807360652124844	0.000825933397051151	0.000824854529018759
220	9.86818893304458	0.24	0.798574597498531	0.768012810060351	0.82913638493671	0.291798521951736	9.73397562202162	9.41101892655804	10.0569323174852	8.01	5.14	12.38	1.10757647418815	1.14558502999581	1.18359358580347	1.12780259039132	1.16650524316149	1.20520789593166	1.12584149220502	1.16474128753745	1.20192833584082	0.798574597498531	9.88494434073186	0.0273714256946701	20.8352769312566	0.447763723153265	0.455649622823664	0.440449699816825	0.474266775545996	0.482297039681763	0.466818857014521	0.47188609685836	0.479895476733934	0.464433716350372	0.000807360652124844	0.000825933397051151	0.000824854529018759
220	9.86818893304458	0.24	0.798596679252014	0.767952014603703	0.829241343900325	0.307796540975401	10.1670068804376	9.84229715199512	10.49171660888	8.04	5.18	12.27	1.15332837546554	1.19137812521593	1.22942787496632	1.17408559433826	1.21282015077548	1.25155470721269	1.17364003439437	1.21209037592808	1.25190472659022	0.798596679252014	9.86777050961731	-0.0926179141126032	20.6834728464252	0.447763723153265	0.455649622823664	0.440449699816825	0.474266775545996	0.482297039681763	0.466818857014521	0.47188609685836	0.479895476733934	0.464433716350372	0.000807360652124844	0.000825933397051151	0.000824854529018759
220	9.86818893304458	0.24	0.798647231143443	0.768326202895686	0.8289682593912	0.300700559647123	9.91586292379612	9.59382119120082	10.2379046563914	7.92	5.22	12.38	1.14026100078481	1.17853684739329	1.21681269400177	1.16177347390433	1.20077144300997	1.2397694121156	1.16188754603721	1.20110009186905	1.23910194030652	0.798647231143443	9.87985627858725	0.140248642448778	20.9348518358453	0.447763723153265	0.455649622823664	0.440449699816825	0.474266775545996	0.482297039681763	0.466818857014521	0.47188609685836	0.479895476733934	0.464433716350372	0.000807360652124844	0.000825933397051151	0.000824854529018759
220	9.86818893304458	0.24	0.798738428219062	0.768465123732931	0.829011732705193	0.291767668063759	9.75081070602997	9.42727129858421	10.0743501134757	8.03	5.18	12.47	1.10641811420939	1.14438985064518	1.18236158708097	1.12643599064299	1.16509473095027	1.20375347125755	1.12466674769369	1.16335282173829	1.20204233774061	0.798738428219062	9.93339987774086	0.0907044623708411	20.9171548351632	0.447763723153265	0.455649622823664	0.440449699816825	0.474266775545996	0.482297039681763	0.466818857014521	0.47188609685836	0.479895476733934	0.464433716350372	0.000807360652124844	0.000825933397051151	0.000824854529018759
220	9.86818893304458	0.24	0.798757911484493	0.7688464402847	0.828669382684286	0.311523788276669	10.2117607757591	9.88845261868548	10.5350689328327	7.94	5.11	12.4	1.17269365806761	1.21103549374423	1.24937732942086	1.19465874032285	1.23371873591162	1.2727787315004	1.19155431583221	1.23071740976839	1.26963535865143	0.798757911484493	9.88505937946469	-0.209495587665086	20.535095037917	0.447763723153265	0.455649622823664	0.440449699816825	0.474266775545996	0.482297039681763	0.466818857014521	0.47188609685836	0.479895476733934	0.464433716350372	0.000807360652124844	0.000825933397051151	0.000824854529018759
220	9.86818893304458	0.24	0.798797413822367	0.768494498392949	0.829100329251786	0.299685662821306	9.96775654789381	9.64324652456622	10.2922665712214	7.95	5.16	12.41	1.14220805711677	1.18064510861345	1.21908216011013	1.1635156269127	1.20266971078576	1.24182379465882	1.16197766764424	1.20122493105377	1.24015032743684	0.798797413822367	9.91335833334455	0.12748457289565	20.9374437277704	0.447763723153265	0.455649622823664	0.440449699816825	0.474266775545996	0.482297039681763	0.466818857014521	0.47188609685836	0.479895476733934	0.464433716350372	0.000807360652124844	0.000825933397051151	0.000824854529018759
220	9.86818893304458	0.24	0.798979339374632	0.768752379187431	0.829206299561833	0.303907039246298	9.98139998662223	9.65968457312978	10.3031154001147	8.1	5.2	12.64	1.12446092800085	1.16191105483151	1.19936118166217	1.14424754290815	1.18235666216743	1.22046578142671	1.14075783861112	1.17868791702328	1.2165742675253	0.798979339374632	10.0454150292382	0.0926400113247638	21.0336275396063	0.447763723153265	0.455649622823664	0.440449699816825	0.474266775545996	0.482297039681763	0.466818857014521	0.47188609685836	0.479895476733934	0.464433716350372	0.000807360652124844	0.000825933397051151	0.000824854529018759
220	9.86818893304458	0.24	0.799022805585126	0.76858789345474	0.829457717715513	0.297679888679586	9.93181272783465	9.60692111879283	10.2567043368765	8.01	5.18	12.26	1.13074859444725	1.16898880957227	1.20722902469729	1.15140499026479	1.19034377359821	1.22928255693163	1.15075564857933	1.1902340577533	1.22879804465688	0.799022805585126	9.91249934986286	0.0202302288843192	20.8440858546291	0.447763723153265	0.455649622823664	0.440449699816825	0.474266775545996	0.482297039681763	0.466818857014521	0.47188609685836	0.479895476733934	0.464433716350372	0.000807360652124844	0.000825933397051151	0.000824854529018759
220	9.86818893304458	0.24	0.799036288322931	0.768966889453156	0.829105687192707	0.297813416591125	9.80444770346735	9.48382487847782	10.1250705284569	7.96	5.17	12.49	1.12217510532699	1.16011285270351	1.19805060008003	1.14303829317006	1.18168136928369	1.22032444539733	1.14065421982964	1.1798884606617	1.21815655002663	0.799036288322931	9.88738999885206	-0.045038314689749	20.7385529223649	0.447763723153265	0.455649622823664	0.440449699816825	0.474266775545996	0.482297039681763	0.466818857014521	0.47188609685836	0.479895476733934	0.464433716350372	0.000807360652124844	0.000825933397051151	0.000824854529018759
220	9.86818893304458	0.24	0.799127356222204	0.768857283496543	0.829397428947866	0.30824182481756	10.0048616228858	9.68566402031736	10.3240592254543	7.92	5.1	12.2	1.15142466374122	1.18937064157335	1.22731661940548	1.17316305817742	1.21182543948723	1.25048782079703	1.17106640346757	1.20980927803688	1.24851333466241	0.799127356222204	9.82908594342019	0.14923793845801	20.8361355879931	0.447763723153265	0.455649622823664	0.440449699816825	0.474266775545996	0.482297039681763	0.466818857014521	0.47188609685836	0.479895476733934	0.464433716350372	0.000807360652124844	0.000825933397051151	0.000824854529018759
220	9.86818893304458	0.24	0.799149441384496	0.768990219023994	0.829308663744998	0.295412769833341	9.84540976412878	9.52158972900385	10.1692297992537	7.94	5.13	12.18	1.13006742973785	1.16849992737808	1.20693242501832	1.15128840886997	1.19044261143591	1.22959681400185	1.15027200264216	1.18951534901877	1.22921616405447	0.799149441384496	9.79012995718528	0.167730193463324	20.8526455764975	0.447763723153265	0.455649622823664	0.440449699816825	0.474266775545996	0.482297039681763	0.466818857014521	0.47188609685836	0.479895476733934	0.464433716350372	0.000807360652124844	0.000825933397051151	0.000824854529018759
220	9.86818893304458	0.24	0.799160792341454	0.768623601962137	0.829697982720771	0.309069629101776	10.1445200749916	9.8214939483471	10.4675462016361	8.08	5.23	12.41	1.14642282299645	1.18412834172476	1.22183386045307	1.16678516848856	1.20516039893571	1.24353562938286	1.16501750442107	1.20461735294379	1.24319352509583	0.799160792341454	9.92269578277166	0.0432082692096834	20.8975311258713	0.447763723153265	0.455649622823664	0.440449699816825	0.474266775545996	0.482297039681763	0.466818857014521	0.47188609685836	0.479895476733934	0.464433716350372	0.000807360652124844	0.000825933397051151	0.000824854529018759
220	9.86818893304458	0.24	0.799200924445254	0.768567576911698	0.829834271978811	0.299898657531406	9.98544657859728	9.66052552350922	10.3103676336853	8.01	5.17	12.44	1.1369702019833	1.17521093295938	1.21345166393547	1.15773489478993	1.19667402316467	1.23561315153942	1.15526945506357	1.19434509335446	1.2346445112367	0.799200924445254	9.90672312234652	0.0783913692369456	20.8839748164343	0.447763723153265	0.455649622823664	0.440449699816825	0.474266775545996	0.482297039681763	0.466818857014521	0.47188609685836	0.479895476733934	0.464433716350372	0.000807360652124844	0.000825933397051151	0.000824854529018759
220	9.86818893304458	0.24	0.799266773860146	0.769270275328744	0.829263272391547	0.299442134923929	9.93861503516657	9.61486592152609	10.262364148807	8.06	5.23	12.5	1.12486012895117	1.16273610898976	1.20061208902835	1.14499463955332	1.18354858328004	1.22210252700677	1.14322866638931	1.1827842031861	1.22089108009467	0.799266773860146	9.96796847822101	-0.0722906449176426	20.802020795293	0.447763723153265	0.455649622823664	0.440449699816825	0.474266775545996	0.482297039681763	0.466818857014521	0.47188609685836	0.479895476733934	0.464433716350372	0.000807360652124844	0.000825933397051151	0.000824854529018759
220	9.86818893304458	0.24	0.799289576666527	0.769044995528984	0.82953415780407	0.300563236779145	9.96479341003884	9.64105683671037	10.2885299833673	7.95	5.18	12.4	1.14241534639077	1.180776455118	1.21913756384523	1.16375550299186	1.20283319178799	1.24191088058411	1.16283227005278	1.20093986468095	1.23962774654461	0.799289576666527	9.89798416591985	0.177116871399666	20.9561173201751	0.447763723153265	0.455649622823664	0.440449699816825	0.474266775545996	0.482297039681763	0.466818857014521	0.47188609685836	0.479895476733934	0.464433716350372	0.000807360652124844	0.000825933397051151	0.000824854529018759
220	9.86818893304458	0.24	0.799386605788112	0.769126840092348	0.829646371483877	0.2967334525922	9.81406884766221	9.49230074243692	10.1358369528875	8.03	5.18	12.54	1.11366082345758	1.1514114745116	1.18916212556563	1.13378602955838	1.17221888080918	1.21065173205997	1.13140527760401	1.16953544440352	1.20766257534622	0.799386605788112	9.93898756508496	0.045729088663353	20.8890120882721	0.447763723153265	0.455649622823664	0.440449699816825	0.474266775545996	0.482297039681763	0.466818857014521	0.47188609685836	0.479895476733934	0.464433716350372	0.000807360652124844	0.000825933397051151	0.000824854529018759
220	9.86818893304458	0.24	0.799388939983998	0.768763822376564	0.830014057591432	0.293030271213	9.85507596969297	9.52907318481405	10.1810787545719	8.08	5.17	12.45	1.11185449313333	1.14989257449881	1.18793065586429	1.13157650271593	1.17028930133068	1.20900209994544	1.12993256809027	1.16876054257639	1.20708993084631	0.799388939983998	9.95177798991087	0.0943711342381425	20.9578098725158	0.447763723153265	0.455649622823664	0.440449699816825	0.474266775545996	0.482297039681763	0.466818857014521	0.47188609685836	0.479895476733934	0.464433716350372	0.000807360652124844	0.000825933397051151	0.000824854529018759
220	9.86818893304458	0.24	0.799438810226534	0.769037461173118	0.829840159279951	0.298786627533114	9.87116576002239	9.54911069828831	10.1932208217565	7.92	5.1	12.41	1.13608103867412	1.17439671650061	1.2127123943271	1.15758474825633	1.19662566414276	1.2356665800292	1.1545561900222	1.19323482848775	1.23309539001331	0.799438810226534	9.83031940504557	0.0461703519937041	20.7881466480457	0.447763723153265	0.455649622823664	0.440449699816825	0.474266775545996	0.482297039681763	0.466818857014521	0.47188609685836	0.479895476733934	0.464433716350372	0.000807360652124844	0.000825933397051151	0.000824854529018759
220	9.86818893304458	0.24	0.7995308270766	0.76926070122638	0.82980095292682	0.295564094525893	9.75671378207437	9.4359276110874	10.0774999530613	7.91	5.16	12.38	1.12366291287094	1.16186324018973	1.20006356750852	1.14499638791439	1.18392197342242	1.22284755893045	1.14367343121921	1.18192924111217	1.22243348894084	0.7995308270766	9.91488413983737	-0.00553042855526704	20.7753171889557	0.447763723153265	0.455649622823664	0.440449699816825	0.474266775545996	0.482297039681763	0.466818857014521	0.47188609685836	0.479895476733934	0.464433716350372	0.000807360652124844	0.000825933397051151	0.000824854529018759
220	9.86818893304458	0.24	0.799551347549558	0.769465233996875	0.829637461102242	0.304796703704749	10.0465560155988	9.72342015578029	10.3696918754172	8.09	5.2	12.53	1.13382951679337	1.17150977434953	1.2091900319057	1.15389888845317	1.19224610614922	1.23059332384528	1.15110230229042	1.18955194329978	1.22882010918845	0.799551347549558	9.96094064654378	0.0388907408221912	20.8943858477465	0.447763723153265	0.455649622823664	0.440449699816825	0.474266775545996	0.482297039681763	0.466818857014521	0.47188609685836	0.479895476733934	0.464433716350372	0.000807360652124844	0.000825933397051151	0.000824854529018759
220	9.86818893304458	0.24	0.799680094320407	0.769200615448935	0.830159573191878	0.303156095534788	9.97112426505083	9.64916872931536	10.2930798007863	8.03	5.17	12.31	1.13305954453899	1.17086537039982	1.20867119626065	1.15359592270649	1.1920869682811	1.23057801385572	1.1524091601326	1.19227830483281	1.22970516631872	0.799680094320407	9.86979225292241	0.0428280071162204	20.8142081827676	0.447763723153265	0.455649622823664	0.440449699816825	0.474266775545996	0.482297039681763	0.466818857014521	0.47188609685836	0.479895476733934	0.464433716350372	0.000807360652124844	0.000825933397051151	0.000824854529018759
220	9.86818893304458	0.24	0.799713699436771	0.769319084368867	0.830108314504675	0.301075245576542	9.95262502330349	9.62967709989022	10.2755729467167	8.09	5.13	12.47	1.12213086617637	1.15976347101561	1.19739607585484	1.14194677626905	1.18024394202228	1.21854110777551	1.13896858163265	1.17746358727895	1.21466742171251	0.799713699436771	9.92067747593255	-0.00145391021315047	20.8068527164761	0.447763723153265	0.455649622823664	0.440449699816825	0.474266775545996	0.482297039681763	0.466818857014521	0.47188609685836	0.479895476733934	0.464433716350372	0.000807360652124844	0.000825933397051151	0.000824854529018759
220	9.86818893304458	0.24	0.799937273931723	0.769814810414861	0.830059737448585	0.311367147336162	10.1170067397618	9.79658152639649	10.4374319531272	8.07	5.18	12.45	1.1444129860352	1.1818442853349	1.21927558463459	1.16479406155749	1.20289198221436	1.24098990287123	1.16257471160426	1.20093234579803	1.23926387740738	0.799937273931723	9.98086641107868	-0.17784665832427	20.6986875258918	0.447763723153265	0.455649622823664	0.440449699816825	0.474266775545996	0.482297039681763	0.466818857014521	0.47188609685836	0.479895476733934	0.464433716350372	0.000807360652124844	0.000825933397051151	0.000824854529018759
220	9.86818893304458	0.24	0.799937462246444	0.769390058125795	0.830484866367094	0.31161308104069	10.278545001253	9.9531901596547	10.6038998428514	7.9	5.15	12.26	1.18645385186212	1.22523724681835	1.26402064177458	1.20905338189135	1.24857552155103	1.2880976612107	1.20835927919692	1.24763804005284	1.28796542407128	0.799937462246444	9.80723821402811	0.0370726670528246	20.7578703401037	0.447763723153265	0.455649622823664	0.440449699816825	0.474266775545996	0.482297039681763	0.466818857014521	0.47188609685836	0.479895476733934	0.464433716350372	0.000807360652124844	0.000825933397051151	0.000824854529018759
220	9.86818893304458	0.24	0.800072544964962	0.769465405446343	0.830679684483581	0.293600175872127	9.76925344480381	9.44653359399851	10.0919732956091	7.91	5.06	12.25	1.12426547541047	1.16267350973118	1.20108154405189	1.14556955035915	1.18470539110966	1.22384123186016	1.14236970234881	1.18153003573975	1.22072912760527	0.800072544964962	9.76855457181293	0.0157068646575429	20.6822165503435	0.447763723153265	0.455649622823664	0.440449699816825	0.474266775545996	0.482297039681763	0.466818857014521	0.47188609685836	0.479895476733934	0.464433716350372	0.000807360652124844	0.000825933397051151	0.000824854529018759
220	9.86818893304458	0.24	0.800121023445342	0.769679914083977	0.830562132806706	0.293780299326817	9.84367966764243	9.51864235393099	10.1687169813539	8.03	5.21	12.42	1.11682053943221	1.15495710707885	1.19309367472548	1.13700706234563	1.1758329481678	1.21465883398997	1.1363902814915	1.17436173715865	1.21429539917298	0.800121023445342	9.92319703938403	0.010608256014246	20.847279877788	0.447763723153265	0.455649622823664	0.440449699816825	0.474266775545996	0.482297039681763	0.466818857014521	0.47188609685836	0.479895476733934	0.464433716350372	0.000807360652124844	0.000825933397051151	0.000824854529018759
220	9.86818893304458	0.24	0.800214208948483	0.769686181703452	0.830742236193514	0.304001742363598	10.0633559341018	9.73907154580795	10.3876403223957	7.99	5.13	12.44	1.1491242330144	1.18738692029665	1.2256496075789	1.17028914121753	1.20925656193127	1.24822398264501	1.16690807229062	1.20672112307733	1.24459234454095	0.800214208948483	9.85624095016107	-0.103460445773265	20.6848295873136	0.447763723153265	0.455649622823664	0.440449699816825	0.474266775545996	0.482297039681763	0.466818857014521	0.47188609685836	0.479895476733934	0.464433716350372	0.000807360652124844	0.000825933397051151	0.000824854529018759
220	9.86818893304458	0.24	0.800217936504075	0.769812187792542	0.830623685215608	0.294459059289447	9.87108479847532	9.54567494420194	10.1964946527487	7.98	5.14	12.41	1.12671769718198	1.16512724326336	1.20353678934474	1.14749519914275	1.18661304546741	1.22573089179207	1.14511626073129	1.1839720830173	1.22359977451662	0.800217936504075	9.90583937607193	-0.0137375406364658	20.828922812723	0.447763723153265	0.455649622823664	0.440449699816825	0.474266775545996	0.482297039681763	0.466818857014521	0.47188609685836	0.479895476733934	0.464433716350372	0.000807360652124844	0.000825933397051151	0.000824854529018759
220	9.86818893304458	0.24	0.800286679868952	0.770002901763451	0.830570457974452	0.300193954488962	9.90211381662859	9.58013080677222	10.2240968264849	8.01	5.19	12.55	1.12739084969562	1.16528184579903	1.20317284190243	1.14797341462138	1.1865561795888	1.22513894455622	1.14635941912851	1.18400311531949	1.22245849302038	0.800286679868952	9.97095512677492	0.117504658462301	20.9485774194791	0.447763723153265	0.455649622823664	0.440449699816825	0.474266775545996	0.482297039681763	0.466818857014521	0.47188609685836	0.479895476733934	0.464433716350372	0.000807360652124844	0.000825933397051151	0.000824854529018759
220	9.86818893304458	0.24	0.80043849131508	0.770024401515668	0.830852581114493	0.307073132917741	10.036033245481	9.71496152919776	10.3571049617643	7.92	5.1	12.33	1.15551511409586	1.19370396535986	1.23189281662387	1.17736828025445	1.2162793611993	1.25519044214416	1.17541513498348	1.2142936652061	1.2519566161491	0.80043849131508	9.8231585423355	-0.257136598006304	20.4341564808951	0.447763723153265	0.455649622823664	0.440449699816825	0.474266775545996	0.482297039681763	0.466818857014521	0.47188609685836	0.479895476733934	0.464433716350372	0.000807360652124844	0.000825933397051151	0.000824854529018759
220	9.86818893304458	0.24	0.800463535785876	0.770265922536815	0.830661149034937	0.303496106336247	9.96162676075891	9.6402365488418	10.283016972676	8	5.21	12.27	1.13538629929583	1.17323827953405	1.21109025977226	1.15617121962288	1.19471613617182	1.23326105272075	1.1564329267526	1.19474008673327	1.23282744336152	0.800463535785876	9.88217744439259	0.16037199762952	20.9454805194187	0.447763723153265	0.455649622823664	0.440449699816825	0.474266775545996	0.482297039681763	0.466818857014521	0.47188609685836	0.479895476733934	0.464433716350372	0.000807360652124844	0.000825933397051151	0.000824854529018759
220	9.86818893304458	0.24	0.800485105738985	0.770355801237605	0.830614410240364	0.306621213626965	10.0484398545878	9.72662952411169	10.3702501850639	8.01	5.14	12.49	1.14481193386463	1.18268860078781	1.220565267711	1.16572361728046	1.20429215755342	1.24286069782638	1.16200013983396	1.20138662133472	1.23887248411691	0.800485105738985	9.92273023700051	0.0241400220372544	20.8506982755479	0.447763723153265	0.455649622823664	0.440449699816825	0.474266775545996	0.482297039681763	0.466818857014521	0.47188609685836	0.479895476733934	0.464433716350372	0.000807360652124844	0.000825933397051151	0.000824854529018759
220	9.86818893304458	0.24	0.800522032274731	0.770018625290159	0.831025439259302	0.294673544789093	9.81892508507037	9.49540173768609	10.1424484324546	7.98	5.24	12.35	1.12070339652702	1.15888753283696	1.19707166914689	1.14136506721663	1.1802531793086	1.21914129140057	1.14207564656915	1.18200348714388	1.21955483787755	0.800522032274731	9.89743299898439	-0.135235150073652	20.7083633975061	0.447763723153265	0.455649622823664	0.440449699816825	0.474266775545996	0.482297039681763	0.466818857014521	0.47188609685836	0.479895476733934	0.464433716350372	0.000807360652124844	0.000825933397051151	0.000824854529018759
220	9.86818893304458	0.24	0.800535542779212	0.770308377101513	0.830762708456911	0.294002730567926	9.78950419793194	9.46642894461792	10.112579451246	7.95	5.14	12.6	1.1212616140367	1.15952861863849	1.19779562324027	1.14217824723458	1.18115910566746	1.22013996410034	1.13787621938029	1.17679567516676	1.21511779489324	0.800535542779212	9.94389769870198	0.0130758448565989	20.8359720227454	0.447763723153265	0.455649622823664	0.440449699816825	0.474266775545996	0.482297039681763	0.466818857014521	0.47188609685836	0.479895476733934	0.464433716350372	0.000807360652124844	0.000825933397051151	0.000824854529018759
220	9.86818893304458	0.24	0.800812183975439	0.770254741257277	0.8313696266936	0.303682322929227	10.1606007021202	9.83293536095721	10.4882660432833	8.06	5.25	12.26	1.14947722956195	1.18778154406798	1.22608585857401	1.1699980759688	1.20898621172372	1.24797434747865	1.17106193153889	1.2098560579036	1.24882142323429	0.800812183975439	9.88549405852719	0.0142312433398596	20.8572327211268	0.447763723153265	0.455649622823664	0.440449699816825	0.474266775545996	0.482297039681763	0.466818857014521	0.47188609685836	0.479895476733934	0.464433716350372	0.000807360652124844	0.000825933397051151	0.000824854529018759
220	9.86818893304458	0.24	0.800825464270248	0.770145858342225	0.831505070198272	0.297249049270037	10.0115590884493	9.68372103185919	10.3393971450394	8.13	5.24	12.38	1.12379717800166	1.16184283024891	1.19988848249617	1.14336376899685	1.18207183945554	1.22077990991423	1.14404019669076	1.18269541136448	1.22092203953633	0.800825464270248	9.95315222137383	0.20641737265445	21.1018953639184	0.447763723153265	0.455649622823664	0.440449699816825	0.474266775545996	0.482297039681763	0.466818857014521	0.47188609685836	0.479895476733934	0.464433716350372	0.000807360652124844	0.000825933397051151	0.000824854529018759
220	9.86818893304458	0.24	0.800881123488485	0.770338876836542	0.831423370140427	0.293121553812345	9.76249146103594	9.43962247664838	10.0853604454235	7.91	5.14	12.5	1.12330501125682	1.16172607619233	1.20014714112783	1.14458235690612	1.18373118346528	1.22288001002443	1.14118859402003	1.1803836709967	1.21949523081039	0.800881123488485	9.86155155958932	-0.230027650375999	20.5130556344414	0.447763723153265	0.455649622823664	0.440449699816825	0.474266775545996	0.482297039681763	0.466818857014521	0.47188609685836	0.479895476733934	0.464433716350372	0.000807360652124844	0.000825933397051151	0.000824854529018759
220	9.86818893304458	0.24	0.801056710438487	0.77043114019388	0.831682280683094	0.296893492814739	10.0291050496743	9.70041272166047	10.3577973776881	8	5.18	12.29	1.1428392402668	1.18156362253871	1.22028800481061	1.1637829616883	1.20321700866714	1.24265105564599	1.16342902249571	1.20317419358802	1.24178687384244	0.801056710438487	9.90223238535708	0.245152840222134	21.0394016691668	0.447763723153265	0.455649622823664	0.440449699816825	0.474266775545996	0.482297039681763	0.466818857014521	0.47188609685836	0.479895476733934	0.464433716350372	0.000807360652124844	0.000825933397051151	0.000824854529018759
220	9.86818893304458	0.24	0.80111891578634	0.771135943732067	0.831101887840612	0.312499270530787	10.1810808223578	9.85947557164835	10.5026860730672	7.95	5.14	12.48	1.168763761983	1.20688755061265	1.24501133924229	1.19062485251527	1.2294617258775	1.26829859923972	1.18779072103589	1.22647640399172	1.26485438728933	0.80111891578634	9.94021107785675	0.0343661412297285	20.8546520751737	0.447763723153265	0.455649622823664	0.440449699816825	0.474266775545996	0.482297039681763	0.466818857014521	0.47188609685836	0.479895476733934	0.464433716350372	0.000807360652124844	0.000825933397051151	0.000824854529018759
220	9.86818893304458	0.24	0.801282030726011	0.770934221568909	0.831629839883113	0.297562608901222	9.91366036270123	9.5892715742319	10.2380491511706	8.04	5.16	12.42	1.12407487308349	1.16210041896627	1.20012596484905	1.14432970120274	1.18304043355703	1.22175116591131	1.14226234864756	1.18019946487042	1.21906854390448	0.801282030726011	9.93007786480291	-0.202867223512275	20.6202357630363	0.447763723153265	0.455649622823664	0.440449699816825	0.474266775545996	0.482297039681763	0.466818857014521	0.47188609685836	0.479895476733934	0.464433716350372	0.000807360652124844	0.000825933397051151	0.000824854529018759
220	9.86818893304458	0.24	0.801319519347169	0.770574659902345	0.832064378791992	0.296663683989164	9.95460013823845	9.62816994958766	10.2810303268892	8.06	5.18	12.43	1.12580790448905	1.16397691153515	1.20214591858126	1.145922451129	1.18477341490091	1.22362437867282	1.14366115244409	1.18503324123396	1.22136639239014	0.801319519347169	9.872530283303	0.0297585691948232	20.8411299406573	0.447763723153265	0.455649622823664	0.440449699816825	0.474266775545996	0.482297039681763	0.466818857014521	0.47188609685836	0.479895476733934	0.464433716350372	0.000807360652124844	0.000825933397051151	0.000824854529018759
220	9.86818893304458	0.24	0.801330502910267	0.771026920273778	0.831634085546757	0.296812887513997	9.88595944120284	9.5618959797125	10.2100229026932	8.05	5.17	12.36	1.11974188453374	1.15769120251917	1.1956405205046	1.13985033369127	1.17848114974497	1.21711196579867	1.13858855397123	1.17717097174695	1.2156025033953	0.801330502910267	9.91531724271319	-0.0626905723836283	20.752943476014	0.447763723153265	0.455649622823664	0.440449699816825	0.474266775545996	0.482297039681763	0.466818857014521	0.47188609685836	0.479895476733934	0.464433716350372	0.000807360652124844	0.000825933397051151	0.000824854529018759
220	9.86818893304458	0.24	0.801349395392844	0.771143020510249	0.831555770275438	0.304969557782053	10.0460135363822	9.72302686900069	10.3690002037636	7.96	5.13	12.31	1.15023713047403	1.18844655460457	1.2266559787351	1.17160719763718	1.21052650839744	1.2494458191577	1.16971307828458	1.20839183558132	1.24817482747953	0.801349395392844	9.82478968169381	-0.0318957419084459	20.6942987533452	0.447763723153265	0.455649622823664	0.440449699816825	0.474266775545996	0.482297039681763	0.466818857014521	0.47188609685836	0.479895476733934	0.464433716350372	0.000807360652124844	0.000825933397051151	0.000824854529018759
220	9.86818893304458	0.24	0.801478009932877	0.770835243438063	0.832120776427691	0.295022789479981	9.86884648535233	9.54395126844974	10.1937417022549	7.97	5.15	12.35	1.12823423783225	1.16664159104551	1.20504894425876	1.149145287635	1.18826449486659	1.22738370209819	1.1469450280985	1.1869604747724	1.22524133121373	0.801478009932877	9.88625107726833	0.0171696334547043	20.8033264386284	0.447763723153265	0.455649622823664	0.440449699816825	0.474266775545996	0.482297039681763	0.466818857014521	0.47188609685836	0.479895476733934	0.464433716350372	0.000807360652124844	0.000825933397051151	0.000824854529018759
220	9.86818893304458	0.24	0.801496145726411	0.771036278367208	0.831956013085615	0.302157456029752	9.89938081061633	9.57898467994338	10.2197769412893	8.01	5.2	12.43	1.12719033240862	1.16489238884805	1.20259444528748	1.14776522682108	1.18615546857232	1.22454571032356	1.14607187282834	1.18473063672552	1.22283332643513	0.801496145726411	9.928059291623	0.182959530058067	21.0224040374968	0.447763723153265	0.455649622823664	0.440449699816825	0.474266775545996	0.482297039681763	0.466818857014521	0.47188609685836	0.479895476733934	0.464433716350372	0.000807360652124844	0.000825933397051151	0.000824854529018759
220	9.86818893304458	0.24	0.801693680675824	0.771306586987807	0.832080774363842	0.300418273097618	9.97281806775775	9.6487090459103	10.2969270896052	8.09	5.24	12.58	1.12504351651831	1.16283476423233	1.20062601194636	1.14495289069321	1.18341291261928	1.22187293454535	1.1434470642446	1.18198634182187	1.22043063013792	0.801693680675824	9.92505204407583	-0.00294392694902915	20.8664347750869	0.447763723153265	0.455649622823664	0.440449699816825	0.474266775545996	0.482297039681763	0.466818857014521	0.47188609685836	0.479895476733934	0.464433716350372	0.000807360652124844	0.000825933397051151	0.000824854529018759
220	9.86818893304458	0.24	0.801727871254054	0.771550285244759	0.831905457263349	0.320389853600409	10.3081153080562	9.98838265898684	10.6278479571256	7.93	5.1	12.27	1.18596246054769	1.22392565560676	1.26188885066583	1.20826352398515	1.246940586177	1.28561764836886	1.20683241594019	1.24543184014832	1.28318777828048	0.801727871254054	9.83711088497845	0.186691404525155	20.8896966892455	0.447763723153265	0.455649622823664	0.440449699816825	0.474266775545996	0.482297039681763	0.466818857014521	0.47188609685836	0.479895476733934	0.464433716350372	0.000807360652124844	0.000825933397051151	0.000824854529018759
220	9.86818893304458	0.24	0.801805503348082	0.771731358023401	0.831879648672763	0.308115131013455	10.0844779010087	9.76264459255432	10.4063112094631	8.12	5.15	12.54	1.13446097099588	1.17185937510109	1.20925777920631	1.1543039041626	1.19235644627007	1.23040898837754	1.15117833758999	1.18781895332508	1.22713915971957	0.801805503348082	9.94844612704757	0.0729927743308854	20.9368617202731	0.447763723153265	0.455649622823664	0.440449699816825	0.474266775545996	0.482297039681763	0.466818857014521	0.47188609685836	0.479895476733934	0.464433716350372	0.000807360652124844	0.000825933397051151	0.000824854529018759
220	9.86818893304458	0.24	0.801817588075872	0.771610831319559	0.832024344832185	0.305999125946283	9.98626248960295	9.66597493699522	10.3065500422107	8.07	5.19	12.56	1.12856269899959	1.16595826304595	1.20335382709232	1.14862556526956	1.18668592374977	1.22474628222999	1.14672100088069	1.18332732086591	1.22189579909212	0.801817588075872	9.99962133932569	-0.0431968405448926	20.8350759802593	0.447763723153265	0.455649622823664	0.440449699816825	0.474266775545996	0.482297039681763	0.466818857014521	0.47188609685836	0.479895476733934	0.464433716350372	0.000807360652124844	0.000825933397051151	0.000824854529018759
220	9.86818893304458	0.24	0.801824792920326	0.771534558907207	0.832115026933445	0.300318211531347	10.007266879859	9.68196085974174	10.3325728999763	8.07	5.17	12.38	1.13040200640511	1.16838259558155	1.20636318475799	1.15049592631179	1.18915165487457	1.22780738343735	1.14843882448481	1.18772109239194	1.22642609400787	0.801824792920326	9.94068854347179	-0.0584961898523371	20.7964326402591	0.447763723153265	0.455649622823664	0.440449699816825	0.474266775545996	0.482297039681763	0.466818857014521	0.47188609685836	0.479895476733934	0.464433716350372	0.000807360652124844	0.000825933397051151	0.000824854529018759
220	9.86818893304458	0.24	0.801837044614417	0.771611767984682	0.832062321244152	0.304648051979172	10.0181469742597	9.69581179843678	10.3404821500827	7.91	5.23	12.46	1.15488064903087	1.19327440757308	1.23166816611529	1.17682351314472	1.21594675748031	1.2550700018159	1.17665907251935	1.21546738686864	1.25361395955866	0.801837044614417	9.89836413028532	0.051814089344871	20.8664499762466	0.447763723153265	0.455649622823664	0.440449699816825	0.474266775545996	0.482297039681763	0.466818857014521	0.47188609685836	0.479895476733934	0.464433716350372	0.000807360652124844	0.000825933397051151	0.000824854529018759
220	9.86818893304458	0.24	0.80193654002058	0.771459617623928	0.832413462417232	0.310636675350904	10.0827246596115	9.76284045343001	10.402608865793	8.03	5.13	12.52	1.14640821394855	1.18397083552658	1.22153345710461	1.16718657542538	1.20543001010268	1.24367344477998	1.16382973607538	1.20134766779924	1.24037636012443	0.80193654002058	9.90387588321996	-0.162260341127271	20.6401567517516	0.447763723153265	0.455649622823664	0.440449699816825	0.474266775545996	0.482297039681763	0.466818857014521	0.47188609685836	0.479895476733934	0.464433716350372	0.000807360652124844	0.000825933397051151	0.000824854529018759
220	9.86818893304458	0.24	0.801985568589458	0.771919545160196	0.832051592018721	0.311337759485252	10.1155167934061	9.79511681287695	10.4359167739352	7.92	5.08	12.32	1.1642016133969	1.20228285136376	1.24036408933062	1.18616673754566	1.22496645855708	1.2637661795685	1.18355792777666	1.22146402894206	1.26122207405341	0.801985568589458	9.85756592666186	0.0463287840095013	20.7626859632539	0.447763723153265	0.455649622823664	0.440449699816825	0.474266775545996	0.482297039681763	0.466818857014521	0.47188609685836	0.479895476733934	0.464433716350372	0.000807360652124844	0.000825933397051151	0.000824854529018759
220	9.86818893304458	0.24	0.802002487702708	0.771916000843201	0.832088974562214	0.315173705242174	10.1482293659301	9.82964631484829	10.4668124170118	8.02	5.15	12.58	1.15486435591417	1.19229400478536	1.22972365365655	1.17583326722618	1.21394252750246	1.25205178777874	1.17228645796837	1.20955408957662	1.24888347401063	0.802002487702708	9.97116601775943	0.144945060279903	20.9390657095541	0.447763723153265	0.455649622823664	0.440449699816825	0.474266775545996	0.482297039681763	0.466818857014521	0.47188609685836	0.479895476733934	0.464433716350372	0.000807360652124844	0.000825933397051151	0.000824854529018759
220	9.86818893304458	0.24	0.802012471214753	0.771338658768741	0.832686283660765	0.294657010313161	9.7832025600541	9.46084341028739	10.1055617098208	8.12	5.19	12.44	1.09842657892284	1.13585324827006	1.17327991761729	1.11758120303966	1.15566052755479	1.19373985206992	1.11671129938424	1.15362147603554	1.19247691387358	0.802012471214753	9.9459369596587	0.0188518062076737	20.8855887138183	0.447763723153265	0.455649622823664	0.440449699816825	0.474266775545996	0.482297039681763	0.466818857014521	0.47188609685836	0.479895476733934	0.464433716350372	0.000807360652124844	0.000825933397051151	0.000824854529018759
220	9.86818893304458	0.24	0.802052983599086	0.772041145670584	0.832064821527589	0.314288483939458	10.1855317874965	9.86512082693012	10.5059427480628	7.95	5.17	12.48	1.16821590984004	1.20615859583319	1.24410128182635	1.18999189735319	1.22864184940003	1.26729180144687	1.18682287936805	1.22553830169768	1.26467955279116	0.802052983599086	9.92416256366362	-0.0210560233951162	20.7731447028373	0.447763723153265	0.455649622823664	0.440449699816825	0.474266775545996	0.482297039681763	0.466818857014521	0.47188609685836	0.479895476733934	0.464433716350372	0.000807360652124844	0.000825933397051151	0.000824854529018759
220	9.86818893304458	0.24	0.802179979090483	0.771905888309862	0.832454069871104	0.29583285558222	9.93882942655121	9.61226634841834	10.2653925046841	7.99	5.19	12.35	1.13316962546402	1.17166745183762	1.21016527821122	1.15397991512904	1.19318474149656	1.23238956786407	1.15329940936807	1.19230753658848	1.231066755053	0.802179979090483	9.93610523097962	-0.0353336494104147	20.7914345432765	0.447763723153265	0.455649622823664	0.440449699816825	0.474266775545996	0.482297039681763	0.466818857014521	0.47188609685836	0.479895476733934	0.464433716350372	0.000807360652124844	0.000825933397051151	0.000824854529018759
220	9.86818893304458	0.24	0.802235249652474	0.771686620551397	0.83278387875355	0.298561905459922	9.77126084752751	9.45229421582789	10.0902274792271	7.93	5.14	12.53	1.12228212678606	1.1601534140761	1.19802470136614	1.14338398700383	1.18196735425273	1.22055072150162	1.13919806559411	1.17804685623271	1.21711980658444	0.802235249652474	9.83172103293911	0.238368534820683	20.9676579661055	0.447763723153265	0.455649622823664	0.440449699816825	0.474266775545996	0.482297039681763	0.466818857014521	0.47188609685836	0.479895476733934	0.464433716350372	0.000807360652124844	0.000825933397051151	0.000824854529018759
220	9.86818893304458	0.24	0.802287051818232	0.771825153396122	0.832748950240341	0.295872056785391	9.91755500898716	9.59172160892264	10.2433884090517	8.03	5.16	12.36	1.12541529989282	1.16364596468897	1.20187662948512	1.14575841436601	1.18468014031124	1.22360186625647	1.14378631692668	1.18357253472185	1.22221915674615	0.802287051818232	9.9231777814233	0.0301787725296766	20.8427425949089	0.447763723153265	0.455649622823664	0.440449699816825	0.474266775545996	0.482297039681763	0.466818857014521	0.47188609685836	0.479895476733934	0.464433716350372	0.000807360652124844	0.000825933397051151	0.000824854529018759
220	9.86818893304458	0.24	0.802311867224979	0.771871183400659	0.8327525510493	0.296577624161324	9.91236420675871	9.58725196902973	10.2374764444877	7.98	5.21	12.3	1.1321361411918	1.17052788425496	1.20891962731811	1.15304489140617	1.19214566877783	1.23124644614948	1.1525736646501	1.19275277085933	1.23079217643478	0.802311867224979	9.89066317001851	0.102569169666152	20.9074144680055	0.447763723153265	0.455649622823664	0.440449699816825	0.474266775545996	0.482297039681763	0.466818857014521	0.47188609685836	0.479895476733934	0.464433716350372	0.000807360652124844	0.000825933397051151	0.000824854529018759
220	9.86818893304458	0.24	0.802341578252231	0.771550906168714	0.833132250335749	0.301340635841163	10.010739918269	9.68611097481526	10.3353688617227	7.97	5.12	12.43	1.14482903742834	1.18319785663987	1.2215666758514	1.16603473750944	1.20511426342569	1.24419378934195	1.16287086002848	1.20211505142219	1.2410731944459	0.802341578252231	9.87715368767816	-0.0268336944753286	20.7399633239201	0.447763723153265	0.455649622823664	0.440449699816825	0.474266775545996	0.482297039681763	0.466818857014521	0.47188609685836	0.479895476733934	0.464433716350372	0.000807360652124844	0.000825933397051151	0.000824854529018759
220	9.86818893304458	0.24	0.802342563923998	0.771610744550045	0.833074383297952	0.29061057167299	9.82460471531592	9.49770171581987	10.151507714812	8.05	5.23	12.33	1.11225004514234	1.15053276730248	1.18881548946263	1.13222551089059	1.17119577198013	1.21016603306967	1.13219705174056	1.1715969153906	1.21072191819126	0.802342563923998	9.89869727065242	-0.116093764463436	20.7110893149062	0.447763723153265	0.455649622823664	0.440449699816825	0.474266775545996	0.482297039681763	0.466818857014521	0.47188609685836	0.479895476733934	0.464433716350372	0.000807360652124844	0.000825933397051151	0.000824854529018759
220	9.86818893304458	0.24	0.802352067838126	0.771675554382715	0.833028581293537	0.300933129629567	9.89365494606411	9.5725120739228	10.2147978182054	7.99	5.14	12.53	1.12823721362562	1.16608781506048	1.20393841649534	1.14894187626604	1.18748708688768	1.22603229750931	1.14602980572587	1.18448713006011	1.22207136301735	0.802352067838126	9.89176296128704	0.107673577512944	20.8873475088068	0.447763723153265	0.455649622823664	0.440449699816825	0.474266775545996	0.482297039681763	0.466818857014521	0.47188609685836	0.479895476733934	0.464433716350372	0.000807360652124844	0.000825933397051151	0.000824854529018759
220	9.86818893304458	0.24	0.802391156319664	0.772333551737754	0.832448760901574	0.308365150852656	10.0734500646235	9.75215711619495	10.394743013052	8.06	5.19	12.53	1.14040114037506	1.1779726069149	1.21554407345473	1.16078222115353	1.19902515939521	1.23726809763689	1.15894165918951	1.1966331299453	1.23432701853795	0.802391156319664	9.97650867823153	0.0536712908562486	20.9480614882519	0.447763723153265	0.455649622823664	0.440449699816825	0.474266775545996	0.482297039681763	0.466818857014521	0.47188609685836	0.479895476733934	0.464433716350372	0.000807360652124844	0.000825933397051151	0.000824854529018759
220	9.86818893304458	0.24	0.80243641251116	0.771664222715374	0.833208602306947	0.293799920864862	9.6790712715919	9.35948442290504	9.99865812027877	7.93	5.14	12.46	1.11107281830876	1.149011260708	1.18694970310723	1.13195220388273	1.17060358908272	1.20925497428272	1.12876439556016	1.16824849657532	1.20679011834149	0.80243641251116	9.85000863110551	0.126331234714878	20.9053373691061	0.447763723153265	0.455649622823664	0.440449699816825	0.474266775545996	0.482297039681763	0.466818857014521	0.47188609685836	0.479895476733934	0.464433716350372	0.000807360652124844	0.000825933397051151	0.000824854529018759
220	9.86818893304458	0.24	0.802497329030906	0.772468849248133	0.832525808813679	0.300889239292968	9.99133940388617	9.66699191104751	10.3156868967248	8.01	5.18	12.45	1.13670500067701	1.17484379508785	1.2129825894987	1.15740220933557	1.19623543773363	1.23506866613169	1.15549897814493	1.19410318218383	1.23273598701969	0.802497329030906	9.90602856548453	-0.0619515279931095	20.7771563909598	0.447763723153265	0.455649622823664	0.440449699816825	0.474266775545996	0.482297039681763	0.466818857014521	0.47188609685836	0.479895476733934	0.464433716350372	0.000807360652124844	0.000825933397051151	0.000824854529018759
220	9.86818893304458	0.24	0.802563237407811	0.772037406611064	0.833089068204559	0.304510734023037	9.99561570666004	9.67390120965647	10.3173302036636	7.93	5.15	12.24	1.14898932881186	1.18720002747107	1.22541072613029	1.17061775980103	1.20954773185841	1.2484777039158	1.17007122245861	1.2076494215988	1.24773199684645	0.802563237407811	9.83449793000644	-0.132582051914318	20.6115354387103	0.447763723153265	0.455649622823664	0.440449699816825	0.474266775545996	0.482297039681763	0.466818857014521	0.47188609685836	0.479895476733934	0.464433716350372	0.000807360652124844	0.000825933397051151	0.000824854529018759
220	9.86818893304458	0.24	0.802609954595034	0.77210086679187	0.833119042398198	0.297288479499442	9.87698020181256	9.55357958193821	10.2003808216869	8.04	5.14	12.43	1.11940197659243	1.1572951338131	1.19518829103377	1.13954286931564	1.17811782095019	1.21669277258474	1.1365282421053	1.17585272600234	1.21364809683066	0.802609954595034	9.94485074128823	0.287864773657862	21.1149820079461	0.447763723153265	0.455649622823664	0.440449699816825	0.474266775545996	0.482297039681763	0.466818857014521	0.47188609685836	0.479895476733934	0.464433716350372	0.000807360652124844	0.000825933397051151	0.000824854529018759
220	9.86818893304458	0.24	0.802710906825718	0.772195919824295	0.833225893827141	0.296739286907642	9.88977276967734	9.56552713707812	10.2140184022766	7.99	5.14	12.33	1.12768797300666	1.1659135610942	1.20413914918173	1.14839932814208	1.187326975442	1.22625462274191	1.14718303019444	1.18468274444117	1.22541577604901	0.802710906825718	9.87656982357557	-0.147935129199583	20.6263185210331	0.447763723153265	0.455649622823664	0.440449699816825	0.474266775545996	0.482297039681763	0.466818857014521	0.47188609685836	0.479895476733934	0.464433716350372	0.000807360652124844	0.000825933397051151	0.000824854529018759
220	9.86818893304458	0.24	0.802827444823013	0.77237586100624	0.833279028639787	0.302269388574205	10.0581766528926	9.732727435461	10.3836258703242	8.1	5.13	12.46	1.13344622519988	1.17134713113176	1.20924803706365	1.15342009800222	1.19198890317568	1.23055770834914	1.14980666029926	1.18887614094351	1.22656660909915	0.802827444823013	9.95066869026406	-0.294573074214021	20.574594152202	0.447763723153265	0.455649622823664	0.440449699816825	0.474266775545996	0.482297039681763	0.466818857014521	0.47188609685836	0.479895476733934	0.464433716350372	0.000807360652124844	0.000825933397051151	0.000824854529018759
220	9.86818893304458	0.24	0.802985638614654	0.77243439022298	0.833536887006329	0.29666510300966	9.83704077317572	9.51446667560121	10.1596148707502	8.09	5.23	12.39	1.1094057524761	1.14701853432195	1.18463131616779	1.12903929679564	1.16731772528854	1.20559615378143	1.1291729134295	1.16729675615384	1.2056668198182	0.802985638614654	9.91005190023045	-0.11615387418668	20.7196487467236	0.447763723153265	0.455649622823664	0.440449699816825	0.474266775545996	0.482297039681763	0.466818857014521	0.47188609685836	0.479895476733934	0.464433716350372	0.000807360652124844	0.000825933397051151	0.000824854529018759
220	9.86818893304458	0.24	0.803046396741	0.772259934103393	0.833832859378607	0.29469308465326	9.85254938134104	9.52793340764686	10.1771653550352	8.03	5.16	12.47	1.11767311598529	1.15575215488015	1.193831193775	1.13786058783697	1.17662741237759	1.2153942369182	1.13541913237687	1.17405420599996	1.21240388633855	0.803046396741	9.88956302025199	0.00543897704078585	20.8191526608207	0.447763723153265	0.455649622823664	0.440449699816825	0.474266775545996	0.482297039681763	0.466818857014521	0.47188609685836	0.479895476733934	0.464433716350372	0.000807360652124844	0.000825933397051151	0.000824854529018759
220	9.86818893304458	0.24	0.80309432926618	0.772352163334447	0.833836495197913	0.291237728127151	9.83618810869965	9.50939681922462	10.1629793981747	8.09	5.25	12.4	1.1084864695457	1.14657970822685	1.184672946908	1.12808390411422	1.16685061042268	1.20561731673115	1.12814921705625	1.16742158540142	1.20564197267899	0.80309432926618	9.9024173627511	0.131590103337819	21.0008381101955	0.447763723153265	0.455649622823664	0.440449699816825	0.474266775545996	0.482297039681763	0.466818857014521	0.47188609685836	0.479895476733934	0.464433716350372	0.000807360652124844	0.000825933397051151	0.000824854529018759
220	9.86818893304458	0.24	0.80313447801367	0.772920296659492	0.833348659367848	0.306795717914908	10.0366533231633	9.71535233381207	10.3579543125146	8.01	5.13	12.46	1.14254590111639	1.18033157432665	1.2181172475369	1.16335888554629	1.20183287475981	1.24030686397333	1.1605841319484	1.19899370746793	1.23679293391232	0.80313447801367	9.90683655303324	0.130670076173158	20.9286648180688	0.447763723153265	0.455649622823664	0.440449699816825	0.474266775545996	0.482297039681763	0.466818857014521	0.47188609685836	0.479895476733934	0.464433716350372	0.000807360652124844	0.000825933397051151	0.000824854529018759
220	9.86818893304458	0.24	0.80322279338583	0.772853602952834	0.833591983818826	0.293654649036095	9.73882847994333	9.41715593865678	10.0605010212299	8.01	5.2	12.39	1.10810762013143	1.14595851657072	1.18380941301	1.12833176197215	1.166873477502	1.20541519303185	1.12761586450524	1.1653158892502	1.20505173629867	0.80322279338583	9.9004219295918	0.0608834012371443	20.8436885577982	0.447763723153265	0.455649622823664	0.440449699816825	0.474266775545996	0.482297039681763	0.466818857014521	0.47188609685836	0.479895476733934	0.464433716350372	0.000807360652124844	0.000825933397051151	0.000824854529018759
220	9.86818893304458	0.24	0.803222931866816	0.772920699467081	0.83352516426655	0.301119792834728	9.91205735325119	9.59045983162038	10.233654874882	7.98	5.09	12.28	1.13250373737962	1.1704800598473	1.20845638231497	1.15341858897598	1.19209625054071	1.23077391210544	1.15160171432886	1.19027450612991	1.22909471083642	0.803222931866816	9.84239588421602	0.166386824577099	20.8891125710341	0.447763723153265	0.455649622823664	0.440449699816825	0.474266775545996	0.482297039681763	0.466818857014521	0.47188609685836	0.479895476733934	0.464433716350372	0.000807360652124844	0.000825933397051151	0.000824854529018759
220	9.86818893304458	0.24	0.803233136314287	0.772578658876448	0.833887613752126	0.304374455065403	10.138354922434	9.81194126690253	10.4647685779654	8.01	5.1	12.55	1.15428477559097	1.19268434432829	1.23108391306561	1.17533479289444	1.21443463213992	1.2535344713854	1.17006979296468	1.20989045998417	1.24803250623898	0.803233136314287	9.8644245071112	-0.0220496061017899	20.7599307411906	0.447763723153265	0.455649622823664	0.440449699816825	0.474266775545996	0.482297039681763	0.466818857014521	0.47188609685836	0.479895476733934	0.464433716350372	0.000807360652124844	0.000825933397051151	0.000824854529018759
220	9.86818893304458	0.24	0.803262393187558	0.772492909620318	0.834031876754798	0.29778273815118	9.97551598515423	9.64927499405813	10.3017569762503	8.06	5.23	12.48	1.12889944381796	1.16706741743523	1.2052353910525	1.14910709029435	1.1879582823522	1.22680947441006	1.1481391900477	1.18739813152519	1.22586504093037	0.803262393187558	9.9778981021055	-0.0416778410533791	20.8563131531494	0.447763723153265	0.455649622823664	0.440449699816825	0.474266775545996	0.482297039681763	0.466818857014521	0.47188609685836	0.479895476733934	0.464433716350372	0.000807360652124844	0.000825933397051151	0.000824854529018759
220	9.86818893304458	0.24	0.8033377139508	0.773095451920769	0.83357997598083	0.303813659345432	9.9757857763423	9.65418033845389	10.2973912142307	8.04	5.16	12.46	1.13118765118123	1.16887040488359	1.20655315858594	1.15154048806733	1.18990124681927	1.2282620055712	1.14897116297591	1.18684818442363	1.22509784927969	0.8033377139508	9.92319946563222	0.0439079159090371	20.8519340425213	0.447763723153265	0.455649622823664	0.440449699816825	0.474266775545996	0.482297039681763	0.466818857014521	0.47188609685836	0.479895476733934	0.464433716350372	0.000807360652124844	0.000825933397051151	0.000824854529018759
220	9.86818893304458	0.24	0.803347388789726	0.77264797249331	0.834046805086142	0.289862591857499	9.76655638270293	9.44099435912573	10.0921184062801	7.98	5.16	12.31	1.11452844311979	1.15296169723202	1.19139495134426	1.13509138161054	1.17423372542361	1.21337606923668	1.13428885083094	1.17315905059603	1.21239735083076	0.803347388789726	9.89141308926399	-0.103581421469725	20.7045129291903	0.447763723153265	0.455649622823664	0.440449699816825	0.474266775545996	0.482297039681763	0.466818857014521	0.47188609685836	0.479895476733934	0.464433716350372	0.000807360652124844	0.000825933397051151	0.000824854529018759
220	9.86818893304458	0.24	0.803380949801053	0.77327192524083	0.833489974361276	0.305399315512582	10.0503714346642	9.72757193412251	10.3731709352059	7.98	5.15	12.29	1.14873491996595	1.18685451043838	1.22497410091081	1.16995198441393	1.2087756414153	1.24759929841668	1.16925643164488	1.20811237238308	1.24661270378474	0.803380949801053	9.88022556768855	0.0872494170432546	20.8526632242467	0.447763723153265	0.455649622823664	0.440449699816825	0.474266775545996	0.482297039681763	0.466818857014521	0.47188609685836	0.479895476733934	0.464433716350372	0.000807360652124844	0.000825933397051151	0.000824854529018759
220	9.86818893304458	0.24	0.803386161188768	0.773164386297381	0.833607936080156	0.295125301454352	9.78127258722738	9.45933975594482	10.1032054185099	7.98	5.19	12.6	1.1169993293721	1.15501453613317	1.19302974289424	1.13762656726785	1.17634378762275	1.21506100797765	1.13477849380504	1.17318124817708	1.21249850575694	0.803386161188768	9.91832262913074	-0.020001319720934	20.8208483052424	0.447763723153265	0.455649622823664	0.440449699816825	0.474266775545996	0.482297039681763	0.466818857014521	0.47188609685836	0.479895476733934	0.464433716350372	0.000807360652124844	0.000825933397051151	0.000824854529018759
220	9.86818893304458	0.24	0.803388780477057	0.772866843345652	0.833910717608462	0.301829081073888	9.8716043977977	9.55185830410253	10.1913504914929	7.93	5.17	12.45	1.13418126229465	1.17214769946481	1.21011413663497	1.15551165485749	1.19419212164176	1.23287258842603	1.15458704948138	1.19227784885514	1.23024676140282	0.803388780477057	9.89164345816467	-0.0878398338291636	20.6665998336126	0.447763723153265	0.455649622823664	0.440449699816825	0.474266775545996	0.482297039681763	0.466818857014521	0.47188609685836	0.479895476733934	0.464433716350372	0.000807360652124844	0.000825933397051151	0.000824854529018759
220	9.86818893304458	0.24	0.803389140386409	0.772997284632313	0.833780996140506	0.303692655390039	10.0500444115038	9.72595227605601	10.3741365469516	8	5.18	12.35	1.14533925512423	1.18350471537631	1.22167017562838	1.16629768071295	1.20516152614233	1.2440253715717	1.16536635722613	1.20407887741953	1.24251480992541	0.803389140386409	9.88718057307746	-0.01302287923672	20.8058424236862	0.447763723153265	0.455649622823664	0.440449699816825	0.474266775545996	0.482297039681763	0.466818857014521	0.47188609685836	0.479895476733934	0.464433716350372	0.000807360652124844	0.000825933397051151	0.000824854529018759
220	9.86818893304458	0.24	0.803422262138535	0.772589663453914	0.834254860823156	0.295555386548551	9.94752146024351	9.62045497831839	10.2745879421686	8.02	5.21	12.55	1.1305567789673	1.16899230297804	1.20742782698878	1.15110079797584	1.19023475673181	1.22936871548778	1.14896057610477	1.18778803026415	1.22671655616132	0.803422262138535	9.92768582212249	0.0379363415428241	20.8957723193304	0.447763723153265	0.455649622823664	0.440449699816825	0.474266775545996	0.482297039681763	0.466818857014521	0.47188609685836	0.479895476733934	0.464433716350372	0.000807360652124844	0.000825933397051151	0.000824854529018759
220	9.86818893304458	0.24	0.803548603043747	0.772803230689855	0.834293975397638	0.292122872959938	9.85458406406097	9.52788219079634	10.1812859373256	8	5.24	12.54	1.12262571298324	1.16111946385696	1.19961321473068	1.14320590608885	1.18240533189695	1.22160475770505	1.14170569582582	1.18113698417432	1.21994890009086	0.803548603043747	9.95219130772069	-0.00075049278393066	20.8923561014363	0.447763723153265	0.455649622823664	0.440449699816825	0.474266775545996	0.482297039681763	0.466818857014521	0.47188609685836	0.479895476733934	0.464433716350372	0.000807360652124844	0.000825933397051151	0.000824854529018759
220	9.86818893304458	0.24	0.803632671598594	0.773157097114348	0.834108246082841	0.295405983296156	9.81793083983355	9.49500933469065	10.1408523449764	8	5.17	12.37	1.11824088828069	1.15627181779611	1.19430274731154	1.13870941980801	1.17743647597017	1.21616353213233	1.13699036639043	1.17595668099331	1.21446920272263	0.803632671598594	9.86729123622006	0.101786994286482	20.8885504529906	0.447763723153265	0.455649622823664	0.440449699816825	0.474266775545996	0.482297039681763	0.466818857014521	0.47188609685836	0.479895476733934	0.464433716350372	0.000807360652124844	0.000825933397051151	0.000824854529018759
220	9.86818893304458	0.24	0.803694415500738	0.773313042792176	0.8340757882093	0.303832560157837	9.95100832097507	9.63021600695314	10.271800634997	8.06	5.21	12.54	1.12685120890232	1.16438777159221	1.2019243342821	1.14703321328286	1.18524205911595	1.22345090494904	1.14511715000504	1.18348365681529	1.22072814616104	0.803694415500738	9.96448543077317	0.0103977931018558	20.8823013318498	0.447763723153265	0.455649622823664	0.440449699816825	0.474266775545996	0.482297039681763	0.466818857014521	0.47188609685836	0.479895476733934	0.464433716350372	0.000807360652124844	0.000825933397051151	0.000824854529018759
220	9.86818893304458	0.24	0.803776381758722	0.773147051569914	0.83440571194753	0.305549181916035	10.0210255462786	9.69928223921653	10.3427688533407	7.97	5.12	12.44	1.14687653122833	1.1849205677713	1.22296460431426	1.16815029067672	1.20690001755324	1.24564974442975	1.16526706757272	1.2044617841137	1.2431765286374	0.803776381758722	9.88917317276486	0.0555286721414324	20.8086584499016	0.447763723153265	0.455649622823664	0.440449699816825	0.474266775545996	0.482297039681763	0.466818857014521	0.47188609685836	0.479895476733934	0.464433716350372	0.000807360652124844	0.000825933397051151	0.000824854529018759
220	9.86818893304458	0.24	0.803800366693873	0.773738313881161	0.833862419506586	0.3037229326737	9.88119998660321	9.56257552812674	10.1998244450797	7.87	5.06	12.34	1.14437336800597	1.18250382183646	1.22063427566695	1.16645012242155	1.20531617242065	1.24418222241976	1.16255870674681	1.2009152781204	1.24031523107234	0.803800366693873	9.83546390077912	-0.105809856562288	20.5980745070214	0.447763723153265	0.455649622823664	0.440449699816825	0.474266775545996	0.482297039681763	0.466818857014521	0.47188609685836	0.479895476733934	0.464433716350372	0.000807360652124844	0.000825933397051151	0.000824854529018759
220	9.86818893304458	0.24	0.803815117015394	0.773045882627623	0.834584351403165	0.285845557708696	9.77545330631762	9.44638623893619	10.104520373699	8.02	5.18	12.42	1.11063411898277	1.14932331749987	1.18801251601698	1.13084865087934	1.17024202732877	1.2096354037782	1.12966450798723	1.16888093991526	1.20816939414131	0.803815117015394	9.82937621331441	-0.0587885098852015	20.7480137353587	0.447763723153265	0.455649622823664	0.440449699816825	0.474266775545996	0.482297039681763	0.466818857014521	0.47188609685836	0.479895476733934	0.464433716350372	0.000807360652124844	0.000825933397051151	0.000824854529018759
220	9.86818893304458	0.24	0.803822325425909	0.773720824725792	0.833923826126027	0.3080742929406	10.0105884383527	9.69108261540321	10.3300942613022	8.19	5.27	12.67	1.11681596184177	1.15363632723668	1.19045669263159	1.13579289622458	1.17323891318781	1.21068493015103	1.13416108095954	1.17172297075136	1.20847031449637	0.803822325425909	10.0668976872916	-0.0409353484164798	20.9516405780473	0.447763723153265	0.455649622823664	0.440449699816825	0.474266775545996	0.482297039681763	0.466818857014521	0.47188609685836	0.479895476733934	0.464433716350372	0.000807360652124844	0.000825933397051151	0.000824854529018759
220	9.86818893304458	0.24	0.804112873440915	0.773842720736083	0.834383026145746	0.294169334129963	9.81895619115885	9.4950389588234	10.1428734234943	8.11	5.25	12.57	1.10425735588499	1.14192839526203	1.17959943463906	1.12362587402152	1.16195765811128	1.20028944220105	1.12269707333742	1.16094305716348	1.19886121353106	0.804112873440915	10.0019092480102	0.146426903344462	21.0639258939718	0.447763723153265	0.455649622823664	0.440449699816825	0.474266775545996	0.482297039681763	0.466818857014521	0.47188609685836	0.479895476733934	0.464433716350372	0.000807360652124844	0.000825933397051151	0.000824854529018759
220	9.86818893304458	0.24	0.804190647181609	0.773991666927684	0.834389627435535	0.299561218598411	9.80719072600945	9.48781339530803	10.1265680567109	8.01	5.13	12.56	1.11666403667666	1.15425301155052	1.19184198642437	1.13705914118287	1.17533465296098	1.21361016473909	1.13246884957919	1.17137637786898	1.20992786287829	0.804190647181609	9.96531394109562	-0.0231589263176578	20.8115293613413	0.447763723153265	0.455649622823664	0.440449699816825	0.474266775545996	0.482297039681763	0.466818857014521	0.47188609685836	0.479895476733934	0.464433716350372	0.000807360652124844	0.000825933397051151	0.000824854529018759
220	9.86818893304458	0.24	0.8042824336907	0.774113952134034	0.834450915247365	0.297238064438352	9.88622663070834	9.56248419288904	10.2099690685277	8.02	5.15	12.37	1.12328880720945	1.16131828255139	1.19934775789333	1.14367298426308	1.18239257558735	1.22111216691161	1.14097130142763	1.18030204057609	1.21868015722396	0.8042824336907	9.91475547646558	-0.163604308163462	20.6444195790557	0.447763723153265	0.455649622823664	0.440449699816825	0.474266775545996	0.482297039681763	0.466818857014521	0.47188609685836	0.479895476733934	0.464433716350372	0.000807360652124844	0.000825933397051151	0.000824854529018759
220	9.86818893304458	0.24	0.804307196421186	0.774179717801136	0.834434675041235	0.293549734091247	9.90909638281542	9.58171711628165	10.2364756493492	8.1	5.18	12.53	1.11572706765117	1.15384820028603	1.19196933292089	1.13538066116858	1.17417329964655	1.21296593812451	1.13339899122109	1.17104795553036	1.21049666023771	0.804307196421186	10.0335231053694	-0.118457785322148	20.7969659387442	0.447763723153265	0.455649622823664	0.440449699816825	0.474266775545996	0.482297039681763	0.466818857014521	0.47188609685836	0.479895476733934	0.464433716350372	0.000807360652124844	0.000825933397051151	0.000824854529018759
220	9.86818893304458	0.24	0.804359071285019	0.774122209953593	0.834595932616445	0.299607360395459	9.82430112605324	9.50440175883145	10.144200493275	7.94	5.15	12.41	1.12704216509448	1.16497617552401	1.20291018595354	1.14814564249439	1.1867899542388	1.22543426598321	1.14547748197414	1.18425248890988	1.223353438001	0.804359071285019	9.84795990334012	-0.0094056964738702	20.7370889567086	0.447763723153265	0.455649622823664	0.440449699816825	0.474266775545996	0.482297039681763	0.466818857014521	0.47188609685836	0.479895476733934	0.464433716350372	0.000807360652124844	0.000825933397051151	0.000824854529018759
220	9.86818893304458	0.24	0.804411123155457	0.774195291546904	0.834626954764011	0.296989089728307	9.78278883629573	9.4622426368448	10.1033350357467	7.91	5.1	12.35	1.12641137427163	1.16457007500449	1.20272877573735	1.14777320305019	1.18665556447228	1.22553792589438	1.14468203192673	1.18434339152432	1.2223719777428	0.804411123155457	9.85411849500939	-0.0922184143450355	20.6360984557362	0.447763723153265	0.455649622823664	0.440449699816825	0.474266775545996	0.482297039681763	0.466818857014521	0.47188609685836	0.479895476733934	0.464433716350372	0.000807360652124844	0.000825933397051151	0.000824854529018759
220	9.86818893304458	0.24	0.804533663800542	0.774451254950079	0.834616072651005	0.306867905931815	10.0078789491133	9.68755347256868	10.328204425658	7.91	5.09	12.42	1.1536683508695	1.19181517145874	1.22996199204798	1.17557403328691	1.21444518001064	1.25331632673436	1.17085412816477	1.21139093831011	1.24934829540014	0.804533663800542	9.85874484829762	0.00641075373590551	20.7329434849195	0.447763723153265	0.455649622823664	0.440449699816825	0.474266775545996	0.482297039681763	0.466818857014521	0.47188609685836	0.479895476733934	0.464433716350372	0.000807360652124844	0.000825933397051151	0.000824854529018759
220	9.86818893304458	0.24	0.804585403401769	0.774022592508095	0.835148214295443	0.29688944993413	9.9562192496252	9.6299125096409	10.2825259896095	8.23	5.19	12.69	1.10487989942466	1.14231842835153	1.1797569572784	1.1233634907909	1.16142833074977	1.19949317070863	1.12032849047304	1.15684857155479	1.19613661706073	0.804585403401769	10.0520614160322	0.0949433320325314	21.0350066209058	0.447763723153265	0.455649622823664	0.440449699816825	0.474266775545996	0.482297039681763	0.466818857014521	0.47188609685836	0.479895476733934	0.464433716350372	0.000807360652124844	0.000825933397051151	0.000824854529018759
[truncated: 1,353 more rows]
