# Supplementary material for: Re-expressing coefficients from regression models for inclusion in a meta-analysis
Source: BMC Med Res Methodol. 2024 Jan 8;24:6. doi: 10.1186/s12874-023-02132-y (PMC10773134; doi:10.1186/s12874-023-02132-y)
Supplement: Supplementary file 2 — Additional file 2. [file 12874_2023_2132_MOESM2_ESM.zip › Supp_Files_R1/simdata/simdata_scenario_221.csv]

ex_no	errsd	rsquare	beta	b_low_ci	b_hi_ci	lrsquare	lbeta	lb_low_ci	lb_hi_ci	x_median	x_25	x_75	rbl	rb	rbu	altl	alt	altu	dzl	dz	dzu	observed_beta	xlog	error	ylog	RelBias_rb	RelBias_rbl	RelBias_rbu	RelBias_alt	RelBias_altl	RelBias_altu	RelBias_dz	RelBias_dzl	RelBias_dzu	MC_SE_RelBias_rb	MC_SE_RelBias_alt	MC_SE_RelBias_dz
221	9.08397597558638	0.11	0.203718602999009	0.114255565147927	0.293181640850091	0.183289368163794	7.72136887633453	5.17661825088255	10.2661195017865	14.48	10.33	21.57	0.345792946714194	0.515779755627098	0.685766564540003	0.343127033262951	0.511803317699516	0.68047960213608	0.34668533352063	0.51735349684657	0.687576573785812	0.203718602999009	19.0349273859484	0.78210759056839	28.0675976075323	0.4670585707408	0.541136809467033	0.424654620709697	0.451354516730746	0.524643343681906	0.409403147006464	0.455451683507862	0.526477059229946	0.411287045813045	0.00516042035653664	0.00512658136236084	0.00578368463248214
221	9.08397597558638	0.11	0.282435282615514	0.15812291326514	0.406747651965889	0.14771873688992	6.80883083400061	4.25535540330895	9.36230626469226	16.14	10.92	23.99	0.255805264440538	0.409304184244645	0.562803104048751	0.252977117947768	0.4047789756033	0.556580833258833	0.254575857260539	0.407615914412771	0.560441994949833	0.282435282615514	19.3667577200031	0.0125936467431111	27.8271946604255	0.4670585707408	0.541136809467033	0.424654620709697	0.451354516730746	0.524643343681906	0.409403147006464	0.455451683507862	0.526477059229946	0.411287045813045	0.00516042035653664	0.00512658136236084	0.00578368463248214
221	9.08397597558638	0.11	0.296659976577535	0.164025615361944	0.429294337793126	0.103169050837238	5.40883100578744	2.91900241248297	7.89865959909192	15.2	10.23	25.62	0.185980723521253	0.344617153983391	0.503253584445529	0.184259338301417	0.341427474622342	0.498595610943267	0.183358419250358	0.339456093850059	0.495781322925059	0.296659976577535	18.4251521757392	0.566729335090787	28.0412001111713	0.4670585707408	0.541136809467033	0.424654620709697	0.451354516730746	0.524643343681906	0.409403147006464	0.455451683507862	0.526477059229946	0.411287045813045	0.00516042035653664	0.00512658136236084	0.00578368463248214
221	9.08397597558638	0.12	0.309477852916747	0.180799974562487	0.438155731271006	0.187670719032188	8.2711701880379	5.58446376526756	10.9578766108082	17.47	12.04	25.16	0.310770775112055	0.46028375838107	0.609796741650086	0.306643042995915	0.454170158891794	0.601697274787673	0.309870451752493	0.459405673972334	0.607814138871154	0.309477852916747	20.2857457191738	-0.283824544539121	28.2100788232048	0.4670585707408	0.541136809467033	0.424654620709697	0.451354516730746	0.524643343681906	0.409403147006464	0.455451683507862	0.526477059229946	0.411287045813045	0.00516042035653664	0.00512658136236084	0.00578368463248214
221	9.08397597558638	0.13	0.24321859017762	0.143938403741045	0.342498776614195	0.167946160113014	6.52876851922804	4.25991003962192	8.79762699883415	15.02	10.53	22.84	0.274503706587778	0.420706339174419	0.56690897176106	0.272062642703176	0.416965147249008	0.56186765179484	0.274029900341763	0.420439341587928	0.564980143503601	0.24321859017762	18.8407461369378	-0.251713786970348	26.9623420399302	0.4670585707408	0.541136809467033	0.424654620709697	0.451354516730746	0.524643343681906	0.409403147006464	0.455451683507862	0.526477059229946	0.411287045813045	0.00516042035653664	0.00512658136236084	0.00578368463248214
221	9.08397597558638	0.13	0.247395811478817	0.147997437073963	0.346794185883672	0.189255111266625	6.7959571979512	4.59984564075201	8.99206875515039	15.91	10.39	26.28	0.280460421844369	0.414361083269321	0.548261744694273	0.277479902270714	0.409957569535998	0.542435236801283	0.275760946251476	0.407485420111043	0.538193421554239	0.247395811478817	19.9951731942335	-0.421721682303196	27.5209086881669	0.4670585707408	0.541136809467033	0.424654620709697	0.451354516730746	0.524643343681906	0.409403147006464	0.455451683507862	0.526477059229946	0.411287045813045	0.00516042035653664	0.00512658136236084	0.00578368463248214
221	9.08397597558638	0.13	0.250351716216928	0.148338391006267	0.352365041427589	0.168555337406824	6.28499816655342	4.10560273046234	8.46439360264451	17.75	11.08	25	0.224993065057703	0.344427138768893	0.463861212480084	0.221909710663882	0.339707033589643	0.457504356515404	0.22290821438319	0.341076861571978	0.459386422586324	0.250351716216928	20.536584673889	0.140387895518643	28.4149338887724	0.4670585707408	0.541136809467033	0.424654620709697	0.451354516730746	0.524643343681906	0.409403147006464	0.455451683507862	0.526477059229946	0.411287045813045	0.00516042035653664	0.00512658136236084	0.00578368463248214
221	9.08397597558638	0.13	0.26370740747415	0.156601320526118	0.370813494422181	0.181910315020083	6.85436235245414	4.58489303053969	9.12383167436858	15.58	9.83	23.37	0.28526101913549	0.42646194298558	0.56766286683567	0.282407156911015	0.422195451780608	0.561983746650202	0.282000947855822	0.422119676810663	0.561464319818067	0.26370740747415	18.5358559547148	-0.203301933118012	26.8500651445943	0.4670585707408	0.541136809467033	0.424654620709697	0.451354516730746	0.524643343681906	0.409403147006464	0.455451683507862	0.526477059229946	0.411287045813045	0.00516042035653664	0.00512658136236084	0.00578368463248214
221	9.08397597558638	0.13	0.294573067560557	0.177065185274721	0.412080949846392	0.252272103595413	8.47009016218985	6.19336465902681	10.7468156653529	16.96	10.72	24.37	0.354857179025005	0.48530523657466	0.615753294124314	0.350435090461607	0.47925755637185	0.608080022282093	0.351457921161159	0.481061773699262	0.610049811501024	0.294573067560557	19.772664092581	-0.347288814325685	27.5311937550397	0.4670585707408	0.541136809467033	0.424654620709697	0.451354516730746	0.524643343681906	0.409403147006464	0.455451683507862	0.526477059229946	0.411287045813045	0.00516042035653664	0.00512658136236084	0.00578368463248214
221	9.08397597558638	0.13	0.303583479086729	0.180066420742383	0.427100537431075	0.20036817582376	7.85872951706397	5.40758754968281	10.3098714844451	15.45	10.68	24.91	0.339133149029305	0.492854838503315	0.646576527977324	0.335824592104012	0.488046584595486	0.64026857708696	0.336280605559475	0.488786602249291	0.641500589747146	0.303583479086729	19.7953167309672	-0.171874919203032	27.7863448212172	0.4670585707408	0.541136809467033	0.424654620709697	0.451354516730746	0.524643343681906	0.409403147006464	0.455451683507862	0.526477059229946	0.411287045813045	0.00516042035653664	0.00512658136236084	0.00578368463248214
221	9.08397597558638	0.14	0.269054926045884	0.164174379565422	0.373935472526347	0.261528467257197	9.266804334577	6.83559222857131	11.6980164405827	16.17	11.43	22.06	0.410239996949536	0.556149877703191	0.702059758456847	0.405684273374027	0.54997382191095	0.694263370447874	0.412516573026683	0.559446963558397	0.706573920278701	0.269054926045884	19.6286599582704	0.893918072483386	28.6102299716246	0.4670585707408	0.541136809467033	0.424654620709697	0.451354516730746	0.524643343681906	0.409403147006464	0.455451683507862	0.526477059229946	0.411287045813045	0.00516042035653664	0.00512658136236084	0.00578368463248214
221	9.08397597558638	0.14	0.273392905508435	0.168317767120365	0.378468043896506	0.2066211994561	7.02207526438495	4.87373138806736	9.17041914070254	16.01	10.43	24.04	0.295204219861655	0.425330426561443	0.555456633261231	0.292007834136896	0.420725071988924	0.549442309840952	0.292543219949372	0.421813255811926	0.550982866447707	0.273392905508435	19.3874923658972	-0.686730578158418	26.9576472623466	0.4670585707408	0.541136809467033	0.424654620709697	0.451354516730746	0.524643343681906	0.409403147006464	0.455451683507862	0.526477059229946	0.411287045813045	0.00516042035653664	0.00512658136236084	0.00578368463248214
221	9.08397597558638	0.14	0.276350723778827	0.168984623730643	0.38371682382701	0.209286053416214	7.91201717515413	5.51090617075803	10.3131281795502	16.39	10.06	24.42	0.326410850532402	0.468628602183912	0.610846353835423	0.322658074692069	0.463240735654671	0.603823396617273	0.322037194061717	0.461926168505627	0.602200302169289	0.276350723778827	20.4084629843677	-0.235955721920503	27.7099108450106	0.4670585707408	0.541136809467033	0.424654620709697	0.451354516730746	0.524643343681906	0.409403147006464	0.455451683507862	0.526477059229946	0.411287045813045	0.00516042035653664	0.00512658136236084	0.00578368463248214
221	9.08397597558638	0.14	0.276577516004855	0.171272997078589	0.381882034931121	0.232340277593119	8.25920059609796	5.91526539597295	10.603135796223	16.46	10.43	23.74	0.348867707425386	0.487107202170283	0.625346696915181	0.344812786851298	0.481445511581483	0.618078236311668	0.345902192181669	0.482933541617982	0.620087933355161	0.276577516004855	19.1541430658122	0.485412382546947	28.1951779745922	0.4670585707408	0.541136809467033	0.424654620709697	0.451354516730746	0.524643343681906	0.409403147006464	0.455451683507862	0.526477059229946	0.411287045813045	0.00516042035653664	0.00512658136236084	0.00578368463248214
221	9.08397597558638	0.14	0.2919918391102	0.180227940911991	0.403755737308408	0.253872443890357	8.26520310663886	6.05293504355011	10.4774711697276	14.41	9.89	22.16	0.406155704057967	0.55460026628505	0.703044828512133	0.403085882291431	0.550408465081328	0.697731047871226	0.404893103721297	0.55296534739566	0.700727196057229	0.2919918391102	17.6841678165997	0.720533889484376	27.4576583667309	0.4670585707408	0.541136809467033	0.424654620709697	0.451354516730746	0.524643343681906	0.409403147006464	0.455451683507862	0.526477059229946	0.411287045813045	0.00516042035653664	0.00512658136236084	0.00578368463248214
221	9.08397597558638	0.14	0.305829408546093	0.187595344566666	0.424063472525519	0.146493531897466	6.5822127275394	4.10164231693565	9.06278313814316	15.84	10.5	24.33	0.251088010296149	0.402939742034504	0.55479147377286	0.248450350607738	0.398706891914861	0.548963433221984	0.248817946848869	0.399642384906899	0.549782014704457	0.305829408546093	19.3671233094104	0.494778552421412	28.3829211149383	0.4670585707408	0.541136809467033	0.424654620709697	0.451354516730746	0.524643343681906	0.409403147006464	0.455451683507862	0.526477059229946	0.411287045813045	0.00516042035653664	0.00512658136236084	0.00578368463248214
221	9.08397597558638	0.14	0.307729599169691	0.187006134039566	0.428453064299815	0.17234650961141	7.20539931285057	4.74011765457274	9.67068097112841	14.66	10.26	22.72	0.312719557126162	0.475361467000313	0.638003376874465	0.310179068688923	0.471499699218595	0.632820329748267	0.311947324055858	0.474307159597116	0.636337617097532	0.307729599169691	18.3841587050305	0.051887659643641	27.3056419980025	0.4670585707408	0.541136809467033	0.424654620709697	0.451354516730746	0.524643343681906	0.409403147006464	0.455451683507862	0.526477059229946	0.411287045813045	0.00516042035653664	0.00512658136236084	0.00578368463248214
221	9.08397597558638	0.14	0.347118089419581	0.214606976181801	0.479629202657362	0.168374072726877	6.93874290104691	4.53109675058836	9.34638905150545	16.76	11.15	23.81	0.26261189664625	0.402153503640818	0.541695110635385	0.259425925862513	0.397274633606598	0.535123341350682	0.261835115021912	0.400747871467946	0.539553515864287	0.347118089419581	18.5774556354516	0.659908431299094	28.3649962105488	0.4670585707408	0.541136809467033	0.424654620709697	0.451354516730746	0.524643343681906	0.409403147006464	0.455451683507862	0.526477059229946	0.411287045813045	0.00516042035653664	0.00512658136236084	0.00578368463248214
221	9.08397597558638	0.15	0.219160072133675	0.13653738285597	0.30178276141138	0.269222364832201	8.80559899812686	6.54053007248382	11.0706679237699	16.83	12.03	24.28	0.377408742423084	0.508110200142077	0.638811657861069	0.372782155404433	0.501881367071257	0.630980578738081	0.378093114376561	0.50882699352862	0.640416231361953	0.219160072133675	20.8288742718359	-0.597527743820881	27.4413478865266	0.4670585707408	0.541136809467033	0.424654620709697	0.451354516730746	0.524643343681906	0.409403147006464	0.455451683507862	0.526477059229946	0.411287045813045	0.00516042035653664	0.00512658136236084	0.00578368463248214
221	9.08397597558638	0.15	0.2739912996749	0.17360537569904	0.37437722365076	0.221813014571346	7.59136560529733	5.37136118627038	9.81137002432427	16.78	11.26	25.47	0.310929821778763	0.439438323519529	0.567946825260295	0.307146641294381	0.434091539862311	0.561036438430241	0.308238336476279	0.43587489010091	0.563031490228108	0.2739912996749	21.2552618598337	0.310623536603227	28.7424459036759	0.4670585707408	0.541136809467033	0.424654620709697	0.451354516730746	0.524643343681906	0.409403147006464	0.455451683507862	0.526477059229946	0.411287045813045	0.00516042035653664	0.00512658136236084	0.00578368463248214
221	9.08397597558638	0.15	0.281674127391975	0.177694346565861	0.385653908218088	0.215887600592106	7.23013722763499	5.07880584379804	9.38146861147194	16.65	10.51	24.31	0.296263512031206	0.421757774052819	0.547252036074432	0.292724787547497	0.416720081253585	0.540715374959673	0.293177075404888	0.417548666546769	0.542152358386659	0.281674127391975	19.4965999969824	-0.116759971589157	27.5057799971785	0.4670585707408	0.541136809467033	0.424654620709697	0.451354516730746	0.524643343681906	0.409403147006464	0.455451683507862	0.526477059229946	0.411287045813045	0.00516042035653664	0.00512658136236084	0.00578368463248214
221	9.08397597558638	0.15	0.281749450054442	0.176436024306459	0.387062875802424	0.244695739463439	8.17560984623194	5.93300176410539	10.4182179283585	16.77	10.52	24.43	0.343576392306499	0.473444412720044	0.603312433133588	0.339399892516359	0.467689242881121	0.595978593245884	0.339959604110249	0.468241839068042	0.597156055211365	0.281749450054442	19.7860859933053	0.0918800983808042	27.9118187731892	0.4670585707408	0.541136809467033	0.424654620709697	0.451354516730746	0.524643343681906	0.409403147006464	0.455451683507862	0.526477059229946	0.411287045813045	0.00516042035653664	0.00512658136236084	0.00578368463248214
221	9.08397597558638	0.15	0.285333723280298	0.179732492834579	0.390934953726018	0.213795187196693	7.58500217136871	5.31403917495007	9.85596516778736	14.8	9.5	22.86	0.347352114101714	0.495793586187811	0.644235058273909	0.344424415005762	0.491614730280126	0.638805045554491	0.343873345838235	0.491540363640332	0.636919067859515	0.285333723280298	18.1645641043018	0.519468710533411	27.5385517609679	0.4670585707408	0.541136809467033	0.424654620709697	0.451354516730746	0.524643343681906	0.409403147006464	0.455451683507862	0.526477059229946	0.411287045813045	0.00516042035653664	0.00512658136236084	0.00578368463248214
221	9.08397597558638	0.15	0.302525063230304	0.190532867725916	0.414517258734692	0.223332069405207	8.64500153541199	6.12794669563285	11.1620563751911	17.4	12.41	26.65	0.342420678990083	0.483070013930722	0.623719348871361	0.337911675495515	0.476708936710273	0.615506197925031	0.340583718365886	0.480487250736055	0.620994452515231	0.302525063230304	21.0940136802107	-0.248895825941184	28.4583577050536	0.4670585707408	0.541136809467033	0.424654620709697	0.451354516730746	0.524643343681906	0.409403147006464	0.455451683507862	0.526477059229946	0.411287045813045	0.00516042035653664	0.00512658136236084	0.00578368463248214
221	9.08397597558638	0.15	0.317984103819038	0.201879375193537	0.434088832444538	0.187066206093706	8.01959266990645	5.4094292953823	10.6297560444306	14.41	10.16	23.51	0.362921631162882	0.538038949045669	0.713156266928455	0.360176750271675	0.533969605410161	0.707762460548647	0.360938352228751	0.53499998169341	0.708931372757448	0.317984103819038	18.7313620224994	0.559589317785005	28.0231086384155	0.4670585707408	0.541136809467033	0.424654620709697	0.451354516730746	0.524643343681906	0.409403147006464	0.455451683507862	0.526477059229946	0.411287045813045	0.00516042035653664	0.00512658136236084	0.00578368463248214
221	9.08397597558638	0.15	0.319621534525746	0.20076046604887	0.438482603002623	0.203501801661259	7.51084841019523	5.19087649250058	9.83082032788987	16.71	10	27.05	0.301771524776797	0.436643056406093	0.57151458803539	0.298137158528521	0.431384373407688	0.564631588286856	0.293759049230101	0.425299674045008	0.557078944447421	0.319621534525746	19.9438439965371	-0.35140213844428	27.5429759923047	0.4670585707408	0.541136809467033	0.424654620709697	0.451354516730746	0.524643343681906	0.409403147006464	0.455451683507862	0.526477059229946	0.411287045813045	0.00516042035653664	0.00512658136236084	0.00578368463248214
221	9.08397597558638	0.15	0.368966284115227	0.231200687973609	0.506731880256845	0.189130625763261	8.43124413421847	5.70558435519408	11.1569039132429	15.96	11.33	22.89	0.346706992873379	0.512335129581441	0.677963266289503	0.342986862987399	0.506837827056915	0.670688791126432	0.347779542639127	0.513550529400069	0.6803664290184	0.368966284115227	18.6742129372572	0.374571010315667	28.0928136900192	0.4670585707408	0.541136809467033	0.424654620709697	0.451354516730746	0.524643343681906	0.409403147006464	0.455451683507862	0.526477059229946	0.411287045813045	0.00516042035653664	0.00512658136236084	0.00578368463248214
221	9.08397597558638	0.15	0.383890012728396	0.242173097371373	0.525606928085419	0.197300673238543	8.5762770361548	5.87545213717831	11.2771019351313	13.78	10.01	21.88	0.411482806086114	0.600633016526227	0.78978322696634	0.408979019468174	0.596978290528377	0.784977561588579	0.41209212283877	0.60141822016066	0.790156985640653	0.383890012728396	17.5779548458374	0.340312094377738	27.1854899244622	0.4670585707408	0.541136809467033	0.424654620709697	0.451354516730746	0.524643343681906	0.409403147006464	0.455451683507862	0.526477059229946	0.411287045813045	0.00516042035653664	0.00512658136236084	0.00578368463248214
221	9.08397597558638	0.16	0.238360071634941	0.154167055086407	0.322553088183474	0.316461692765841	10.5963110592204	8.16488528489046	13.0277368335504	14.85	8.67	21.6	0.53212681364326	0.690589156316781	0.849051498990301	0.52759041318705	0.684701858621105	0.84181330405516	0.524806768366492	0.681262522600188	0.837257221417826	0.238360071634941	18.8918245922026	-0.746574806830692	26.0705846155868	0.4670585707408	0.541136809467033	0.424654620709697	0.451354516730746	0.524643343681906	0.409403147006464	0.455451683507862	0.526477059229946	0.411287045813045	0.00516042035653664	0.00512658136236084	0.00578368463248214
221	9.08397597558638	0.16	0.259088254934775	0.166905512846993	0.351270997022557	0.264506922374987	9.01506908349728	6.66800312662753	11.362135040367	14.31	8.85	22.57	0.450357567728083	0.608878626515867	0.76739968530365	0.447052982843475	0.60441086300987	0.761768743176264	0.444090332380168	0.600148125128937	0.755760883719085	0.259088254934775	19.1668949233611	-0.0561246356369525	27.0059594042054	0.4670585707408	0.541136809467033	0.424654620709697	0.451354516730746	0.524643343681906	0.409403147006464	0.455451683507862	0.526477059229946	0.411287045813045	0.00516042035653664	0.00512658136236084	0.00578368463248214
221	9.08397597558638	0.16	0.279304833821478	0.177828860725504	0.380780806917451	0.311958661378512	9.39981300827741	7.22028016504862	11.5793458515062	15.54	9.3	21.7	0.450284795692423	0.586208953562215	0.722133111432008	0.445812919917696	0.580387185553523	0.71496145118935	0.446376922926411	0.581147606264333	0.715884690090615	0.279304833821478	18.5129153200995	-1.48149152392568	25.2623910359601	0.4670585707408	0.541136809467033	0.424654620709697	0.451354516730746	0.524643343681906	0.409403147006464	0.455451683507862	0.526477059229946	0.411287045813045	0.00516042035653664	0.00512658136236084	0.00578368463248214
221	9.08397597558638	0.16	0.284121294091078	0.181674581767134	0.386568006415023	0.26875022504376	9.39857078373433	6.97806718570352	11.8190743817651	14.94	9.85	23.02	0.452042485266963	0.608843850592476	0.76564521591799	0.448099989857356	0.603533809690656	0.758967629523956	0.448510195716039	0.604576144266577	0.75952623230351	0.284121294091078	19.3077556867233	0.65760936154096	28.0362133411837	0.4670585707408	0.541136809467033	0.424654620709697	0.451354516730746	0.524643343681906	0.409403147006464	0.455451683507862	0.526477059229946	0.411287045813045	0.00516042035653664	0.00512658136236084	0.00578368463248214
221	9.08397597558638	0.16	0.28867388522856	0.185418538830474	0.391929231626646	0.251349288180197	8.29085704326976	6.05684412844347	10.5248699580961	16.24	11.15	25.05	0.362023755019254	0.495552986915595	0.629082218811937	0.357959316829979	0.489989416964995	0.62201951710001	0.359324349163452	0.492331746586803	0.624823943923806	0.28867388522856	20.389466082032	0.196620400683284	28.2820509000356	0.4670585707408	0.541136809467033	0.424654620709697	0.451354516730746	0.524643343681906	0.409403147006464	0.455451683507862	0.526477059229946	0.411287045813045	0.00516042035653664	0.00512658136236084	0.00578368463248214
221	9.08397597558638	0.16	0.295066819612157	0.190848514003638	0.399285125220675	0.188813470501967	6.94378629713332	4.69666929527206	9.19090329899457	14.85	9.67	24.06	0.306076791183177	0.452518943717788	0.598961096252399	0.303466908318133	0.448660364853472	0.593853821388812	0.301823088420404	0.446460618815526	0.591351182661473	0.295066819612157	19.5148081286675	-0.694027643693035	26.7573887847573	0.4670585707408	0.541136809467033	0.424654620709697	0.451354516730746	0.524643343681906	0.409403147006464	0.455451683507862	0.526477059229946	0.411287045813045	0.00516042035653664	0.00512658136236084	0.00578368463248214
221	9.08397597558638	0.16	0.299229057659675	0.19194262155854	0.40651549376081	0.235995572838176	7.77709818054449	5.59236173878412	9.96183462230486	14.32	8.81	24.26	0.377608617036969	0.525126847240505	0.672645077444041	0.374834451496524	0.521268914083659	0.667703376670795	0.368756940216722	0.513254116839255	0.656994387286657	0.299229057659675	18.6202228482293	1.224290053842	27.8834812033515	0.4670585707408	0.541136809467033	0.424654620709697	0.451354516730746	0.524643343681906	0.409403147006464	0.455451683507862	0.526477059229946	0.411287045813045	0.00516042035653664	0.00512658136236084	0.00578368463248214
221	9.08397597558638	0.16	0.325457711865253	0.209527220035419	0.441388203695087	0.237465605342629	8.93846577249329	6.43767243128587	11.4392591137007	16.34	11.48	25.59	0.382439837682593	0.531003314575443	0.679566791468293	0.378076596626989	0.524945118659304	0.671813640691619	0.380154662961418	0.527647693152848	0.675118192916104	0.325457711865253	20.0554839653384	-0.542932997522628	27.5573383646081	0.4670585707408	0.541136809467033	0.424654620709697	0.451354516730746	0.524643343681906	0.409403147006464	0.455451683507862	0.526477059229946	0.411287045813045	0.00516042035653664	0.00512658136236084	0.00578368463248214
221	9.08397597558638	0.16	0.335187149422385	0.214623060219605	0.455751238625165	0.240283785845298	8.31879935593635	6.00934397631242	10.6282547355603	15.19	9.73	22.88	0.383038548807182	0.530244373708043	0.677450198608905	0.379498371415388	0.525343668153021	0.671188964890654	0.379821385622276	0.525768241089662	0.671164535620674	0.335187149422385	18.1993457144887	-0.179486934601863	26.8004390595505	0.4670585707408	0.541136809467033	0.424654620709697	0.451354516730746	0.524643343681906	0.409403147006464	0.455451683507862	0.526477059229946	0.411287045813045	0.00516042035653664	0.00512658136236084	0.00578368463248214
221	9.08397597558638	0.16	0.339235211043465	0.217529208432517	0.460941213654412	0.206218616376455	8.35265202307824	5.79408751787131	10.9112165282852	16.65	10.69	24.79	0.337983214511579	0.487230503810856	0.636477793110132	0.333946021717817	0.481410559522412	0.628875097327008	0.334705134655112	0.48244248341346	0.629348353985194	0.339235211043465	18.8923378635282	0.856448794818058	28.5507323279912	0.4670585707408	0.541136809467033	0.424654620709697	0.451354516730746	0.524643343681906	0.409403147006464	0.455451683507862	0.526477059229946	0.411287045813045	0.00516042035653664	0.00512658136236084	0.00578368463248214
221	9.08397597558638	0.16	0.340872936822887	0.219164133360747	0.462581740285027	0.251955479090282	9.6071021385314	7.0225833773032	12.1916208997596	16.46	11.1	22.54	0.414165717701153	0.566590973500286	0.719016229299418	0.409351571667735	0.560005079083947	0.710658586500158	0.414523085417455	0.568045851336843	0.720577195974716	0.340872936822887	19.0401908277618	-1.26986157064641	26.5691499093873	0.4670585707408	0.541136809467033	0.424654620709697	0.451354516730746	0.524643343681906	0.409403147006464	0.455451683507862	0.526477059229946	0.411287045813045	0.00516042035653664	0.00512658136236084	0.00578368463248214
221	9.08397597558638	0.16	0.343806007227064	0.220626904973788	0.466985109480339	0.189586668864074	7.40082070557968	5.01182848883003	9.78981292232933	17.67	11.2	26.47	0.275891271785947	0.407400580700796	0.538909889615645	0.272144251758611	0.401867465698091	0.531590679637571	0.272078309163032	0.401883400426031	0.53177426227217	0.343806007227064	20.2849373733814	0.391093907831985	28.6147342674158	0.4670585707408	0.541136809467033	0.424654620709697	0.451354516730746	0.524643343681906	0.409403147006464	0.455451683507862	0.526477059229946	0.411287045813045	0.00516042035653664	0.00512658136236084	0.00578368463248214
221	9.08397597558638	0.16	0.346917158862909	0.22205755765499	0.471776760070827	0.22440989742631	7.4798127265057	5.30875529760773	9.65087015540366	13.39	8.81	21.79	0.382414599605363	0.538806071965446	0.695197544325529	0.380472558087758	0.536069817223147	0.691667076358536	0.37850830042602	0.53342085703206	0.688482424567159	0.346917158862909	17.1543571601835	-0.618341558697163	25.5734822019845	0.4670585707408	0.541136809467033	0.424654620709697	0.451354516730746	0.524643343681906	0.409403147006464	0.455451683507862	0.526477059229946	0.411287045813045	0.00516042035653664	0.00512658136236084	0.00578368463248214
221	9.08397597558638	0.16	0.381794503242079	0.244561352868931	0.519027653615228	0.225693733285947	8.70286134817902	6.18608767171762	11.2196350246404	15.52	10.1	23.64	0.386340199071226	0.54352045495844	0.700700710845655	0.382520604545415	0.538146880685258	0.693773156825101	0.382733857118677	0.538836592924909	0.694287928419562	0.381794503242079	18.301907889973	0.0676804179890592	27.3479513206234	0.4670585707408	0.541136809467033	0.424654620709697	0.451354516730746	0.524643343681906	0.409403147006464	0.455451683507862	0.526477059229946	0.411287045813045	0.00516042035653664	0.00512658136236084	0.00578368463248214
221	9.08397597558638	0.17	0.23646834895569	0.155327500153973	0.317609197757407	0.279941086190501	8.61533668617813	6.45804728564975	10.7726260867065	15.26	10.95	26.7	0.409842465512186	0.546748989671664	0.683655513831142	0.405997479218728	0.541619598385618	0.677241717552509	0.404624159806585	0.539983106888085	0.675357102199735	0.23646834895569	20.6791084070201	0.490849536572417	28.4062504132254	0.4670585707408	0.541136809467033	0.424654620709697	0.451354516730746	0.524643343681906	0.409403147006464	0.455451683507862	0.526477059229946	0.411287045813045	0.00516042035653664	0.00512658136236084	0.00578368463248214
221	9.08397597558638	0.17	0.279657521912412	0.183918106214665	0.375396937610159	0.253544222298758	8.24456222603734	6.03590538651165	10.453219065563	14.35	9.29	22.55	0.406508366112718	0.555257795675622	0.704007225238526	0.403486416402678	0.551130054958536	0.698773693514395	0.402282613818707	0.550413452814164	0.697071355116985	0.279657521912412	18.3545438620608	0.86216774143722	27.6041736440107	0.4670585707408	0.541136809467033	0.424654620709697	0.451354516730746	0.524643343681906	0.409403147006464	0.455451683507862	0.526477059229946	0.411287045813045	0.00516042035653664	0.00512658136236084	0.00578368463248214
221	9.08397597558638	0.17	0.280181909361298	0.182087255792527	0.378276562930068	0.263290100901441	7.573903311551	5.59585813866594	9.55194848443606	16.18	9.09	24.5	0.335613489137115	0.454247419035318	0.572881348933521	0.331879799949631	0.449193931223325	0.56650806249702	0.327484649652576	0.443311814135529	0.558991756998378	0.280181909361298	20.0635645441656	0.0336785063000437	27.6284049500417	0.4670585707408	0.541136809467033	0.424654620709697	0.451354516730746	0.524643343681906	0.409403147006464	0.455451683507862	0.526477059229946	0.411287045813045	0.00516042035653664	0.00512658136236084	0.00578368463248214
221	9.08397597558638	0.17	0.280926698129884	0.185660993812011	0.376192402447758	0.287666483295499	9.67974741735981	7.30155744219764	12.057937392522	15.03	10.15	24.33	0.470311524181595	0.623496671441802	0.77668181870201	0.466123002252573	0.617943906206993	0.769764810161412	0.465116566250517	0.616876845785991	0.768313848368458	0.280926698129884	20.0106373469909	0.650414119416234	28.4510360323015	0.4670585707408	0.541136809467033	0.424654620709697	0.451354516730746	0.524643343681906	0.409403147006464	0.455451683507862	0.526477059229946	0.411287045813045	0.00516042035653664	0.00512658136236084	0.00578368463248214
221	9.08397597558638	0.17	0.288404520844768	0.190354393773446	0.38645464791609	0.293799417966233	8.72012637063187	6.60932770832656	10.8309250329372	17.06	10.85	25.6	0.376530535063946	0.496781820036365	0.617033105008784	0.371777033359794	0.490510208551433	0.609243383743072	0.371913595083003	0.490668604745425	0.60916522689566	0.288404520844768	20.3114206286509	-0.0823513408132078	28.1466618137089	0.4670585707408	0.541136809467033	0.424654620709697	0.451354516730746	0.524643343681906	0.409403147006464	0.455451683507862	0.526477059229946	0.411287045813045	0.00516042035653664	0.00512658136236084	0.00578368463248214
221	9.08397597558638	0.17	0.291840428140904	0.19184441484084	0.391836441440968	0.232987200146798	8.66160171624235	6.20791593693334	11.1152874955514	17.62	12.37	28.57	0.342735296855715	0.478201809692799	0.613668322529884	0.338107963779999	0.471745517997257	0.605383072214515	0.338601830573853	0.472863449921383	0.6072678355019	0.291840428140904	21.9707741282368	0.534056581812417	29.6549349098755	0.4670585707408	0.541136809467033	0.424654620709697	0.451354516730746	0.524643343681906	0.409403147006464	0.455451683507862	0.526477059229946	0.411287045813045	0.00516042035653664	0.00512658136236084	0.00578368463248214
221	9.08397597558638	0.17	0.295840961974843	0.193503588695553	0.398178335254132	0.24928499193944	8.51283426045651	6.20635729204368	10.8193112288693	16.14	9.52	23.62	0.372991071481158	0.511606248679832	0.650221425878506	0.368864448522907	0.505946043241125	0.643027637959342	0.36720744441803	0.503378017107181	0.639641847597949	0.295840961974843	19.0969105953716	-1.27764306091857	26.0925322473065	0.4670585707408	0.541136809467033	0.424654620709697	0.451354516730746	0.524643343681906	0.409403147006464	0.455451683507862	0.526477059229946	0.411287045813045	0.00516042035653664	0.00512658136236084	0.00578368463248214
221	9.08397597558638	0.17	0.296756547676785	0.194368799653838	0.399144295699732	0.259273705642741	9.31242171569204	6.85489787424315	11.7699455571409	15.25	10.56	21.54	0.435415688542219	0.59151494124648	0.747614193950742	0.431343125990659	0.585982339501068	0.740621553011477	0.436406449677345	0.593636176475115	0.749233393202171	0.296756547676785	19.1112832759294	0.0674768449505903	27.583036424154	0.4670585707408	0.541136809467033	0.424654620709697	0.451354516730746	0.524643343681906	0.409403147006464	0.455451683507862	0.526477059229946	0.411287045813045	0.00516042035653664	0.00512658136236084	0.00578368463248214
221	9.08397597558638	0.17	0.312170806986124	0.203569670661848	0.4207719433104	0.202819474703905	7.8236852029342	5.40198519768698	10.2453852081814	16.5	10.09	24.3	0.317785442148459	0.460248070007553	0.602710697866648	0.314068007109082	0.454864115693332	0.595660224277582	0.313640469306297	0.454276827786865	0.594642143589918	0.312170806986124	20.4268012563878	0.828371645756296	28.6983048855532	0.4670585707408	0.541136809467033	0.424654620709697	0.451354516730746	0.524643343681906	0.409403147006464	0.455451683507862	0.526477059229946	0.411287045813045	0.00516042035653664	0.00512658136236084	0.00578368463248214
221	9.08397597558638	0.17	0.3245659730425	0.213926236889833	0.435205709195167	0.218117058194606	7.24645306212123	5.10436659080253	9.38853953343993	16.28	11.12	27.3	0.304304159119273	0.432007726412022	0.559711293704771	0.300864252130888	0.427124236152073	0.553384220173257	0.299830347373625	0.425377850884446	0.551109991103405	0.3245659730425	19.9740623951767	0.274126581656794	28.1149969006742	0.4670585707408	0.541136809467033	0.424654620709697	0.451354516730746	0.524643343681906	0.409403147006464	0.455451683507862	0.526477059229946	0.411287045813045	0.00516042035653664	0.00512658136236084	0.00578368463248214
221	9.08397597558638	0.17	0.324901424599172	0.214236590995016	0.435566258203328	0.196242030523516	7.86818101900467	5.38203612439863	10.3543259136107	14.64	10.34	22.34	0.355645455530683	0.519930145027494	0.684214834524305	0.352775349253134	0.515734239386287	0.678693129519441	0.355716447760758	0.519800535387722	0.684541906603518	0.324901424599172	18.6381058460187	1.05185760690017	28.3316095627281	0.4670585707408	0.541136809467033	0.424654620709697	0.451354516730746	0.524643343681906	0.409403147006464	0.455451683507862	0.526477059229946	0.411287045813045	0.00516042035653664	0.00512658136236084	0.00578368463248214
221	9.08397597558638	0.17	0.328222447193453	0.214994132704232	0.441450761682675	0.274909306402092	9.56681480375478	7.1410188187091	11.9926107888005	15.64	10.73	22.37	0.442527623611883	0.592853754922032	0.743179886232182	0.438045570787521	0.586849153842005	0.735652736896489	0.442706173135851	0.592968807333904	0.744309303209855	0.328222447193453	19.3171728484677	-0.133776503065402	27.3058484627532	0.4670585707408	0.541136809467033	0.424654620709697	0.451354516730746	0.524643343681906	0.409403147006464	0.455451683507862	0.526477059229946	0.411287045813045	0.00516042035653664	0.00512658136236084	0.00578368463248214
221	9.08397597558638	0.17	0.33802776438262	0.222812666746724	0.453242862018517	0.2308381705838	8.67071028510103	6.19958259699249	11.1418379732096	15.35	11.77	22.46	0.391295230815321	0.547263872891586	0.703232514967851	0.387556505628356	0.542034907485511	0.696513309342665	0.394522221035427	0.552155645913765	0.709327309863887	0.33802776438262	19.1561129887909	0.892072520113374	28.760070367514	0.4670585707408	0.541136809467033	0.424654620709697	0.451354516730746	0.524643343681906	0.409403147006464	0.455451683507862	0.526477059229946	0.411287045813045	0.00516042035653664	0.00512658136236084	0.00578368463248214
221	9.08397597558638	0.17	0.339871761792335	0.222784884700439	0.456958638884231	0.18551746693241	7.27014747318479	4.89178980310765	9.64850514326194	15.96	11.15	22.43	0.297252580247231	0.441774929456123	0.586297278665016	0.294062994944433	0.437034587686959	0.580006180429485	0.298458408273302	0.443638124757542	0.588582569474615	0.339871761792335	18.467520957704	0.00896220497941135	27.5485601103517	0.4670585707408	0.541136809467033	0.424654620709697	0.451354516730746	0.524643343681906	0.409403147006464	0.455451683507862	0.526477059229946	0.411287045813045	0.00516042035653664	0.00512658136236084	0.00578368463248214
221	9.08397597558638	0.17	0.34317679709961	0.223468435219747	0.462885158979472	0.220819842794824	8.08697157856071	5.71520867391034	10.4587344832111	14.71	9.88	22.18	0.375912254312873	0.531912636985297	0.687913019657721	0.372820905605869	0.527538404903959	0.682255904202048	0.374395562249506	0.530276106347748	0.685897254584232	0.34317679709961	18.1793658523013	0.184169705088997	27.1378476503157	0.4670585707408	0.541136809467033	0.424654620709697	0.451354516730746	0.524643343681906	0.409403147006464	0.455451683507862	0.526477059229946	0.411287045813045	0.00516042035653664	0.00512658136236084	0.00578368463248214
221	9.08397597558638	0.17	0.358014665570116	0.234602805466168	0.481426525674063	0.265326050004848	8.61955954845086	6.38017895354787	10.8589401433538	15.61	9.91	23.78	0.396185570180362	0.53524284181835	0.674300113456338	0.392197944554328	0.529855598483832	0.667513252413337	0.392150246308244	0.529209661076703	0.667095511377502	0.358014665570116	18.1619884635699	0.788082006554702	27.7263230780506	0.4670585707408	0.541136809467033	0.424654620709697	0.451354516730746	0.524643343681906	0.409403147006464	0.455451683507862	0.526477059229946	0.411287045813045	0.00516042035653664	0.00512658136236084	0.00578368463248214
221	9.08397597558638	0.17	0.371654457722927	0.24222456352502	0.501084351920833	0.264674370349901	9.46280288649251	7.00022960763561	11.9253761653494	16.77	10.02	23.94	0.40541039695268	0.548027549026873	0.690644701101067	0.400483155798929	0.541366980099062	0.682250804399196	0.400102876715007	0.541260778398645	0.681418589771322	0.371654457722927	19.0588942804764	0.831672485070262	28.4791528048748	0.4670585707408	0.541136809467033	0.424654620709697	0.451354516730746	0.524643343681906	0.409403147006464	0.455451683507862	0.526477059229946	0.411287045813045	0.00516042035653664	0.00512658136236084	0.00578368463248214
221	9.08397597558638	0.17	0.395263653204183	0.260983757638524	0.529543548769842	0.23629508455684	8.3606804659719	6.01395364837941	10.7074072835644	16.24	10.87	23.78	0.359336396277474	0.49955436385503	0.639772331432585	0.355298437076855	0.493940737847104	0.632583038617352	0.35749012137302	0.497867525429957	0.637658165502927	0.395263653204183	18.6017590576892	0.165726300557449	27.788880561744	0.4670585707408	0.541136809467033	0.424654620709697	0.451354516730746	0.524643343681906	0.409403147006464	0.455451683507862	0.526477059229946	0.411287045813045	0.00516042035653664	0.00512658136236084	0.00578368463248214
221	9.08397597558638	0.18	0.223852996522002	0.150489648434695	0.297216344609308	0.381660535475036	11.4534530895786	9.17732468738653	13.7295814917706	14.94	10.65	23.28	0.594606900532117	0.742079252284112	0.889551604036108	0.589424126544654	0.735611064575675	0.881798002606696	0.593369419911844	0.740286422116639	0.888456336251023	0.223852996522002	20.1277863423315	0.37399607285258	28.0161158361485	0.4670585707408	0.541136809467033	0.424654620709697	0.451354516730746	0.524643343681906	0.409403147006464	0.455451683507862	0.526477059229946	0.411287045813045	0.00516042035653664	0.00512658136236084	0.00578368463248214
221	9.08397597558638	0.18	0.243190149261818	0.161566517727529	0.324813780796108	0.27582815721324	8.43257343837993	6.29929712144986	10.56584975531	17.05	10.36	25.4	0.35896159065314	0.480525035790593	0.602088480928047	0.354432539218917	0.474462207178296	0.594491875137676	0.353280776837199	0.472468577642524	0.592423052641848	0.243190149261818	21.462657842398	-0.102052830419653	28.0745461630691	0.4670585707408	0.541136809467033	0.424654620709697	0.451354516730746	0.524643343681906	0.409403147006464	0.455451683507862	0.526477059229946	0.411287045813045	0.00516042035653664	0.00512658136236084	0.00578368463248214
221	9.08397597558638	0.18	0.248193196773102	0.165425347872346	0.330961045673859	0.285905194526864	9.21481472534694	6.94108424811508	11.4885452025788	15.88	11.44	24.46	0.42399607948358	0.562886888712763	0.701777697941946	0.419514176660874	0.556936823470513	0.694359470280151	0.423481068455944	0.562567002842778	0.700588546693116	0.248193196773102	20.7065071859103	1.23405226311262	29.2251345083944	0.4670585707408	0.541136809467033	0.424654620709697	0.451354516730746	0.524643343681906	0.409403147006464	0.455451683507862	0.526477059229946	0.411287045813045	0.00516042035653664	0.00512658136236084	0.00578368463248214
221	9.08397597558638	0.18	0.249199164069512	0.166543564954662	0.331854763184363	0.295273020369998	8.56885132957887	6.50201238937437	10.6356902697834	16.34	10.15	29.24	0.386153171017787	0.508902308199884	0.631651445381981	0.381744336742075	0.503092007760121	0.624439678778167	0.373727225298647	0.492889444661454	0.611579503983353	0.249199164069512	22.1473994829874	-1.68491385104012	26.6781077564316	0.4670585707408	0.541136809467033	0.424654620709697	0.451354516730746	0.524643343681906	0.409403147006464	0.455451683507862	0.526477059229946	0.411287045813045	0.00516042035653664	0.00512658136236084	0.00578368463248214
221	9.08397597558638	0.18	0.261776373407171	0.175991460727774	0.347561286086568	0.310076369341806	10.38048371684	7.96296843500691	12.7979989986731	14.69	9.44	24.46	0.524252661390275	0.68341300853933	0.842573355688385	0.519957799724907	0.677814249490199	0.835670699255491	0.515201195843084	0.671351652745937	0.828299579283916	0.261776373407171	19.4811136191054	1.00567612581444	28.0914989602705	0.4670585707408	0.541136809467033	0.424654620709697	0.451354516730746	0.524643343681906	0.409403147006464	0.455451683507862	0.526477059229946	0.411287045813045	0.00516042035653664	0.00512658136236084	0.00578368463248214
221	9.08397597558638	0.18	0.266182542451663	0.178253560075855	0.354111524827472	0.26097992586418	8.14369054971681	6.0040969496794	10.2832841497542	16.78	10.84	26.96	0.34762353386758	0.47150112853653	0.595378723205481	0.343395817953816	0.465766842361213	0.588137866768611	0.341929618352604	0.463309732772596	0.58504167893229	0.266182542451663	21.4019770682869	0.423025884011252	28.777953947333	0.4670585707408	0.541136809467033	0.424654620709697	0.451354516730746	0.524643343681906	0.409403147006464	0.455451683507862	0.526477059229946	0.411287045813045	0.00516042035653664	0.00512658136236084	0.00578368463248214
221	9.08397597558638	0.18	0.272577090051033	0.180932264617441	0.364221915484626	0.251934765807521	8.03079576223286	5.87021886753401	10.1913726569317	14.55	9.84	25.61	0.390264798787228	0.533904606109812	0.677544413432396	0.387193999243387	0.529703576383351	0.672213153523314	0.383211264961536	0.524779205456742	0.666070009070012	0.272577090051033	19.8396107602022	-0.00823632976870679	27.5630412068361	0.4670585707408	0.541136809467033	0.424654620709697	0.451354516730746	0.524643343681906	0.409403147006464	0.455451683507862	0.526477059229946	0.411287045813045	0.00516042035653664	0.00512658136236084	0.00578368463248214
221	9.08397597558638	0.18	0.282328653502137	0.188847500078058	0.375809806926215	0.306250177539791	9.09839403490627	6.96036562945317	11.2364224403594	13.96	9.31	24.11	0.481404695938671	0.629278668259901	0.777152640581131	0.478264816707645	0.625174306508413	0.772083796309181	0.4737946210922	0.619414094959817	0.765692793382951	0.282328653502137	20.0814605566333	-1.2812019924253	26.0679787877272	0.4670585707408	0.541136809467033	0.424654620709697	0.451354516730746	0.524643343681906	0.409403147006464	0.455451683507862	0.526477059229946	0.411287045813045	0.00516042035653664	0.00512658136236084	0.00578368463248214
221	9.08397597558638	0.18	0.283355773749606	0.187863701129343	0.378847846369869	0.260681766736116	8.2515841840271	6.08196667517297	10.4212016928812	17.12	11.79	25.31	0.345264436443591	0.468430479024935	0.591596521606278	0.34087106630197	0.462469863731996	0.584068661162022	0.344714515330982	0.466396431694514	0.589333972181316	0.283355773749606	20.7180351000473	0.0952837043062005	28.5066811254187	0.4670585707408	0.541136809467033	0.424654620709697	0.451354516730746	0.524643343681906	0.409403147006464	0.455451683507862	0.526477059229946	0.411287045813045	0.00516042035653664	0.00512658136236084	0.00578368463248214
221	9.08397597558638	0.18	0.288534365245773	0.193291246911393	0.383777483580154	0.255290808164567	8.43522497918394	6.18587051048417	10.6845794478837	15.88	11.28	24.08	0.377732124887133	0.515086025465279	0.652439926043425	0.373735240998977	0.509635763492429	0.64553628598588	0.376861722321237	0.51428605015496	0.651391806917395	0.288534365245773	19.6416508578813	-0.36172143224005	27.6646592611017	0.4670585707408	0.541136809467033	0.424654620709697	0.451354516730746	0.524643343681906	0.409403147006464	0.455451683507862	0.526477059229946	0.411287045813045	0.00516042035653664	0.00512658136236084	0.00578368463248214
221	9.08397597558638	0.18	0.298540000235988	0.197392162552913	0.399687837919063	0.261471557199769	7.83938492152542	5.78236339267457	9.89640645037628	13.77	8.86	22.18	0.405454944312574	0.549691736916544	0.693928529520515	0.403005164630139	0.546370471095051	0.689735777559963	0.400773466839702	0.543023685000846	0.686073082005546	0.298540000235988	17.9089492438778	0.621166002516277	27.0868243543674	0.4670585707408	0.541136809467033	0.424654620709697	0.451354516730746	0.524643343681906	0.409403147006464	0.455451683507862	0.526477059229946	0.411287045813045	0.00516042035653664	0.00512658136236084	0.00578368463248214
221	9.08397597558638	0.18	0.301928437257026	0.199616748177966	0.404240126336086	0.297909239359718	8.93002237803474	6.78963366885843	11.070411087211	14.05	9.31	23.03	0.466717752281378	0.61384754691773	0.760977341554083	0.463574259326178	0.609713087857902	0.755851916389626	0.461264103531367	0.607362060222126	0.752991703535064	0.301928437257026	18.2424300380838	-0.939558048705321	25.900795159427	0.4670585707408	0.541136809467033	0.424654620709697	0.451354516730746	0.524643343681906	0.409403147006464	0.455451683507862	0.526477059229946	0.411287045813045	0.00516042035653664	0.00512658136236084	0.00578368463248214
221	9.08397597558638	0.18	0.314020114353901	0.210587154297359	0.417453074410443	0.235686659298296	8.21277452405524	5.90367005936215	10.5218789887483	15.31	10.21	23.95	0.373513114817936	0.519605425596683	0.665697736375429	0.369972625548143	0.514680143562749	0.659387661577356	0.369752000200122	0.515439684776044	0.659520708752043	0.314020114353901	19.2971023844126	0.45723087400661	27.9821662908342	0.4670585707408	0.541136809467033	0.424654620709697	0.451354516730746	0.524643343681906	0.409403147006464	0.455451683507862	0.526477059229946	0.411287045813045	0.00516042035653664	0.00512658136236084	0.00578368463248214
221	9.08397597558638	0.18	0.330024191101057	0.21864569308712	0.441402689114993	0.2725102114239	9.65838661414835	7.19454884855548	12.1222243797412	14.92	10.41	27.38	0.466733366964498	0.626570393607291	0.786407420250085	0.462684426701662	0.621134857445228	0.779585288188794	0.45788490622708	0.614780682801871	0.771300287250897	0.330024191101057	20.1083196934883	0.203839202284265	28.0268117260032	0.4670585707408	0.541136809467033	0.424654620709697	0.451354516730746	0.524643343681906	0.409403147006464	0.455451683507862	0.526477059229946	0.411287045813045	0.00516042035653664	0.00512658136236084	0.00578368463248214
221	9.08397597558638	0.18	0.333932552803811	0.220909601038662	0.44695550456896	0.217750576898438	7.68059602452748	5.40773252980588	9.95345951924908	16.97	11.52	26.54	0.309594031794435	0.439716031943453	0.569838032092471	0.305728880152226	0.434226361702973	0.562723843253721	0.306473432025645	0.43480669220777	0.563864820377319	0.333932552803811	20.2939488331911	0.723795563210796	29.0085765706442	0.4670585707408	0.541136809467033	0.424654620709697	0.451354516730746	0.524643343681906	0.409403147006464	0.455451683507862	0.526477059229946	0.411287045813045	0.00516042035653664	0.00512658136236084	0.00578368463248214
221	9.08397597558638	0.18	0.335437111085447	0.222568318805087	0.448305903365807	0.228939149437	8.34658690597645	5.95504125529705	10.7381325566559	17.17	10.95	23.51	0.337072780838092	0.47244127089829	0.607809760958489	0.332755829411053	0.466390630993385	0.600025432575717	0.335375671915864	0.469905138794852	0.605108048846787	0.335437111085447	20.0395458488839	0.66663940303588	28.682419259129	0.4670585707408	0.541136809467033	0.424654620709697	0.451354516730746	0.524643343681906	0.409403147006464	0.455451683507862	0.526477059229946	0.411287045813045	0.00516042035653664	0.00512658136236084	0.00578368463248214
221	9.08397597558638	0.18	0.335561261177321	0.225322531617606	0.445799990737036	0.302116497160738	9.88224437102023	7.53723114584546	12.227257596195	14.66	10.48	22.14	0.497397078897684	0.652149229337078	0.806901379776473	0.493361051279295	0.646857496810726	0.800353942342157	0.497873737300226	0.653645654282598	0.808070975284201	0.335561261177321	18.2433615987716	-1.16583309169612	26.0615087169892	0.4670585707408	0.541136809467033	0.424654620709697	0.451354516730746	0.524643343681906	0.409403147006464	0.455451683507862	0.526477059229946	0.411287045813045	0.00516042035653664	0.00512658136236084	0.00578368463248214
221	9.08397597558638	0.18	0.336705380373762	0.224273852884317	0.449136907863207	0.221882729975341	7.75481033869108	5.48746632280121	10.0221543545809	14.77	10.37	24.68	0.359418869364548	0.507925698329579	0.65643252729461	0.356413451495784	0.503678484007017	0.65094351651825	0.355943084118365	0.503347152793701	0.65017253362595	0.336705380373762	19.1881363770616	0.379021129573974	27.9805524170903	0.4670585707408	0.541136809467033	0.424654620709697	0.451354516730746	0.524643343681906	0.409403147006464	0.455451683507862	0.526477059229946	0.411287045813045	0.00516042035653664	0.00512658136236084	0.00578368463248214
221	9.08397597558638	0.18	0.341066893607293	0.228169665178946	0.453964122035639	0.244139010282046	8.13962454033845	5.90351945079179	10.3757296298851	15.06	10	27.01	0.379569726870754	0.523341218633976	0.667112710397197	0.376167095859859	0.518649756344598	0.661132416829336	0.371331830206388	0.511488488339803	0.65188218353521	0.341066893607293	19.5114584868113	0.523394521034674	28.0503590967338	0.4670585707408	0.541136809467033	0.424654620709697	0.451354516730746	0.524643343681906	0.409403147006464	0.455451683507862	0.526477059229946	0.411287045813045	0.00516042035653664	0.00512658136236084	0.00578368463248214
221	9.08397597558638	0.18	0.347156511074203	0.23083422725495	0.463478794893457	0.295000722532438	9.47919281808962	7.19127924341188	11.7671063927674	18.06	11.5	24.27	0.387550704433874	0.510850396677433	0.634150088920993	0.382064226589829	0.503618389740208	0.625172552890586	0.385537684152881	0.508469278724557	0.63221055016493	0.347156511074203	20.2281222394472	-0.061710565751312	27.9349478614963	0.4670585707408	0.541136809467033	0.424654620709697	0.451354516730746	0.524643343681906	0.409403147006464	0.455451683507862	0.526477059229946	0.411287045813045	0.00516042035653664	0.00512658136236084	0.00578368463248214
221	9.08397597558638	0.18	0.347169160917134	0.231260407123354	0.463077914710914	0.250519532313326	9.10402355224767	6.64547834993552	11.5625687545598	16.91	11.37	25.12	0.381750657785395	0.522982213853424	0.664213769921453	0.377021755786177	0.516503818633377	0.655985881480577	0.379476148495394	0.519548773390727	0.660141348552626	0.347169160917134	20.1897684051747	-2.56840747420925	25.6702372576527	0.4670585707408	0.541136809467033	0.424654620709697	0.451354516730746	0.524643343681906	0.409403147006464	0.455451683507862	0.526477059229946	0.411287045813045	0.00516042035653664	0.00512658136236084	0.00578368463248214
221	9.08397597558638	0.18	0.348534048153471	0.234253888418262	0.46281420788868	0.243435729769877	8.32534799661904	6.03385459786482	10.6168413953733	17.17	11.04	25.62	0.341471797234919	0.471153471947705	0.600835146660491	0.337096757181667	0.465116911014442	0.593137064847216	0.337279913521508	0.465685070418438	0.593836389929522	0.348534048153471	20.0095203228976	-1.49590940407009	26.5801345189604	0.4670585707408	0.541136809467033	0.424654620709697	0.451354516730746	0.524643343681906	0.409403147006464	0.455451683507862	0.526477059229946	0.411287045813045	0.00516042035653664	0.00512658136236084	0.00578368463248214
221	9.08397597558638	0.18	0.354392682404816	0.235733906510503	0.473051458299129	0.252319590960331	9.24102446103335	6.75738760456404	11.7246613175027	15.94	10.25	23.84	0.411189850821709	0.562320188204923	0.713450525588137	0.406795118001466	0.556310197973766	0.705825277946066	0.408848751541466	0.557561038337543	0.706525727264602	0.354392682404816	19.5145266092821	-0.774305117666749	26.8876080607002	0.4670585707408	0.541136809467033	0.424654620709697	0.451354516730746	0.524643343681906	0.409403147006464	0.455451683507862	0.526477059229946	0.411287045813045	0.00516042035653664	0.00512658136236084	0.00578368463248214
221	9.08397597558638	0.18	0.358798073046441	0.237590643722641	0.480005502370241	0.247998926915708	8.50591678441838	6.19336790798235	10.8184656608544	16.65	10.81	24.88	0.361243458611472	0.496128575520985	0.631013692430498	0.356927528608265	0.490201115373278	0.623474702138291	0.357846395336344	0.491022116206991	0.624955523154981	0.358798073046441	19.3228506570725	-0.640202498821902	27.1580963729558	0.4670585707408	0.541136809467033	0.424654620709697	0.451354516730746	0.524643343681906	0.409403147006464	0.455451683507862	0.526477059229946	0.411287045813045	0.00516042035653664	0.00512658136236084	0.00578368463248214
221	9.08397597558638	0.18	0.359306760471421	0.238207290949237	0.480406229993605	0.193929187491111	7.12398234624239	4.85634654446751	9.39161814801728	14.75	9.72	22.88	0.318485473175762	0.467199955288109	0.615914437400455	0.315835608650283	0.463312755738696	0.61078990282711	0.315789867179952	0.463675669598335	0.611078652858912	0.359306760471421	17.9493922714975	-0.39421881873916	26.3797842236002	0.4670585707408	0.541136809467033	0.424654620709697	0.451354516730746	0.524643343681906	0.409403147006464	0.455451683507862	0.526477059229946	0.411287045813045	0.00516042035653664	0.00512658136236084	0.00578368463248214
221	9.08397597558638	0.18	0.365151443752428	0.242491371773743	0.487811515731113	0.212855248592179	8.08378392693591	5.65669729385886	10.510870560013	15.15	11.01	22.74	0.361489542915989	0.516591785802671	0.671694028689352	0.358178248229401	0.511859732914875	0.665541217600348	0.36269290869352	0.517965084087906	0.673099102345211	0.365151443752428	18.26983724747	-0.387702543270939	26.999130488104	0.4670585707408	0.541136809467033	0.424654620709697	0.451354516730746	0.524643343681906	0.409403147006464	0.455451683507862	0.526477059229946	0.411287045813045	0.00516042035653664	0.00512658136236084	0.00578368463248214
221	9.08397597558638	0.18	0.365311281707984	0.244578321286504	0.486044242129464	0.206544831778277	7.74588642774751	5.37554658306663	10.1162262724284	15.69	11.02	23.6	0.332032977261091	0.478442460201709	0.624851943142327	0.328636424851336	0.473548202695927	0.618459980540518	0.331788302395276	0.477550807624919	0.624252877387852	0.365311281707984	18.7139280009935	0.762302292818688	28.4396729419154	0.4670585707408	0.541136809467033	0.424654620709697	0.451354516730746	0.524643343681906	0.409403147006464	0.455451683507862	0.526477059229946	0.411287045813045	0.00516042035653664	0.00512658136236084	0.00578368463248214
221	9.08397597558638	0.18	0.371401603689925	0.246604423033046	0.496198784346804	0.200436042071495	8.30465324630631	5.71497588340784	10.8943306092048	17.81	12.15	25.98	0.312235905165877	0.453722111230148	0.595208317294419	0.307931041258829	0.447466546421141	0.587002051583453	0.310243253685938	0.451743669127453	0.592820094253341	0.371401603689925	20.1972135357289	-0.482928947432569	28.0766653752292	0.4670585707408	0.541136809467033	0.424654620709697	0.451354516730746	0.524643343681906	0.409403147006464	0.455451683507862	0.526477059229946	0.411287045813045	0.00516042035653664	0.00512658136236084	0.00578368463248214
221	9.08397597558638	0.18	0.4156291925807	0.277304466217038	0.553953918944363	0.200716400231722	8.05309664782421	5.54405775159642	10.562135544052	15.77	9.8	23.37	0.34090151147246	0.495181136683968	0.649460761895475	0.337366898925898	0.490046887055727	0.642726875185556	0.33700125613536	0.489821944068048	0.641937238139907	0.4156291925807	17.838039385851	0.491949211062441	27.6114722589341	0.4670585707408	0.541136809467033	0.424654620709697	0.451354516730746	0.524643343681906	0.409403147006464	0.455451683507862	0.526477059229946	0.411287045813045	0.00516042035653664	0.00512658136236084	0.00578368463248214
221	9.08397597558638	0.19	0.219510001731201	0.147829646192375	0.291190357270027	0.311200310227991	10.0336623414188	7.70304268942774	12.3642819934099	14.53	9.99	23.18	0.512869615456946	0.668042584488209	0.823215553519472	0.508859304262369	0.662818920277491	0.816778536292612	0.509418272186312	0.663409683539392	0.818016767878458	0.219510001731201	20.2630161941329	0.6478632866323	28.1362110900105	0.4670585707408	0.541136809467033	0.424654620709697	0.451354516730746	0.524643343681906	0.409403147006464	0.455451683507862	0.526477059229946	0.411287045813045	0.00516042035653664	0.00512658136236084	0.00578368463248214
221	9.08397597558638	0.19	0.264666689566287	0.179990097785006	0.349343281347569	0.290681681684536	8.14121357936587	6.15563826098364	10.1267888977481	16.46	10.69	26.62	0.362964085450085	0.480042526218257	0.597120966986429	0.358742960917604	0.474459827088283	0.590176693258962	0.356934731743893	0.47171064497845	0.586647231818668	0.264666689566287	21.5829188937061	-0.653175067106942	27.7142716908957	0.4670585707408	0.541136809467033	0.424654620709697	0.451354516730746	0.524643343681906	0.409403147006464	0.455451683507862	0.526477059229946	0.411287045813045	0.00516042035653664	0.00512658136236084	0.00578368463248214
221	9.08397597558638	0.19	0.291150978666855	0.198575457448634	0.383726499885076	0.255156457704352	8.51816086105364	6.24588766745254	10.7904340546547	16.36	11.26	27.13	0.370493722692939	0.505280481484585	0.640067240276231	0.366250404599186	0.499493431183382	0.632736457767579	0.365661173956967	0.498729572586441	0.631275222288882	0.291150978666855	21.3933263941604	0.721757951343544	29.0295747997972	0.4670585707408	0.541136809467033	0.424654620709697	0.451354516730746	0.524643343681906	0.409403147006464	0.455451683507862	0.526477059229946	0.411287045813045	0.00516042035653664	0.00512658136236084	0.00578368463248214
221	9.08397597558638	0.19	0.294177081082019	0.198480365455233	0.389873796708806	0.330365889547015	9.86013723415286	7.66839435022283	12.0518801180829	17.35	10.69	25.31	0.429658975529027	0.552461997794705	0.675265020060383	0.42403359526205	0.545228798914541	0.666424002567032	0.424115779080863	0.545225994443832	0.666455138305411	0.294177081082019	19.2486243374166	0.543588529949777	28.2706133962019	0.4670585707408	0.541136809467033	0.424654620709697	0.451354516730746	0.524643343681906	0.409403147006464	0.455451683507862	0.526477059229946	0.411287045813045	0.00516042035653664	0.00512658136236084	0.00578368463248214
221	9.08397597558638	0.19	0.295325551688878	0.20060658573868	0.390044517639076	0.30993524228543	9.1877387919719	7.04729639721132	11.3281811867325	17.01	11.33	25.32	0.40247489441344	0.524716712874518	0.646958531335597	0.397422136724644	0.518129304710139	0.638836472695634	0.398879038256455	0.520296242100721	0.641988293068716	0.295325551688878	20.9192511105005	1.88113244825966	30.1251782006229	0.4670585707408	0.541136809467033	0.424654620709697	0.451354516730746	0.524643343681906	0.409403147006464	0.455451683507862	0.526477059229946	0.411287045813045	0.00516042035653664	0.00512658136236084	0.00578368463248214
221	9.08397597558638	0.19	0.29625383303858	0.199363337795675	0.393144328281486	0.274792277272864	8.39772935451103	6.26774563482673	10.5277130741953	18.05	10.82	26.31	0.337899889454397	0.452729256399645	0.567558623344892	0.333119526809516	0.446324371127169	0.559529215444822	0.332302976110431	0.445282729638594	0.55766829530612	0.29625383303858	21.494994107882	1.38712078728512	29.9296673633613	0.4670585707408	0.541136809467033	0.424654620709697	0.451354516730746	0.524643343681906	0.409403147006464	0.455451683507862	0.526477059229946	0.411287045813045	0.00516042035653664	0.00512658136236084	0.00578368463248214
221	9.08397597558638	0.19	0.29726237123683	0.200085531049785	0.394439211423875	0.270817546142247	7.87721762431439	5.85913933143089	9.8952959171979	15.68	10.82	22.39	0.362345077397298	0.487148515899945	0.611951954402593	0.358652108864126	0.482183568802769	0.605715028741412	0.362881507268442	0.488104078899949	0.613463675742832	0.29726237123683	19.262765625185	1.11114389505523	28.7590296647793	0.4670585707408	0.541136809467033	0.424654620709697	0.451354516730746	0.524643343681906	0.409403147006464	0.455451683507862	0.526477059229946	0.411287045813045	0.00516042035653664	0.00512658136236084	0.00578368463248214
221	9.08397597558638	0.19	0.298364936243452	0.203364799190461	0.393365073296443	0.270379781995786	8.37651232344496	6.22813768697345	10.5248869599165	15.51	10.36	24.72	0.389262190542988	0.523536841992815	0.657811493442642	0.385422956492066	0.518373277383863	0.65132359827566	0.384981410770525	0.518581119173142	0.650976538252103	0.298364936243452	20.1071051077628	-0.182841270474025	27.7215607770547	0.4670585707408	0.541136809467033	0.424654620709697	0.451354516730746	0.524643343681906	0.409403147006464	0.455451683507862	0.526477059229946	0.411287045813045	0.00516042035653664	0.00512658136236084	0.00578368463248214
221	9.08397597558638	0.19	0.300926987904333	0.202685282913125	0.399168692895541	0.268924377681784	8.25251571025007	6.1281079143863	10.3769235061138	16.48	10.17	28.26	0.360970236350588	0.486106411315414	0.611242586280239	0.3567614075757	0.480438523923128	0.604115640270556	0.350638571662781	0.472356128791098	0.593818663270843	0.300926987904333	21.2951636959891	-0.587972934758987	27.5417495816958	0.4670585707408	0.541136809467033	0.424654620709697	0.451354516730746	0.524643343681906	0.409403147006464	0.455451683507862	0.526477059229946	0.411287045813045	0.00516042035653664	0.00512658136236084	0.00578368463248214
221	9.08397597558638	0.19	0.311353269351541	0.209839414417938	0.412867124285143	0.297434527626706	9.74974341405933	7.41022559052264	12.089261237596	16.42	10.86	24.15	0.438146302703997	0.576475571087364	0.714804839470731	0.433086430232264	0.569818222035758	0.706550013839252	0.43519641312767	0.572749478149429	0.710378624573383	0.311353269351541	20.2485642842867	0.613230912954261	28.6980974758521	0.4670585707408	0.541136809467033	0.424654620709697	0.451354516730746	0.524643343681906	0.409403147006464	0.455451683507862	0.526477059229946	0.411287045813045	0.00516042035653664	0.00512658136236084	0.00578368463248214
221	9.08397597558638	0.19	0.318748055622915	0.216781456530445	0.420714654715385	0.225034443978178	8.26853709682218	5.87284586940658	10.6642283242378	15.83	10	24.1	0.359672219142181	0.506392156852906	0.65311209456363	0.355898708926754	0.50107933068731	0.646259952447866	0.355132684343945	0.499811762194302	0.644815010843066	0.318748055622915	18.8504266135321	-0.491904636315194	26.7574148579078	0.4670585707408	0.541136809467033	0.424654620709697	0.451354516730746	0.524643343681906	0.409403147006464	0.455451683507862	0.526477059229946	0.411287045813045	0.00516042035653664	0.00512658136236084	0.00578368463248214
221	9.08397597558638	0.19	0.319264599555008	0.217648353041076	0.420880846068939	0.243076502012774	8.38007114381528	6.07126392284594	10.6888783647846	14.51	10.56	22.2	0.404725654257095	0.55863652437165	0.712547394486204	0.401577681611664	0.554291426701257	0.70700517179085	0.405776596942086	0.559961403042105	0.714653661987417	0.319264599555008	19.2217549875354	0.108396120079142	27.4908720586091	0.4670585707408	0.541136809467033	0.424654620709697	0.451354516730746	0.524643343681906	0.409403147006464	0.455451683507862	0.526477059229946	0.411287045813045	0.00516042035653664	0.00512658136236084	0.00578368463248214
221	9.08397597558638	0.19	0.321140771473993	0.217553227571057	0.424728315376929	0.268558048771317	8.27096494650364	6.13982245644905	10.4021074365582	14.86	9.92	23.94	0.399867669812899	0.538662396791087	0.677457123769275	0.396449627943365	0.534057946957378	0.671666265971392	0.39579922082472	0.533305964754435	0.670869230324612	0.321140771473993	19.1768520778934	0.220409230052994	27.6922844622932	0.4670585707408	0.541136809467033	0.424654620709697	0.451354516730746	0.524643343681906	0.409403147006464	0.455451683507862	0.526477059229946	0.411287045813045	0.00516042035653664	0.00512658136236084	0.00578368463248214
221	9.08397597558638	0.19	0.331326662896899	0.223460746236807	0.439192579556991	0.237284836504186	8.49879374508105	6.11982383751084	10.8777636526513	16.16	10.8	25.07	0.367530264487544	0.510400952035441	0.653271639583338	0.363456250623849	0.504743239581381	0.646030228538912	0.364346489848092	0.505293510803415	0.647745154816854	0.331326662896899	19.8836496091441	-0.0766735837944611	27.888788637946	0.4670585707408	0.541136809467033	0.424654620709697	0.451354516730746	0.524643343681906	0.409403147006464	0.455451683507862	0.526477059229946	0.411287045813045	0.00516042035653664	0.00512658136236084	0.00578368463248214
221	9.08397597558638	0.19	0.333410543311615	0.224649954279001	0.442171132344228	0.236340069680726	7.9037728599176	5.68557013426974	10.1219755855655	15.73	9.26	24.47	0.350339771838791	0.487023449718611	0.623707127598432	0.346729993539777	0.482005330677551	0.617280667815324	0.342946849830397	0.476355845835491	0.61056862716305	0.333410543311615	19.2710557720126	-0.807629888840259	26.6160767543977	0.4670585707408	0.541136809467033	0.424654620709697	0.451354516730746	0.524643343681906	0.409403147006464	0.455451683507862	0.526477059229946	0.411287045813045	0.00516042035653664	0.00512658136236084	0.00578368463248214
221	9.08397597558638	0.19	0.334530640688928	0.226828137460911	0.442233143916945	0.292471772630245	8.92275235583237	6.75597540036184	11.0895293113029	15.85	10.77	24.58	0.41336942191681	0.545945295040556	0.678521168164301	0.409020664848278	0.540201804267024	0.671382943685769	0.410538672201927	0.542974505650421	0.673972951430914	0.334530640688928	19.6181613425171	1.26761057780294	28.8802564349099	0.4670585707408	0.541136809467033	0.424654620709697	0.451354516730746	0.524643343681906	0.409403147006464	0.455451683507862	0.526477059229946	0.411287045813045	0.00516042035653664	0.00512658136236084	0.00578368463248214
221	9.08397597558638	0.19	0.337710025714575	0.230182159968112	0.445237891461038	0.268175062033496	9.12407135645496	6.77081878427428	11.4773239286356	16.23	11.7	22.99	0.404833025403013	0.545536002204871	0.686238979006728	0.400291976582796	0.539416675312673	0.67854137404255	0.406585233567914	0.54753002163011	0.688218134827005	0.337710025714575	19.8571223202239	-0.468770736874499	27.4786799490097	0.4670585707408	0.541136809467033	0.424654620709697	0.451354516730746	0.524643343681906	0.409403147006464	0.455451683507862	0.526477059229946	0.411287045813045	0.00516042035653664	0.00512658136236084	0.00578368463248214
221	9.08397597558638	0.19	0.337794704886973	0.227321893965242	0.448267515808704	0.270302140664131	10.1153469065555	7.52049225291702	12.7102015601939	15.28	10.1	22.46	0.476692909754073	0.641170017585947	0.805647125417821	0.472202523127781	0.635130277507512	0.798058031887244	0.475102417602224	0.638853047855451	0.802084278738072	0.337794704886973	18.7801774136616	-0.242123777481031	27.1815200633281	0.4670585707408	0.541136809467033	0.424654620709697	0.451354516730746	0.524643343681906	0.409403147006464	0.455451683507862	0.526477059229946	0.411287045813045	0.00516042035653664	0.00512658136236084	0.00578368463248214
221	9.08397597558638	0.19	0.341716619213578	0.231994439255642	0.451438799171514	0.254925224327807	8.71547420378116	6.38915123535174	11.0417971722106	17.42	10.62	25.74	0.356566469002383	0.486394162236876	0.616221855471368	0.351858688592734	0.479972254661681	0.608085820730629	0.351181171004789	0.478642758958081	0.606384473033431	0.341716619213578	20.3029913200606	-0.255966522666632	27.7205632327266	0.4670585707408	0.541136809467033	0.424654620709697	0.451354516730746	0.524643343681906	0.409403147006464	0.455451683507862	0.526477059229946	0.411287045813045	0.00516042035653664	0.00512658136236084	0.00578368463248214
221	9.08397597558638	0.19	0.349509326495247	0.236627205646794	0.462391447343701	0.30713645549709	8.75556353489331	6.70238016955335	10.8087469002333	14.99	9.64	21.61	0.432859431970813	0.565460054849566	0.698060677728319	0.429041408757274	0.56047243194872	0.691903455140166	0.431234566669869	0.563530661285299	0.695356024452339	0.349509326495247	17.7746815516075	-0.625042885338926	26.214455726639	0.4670585707408	0.541136809467033	0.424654620709697	0.451354516730746	0.524643343681906	0.409403147006464	0.455451683507862	0.526477059229946	0.411287045813045	0.00516042035653664	0.00512658136236084	0.00578368463248214
221	9.08397597558638	0.19	0.350698590918943	0.239240827349297	0.462156354488589	0.214871679730173	7.80267359847725	5.47399456221587	10.1313526347386	16.03	10.91	25.25	0.33128216707689	0.472212127600437	0.613142088123984	0.32768666598679	0.467087072924157	0.606487479861524	0.328485544283459	0.467764633863666	0.607917456436804	0.350698590918943	20.3606831995081	-0.221256696636448	27.7676751651551	0.4670585707408	0.541136809467033	0.424654620709697	0.451354516730746	0.524643343681906	0.409403147006464	0.455451683507862	0.526477059229946	0.411287045813045	0.00516042035653664	0.00512658136236084	0.00578368463248214
221	9.08397597558638	0.19	0.351064319826244	0.238606175376889	0.463522464275599	0.241612924552581	7.43558293143721	5.3788122934206	9.49235356945382	15.76	9.35	23.67	0.330892689166525	0.457420690198378	0.583948691230231	0.327466528037571	0.452684420586969	0.577902313136366	0.325441860099477	0.449660386723757	0.573676980687452	0.351064319826244	18.4277598197666	0.838616332676418	27.958586933539	0.4670585707408	0.541136809467033	0.424654620709697	0.451354516730746	0.524643343681906	0.409403147006464	0.455451683507862	0.526477059229946	0.411287045813045	0.00516042035653664	0.00512658136236084	0.00578368463248214
221	9.08397597558638	0.19	0.351327412548655	0.239371318535872	0.463283506561439	0.262702298195752	8.76400596292093	6.47167336686574	11.0563385589761	16.36	10.41	25.05	0.384071781708643	0.520113917108024	0.656156052507404	0.379678429485702	0.514164394798044	0.648650360110386	0.378838047334637	0.513418292304213	0.647089079538471	0.351327412548655	19.8417326097885	0.717435654930757	28.6455971986816	0.4670585707408	0.541136809467033	0.424654620709697	0.451354516730746	0.524643343681906	0.409403147006464	0.455451683507862	0.526477059229946	0.411287045813045	0.00516042035653664	0.00512658136236084	0.00578368463248214
221	9.08397597558638	0.19	0.353062068526437	0.237819182858325	0.468304954194548	0.206059627422517	8.60968443664301	5.97110493792437	11.2482639353617	15.74	10.87	22.94	0.367790484143112	0.530313910104063	0.692837336065014	0.363996475232894	0.524843361552935	0.685690247872977	0.367725347428465	0.530319289752186	0.69211450614269	0.353062068526437	18.8372765197973	-0.22332808048753	27.2742832323689	0.4670585707408	0.541136809467033	0.424654620709697	0.451354516730746	0.524643343681906	0.409403147006464	0.455451683507862	0.526477059229946	0.411287045813045	0.00516042035653664	0.00512658136236084	0.00578368463248214
221	9.08397597558638	0.19	0.356357787113759	0.242349632512213	0.470365941715305	0.251256477618452	9.00878070550392	6.58072088445626	11.4368405265516	15.97	10.83	25.15	0.39966570511714	0.547128613434333	0.694591521751525	0.395370656255667	0.541248839167682	0.687127022079697	0.393299073485703	0.542283298602133	0.68814638291507	0.356357787113759	19.6678372458658	-0.140199535333143	27.6959030720797	0.4670585707408	0.541136809467033	0.424654620709697	0.451354516730746	0.524643343681906	0.409403147006464	0.455451683507862	0.526477059229946	0.411287045813045	0.00516042035653664	0.00512658136236084	0.00578368463248214
221	9.08397597558638	0.19	0.356984992148549	0.243265462578682	0.470704521718417	0.241721086718337	8.60995291021793	6.22904028352958	10.9908655369063	17.31	10.47	24.6	0.349929865197366	0.483682802500842	0.617435739804318	0.345374028992453	0.477385598853807	0.609397168715161	0.345739252475508	0.477812004825171	0.609917047143939	0.356984992148549	20.2980537601993	-0.293143662006443	27.9038722832676	0.4670585707408	0.541136809467033	0.424654620709697	0.451354516730746	0.524643343681906	0.409403147006464	0.455451683507862	0.526477059229946	0.411287045813045	0.00516042035653664	0.00512658136236084	0.00578368463248214
221	9.08397597558638	0.19	0.357411539100651	0.243599924813217	0.471223153388086	0.263442794771254	9.11489570627185	6.73533250620613	11.4944589063376	15.28	10.41	22.24	0.427000583658277	0.577858002255441	0.728715420852604	0.422980694648344	0.572417904228719	0.721855113809093	0.426589494209648	0.577718317289193	0.728719151162516	0.357411539100651	19.0384473850542	-0.134874754408625	27.3136614251174	0.4670585707408	0.541136809467033	0.424654620709697	0.451354516730746	0.524643343681906	0.409403147006464	0.455451683507862	0.526477059229946	0.411287045813045	0.00516042035653664	0.00512658136236084	0.00578368463248214
221	9.08397597558638	0.19	0.359570140070161	0.242234201409557	0.476906078730765	0.257352470945142	8.2152387743659	6.03636108892935	10.3941164598025	14.06	9.33	22.06	0.414821629495485	0.564555149182004	0.714288668868523	0.412023657115658	0.560747224035426	0.709470790955195	0.411876401696284	0.561145878983004	0.709952106534966	0.359570140070161	17.6824320901682	-0.344968522711885	26.2313989781998	0.4670585707408	0.541136809467033	0.424654620709697	0.451354516730746	0.524643343681906	0.409403147006464	0.455451683507862	0.526477059229946	0.411287045813045	0.00516042035653664	0.00512658136236084	0.00578368463248214
221	9.08397597558638	0.19	0.359839179190971	0.242667099841769	0.477011258540173	0.239643306604808	8.45616556670166	6.10444902391775	10.8078821094856	15.82	9.79	24.05	0.374151884807054	0.518292522818283	0.662433160829512	0.370235514286728	0.51286738495397	0.655499255621211	0.368694765799017	0.510832339796985	0.652788236557717	0.359839179190971	18.9831808179127	-0.216908959409487	27.3339205392822	0.4670585707408	0.541136809467033	0.424654620709697	0.451354516730746	0.524643343681906	0.409403147006464	0.455451683507862	0.526477059229946	0.411287045813045	0.00516042035653664	0.00512658136236084	0.00578368463248214
221	9.08397597558638	0.19	0.360143613403122	0.244217877848229	0.476069348958014	0.273355767993275	9.05184691240161	6.74765071214614	11.3560431126571	15.62	10.44	25.99	0.418848080367059	0.561876846442462	0.704905612517866	0.41462750897816	0.55621502905965	0.697802549141139	0.412354485600604	0.553721944987737	0.694419638728361	0.360143613403122	19.4820576136455	-1.43812382198474	26.1552283921434	0.4670585707408	0.541136809467033	0.424654620709697	0.451354516730746	0.524643343681906	0.409403147006464	0.455451683507862	0.526477059229946	0.411287045813045	0.00516042035653664	0.00512658136236084	0.00578368463248214
221	9.08397597558638	0.19	0.361453329877885	0.243109173641444	0.479797486114325	0.314671786020061	9.1461244192901	7.03874385814373	11.2535049804365	15.04	9.29	22.91	0.453231765550428	0.588928110191517	0.724624454832606	0.449190474368601	0.583676867539633	0.718163260710665	0.447127147482405	0.581023689299323	0.715410106994556	0.361453329877885	18.5572493825359	0.633097273107778	27.694746687961	0.4670585707408	0.541136809467033	0.424654620709697	0.451354516730746	0.524643343681906	0.409403147006464	0.455451683507862	0.526477059229946	0.411287045813045	0.00516042035653664	0.00512658136236084	0.00578368463248214
221	9.08397597558638	0.19	0.362413118041107	0.244327758952709	0.480498477129505	0.232514667041875	8.64296443150981	6.1913167858842	11.0946120771354	18.11	11.81	27.27	0.332745498501204	0.464506599766917	0.59626770103263	0.32801041824843	0.457896514768783	0.587782611289136	0.328764886279916	0.458462649150581	0.589339706588335	0.362413118041107	20.9555913389084	1.40847902779578	30.0188388893337	0.4670585707408	0.541136809467033	0.424654620709697	0.451354516730746	0.524643343681906	0.409403147006464	0.455451683507862	0.526477059229946	0.411287045813045	0.00516042035653664	0.00512658136236084	0.00578368463248214
221	9.08397597558638	0.19	0.365082187824065	0.248688052336223	0.481476323311906	0.245218069204861	8.46985513206501	6.14981254530778	10.7898977188222	16.06	11.3	25.14	0.371386751703693	0.511493962088083	0.651601172472474	0.367331988150073	0.505909521970451	0.644487055790829	0.369705717366199	0.508891437297591	0.648009142164239	0.365082187824065	19.8537490719244	-0.0579676772202468	27.9908306719853	0.4670585707408	0.541136809467033	0.424654620709697	0.451354516730746	0.524643343681906	0.409403147006464	0.455451683507862	0.526477059229946	0.411287045813045	0.00516042035653664	0.00512658136236084	0.00578368463248214
221	9.08397597558638	0.19	0.368624391371393	0.250797631215336	0.486451151527449	0.278434840451018	9.98327774824526	7.4740816449752	12.4924738515153	16.96	10.87	25.85	0.428217621753819	0.571978693534273	0.715739765314726	0.422880774459963	0.564850161713864	0.706819548967766	0.422534968465044	0.565822166508773	0.706766758486884	0.368624391371393	20.3912594932499	-0.2497712066243	27.9795186884863	0.4670585707408	0.541136809467033	0.424654620709697	0.451354516730746	0.524643343681906	0.409403147006464	0.455451683507862	0.526477059229946	0.411287045813045	0.00516042035653664	0.00512658136236084	0.00578368463248214
221	9.08397597558638	0.19	0.373496253725819	0.25148082057272	0.495511686878917	0.202225720172947	8.65445359119364	5.97067345065277	11.3382337317345	17.43	12.01	27.16	0.333136482381767	0.482879234668459	0.632621986955151	0.328735951608814	0.476500693007136	0.624265434405459	0.330559554512584	0.479008019336747	0.627360276570212	0.373496253725819	20.6424223484473	0.060362078888574	28.6431824924982	0.4670585707408	0.541136809467033	0.424654620709697	0.451354516730746	0.524643343681906	0.409403147006464	0.455451683507862	0.526477059229946	0.411287045813045	0.00516042035653664	0.00512658136236084	0.00578368463248214
221	9.08397597558638	0.19	0.380349626639899	0.258913760043183	0.501785493236615	0.322441539859803	10.6935091935181	8.27329612548665	13.1137222615496	14.79	10.43	21.84	0.541138052403543	0.69943885128364	0.857739650163738	0.536588614587848	0.6935585522626	0.850528489937353	0.54300057523913	0.700687744921021	0.858714959389878	0.380349626639899	18.7384830210298	0.351333035396699	27.6773219578834	0.4670585707408	0.541136809467033	0.424654620709697	0.451354516730746	0.524643343681906	0.409403147006464	0.455451683507862	0.526477059229946	0.411287045813045	0.00516042035653664	0.00512658136236084	0.00578368463248214
221	9.08397597558638	0.19	0.389469231621301	0.263639907489682	0.515298555752919	0.233113133221429	9.42175549810504	6.75367105457727	12.0898399416328	16.35	11.1	25.02	0.400810805228395	0.559153884952857	0.717496964677319	0.39622607861061	0.55275793038691	0.709289782163211	0.397892896337473	0.554790648598617	0.711917652948179	0.389469231621301	19.836895666784	0.591702929431054	28.68113367244	0.4670585707408	0.541136809467033	0.424654620709697	0.451354516730746	0.524643343681906	0.409403147006464	0.455451683507862	0.526477059229946	0.411287045813045	0.00516042035653664	0.00512658136236084	0.00578368463248214
221	9.08397597558638	0.19	0.392019505580759	0.263863327348231	0.520175683813286	0.24780612336637	9.11350627483629	6.63448737140214	11.5925251782704	17.73	11.64	26.36	0.364097963675724	0.500145511003143	0.636193058330562	0.359122440890767	0.493310852108961	0.627499263327154	0.360289935472606	0.494769985805059	0.630103133644145	0.392019505580759	20.1781054349787	0.365344736300718	28.6131708047313	0.4670585707408	0.541136809467033	0.424654620709697	0.451354516730746	0.524643343681906	0.409403147006464	0.455451683507862	0.526477059229946	0.411287045813045	0.00516042035653664	0.00512658136236084	0.00578368463248214
221	9.08397597558638	0.19	0.394753273347978	0.267714749683524	0.521791797012433	0.274437977628748	9.76900482815127	7.28900899025426	12.2490006660483	16.88	11.61	26.2	0.419451392846395	0.562164580585636	0.704877768324876	0.414276505915782	0.55522900189752	0.696181497879257	0.41641531162282	0.557954541590449	0.699740615904728	0.394753273347978	20.0827671138135	-0.0978652473791123	28.2184259867672	0.4670585707408	0.541136809467033	0.424654620709697	0.451354516730746	0.524643343681906	0.409403147006464	0.455451683507862	0.526477059229946	0.411287045813045	0.00516042035653664	0.00512658136236084	0.00578368463248214
221	9.08397597558638	0.19	0.399651042154687	0.272402780338402	0.526899303970971	0.265849538383573	8.90613516102795	6.5954045047274	11.2168658173285	15.54	9.83	22.52	0.411437402021053	0.55558641021566	0.699735418410268	0.407355143780367	0.550073913805818	0.692792683831269	0.408336266050385	0.551571091673713	0.694711434549314	0.399651042154687	18.0314429054398	0.60431272263452	27.6269566405907	0.4670585707408	0.541136809467033	0.424654620709697	0.451354516730746	0.524643343681906	0.409403147006464	0.455451683507862	0.526477059229946	0.411287045813045	0.00516042035653664	0.00512658136236084	0.00578368463248214
221	9.08397597558638	0.19	0.400505016824546	0.269288931262875	0.531721102386218	0.207741850132957	8.29155148871118	5.76346094799475	10.8196420294276	14.84	10.07	20.99	0.375849507853637	0.540712529241558	0.705575550629479	0.372652885804106	0.536113737551496	0.699574589298886	0.377242427354426	0.542751372096216	0.707445819600819	0.400505016824546	17.1685894637809	0.322772642867159	26.8821640656648	0.4670585707408	0.541136809467033	0.424654620709697	0.451354516730746	0.524643343681906	0.409403147006464	0.455451683507862	0.526477059229946	0.411287045813045	0.00516042035653664	0.00512658136236084	0.00578368463248214
221	9.08397597558638	0.19	0.4019025376605	0.270525124565383	0.533279950755618	0.264211105476247	9.86361466062983	7.29367670124488	12.4335526200148	15.41	10.53	21.31	0.458616233247023	0.620210353042668	0.781804472838313	0.454179706546988	0.614210609484899	0.77424151242281	0.4605281500633	0.62277323096608	0.784589830818457	0.4019025376605	18.2823160769322	0.0569892583539067	27.5127574023737	0.4670585707408	0.541136809467033	0.424654620709697	0.451354516730746	0.524643343681906	0.409403147006464	0.455451683507862	0.526477059229946	0.411287045813045	0.00516042035653664	0.00512658136236084	0.00578368463248214
221	9.08397597558638	0.19	0.41339691428365	0.280642976586063	0.546150851981238	0.250119833668623	8.36669271416248	6.10485652589599	10.628528902429	15.27	10.53	22.58	0.387152228895347	0.530591295476033	0.674030362056718	0.383511354595539	0.525601485093402	0.667691615591265	0.387064686415186	0.529770568229736	0.67367056920492	0.41339691428365	17.7553779489782	0.57092497592729	27.6286214433773	0.4670585707408	0.541136809467033	0.424654620709697	0.451354516730746	0.524643343681906	0.409403147006464	0.455451683507862	0.526477059229946	0.411287045813045	0.00516042035653664	0.00512658136236084	0.00578368463248214
221	9.08397597558638	0.2	0.241547258967818	0.16725698563523	0.315837532300405	0.29768940071733	8.76268583037938	6.66130082867518	10.8640708320836	16.22	10.37	23.85	0.398472906662438	0.524175830337852	0.649878754013265	0.394008816835047	0.518303491333489	0.642598165831931	0.3951258314538	0.519465829414172	0.644194499573452	0.241547258967818	20.9243311129432	-0.504060348961433	27.1554828015274	0.4670585707408	0.541136809467033	0.424654620709697	0.451354516730746	0.524643343681906	0.409403147006464	0.455451683507862	0.526477059229946	0.411287045813045	0.00516042035653664	0.00512658136236084	0.00578368463248214
221	9.08397597558638	0.2	0.24585853746841	0.170198518646893	0.321518556289927	0.365596972959769	11.2092052759111	8.90383010357391	13.5145804482482	15.63	10.47	26.1	0.55220268150086	0.695178719590256	0.838154757679652	0.546623265199887	0.688154683651804	0.829686102103722	0.543373208522501	0.683951723802035	0.824755181967289	0.24585853746841	21.2067780949163	0.0786362291944405	27.95813908096	0.4670585707408	0.541136809467033	0.424654620709697	0.451354516730746	0.524643343681906	0.409403147006464	0.455451683507862	0.526477059229946	0.411287045813045	0.00516042035653664	0.00512658136236084	0.00578368463248214
221	9.08397597558638	0.2	0.255475273019006	0.175485404882314	0.335465141155699	0.32286791467081	8.93962444733314	6.91833276819232	10.960916126474	14.61	9.36	25.3	0.457894155371852	0.591674601787437	0.725455048203022	0.454223118393945	0.586931017890224	0.719638917386503	0.44794450762176	0.579090000667493	0.709617586706647	0.255475273019006	19.8503106698875	-0.213855309577183	27.0726096317736	0.4670585707408	0.541136809467033	0.424654620709697	0.451354516730746	0.524643343681906	0.409403147006464	0.455451683507862	0.526477059229946	0.411287045813045	0.00516042035653664	0.00512658136236084	0.00578368463248214
221	9.08397597558638	0.2	0.260171960938035	0.178767496547949	0.34157642532812	0.292549288268778	8.64874894144589	6.54890353288026	10.7485943500115	16.23	10.3	23.5	0.391544179010862	0.517089202298898	0.642634225586934	0.387151585045565	0.511288163664442	0.635424742283319	0.388679523092314	0.512715919992452	0.636988012560913	0.260171960938035	20.8403187371878	-0.25385568483264	27.6241822073259	0.4670585707408	0.541136809467033	0.424654620709697	0.451354516730746	0.524643343681906	0.409403147006464	0.455451683507862	0.526477059229946	0.411287045813045	0.00516042035653664	0.00512658136236084	0.00578368463248214
221	9.08397597558638	0.2	0.271839149519988	0.186788125292106	0.356890173747869	0.3257565750695	9.31718760127256	7.22436668811339	11.4100085144317	16.71	10.38	25.72	0.419940911792019	0.54159325315718	0.663245594522342	0.414882001890738	0.535068831759009	0.655255661627279	0.413312502394935	0.532846425558995	0.652567355457042	0.271839149519988	21.5941464916265	0.10530027464644	28.2702450752579	0.4670585707408	0.541136809467033	0.424654620709697	0.451354516730746	0.524643343681906	0.409403147006464	0.455451683507862	0.526477059229946	0.411287045813045	0.00516042035653664	0.00512658136236084	0.00578368463248214
221	9.08397597558638	0.2	0.27447703161149	0.188750178721203	0.360203884501776	0.306234624692952	8.60929159266925	6.58612314662269	10.6324600387158	19.34	11.1	30.67	0.332110949552755	0.434130966300582	0.536150983048408	0.326837505478683	0.42723759113577	0.527637676792857	0.321386193939502	0.420684469920384	0.519054690596159	0.27447703161149	23.3570755178841	-0.840019914917128	28.2688346996353	0.4670585707408	0.541136809467033	0.424654620709697	0.451354516730746	0.524643343681906	0.409403147006464	0.455451683507862	0.526477059229946	0.411287045813045	0.00516042035653664	0.00512658136236084	0.00578368463248214
221	9.08397597558638	0.2	0.283239202731952	0.193615279498645	0.372863125965259	0.287693768377898	8.76986735818708	6.61536670141877	10.9243680149554	17.59	12.29	25.61	0.365696945924646	0.484797571140758	0.603898196356869	0.360772441690463	0.478269248390433	0.595766055090402	0.364633056994031	0.483277136495903	0.60195995304956	0.283239202731952	21.08983478497	-0.222726806057254	28.3065964842235	0.4670585707408	0.541136809467033	0.424654620709697	0.451354516730746	0.524643343681906	0.409403147006464	0.455451683507862	0.526477059229946	0.411287045813045	0.00516042035653664	0.00512658136236084	0.00578368463248214
221	9.08397597558638	0.2	0.290935089523564	0.198855273156978	0.383014905890151	0.265576754044461	8.26718715436112	6.12073402753058	10.4136402811917	15.84	10	25.85	0.374604247544536	0.505972553183913	0.637340858823289	0.370666447182385	0.500653823040765	0.630641198899145	0.367306731741819	0.496080718582383	0.624892970996102	0.290935089523564	20.9499674063748	-0.933965737198734	26.96474897459	0.4670585707408	0.541136809467033	0.424654620709697	0.451354516730746	0.524643343681906	0.409403147006464	0.455451683507862	0.526477059229946	0.411287045813045	0.00516042035653664	0.00512658136236084	0.00578368463248214
221	9.08397597558638	0.2	0.291568456528241	0.199862583191296	0.383274329865185	0.27868943792463	9.03500985169412	6.76558930283204	11.3044304005562	16.47	10.01	23.49	0.398896089888226	0.532700100556467	0.666504111224708	0.394256106592975	0.526503700966155	0.658751295339335	0.39461971566224	0.526588392504043	0.659250475761929	0.291568456528241	19.4848999760964	0.0561736927332785	27.5811368275718	0.4670585707408	0.541136809467033	0.424654620709697	0.451354516730746	0.524643343681906	0.409403147006464	0.455451683507862	0.526477059229946	0.411287045813045	0.00516042035653664	0.00512658136236084	0.00578368463248214
221	9.08397597558638	0.2	0.297325803145577	0.205234451281502	0.389417155009653	0.321502321701432	8.56149264589863	6.61963640251001	10.5033488892872	16.61	11.28	24.7	0.386945511176807	0.50045515295184	0.613964794726873	0.382346969717517	0.494507639147209	0.6066683085769	0.384976935359626	0.498101607820016	0.610585048963619	0.297325803145577	20.3215792896425	1.36021451322291	29.2541141482863	0.4670585707408	0.541136809467033	0.424654620709697	0.451354516730746	0.524643343681906	0.409403147006464	0.455451683507862	0.526477059229946	0.411287045813045	0.00516042035653664	0.00512658136236084	0.00578368463248214
221	9.08397597558638	0.2	0.299655240996321	0.207140913887876	0.392169568104765	0.270238230956888	8.06341219005015	5.9945980226036	10.1322263574967	16.43	9.94	25.86	0.35411273107821	0.47632166521615	0.598530599354091	0.35001353847735	0.470807787644627	0.591602036811904	0.340796972765968	0.465721870931358	0.586410542209086	0.299655240996321	20.717787677713	1.78162853650348	29.5764952440055	0.4670585707408	0.541136809467033	0.424654620709697	0.451354516730746	0.524643343681906	0.409403147006464	0.455451683507862	0.526477059229946	0.411287045813045	0.00516042035653664	0.00512658136236084	0.00578368463248214
221	9.08397597558638	0.2	0.305884625963025	0.209792835776064	0.401976416149987	0.232482220752398	8.39515865041382	6.01358663321952	10.7767306676081	16.16	10.92	26.26	0.361131877071112	0.504151613113221	0.64717134915533	0.357128241319956	0.498562409970498	0.639996578621041	0.35681188427759	0.497816475798072	0.638946557025765	0.305884625963025	20.8463437968646	-0.90856139934016	27.4040638732855	0.4670585707408	0.541136809467033	0.424654620709697	0.451354516730746	0.524643343681906	0.409403147006464	0.455451683507862	0.526477059229946	0.411287045813045	0.00516042035653664	0.00512658136236084	0.00578368463248214
221	9.08397597558638	0.2	0.31699271526941	0.218797897889639	0.415187532649181	0.233124057945148	8.32789959060752	5.96964900210144	10.6861501791136	15.32	10.62	24.56	0.377567501345578	0.526721795330959	0.675876089316341	0.373984783562757	0.521723760447114	0.669462737331472	0.374427966363035	0.523059500473825	0.670686388711727	0.31699271526941	19.7993848634199	0.559497686575916	28.2791872012639	0.4670585707408	0.541136809467033	0.424654620709697	0.451354516730746	0.524643343681906	0.409403147006464	0.455451683507862	0.526477059229946	0.411287045813045	0.00516042035653664	0.00512658136236084	0.00578368463248214
221	9.08397597558638	0.2	0.318508495969251	0.219686812333385	0.417330179605117	0.247578418728876	7.97992430378475	5.80793109648239	10.1519175110871	16.2	9.94	25.03	0.347919397797025	0.478030887783803	0.60814237777058	0.344036444057928	0.472695825022493	0.601355205987058	0.342051848319992	0.469418187619254	0.597547209679174	0.318508495969251	20.0242850131377	0.72303877597521	28.4583427717662	0.4670585707408	0.541136809467033	0.424654620709697	0.451354516730746	0.524643343681906	0.409403147006464	0.455451683507862	0.526477059229946	0.411287045813045	0.00516042035653664	0.00512658136236084	0.00578368463248214
221	9.08397597558638	0.2	0.319901552741337	0.219107994571065	0.420695110911608	0.315058500430113	9.36461106396056	7.20882159725751	11.5204005306636	16.26	10.64	24.11	0.430205526743618	0.558857974381407	0.687510422019195	0.425355556139654	0.552557625875759	0.679759695611863	0.427363257059182	0.553823564075218	0.682685410311298	0.319901552741337	19.8271449264921	-0.811623084019955	26.9785865034294	0.4670585707408	0.541136809467033	0.424654620709697	0.451354516730746	0.524643343681906	0.409403147006464	0.455451683507862	0.526477059229946	0.411287045813045	0.00516042035653664	0.00512658136236084	0.00578368463248214
221	9.08397597558638	0.2	0.335157980487655	0.231906765939699	0.438409195035612	0.301114343265156	9.29903696876064	7.08716096030799	11.5109129772133	17.16	10.61	25.41	0.40131297387821	0.526561228260092	0.651809482641973	0.396177770029021	0.519823346800482	0.643468923571943	0.395678154066964	0.5187994326542	0.642605144806834	0.335157980487655	21.3363085133303	0.412035527794688	28.7537995083558	0.4670585707408	0.541136809467033	0.424654620709697	0.451354516730746	0.524643343681906	0.409403147006464	0.455451683507862	0.526477059229946	0.411287045813045	0.00516042035653664	0.00512658136236084	0.00578368463248214
221	9.08397597558638	0.2	0.336144749805234	0.231570510941312	0.440718988669157	0.295118020123911	9.13153599949516	6.92815481331064	11.3349171856797	16.07	10.63	26.49	0.41824701852394	0.551263331904075	0.684279645284209	0.413676303861038	0.545238979589152	0.676801655317266	0.41175007107545	0.542740438753755	0.673340432979953	0.336144749805234	20.4341860931472	0.448992281873819	28.4257366350533	0.4670585707408	0.541136809467033	0.424654620709697	0.451354516730746	0.524643343681906	0.409403147006464	0.455451683507862	0.526477059229946	0.411287045813045	0.00516042035653664	0.00512658136236084	0.00578368463248214
221	9.08397597558638	0.2	0.336251376767097	0.231637241897817	0.440865511636377	0.268832033546079	8.52853592664977	6.33255777834671	10.7245140749528	14.35	10.24	23.13	0.426697895441958	0.574666423659963	0.722634951877968	0.423532975882064	0.570403986408493	0.717274996934922	0.425156831726993	0.57326821098105	0.719955773867517	0.336251376767097	19.1151139659042	-0.115619708285662	27.3755074483452	0.4670585707408	0.541136809467033	0.424654620709697	0.451354516730746	0.524643343681906	0.409403147006464	0.455451683507862	0.526477059229946	0.411287045813045	0.00516042035653664	0.00512658136236084	0.00578368463248214
221	9.08397597558638	0.2	0.338812466066897	0.234518363998877	0.443106568134917	0.267832886519622	8.19229200648295	6.0775176113979	10.307066401568	16.23	10.92	24.56	0.363330878905043	0.489757964564348	0.616185050223652	0.359253898412416	0.48426233018927	0.609270761966125	0.361043317481088	0.486585499152407	0.611183677759114	0.338812466066897	19.7814059908254	0.663139867835789	28.5275092349136	0.4670585707408	0.541136809467033	0.424654620709697	0.451354516730746	0.524643343681906	0.409403147006464	0.455451683507862	0.526477059229946	0.411287045813045	0.00516042035653664	0.00512658136236084	0.00578368463248214
221	9.08397597558638	0.2	0.339048244674946	0.233475249774428	0.444621239575464	0.285519634528943	9.12848214870289	6.87392529297381	11.383039004432	16.33	10.87	25.94	0.408616025098876	0.542636693273593	0.67665736144831	0.403961853757104	0.536456015102156	0.668950176447208	0.403492365324907	0.535631546129124	0.668598297948231	0.339048244674946	20.3995455456433	-0.647616418775477	27.4334561460803	0.4670585707408	0.541136809467033	0.424654620709697	0.451354516730746	0.524643343681906	0.409403147006464	0.455451683507862	0.526477059229946	0.411287045813045	0.00516042035653664	0.00512658136236084	0.00578368463248214
221	9.08397597558638	0.2	0.341313159631144	0.234138641760854	0.448487677501434	0.304904976512168	9.23621736668355	7.05891151447512	11.413523218892	15.64	9.15	23.76	0.437604285439836	0.572582372314252	0.707560459188668	0.433177207553446	0.566789771914872	0.700402336276298	0.429477443333226	0.561273865997318	0.6938292502839	0.341313159631144	19.3594195932735	-0.461943366834305	26.9496934053913	0.4670585707408	0.541136809467033	0.424654620709697	0.451354516730746	0.524643343681906	0.409403147006464	0.455451683507862	0.526477059229946	0.411287045813045	0.00516042035653664	0.00512658136236084	0.00578368463248214
221	9.08397597558638	0.2	0.343102749157457	0.234961877000815	0.451243621314099	0.230323240378424	7.77532685016214	5.556162731995	9.99449096832927	17.48	11.35	27.33	0.309184370029779	0.432674428360348	0.556164486690917	0.305077390941638	0.426927097636359	0.54877680433108	0.304474074562257	0.426571532835498	0.547973191370235	0.343102749157457	21.1342623539591	0.382358451192018	28.9819023873841	0.4670585707408	0.541136809467033	0.424654620709697	0.451354516730746	0.524643343681906	0.409403147006464	0.455451683507862	0.526477059229946	0.411287045813045	0.00516042035653664	0.00512658136236084	0.00578368463248214
221	9.08397597558638	0.2	0.343195382072959	0.237537019461816	0.448853744684102	0.259138387055474	7.66253013743944	5.63969574962335	9.68536452525553	14.28	9.91	20.71	0.38177473492368	0.518708905930081	0.655643076936482	0.379002922127902	0.514942905063029	0.650882887998155	0.38297922887763	0.520622611580165	0.658293897700441	0.343195382072959	18.1443236776341	0.237214861408514	27.0486870839426	0.4670585707408	0.541136809467033	0.424654620709697	0.451354516730746	0.524643343681906	0.409403147006464	0.455451683507862	0.526477059229946	0.411287045813045	0.00516042035653664	0.00512658136236084	0.00578368463248214
221	9.08397597558638	0.2	0.345682392351034	0.239279681336196	0.452085103365873	0.278966870763982	9.42827582130141	7.0617075635695	11.7948440790333	16.01	11.08	24.06	0.427933553441905	0.571345604263524	0.714757655085142	0.423306145934422	0.565167427961918	0.707028709989414	0.426322395023722	0.569231190980856	0.712147095270312	0.345682392351034	19.596519323119	-0.132640178174784	27.5703169713339	0.4670585707408	0.541136809467033	0.424654620709697	0.451354516730746	0.524643343681906	0.409403147006464	0.455451683507862	0.526477059229946	0.411287045813045	0.00516042035653664	0.00512658136236084	0.00578368463248214
221	9.08397597558638	0.2	0.348191319154532	0.238831013842047	0.457551624467018	0.271175953293983	9.44643751396818	7.02853227343176	11.8643427545046	14.49	9.84	23.27	0.469036395666534	0.630390931004065	0.791745466341596	0.465404843380953	0.625510078158852	0.785615312936752	0.46523732415166	0.625086963522165	0.785529878065334	0.348191319154532	18.8619924098257	-0.266944128365905	27.0271921136057	0.4670585707408	0.541136809467033	0.424654620709697	0.451354516730746	0.524643343681906	0.409403147006464	0.455451683507862	0.526477059229946	0.411287045813045	0.00516042035653664	0.00512658136236084	0.00578368463248214
221	9.08397597558638	0.2	0.349659330326854	0.239867949384338	0.459450711269369	0.259017495622398	8.58116482879931	6.31510624940042	10.8472234081982	16.26	10.93	25.11	0.376957322445124	0.512221455914788	0.647485589384451	0.372710233210904	0.506450377595255	0.640190521979606	0.37394827865651	0.507489672117396	0.642084595457456	0.349659330326854	20.2586668839674	-0.144450326916168	28.0215635318239	0.4670585707408	0.541136809467033	0.424654620709697	0.451354516730746	0.524643343681906	0.409403147006464	0.455451683507862	0.526477059229946	0.411287045813045	0.00516042035653664	0.00512658136236084	0.00578368463248214
221	9.08397597558638	0.2	0.361244417512941	0.246745077567688	0.475743757458194	0.28468034294505	9.24581870699263	6.95757553724769	11.5340618767376	16.08	10	25.17	0.4197449859323	0.557792872290458	0.695840758648616	0.415149519486668	0.55168602524253	0.688222530998392	0.413470125100613	0.547899152844873	0.683377484384057	0.361244417512941	19.3642042360722	0.31977990051683	28.046326505565	0.4670585707408	0.541136809467033	0.424654620709697	0.451354516730746	0.524643343681906	0.409403147006464	0.455451683507862	0.526477059229946	0.411287045813045	0.00516042035653664	0.00512658136236084	0.00578368463248214
221	9.08397597558638	0.2	0.361264388639736	0.249106838397807	0.473421938881665	0.292595308791112	8.54206772965257	6.46835420304014	10.615781256265	16.54	10.41	25.58	0.379705718047673	0.501436974396849	0.623168230746024	0.375240171531999	0.495539801856596	0.615839432181192	0.373923854826594	0.493993557052514	0.613793045170143	0.361264388639736	19.8710455546398	-1.02690095923831	26.6805373897673	0.4670585707408	0.541136809467033	0.424654620709697	0.451354516730746	0.524643343681906	0.409403147006464	0.455451683507862	0.526477059229946	0.411287045813045	0.00516042035653664	0.00512658136236084	0.00578368463248214
221	9.08397597558638	0.2	0.361359381915929	0.24840446359982	0.474314300232037	0.254766557027624	7.75573070404326	5.68471619455548	9.82674521353104	14.01	9.03	23.24	0.39190298355839	0.534678231694491	0.677453479830593	0.389302768373503	0.531130725001746	0.672958681629989	0.386110353646658	0.526713183737728	0.667220233963296	0.361359381915929	17.929492219297	-0.442639460538331	26.4696954438227	0.4670585707408	0.541136809467033	0.424654620709697	0.451354516730746	0.524643343681906	0.409403147006464	0.455451683507862	0.526477059229946	0.411287045813045	0.00516042035653664	0.00512658136236084	0.00578368463248214
221	9.08397597558638	0.2	0.363685446624996	0.248522485904722	0.478848407345269	0.234011575717298	9.18469143045101	6.5902584010338	11.7791244598682	16.2	10.69	23.94	0.39471346164929	0.550103065476946	0.705492669304601	0.390306150800173	0.543960697799698	0.697615244799223	0.392081875124403	0.546499071842638	0.700742576029013	0.363685446624996	19.0528254029134	-0.159431473054934	27.6109644426131	0.4670585707408	0.541136809467033	0.424654620709697	0.451354516730746	0.524643343681906	0.409403147006464	0.455451683507862	0.526477059229946	0.411287045813045	0.00516042035653664	0.00512658136236084	0.00578368463248214
221	9.08397597558638	0.2	0.372451932435468	0.257869456484653	0.487034408386283	0.287517119554375	9.27588539474301	6.99608828836064	11.5556825011254	16.57	10.74	26.29	0.40994905987674	0.543538094484273	0.677127129091805	0.40510632508535	0.537117270293589	0.669128215501827	0.403501971866457	0.535502557068666	0.666280408912674	0.372451932435468	20.2987458564629	0.095347608122593	28.2768374370616	0.4670585707408	0.541136809467033	0.424654620709697	0.451354516730746	0.524643343681906	0.409403147006464	0.455451683507862	0.526477059229946	0.411287045813045	0.00516042035653664	0.00512658136236084	0.00578368463248214
221	9.08397597558638	0.2	0.37538034405891	0.257834965567717	0.492925722550103	0.256108599237575	8.67164280650478	6.36420751434478	10.9790780986648	16.5	10.94	24.87	0.374556330966239	0.510357134919508	0.646157938872778	0.370179660544983	0.504393639466323	0.638607618387663	0.371451264506928	0.505886926065584	0.641112183045044	0.37538034405891	19.8203074652386	0.924746841017425	28.8388643541384	0.4670585707408	0.541136809467033	0.424654620709697	0.451354516730746	0.524643343681906	0.409403147006464	0.455451683507862	0.526477059229946	0.411287045813045	0.00516042035653664	0.00512658136236084	0.00578368463248214
221	9.08397597558638	0.2	0.375987952649983	0.260303426098447	0.491672479201518	0.229487985439549	7.67872744561336	5.48195817415688	9.87549671706983	15.81	10.08	23.83	0.336129968450005	0.470826360222489	0.605522751994973	0.332615618598138	0.465903715101218	0.599191811604299	0.332090522800998	0.466178834063688	0.598930706414458	0.375987952649983	18.8921315986738	0.0860460544288898	27.5467658393773	0.4670585707408	0.541136809467033	0.424654620709697	0.451354516730746	0.524643343681906	0.409403147006464	0.455451683507862	0.526477059229946	0.411287045813045	0.00516042035653664	0.00512658136236084	0.00578368463248214
221	9.08397597558638	0.2	0.382534228198151	0.263427178396928	0.501641277999375	0.265606608282377	8.64556780614238	6.40104550449553	10.8900901077892	16.76	10.22	24.3	0.370949105967656	0.501022160523449	0.631095215079243	0.366447627091644	0.494942241106668	0.623436855121693	0.366421272886601	0.494402737149086	0.622735472790102	0.382534228198151	19.4566624141157	-1.74392811887343	25.9781678679571	0.4670585707408	0.541136809467033	0.424654620709697	0.451354516730746	0.524643343681906	0.409403147006464	0.455451683507862	0.526477059229946	0.411287045813045	0.00516042035653664	0.00512658136236084	0.00578368463248214
221	9.08397597558638	0.2	0.397846460359425	0.274911438906238	0.520781481812611	0.252649009445632	8.72906659018236	6.38507108041071	11.073062099954	16.91	10.47	23.52	0.366751844577045	0.501388509707759	0.636025174838473	0.362207603002755	0.495176051490097	0.628144499977439	0.364190943930326	0.496657932771814	0.630698174112077	0.397846460359425	19.2850047830677	1.04699758402467	28.6256272215129	0.4670585707408	0.541136809467033	0.424654620709697	0.451354516730746	0.524643343681906	0.409403147006464	0.455451683507862	0.526477059229946	0.411287045813045	0.00516042035653664	0.00512658136236084	0.00578368463248214
221	9.08397597558638	0.2	0.398402775354452	0.275127799039913	0.52167775166899	0.245339641945267	8.74701181126155	6.35183775109667	11.1421858714264	14.94	9.59	23.66	0.411602112340623	0.566810532520612	0.722018952700601	0.40801644338718	0.561872766488786	0.715729089590391	0.406277926636308	0.559309025577633	0.712660087495882	0.398402775354452	18.781751379808	0.282877261019927	27.4424757377228	0.4670585707408	0.541136809467033	0.424654620709697	0.451354516730746	0.524643343681906	0.409403147006464	0.455451683507862	0.526477059229946	0.411287045813045	0.00516042035653664	0.00512658136236084	0.00578368463248214
221	9.08397597558638	0.2	0.403216871088171	0.278997357543744	0.527436384632599	0.266246171811975	9.40297290250746	6.96581229368163	11.8401335113333	17.56	11.22	24.19	0.385827079918858	0.520818165143687	0.655809250368516	0.380652389898799	0.51383298265727	0.647013575415741	0.383546822196597	0.518166713036085	0.652679000215038	0.403216871088171	19.7312851080237	-0.0827181206182762	28.1065941815959	0.4670585707408	0.541136809467033	0.424654620709697	0.451354516730746	0.524643343681906	0.409403147006464	0.455451683507862	0.526477059229946	0.411287045813045	0.00516042035653664	0.00512658136236084	0.00578368463248214
221	9.08397597558638	0.2	0.41514121000185	0.286182418863562	0.544100001140138	0.279571691760145	9.6478649905352	7.22981393486589	12.0659160462045	13.7	9.44	21.39	0.509315146261891	0.679658399654315	0.850001653046739	0.506321652057475	0.675663714840246	0.845005777623016	0.508669943240051	0.678490410804125	0.848039116314529	0.41514121000185	17.57788490401	0.0086824010077639	26.6038109681635	0.4670585707408	0.541136809467033	0.424654620709697	0.451354516730746	0.524643343681906	0.409403147006464	0.455451683507862	0.526477059229946	0.411287045813045	0.00516042035653664	0.00512658136236084	0.00578368463248214
221	9.08397597558638	0.2	0.41956867968629	0.29017251095065	0.54896484842193	0.256664748786725	8.78060388890033	6.44758046603454	11.1136273117661	15.19	10.08	22.35	0.411204950078431	0.559997320361383	0.708789690644334	0.407411888185389	0.554831758770592	0.702251629355795	0.409668411163233	0.557678945166347	0.706867767884026	0.41956867968629	17.9337901069702	0.627696072437428	27.6686291591849	0.4670585707408	0.541136809467033	0.424654620709697	0.451354516730746	0.524643343681906	0.409403147006464	0.455451683507862	0.526477059229946	0.411287045813045	0.00516042035653664	0.00512658136236084	0.00578368463248214
221	9.08397597558638	0.2	0.430406193637532	0.296507077584038	0.564305309691027	0.263278819149938	9.36019127992081	6.91555753282357	11.804825027018	16.55	11.34	25.93	0.405709775518889	0.549127251847189	0.692544728175489	0.400931156588463	0.542659402070748	0.684387647553033	0.401964644621806	0.544364470965123	0.686822629858836	0.430406193637532	19.4464237463822	-0.746070115247555	27.3704767243362	0.4670585707408	0.541136809467033	0.424654620709697	0.451354516730746	0.524643343681906	0.409403147006464	0.455451683507862	0.526477059229946	0.411287045813045	0.00516042035653664	0.00512658136236084	0.00578368463248214
221	9.08397597558638	0.2	0.431364428812847	0.294814338123719	0.567914519501975	0.279373401346425	9.74088546322005	7.29831829794699	12.1834526284931	16.23	11.36	24.02	0.436323529481372	0.582350255507701	0.728376981534029	0.431427781886278	0.575816021916647	0.720204261947017	0.435908783275198	0.582286433130533	0.726378294299211	0.431364428812847	19.182950033093	-1.04738688265335	26.7233395424013	0.4670585707408	0.541136809467033	0.424654620709697	0.451354516730746	0.524643343681906	0.409403147006464	0.455451683507862	0.526477059229946	0.411287045813045	0.00516042035653664	0.00512658136236084	0.00578368463248214
221	9.08397597558638	0.2	0.434369247492554	0.296966504009388	0.57177199097572	0.248813101077963	8.53923164134054	6.22268186363698	10.8557814190441	15.18	8.71	20.42	0.397057714795808	0.544872432164005	0.692687149532202	0.393401413392818	0.539854980635086	0.686308547877353	0.393933249095178	0.540500359977851	0.687095459719304	0.434369247492554	16.6587803824229	-0.742296873195498	25.6457770966336	0.4670585707408	0.541136809467033	0.424654620709697	0.451354516730746	0.524643343681906	0.409403147006464	0.455451683507862	0.526477059229946	0.411287045813045	0.00516042035653664	0.00512658136236084	0.00578368463248214
221	9.08397597558638	0.2	0.442546740594939	0.304739199466322	0.580354281723556	0.274463485554282	9.63862767041727	7.19188657874842	12.0853687620861	15.46	9.8	23.32	0.450667090364097	0.603987874359076	0.757308658354055	0.446258906839088	0.598079989239477	0.749901071639867	0.446177267482967	0.597842023161483	0.750003080074041	0.442546740594939	18.3426792007972	0.772965799834415	28.0821962368079	0.4670585707408	0.541136809467033	0.424654620709697	0.451354516730746	0.524643343681906	0.409403147006464	0.455451683507862	0.526477059229946	0.411287045813045	0.00516042035653664	0.00512658136236084	0.00578368463248214
221	9.08397597558638	0.2	0.45968391010687	0.317493651220516	0.601874168993224	0.229471384855262	9.08814471965787	6.48804015782969	11.6882492814861	14.23	10.02	22.5	0.440736736595518	0.617363510091108	0.793990283586698	0.437589152032371	0.612954520113954	0.788319888195537	0.439413460015602	0.61581609947464	0.79238428623745	0.45968391010687	17.7717650162892	-0.242868577742016	26.8083905341492	0.4670585707408	0.541136809467033	0.424654620709697	0.451354516730746	0.524643343681906	0.409403147006464	0.455451683507862	0.526477059229946	0.411287045813045	0.00516042035653664	0.00512658136236084	0.00578368463248214
221	9.08397597558638	0.2	0.488925555753392	0.333878928658021	0.643972182848763	0.236252655216914	9.26837393202741	6.6665643056079	11.8701835584469	14.81	10.23	21.66	0.435625142655175	0.605639806537916	0.775654470420657	0.431949010293324	0.600528962662218	0.769108915031113	0.436576060754421	0.60602013869064	0.776182466668076	0.488925555753392	17.0354975358327	-1.55778569202679	25.2651744824195	0.4670585707408	0.541136809467033	0.424654620709697	0.451354516730746	0.524643343681906	0.409403147006464	0.455451683507862	0.526477059229946	0.411287045813045	0.00516042035653664	0.00512658136236084	0.00578368463248214
221	9.08397597558638	0.21	0.257165541784753	0.180428513859693	0.333902569709812	0.299403076963489	7.77562968239722	5.9185650727641	9.63269429203033	16.56	10.8	24.11	0.347109753604227	0.456022172603084	0.56493459160194	0.343018124947356	0.450646716078982	0.558275307210607	0.344266406967124	0.452923309587713	0.561401423455682	0.257165541784753	21.2152251555009	-0.424311641249564	27.3556108939931	0.4670585707408	0.541136809467033	0.424654620709697	0.451354516730746	0.524643343681906	0.409403147006464	0.455451683507862	0.526477059229946	0.411287045813045	0.00516042035653664	0.00512658136236084	0.00578368463248214
221	9.08397597558638	0.21	0.276983300091923	0.193918653335833	0.360047946848014	0.316105729681719	7.79903830701485	6.00800025154081	9.5900763624889	17.65	9.4	28.15	0.33103564509516	0.42972030109726	0.528404957099359	0.326548103023051	0.423894983011472	0.521241862999893	0.318210034664761	0.412850943194675	0.508308288512312	0.276983300091923	21.2165535594373	-0.427877779139122	27.5550748786897	0.4670585707408	0.541136809467033	0.424654620709697	0.451354516730746	0.524643343681906	0.409403147006464	0.455451683507862	0.526477059229946	0.411287045813045	0.00516042035653664	0.00512658136236084	0.00578368463248214
221	9.08397597558638	0.21	0.277175322468497	0.192026690938811	0.362323953998183	0.34735762305998	9.81282664338526	7.71278065296012	11.9128726338104	15.71	9.9	24.54	0.475878817411563	0.605451723397144	0.735024629382725	0.470994781232075	0.599237855467302	0.727480929702528	0.469012182891046	0.595698380371415	0.724281035252687	0.277175322468497	20.3696189050064	-0.542725819322277	26.9996317088785	0.4670585707408	0.541136809467033	0.424654620709697	0.451354516730746	0.524643343681906	0.409403147006464	0.455451683507862	0.526477059229946	0.411287045813045	0.00516042035653664	0.00512658136236084	0.00578368463248214
221	9.08397597558638	0.21	0.277891960888286	0.194867720584593	0.360916201191979	0.308175266135468	9.16673307313467	7.02236565772722	11.3111004885421	15.93	10.01	24.13	0.427625068958135	0.558205746265383	0.688786423572632	0.423064148043568	0.552252090954725	0.681440033865882	0.422077613169485	0.551412883985497	0.680097484007452	0.277891960888286	20.7837091018212	1.32872862654593	29.3387632330847	0.4670585707408	0.541136809467033	0.424654620709697	0.451354516730746	0.524643343681906	0.409403147006464	0.455451683507862	0.526477059229946	0.411287045813045	0.00516042035653664	0.00512658136236084	0.00578368463248214
221	9.08397597558638	0.21	0.289152846454133	0.202425284835097	0.375880408073169	0.357046356125385	8.94174684298553	7.0683259471267	10.8151677388443	15.01	10.02	23.1	0.455891586717985	0.576723143042987	0.697554699367988	0.451850969621154	0.57161158261983	0.691372195618506	0.452994670583584	0.572822231277438	0.692942191360585	0.289152846454133	19.7389693703772	0.0438205610332594	27.433957528891	0.4670585707408	0.541136809467033	0.424654620709697	0.451354516730746	0.524643343681906	0.409403147006464	0.455451683507862	0.526477059229946	0.411287045813045	0.00516042035653664	0.00512658136236084	0.00578368463248214
221	9.08397597558638	0.21	0.292633577032976	0.203420066922102	0.381847087143851	0.262548012019586	8.58588198800902	6.33924510382357	10.8325188721945	15.15	10.57	24.77	0.405192345158834	0.548793050434352	0.69239375570987	0.40148344027086	0.543769704728143	0.686055969185427	0.401746185051345	0.544497687058227	0.686001212078038	0.292633577032976	20.4311172332209	0.627736615261976	28.5808836239479	0.4670585707408	0.541136809467033	0.424654620709697	0.451354516730746	0.524643343681906	0.409403147006464	0.455451683507862	0.526477059229946	0.411287045813045	0.00516042035653664	0.00512658136236084	0.00578368463248214
221	9.08397597558638	0.21	0.292780866604267	0.203284057153836	0.382277676054698	0.228281126617592	7.45221278838849	5.31294443871467	9.59148113806231	15.69	10.67	25.29	0.328336886382352	0.46054243025176	0.592747974121167	0.324983416996024	0.455838679302632	0.58669394160924	0.325078890394969	0.454623159644104	0.586404506564052	0.292780866604267	20.1018958209894	1.14754315320375	29.1839727954729	0.4670585707408	0.541136809467033	0.424654620709697	0.451354516730746	0.524643343681906	0.409403147006464	0.455451683507862	0.526477059229946	0.411287045813045	0.00516042035653664	0.00512658136236084	0.00578368463248214
221	9.08397597558638	0.21	0.294803318502904	0.204284450377141	0.385322186628667	0.292792280840386	7.91280999503569	5.99277173108013	9.83284825899126	17.31	10.94	27.94	0.336622737125931	0.44447408952222	0.55232544191851	0.332239192484013	0.438686090677485	0.545132988870957	0.329883526593104	0.435171864831651	0.541160665093879	0.294803318502904	21.1495656638037	-1.18966418387695	27.280671921078	0.4670585707408	0.541136809467033	0.424654620709697	0.451354516730746	0.524643343681906	0.409403147006464	0.455451683507862	0.526477059229946	0.411287045813045	0.00516042035653664	0.00512658136236084	0.00578368463248214
221	9.08397597558638	0.21	0.296465687212088	0.205427191721945	0.38750418270223	0.323694978428817	9.42385853652264	7.29710313388567	11.5506139391596	17.88	10.87	26.27	0.397098208936065	0.512833281572011	0.628568354207956	0.391580637994972	0.505707603469335	0.619834568943698	0.390738850057022	0.504400787067208	0.617784900429471	0.296465687212088	21.7695843169126	-0.226662824458001	28.3504195439963	0.4670585707408	0.541136809467033	0.424654620709697	0.451354516730746	0.524643343681906	0.409403147006464	0.455451683507862	0.526477059229946	0.411287045813045	0.00516042035653664	0.00512658136236084	0.00578368463248214
221	9.08397597558638	0.21	0.29783210675471	0.208800571933562	0.386863641575858	0.332530336212573	9.87448413692688	7.69024588615358	12.0587223877002	14.36	9.5	24.45	0.517618621055956	0.66463633780525	0.811654054554544	0.513760321086703	0.659682176078055	0.805604031069408	0.509504646918815	1.42002755105499	0.799317393211791	0.29783210675471	19.9325058547742	-1.04063564662429	26.0229919645557	0.4670585707408	0.541136809467033	0.424654620709697	0.451354516730746	0.524643343681906	0.409403147006464	0.455451683507862	0.526477059229946	0.411287045813045	0.00516042035653664	0.00512658136236084	0.00578368463248214
221	9.08397597558638	0.21	0.298988791120706	0.207943612704099	0.390033969537313	0.261726643286806	8.96302370792663	6.61271647619119	11.3133309396621	17.25	12.46	24.68	0.372613170282694	0.50504821901167	0.637483267740646	0.367793716699264	0.498515823908528	0.629237931117793	0.373207074914383	0.506591608098669	0.638627997093423	0.298988791120706	20.8801574018401	0.514403975578392	28.9582445147266	0.4670585707408	0.541136809467033	0.424654620709697	0.451354516730746	0.524643343681906	0.409403147006464	0.455451683507862	0.526477059229946	0.411287045813045	0.00516042035653664	0.00512658136236084	0.00578368463248214
221	9.08397597558638	0.21	0.301619456008726	0.209546271889159	0.393692640128292	0.366579651887878	10.0709650970356	8.00407025987215	12.137859934199	15.61	10.09	24.64	0.497139871129684	0.625516534455281	0.753893197780877	0.492139758980208	0.619225240987869	0.746310722995531	0.490632668954346	0.617667190673864	0.743595542696108	0.301619456008726	19.4935158523216	0.712750407606409	28.143015652544	0.4670585707408	0.541136809467033	0.424654620709697	0.451354516730746	0.524643343681906	0.409403147006464	0.455451683507862	0.526477059229946	0.411287045813045	0.00516042035653664	0.00512658136236084	0.00578368463248214
221	9.08397597558638	0.21	0.303716618968091	0.211552218855737	0.395881019080445	0.379920637476703	10.5399929519726	8.43765283284339	12.6423330711018	15.17	10.03	24.4	0.538551229771022	0.672737582182541	0.806923934594061	0.533597111185386	0.666549086873444	0.799501062561503	0.532522490147156	0.664090726165833	0.796751456362428	0.303716618968091	19.7765553350763	0.442486158814468	27.7218900796351	0.4670585707408	0.541136809467033	0.424654620709697	0.451354516730746	0.524643343681906	0.409403147006464	0.455451683507862	0.526477059229946	0.411287045813045	0.00516042035653664	0.00512658136236084	0.00578368463248214
221	9.08397597558638	0.21	0.307079057123053	0.214308344455257	0.399849769790849	0.329380217150063	9.54369909442995	7.41756024053157	11.6698379483283	15	10.15	21.53	0.478771973138646	0.616005195551238	0.753238417963831	0.47454005960617	0.610560263789591	0.746580467973013	0.479308318736927	0.616797433338454	0.754159984000061	0.307079057123053	19.0963394147638	-0.0372492729741708	27.1920387855514	0.4670585707408	0.541136809467033	0.424654620709697	0.451354516730746	0.524643343681906	0.409403147006464	0.455451683507862	0.526477059229946	0.411287045813045	0.00516042035653664	0.00512658136236084	0.00578368463248214
221	9.08397597558638	0.21	0.316124884910516	0.219352970643719	0.412896799177314	0.337539765460047	9.74041347930156	7.60991960701875	11.8709073515844	15.62	10.29	23.6	0.472271310518973	0.604489676162105	0.736708041805237	0.467509293645131	0.598394472041441	0.72927965043775	0.468514729668557	0.600714800117756	0.731744300728526	0.316124884910516	19.583057640477	0.478686811048766	28.0012957332771	0.4670585707408	0.541136809467033	0.424654620709697	0.451354516730746	0.524643343681906	0.409403147006464	0.455451683507862	0.526477059229946	0.411287045813045	0.00516042035653664	0.00512658136236084	0.00578368463248214
221	9.08397597558638	0.21	0.321348302663585	0.224927498845049	0.417769106482121	0.265383855817885	7.97265044304307	5.90164534052635	10.0436555455598	16.83	10.65	24.67	0.340685788735449	0.460239229532879	0.579792670330309	0.336513488388378	0.454602785746236	0.572692083104093	0.337294389620195	0.455381729884387	0.573281514820593	0.321348302663585	19.7518122994901	-0.0752350210100628	27.8718691019743	0.4670585707408	0.541136809467033	0.424654620709697	0.451354516730746	0.524643343681906	0.409403147006464	0.455451683507862	0.526477059229946	0.411287045813045	0.00516042035653664	0.00512658136236084	0.00578368463248214
221	9.08397597558638	0.21	0.322119319961963	0.223339422286013	0.420899217637914	0.292065825433428	8.05036356111385	6.09351587650535	10.0072112457224	15.22	9.54	25.14	0.387870793463583	0.512430092150725	0.636989390837868	0.384268972722973	0.507671596886002	0.63107422104903	0.380174009887166	0.502347160555337	0.623746241474329	0.322119319961963	19.3129190402896	0.779049960170174	28.0720173064333	0.4670585707408	0.541136809467033	0.424654620709697	0.451354516730746	0.524643343681906	0.409403147006464	0.455451683507862	0.526477059229946	0.411287045813045	0.00516042035653664	0.00512658136236084	0.00578368463248214
221	9.08397597558638	0.21	0.32623447197473	0.227645086550048	0.424823857399412	0.260662166992305	8.8765668033691	6.54250177373315	11.210631833005	16.9	11.63	25.08	0.37601183281026	0.51015563590639	0.644299439002521	0.371359082307185	0.503842997088964	0.636326911870742	0.374239548856014	0.507740772688855	0.641445653096726	0.32623447197473	20.9781653750647	0.122754014374352	28.4522383150199	0.4670585707408	0.541136809467033	0.424654620709697	0.451354516730746	0.524643343681906	0.409403147006464	0.455451683507862	0.526477059229946	0.411287045813045	0.00516042035653664	0.00512658136236084	0.00578368463248214
221	9.08397597558638	0.21	0.327382836718841	0.229035428915336	0.425730244522346	0.24477355760056	8.54478848799232	6.20140631298475	10.8881706629999	15.04	10.82	24.4	0.399115834657935	0.549933388854045	0.700750943050155	0.395550661835968	0.545021011540037	0.694491361244107	0.397103037728471	0.546993223813793	0.697404981631435	0.327382836718841	20.1767657967365	-0.2405960400901	27.6006289396533	0.4670585707408	0.541136809467033	0.424654620709697	0.451354516730746	0.524643343681906	0.409403147006464	0.455451683507862	0.526477059229946	0.411287045813045	0.00516042035653664	0.00512658136236084	0.00578368463248214
221	9.08397597558638	0.21	0.327421817725476	0.228818743024417	0.426024892426534	0.361173262594481	9.35906824738487	7.4157146796522	11.3024218151175	14.85	9.26	26.75	0.48341529854274	0.610098549679317	0.736781800815895	0.479297885743805	0.604902132469035	0.730506379194266	0.469314472751999	0.592027846702765	0.715426183983397	0.327421817725476	19.9019522895223	-1.17417449830977	26.0328239583986	0.4670585707408	0.541136809467033	0.424654620709697	0.451354516730746	0.524643343681906	0.409403147006464	0.455451683507862	0.526477059229946	0.411287045813045	0.00516042035653664	0.00512658136236084	0.00578368463248214
221	9.08397597558638	0.21	0.330222460782768	0.22974270927451	0.430702212291026	0.322927818030819	9.49657095257852	7.3496451514	11.643496753757	17.15	10.91	25.01	0.416408076122842	0.538046226541158	0.659684376959474	0.411086260196081	0.531169839789967	0.651253419383852	0.412066224768736	0.532939127780564	0.653376957166812	0.330222460782768	20.4226136430746	0.443038114652688	28.4631257480171	0.4670585707408	0.541136809467033	0.424654620709697	0.451354516730746	0.524643343681906	0.409403147006464	0.455451683507862	0.526477059229946	0.411287045813045	0.00516042035653664	0.00512658136236084	0.00578368463248214
221	9.08397597558638	0.21	0.337803268599915	0.23454099706333	0.441065540136501	0.251314663748064	8.00976067471212	5.85129200020314	10.1682293492211	15.24	10.1	25.26	0.371855504849279	0.509028364900192	0.646201224951105	0.368383411611641	0.504275459751585	0.64016750789153	0.366657651150242	0.501335309027953	0.636869301640669	0.337803268599915	19.6276334486856	-0.317340329579156	27.3692397120243	0.4670585707408	0.541136809467033	0.424654620709697	0.451354516730746	0.524643343681906	0.409403147006464	0.455451683507862	0.526477059229946	0.411287045813045	0.00516042035653664	0.00512658136236084	0.00578368463248214
221	9.08397597558638	0.21	0.338036256658863	0.236515026872466	0.43955748644526	0.276678329885562	8.0554330557729	6.02189399055644	10.0889721209894	14.3	8.86	22.75	0.406927760038078	0.544343579389291	0.681759398740505	0.403948920263345	0.54035881239956	0.676768704535775	0.400905497760259	0.535736370085054	0.670918265023757	0.338036256658863	18.7986765976692	-0.435757968227028	26.4440489724974	0.4670585707408	0.541136809467033	0.424654620709697	0.451354516730746	0.524643343681906	0.409403147006464	0.455451683507862	0.526477059229946	0.411287045813045	0.00516042035653664	0.00512658136236084	0.00578368463248214
221	9.08397597558638	0.21	0.33869966970925	0.237585921929074	0.439813417489427	0.28815215817408	8.80529654576098	6.6445088592244	10.9660842322976	17.76	11.59	27.08	0.364060058093924	0.482452027666972	0.60084399724002	0.359069023251398	0.475837913247115	0.592606803242832	0.359681421361203	0.476289028556076	0.593237511379424	0.33869966970925	20.8079322355045	-1.06815091956834	27.3495941451189	0.4670585707408	0.541136809467033	0.424654620709697	0.451354516730746	0.524643343681906	0.409403147006464	0.455451683507862	0.526477059229946	0.411287045813045	0.00516042035653664	0.00512658136236084	0.00578368463248214
221	9.08397597558638	0.21	0.342101838809311	0.239138999190679	0.445064678427944	0.279601792361186	8.56587860213783	6.4191669531171	10.7125902511585	15.29	9.72	23.87	0.406727169100473	0.542745745694314	0.678764322288154	0.40289086285061	0.537626493639186	0.672362124427762	0.401263682592421	0.535789249468806	0.670146968107372	0.342101838809311	19.5962188655769	-0.566325072294581	27.0075311374815	0.4670585707408	0.541136809467033	0.424654620709697	0.451354516730746	0.524643343681906	0.409403147006464	0.455451683507862	0.526477059229946	0.411287045813045	0.00516042035653664	0.00512658136236084	0.00578368463248214
221	9.08397597558638	0.21	0.346884761719216	0.243273640290928	0.450495883147503	0.291626433179609	9.28160663695353	7.02307410440213	11.5401391695049	18.5	11.98	26.94	0.369788146109227	0.48870737517105	0.607626604232874	0.364325456785897	0.481487953486855	0.598650450187812	0.365926007692444	0.483529273144112	0.601644604000313	0.346884761719216	21.7747774418833	-0.535764451434558	28.4686038378562	0.4670585707408	0.541136809467033	0.424654620709697	0.451354516730746	0.524643343681906	0.409403147006464	0.455451683507862	0.526477059229946	0.411287045813045	0.00516042035653664	0.00512658136236084	0.00578368463248214
221	9.08397597558638	0.21	0.347454979999775	0.242351683939154	0.452558276060397	0.269071966785402	8.40409763636879	6.24148053212047	10.5667147406171	15.49	10.74	22.98	0.390558008258506	0.525882860192964	0.661207712127421	0.386720451664588	0.52071562460929	0.654710797553991	0.390540641875217	0.525139742052344	0.660627351044439	0.347454979999775	19.4106018772674	1.03455280435418	28.6660865766902	0.4670585707408	0.541136809467033	0.424654620709697	0.451354516730746	0.524643343681906	0.409403147006464	0.455451683507862	0.526477059229946	0.411287045813045	0.00516042035653664	0.00512658136236084	0.00578368463248214
221	9.08397597558638	0.21	0.350611308342402	0.245324373886735	0.45589824279807	0.267541417799846	8.30732171408272	6.1612584771569	10.4533849510085	14.77	10.07	23.35	0.403751805728197	0.544384910203232	0.685018014678267	0.400382276659972	0.539841721161824	0.679301165663677	0.401259655737681	0.540738966805778	0.680834668778646	0.350611308342402	19.3423526747589	-1.30049209030792	26.0095329349418	0.4670585707408	0.541136809467033	0.424654620709697	0.451354516730746	0.524643343681906	0.409403147006464	0.455451683507862	0.526477059229946	0.411287045813045	0.00516042035653664	0.00512658136236084	0.00578368463248214
221	9.08397597558638	0.21	0.350627167470167	0.24501873146875	0.456235603471583	0.285816408034029	8.64661198309678	6.51261998000335	10.7806039861902	18.27	11.27	27.66	0.347056107139302	0.460776078446398	0.574496049753495	0.342039017966022	0.454115038266081	0.566191058566139	0.340927561440126	0.452836649012746	0.56476504431333	0.350627167470167	21.2514946707945	-0.272869669488768	28.4374198435175	0.4670585707408	0.541136809467033	0.424654620709697	0.451354516730746	0.524643343681906	0.409403147006464	0.455451683507862	0.526477059229946	0.411287045813045	0.00516042035653664	0.00512658136236084	0.00578368463248214
221	9.08397597558638	0.21	0.352182602582435	0.246121476996291	0.45824372816858	0.286827367954054	9.75414320216345	7.35275910995241	12.1555272943745	16.33	11.03	22.42	0.436913420326829	0.579607737052943	0.722302053779056	0.43193199824095	0.572999400828475	0.714066803416	0.438053239593901	0.580356472920304	0.723874990121964	0.352182602582435	19.722622193088	1.51426267338085	29.2623314014298	0.4670585707408	0.541136809467033	0.424654620709697	0.451354516730746	0.524643343681906	0.409403147006464	0.455451683507862	0.526477059229946	0.411287045813045	0.00516042035653664	0.00512658136236084	0.00578368463248214
221	9.08397597558638	0.21	0.352775096861963	0.244861850479627	0.4606883432443	0.28704951038477	9.16144208745218	6.90719985050893	11.4156843243954	15.53	10.77	25.46	0.43104641352683	0.571723251099944	0.712400088673058	0.426774541996814	0.566057206324304	0.705339870651795	0.426526268281446	0.565931830619633	0.705210121286373	0.352775096861963	19.2243574074415	0.816363027521695	28.3958403514557	0.4670585707408	0.541136809467033	0.424654620709697	0.451354516730746	0.524643343681906	0.409403147006464	0.455451683507862	0.526477059229946	0.411287045813045	0.00516042035653664	0.00512658136236084	0.00578368463248214
221	9.08397597558638	0.21	0.353643212181206	0.246537973527147	0.460748450835265	0.304915470456857	9.20560073597092	7.03556603954473	11.3756354323971	18.41	10.65	26.88	0.372153694991932	0.486939971745857	0.601726248499783	0.366700955670305	0.479805401360178	0.592909847050051	0.36413262665922	0.476847842948933	0.589233627324546	0.353643212181206	21.5630373029159	0.281878643775503	28.892533677638	0.4670585707408	0.541136809467033	0.424654620709697	0.451354516730746	0.524643343681906	0.409403147006464	0.455451683507862	0.526477059229946	0.411287045813045	0.00516042035653664	0.00512658136236084	0.00578368463248214
221	9.08397597558638	0.21	0.35490532121285	0.248395363292904	0.461415279132797	0.303193585981447	9.14388217597157	6.97960864606451	11.3081557058786	16.49	11.1	24.78	0.410836541622035	0.538230883803739	0.665625225985444	0.406037749944124	0.531944057720075	0.657850365496026	0.407905489807885	0.534570313948059	0.661381523466557	0.35490532121285	20.2759703890128	-0.0514951334605931	28.045021325192	0.4670585707408	0.541136809467033	0.424654620709697	0.451354516730746	0.524643343681906	0.409403147006464	0.455451683507862	0.526477059229946	0.411287045813045	0.00516042035653664	0.00512658136236084	0.00578368463248214
221	9.08397597558638	0.21	0.35549752450194	0.247118249110189	0.463876799893691	0.254845477495515	8.53305932810565	6.25494806075723	10.8111705954541	17.24	10.56	25.26	0.352699170004299	0.481155544920057	0.609611919835816	0.348144185052643	0.474941591350249	0.601738997647856	0.347731477897311	0.474263767046184	0.601181204140568	0.35549752450194	19.9492994912816	1.07865248884672	29.1086911053769	0.4670585707408	0.541136809467033	0.424654620709697	0.451354516730746	0.524643343681906	0.409403147006464	0.455451683507862	0.526477059229946	0.411287045813045	0.00516042035653664	0.00512658136236084	0.00578368463248214
221	9.08397597558638	0.21	0.355830548102401	0.248425072477337	0.463236023727466	0.210716349763917	8.29414397995843	5.78789353101428	10.8003944289026	15.71	11.11	25.76	0.357151907101938	0.511804393834643	0.666456880567348	0.353487581673333	0.506553356901877	0.659619132130421	0.354261511085933	0.507377903385947	0.66118404658333	0.355830548102401	20.4307703233189	0.975517722291016	29.0770979141127	0.4670585707408	0.541136809467033	0.424654620709697	0.451354516730746	0.524643343681906	0.409403147006464	0.455451683507862	0.526477059229946	0.411287045813045	0.00516042035653664	0.00512658136236084	0.00578368463248214
221	9.08397597558638	0.21	0.356484081037728	0.248144231908953	0.464823930166503	0.238769141015028	7.74060678979644	5.58271549835077	9.89849808124212	15.59	10.42	24.45	0.347045595550345	0.48118939503178	0.615333194513215	0.343564366014366	0.476362563180685	0.609160760347005	0.343650722588938	0.476309472054141	0.609612463079305	0.356484081037728	19.6968790620146	-0.877437400581212	26.7918175114719	0.4670585707408	0.541136809467033	0.424654620709697	0.451354516730746	0.524643343681906	0.409403147006464	0.455451683507862	0.526477059229946	0.411287045813045	0.00516042035653664	0.00512658136236084	0.00578368463248214
221	9.08397597558638	0.21	0.360499791893329	0.25059689415024	0.470402689636418	0.280290004184909	10.2908416038093	7.71623240045492	12.8654508071636	17.87	12.45	26.88	0.420124197692629	0.560303441887961	0.700482686083293	0.414292580302825	0.552526038650476	0.690759496998127	0.417523818522477	0.557224545932428	0.69675490540615	0.360499791893329	21.4821701732253	0.118030371167597	29.026572356261	0.4670585707408	0.541136809467033	0.424654620709697	0.451354516730746	0.524643343681906	0.409403147006464	0.455451683507862	0.526477059229946	0.411287045813045	0.00516042035653664	0.00512658136236084	0.00578368463248214
221	9.08397597558638	0.21	0.362167471338062	0.253959254821413	0.470375687854712	0.272050589452233	8.80358466808183	6.55519919479648	11.0519701413672	17.47	10.97	25.31	0.364779127209668	0.489895705089861	0.615012282970053	0.359933703220522	0.48338833604224	0.606842968863958	0.360630460739183	0.48459774444534	0.608175317266166	0.362167471338062	20.6562262246141	1.23140982918095	29.7198783427124	0.4670585707408	0.541136809467033	0.424654620709697	0.451354516730746	0.524643343681906	0.409403147006464	0.455451683507862	0.526477059229946	0.411287045813045	0.00516042035653664	0.00512658136236084	0.00578368463248214
221	9.08397597558638	0.21	0.362605878384247	0.251308709134329	0.473903047634165	0.283727691354901	9.23567880131624	6.94458694964708	11.5267706529854	15.26	10.26	22.05	0.440782119724907	0.586200750117967	0.731619380511026	0.436648862419973	0.58070388800819	0.724758913596407	0.440554924316886	0.585735152356176	0.732223490295819	0.362605878384247	17.9466911678804	-0.276350219413155	26.6657503969619	0.4670585707408	0.541136809467033	0.424654620709697	0.451354516730746	0.524643343681906	0.409403147006464	0.455451683507862	0.526477059229946	0.411287045813045	0.00516042035653664	0.00512658136236084	0.00578368463248214
221	9.08397597558638	0.21	0.363900784378728	0.252863521706517	0.47493804705094	0.336278520280456	10.0972165122724	7.88243697222535	12.3119960523195	15.58	9.74	23.44	0.490337849350905	0.628111261340074	0.765884673329243	0.485429567741841	0.621823867950878	0.758218168159915	0.484417314113596	0.620816375778917	0.756401693695076	0.363900784378728	18.8558568834233	0.452128843224694	27.7564474107403	0.4670585707408	0.541136809467033	0.424654620709697	0.451354516730746	0.524643343681906	0.409403147006464	0.455451683507862	0.526477059229946	0.411287045813045	0.00516042035653664	0.00512658136236084	0.00578368463248214
221	9.08397597558638	0.21	0.365359705231039	0.253324409872173	0.477395000589906	0.214071868562972	7.53197967714043	5.27874608011947	9.78521327416138	16.86	9.71	25.26	0.304156793253521	0.433986168434508	0.563815543615494	0.300415458301991	0.42864784406872	0.55688022983545	0.297699666088482	0.424277600796909	0.551282637366212	0.365359705231039	19.6287420647601	0.467085184895543	28.2301586584246	0.4670585707408	0.541136809467033	0.424654620709697	0.451354516730746	0.524643343681906	0.409403147006464	0.455451683507862	0.526477059229946	0.411287045813045	0.00516042035653664	0.00512658136236084	0.00578368463248214
221	9.08397597558638	0.21	0.369582541320549	0.257546874953566	0.481618207687533	0.252561713599113	7.96153922537892	5.82315169615969	10.0999267545981	16.77	10.66	24.42	0.337228391854618	0.46106596732361	0.584903542792603	0.333129443565567	0.455461796371375	0.577794149177184	0.334039755136839	0.456664216472875	0.579630621843465	0.369582541320549	19.2819514549638	-0.614616175325505	27.3653812470845	0.4670585707408	0.541136809467033	0.424654620709697	0.451354516730746	0.524643343681906	0.409403147006464	0.455451683507862	0.526477059229946	0.411287045813045	0.00516042035653664	0.00512658136236084	0.00578368463248214
221	9.08397597558638	0.21	0.37475842139621	0.261081034722243	0.488435808070176	0.217412480430672	7.456740632801	5.2479287895449	9.66555247605709	15.79	9.78	24.71	0.322275420516013	0.457918603602694	0.593561786689376	0.318921122519372	0.453152508030684	0.587383893541997	0.316832467463139	0.450140750459668	0.583798637787383	0.37475842139621	19.326215844434	0.237323573107115	27.6914046410288	0.4670585707408	0.541136809467033	0.424654620709697	0.451354516730746	0.524643343681906	0.409403147006464	0.455451683507862	0.526477059229946	0.411287045813045	0.00516042035653664	0.00512658136236084	0.00578368463248214
221	9.08397597558638	0.21	0.377007737938568	0.263558194525179	0.490457281351957	0.270806595842498	9.3426515622697	6.94907479754733	11.7362283269921	16.46	11.11	23.2	0.40975949233972	0.550899259655933	0.692039026972146	0.404994474798247	0.544492953798669	0.683991432799092	0.409389578663772	0.549944109429834	0.692039106453639	0.377007737938568	19.570314441893	0.8177012739966	28.7393387613132	0.4670585707408	0.541136809467033	0.424654620709697	0.451354516730746	0.524643343681906	0.409403147006464	0.455451683507862	0.526477059229946	0.411287045813045	0.00516042035653664	0.00512658136236084	0.00578368463248214
221	9.08397597558638	0.21	0.377612161868014	0.264603544160437	0.490620779575591	0.315760479695497	9.16061095653705	7.0552086632624	11.2660132498117	16.97	9.43	26.01	0.403944081425614	0.524488325540847	0.64503256965608	0.398901911736252	0.517941480917866	0.636981050099479	0.392376731211522	0.509716090090738	0.627079313567799	0.377612161868014	19.5123578391675	1.19204933547238	28.8966911750195	0.4670585707408	0.541136809467033	0.424654620709697	0.451354516730746	0.524643343681906	0.409403147006464	0.455451683507862	0.526477059229946	0.411287045813045	0.00516042035653664	0.00512658136236084	0.00578368463248214
221	9.08397597558638	0.21	0.379116993369839	0.262736268771999	0.49549771796768	0.242655116231845	8.54237008054701	6.18614938842525	10.8985907726688	16.63	11.9	27.97	0.3612890451062	0.498899159325062	0.636509273543924	0.356986164990779	0.492957370329967	0.628928575669155	0.35753330313588	0.49364872969702	0.629575337350543	0.379116993369839	21.1127724004593	0.58955195908495	29.2103366447248	0.4670585707408	0.541136809467033	0.424654620709697	0.451354516730746	0.524643343681906	0.409403147006464	0.455451683507862	0.526477059229946	0.411287045813045	0.00516042035653664	0.00512658136236084	0.00578368463248214
221	9.08397597558638	0.21	0.380321838196598	0.266656620586052	0.493987055807145	0.275392491595104	9.40295428670655	7.02159374315812	11.784314830255	13.4	9.39	21.44	0.505322307159741	0.67670143390253	0.848080560645319	0.502738846398565	0.673241797197898	0.843744747997232	0.504997693184445	0.675227598220153	0.846503385497538	0.380321838196598	17.3458557804389	-0.509551843361092	25.9453764700104	0.4670585707408	0.541136809467033	0.424654620709697	0.451354516730746	0.524643343681906	0.409403147006464	0.455451683507862	0.526477059229946	0.411287045813045	0.00516042035653664	0.00512658136236084	0.00578368463248214
221	9.08397597558638	0.21	0.384780165241812	0.268672197367536	0.500888133116087	0.299355366033407	8.96189821914423	6.82127197671145	11.102524461577	14.85	9.79	26.34	0.444486478014456	0.583973574041813	0.72346067006917	0.440694812552038	0.578992022203498	0.717289231854957	0.435178395319567	0.571144989183728	0.707838339919445	0.384780165241812	19.355884957597	-0.489560551018431	27.0860070161721	0.4670585707408	0.541136809467033	0.424654620709697	0.451354516730746	0.524643343681906	0.409403147006464	0.455451683507862	0.526477059229946	0.411287045813045	0.00516042035653664	0.00512658136236084	0.00578368463248214
221	9.08397597558638	0.21	0.388236926829197	0.270468775228443	0.506005078429951	0.286454232541474	8.60515476189409	6.48470766183025	10.7256018619579	17.32	10.68	24.22	0.363917884123555	0.482916096886992	0.601914309650428	0.359169461257295	0.476614978044025	0.594060494830755	0.360963374240368	0.478778884855572	0.596357970195161	0.388236926829197	19.2586076352423	-0.549827728038706	27.1423028005871	0.4670585707408	0.541136809467033	0.424654620709697	0.451354516730746	0.524643343681906	0.409403147006464	0.455451683507862	0.526477059229946	0.411287045813045	0.00516042035653664	0.00512658136236084	0.00578368463248214
221	9.08397597558638	0.21	0.395821776569652	0.274155888825626	0.517487664313677	0.270920878746782	9.07368322944945	6.74968834342858	11.3976781154703	17.95	10.32	24.31	0.366006217926617	0.492026344402741	0.618046470878866	0.360885526009969	0.485142539699002	0.609399553388036	0.361215169143322	0.485793064228011	0.609055688166141	0.395821776569652	20.0713246969894	-0.36898696743242	27.540586840005	0.4670585707408	0.541136809467033	0.424654620709697	0.451354516730746	0.524643343681906	0.409403147006464	0.455451683507862	0.526477059229946	0.411287045813045	0.00516042035653664	0.00512658136236084	0.00578368463248214
221	9.08397597558638	0.21	0.399662368099586	0.277709028846312	0.52161570735286	0.297913356914208	9.27200941186094	7.0496735570572	11.4943452666647	16.59	10.7	23.96	0.41254731749762	0.542598544417237	0.672649771336853	0.407658074770627	0.536168019058205	0.664677963345782	0.409737282528452	0.539079420111422	0.668103370736815	0.399662368099586	18.9567240217569	0.170835303722063	27.9078624681448	0.4670585707408	0.541136809467033	0.424654620709697	0.451354516730746	0.524643343681906	0.409403147006464	0.455451683507862	0.526477059229946	0.411287045813045	0.00516042035653664	0.00512658136236084	0.00578368463248214
221	9.08397597558638	0.21	0.403852348936287	0.281747759743531	0.525956938129044	0.254583362089785	9.69131376500868	7.1021909703158	12.2804365597016	15.55	11.22	22.26	0.442518994385218	0.603840482393079	0.76516197040094	0.438111736263059	0.597826546484605	0.757541356706151	0.445367823634622	0.607585060960397	0.76852750829159	0.403852348936287	18.5064569477659	-0.13076419363038	27.399567876258	0.4670585707408	0.541136809467033	0.424654620709697	0.451354516730746	0.524643343681906	0.409403147006464	0.455451683507862	0.526477059229946	0.411287045813045	0.00516042035653664	0.00512658136236084	0.00578368463248214
221	9.08397597558638	0.21	0.404531889223268	0.281265631094606	0.52779814735193	0.242648128163074	8.67201030347555	6.27998579223259	11.0640348147185	15.57	10.37	26.1	0.390841660784272	0.539711875390048	0.688582089995823	0.386935140835064	0.534317375725387	0.681699610615711	0.384458224871923	0.53120388729767	0.677457185975107	0.404531889223268	18.9656437851909	-0.321245062914783	27.3587526731199	0.4670585707408	0.541136809467033	0.424654620709697	0.451354516730746	0.524643343681906	0.409403147006464	0.455451683507862	0.526477059229946	0.411287045813045	0.00516042035653664	0.00512658136236084	0.00578368463248214
221	9.08397597558638	0.21	0.405277956842633	0.282383466327689	0.528172447357577	0.268718925106491	9.41749449732559	6.99192413734487	11.8430648573063	15.91	10.64	24.77	0.426231521245308	0.574095617610448	0.721959713975588	0.421699481456753	0.567991366630033	0.714283251803313	0.422184693145048	0.569037229837439	0.71573270258766	0.405277956842633	19.4942461753756	0.277130097256394	28.1536908541379	0.4670585707408	0.541136809467033	0.424654620709697	0.451354516730746	0.524643343681906	0.409403147006464	0.455451683507862	0.526477059229946	0.411287045813045	0.00516042035653664	0.00512658136236084	0.00578368463248214
221	9.08397597558638	0.21	0.406246089076852	0.283737787313474	0.528754390840229	0.292501992600784	9.70254716451796	7.34657898664547	12.0585153423905	13.74	8.94	21.1	0.516074101127735	0.6815734664638	0.847072831799864	0.512989069465118	0.677499098616536	0.842009127767954	0.51292803499355	0.677630151480434	0.843113826510453	0.406246089076852	16.8400333146323	0.824116032782383	27.1809759884918	0.4670585707408	0.541136809467033	0.424654620709697	0.451354516730746	0.524643343681906	0.409403147006464	0.455451683507862	0.526477059229946	0.411287045813045	0.00516042035653664	0.00512658136236084	0.00578368463248214
221	9.08397597558638	0.21	0.407051243762855	0.28451296670562	0.52958952082009	0.236444058436739	8.17899058305128	5.88420877901407	10.4737723870885	17.42	10.43	26.02	0.328369584811184	0.456430395792506	0.584491206773828	0.324033618093315	0.450403445987401	0.576773273881488	0.322203076708962	0.447673950661466	0.573379266009402	0.407051243762855	19.8316175524566	0.416069182163822	28.3288022577698	0.4670585707408	0.541136809467033	0.424654620709697	0.451354516730746	0.524643343681906	0.409403147006464	0.455451683507862	0.526477059229946	0.411287045813045	0.00516042035653664	0.00512658136236084	0.00578368463248214
221	9.08397597558638	0.21	0.411511419101378	0.286768201263659	0.536254636939096	0.256725080409791	8.55652077083825	6.28339607392155	10.8296454677549	17	10.4	24.49	0.359246660972702	0.489210210577852	0.619173760183003	0.354747956896745	0.483084024290226	0.611420091683707	0.354885181188947	0.483420995161728	0.611525717014483	0.411511419101378	18.8750790463854	0.310020597783438	28.1235464106303	0.4670585707408	0.541136809467033	0.424654620709697	0.451354516730746	0.524643343681906	0.409403147006464	0.455451683507862	0.526477059229946	0.411287045813045	0.00516042035653664	0.00512658136236084	0.00578368463248214
221	9.08397597558638	0.21	0.416429121582822	0.290015673987822	0.542842569177823	0.304963665828817	10.0464716076719	7.67848780537164	12.4144554099722	15.93	9.55	23.75	0.467436996765651	0.611590802175436	0.755744607585221	0.462447120464015	0.605062088207159	0.747677055950302	0.460316259748241	0.601675267710014	0.74373966989723	0.416429121582822	18.9394481674132	0.265821378494152	27.5939776037552	0.4670585707408	0.541136809467033	0.424654620709697	0.451354516730746	0.524643343681906	0.409403147006464	0.455451683507862	0.526477059229946	0.411287045813045	0.00516042035653664	0.00512658136236084	0.00578368463248214
221	9.08397597558638	0.21	0.420015438996136	0.293381565185464	0.546649312806809	0.218464694920196	7.61392453243795	5.36550319075454	9.86234587412137	16.98	10.52	24.74	0.307016631368401	0.435672364424332	0.564328097480263	0.303179100754028	0.430226711435233	0.557274322116437	0.303480746000228	0.430704819235056	0.55780468107423	0.420015438996136	18.7545382052273	1.10404100950059	28.7389368736202	0.4670585707408	0.541136809467033	0.424654620709697	0.451354516730746	0.524643343681906	0.409403147006464	0.455451683507862	0.526477059229946	0.411287045813045	0.00516042035653664	0.00512658136236084	0.00578368463248214
221	9.08397597558638	0.21	0.422152865367123	0.294523388113569	0.549782342620677	0.274904561530353	9.1660000900579	6.84180846398124	11.4901917161346	15.76	10.58	23.73	0.421031936727544	0.564058288138084	0.707084639548625	0.4166767213981	0.558223587515865	0.699770453633629	0.418370224671559	0.561108115761746	0.703415271397487	0.422152865367123	18.6771130213797	-1.17760981387307	26.3082069375709	0.4670585707408	0.541136809467033	0.424654620709697	0.451354516730746	0.524643343681906	0.409403147006464	0.455451683507862	0.526477059229946	0.411287045813045	0.00516042035653664	0.00512658136236084	0.00578368463248214
221	9.08397597558638	0.21	0.422592056525926	0.296008263276301	0.54917584977555	0.250548696865462	9.01591495401339	6.58135259335768	11.4504773146691	17.03	11.05	25.53	0.375540019479549	0.514459122107111	0.653378224734673	0.370816177194093	0.507987844402763	0.645159511611434	0.371789418177149	0.509207266428062	0.646304760403999	0.422592056525926	19.7538840663821	-0.269917979719604	27.8448301751058	0.4670585707408	0.541136809467033	0.424654620709697	0.451354516730746	0.524643343681906	0.409403147006464	0.455451683507862	0.526477059229946	0.411287045813045	0.00516042035653664	0.00512658136236084	0.00578368463248214
221	9.08397597558638	0.21	0.426124038564469	0.296841128234647	0.55540694889429	0.28630921686198	10.0515085374103	7.57377792284814	12.5292391519726	17.74	11.71	25.57	0.415367806001059	0.551253692769354	0.68713957953765	0.409684074577154	0.543710551748626	0.677737028920098	0.412590585405397	0.547305760382841	0.682169334579232	0.426124038564469	20.4292026066576	0.453378475947343	28.8423423977253	0.4670585707408	0.541136809467033	0.424654620709697	0.451354516730746	0.524643343681906	0.409403147006464	0.455451683507862	0.526477059229946	0.411287045813045	0.00516042035653664	0.00512658136236084	0.00578368463248214
221	9.08397597558638	0.21	0.426581539264664	0.297764606572555	0.555398471956773	0.232927968046727	8.68582125337096	6.22486663923183	11.1467758675101	16.49	10.44	23.32	0.366459561825331	0.511336617324907	0.656213672824484	0.362180555089345	0.505365937179489	0.648551319269632	0.364076837148706	0.507834143662477	0.65160731856166	0.426581539264664	18.7130450854799	0.182991493033824	27.7174844911723	0.4670585707408	0.541136809467033	0.424654620709697	0.451354516730746	0.524643343681906	0.409403147006464	0.455451683507862	0.526477059229946	0.411287045813045	0.00516042035653664	0.00512658136236084	0.00578368463248214
221	9.08397597558638	0.21	0.43238561602567	0.302073586449772	0.562697645601569	0.24852046642965	9.20297946541513	6.7044100871953	11.701548843635	19.04	12.27	26.18	0.343201290048313	0.471104002252331	0.59900671445635	0.337881973733839	0.463802307073266	0.589722640412693	0.340997469719852	0.467883807405159	0.594624417664809	0.43238561602567	20.5742853221991	-0.767048314851314	27.992829821037	0.4670585707408	0.541136809467033	0.424654620709697	0.451354516730746	0.524643343681906	0.409403147006464	0.455451683507862	0.526477059229946	0.411287045813045	0.00516042035653664	0.00512658136236084	0.00578368463248214
221	9.08397597558638	0.22	0.21269988416852	0.150654451372855	0.274745316964185	0.355662361263689	8.96165716560674	7.07839152011863	10.8449228110949	16.69	11.69	26.3	0.411794864191676	0.521356354046595	0.630917843901515	0.406843931493766	0.51508818403049	0.623332436567214	0.408866023054174	0.517631353155987	0.625810273190163	0.21269988416852	22.7852367944479	1.05508531197201	29.7763847919946	0.4670585707408	0.541136809467033	0.424654620709697	0.451354516730746	0.524643343681906	0.409403147006464	0.455451683507862	0.526477059229946	0.411287045813045	0.00516042035653664	0.00512658136236084	0.00578368463248214
221	9.08397597558638	0.22	0.24281008783538	0.171485468700871	0.31413470696989	0.354562799681852	8.80410077126539	6.94949810961746	10.6587034329133	16.12	9.94	25.87	0.41836407070663	0.530012294338291	0.641660517969952	0.413756853058687	0.524175555079163	0.634594257099639	0.409816548161608	0.519468419485734	1.44046370685102	0.24281008783538	20.594072973703	-0.103072834860373	27.472965539347	0.4670585707408	0.541136809467033	0.424654620709697	0.451354516730746	0.524643343681906	0.409403147006464	0.455451683507862	0.526477059229946	0.411287045813045	0.00516042035653664	0.00512658136236084	0.00578368463248214
221	9.08397597558638	0.22	0.261853416837936	0.185032602613855	0.338674231062017	0.352295819235924	9.40812085847281	7.41642530028412	11.3998164166615	15.68	10.22	24.61	0.458564465738442	0.581712852269004	0.704861238799566	0.453888141041531	0.575780691404347	0.697673241767162	0.45321432040092	0.574852739608032	0.696214333287979	0.261853416837936	20.3971487336481	-0.269724405009678	27.2458399346102	0.4670585707408	0.541136809467033	0.424654620709697	0.451354516730746	0.524643343681906	0.409403147006464	0.455451683507862	0.526477059229946	0.411287045813045	0.00516042035653664	0.00512658136236084	0.00578368463248214
221	9.08397597558638	0.22	0.269767854717558	0.19053864262727	0.348997066807845	0.269863275955692	7.75674528390379	5.7647184045875	9.74877216322009	17.5	12.16	27.63	0.320269068869522	0.430939625352209	0.541610181834897	0.316000441418852	0.425195952630854	0.534391463842855	0.316763186921963	0.426890505042327	0.536747097948101	0.269767854717558	22.4943270358326	-0.965431028639044	28.0112216838278	0.4670585707408	0.541136809467033	0.424654620709697	0.451354516730746	0.524643343681906	0.409403147006464	0.455451683507862	0.526477059229946	0.411287045813045	0.00516042035653664	0.00512658136236084	0.00578368463248214
221	9.08397597558638	0.22	0.280767542984779	0.198151350302203	0.363383735667355	0.37677896962076	8.95553205285877	7.15726338626839	10.7538007194491	16.69	9.8	25.43	0.416514450402191	0.521164069246368	0.625813688090546	0.41151058065867	0.514902972866653	0.618295365074636	0.407852864246917	0.510322588697413	0.612416448396481	0.280767542984779	20.23453744634	-0.311184372722917	27.3667027197304	0.4670585707408	0.541136809467033	0.424654620709697	0.451354516730746	0.524643343681906	0.409403147006464	0.455451683507862	0.526477059229946	0.411287045813045	0.00516042035653664	0.00512658136236084	0.00578368463248214
221	9.08397597558638	0.22	0.302798899753085	0.214691577425684	0.390906222080485	0.385299127653757	10.559865613916	8.47740519897679	12.6423260288551	14.81	10.47	24.38	0.553829262014274	0.689876494358305	0.825923726702337	0.5491515459403	0.684049705150779	0.818947864361259	0.549755266855829	0.685966486033477	0.820274621540331	0.302798899753085	20.1320206184476	0.0102121959714701	27.5857722576244	0.4670585707408	0.541136809467033	0.424654620709697	0.451354516730746	0.524643343681906	0.409403147006464	0.455451683507862	0.526477059229946	0.411287045813045	0.00516042035653664	0.00512658136236084	0.00578368463248214
221	9.08397597558638	0.22	0.304757626529707	0.216241685930862	0.393273567128552	0.278409734586263	8.57044811614613	6.41621788417698	10.7246783481153	14.68	10.09	28.45	0.422792563615741	0.564744183531715	0.70669580344769	0.419341197804608	0.560134029676576	0.700926861548543	0.411564721915629	0.549937354813919	0.688750111113356	0.304757626529707	21.2991423581766	0.312223751276006	28.3492841781842	0.4670585707408	0.541136809467033	0.424654620709697	0.451354516730746	0.524643343681906	0.409403147006464	0.455451683507862	0.526477059229946	0.411287045813045	0.00516042035653664	0.00512658136236084	0.00578368463248214
221	9.08397597558638	0.22	0.306307640631381	0.21533932288343	0.397275958379333	0.244986719499303	7.86447734736051	5.70891121412898	10.020043480592	16.44	10.92	23.75	0.337073807417346	0.464345866206773	0.591617924996199	0.333167058198762	0.458964009740809	0.584760961282856	0.335691516712581	0.46259377782683	0.589075138162936	0.306307640631381	20.5227091599597	-0.397222798677631	27.6936163194795	0.4670585707408	0.541136809467033	0.424654620709697	0.451354516730746	0.524643343681906	0.409403147006464	0.455451683507862	0.526477059229946	0.411287045813045	0.00516042035653664	0.00512658136236084	0.00578368463248214
221	9.08397597558638	0.22	0.311466547713987	0.21952772488387	0.403405370544105	0.289701737586475	9.01315287777562	6.80968347084516	11.2166222847061	15.5	10.97	22.62	0.425803640337225	0.563584683884944	0.701365727432663	0.421610087366731	0.558034185952708	0.694458284538684	0.426698047698046	0.564591216268255	0.703345944061488	0.311466547713987	19.4246983722653	0.159289906260056	27.7751370517835	0.4670585707408	0.541136809467033	0.424654620709697	0.451354516730746	0.524643343681906	0.409403147006464	0.455451683507862	0.526477059229946	0.411287045813045	0.00516042035653664	0.00512658136236084	0.00578368463248214
221	9.08397597558638	0.22	0.318783335567599	0.224191899691826	0.413374771443372	0.322905971110384	9.08082100693414	7.0277828038486	11.1338592100197	16.17	11.76	25.92	0.421762200482932	0.544972313028626	0.668182425574321	0.417078157919442	0.538919913104625	0.660761668289808	0.41990188184205	0.542223815186279	0.665143400106158	0.318783335567599	20.6388680832859	0.384295757054803	28.6145812454938	0.4670585707408	0.541136809467033	0.424654620709697	0.451354516730746	0.524643343681906	0.409403147006464	0.455451683507862	0.526477059229946	0.411287045813045	0.00516042035653664	0.00512658136236084	0.00578368463248214
221	9.08397597558638	0.22	0.321116621989163	0.227899022606147	0.414334221372179	0.364181951031017	9.87548726037701	7.83820496264995	11.9127695581041	16.38	10.21	25.37	0.464557205522732	0.585303495726024	0.706049785929317	0.459225037878953	0.578585407351549	0.697945776824144	0.456654086956113	0.575881745948892	0.69495586461546	0.321116621989163	20.3079506759809	-0.858632012156157	26.8457410034674	0.4670585707408	0.541136809467033	0.424654620709697	0.451354516730746	0.524643343681906	0.409403147006464	0.455451683507862	0.526477059229946	0.411287045813045	0.00516042035653664	0.00512658136236084	0.00578368463248214
221	9.08397597558638	0.22	0.325347949866634	0.229519291636132	0.421176608097136	0.398067846098301	10.5516071900741	8.52579444668768	12.5774199334606	17.42	9.45	24.31	0.475924308579185	0.589008612362943	0.702092916146701	0.469643854972971	0.581235861114641	0.692827867256311	0.465467468050739	0.576623737357044	0.687714694238649	0.325347949866634	19.9643257727018	-0.192524450790129	27.2396925301762	0.4670585707408	0.541136809467033	0.424654620709697	0.451354516730746	0.524643343681906	0.409403147006464	0.455451683507862	0.526477059229946	0.411287045813045	0.00516042035653664	0.00512658136236084	0.00578368463248214
221	9.08397597558638	0.22	0.327628976698426	0.231547187984974	0.423710765411879	0.279032696897752	8.89772702311507	6.6646959028476	11.1307581433825	15.51	9.76	22.47	0.416529125166425	0.556088755876208	0.695648386585991	0.412420392319985	0.550603376826444	0.688786361332902	0.413364389011219	0.552196039568742	0.6905541641042	0.327628976698426	19.4888242262973	-0.303126808490867	27.1175035208685	0.4670585707408	0.541136809467033	0.424654620709697	0.451354516730746	0.524643343681906	0.409403147006464	0.455451683507862	0.526477059229946	0.411287045813045	0.00516042035653664	0.00512658136236084	0.00578368463248214
221	9.08397597558638	0.22	0.333193593236564	0.235015230141728	0.431371956331399	0.286607661743744	8.76232300307595	6.60395724539092	10.920688760761	16.16	10.18	23.24	0.396539170625885	0.526139732176624	0.655740293727363	0.39214161671356	0.520304929440716	0.648468242167871	0.393226839005306	0.522202123816772	0.650112914795626	0.333193593236564	19.7075610226763	-1.11218560503488	26.5998326720507	0.4670585707408	0.541136809467033	0.424654620709697	0.451354516730746	0.524643343681906	0.409403147006464	0.455451683507862	0.526477059229946	0.411287045813045	0.00516042035653664	0.00512658136236084	0.00578368463248214
221	9.08397597558638	0.22	0.334302696892372	0.23735917911102	0.431246214673724	0.266061441534643	8.7133359388044	6.45385437370907	10.9728175038997	17.02	12.24	25.89	0.368455876947848	0.49745154578508	0.626447214622312	0.363826581261219	0.491201542896578	0.618576504531936	0.367306791830326	0.496270370687959	0.625009484113393	0.334302696892372	20.9164883533173	0.11247978323782	28.4854356758123	0.4670585707408	0.541136809467033	0.424654620709697	0.451354516730746	0.524643343681906	0.409403147006464	0.455451683507862	0.526477059229946	0.411287045813045	0.00516042035653664	0.00512658136236084	0.00578368463248214
221	9.08397597558638	0.22	0.33679984382728	0.238610140898597	0.434989546755963	0.304824432397942	9.39994248246282	7.18361964822932	11.6162653166963	14.78	9.91	23.33	0.47026957390419	0.615359270453759	0.760448967003328	0.466329223074383	0.610203224758879	0.754077226443374	0.466763626206914	0.610572887147531	0.754677275614953	0.33679984382728	19.2868129785129	1.14865849265313	28.436189940395	0.4670585707408	0.541136809467033	0.424654620709697	0.451354516730746	0.524643343681906	0.409403147006464	0.455451683507862	0.526477059229946	0.411287045813045	0.00516042035653664	0.00512658136236084	0.00578368463248214
221	9.08397597558638	0.22	0.338707612069705	0.239612598677129	0.437802625462281	0.381297009459105	10.9104579735856	8.7405673140306	13.0803486331406	15.76	9.31	23.8	0.537851368355412	0.671375728787928	0.804900089220443	0.532286937885042	0.664429899917477	0.796572861949912	0.527899896421303	0.659689871081546	0.789944317718372	0.338707612069705	19.493471772587	-1.24719351226362	26.0149479167899	0.4670585707408	0.541136809467033	0.424654620709697	0.451354516730746	0.524643343681906	0.409403147006464	0.455451683507862	0.526477059229946	0.411287045813045	0.00516042035653664	0.00512658136236084	0.00578368463248214
221	9.08397597558638	0.22	0.34118351884614	0.24141949775754	0.44094753993474	0.231267528594057	8.38122624547015	5.99548516282785	10.7669673281124	15.82	11.75	24.61	0.367402827196307	0.513600840353883	0.659798853511459	0.363554942543972	0.508221794127959	0.652888645711946	0.367287870502307	0.513620181914963	0.66040000837929	0.34118351884614	20.6323418273486	0.481133477631765	28.7562014918289	0.4670585707408	0.541136809467033	0.424654620709697	0.451354516730746	0.524643343681906	0.409403147006464	0.455451683507862	0.526477059229946	0.411287045813045	0.00516042035653664	0.00512658136236084	0.00578368463248214
221	9.08397597558638	0.22	0.345042175751532	0.243124764265035	0.446959587238028	0.250982783125237	7.68925680111548	5.61532838670949	9.76318521552147	16.31	9.9	23.75	0.334095926267557	0.457488715950798	0.580881505634039	0.330299348072266	0.452289934561947	0.574280521051629	0.32972918974369	0.451325283209593	0.5734181513346	0.345042175751532	19.2423345526921	-0.575015142359454	26.7998372557902	0.4670585707408	0.541136809467033	0.424654620709697	0.451354516730746	0.524643343681906	0.409403147006464	0.455451683507862	0.526477059229946	0.411287045813045	0.00516042035653664	0.00512658136236084	0.00578368463248214
221	9.08397597558638	0.22	0.346843118778497	0.243767255362492	0.449918982194501	0.271082053649335	9.04678898851471	6.73062737195422	11.3629506050752	16.09	10.89	26.06	0.405923518210653	0.545611012433904	0.685298506657154	0.401475460291179	0.539632276844728	0.677789093398278	0.401079298628691	0.539127931807395	0.677211067499809	0.346843118778497	20.3332561672279	-0.333308931020896	27.9047465596785	0.4670585707408	0.541136809467033	0.424654620709697	0.451354516730746	0.524643343681906	0.409403147006464	0.455451683507862	0.526477059229946	0.411287045813045	0.00516042035653664	0.00512658136236084	0.00578368463248214
221	9.08397597558638	0.22	0.349385139478518	0.245224629065132	0.453545649891904	0.270232122279766	8.3316464546644	6.1939788297879	10.4693140795409	13.7	9.13	25.26	0.436439270691434	0.587063308134865	0.737687345578295	0.433877473205968	0.583617382418312	0.733357291630655	0.426651156696194	0.574082882194055	0.721785577477112	0.349385139478518	19.0531490794614	-0.0181465243709998	26.9783373024468	0.4670585707408	0.541136809467033	0.424654620709697	0.451354516730746	0.524643343681906	0.409403147006464	0.455451683507862	0.526477059229946	0.411287045813045	0.00516042035653664	0.00512658136236084	0.00578368463248214
221	9.08397597558638	0.22	0.349710809682195	0.246191065504727	0.453230553859663	0.286156812111976	8.95980176811159	6.7503566008327	11.1692469353905	15.09	10.15	25.41	0.433042200444771	0.574780341639044	0.716518482833316	0.429128883639452	0.56958616525625	0.710043446873048	0.426997038278899	0.566033604204437	0.705838122620115	0.349710809682195	19.6976926006099	0.285985852029512	27.8538443576854	0.4670585707408	0.541136809467033	0.424654620709697	0.451354516730746	0.524643343681906	0.409403147006464	0.455451683507862	0.526477059229946	0.411287045813045	0.00516042035653664	0.00512658136236084	0.00578368463248214
221	9.08397597558638	0.22	0.351261273222426	0.248186792108138	0.454335754336715	0.288827319083586	8.41378271754095	6.35246397571413	10.4751014593678	15.98	10.45	22.73	0.385669325443	0.510815632721978	0.635961940000957	0.381520634700341	0.505320728287344	0.629120821874348	0.384263322923236	0.50858159614087	0.634019907146437	0.351261273222426	19.0206359201357	0.402070314978155	27.8849503061186	0.4670585707408	0.541136809467033	0.424654620709697	0.451354516730746	0.524643343681906	0.409403147006464	0.455451683507862	0.526477059229946	0.411287045813045	0.00516042035653664	0.00512658136236084	0.00578368463248214
221	9.08397597558638	0.22	0.35274311388474	0.249461763965611	0.456024463803868	0.283444972679575	8.84219149029612	6.64718518619271	11.0371977943995	16.16	10.29	23.1	0.399157889826288	0.530966175583277	0.662774461340266	0.394731986521329	0.525078768591627	0.655425550661926	0.396785984547052	0.527208320654146	0.65844501152649	0.35274311388474	18.9831018060166	-0.174299439954131	27.267200161335	0.4670585707408	0.541136809467033	0.424654620709697	0.451354516730746	0.524643343681906	0.409403147006464	0.455451683507862	0.526477059229946	0.411287045813045	0.00516042035653664	0.00512658136236084	0.00578368463248214
221	9.08397597558638	0.22	0.356249650517253	0.251320619828129	0.461178681206377	0.230803425017462	7.99977174765576	5.71963652464815	10.2799069706634	16.09	10.13	22.86	0.344779592977465	0.48222610565958	0.619672618341696	0.34099638889153	0.476934725860907	0.612873062830285	0.342198716622685	0.479165598346862	0.615738047696815	0.356249650517253	18.5714646728046	-0.240337322879591	26.8638740466988	0.4670585707408	0.541136809467033	0.424654620709697	0.451354516730746	0.524643343681906	0.409403147006464	0.455451683507862	0.526477059229946	0.411287045813045	0.00516042035653664	0.00512658136236084	0.00578368463248214
221	9.08397597558638	0.22	0.356842756772166	0.251214178927083	0.462471334617249	0.263381638654755	8.30825015459315	6.13893051427887	10.4775697949074	16.02	10.87	26.52	0.371694424276365	0.503040432005651	0.634386439734937	0.367665484040771	0.497587781375812	0.627510078710853	0.366610560810849	0.496184375132395	0.626082889553743	0.356842756772166	20.3782106888618	0.675114338890162	28.589201288433	0.4670585707408	0.541136809467033	0.424654620709697	0.451354516730746	0.524643343681906	0.409403147006464	0.455451683507862	0.526477059229946	0.411287045813045	0.00516042035653664	0.00512658136236084	0.00578368463248214
221	9.08397597558638	0.22	0.359859530578346	0.253511366478125	0.466207694678567	0.274298955844784	8.15492028327991	6.08395900695805	10.2258815596018	16.93	9.85	25.48	0.349210364805746	0.468080518594721	0.586950672383697	0.344876434302025	0.462271331233219	0.579666228164414	0.341928179353467	0.45768897623617	0.574696652925864	0.359859530578346	19.5447647002729	0.16680224175857	27.8192311386645	0.4670585707408	0.541136809467033	0.424654620709697	0.451354516730746	0.524643343681906	0.409403147006464	0.455451683507862	0.526477059229946	0.411287045813045	0.00516042035653664	0.00512658136236084	0.00578368463248214
221	9.08397597558638	0.22	0.362064433644594	0.2571212951191	0.467007572170088	0.340198930372653	10.3427020475078	8.09385710994585	12.5915469850697	15.01	9.92	22.34	0.521961233491247	0.666986017298953	0.812010801106659	0.517332615315949	0.661071356584229	0.804810097852508	0.520187209553009	0.663725052431036	0.807591675360575	0.362064433644594	19.366914486241	-0.477833353910369	26.9442064750531	0.4670585707408	0.541136809467033	0.424654620709697	0.451354516730746	0.524643343681906	0.409403147006464	0.455451683507862	0.526477059229946	0.411287045813045	0.00516042035653664	0.00512658136236084	0.00578368463248214
221	9.08397597558638	0.22	0.36269718381451	0.255374278388624	0.470020089240397	0.34462820261811	9.90760674947139	7.77445039799813	12.0407631009446	14.02	10.47	23.85	0.535761234274546	0.682763584441983	0.829765934609421	0.532199357208036	0.678224398331281	0.824249439454526	0.533895347074961	0.680915764547612	0.827155062770099	0.36269718381451	19.01904338989	-0.224927195582135	27.1085922027003	0.4670585707408	0.541136809467033	0.424654620709697	0.451354516730746	0.524643343681906	0.409403147006464	0.455451683507862	0.526477059229946	0.411287045813045	0.00516042035653664	0.00512658136236084	0.00578368463248214
221	9.08397597558638	0.22	0.362887276584949	0.255042296782336	0.470732256387561	0.29327692950958	9.26362686585843	7.01844151906095	11.5088122126559	16.23	11.18	25.88	0.419669651813841	0.553921130605689	0.688172609397537	0.414963106325662	0.547708970668007	0.680454835010351	0.415938434507478	0.549194419048423	0.681928985974369	0.362887276584949	20.013908083328	0.379878139868444	28.5155392846006	0.4670585707408	0.541136809467033	0.424654620709697	0.451354516730746	0.524643343681906	0.409403147006464	0.455451683507862	0.526477059229946	0.411287045813045	0.00516042035653664	0.00512658136236084	0.00578368463248214
221	9.08397597558638	0.22	0.36318018736715	0.255356629610933	0.471003745123367	0.288981092416954	9.24613087467575	6.98174019545123	11.5105215539003	16.84	11.06	25.16	0.402653699075528	0.533246539487427	0.663839379899326	0.397711478213752	0.526701406093707	0.655691333973661	0.398931430927276	0.528420048346942	0.657369948630281	0.36318018736715	20.6517855031996	0.351354033910614	28.4762891460157	0.4670585707408	0.541136809467033	0.424654620709697	0.451354516730746	0.524643343681906	0.409403147006464	0.455451683507862	0.526477059229946	0.411287045813045	0.00516042035653664	0.00512658136236084	0.00578368463248214
221	9.08397597558638	0.22	0.363460797558405	0.255212121776089	0.471709473340721	0.299796368902336	9.43798651687047	7.18601025033726	11.6899627834037	15.91	10.72	24.96	0.437995440166042	0.575255936845323	0.712516433524603	0.433336255554057	0.569136641156111	0.704937026758165	0.433725111969388	0.569764736194254	0.704703788838688	0.363460797558405	19.6830607777146	0.166267465173177	27.7587257140252	0.4670585707408	0.541136809467033	0.424654620709697	0.451354516730746	0.524643343681906	0.409403147006464	0.455451683507862	0.526477059229946	0.411287045813045	0.00516042035653664	0.00512658136236084	0.00578368463248214
221	9.08397597558638	0.22	0.363980302273445	0.258431919880069	0.46952868466682	0.387937273366504	11.7554019291766	9.45003448405112	14.0607693743021	15.54	10.97	24.61	0.589420952584474	0.733212160738942	0.87700336889341	0.58356978107075	0.725933576410339	0.868297371749928	0.586286831073431	0.728681701989685	0.871284091591314	0.363980302273445	20.0942250648539	1.99714498020209	29.8834682067137	0.4670585707408	0.541136809467033	0.424654620709697	0.451354516730746	0.524643343681906	0.409403147006464	0.455451683507862	0.526477059229946	0.411287045813045	0.00516042035653664	0.00512658136236084	0.00578368463248214
221	9.08397597558638	0.22	0.364526532787208	0.256592609866348	0.472460455708068	0.233145287334994	8.3515706365327	5.98675741417206	10.7163838588933	17.46	11.82	23.46	0.333360318822559	0.465040097244142	0.596719875665724	0.328938154308507	0.458871145213774	0.588804136119041	0.334042789605202	0.465905489144547	0.598182399486531	0.364526532787208	20.0683664380962	0.0584532895195102	28.2982507303798	0.4670585707408	0.541136809467033	0.424654620709697	0.451354516730746	0.524643343681906	0.409403147006464	0.455451683507862	0.526477059229946	0.411287045813045	0.00516042035653664	0.00512658136236084	0.00578368463248214
221	9.08397597558638	0.22	0.366273932131586	0.258927288590145	0.473620575673027	0.307472111025814	8.94948447498959	6.85248051997657	11.0464884300026	16.82	10.18	26.23	0.395662123040598	0.516743100132937	0.637824077225276	0.390819051594876	0.510417946403802	0.630016841212728	0.387264826863112	0.505857233625692	0.624938524080793	0.366273932131586	19.7190399078867	0.0799180696577563	27.7197273225229	0.4670585707408	0.541136809467033	0.424654620709697	0.451354516730746	0.524643343681906	0.409403147006464	0.455451683507862	0.526477059229946	0.411287045813045	0.00516042035653664	0.00512658136236084	0.00578368463248214
221	9.08397597558638	0.22	0.366719708194092	0.259042050725362	0.474397365662822	0.239317141359421	8.85855599402927	6.39272499571973	11.3243869923388	17.28	10.92	23.47	0.359562127201615	0.498254068379359	0.636946009557103	0.354893127028146	0.491784120195995	0.628675113363844	0.35810877759374	0.496079711729613	0.634055220791732	0.366719708194092	19.9343821647237	0.933694696853025	29.0654266002602	0.4670585707408	0.541136809467033	0.424654620709697	0.451354516730746	0.524643343681906	0.409403147006464	0.455451683507862	0.526477059229946	0.411287045813045	0.00516042035653664	0.00512658136236084	0.00578368463248214
221	9.08397597558638	0.22	0.367483907568087	0.259990314120632	0.474977501015541	0.303895545029547	8.44510519648936	6.44954163565723	10.4406687573215	17.25	10.65	28.09	0.363552913836537	0.476040434387694	0.588527954938851	0.358854419172411	0.469888170561019	0.580921921949628	0.354568341244137	0.465166567870169	0.57484797593011	0.367483907568087	21.1185661859948	-1.34804176657014	26.9435918869124	0.4670585707408	0.541136809467033	0.424654620709697	0.451354516730746	0.524643343681906	0.409403147006464	0.455451683507862	0.526477059229946	0.411287045813045	0.00516042035653664	0.00512658136236084	0.00578368463248214
221	9.08397597558638	0.22	0.368195517646087	0.259365851316856	0.477025183975318	0.237544473856868	8.63609551989826	6.22042504537877	11.0517659944177	15.69	11.18	23.41	0.384226522188108	0.533438940697461	0.682651359206815	0.380296289990597	0.527982422786632	0.675668555582666	0.384604671681097	0.534140734775682	0.682931597320356	0.368195517646087	19.5850444755983	0.569760026678162	28.5421069804816	0.4670585707408	0.541136809467033	0.424654620709697	0.451354516730746	0.524643343681906	0.409403147006464	0.455451683507862	0.526477059229946	0.411287045813045	0.00516042035653664	0.00512658136236084	0.00578368463248214
221	9.08397597558638	0.22	0.368508857683497	0.260185150382598	0.476832564984396	0.307884792842251	9.51339433644734	7.28641577105216	11.7403729018425	16.84	10.59	24.86	0.420392642046408	0.548879051867627	0.677365461688846	0.41523751188401	0.542148337119582	0.669059162355154	0.415612964999002	0.542158669228505	0.669655870513514	0.368508857683497	20.2807578182346	-0.0853592547920574	27.8976382908561	0.4670585707408	0.541136809467033	0.424654620709697	0.451354516730746	0.524643343681906	0.409403147006464	0.455451683507862	0.526477059229946	0.411287045813045	0.00516042035653664	0.00512658136236084	0.00578368463248214
221	9.08397597558638	0.22	0.36859128038653	0.261739982539497	0.475442578233562	0.285110159581409	9.10707770486709	6.85554779979116	11.358607609943	17.8	11.24	25.68	0.374799715731062	0.497893127523501	0.620986539315941	0.369639045588987	0.491037566835193	0.612436088081399	0.370823698597581	0.492827744364168	0.614040176726274	0.36859128038653	20.5157795125836	-0.187137656928808	28.1517046827242	0.4670585707408	0.541136809467033	0.424654620709697	0.451354516730746	0.524643343681906	0.409403147006464	0.455451683507862	0.526477059229946	0.411287045813045	0.00516042035653664	0.00512658136236084	0.00578368463248214
221	9.08397597558638	0.22	0.372092280800056	0.264078308868297	0.480106252731816	0.297397423172006	9.14433101866241	6.94989123108321	11.3387708062416	16.65	10.55	25.22	0.405402291224753	0.533408743161801	0.66141519509885	0.400559729549348	0.527037134532857	0.653514539516367	0.400031093868025	0.52677999892621	0.652780713836346	0.372092280800056	19.9105728554438	-0.74311282490102	27.1289409884598	0.4670585707408	0.541136809467033	0.424654620709697	0.451354516730746	0.524643343681906	0.409403147006464	0.455451683507862	0.526477059229946	0.411287045813045	0.00516042035653664	0.00512658136236084	0.00578368463248214
221	9.08397597558638	0.22	0.372692993452724	0.262168796456645	0.483217190448803	0.271921842595867	9.4689683390063	7.04986132944971	11.8880753485629	16.51	11.22	24.3	0.414551930887688	0.5568023149692	0.699052699050712	0.409697421955541	0.550282017727622	0.690866613499703	0.413145929692979	0.554894741885345	0.697009836995006	0.372692993452724	20.5025498022033	0.71241729555613	29.0436704765396	0.4670585707408	0.541136809467033	0.424654620709697	0.451354516730746	0.524643343681906	0.409403147006464	0.455451683507862	0.526477059229946	0.411287045813045	0.00516042035653664	0.00512658136236084	0.00578368463248214
221	9.08397597558638	0.22	0.374494143037972	0.263730572102513	0.485257713973431	0.290115831919776	9.06514279532002	6.85119109675113	11.2790944938889	15.68	10.35	26.76	0.423443874730312	0.560279101257904	0.697114327785497	0.419120396963027	0.554558498405151	0.689996599847276	0.415670818374825	0.549377069668054	0.683495008434414	0.374494143037972	20.3674033773194	0.376512125294817	28.2648839770189	0.4670585707408	0.541136809467033	0.424654620709697	0.451354516730746	0.524643343681906	0.409403147006464	0.455451683507862	0.526477059229946	0.411287045813045	0.00516042035653664	0.00512658136236084	0.00578368463248214
221	9.08397597558638	0.22	0.37566846591777	0.265453205481726	0.485883726353813	0.263053263824179	8.54240194852407	6.31005513537457	10.7747487616736	15.95	11.17	21.79	0.383706936960145	0.519453287749438	0.655199638538732	0.379597959988242	0.513890652853516	0.648183345718791	0.385768516471034	0.522695278126752	0.658935910795312	0.37566846591777	18.6830452124969	1.15507164216422	28.4074888602736	0.4670585707408	0.541136809467033	0.424654620709697	0.451354516730746	0.524643343681906	0.409403147006464	0.455451683507862	0.526477059229946	0.411287045813045	0.00516042035653664	0.00512658136236084	0.00578368463248214
221	9.08397597558638	0.22	0.376952381657772	0.267179364588565	0.486725398726979	0.321751526100397	10.5199379014239	8.13524344221438	12.9046323606335	16.74	10.66	23.57	0.471912601221931	0.610244953948524	0.748577306675117	0.466199362561346	0.602856986230989	0.739514609900631	0.469568462664573	0.606163978368557	0.744030178916876	0.376952381657772	19.9094776620008	0.0399642920510601	27.9500230900052	0.4670585707408	0.541136809467033	0.424654620709697	0.451354516730746	0.524643343681906	0.409403147006464	0.455451683507862	0.526477059229946	0.411287045813045	0.00516042035653664	0.00512658136236084	0.00578368463248214
221	9.08397597558638	0.22	0.381645333367248	0.268972918262907	0.494317748471588	0.228179571556938	8.70222482938766	6.20340170986193	11.2010479489134	18.23	10.99	27.79	0.331330363401171	0.464795196244655	0.598260029088139	0.326560587947382	0.458104083799272	0.589647579651162	0.324502718680566	0.455254011700413	0.585441787460018	0.381645333367248	21.8794029170943	0.763301342430473	29.5227779987707	0.4670585707408	0.541136809467033	0.424654620709697	0.451354516730746	0.524643343681906	0.409403147006464	0.455451683507862	0.526477059229946	0.411287045813045	0.00516042035653664	0.00512658136236084	0.00578368463248214
221	9.08397597558638	0.22	0.382215988552645	0.270827844315482	0.493604132789808	0.302537274015325	8.81275260135876	6.72360994469348	10.901895258024	17.89	10.39	26.97	0.3657406112353	0.479382586080902	0.593024560926504	0.360654715918616	0.472716414552358	0.584778113186101	0.357083547029299	0.46830780959393	0.57872920245382	0.382215988552645	20.1441814875974	-0.493439690994905	27.5500974192623	0.4670585707408	0.541136809467033	0.424654620709697	0.451354516730746	0.524643343681906	0.409403147006464	0.455451683507862	0.526477059229946	0.411287045813045	0.00516042035653664	0.00512658136236084	0.00578368463248214
221	9.08397597558638	0.22	0.383999242462746	0.271548401109002	0.49645008381649	0.283173836038367	9.0286269474303	6.78584251645398	11.2714113784066	16.52	10.82	24.47	0.398763745333516	0.530558893467777	0.662354041602038	0.394086404628927	0.524335647905363	0.654584891181799	0.395466311808969	0.526585640162759	0.657006359318738	0.383999242462746	19.5580388009645	0.11898987930173	28.0346263561662	0.4670585707408	0.541136809467033	0.424654620709697	0.451354516730746	0.524643343681906	0.409403147006464	0.455451683507862	0.526477059229946	0.411287045813045	0.00516042035653664	0.00512658136236084	0.00578368463248214
221	9.08397597558638	0.22	0.385934109238723	0.27396435447941	0.497903863998035	0.246420125215875	7.93507535306211	5.76855349177744	10.1015972143468	14.81	9.88	24.77	0.376944722543271	0.518515565745116	0.660086408946961	0.373763776204826	0.514139936928362	0.654516097651898	0.371606297854262	0.510644400679852	0.650756958487648	0.385934109238723	18.9504495881969	0.0823789645075781	27.4411047877479	0.4670585707408	0.541136809467033	0.424654620709697	0.451354516730746	0.524643343681906	0.409403147006464	0.455451683507862	0.526477059229946	0.411287045813045	0.00516042035653664	0.00512658136236084	0.00578368463248214
221	9.08397597558638	0.22	0.39213136420671	0.27681148044709	0.50745124796633	0.253555568786498	8.62086827105593	6.31147107017165	10.9302654719402	15.93	11.27	24.88	0.38423559825458	0.524829226146325	0.66542285403807	0.380134422447191	0.519227410658484	0.658320398869778	0.382271308765671	0.521989699345568	0.66199895693902	0.39213136420671	19.3807567098632	0.00041086934301283	28.03224963377	0.4670585707408	0.541136809467033	0.424654620709697	0.451354516730746	0.524643343681906	0.409403147006464	0.455451683507862	0.526477059229946	0.411287045813045	0.00516042035653664	0.00512658136236084	0.00578368463248214
221	9.08397597558638	0.22	0.394167905410683	0.278988881985474	0.509346928835892	0.291326720487144	9.56007612653384	7.23209378818865	11.888058464879	16.21	10.08	25.12	0.432827569302323	0.572153049086657	0.711478528870992	0.427984890535647	0.565751531210689	0.703518171885731	0.425714220948985	0.562662434852038	0.699835860633687	0.394167905410683	18.8531056180839	-0.828639682715991	26.6660818903242	0.4670585707408	0.541136809467033	0.424654620709697	0.451354516730746	0.524643343681906	0.409403147006464	0.455451683507862	0.526477059229946	0.411287045813045	0.00516042035653664	0.00512658136236084	0.00578368463248214
221	9.08397597558638	0.22	0.39518732291216	0.278257454511038	0.512117191313281	0.26787418473471	9.13398985872959	6.77637198259002	11.4916077348692	15.48	10.03	23.4	0.424227601563978	0.571823775382165	0.719419949200352	0.420065445122428	0.566213532198167	0.712361619273905	0.420826696562064	0.567309469773079	0.713343643288403	0.39518732291216	19.6417848223905	-0.0595869725005595	27.6144970958899	0.4670585707408	0.541136809467033	0.424654620709697	0.451354516730746	0.524643343681906	0.409403147006464	0.455451683507862	0.526477059229946	0.411287045813045	0.00516042035653664	0.00512658136236084	0.00578368463248214
221	9.08397597558638	0.22	0.39651184065961	0.280853025538848	0.512170655780372	0.237612291637589	7.92335113787175	5.70746288124967	10.1392393944938	15.2	9.87	23.1	0.363759297597871	0.504986664740683	0.646214031883495	0.360396118835292	0.500317751980359	0.640239385125425	0.360596829625737	0.501147391231686	0.640530210534171	0.39651184065961	18.3467944259319	0.973761420472927	28.2686405628916	0.4670585707408	0.541136809467033	0.424654620709697	0.451354516730746	0.524643343681906	0.409403147006464	0.455451683507862	0.526477059229946	0.411287045813045	0.00516042035653664	0.00512658136236084	0.00578368463248214
221	9.08397597558638	0.22	0.396767495437043	0.280555087516195	0.512979903357891	0.262036931349851	9.40531906184645	6.94101066922154	11.8696274544714	17.09	10.82	23.83	0.394797913336826	0.534965369863133	0.67513282638944	0.389795981142289	0.528187571865509	0.666579162588728	0.391971520597494	0.531631103384171	0.670427553607413	0.396767495437043	19.7189422277305	-0.26674830577957	27.7630139038384	0.4670585707408	0.541136809467033	0.424654620709697	0.451354516730746	0.524643343681906	0.409403147006464	0.455451683507862	0.526477059229946	0.411287045813045	0.00516042035653664	0.00512658136236084	0.00578368463248214
221	9.08397597558638	0.22	0.399750728129633	0.280859621205014	0.518641835054253	0.336615414820291	9.83762730351326	7.68141502494976	11.9938395820768	14.74	10.38	24.21	0.504130252578184	0.645642179361689	0.787154106145193	0.499948061067886	0.640286025416537	0.780623989765188	0.500199628928645	0.641281183528706	0.7818998438923	0.399750728129633	18.9910438356084	-1.34945538353142	25.8770533837267	0.4670585707408	0.541136809467033	0.424654620709697	0.451354516730746	0.524643343681906	0.409403147006464	0.455451683507862	0.526477059229946	0.411287045813045	0.00516042035653664	0.00512658136236084	0.00578368463248214
221	9.08397597558638	0.22	0.40061523268726	0.284126180603403	0.517104284771118	0.273288982751972	9.64617487429862	7.19027643801853	12.1020733105787	16.08	10.15	23.81	0.433749942085411	0.581900825251969	0.730051708418527	0.429000130541496	0.575528676257766	0.722057221974036	0.429473174083427	0.577023819614609	0.722507192887035	0.40061523268726	19.503435230683	-1.17743794267783	26.595920665065	0.4670585707408	0.541136809467033	0.424654620709697	0.451354516730746	0.524643343681906	0.409403147006464	0.455451683507862	0.526477059229946	0.411287045813045	0.00516042035653664	0.00512658136236084	0.00578368463248214
221	9.08397597558638	0.22	0.401178023828974	0.2841549917444	0.518201055913548	0.297832239689827	9.83668578171132	7.47854977767424	12.1948217857484	14.81	9.67	21.32	0.4885672886944	0.642622305792024	0.796677322889649	0.484440564489891	0.637194343083435	0.78994812167698	0.487561928768349	0.641567508129681	0.795511337197044	0.401178023828974	17.028029902503	-0.0792222998851746	26.4945295765492	0.4670585707408	0.541136809467033	0.424654620709697	0.451354516730746	0.524643343681906	0.409403147006464	0.455451683507862	0.526477059229946	0.411287045813045	0.00516042035653664	0.00512658136236084	0.00578368463248214
221	9.08397597558638	0.22	0.401412791111279	0.284852984606286	0.517972597616273	0.284164174822586	9.423882251216	7.0886108268008	11.7591536756312	16.9	10.03	26.98	0.4074962325639	0.541741761161046	0.675987289758192	0.402456713629617	0.535042023483263	0.667627333336909	0.39731703050083	0.527749960153885	0.659118014596063	0.401412791111279	20.0231692079767	-0.195910199391898	27.7081672906419	0.4670585707408	0.541136809467033	0.424654620709697	0.451354516730746	0.524643343681906	0.409403147006464	0.455451683507862	0.526477059229946	0.411287045813045	0.00516042035653664	0.00512658136236084	0.00578368463248214
221	9.08397597558638	0.22	0.401921959592482	0.282976878135912	0.520867041049052	0.237080179414897	8.01733996439624	5.77186826125489	10.2628116675376	16.84	10.33	24.07	0.33289519363937	0.462403821278499	0.591912448917628	0.328809706528431	0.456728927534227	0.584648148540023	0.329380111727087	0.457104395716668	0.584815781962304	0.401921959592482	19.6105661351979	0.458650852407446	28.1460086730534	0.4670585707408	0.541136809467033	0.424654620709697	0.451354516730746	0.524643343681906	0.409403147006464	0.455451683507862	0.526477059229946	0.411287045813045	0.00516042035653664	0.00512658136236084	0.00578368463248214
221	9.08397597558638	0.22	0.402573564800553	0.284605626964292	0.520541502636814	0.273875105453557	9.18498499799091	6.8499505220488	11.520019473933	16.48	10.74	25.75	0.403587951502321	0.541164387682316	0.678740823862312	0.398885099656836	0.534858411674239	0.670831723691642	0.398204698250601	0.534117552752489	0.67014178715859	0.402573564800553	19.4103439618831	0.0928436379703183	27.8871567485244	0.4670585707408	0.541136809467033	0.424654620709697	0.451354516730746	0.524643343681906	0.409403147006464	0.455451683507862	0.526477059229946	0.411287045813045	0.00516042035653664	0.00512658136236084	0.00578368463248214
221	9.08397597558638	0.22	0.403298101432045	0.285388309728428	0.521207893135662	0.242407636968451	8.70810790180069	6.30455376592935	11.111662037672	16.34	11.33	26.35	0.374393257805062	0.517127303171245	0.659861348537428	0.370117715343495	0.511221748793191	0.652325782242888	0.370502368989587	0.512229380892208	0.653376845794576	0.403298101432045	20.2651428135394	0.775878866527984	28.9209398300101	0.4670585707408	0.541136809467033	0.424654620709697	0.451354516730746	0.524643343681906	0.409403147006464	0.455451683507862	0.526477059229946	0.411287045813045	0.00516042035653664	0.00512658136236084	0.00578368463248214
221	9.08397597558638	0.22	0.405238050484592	0.286878817970491	0.523597282998693	0.293163185555441	9.14542605883327	6.92828018031521	11.3625719373513	14.28	9.9	23.83	0.468790459949174	0.618809917753147	0.76882937555712	0.465379616127715	0.614307556538597	0.763235496949479	0.46466726039602	0.613154116749436	0.762439179311703	0.405238050484592	17.7245830934105	-0.536983110079572	26.3944145010393	0.4670585707408	0.541136809467033	0.424654620709697	0.451354516730746	0.524643343681906	0.409403147006464	0.455451683507862	0.526477059229946	0.411287045813045	0.00516042035653664	0.00512658136236084	0.00578368463248214
221	9.08397597558638	0.22	0.409822203580224	0.289196830126049	0.530447577034398	0.280227545262331	9.31672323866866	6.98546246551307	11.6479840118243	16.45	11.41	25.6	0.412328186199339	0.549934612530958	0.687541038862578	0.40754575992619	0.543556145505154	0.679566531084118	0.409704215018058	0.546286508796964	0.682643757759807	0.409822203580224	19.5818807563631	-0.959801735467574	27.0042739646962	0.4670585707408	0.541136809467033	0.424654620709697	0.451354516730746	0.524643343681906	0.409403147006464	0.455451683507862	0.526477059229946	0.411287045813045	0.00516042035653664	0.00512658136236084	0.00578368463248214
221	9.08397597558638	0.22	0.411814847832257	0.290363128576554	0.533266567087961	0.260112965444854	9.42568339062906	6.9436934467531	11.907673334505	15.88	11.17	24.73	0.424142101878748	0.575749663432278	0.727357224985809	0.419658247662117	0.569663077015439	0.719667906368761	0.421643686214063	0.572803493673525	0.72265276716479	0.411814847832257	19.7678835047646	0.870679651065704	28.8193888847232	0.4670585707408	0.541136809467033	0.424654620709697	0.451354516730746	0.524643343681906	0.409403147006464	0.455451683507862	0.526477059229946	0.411287045813045	0.00516042035653664	0.00512658136236084	0.00578368463248214
221	9.08397597558638	0.22	0.414085171117799	0.293580132407538	0.53459020982806	0.265685708841958	9.86291283873196	7.30286813119345	12.4229575462705	15.95	10.85	25.5	0.44419308955802	0.599906454173074	0.755619818788129	0.439439864642299	0.5934869704573	0.747534076272302	0.439818578042613	0.59395194569885	0.747596749799889	0.414085171117799	20.1135980432588	-0.00960882996399221	28.1699439324184	0.4670585707408	0.541136809467033	0.424654620709697	0.451354516730746	0.524643343681906	0.409403147006464	0.455451683507862	0.526477059229946	0.411287045813045	0.00516042035653664	0.00512658136236084	0.00578368463248214
221	9.08397597558638	0.22	0.418562210175927	0.295104890876578	0.542019529475277	0.301728291850029	9.36251377366587	7.13878335362051	11.5862441937112	16.3	10.42	24.02	0.425170225684467	0.557610715571668	0.690051205458869	0.420351580497483	0.551291062810295	0.682230545123108	0.421095704053239	0.552687907627077	0.683545051141391	0.418562210175927	18.9520361917091	0.0690895172932272	27.4911769877734	0.4670585707408	0.541136809467033	0.424654620709697	0.451354516730746	0.524643343681906	0.409403147006464	0.455451683507862	0.526477059229946	0.411287045813045	0.00516042035653664	0.00512658136236084	0.00578368463248214
221	9.08397597558638	0.22	0.420456367917725	0.298091488473441	0.542821247362009	0.30754413370075	10.0895889899944	7.72584051095111	12.4533374690377	17.23	10.98	23.93	0.435825469531707	0.569167827463332	0.702510185394958	0.430202186259115	0.561824080603126	0.693445974947136	0.433791881261784	0.565927328659148	0.699169639745533	0.420456367917725	19.2116611051163	-0.500095022626262	27.3000205291182	0.4670585707408	0.541136809467033	0.424654620709697	0.451354516730746	0.524643343681906	0.409403147006464	0.455451683507862	0.526477059229946	0.411287045813045	0.00516042035653664	0.00512658136236084	0.00578368463248214
221	9.08397597558638	0.22	0.421814836963684	0.296066625207777	0.54756304871959	0.279288165386064	9.229842638264	6.91493153274074	11.5447537437873	16.09	9.48	24.3	0.4170262333467	0.556634073901295	0.69624191445589	0.412456132180331	0.55053404031357	0.688611948446809	0.409383528071218	0.546199470860269	0.683526569206625	0.421814836963684	18.7352243470636	0.272373361154561	27.5831779810449	0.4670585707408	0.541136809467033	0.424654620709697	0.451354516730746	0.524643343681906	0.409403147006464	0.455451683507862	0.526477059229946	0.411287045813045	0.00516042035653664	0.00512658136236084	0.00578368463248214
221	9.08397597558638	0.22	0.42222175370028	0.299100370987856	0.545343136412703	0.323879818154551	9.56063953428749	7.40392625579547	11.7173528127795	16.37	10.19	23.2	0.43910868007137	0.567018047114259	0.694927414157149	0.434077207562342	0.560520940940648	0.686964674318954	0.435756911065719	0.562306126759906	0.689654170289112	0.42222175370028	18.6546020360465	-0.591638337916962	26.5802512696966	0.4670585707408	0.541136809467033	0.424654620709697	0.451354516730746	0.524643343681906	0.409403147006464	0.455451683507862	0.526477059229946	0.411287045813045	0.00516042035653664	0.00512658136236084	0.00578368463248214
221	9.08397597558638	0.22	0.42232865940677	0.298953285961723	0.545704032851816	0.273365059093878	9.0283810768772	6.73021197985915	11.3265501738952	16.15	10.96	25.82	0.4043835162172	0.54246857254158	0.680553628865959	0.39990687042125	0.53646328410297	0.67301969778469	0.400136254410569	0.53675543681063	0.673254801270751	0.42232865940677	19.1400301519442	0.944044951201636	28.7200633838316	0.4670585707408	0.541136809467033	0.424654620709697	0.451354516730746	0.524643343681906	0.409403147006464	0.455451683507862	0.526477059229946	0.411287045813045	0.00516042035653664	0.00512658136236084	0.00578368463248214
221	9.08397597558638	0.22	0.424756103014624	0.299531660343055	0.549980545686192	0.271429580587558	10.3440498329445	7.69809001205323	12.9900096538359	15.24	10.79	22.2	0.489115613170427	0.657232673141564	0.825349733112701	0.48454527364551	0.651091432947543	0.817637592249576	0.490663136310625	0.659071097846238	0.82873761303738	0.424756103014624	18.4653968315363	0.812049725341111	28.3079728310595	0.4670585707408	0.541136809467033	0.424654620709697	0.451354516730746	0.524643343681906	0.409403147006464	0.455451683507862	0.526477059229946	0.411287045813045	0.00516042035653664	0.00512658136236084	0.00578368463248214
221	9.08397597558638	0.22	0.426608409470824	0.299439616551078	0.55377720239057	0.293842135809224	10.384827367512	7.87132900310381	12.8983257319202	15.59	10.28	24.59	0.489394892671157	0.645670060662945	0.801945228654732	0.48448821511546	0.639196566880146	0.793904918644831	0.484270037680653	0.638685552045387	0.793043855991373	0.426608409470824	18.932644691889	0.64100041495124	28.1958774099297	0.4670585707408	0.541136809467033	0.424654620709697	0.451354516730746	0.524643343681906	0.409403147006464	0.455451683507862	0.526477059229946	0.411287045813045	0.00516042035653664	0.00512658136236084	0.00578368463248214
221	9.08397597558638	0.22	0.438676501835124	0.311471444863887	0.565881558806362	0.283478756829343	8.98137109226285	6.75199993509432	11.2107422494314	16.99	10.29	23.84	0.386090361565752	0.513569438048212	0.641048514530673	0.381256979692783	0.507140173141659	0.633023366590536	0.381800311184461	0.508124194754447	0.633801633401212	0.438676501835124	18.7376720812455	1.64571588873544	29.1853144660386	0.4670585707408	0.541136809467033	0.424654620709697	0.451354516730746	0.524643343681906	0.409403147006464	0.455451683507862	0.526477059229946	0.411287045813045	0.00516042035653664	0.00512658136236084	0.00578368463248214
221	9.08397597558638	0.22	0.440880457529368	0.310858402369116	0.57090251268962	0.239981521777634	10.0185692717137	7.23492111501534	12.8022174284121	14.35	10.02	19.64	0.487450045384309	0.67499727620352	0.862544507022732	0.483832803864422	0.669988294880379	0.856143785896337	0.491157995327645	0.68077362627203	0.870099001776645	0.440880457529368	17.80948169869	-0.524526790919284	26.6656055221821	0.4670585707408	0.541136809467033	0.424654620709697	0.451354516730746	0.524643343681906	0.409403147006464	0.455451683507862	0.526477059229946	0.411287045813045	0.00516042035653664	0.00512658136236084	0.00578368463248214
221	9.08397597558638	0.22	0.443177856275017	0.313839547107336	0.572516165442697	0.264010029891112	9.81068200296038	7.25321290175363	12.3681511041671	15.75	10.99	23.36	0.446594556725893	0.604062949707637	0.76153134268938	0.44198247668052	0.597824658992853	0.753666841305187	0.445992281940229	0.603865247491596	0.760468614284169	0.443177856275017	19.0174123691247	0.852327903722417	28.7103818630356	0.4670585707408	0.541136809467033	0.424654620709697	0.451354516730746	0.524643343681906	0.409403147006464	0.455451683507862	0.526477059229946	0.411287045813045	0.00516042035653664	0.00512658136236084	0.00578368463248214
221	9.08397597558638	0.22	0.444922445585007	0.313365510973548	0.576479380196466	0.270325497289994	9.46115947049989	7.03426493192728	11.8880540090725	15.92	10.16	24.65	0.428610350955297	0.576485378406689	0.72436040585808	0.424046858265142	0.570347433290625	0.716648008316108	0.423233047314779	0.568978018021098	0.714526724282831	0.444922445585007	18.806642321399	-0.428829754195732	27.1214025183063	0.4670585707408	0.541136809467033	0.424654620709697	0.451354516730746	0.524643343681906	0.409403147006464	0.455451683507862	0.526477059229946	0.411287045813045	0.00516042035653664	0.00512658136236084	0.00578368463248214
221	9.08397597558638	0.22	0.453500241920498	0.31844919841947	0.588551285421526	0.238150841538798	8.98933728531823	6.47906071220968	11.4996138584268	14.98	10.32	21.99	0.418758770036559	0.58100456103919	0.743250352041821	0.415075545418947	0.575894291224476	0.736713037030005	0.41889423947576	0.581428895784962	0.742491383836376	0.453500241920498	17.9080998053684	0.0294669606098342	27.0731363708149	0.4670585707408	0.541136809467033	0.424654620709697	0.451354516730746	0.524643343681906	0.409403147006464	0.455451683507862	0.526477059229946	0.411287045813045	0.00516042035653664	0.00512658136236084	0.00578368463248214
221	9.08397597558638	0.22	0.453512265476285	0.319709134172609	0.58731539677996	0.289219083494404	10.509950615302	7.93753851577392	13.0823627148301	17.64	11.37	23.62	0.43756330449469	0.579369626007941	0.721175947521191	0.431637476662813	0.571523344979629	0.711409213296444	0.436555800419631	0.577930313894839	0.719477058791303	0.453512265476285	19.5969557938695	-0.973627929164855	27.1326526452508	0.4670585707408	0.541136809467033	0.424654620709697	0.451354516730746	0.524643343681906	0.409403147006464	0.455451683507862	0.526477059229946	0.411287045813045	0.00516042035653664	0.00512658136236084	0.00578368463248214
221	9.08397597558638	0.22	0.458459785163815	0.325231165012618	0.591688405315012	0.269965705420442	9.94839861371404	7.39419231192922	12.5026049154989	15.9	10.94	23.68	0.451141149037429	0.60698069408237	0.76282023912731	0.446356053451893	0.60054266322228	0.754729272992667	0.450106178891598	0.604946756217192	0.760783700804173	0.458459785163815	19.1308997889025	-0.964291976837504	26.7099253551323	0.4670585707408	0.541136809467033	0.424654620709697	0.451354516730746	0.524643343681906	0.409403147006464	0.455451683507862	0.526477059229946	0.411287045813045	0.00516042035653664	0.00512658136236084	0.00578368463248214
221	9.08397597558638	0.22	0.469220023454944	0.329617139084745	0.608822907825143	0.265943146842636	10.0960631491476	7.47722917129702	12.7148971269982	16.83	11.09	24.8	0.43148934785429	0.58261470985057	0.733740071846849	0.426200664675189	0.575473711744346	0.724746758813502	0.428368619984489	0.577998477778202	0.728593127815121	0.469220023454944	19.4062278959178	-1.46674403909012	26.4777920812307	0.4670585707408	0.541136809467033	0.424654620709697	0.451354516730746	0.524643343681906	0.409403147006464	0.455451683507862	0.526477059229946	0.411287045813045	0.00516042035653664	0.00512658136236084	0.00578368463248214
221	9.08397597558638	0.22	0.474614490248031	0.336801206071291	0.61242777442477	0.293935981324634	9.90393482190533	7.5073715511856	12.3004980926251	16.4	10.68	22.79	0.444309201099154	0.586145142605059	0.727981084110964	0.439190531668396	0.57939245052482	0.719594369381244	0.442948893283234	0.584998229754971	0.726741050811977	0.474614490248031	18.3085828370809	-0.417101580748165	26.8852712876025	0.4670585707408	0.541136809467033	0.424654620709697	0.451354516730746	0.524643343681906	0.409403147006464	0.455451683507862	0.526477059229946	0.411287045813045	0.00516042035653664	0.00512658136236084	0.00578368463248214
221	9.08397597558638	0.22	0.509964358721318	0.360762071012992	0.659166646429643	0.266805704289927	9.78723789157749	7.25410724278945	12.3203685403655	14.58	9.98	21.67	0.481167618550244	0.649191112132519	0.817214605714795	0.477344920831132	0.644033530267194	0.810722139703257	0.480920866475547	0.648547745979717	0.817258093143194	0.509964358721318	17.1649243827656	1.20909344642346	27.9907600509999	0.4670585707408	0.541136809467033	0.424654620709697	0.451354516730746	0.524643343681906	0.409403147006464	0.455451683507862	0.526477059229946	0.411287045813045	0.00516042035653664	0.00512658136236084	0.00578368463248214
221	9.08397597558638	0.22	0.513802877890807	0.363900897226101	0.663704858555512	0.23539409069518	9.41082099384383	6.76272318968207	12.0589187980056	14.72	9.97	21.7	0.444593378887745	0.618684010332449	0.792774641777152	0.440930036084232	0.613586202482565	0.786242368880898	0.444023214777821	0.61799452942946	0.791786230635416	0.513802877890807	17.0335088607298	-0.283403277446725	26.5626887518802	0.4670585707408	0.541136809467033	0.424654620709697	0.451354516730746	0.524643343681906	0.409403147006464	0.455451683507862	0.526477059229946	0.411287045813045	0.00516042035653664	0.00512658136236084	0.00578368463248214
221	9.08397597558638	0.23	0.262669578518072	0.188308350078458	0.337030806957687	0.385516930040163	10.3391798513087	8.30117701069873	12.3771826919187	17.18	11.91	26.48	0.469659579776004	0.584964621033353	0.700269662290703	0.463638607381985	0.577465453580197	0.691292299778409	0.466288114748274	0.580870958491931	0.696103262364788	0.262669578518072	22.0517690398506	0.0936424495037344	28.7053726126574	0.4670585707408	0.541136809467033	0.424654620709697	0.451354516730746	0.524643343681906	0.409403147006464	0.455451683507862	0.526477059229946	0.411287045813045	0.00516042035653664	0.00512658136236084	0.00578368463248214
221	9.08397597558638	0.23	0.282129118938775	0.202298879219923	0.361959358657627	0.323703610753194	8.4718651269003	6.55999117100603	10.3837390827946	14.83	9.22	25.24	0.428064798680687	0.55282196964304	0.677579140605394	0.424432963913455	0.548131656270796	0.671830348628137	0.417955102299366	0.539880086392191	0.66144876206076	0.282129118938775	19.7182423580607	1.06116901265042	28.3347866727678	0.4670585707408	0.541136809467033	0.424654620709697	0.451354516730746	0.524643343681906	0.409403147006464	0.455451683507862	0.526477059229946	0.411287045813045	0.00516042035653664	0.00512658136236084	0.00578368463248214
221	9.08397597558638	0.23	0.284464917798372	0.20341251314794	0.365517322448805	0.386063526385786	11.03485008424	8.86222779897935	13.2074723695006	17.36	10.71	28.91	0.49624697510877	0.617904560714802	0.739562146320834	0.489741349521745	0.609804046410116	0.729866743298487	0.483188875235667	0.602139611035393	0.719791895443119	0.284464917798372	22.6544170128037	0.22865507698371	28.8726821665111	0.4670585707408	0.541136809467033	0.424654620709697	0.451354516730746	0.524643343681906	0.409403147006464	0.455451683507862	0.526477059229946	0.411287045813045	0.00516042035653664	0.00512658136236084	0.00578368463248214
221	9.08397597558638	0.23	0.285981295803609	0.204358460356534	0.367604131250683	0.34707043718875	9.79110849190324	7.69438249812448	11.887834485682	15.65	9.5	25.1	0.476685574441768	0.606582812463798	0.736480050485828	0.471853411703498	0.600433881132081	0.729014350560664	0.466272561544175	0.593961087828999	0.721221321342191	0.285981295803609	19.8450395651719	-1.10845739993042	26.419977454912	0.4670585707408	0.541136809467033	0.424654620709697	0.451354516730746	0.524643343681906	0.409403147006464	0.455451683507862	0.526477059229946	0.411287045813045	0.00516042035653664	0.00512658136236084	0.00578368463248214
221	9.08397597558638	0.23	0.300130589496645	0.213700258284311	0.386560920708979	0.322256138037338	10.616679780435	8.2128352427543	13.0205243181158	15.28	11.84	25.75	0.520770679427812	0.673196938584938	0.825623197742063	0.515871211575451	0.666863427714992	0.817855643854534	0.519667135940934	0.671494644765139	0.823839316016505	0.300130589496645	21.379875636056	0.267843591573702	28.7581811666068	0.4670585707408	0.541136809467033	0.424654620709697	0.451354516730746	0.524643343681906	0.409403147006464	0.455451683507862	0.526477059229946	0.411287045813045	0.00516042035653664	0.00512658136236084	0.00578368463248214
221	9.08397597558638	0.23	0.302925745231419	0.216792232522353	0.389059257940485	0.296795355052156	7.9908836720786	6.07047974474379	9.9112875994134	15.81	10.63	23.85	0.372351764784262	0.490145715428919	0.607939666073576	0.368462879768584	0.48502657673131	0.601590273694035	0.369994207144698	0.487409128283199	0.604793899036135	0.302925745231419	20.0280456345234	-0.263749498183201	27.3515273209784	0.4670585707408	0.541136809467033	0.424654620709697	0.451354516730746	0.524643343681906	0.409403147006464	0.455451683507862	0.526477059229946	0.411287045813045	0.00516042035653664	0.00512658136236084	0.00578368463248214
221	9.08397597558638	0.23	0.303203329117889	0.217545399615404	0.388861258620373	0.391674475908098	10.1481558034645	8.17356108160472	12.1227505253243	16.43	10.12	24.16	0.482905514355343	0.599567354926778	0.716229195498212	0.477317696929282	0.592629614904426	0.70794153287957	0.477107193580076	0.590872663358553	0.707264993971723	0.303203329117889	20.9920920608826	0.671164533545979	28.5905819117246	0.4670585707408	0.541136809467033	0.424654620709697	0.451354516730746	0.524643343681906	0.409403147006464	0.455451683507862	0.526477059229946	0.411287045813045	0.00516042035653664	0.00512658136236084	0.00578368463248214
221	9.08397597558638	0.23	0.307822078952611	0.22032936441435	0.395314793490871	0.33355060627144	9.14555315258065	7.12719533510091	11.1639109700604	17.21	11.66	26.63	0.40245355966984	0.516424799426897	0.630396039183954	0.39727207153809	0.509775960312722	0.622279849087354	0.398639962598888	0.511361747098217	0.624346491783164	0.307822078952611	21.2494770929892	-0.0719614344507613	28.2784688166986	0.4670585707408	0.541136809467033	0.424654620709697	0.451354516730746	0.524643343681906	0.409403147006464	0.455451683507862	0.526477059229946	0.411287045813045	0.00516042035653664	0.00512658136236084	0.00578368463248214
221	9.08397597558638	0.23	0.310712734243514	0.223166192325223	0.398259276161804	0.355665105388218	10.214579579571	8.06802886061799	12.3611302985239	14.98	9.81	25.01	0.521435457822317	0.660166698899005	0.798897939975692	0.516848403760468	0.654359229743897	0.791870055727327	0.512909702647789	0.649768298153463	0.786335316989954	0.310712734243514	19.1700378517593	1.56646796391856	28.9390522656391	0.4670585707408	0.541136809467033	0.424654620709697	0.451354516730746	0.524643343681906	0.409403147006464	0.455451683507862	0.526477059229946	0.411287045813045	0.00516042035653664	0.00512658136236084	0.00578368463248214
221	9.08397597558638	0.23	0.312272503625376	0.222025664915559	0.402519342335192	0.322804702846605	8.95783667376094	6.93213427931369	10.9835390682082	16.04	10.24	22.84	0.419198894750931	0.541696839919222	0.664194785087513	0.414639274504997	0.535804811315659	0.656970348126322	0.417097259495224	0.538876885230318	0.661180524760837	0.312272503625376	19.5520330522099	0.363355792940159	28.0353828312102	0.4670585707408	0.541136809467033	0.424654620709697	0.451354516730746	0.524643343681906	0.409403147006464	0.455451683507862	0.526477059229946	0.411287045813045	0.00516042035653664	0.00512658136236084	0.00578368463248214
221	9.08397597558638	0.23	0.313375581885485	0.224639265957924	0.402111897813046	0.358665637834864	10.248564860442	8.10889935654844	12.3882303643356	16.23	10.82	23.97	0.484786502352492	0.612705336984368	0.740624171616245	0.479347070746741	0.60583062253	0.73231417431326	0.482512316364833	0.608670198093062	0.736593207281468	0.313375581885485	20.4719512632531	0.818905883439584	28.7331414454128	0.4670585707408	0.541136809467033	0.424654620709697	0.451354516730746	0.524643343681906	0.409403147006464	0.455451683507862	0.526477059229946	0.411287045813045	0.00516042035653664	0.00512658136236084	0.00578368463248214
221	9.08397597558638	0.23	0.314729813167983	0.224284652890379	0.405174973445586	0.268110950405487	7.7830521986253	5.77534325655387	9.79076114069673	14.99	10.61	25.4	0.372898802370955	0.502531315409604	0.632163828448252	0.369606753737416	0.498094836880614	0.626582920023812	0.369340847523747	0.498035875366751	0.625688202569817	0.314729813167983	20.3583818784134	1.22157405059095	28.7162741401146	0.4670585707408	0.541136809467033	0.424654620709697	0.451354516730746	0.524643343681906	0.409403147006464	0.455451683507862	0.526477059229946	0.411287045813045	0.00516042035653664	0.00512658136236084	0.00578368463248214
221	9.08397597558638	0.23	0.322382160310588	0.231389253329519	0.413375067291656	0.318640857516918	8.37070272218118	6.45959708768783	10.2818083566745	15.58	10.41	25.85	0.401827173471593	0.520709847559393	0.639592521647193	0.397804853782912	0.515497503521449	0.633190153259987	0.396046485399651	0.512819246689698	0.630056686959382	0.322382160310588	19.6649045648765	-0.347800688504579	27.142293878003	0.4670585707408	0.541136809467033	0.424654620709697	0.451354516730746	0.524643343681906	0.409403147006464	0.455451683507862	0.526477059229946	0.411287045813045	0.00516042035653664	0.00512658136236084	0.00578368463248214
221	9.08397597558638	0.23	0.322800867705279	0.229468140925278	0.41613359448528	0.3418656911154	10.2772259677661	8.05088912300393	12.5035628125282	16.39	10.71	23.63	0.476730988334847	0.608562857853096	0.740394727371344	0.471246332680285	0.601561513696428	0.731876694712572	0.475133376667095	0.605208738674893	0.736301854776084	0.322800867705279	20.9930235552924	-0.421584802634487	27.821484015908	0.4670585707408	0.541136809467033	0.424654620709697	0.451354516730746	0.524643343681906	0.409403147006464	0.455451683507862	0.526477059229946	0.411287045813045	0.00516042035653664	0.00512658136236084	0.00578368463248214
221	9.08397597558638	0.23	0.323559759529153	0.231357887243689	0.415761631814618	0.254441362731925	8.48636825606579	6.21830908004821	10.7544274320834	16.67	11.48	25.54	0.362268044816151	0.494401290791252	0.626534536766354	0.357927372830686	0.488477406906864	0.619027440983042	0.359677362846667	0.491447657559907	0.622206538799708	0.323559759529153	20.9537790005806	0.222111281871199	28.7628627519132	0.4670585707408	0.541136809467033	0.424654620709697	0.451354516730746	0.524643343681906	0.409403147006464	0.455451683507862	0.526477059229946	0.411287045813045	0.00516042035653664	0.00512658136236084	0.00578368463248214
221	9.08397597558638	0.23	0.324170687485804	0.230701363754732	0.417640011216875	0.342274549996864	9.15550954058955	7.17396882512557	11.1370502560535	16.35	10.21	27.12	0.425910314342595	0.543552117586861	0.661193920831126	0.421043108444751	0.537340528002354	0.653637947559957	0.415874409920024	0.531188225315517	0.64607406713064	0.324170687485804	20.6819502667425	0.057776590852729	27.991373256424	0.4670585707408	0.541136809467033	0.424654620709697	0.451354516730746	0.524643343681906	0.409403147006464	0.455451683507862	0.526477059229946	0.411287045813045	0.00516042035653664	0.00512658136236084	0.00578368463248214
221	9.08397597558638	0.23	0.327382262697926	0.233778002839446	0.420986522556405	0.329839671667426	9.82435177667096	7.63796355504141	12.0107399983005	16.1	11.33	25.26	0.460137828585999	0.59185355641015	0.723569284234302	0.455080439786998	0.585348476060561	0.715616512334124	0.457709890411928	0.588562882093336	0.71943775117839	0.327382262697926	21.3518332272673	-0.918110135978525	27.4536269663523	0.4670585707408	0.541136809467033	0.424654620709697	0.451354516730746	0.524643343681906	0.409403147006464	0.455451683507862	0.526477059229946	0.411287045813045	0.00516042035653664	0.00512658136236084	0.00578368463248214
221	9.08397597558638	0.23	0.329197561874345	0.23414412928475	0.42425099446394	0.286054151787834	8.77040077925112	6.60711741933088	10.9336841391714	17.79	11.29	28.3	0.361346825516267	0.479657962610983	0.5979690997057	0.35637490214996	0.473058146412976	0.589741390675992	0.354475073268279	0.470856139299558	0.586162256914498	0.329197561874345	21.4963948521312	-0.188817540541208	28.3668802910717	0.4670585707408	0.541136809467033	0.424654620709697	0.451354516730746	0.524643343681906	0.409403147006464	0.455451683507862	0.526477059229946	0.411287045813045	0.00516042035653664	0.00512658136236084	0.00578368463248214
221	9.08397597558638	0.23	0.330579796354068	0.23487728033744	0.426282312370697	0.292546889432225	9.05516046777848	6.85662892805533	11.2536920075016	15.35	10.38	23.39	0.432837641700712	0.571624094466838	0.710410547232964	0.428704264734308	0.566165378223429	0.703626491712549	0.430635170363789	0.568685496077982	0.706447370527838	0.330579796354068	19.1155178469681	0.721142625614379	28.1409622638455	0.4670585707408	0.541136809467033	0.424654620709697	0.451354516730746	0.524643343681906	0.409403147006464	0.455451683507862	0.526477059229946	0.411287045813045	0.00516042035653664	0.00512658136236084	0.00578368463248214
221	9.08397597558638	0.23	0.331130706815945	0.23608844703991	0.426172966591979	0.308073229226984	8.84084570321209	6.77221789256318	10.909473513861	16.4	10.92	26.44	0.400780605691045	0.523202228865875	0.645623852040704	0.396162818559294	0.517173901932253	0.638184985305213	0.395177282826856	0.514703067608866	0.635839061370289	0.331130706815945	21.3026241664595	-0.028673195462392	28.1525692958102	0.4670585707408	0.541136809467033	0.424654620709697	0.451354516730746	0.524643343681906	0.409403147006464	0.455451683507862	0.526477059229946	0.411287045813045	0.00516042035653664	0.00512658136236084	0.00578368463248214
221	9.08397597558638	0.23	0.331346333037573	0.235365512691125	0.42732715338402	0.294232396286862	9.13103959467553	6.92307907848444	11.3390001108666	13.86	9.65	20.91	0.482329521680397	0.636157685072804	0.78998584846521	0.479306283918649	0.632170253556611	0.785034223194573	0.483536388642636	0.637433901101932	0.791266950193587	0.331346333037573	18.566486315307	-0.144115352371208	26.7354958862354	0.4670585707408	0.541136809467033	0.424654620709697	0.451354516730746	0.524643343681906	0.409403147006464	0.455451683507862	0.526477059229946	0.411287045813045	0.00516042035653664	0.00512658136236084	0.00578368463248214
221	9.08397597558638	0.23	0.332986365812548	0.238847335299953	0.427125396325143	0.3060239986001	10.1902292998468	7.79435570304561	12.586102896648	16.01	10.64	22.94	0.47238584675731	0.617590507779666	0.762795168802022	0.467279407840151	0.610914422487436	0.75454943713472	0.471051723331807	0.616279680424458	0.761276372117054	0.332986365812548	19.6840007315124	0.21626191682256	28.0341955929096	0.4670585707408	0.541136809467033	0.424654620709697	0.451354516730746	0.524643343681906	0.409403147006464	0.455451683507862	0.526477059229946	0.411287045813045	0.00516042035653664	0.00512658136236084	0.00578368463248214
221	9.08397597558638	0.23	0.336190525632169	0.239464519629461	0.432916531634877	0.266837701860043	8.55134376684502	6.33826794629737	10.7644195873927	17.33	11.38	25.83	0.355658496641683	0.479840564354651	0.604022632067618	0.351016689053081	0.473578018699276	0.596139348345471	0.352539053029944	0.474785704138789	0.59780673010115	0.336190525632169	20.6367538011148	-0.240017033088356	28.1799807504463	0.4670585707408	0.541136809467033	0.424654620709697	0.451354516730746	0.524643343681906	0.409403147006464	0.455451683507862	0.526477059229946	0.411287045813045	0.00516042035653664	0.00512658136236084	0.00578368463248214
221	9.08397597558638	0.23	0.342552394776583	0.244076832898987	0.44102795665418	0.379858827977713	10.5329283619098	8.43172173015771	12.634134993662	15.33	10.28	24.24	0.532904638501939	0.665705838108274	0.798507037714609	0.527835798713475	0.659373830473472	0.790911862233468	0.527643845330435	0.659720062585061	0.790904806327662	0.342552394776583	20.0304924079089	1.63281652034994	29.0849118764917	0.4670585707408	0.541136809467033	0.424654620709697	0.451354516730746	0.524643343681906	0.409403147006464	0.455451683507862	0.526477059229946	0.411287045813045	0.00516042035653664	0.00512658136236084	0.00578368463248214
221	9.08397597558638	0.23	0.343101319842797	0.245897375146976	0.440305264538618	0.248890784451069	7.64341407276733	5.57031534016817	9.71651280536649	16.38	10.69	26.16	0.33004543317894	0.452878114533519	0.575710795888098	0.326254294254807	0.447676031198025	0.569097768141244	0.325220152508227	0.446034601153651	0.56696734867656	0.343101319842797	20.1707114659514	0.112534421051273	28.1206264198015	0.4670585707408	0.541136809467033	0.424654620709697	0.451354516730746	0.524643343681906	0.409403147006464	0.455451683507862	0.526477059229946	0.411287045813045	0.00516042035653664	0.00512658136236084	0.00578368463248214
221	9.08397597558638	0.23	0.344721829368475	0.246088890945421	0.443354767791528	0.295239849944532	8.90615892766433	6.75778890418445	11.0545289511442	13.95	8.71	22.32	0.467723849654831	0.616418032339769	0.765112215024707	0.464684681802492	0.612412682027033	0.760140682251574	0.460778069953628	0.607379397766869	0.753965105894648	0.344721829368475	18.0027064444817	0.532558506268699	27.0083876387709	0.4670585707408	0.541136809467033	0.424654620709697	0.451354516730746	0.524643343681906	0.409403147006464	0.455451683507862	0.526477059229946	0.411287045813045	0.00516042035653664	0.00512658136236084	0.00578368463248214
221	9.08397597558638	0.23	0.345713274537715	0.246796486344207	0.444630062731222	0.326807180391367	9.88193699670352	7.66756039022332	12.0963136031837	16.59	9.78	25.04	0.448813456836326	0.578429914863718	0.70804637289111	0.443497546703357	0.571578780168892	0.699660013634426	0.439859123084427	0.567270282192889	0.694383189602239	0.345713274537715	20.5772608611088	0.907521875566012	28.8085225307266	0.4670585707408	0.541136809467033	0.424654620709697	0.451354516730746	0.524643343681906	0.409403147006464	0.455451683507862	0.526477059229946	0.411287045813045	0.00516042035653664	0.00512658136236084	0.00578368463248214
221	9.08397597558638	0.23	0.348242184682388	0.250023132857622	0.446461236507154	0.324446050966927	9.23682604087753	7.15585039128801	11.317801690467	15.82	10.79	23.74	0.438638615946106	0.566198057359917	0.693757498773728	0.434048607614645	0.560273239739987	0.68649787186533	0.43669465891611	0.564104467920941	0.691666014804618	0.348242184682388	19.0724497366441	-0.451267448111467	27.110932929977	0.4670585707408	0.541136809467033	0.424654620709697	0.451354516730746	0.524643343681906	0.409403147006464	0.455451683507862	0.526477059229946	0.411287045813045	0.00516042035653664	0.00512658136236084	0.00578368463248214
221	9.08397597558638	0.23	0.351383454249245	0.252079285698797	0.450687622799692	0.268319732179973	8.64382714025306	6.41525908785989	10.8723951926462	16.18	10.36	24.49	0.384663184575979	0.518289601270525	0.651916017965072	0.380380999856008	0.512519847626108	0.644658695396208	0.380484042082036	0.512633842066761	0.644954154491908	0.351383454249245	20.040939665008	-0.176612062644254	27.5954145654579	0.4670585707408	0.541136809467033	0.424654620709697	0.451354516730746	0.524643343681906	0.409403147006464	0.455451683507862	0.526477059229946	0.411287045813045	0.00516042035653664	0.00512658136236084	0.00578368463248214
221	9.08397597558638	0.23	0.351635847877743	0.250956096657637	0.452315599097849	0.317804448706035	10.0960060754106	7.78655099168033	12.4054611591409	13.57	9.78	22.61	0.553793534791203	0.718046141064126	0.882298747337049	0.550726731837403	0.714069738509678	0.877412745181954	0.552165402171482	0.715582434150786	0.878396899210296	0.351635847877743	18.3567534877336	-0.214952489024147	26.6369556826264	0.4670585707408	0.541136809467033	0.424654620709697	0.451354516730746	0.524643343681906	0.409403147006464	0.455451683507862	0.526477059229946	0.411287045813045	0.00516042035653664	0.00512658136236084	0.00578368463248214
221	9.08397597558638	0.23	0.351713081694376	0.252405587825838	0.451020575562915	0.280460529847696	8.36112426351628	6.27018424114959	10.452064285883	14.35	10.73	21.67	0.422278534293255	0.563097217442225	0.703915900591196	0.419139075674653	0.558910832701243	0.698682589727832	0.424678356582192	0.56661765068403	0.708240108862062	0.351713081694376	18.7638206336337	-0.439612664306361	26.7250428216638	0.4670585707408	0.541136809467033	0.424654620709697	0.451354516730746	0.524643343681906	0.409403147006464	0.455451683507862	0.526477059229946	0.411287045813045	0.00516042035653664	0.00512658136236084	0.00578368463248214
221	9.08397597558638	0.23	0.353049177269771	0.253448089032037	0.452650265507505	0.291900866445297	8.84121630454736	6.69127394321731	10.9911586658774	16.13	10.58	23.42	0.402560937684933	0.531905935407361	0.661250933129789	0.398120002697431	0.526038104086729	0.653956205476028	0.400524708128467	0.529065689106995	0.658332663851077	0.353049177269771	19.7231464033927	0.0698231708327832	27.6898955775501	0.4670585707408	0.541136809467033	0.424654620709697	0.451354516730746	0.524643343681906	0.409403147006464	0.455451683507862	0.526477059229946	0.411287045813045	0.00516042035653664	0.00512658136236084	0.00578368463248214
221	9.08397597558638	0.23	0.35466254542584	0.254549573384418	0.454775517467262	0.315018196487847	9.67102038081409	7.44448573669687	11.8975550249313	15.5	10.31	24.41	0.465350051793858	0.604529311262826	0.743708570731794	0.460762419919543	0.598569587122652	0.736376754325762	0.460552668733201	0.598860600660585	0.736665644188	0.35466254542584	19.8568319925036	0.640158418312935	28.1671542774682	0.4670585707408	0.541136809467033	0.424654620709697	0.451354516730746	0.524643343681906	0.409403147006464	0.455451683507862	0.526477059229946	0.411287045813045	0.00516042035653664	0.00512658136236084	0.00578368463248214
221	9.08397597558638	0.23	0.355615945640751	0.252796393469861	0.458435497811642	0.282319665224285	8.52732758211436	6.40460438229891	10.6500507819298	17.02	11.35	25.05	0.365617573213481	0.48679678407395	0.607975994934419	0.361023181792224	0.480679641101342	0.60033610041046	0.363305762653649	0.483897319071592	0.603720370408495	0.355615945640751	19.7104068077823	0.0454295054335177	27.9400027008875	0.4670585707408	0.541136809467033	0.424654620709697	0.451354516730746	0.524643343681906	0.409403147006464	0.455451683507862	0.526477059229946	0.411287045813045	0.00516042035653664	0.00512658136236084	0.00578368463248214
221	9.08397597558638	0.23	0.359204340036552	0.25610471422165	0.462303965851454	0.332965764517745	9.41539270028983	7.33474681741821	11.4960385831615	16.59	9.91	25.42	0.42924337670396	0.551006743146017	0.672770109588075	0.424156658886552	0.544477077296786	0.66479749570702	0.420540695533887	0.540193984782229	0.659362174514006	0.359204340036552	19.5214607179565	-0.694717519655994	26.8531015816237	0.4670585707408	0.541136809467033	0.424654620709697	0.451354516730746	0.524643343681906	0.409403147006464	0.455451683507862	0.526477059229946	0.411287045813045	0.00516042035653664	0.00512658136236084	0.00578368463248214
221	9.08397597558638	0.23	0.360374170095641	0.257621335315848	0.463127004875434	0.258907132848532	7.70684326493044	5.67108457511828	9.74260195474261	16.65	11.14	24.02	0.330781385846812	0.449522531697509	0.568263677548206	0.326829439712809	0.44415194886758	0.56147445802235	0.32938280889852	0.448248571342991	0.56582183369764	0.360374170095641	19.8181870366771	-0.516416842930083	27.457285607285	0.4670585707408	0.541136809467033	0.424654620709697	0.451354516730746	0.524643343681906	0.409403147006464	0.455451683507862	0.526477059229946	0.411287045813045	0.00516042035653664	0.00512658136236084	0.00578368463248214
221	9.08397597558638	0.23	0.361029801180842	0.258087395679458	0.463972206682226	0.308601650323223	8.91525670839048	6.83180057181743	10.9987128449635	14.95	9.93	28.15	0.44224318128139	0.577111618995927	0.711980056710464	0.438375640584026	0.57206461597166	0.705753591359295	0.429899086903117	0.560870436668065	0.692904519083351	0.361029801180842	20.4293470796491	-1.14298869479956	26.6445795202502	0.4670585707408	0.541136809467033	0.424654620709697	0.451354516730746	0.524643343681906	0.409403147006464	0.455451683507862	0.526477059229946	0.411287045813045	0.00516042035653664	0.00512658136236084	0.00578368463248214
221	9.08397597558638	0.23	0.362306785037929	0.257866285157799	0.466747284918058	0.294961869308947	8.39343477473396	6.36739230027349	10.4194772491944	16.95	9.26	27.23	0.365068358167814	0.481229569044953	0.597390779922092	0.360525882157951	0.475241721224906	0.58995756029186	0.352111194114119	0.464339107113573	0.576428291884202	0.362306785037929	20.7288746154781	-0.0289114305487341	27.8573567615878	0.4670585707408	0.541136809467033	0.424654620709697	0.451354516730746	0.524643343681906	0.409403147006464	0.455451683507862	0.526477059229946	0.411287045813045	0.00516042035653664	0.00512658136236084	0.00578368463248214
221	9.08397597558638	0.23	0.364798299315417	0.259304243141143	0.470292355489691	0.343802347073787	10.2558925573344	8.04370552742392	12.468079587245	16.82	10.76	24.92	0.464522984473424	0.592276507752457	0.72003003103149	0.45883931765564	0.585029713844333	0.711220110033026	0.459416322233401	0.586221318574002	0.711617239416158	0.364798299315417	19.9067335944201	-0.130519080475411	27.6042744784641	0.4670585707408	0.541136809467033	0.424654620709697	0.451354516730746	0.524643343681906	0.409403147006464	0.455451683507862	0.526477059229946	0.411287045813045	0.00516042035653664	0.00512658136236084	0.00578368463248214
221	9.08397597558638	0.23	0.365432376494549	0.260311578994974	0.470553173994123	0.289799964677462	9.68603251234252	7.31862748954573	12.0534375351393	15.41	11.26	20.96	0.460108937896059	0.608943430724773	0.757777923553487	0.455655575291593	0.603049509352532	0.750443443413471	0.464848323281408	0.615360297164239	0.765928504673219	0.365432376494549	19.1161955014605	0.621518392201486	28.1989162844442	0.4670585707408	0.541136809467033	0.424654620709697	0.451354516730746	0.524643343681906	0.409403147006464	0.455451683507862	0.526477059229946	0.411287045813045	0.00516042035653664	0.00512658136236084	0.00578368463248214
221	9.08397597558638	0.23	0.368905673972226	0.262596193703133	0.475215154241319	0.297288367434575	8.49551968478268	6.45624829900416	10.5347910705612	15.35	10.41	25.75	0.407344555687848	0.53600845739916	0.664672359110472	0.403447731961912	0.530880782449464	0.658313832937017	0.401286884793842	0.528648234997346	0.655531137507849	0.368905673972226	18.823343875866	-0.739932352055374	26.5168292519016	0.4670585707408	0.541136809467033	0.424654620709697	0.451354516730746	0.524643343681906	0.409403147006464	0.455451683507862	0.526477059229946	0.411287045813045	0.00516042035653664	0.00512658136236084	0.00578368463248214
221	9.08397597558638	0.23	0.368968304381436	0.264811340402307	0.473125268360565	0.300526042598775	9.64766304432752	7.34965096643881	11.9456751222162	17.69	11.68	25.64	0.404065352045981	0.530404284805931	0.656743217565882	0.398563348264339	0.523181971964643	0.647800595664947	0.401109057303337	0.527048530664708	0.651528566540979	0.368968304381436	20.6288737204099	-1.22089853911428	27.1707457708355	0.4670585707408	0.541136809467033	0.424654620709697	0.451354516730746	0.524643343681906	0.409403147006464	0.455451683507862	0.526477059229946	0.411287045813045	0.00516042035653664	0.00512658136236084	0.00578368463248214
221	9.08397597558638	0.23	0.369448820768382	0.264815883079855	0.474081758456909	0.3251880535239	9.81016620557495	7.60375773119398	12.0165746799559	15.99	11.26	26.75	0.461354830514002	0.595227744897724	0.729100659281445	0.456383410385546	0.588813750730364	0.721244091075182	0.455769997044767	0.588308873848044	0.72097392685487	0.369448820768382	20.9168189613961	-1.03921670500071	27.0674396418043	0.4670585707408	0.541136809467033	0.424654620709697	0.451354516730746	0.524643343681906	0.409403147006464	0.455451683507862	0.526477059229946	0.411287045813045	0.00516042035653664	0.00512658136236084	0.00578368463248214
221	9.08397597558638	0.23	0.373255042642654	0.265651669253878	0.480858416031431	0.304951363377215	9.04409262026609	6.91231071751506	11.1758745230171	14.27	9.69	21.54	0.468281844995559	0.612701678441251	0.757121511886943	0.464894151296702	0.608269207617287	0.751644263937873	0.467784290093954	0.61157403069045	0.756320068031576	0.373255042642654	18.77298589345	0.396499516217692	27.5451395259663	0.4670585707408	0.541136809467033	0.424654620709697	0.451354516730746	0.524643343681906	0.409403147006464	0.455451683507862	0.526477059229946	0.411287045813045	0.00516042035653664	0.00512658136236084	0.00578368463248214
221	9.08397597558638	0.23	0.373503330430389	0.266198468508263	0.480808192352516	0.314161406364509	9.54537701074478	7.3433984222876	11.747355599202	16.61	9.95	25.69	0.429396853919029	0.558155042418085	0.686913230917141	0.424298024622923	0.551527287100187	0.67875654957745	0.420393182482483	0.546849583604485	0.672674520706942	0.373503330430389	20.2118234946687	1.54786703119397	29.3925062717436	0.4670585707408	0.541136809467033	0.424654620709697	0.451354516730746	0.524643343681906	0.409403147006464	0.455451683507862	0.526477059229946	0.411287045813045	0.00516042035653664	0.00512658136236084	0.00578368463248214
221	9.08397597558638	0.23	0.374489822799376	0.266756755328343	0.482222890270408	0.269901526708162	9.23852921496573	6.86619240470151	11.61086602523	15.22	10.77	22.61	0.436994776561621	0.587980757324475	0.73896673808733	0.43293489689453	0.58251814941853	0.73210140194253	0.437652243840371	0.5888865651286	0.739785354462545	0.374489822799376	18.6488225831636	0.116876522625851	27.611332642129	0.4670585707408	0.541136809467033	0.424654620709697	0.451354516730746	0.524643343681906	0.409403147006464	0.455451683507862	0.526477059229946	0.411287045813045	0.00516042035653664	0.00512658136236084	0.00578368463248214
221	9.08397597558638	0.23	0.374915023124686	0.268427446460618	0.481402599788754	0.263141216254106	8.59633164681702	6.35040112388773	10.8422621697463	15.18	9.89	23.46	0.405065236206285	0.548323647765696	0.691582059325107	0.401330662668643	0.543268276921761	0.685205891174879	0.401181739945669	0.543275346570429	0.685483260373388	0.374915023124686	19.1720753416589	-0.713542094131153	26.7792912336589	0.4670585707408	0.541136809467033	0.424654620709697	0.451354516730746	0.524643343681906	0.409403147006464	0.455451683507862	0.526477059229946	0.411287045813045	0.00516042035653664	0.00512658136236084	0.00578368463248214
221	9.08397597558638	0.23	0.376047762007217	0.269971067387229	0.482124456627206	0.318663066823841	9.79948301976098	7.56228860625759	12.0366774332644	16.48	11.17	26.85	0.445545964450307	0.577354335503801	0.709162706557295	0.440353845748928	0.570626203095757	0.700898560442585	0.43957744275524	0.569611696065431	0.699397026985268	0.376047762007217	20.3809704891176	-0.0269344811063551	27.9945934537103	0.4670585707408	0.541136809467033	0.424654620709697	0.451354516730746	0.524643343681906	0.409403147006464	0.455451683507862	0.526477059229946	0.411287045813045	0.00516042035653664	0.00512658136236084	0.00578368463248214
221	9.08397597558638	0.23	0.376190458349239	0.269957386788936	0.482423529909542	0.299632629686916	9.05727720155747	6.89529795606047	11.2192564470545	18.15	11.92	28.2	0.369897013129637	0.48587599916529	0.601854985200944	0.364615029442606	0.478937881228632	0.593260733014658	0.3646930294187	0.479324629647105	0.592978338868585	0.376190458349239	21.3901057888492	-0.302106440749934	28.3710346584827	0.4670585707408	0.541136809467033	0.424654620709697	0.451354516730746	0.524643343681906	0.409403147006464	0.455451683507862	0.526477059229946	0.411287045813045	0.00516042035653664	0.00512658136236084	0.00578368463248214
221	9.08397597558638	0.23	0.379598721975667	0.272312248508878	0.486885195442456	0.287106144401668	9.76891382428207	7.36553111524785	12.1722965333163	15.93	9.96	25.42	0.448524154617753	0.594878189503428	0.741232224389102	0.443740394743145	0.588533482347909	0.733326569952673	0.440438727164548	0.584027541135443	0.728363745130912	0.379598721975667	20.1787860788014	0.90433203276825	28.9205744500945	0.4670585707408	0.541136809467033	0.424654620709697	0.451354516730746	0.524643343681906	0.409403147006464	0.455451683507862	0.526477059229946	0.411287045813045	0.00516042035653664	0.00512658136236084	0.00578368463248214
221	9.08397597558638	0.23	0.379686086476941	0.270388406588193	0.488983766365689	0.211638252232891	7.58898721963155	5.30215147632296	9.87582296294013	18.63	12.58	28.95	0.277290820628404	0.396887283071262	0.51648374551412	0.273145562624365	0.390954161364874	0.508762760105384	0.273561709016943	0.391720205953428	0.509958572580457	0.379686086476941	21.7435052732686	-1.55860026704047	27.5223019865389	0.4670585707408	0.541136809467033	0.424654620709697	0.451354516730746	0.524643343681906	0.409403147006464	0.455451683507862	0.526477059229946	0.411287045813045	0.00516042035653664	0.00512658136236084	0.00578368463248214
221	9.08397597558638	0.23	0.380037078512006	0.271421502075045	0.488652654948968	0.318661630882107	9.70323630161707	7.48800741777944	11.9184651854547	15.51	10.52	25.54	0.467758204165784	0.60613834012288	0.744518476079977	0.463137071115606	0.600150105407645	0.737163139699684	0.462131762995399	0.598426574706092	0.734834008904214	0.380037078512006	19.6329209480719	-0.595684255921768	27.2850859732241	0.4670585707408	0.541136809467033	0.424654620709697	0.451354516730746	0.524643343681906	0.409403147006464	0.455451683507862	0.526477059229946	0.411287045813045	0.00516042035653664	0.00512658136236084	0.00578368463248214
221	9.08397597558638	0.23	0.3801884851053	0.272999096271745	0.487377873938855	0.351767734249665	11.2158985582046	8.83874708749022	13.593050028919	15.54	11.62	23.2	0.551201245424945	0.699444977059263	0.84768870869358	0.545726602183474	0.692497946826255	0.839269291469036	0.553388997897111	0.703457881449065	0.851951920250084	0.3801884851053	20.0394803825216	0.347217641900499	28.2931754568325	0.4670585707408	0.541136809467033	0.424654620709697	0.451354516730746	0.524643343681906	0.409403147006464	0.455451683507862	0.526477059229946	0.411287045813045	0.00516042035653664	0.00512658136236084	0.00578368463248214
221	9.08397597558638	0.23	0.383867788961815	0.272926069804475	0.494809508119155	0.290692467229241	8.46156287412662	6.39791096104545	10.5252147872078	17.07	10.32	23.41	0.364270043404647	0.481765672294631	0.599261301184616	0.359665190147382	0.475675519493239	0.591685848839096	0.361032260668006	0.477822515773235	0.593516668165165	0.383867788961815	18.8777252948689	1.18710198450233	28.7348815587449	0.4670585707408	0.541136809467033	0.424654620709697	0.451354516730746	0.524643343681906	0.409403147006464	0.455451683507862	0.526477059229946	0.411287045813045	0.00516042035653664	0.00512658136236084	0.00578368463248214
221	9.08397597558638	0.23	0.386133109358833	0.275262574956572	0.497003643761094	0.333278425248856	10.3613813254442	8.0732983335744	12.6494643173141	16.41	10.89	23.79	0.47752145569738	0.612857556989496	0.748193658281612	0.472011867909397	0.605786476786762	0.739561085664127	0.475254248612087	0.609820803521141	0.745597737646964	0.386133109358833	19.9131944403653	0.766456224209019	28.4890812739908	0.4670585707408	0.541136809467033	0.424654620709697	0.451354516730746	0.524643343681906	0.409403147006464	0.455451683507862	0.526477059229946	0.411287045813045	0.00516042035653664	0.00512658136236084	0.00578368463248214
221	9.08397597558638	0.23	0.387265843125129	0.275071178563135	0.499460507687122	0.267337233965249	8.96250997369843	6.64598253334443	11.2790374140524	16	10	25.15	0.402810071113723	0.543213777910153	0.683617484706583	0.398456425847224	0.537342623580876	0.676228821314528	0.39578146474039	0.534589478233054	0.671884581127093	0.387265843125129	19.6656760597365	0.203719083826077	27.9713785186109	0.4670585707408	0.541136809467033	0.424654620709697	0.451354516730746	0.524643343681906	0.409403147006464	0.455451683507862	0.526477059229946	0.411287045813045	0.00516042035653664	0.00512658136236084	0.00578368463248214
221	9.08397597558638	0.23	0.392610803377045	0.280504792664447	0.504716814089643	0.313683246279725	9.97196789121158	7.66902604458416	12.274909737839	16.78	11.06	23.67	0.444051148127517	0.577395847326704	0.710740546525892	0.438651626547775	0.570374896360041	0.702098166172307	0.442765287287748	0.575667168538658	0.707882833218162	0.392610803377045	20.2619587402987	0.290271546787643	28.3279091805089	0.4670585707408	0.541136809467033	0.424654620709697	0.451354516730746	0.524643343681906	0.409403147006464	0.455451683507862	0.526477059229946	0.411287045813045	0.00516042035653664	0.00512658136236084	0.00578368463248214
221	9.08397597558638	0.23	0.393254478264663	0.281321723218743	0.505187233310583	0.299142725912787	10.0629446175431	7.65810502588543	12.4677842092008	16.29	11.11	25.26	0.456130568264912	0.599367158233453	0.742603748201995	0.450961948094968	0.592575459981281	0.734188971867594	0.452876448221061	0.594132190435582	0.737701017751003	0.393254478264663	19.6030020680028	-0.465417886542784	27.569020563037	0.4670585707408	0.541136809467033	0.424654620709697	0.451354516730746	0.524643343681906	0.409403147006464	0.455451683507862	0.526477059229946	0.411287045813045	0.00516042035653664	0.00512658136236084	0.00578368463248214
221	9.08397597558638	0.23	0.393492356112686	0.281398748653487	0.505585963571885	0.301949907890183	9.28707670508105	7.0824232276387	11.4917301825234	15.1	9.89	24.62	0.45426011640005	0.595664564156927	0.737069011913805	0.450152343590953	0.590278102498402	0.73040386140585	0.447729039830058	0.587194209641714	0.726921514323652	0.393492356112686	19.0658860360499	0.334529710721835	27.5963657968913	0.4670585707408	0.541136809467033	0.424654620709697	0.451354516730746	0.524643343681906	0.409403147006464	0.455451683507862	0.526477059229946	0.411287045813045	0.00516042035653664	0.00512658136236084	0.00578368463248214
221	9.08397597558638	0.23	0.396042370245127	0.284307475229234	0.507777265261021	0.306801637463799	10.1155902902125	7.74161267321645	12.4895679072086	16.71	11.03	25.03	0.450057544498148	0.588068393412773	0.726079242327398	0.444637276291736	0.580985991495558	0.717334706699379	0.446283202563611	0.583699543698567	0.720250708604413	0.396042370245127	20.4272454168459	0.00955537162050129	28.1149280116486	0.4670585707408	0.541136809467033	0.424654620709697	0.451354516730746	0.524643343681906	0.409403147006464	0.455451683507862	0.526477059229946	0.411287045813045	0.00516042035653664	0.00512658136236084	0.00578368463248214
221	9.08397597558638	0.23	0.396869982799032	0.284333135773864	0.5094068298242	0.297109310273191	10.0577619805267	7.64245364541479	12.4730703156386	15.56	11.68	23.04	0.475920123484207	0.626329127507221	0.776738131530235	0.471172071254876	0.620080508750813	0.768988946246749	0.478144990426092	0.629560646160041	0.780637518053088	0.396869982799032	19.7519030783924	-0.790624961480265	27.3317076407334	0.4670585707408	0.541136809467033	0.424654620709697	0.451354516730746	0.524643343681906	0.409403147006464	0.455451683507862	0.526477059229946	0.411287045813045	0.00516042035653664	0.00512658136236084	0.00578368463248214
221	9.08397597558638	0.23	0.397330802489291	0.285105671985211	0.50955593299337	0.260864523919779	8.60984301822273	6.34710013505201	10.8725859013934	15.17	9.94	25.8	0.405215238680618	0.549674578846578	0.694133919012539	0.401490806988897	0.544622386267999	0.687753965547101	0.397393728037937	0.539381793760781	0.681208849340491	0.397330802489291	19.4168841782792	0.291480954774981	27.6604544387023	0.4670585707408	0.541136809467033	0.424654620709697	0.451354516730746	0.524643343681906	0.409403147006464	0.455451683507862	0.526477059229946	0.411287045813045	0.00516042035653664	0.00512658136236084	0.00578368463248214
221	9.08397597558638	0.23	0.399014402877163	0.285448214506423	0.512580591247904	0.275447702337004	8.83436274519629	6.59731125043039	11.0714142399622	17.25	10.56	25.74	0.371752372147356	0.497808149755357	0.623863927363357	0.366944255960259	0.491369671880738	0.615795087801217	0.36605875453931	0.489748131257498	0.614302748167373	0.399014402877163	20.2128373933731	-1.29528497295888	26.8617999978346	0.4670585707408	0.541136809467033	0.424654620709697	0.451354516730746	0.524643343681906	0.409403147006464	0.455451683507862	0.526477059229946	0.411287045813045	0.00516042035653664	0.00512658136236084	0.00578368463248214
221	9.08397597558638	0.23	0.400540192770436	0.286623254354339	0.514457131186533	0.275494288799036	8.21888770681347	6.13793066488269	10.2998447487443	14.03	9.44	22.25	0.422535275248717	0.565788401505688	0.70904152776266	0.419710647467193	0.562006133536662	0.704301619606131	0.419819076311063	0.562419907731819	0.704110086602263	0.400540192770436	17.4523993408369	-0.446344533824458	26.1244120099298	0.4670585707408	0.541136809467033	0.424654620709697	0.451354516730746	0.524643343681906	0.409403147006464	0.455451683507862	0.526477059229946	0.411287045813045	0.00516042035653664	0.00512658136236084	0.00578368463248214
221	9.08397597558638	0.23	0.411751800960062	0.293983464895578	0.529520137024546	0.329387410401099	10.0478971646083	7.80946985166336	12.2863244775532	15.92	10.7	23.28	0.475668060127358	0.612008733426433	0.748349406725508	0.47059815085311	0.605485636725997	0.740373122598884	0.474217817529009	0.610045389539769	0.74622077203189	0.411751800960062	19.2624923697634	-1.14369296319117	26.463658471689	0.4670585707408	0.541136809467033	0.424654620709697	0.451354516730746	0.524643343681906	0.409403147006464	0.455451683507862	0.526477059229946	0.411287045813045	0.00516042035653664	0.00512658136236084	0.00578368463248214
221	9.08397597558638	0.23	0.414673872771856	0.296757252775057	0.532590492768655	0.236956915779631	8.56761685253517	6.16720736854085	10.9680263365295	17.3	11.7	24	0.346535400951668	0.481414417218793	0.616293433485918	0.342025973118911	0.475149823280814	0.608273673442717	0.346195770364403	0.480782187561744	0.615907418365334	0.414673872771856	19.3515669037921	-1.36605331180261	26.6871097130205	0.4670585707408	0.541136809467033	0.424654620709697	0.451354516730746	0.524643343681906	0.409403147006464	0.455451683507862	0.526477059229946	0.411287045813045	0.00516042035653664	0.00512658136236084	0.00578368463248214
221	9.08397597558638	0.23	0.416413279112447	0.296653873993928	0.536172684230966	0.312667913064179	9.08713831642285	6.9835814742851	11.1906951585606	15.11	9.33	25.6	0.44762159772688	0.582451767325982	0.717281936925084	0.443564261681155	0.577172302343799	0.710780343006444	0.437116168752991	0.568282703761693	0.700837617928856	0.416413279112447	18.5860510301795	-0.319862062635286	26.8777902986795	0.4670585707408	0.541136809467033	0.424654620709697	0.451354516730746	0.524643343681906	0.409403147006464	0.455451683507862	0.526477059229946	0.411287045813045	0.00516042035653664	0.00512658136236084	0.00578368463248214
221	9.08397597558638	0.23	0.42146733884035	0.301344668498792	0.541590009181909	0.234460278605443	7.85237402420054	5.63705811798281	10.0676899304183	14.25	9.45	22.26	0.382329651355984	0.532581953237639	0.682834255119294	0.379578782266022	0.528750015987058	0.677921249708094	0.379466541437158	0.52870626249852	0.677413177601292	0.42146733884035	17.9161666209262	0.259063548735192	26.9529640618753	0.4670585707408	0.541136809467033	0.424654620709697	0.451354516730746	0.524643343681906	0.409403147006464	0.455451683507862	0.526477059229946	0.411287045813045	0.00516042035653664	0.00512658136236084	0.00578368463248214
221	9.08397597558638	0.23	0.422695000249919	0.302701391020267	0.54268860947957	0.276361814439405	8.89865466055862	6.65047230587386	11.1468370152434	16.69	10.1	25.02	0.386959180944041	0.517770161363176	0.648581141782311	0.382308557840535	0.511547401978408	0.640786246116281	0.380423038560571	0.508966478568836	0.638022411421081	0.422695000249919	19.0014523515362	0.480810860586022	27.97098417873	0.4670585707408	0.541136809467033	0.424654620709697	0.451354516730746	0.524643343681906	0.409403147006464	0.455451683507862	0.526477059229946	0.411287045813045	0.00516042035653664	0.00512658136236084	0.00578368463248214
221	9.08397597558638	0.23	0.425457445995293	0.304590358006075	0.546324533984511	0.251994315153532	9.0253616083994	6.59759378955779	11.453129427241	17.8	12.44	24.07	0.360545790917603	0.493218625337017	0.62589145975643	0.355577270244785	0.486421799530317	0.617266328815848	0.361796973033046	0.494870573679877	0.627472192636408	0.425457445995293	19.9507012312268	-0.579394478751073	27.7992101947062	0.4670585707408	0.541136809467033	0.424654620709697	0.451354516730746	0.524643343681906	0.409403147006464	0.455451683507862	0.526477059229946	0.411287045813045	0.00516042035653664	0.00512658136236084	0.00578368463248214
221	9.08397597558638	0.23	0.425884915482695	0.303593915632005	0.548175915333386	0.276258441499374	9.19817627721514	6.87372114964657	11.5226314047837	18.05	11.9	26.61	0.370674733365018	0.496024127946544	0.62137352252807	0.365433543025773	0.489010548024803	0.612587553023832	0.367622194142995	0.491267629695657	0.615898850756699	0.425884915482695	20.4669370765689	-0.263660332737397	28.1294633958176	0.4670585707408	0.541136809467033	0.424654620709697	0.451354516730746	0.524643343681906	0.409403147006464	0.455451683507862	0.526477059229946	0.411287045813045	0.00516042035653664	0.00512658136236084	0.00578368463248214
221	9.08397597558638	0.23	0.42596277693109	0.304737517717568	0.547188036144613	0.283889793997155	9.49990534173224	7.14420642993912	11.8556042535253	16.06	10.6	24.57	0.43163092961126	0.573954996133251	0.716279062655242	0.426924244770019	0.567696349927596	0.708468455085173	0.427439214032285	0.569314841488531	0.710044994985649	0.42596277693109	18.8138746373129	-0.468949441925463	27.1292141686074	0.4670585707408	0.541136809467033	0.424654620709697	0.451354516730746	0.524643343681906	0.409403147006464	0.455451683507862	0.526477059229946	0.411287045813045	0.00516042035653664	0.00512658136236084	0.00578368463248214
221	9.08397597558638	0.23	0.427128570220811	0.306535472560486	0.547721667881135	0.30369552605447	9.52220623001264	7.27106138089303	11.7733510791323	14.86	9.66	24.79	0.473394997529268	0.619959667315636	0.766524337102005	0.469343660660567	0.614654023043069	0.75996438542557	0.465823957600939	0.60957715530945	0.754151695591107	0.427128570220811	18.5746347487476	0.297770706583179	27.5248330753099	0.4670585707408	0.541136809467033	0.424654620709697	0.451354516730746	0.524643343681906	0.409403147006464	0.455451683507862	0.526477059229946	0.411287045813045	0.00516042035653664	0.00512658136236084	0.00578368463248214
221	9.08397597558638	0.23	0.429610796178711	0.307357253805443	0.551864338551978	0.33639244119826	9.34584521370559	7.29639867788359	11.3952917495276	15.82	10.06	26.91	0.447137968312072	0.572732169046929	0.698326369781787	0.442455469006179	0.566734427468086	0.691013385929994	0.437186499851977	0.559731186303789	0.682604356488813	0.429610796178711	19.1268955925759	-0.287017589262289	26.9249860688659	0.4670585707408	0.541136809467033	0.424654620709697	0.451354516730746	0.524643343681906	0.409403147006464	0.455451683507862	0.526477059229946	0.411287045813045	0.00516042035653664	0.00512658136236084	0.00578368463248214
221	9.08397597558638	0.23	0.43048470037321	0.308553430090342	0.552415970656078	0.312765348555496	9.63672586353195	7.40645210123913	11.8669996258248	14.79	9.58	23.08	0.484568254442089	0.630484254322979	0.776400254203868	0.480498623929721	0.625189153095362	0.769879682261003	0.479846751719565	0.624001846263119	0.768127487855762	0.43048470037321	18.1391309248182	-0.167109701970715	26.9247155585362	0.4670585707408	0.541136809467033	0.424654620709697	0.451354516730746	0.524643343681906	0.409403147006464	0.455451683507862	0.526477059229946	0.411287045813045	0.00516042035653664	0.00512658136236084	0.00578368463248214
221	9.08397597558638	0.23	0.433300288045397	0.308794300358602	0.557806275732192	0.296570296259737	10.5030882064236	7.97757874155004	13.0285976712971	16.25	11.05	23.09	0.476345612659492	0.627145171309638	0.777944729959784	0.47098330140233	0.620085281341905	0.76918726128148	0.476305321022339	0.626603345441187	0.777497973484082	0.433300288045397	19.2467591871696	-0.138761982376709	27.6230687704755	0.4670585707408	0.541136809467033	0.424654620709697	0.451354516730746	0.524643343681906	0.409403147006464	0.455451683507862	0.526477059229946	0.411287045813045	0.00516042035653664	0.00512658136236084	0.00578368463248214
221	9.08397597558638	0.23	0.434788635241483	0.312034416907143	0.557542853575822	0.232960483837904	8.69754858614949	6.23349547577326	11.1616016965257	14.55	10.43	22.81	0.41446985851751	0.578306625225129	0.742143391932748	0.41121039052789	0.573758714455819	0.736307038383748	0.413947829518168	0.577686501356745	0.742048279545083	0.434788635241483	18.3485993419244	0.615041351348931	27.8084730604688	0.4670585707408	0.541136809467033	0.424654620709697	0.451354516730746	0.524643343681906	0.409403147006464	0.455451683507862	0.526477059229946	0.411287045813045	0.00516042035653664	0.00512658136236084	0.00578368463248214
221	9.08397597558638	0.23	0.440810528818936	0.315207986285018	0.566413071352853	0.363024676081454	10.4250968406068	8.26904702850106	12.5811466527125	14.6	8.77	20.93	0.5477159522031	0.690525984818052	0.833336017433004	0.543338875684183	0.685007640753593	0.826676405823003	0.542929765074655	0.684480663169359	0.825199374240504	0.440810528818936	17.3188080677474	0.677954645254209	27.0243604444158	0.4670585707408	0.541136809467033	0.424654620709697	0.451354516730746	0.524643343681906	0.409403147006464	0.455451683507862	0.526477059229946	0.411287045813045	0.00516042035653664	0.00512658136236084	0.00578368463248214
221	9.08397597558638	0.23	0.441428542537349	0.31705545417652	0.565801630898177	0.275631037031654	9.5859878218531	7.15972305386112	12.0122525898451	15.78	11.01	25.94	0.439939502383228	0.589024838038036	0.738110173692843	0.435368545465494	0.582904889400639	0.730441233335784	0.435531458646392	0.582779727408307	0.730586193276388	0.441428542537349	19.6781185361627	0.990870806711958	28.7868364099796	0.4670585707408	0.541136809467033	0.424654620709697	0.451354516730746	0.524643343681906	0.409403147006464	0.455451683507862	0.526477059229946	0.411287045813045	0.00516042035653664	0.00512658136236084	0.00578368463248214
221	9.08397597558638	0.23	0.441672697682254	0.313918496519687	0.569426898844821	0.251826398654829	9.09154158614521	6.64488196830833	11.5382012039821	17.42	10.01	27.27	0.371003094046655	0.507607219240405	0.644211344434156	0.366109287001412	0.500911502073631	0.635713717145849	0.360589526669178	0.493435759853098	0.626145272819363	0.441672697682254	20.7294714480486	-0.390848958424024	27.903830092276	0.4670585707408	0.541136809467033	0.424654620709697	0.451354516730746	0.524643343681906	0.409403147006464	0.455451683507862	0.526477059229946	0.411287045813045	0.00516042035653664	0.00512658136236084	0.00578368463248214
221	9.08397597558638	0.23	0.441765138121542	0.313872705736419	0.569657570506666	0.284214051726751	9.43625064494378	7.09820093355805	11.7743003563295	16.62	12.11	24.44	0.414678251181142	0.551267560862182	0.687856870543222	0.409743093769798	0.544706830510702	0.679670567251607	0.415358883766369	0.552525141448974	0.688950005898164	0.441765138121542	19.634691434158	0.716210476400941	28.7523367313737	0.4670585707408	0.541136809467033	0.424654620709697	0.451354516730746	0.524643343681906	0.409403147006464	0.455451683507862	0.526477059229946	0.411287045813045	0.00516042035653664	0.00512658136236084	0.00578368463248214
221	9.08397597558638	0.23	0.442300064852581	0.316209660937541	0.568390468767621	0.250239532457402	8.76558528560535	6.39666912847961	11.1345014427311	15.48	10.17	25.34	0.400490494944848	0.548806498976721	0.697122503008593	0.396562284885766	0.543423531747831	0.690284778609896	0.394588773651466	0.540403056786519	0.686866757375231	0.442300064852581	18.8261930209392	0.531067479387857	28.0369967751849	0.4670585707408	0.541136809467033	0.424654620709697	0.451354516730746	0.524643343681906	0.409403147006464	0.455451683507862	0.526477059229946	0.411287045813045	0.00516042035653664	0.00512658136236084	0.00578368463248214
221	9.08397597558638	0.23	0.444127022066017	0.318134765371098	0.570119278760936	0.292439754983245	9.99844842366138	7.57026450609656	12.4266323412262	14.9	10.56	24.5	0.491797879388654	0.649543450955183	0.807289022521712	0.487553982903684	0.643938312576443	0.800322642249203	0.488446827856528	0.645247268756089	0.801006401273397	0.444127022066017	19.1422597160703	-0.707173751553177	26.9151236883534	0.4670585707408	0.541136809467033	0.424654620709697	0.451354516730746	0.524643343681906	0.409403147006464	0.455451683507862	0.526477059229946	0.411287045813045	0.00516042035653664	0.00512658136236084	0.00578368463248214
221	9.08397597558638	0.23	0.446255141401679	0.317242526675619	0.575267756127738	0.237631846565472	8.62928643091711	6.21610264901719	11.042470212817	14.76	9.41	22.19	0.407379617210941	0.565530462014874	0.723681306818808	0.403980923459775	0.560812344646846	0.717643765833916	0.404063543581074	0.560781976091642	0.717932461141292	0.446255141401679	17.5475359211253	0.369999955690283	27.1903444656464	0.4670585707408	0.541136809467033	0.424654620709697	0.451354516730746	0.524643343681906	0.409403147006464	0.455451683507862	0.526477059229946	0.411287045813045	0.00516042035653664	0.00512658136236084	0.00578368463248214
221	9.08397597558638	0.23	0.448161127061136	0.321752438330469	0.574569815791804	0.252744500132499	9.45848104204381	6.91925968392829	11.9977024001593	16.12	11.17	24.02	0.416520703032119	0.569374955300331	0.722229207568543	0.411933094009861	0.563103791194998	0.714274488380134	0.415530276455095	0.568045199893587	0.720894533496433	0.448161127061136	19.0677137456799	-0.289877235506373	27.4828373551796	0.4670585707408	0.541136809467033	0.424654620709697	0.451354516730746	0.524643343681906	0.409403147006464	0.455451683507862	0.526477059229946	0.411287045813045	0.00516042035653664	0.00512658136236084	0.00578368463248214
221	9.08397597558638	0.23	0.448413005654204	0.319692075662207	0.577133935646202	0.256867225813561	9.13991978909142	6.71271340376077	11.5671261744221	16.45	10.87	25.44	0.396173177775126	0.539422860720594	0.682672543666061	0.391576490538623	0.533164087239569	0.674751683940514	0.391925250757653	0.532791298516608	0.675802274486486	0.448413005654204	19.3084714948887	-0.62811774646713	27.3230001783642	0.4670585707408	0.541136809467033	0.424654620709697	0.451354516730746	0.524643343681906	0.409403147006464	0.455451683507862	0.526477059229946	0.411287045813045	0.00516042035653664	0.00512658136236084	0.00578368463248214
221	9.08397597558638	0.23	0.450134514581244	0.321577079347182	0.578691949815306	0.264714130281456	9.73205164140331	7.19966849702285	12.2644347857838	15.94	11.29	25.41	0.438126227891186	0.592231028005445	0.746335828119703	0.433444314823169	0.585902317207532	0.738360319591894	0.435979178035959	0.588833892337819	0.74194893984341	0.450134514581244	19.6504478614676	-1.3417301236974	26.6906150916553	0.4670585707408	0.541136809467033	0.424654620709697	0.451354516730746	0.524643343681906	0.409403147006464	0.455451683507862	0.526477059229946	0.411287045813045	0.00516042035653664	0.00512658136236084	0.00578368463248214
221	9.08397597558638	0.23	0.452150810914603	0.324160978411083	0.580140643418123	0.288609288971644	9.75232939181665	7.36180727763713	12.1428515059962	16.19	11.05	24.37	0.441273198579776	0.584563195154946	0.727853191730116	0.436356454903883	0.578049889107381	0.71974332331088	0.439968267114515	0.581939173626455	0.724532543768111	0.452150810914603	18.929268498424	0.202418331672307	27.9640440406915	0.4670585707408	0.541136809467033	0.424654620709697	0.451354516730746	0.524643343681906	0.409403147006464	0.455451683507862	0.526477059229946	0.411287045813045	0.00516042035653664	0.00512658136236084	0.00578368463248214
221	9.08397597558638	0.23	0.452371449613574	0.322968995480606	0.581773903746542	0.282290933992572	10.5182112817958	7.89970811983985	13.1367144437518	16.54	11.12	25.13	0.463749272669223	0.617467475724017	0.77118567877881	0.458295917722886	0.610206506248937	0.762117094774987	0.459905378323278	0.612701799757113	0.765891183068498	0.452371449613574	20.1195696391228	0.137241787928267	28.2664788885594	0.4670585707408	0.541136809467033	0.424654620709697	0.451354516730746	0.524643343681906	0.409403147006464	0.455451683507862	0.526477059229946	0.411287045813045	0.00516042035653664	0.00512658136236084	0.00578368463248214
221	9.08397597558638	0.23	0.455546910815258	0.325021467924071	0.586072353706445	0.265382250738458	9.32933736570937	6.90590428510544	11.7527704463133	15.73	9.39	24.42	0.425539338279644	0.574870413097668	0.724201487915692	0.421154842800093	0.568947302116332	0.716739761432572	0.417115488806025	0.563797841974003	0.709990466435226	0.455546910815258	18.1008444191166	-0.431762859054088	26.5363093492607	0.4670585707408	0.541136809467033	0.424654620709697	0.451354516730746	0.524643343681906	0.409403147006464	0.455451683507862	0.526477059229946	0.411287045813045	0.00516042035653664	0.00512658136236084	0.00578368463248214
221	9.08397597558638	0.23	0.4611758494645	0.329650299416433	0.592701399512567	0.290648326767987	9.27529252059701	7.01294164582457	11.5376433953695	16.27	11.49	25.11	0.418184551074695	0.553089450148458	0.687994349222222	0.413460236287607	0.546841087646296	0.680221939004985	0.416402315717392	0.550936701664321	0.684714313802899	0.4611758494645	19.3367225637152	-0.562257737333017	27.2601992106894	0.4670585707408	0.541136809467033	0.424654620709697	0.451354516730746	0.524643343681906	0.409403147006464	0.455451683507862	0.526477059229946	0.411287045813045	0.00516042035653664	0.00512658136236084	0.00578368463248214
221	9.08397597558638	0.23	0.462694549171096	0.332074708448098	0.593314389894093	0.281863911511451	9.43983278311247	7.08731236466388	11.7923532015611	15.39	10.31	24.21	0.446034356825162	0.59408835498001	0.742142353134857	0.441731951525888	0.58835783479117	0.734983718056451	0.441700423655721	0.589332602745754	0.735059525475477	0.462694549171096	18.6949302368232	0.696426695204458	28.177220293394	0.4670585707408	0.541136809467033	0.424654620709697	0.451354516730746	0.524643343681906	0.409403147006464	0.455451683507862	0.526477059229946	0.411287045813045	0.00516042035653664	0.00512658136236084	0.00578368463248214
221	9.08397597558638	0.23	0.464525759699719	0.33304028019193	0.596011239207508	0.29849478574829	10.5244648164134	8.00543934271159	13.0434902901152	16.32	10.75	22.26	0.476212395588695	0.626059406355522	0.775906417122349	0.470798221791013	0.618941585683314	0.767084949575616	0.476612056101673	0.62627290040857	0.777482111765951	0.464525759699719	18.4234895609229	0.147920283860403	27.5984087748397	0.4670585707408	0.541136809467033	0.424654620709697	0.451354516730746	0.524643343681906	0.409403147006464	0.455451683507862	0.526477059229946	0.411287045813045	0.00516042035653664	0.00512658136236084	0.00578368463248214
221	9.08397597558638	0.23	0.483511447752929	0.344591556900563	0.622431338605294	0.293546190435024	10.0285068861229	7.59951871416187	12.4574950580839	16.01	9.84	25.47	0.460442916728409	0.607611499458832	0.754780082189255	0.455461504985161	0.601037909229139	0.746614313473118	0.451315590054741	0.595413911258361	0.740482958914572	0.483511447752929	18.7110936683077	1.13878802185339	28.5852442837324	0.4670585707408	0.541136809467033	0.424654620709697	0.451354516730746	0.524643343681906	0.409403147006464	0.455451683507862	0.526477059229946	0.411287045813045	0.00516042035653664	0.00512658136236084	0.00578368463248214
221	9.08397597558638	0.23	0.504338430065115	0.361911043450611	0.646765816679618	0.27140714464633	10.0502067484702	7.4792647814126	12.6211487155278	16.75	11.24	23.49	0.433769531600227	0.582874600803476	0.731979670006726	0.428515448469928	0.575814465445736	0.723113482421544	0.433300643898565	0.582369962884381	0.731101588651735	0.504338430065115	18.8070761848212	-0.370725330876496	27.2247787669603	0.4670585707408	0.541136809467033	0.424654620709697	0.451354516730746	0.524643343681906	0.409403147006464	0.455451683507862	0.526477059229946	0.411287045813045	0.00516042035653664	0.00512658136236084	0.00578368463248214
221	9.08397597558638	0.23	0.526127422808838	0.375792589352412	0.676462256265264	0.206685382093125	9.24128152032374	6.41454383117395	12.0680192094735	15.07	9.97	21.76	0.412066910398332	0.593655047720531	0.77524318504273	0.408361398055395	0.588316603765765	0.768271809476134	0.411119160535672	0.592992328361983	0.774169980913606	0.526127422808838	17.3825703325959	0.650819611883078	27.6758182330764	0.4670585707408	0.541136809467033	0.424654620709697	0.451354516730746	0.524643343681906	0.409403147006464	0.455451683507862	0.526477059229946	0.411287045813045	0.00516042035653664	0.00512658136236084	0.00578368463248214
221	9.08397597558638	0.24	0.239649731026726	0.172960674639228	0.306338787414223	0.299702492321782	9.60967726914603	7.31622145599531	11.9031330822967	16.75	11.66	24.63	0.424321371825602	0.55733570479936	0.690350037773118	0.419181954675375	0.550585206545276	0.681988458415176	0.423447833144789	0.555592198212312	0.688284306948309	0.239649731026726	20.851144044299	-1.27583880454195	26.9123020400745	0.4670585707408	0.541136809467033	0.424654620709697	0.451354516730746	0.524643343681906	0.409403147006464	0.455451683507862	0.526477059229946	0.411287045813045	0.00516042035653664	0.00512658136236084	0.00578368463248214
221	9.08397597558638	0.24	0.28423202601891	0.20499011519671	0.363473936841109	0.305145998917118	8.40198937224783	6.42246646976876	10.3815122747269	16.13	10.79	25.05	0.386430239900313	0.505535184035692	0.624640128171071	0.382168495711608	0.49995989149827	0.617751287284933	0.382596795708788	0.501081909296085	0.618947979113329	0.28423202601891	21.5239360866248	0.0947498093691944	28.3891918244218	0.4670585707408	0.541136809467033	0.424654620709697	0.451354516730746	0.524643343681906	0.409403147006464	0.455451683507862	0.526477059229946	0.411287045813045	0.00516042035653664	0.00512658136236084	0.00578368463248214
221	9.08397597558638	0.24	0.296348560700005	0.214854680450987	0.377842440949023	0.345896919927075	9.01971297655526	7.08316647967876	10.9562594734318	19.06	11.39	27.83	0.362214836308841	0.46124482161033	0.560274806911818	0.356591303357379	0.454083807778181	0.551576312198983	0.355559088594472	0.4529509769355	0.549442098834321	0.296348560700005	23.401481378644	-0.391014870443513	28.9187711343205	0.4670585707408	0.541136809467033	0.424654620709697	0.451354516730746	0.524643343681906	0.409403147006464	0.455451683507862	0.526477059229946	0.411287045813045	0.00516042035653664	0.00512658136236084	0.00578368463248214
221	9.08397597558638	0.24	0.298888586996316	0.216332436572962	0.38144473741967	0.319308829124554	7.78674946812356	6.01169673927808	9.56180219696903	14.81	9.84	21.57	0.392860799413704	0.508859437452031	0.624858075490358	0.389546456216239	0.504566479698288	0.619586503180336	0.392456486385635	0.507891003874079	0.623886899645984	0.298888586996316	19.1365157054196	1.29929150212317	28.0484873191218	0.4670585707408	0.541136809467033	0.424654620709697	0.451354516730746	0.524643343681906	0.409403147006464	0.455451683507862	0.526477059229946	0.411287045813045	0.00516042035653664	0.00512658136236084	0.00578368463248214
221	9.08397597558638	0.24	0.313690600273758	0.226741559146065	0.400639641401451	0.338632545922794	9.12131239588512	7.13109804485712	11.1115267469131	15.91	10.72	23.85	0.434600071263349	0.555892373422888	0.677184675582427	0.429975530725483	0.549977172332121	0.669978813938758	0.432138627858823	0.553094302136487	0.673621902208336	0.313690600273758	20.8050607878052	1.37846998463099	29.2851897643689	0.4670585707408	0.541136809467033	0.424654620709697	0.451354516730746	0.524643343681906	0.409403147006464	0.455451683507862	0.526477059229946	0.411287045813045	0.00516042035653664	0.00512658136236084	0.00578368463248214
221	9.08397597558638	0.24	0.319148800409713	0.229843795879959	0.408453804939467	0.293752281416574	8.52570127413963	6.46173081057585	10.5896717377034	15.02	10.11	24.84	0.416576725560983	0.549637368687552	0.68269801181412	0.412878399173606	0.544757743256322	0.676637087339038	0.411254427170065	0.542904851738865	0.673877397621261	0.319148800409713	19.9171101116594	-0.294049997398328	27.2523479875477	0.4670585707408	0.541136809467033	0.424654620709697	0.451354516730746	0.524643343681906	0.409403147006464	0.455451683507862	0.526477059229946	0.411287045813045	0.00516042035653664	0.00512658136236084	0.00578368463248214
221	9.08397597558638	0.24	0.321065528324631	0.232698395791577	0.409432660857686	0.329597834308039	9.78943491308733	7.60962504475504	11.9692447814196	17.52	11.16	26.78	0.422353576560562	0.543338577621384	0.664323578682206	0.416712940983028	0.536082157688739	0.65545137439445	0.416030949556017	0.535243950752621	0.654542540754622	0.321065528324631	21.0876124510061	-0.380762536708521	27.9460626292366	0.4670585707408	0.541136809467033	0.424654620709697	0.451354516730746	0.524643343681906	0.409403147006464	0.455451683507862	0.526477059229946	0.411287045813045	0.00516042035653664	0.00512658136236084	0.00578368463248214
221	9.08397597558638	0.24	0.321075256085092	0.231594776140624	0.41055573602956	0.298354200732913	8.93108416346468	6.79271575432261	11.0694525726068	15.86	9.98	24.61	0.415449307270143	0.546234063529243	0.677018819788343	0.411073530900855	0.540480778915539	0.669888026930223	0.409538186428198	0.53836566017277	0.667540286228376	0.321075256085092	20.6526545925223	0.209694402031682	28.093082799848	0.4670585707408	0.541136809467033	0.424654620709697	0.451354516730746	0.524643343681906	0.409403147006464	0.455451683507862	0.526477059229946	0.411287045813045	0.00516042035653664	0.00512658136236084	0.00578368463248214
221	9.08397597558638	0.24	0.323845959043099	0.233680814605589	0.414011103480608	0.407668756241958	10.5485153075776	8.56331010209252	12.5337205130626	17.67	9.92	28.63	0.471528456736471	0.580841413488889	0.690154370241306	0.465128091841764	0.57295727216258	0.680786452483397	0.455382110176653	0.560914321232779	0.666703642402936	0.323845959043099	21.8556968007331	-0.257010076918671	28.1154274793166	0.4670585707408	0.541136809467033	0.424654620709697	0.451354516730746	0.524643343681906	0.409403147006464	0.455451683507862	0.526477059229946	0.411287045813045	0.00516042035653664	0.00512658136236084	0.00578368463248214
221	9.08397597558638	0.24	0.331022382615778	0.2397117984165	0.422332966815055	0.326191702041261	9.15399436163889	7.09986483547163	11.2081238878061	14.07	10.29	23.57	0.487436475075554	0.628461364814468	0.769486254553383	0.484132519709876	0.624201510649722	0.764270501589567	0.485581465313598	0.62647560331722	0.767363846812929	0.331022382615778	19.617440230621	-0.264453432922588	27.2485206483163	0.4670585707408	0.541136809467033	0.424654620709697	0.451354516730746	0.524643343681906	0.409403147006464	0.455451683507862	0.526477059229946	0.411287045813045	0.00516042035653664	0.00512658136236084	0.00578368463248214
221	9.08397597558638	0.24	0.331789081825398	0.23959503775095	0.423983125899845	0.269014837565531	8.25572015013311	6.13097626413413	10.3804640361321	17.1	11.01	27.29	0.34853881345308	0.469328012597428	0.590117211741776	0.344117720779631	0.463374751273727	0.582631781767823	0.342318388365302	0.461221978554362	0.579854782772111	0.331789081825398	21.3272634076153	-0.375608767569974	28.1404988267124	0.4670585707408	0.541136809467033	0.424654620709697	0.451354516730746	0.524643343681906	0.409403147006464	0.455451683507862	0.526477059229946	0.411287045813045	0.00516042035653664	0.00512658136236084	0.00578368463248214
221	9.08397597558638	0.24	0.332450632303139	0.241094494773827	0.423806769832452	0.33302303716126	9.36512748383299	7.29585618789322	11.4343987797728	17.02	10.05	26.19	0.41658320064653	0.534735702185558	0.652888203724586	0.411350846059264	0.528019332442461	0.644687818825657	0.407531198316174	0.522932002715821	0.638840203198191	0.332450632303139	21.1970372331054	-0.59211321773911	27.5313631932198	0.4670585707408	0.541136809467033	0.424654620709697	0.451354516730746	0.524643343681906	0.409403147006464	0.455451683507862	0.526477059229946	0.411287045813045	0.00516042035653664	0.00512658136236084	0.00578368463248214
221	9.08397597558638	0.24	0.339258788497067	0.245074502666845	0.433443074327288	0.354535942296132	9.95487057019317	7.85773273107616	12.0520084093102	15.27	10	22.53	0.498482437898771	0.631521625973782	0.764560814048793	0.493799918531714	0.625589396431649	0.757378874331583	0.495703456924127	0.628356074741735	0.760420559204618	0.339258788497067	19.4283263445639	-0.419404983831987	26.827211729703	0.4670585707408	0.541136809467033	0.424654620709697	0.451354516730746	0.524643343681906	0.409403147006464	0.455451683507862	0.526477059229946	0.411287045813045	0.00516042035653664	0.00512658136236084	0.00578368463248214
221	9.08397597558638	0.24	0.341369797195284	0.245905275668398	0.43683431872217	0.287031154961449	8.26432625749826	6.23073497049997	10.2979175444965	14.04	9.12	23.79	0.428632489493318	0.568529837091149	0.708427184688981	0.425757030648321	0.564715884138958	0.703674737629594	0.421381346407945	0.558725166332006	0.697168577217597	0.341369797195284	19.5946676289511	-1.3451768232751	25.807476865691	0.4670585707408	0.541136809467033	0.424654620709697	0.451354516730746	0.524643343681906	0.409403147006464	0.455451683507862	0.526477059229946	0.411287045813045	0.00516042035653664	0.00512658136236084	0.00578368463248214
221	9.08397597558638	0.24	0.343036850702696	0.24791669411625	0.438157007289142	0.334140383742236	9.17193270685438	7.1504353593689	11.1934300543399	17.56	11.64	25.54	0.395946778015475	0.507884767980656	0.619822757945836	0.390633431996521	0.501069287567953	0.611505143139384	0.393017129691335	0.504184444564773	0.615952517813861	0.343036850702696	21.2738216895041	0.399328835579408	28.9307432368382	0.4670585707408	0.541136809467033	0.424654620709697	0.451354516730746	0.524643343681906	0.409403147006464	0.455451683507862	0.526477059229946	0.411287045813045	0.00516042035653664	0.00512658136236084	0.00578368463248214
221	9.08397597558638	0.24	0.344572489040845	0.249171724984838	0.439973253096851	0.334221799553598	9.35192695839555	7.29113587503019	11.4127180417609	18.44	11.29	26.19	0.385103713098181	0.493950717423188	0.602797721748194	0.379446305393849	0.48669428104186	0.59394225668987	0.380407613136282	0.487364254563378	0.595600549807565	0.344572489040845	21.4823841334118	0.675742006994407	29.148999579266	0.4670585707408	0.541136809467033	0.424654620709697	0.451354516730746	0.524643343681906	0.409403147006464	0.455451683507862	0.526477059229946	0.411287045813045	0.00516042035653664	0.00512658136236084	0.00578368463248214
221	9.08397597558638	0.24	0.346451428046732	0.249766353636967	0.443136502456497	0.310065135202545	9.21505044479813	7.06889706421927	11.361203825377	16.55	10.75	25.42	0.414728382115542	0.540642044630809	0.666555707146076	0.409844204300891	0.534275005397605	0.658705806494318	0.410047255954453	0.534467789733831	0.659134782090655	0.346451428046732	20.6062486943263	0.326279795020905	28.4289239809036	0.4670585707408	0.541136809467033	0.424654620709697	0.451354516730746	0.524643343681906	0.409403147006464	0.455451683507862	0.526477059229946	0.411287045813045	0.00516042035653664	0.00512658136236084	0.00578368463248214
221	9.08397597558638	0.24	0.348487865850506	0.252242362006917	0.444733369694095	0.327962536952781	8.93991560087734	6.94187870566433	10.9379524960903	16.02	10.07	28.23	0.420461994861269	0.541480902622101	0.662499810382934	0.415909024792886	0.535617480071739	0.655325935350593	0.408334201285265	0.526252505923606	0.643607919645847	0.348487865850506	20.5347098710786	-0.40343432689894	27.5324873910911	0.4670585707408	0.541136809467033	0.424654620709697	0.451354516730746	0.524643343681906	0.409403147006464	0.455451683507862	0.526477059229946	0.411287045813045	0.00516042035653664	0.00512658136236084	0.00578368463248214
221	9.08397597558638	0.24	0.350050747612763	0.252290075168504	0.447811420057023	0.296655117108815	7.97648837305256	6.05889976022135	9.89407698588377	17.4	10.34	27.1	0.338543737911627	0.44568986055039	0.552835983189154	0.334085265723947	0.439820321034307	0.545555376344667	0.33076544267815	0.435478097794469	0.540241117862711	0.350050747612763	20.4328114116246	-0.674384527086494	27.3694138096376	0.4670585707408	0.541136809467033	0.424654620709697	0.451354516730746	0.524643343681906	0.409403147006464	0.455451683507862	0.526477059229946	0.411287045813045	0.00516042035653664	0.00512658136236084	0.00578368463248214
221	9.08397597558638	0.24	0.350421742102771	0.251774112718365	0.449069371487177	0.294385546896971	9.34445921473295	7.08572502217597	11.6031934072899	16.95	10.96	26.29	0.406138335856478	0.53560406353236	0.665069791208242	0.401081549719125	0.528935313098179	0.656789076477233	0.400731517892894	0.528234267273181	0.656192507754471	0.350421742102771	20.7019504854025	0.431873743893663	28.6373651808864	0.4670585707408	0.541136809467033	0.424654620709697	0.451354516730746	0.524643343681906	0.409403147006464	0.455451683507862	0.526477059229946	0.411287045813045	0.00516042035653664	0.00512658136236084	0.00578368463248214
221	9.08397597558638	0.24	0.352764727217557	0.255342906218917	0.450186548216197	0.366258335470516	10.017150156483	7.95987672793756	12.0744235850285	16.02	10.12	21.87	0.481901776978066	0.60645191196523	0.731002046952394	0.476676875615175	0.599876606430511	0.723076337245846	0.480496877234223	0.604645738176601	0.728720007473905	0.352764727217557	19.0880538831187	0.312932881167565	27.6247717914607	0.4670585707408	0.541136809467033	0.424654620709697	0.451354516730746	0.524643343681906	0.409403147006464	0.455451683507862	0.526477059229946	0.411287045813045	0.00516042035653664	0.00512658136236084	0.00578368463248214
221	9.08397597558638	0.24	0.35312199583413	0.254088843527418	0.452155148140841	0.325890997667219	9.88949804585891	7.66880469562981	12.110191396088	17.07	11.94	24.48	0.436483134209754	0.562877694000685	0.689272253791616	0.430961264419866	0.555756829320469	0.680552394221072	0.436359015986045	0.562415348619863	0.689448031181069	0.35312199583413	20.6606726449348	-0.685764492588091	27.7547903397651	0.4670585707408	0.541136809467033	0.424654620709697	0.451354516730746	0.524643343681906	0.409403147006464	0.455451683507862	0.526477059229946	0.411287045813045	0.00516042035653664	0.00512658136236084	0.00578368463248214
221	9.08397597558638	0.24	0.354300120324451	0.257068699509927	0.451531541138976	0.299719037009347	7.91468339558338	6.02583107417733	9.80353571698943	16.11	10.08	26.35	0.362913819018256	0.476672502440451	0.590431185862646	0.358921909755466	0.471429292405197	0.583936675054927	0.355450811490749	0.46671414255685	0.578756301275197	0.354300120324451	20.10821580469	0.585216851658429	28.2771552511472	0.4670585707408	0.541136809467033	0.424654620709697	0.451354516730746	0.524643343681906	0.409403147006464	0.455451683507862	0.526477059229946	0.411287045813045	0.00516042035653664	0.00512658136236084	0.00578368463248214
221	9.08397597558638	0.24	0.354594713524798	0.256873793138217	0.45231563391138	0.349162777182334	9.52816142236721	7.49712931121112	11.5591935335233	15.48	9.94	23.44	0.469334256030932	0.596480648375923	0.723627040720914	0.464729063464083	0.590627872421745	0.716526681379406	0.464504164042599	0.59050573798092	0.716773580650446	0.354594713524798	19.6487424222291	-0.031950335254361	27.2748330440748	0.4670585707408	0.541136809467033	0.424654620709697	0.451354516730746	0.524643343681906	0.409403147006464	0.455451683507862	0.526477059229946	0.411287045813045	0.00516042035653664	0.00512658136236084	0.00578368463248214
221	9.08397597558638	0.24	0.355186784405429	0.256323817954271	0.454049750856587	0.374882307896622	10.5300961369001	8.40709014199423	12.653102131806	15.69	10.44	24.48	0.519314664318568	0.65045494317483	0.781595222031092	0.51400327296445	0.643802289208366	0.773601305452281	0.514717165219352	0.643965398153501	0.773899573316181	0.355186784405429	19.9920386660076	1.30861214172709	28.9915637115081	0.4670585707408	0.541136809467033	0.424654620709697	0.451354516730746	0.524643343681906	0.409403147006464	0.455451683507862	0.526477059229946	0.411287045813045	0.00516042035653664	0.00512658136236084	0.00578368463248214
221	9.08397597558638	0.24	0.356806598886146	0.258540475465934	0.455072722306359	0.279507888718865	9.00668546392854	6.7489760802015	11.2643948476556	16.38	11.7	25.01	0.400053935498761	0.533882461995113	0.667710988491464	0.395463716280974	0.527756694143249	0.660049672005525	0.398822277354388	0.532338405866138	0.665818001831989	0.356806598886146	20.9753031403384	-0.308963436601974	28.1674356777801	0.4670585707408	0.541136809467033	0.424654620709697	0.451354516730746	0.524643343681906	0.409403147006464	0.455451683507862	0.526477059229946	0.411287045813045	0.00516042035653664	0.00512658136236084	0.00578368463248214
221	9.08397597558638	0.24	0.357148623658199	0.257670012151966	0.456627235164431	0.367186542055275	10.3328966663977	8.21501337785289	12.4507799549425	15.38	9.96	23.31	0.517533018597826	0.650956359613123	0.78437970062842	0.512557578679998	0.644698219281984	0.77683885988397	0.513208307775911	0.645365874154548	0.777681503577406	0.357148623658199	18.6736616823624	0.0391527004450647	27.0586607029332	0.4670585707408	0.541136809467033	0.424654620709697	0.451354516730746	0.524643343681906	0.409403147006464	0.455451683507862	0.526477059229946	0.411287045813045	0.00516042035653664	0.00512658136236084	0.00578368463248214
221	9.08397597558638	0.24	0.358135082855537	0.257545846696466	0.458724319014607	0.339634186126574	9.54944750509772	7.4704675624174	11.628427447778	16.17	10.15	26.45	0.448231655027926	0.572971453801098	0.697711252574271	0.443250720399424	0.566604359189712	0.68995799798	0.438866915408439	0.561030946156927	0.683381836829954	0.358135082855537	20.3613844345828	-1.00570647647931	27.0246841706166	0.4670585707408	0.541136809467033	0.424654620709697	0.451354516730746	0.524643343681906	0.409403147006464	0.455451683507862	0.526477059229946	0.411287045813045	0.00516042035653664	0.00512658136236084	0.00578368463248214
221	9.08397597558638	0.24	0.360258769541591	0.260153451631394	0.460364087451788	0.302869972353729	9.64757913871313	7.36233503458817	11.9328232428381	15.91	10.67	23.29	0.448680447424969	0.587949353593596	0.727218259762224	0.443905707033575	0.581692549797468	0.71947939256136	0.446749372633532	0.585859136888915	0.725078216669425	0.360258769541591	19.5812336277525	0.463394559580079	28.1697154280634	0.4670585707408	0.541136809467033	0.424654620709697	0.451354516730746	0.524643343681906	0.409403147006464	0.455451683507862	0.526477059229946	0.411287045813045	0.00516042035653664	0.00512658136236084	0.00578368463248214
221	9.08397597558638	0.24	0.360504505311737	0.261383329993043	0.459625680630432	0.298891393722771	8.95281903590454	6.81199381887583	11.0936442529333	15.49	9.92	22.8	0.426257386250082	0.560218541484883	0.694179696719683	0.422069045811985	0.554713919049797	0.68735879228761	0.423850235793473	0.556537349878233	0.689108800211488	0.360504505311737	18.9856015071049	-0.252680190736811	27.060720254987	0.4670585707408	0.541136809467033	0.424654620709697	0.451354516730746	0.524643343681906	0.409403147006464	0.455451683507862	0.526477059229946	0.411287045813045	0.00516042035653664	0.00512658136236084	0.00578368463248214
221	9.08397597558638	0.24	0.36247348215163	0.260761159790005	0.464185804513254	0.299818650377467	9.5202093477543	7.24873463228196	11.7916840632266	14.07	10.11	25.09	0.497859216147677	0.653869151496672	0.809879086845667	0.494491588222171	0.649446238466668	0.804400888711165	0.49171345471534	0.645945808405385	0.800342067422042	0.36247348215163	19.7281641444331	0.906979995242865	28.3651316055487	0.4670585707408	0.541136809467033	0.424654620709697	0.451354516730746	0.524643343681906	0.409403147006464	0.455451683507862	0.526477059229946	0.411287045813045	0.00516042035653664	0.00512658136236084	0.00578368463248214
221	9.08397597558638	0.24	0.362757558986662	0.26059197372926	0.464923144244064	0.29085798249526	8.71572368404086	6.59093849486968	10.840508873212	15.73	9.58	23.52	0.406188414137829	0.537135338774554	0.668082263411279	0.402005059601383	0.531603355394581	0.661201651187779	0.400328093547351	0.529879772919977	0.658630816008558	0.362757558986662	19.4394505453497	-0.0727579084773546	27.1896617374895	0.4670585707408	0.541136809467033	0.424654620709697	0.451354516730746	0.524643343681906	0.409403147006464	0.455451683507862	0.526477059229946	0.411287045813045	0.00516042035653664	0.00512658136236084	0.00578368463248214
221	9.08397597558638	0.24	0.363129941849359	0.26181903268682	0.464440851011899	0.332840838894436	10.0586476171761	7.8352277682202	12.282067466132	16.84	11.38	23.81	0.451946837351175	0.58019678726523	0.708446737179285	0.446401613034075	0.573077982424592	0.699754351815109	0.451182124557649	0.579430511315018	0.707584895645511	0.363129941849359	20.3405698381549	-0.209554605939323	27.8832260836766	0.4670585707408	0.541136809467033	0.424654620709697	0.451354516730746	0.524643343681906	0.409403147006464	0.455451683507862	0.526477059229946	0.411287045813045	0.00516042035653664	0.00512658136236084	0.00578368463248214
221	9.08397597558638	0.24	0.367257730147474	0.264843209466025	0.469672250828923	0.26798215875345	8.78853620034776	6.52070931347328	11.0563630872222	14.98	9.61	24.79	0.421371647001525	0.56791980679484	0.714467966588155	0.417662883909938	0.562921179019549	0.70817947412916	0.414398311332834	0.55813138628147	0.702313794498924	0.367257730147474	19.0265978369863	-0.145015692527793	27.2333478011983	0.4670585707408	0.541136809467033	0.424654620709697	0.451354516730746	0.524643343681906	0.409403147006464	0.455451683507862	0.526477059229946	0.411287045813045	0.00516042035653664	0.00512658136236084	0.00578368463248214
221	9.08397597558638	0.24	0.368556847325655	0.266929821576019	0.470183873075291	0.307584223920758	9.19887239790832	7.04400026427168	11.353744531545	16.11	10.08	25.27	0.42410336151227	0.553843350327973	0.683583339143676	0.419434449808922	0.547746143998489	0.676057838188057	0.416917410288017	0.544710525254324	0.67214363904662	0.368556847325655	19.9575423947199	-0.207699463933763	27.6797702193969	0.4670585707408	0.541136809467033	0.424654620709697	0.451354516730746	0.524643343681906	0.409403147006464	0.455451683507862	0.526477059229946	0.411287045813045	0.00516042035653664	0.00512658136236084	0.00578368463248214
221	9.08397597558638	0.24	0.368838847906746	0.265849977710177	0.471827718103316	0.284743937015996	8.6959369015321	6.54411971190735	10.8477540911569	16.37	10.15	23.77	0.388012064616942	0.515596990807294	0.643181916997646	0.383563010208585	0.5096850120982	0.635807013987816	0.384071804617121	0.510432743187743	0.636950654724555	0.368838847906746	20.0712265305568	-0.456001752670806	27.2597611210683	0.4670585707408	0.541136809467033	0.424654620709697	0.451354516730746	0.524643343681906	0.409403147006464	0.455451683507862	0.526477059229946	0.411287045813045	0.00516042035653664	0.00512658136236084	0.00578368463248214
221	9.08397597558638	0.24	0.370257744420681	0.267154154080835	0.473361334760527	0.376054550853958	10.455470122942	8.35277206656868	12.5581681793153	15.99	10.79	25.94	0.506688478938554	0.634240490577311	0.761792502216068	0.501225148070419	0.627401839623078	0.753578531175736	0.500242385420391	0.625993621797181	0.752001719185855	0.370257744420681	20.2339836884919	0.407232539022047	28.3328786523294	0.4670585707408	0.541136809467033	0.424654620709697	0.451354516730746	0.524643343681906	0.409403147006464	0.455451683507862	0.526477059229946	0.411287045813045	0.00516042035653664	0.00512658136236084	0.00578368463248214
221	9.08397597558638	0.24	0.37459895321555	0.269317341692769	0.47988056473833	0.325001833179646	9.8595492042013	7.64109273379652	12.0780056746061	17.4	11.9	24.95	0.426901515311342	0.550844838846626	0.674788162381911	0.421278075532052	0.543588732536656	0.66589938954126	0.425703238899822	0.549186547610845	0.67358634515538	0.37459895321555	21.3249967550702	0.691436174952043	29.3351657061912	0.4670585707408	0.541136809467033	0.424654620709697	0.451354516730746	0.524643343681906	0.409403147006464	0.455451683507862	0.526477059229946	0.411287045813045	0.00516042035653664	0.00512658136236084	0.00578368463248214
221	9.08397597558638	0.24	0.376325129483745	0.273086783992432	0.479563474975057	0.319395631077048	10.0783725864106	7.78138445117996	12.3753607216412	16.15	10.97	25.04	0.467382130442317	0.605348737153544	0.74331534386477	0.462203245207769	0.598641095948626	0.735078946689484	0.463920696367965	0.599923147843358	0.738197959455107	0.376325129483745	20.1354675721783	-0.162960754060054	27.8139496042311	0.4670585707408	0.541136809467033	0.424654620709697	0.451354516730746	0.524643343681906	0.409403147006464	0.455451683507862	0.526477059229946	0.411287045813045	0.00516042035653664	0.00512658136236084	0.00578368463248214
221	9.08397597558638	0.24	0.379409548343535	0.275383552173007	0.483435544514064	0.283504574733597	9.56708327317162	7.19247656147566	11.9416899848676	16.93	11.21	27.05	0.412821208475066	0.549114737414173	0.68540826635328	0.40769735496921	0.54229923613988	0.67690111731055	0.406848999411755	0.541107377058833	0.675196427955148	0.379409548343535	21.5896750943613	0.277257347929867	28.8437174397909	0.4670585707408	0.541136809467033	0.424654620709697	0.451354516730746	0.524643343681906	0.409403147006464	0.455451683507862	0.526477059229946	0.411287045813045	0.00516042035653664	0.00512658136236084	0.00578368463248214
221	9.08397597558638	0.24	0.380819242752454	0.274668705850638	0.48696977965427	0.256498795242864	8.15659150732652	5.98842641553182	10.3247565991212	16.84	10.65	26.79	0.345488565509597	0.470575891523874	0.595663217538151	0.341251496047187	0.464804751929772	0.588358007812356	0.339048714716662	0.462353430494408	0.58512965742638	0.380819242752454	20.5845839503866	0.0444878345704128	28.2783339129127	0.4670585707408	0.541136809467033	0.424654620709697	0.451354516730746	0.524643343681906	0.409403147006464	0.455451683507862	0.526477059229946	0.411287045813045	0.00516042035653664	0.00512658136236084	0.00578368463248214
221	9.08397597558638	0.24	0.381584026359919	0.276260844679279	0.486907208040559	0.298335864276283	8.96859552718423	6.82115172748745	11.116039326881	14.79	9.59	24.3	0.446413451297165	0.586953910795557	0.727494370293949	0.442668807767343	0.58203037375164	0.721391939735937	0.439735972723677	0.577439068642149	0.715929655680236	0.381584026359919	18.5547229521752	-0.228680886784537	26.9298030218169	0.4670585707408	0.541136809467033	0.424654620709697	0.451354516730746	0.524643343681906	0.409403147006464	0.455451683507862	0.526477059229946	0.411287045813045	0.00516042035653664	0.00512658136236084	0.00578368463248214
221	9.08397597558638	0.24	0.383005269962541	0.277738037022609	0.488272502902474	0.317159815281318	9.62539058551207	7.42031093894373	11.8304702320804	18.07	10.56	30.24	0.399710382191026	0.51849155396992	0.637272725748814	0.394046853029583	0.511145004651451	0.628243156273319	0.385952934184698	0.501032237632582	0.615422992525186	0.383005269962541	21.9845008908892	0.403537763772669	28.9104669933233	0.4670585707408	0.541136809467033	0.424654620709697	0.451354516730746	0.524643343681906	0.409403147006464	0.455451683507862	0.526477059229946	0.411287045813045	0.00516042035653664	0.00512658136236084	0.00578368463248214
221	9.08397597558638	0.24	0.386880269763735	0.278440964627599	0.495319574899871	0.325211219488292	9.93663395878845	7.70189952991637	12.1713683876605	15.33	10.23	23.88	0.48668946317878	0.627904197973782	0.769118932768784	0.482057404238595	0.621928130123848	0.761798856009101	0.482405960107519	0.622523694951369	0.763174412926434	0.386880269763735	19.2308120961915	-0.246507135383038	27.1921762900046	0.4670585707408	0.541136809467033	0.424654620709697	0.451354516730746	0.524643343681906	0.409403147006464	0.455451683507862	0.526477059229946	0.411287045813045	0.00516042035653664	0.00512658136236084	0.00578368463248214
221	9.08397597558638	0.24	0.390577274501331	0.283491735675935	0.497662813326726	0.34476942223334	10.0852371284062	7.91451475125269	12.2559595055596	15.13	10.21	22.74	0.506459995192794	0.645367316645955	0.784274638099116	0.501842708872118	0.639483642296066	0.777124575720014	0.504107129120652	0.642772444220042	0.780986746850763	0.390577274501331	18.9507989893864	0.0795707786978174	27.6061476084376	0.4670585707408	0.541136809467033	0.424654620709697	0.451354516730746	0.524643343681906	0.409403147006464	0.455451683507862	0.526477059229946	0.411287045813045	0.00516042035653664	0.00512658136236084	0.00578368463248214
221	9.08397597558638	0.24	0.390855957451854	0.28317718269557	0.498534732208139	0.323853273789327	9.05892207835454	7.01526363191625	11.1025805247928	15.88	9.23	22.56	0.428512881646014	0.55334553454865	0.678178187451286	0.423982792459547	0.547495757961281	0.671008723463015	0.422940961552215	0.545431582726936	0.668472690666126	0.390855957451854	18.6075179147004	-0.45818299533209	26.5759557382175	0.4670585707408	0.541136809467033	0.424654620709697	0.451354516730746	0.524643343681906	0.409403147006464	0.455451683507862	0.526477059229946	0.411287045813045	0.00516042035653664	0.00512658136236084	0.00578368463248214
221	9.08397597558638	0.24	0.391126670471727	0.283735876992419	0.498517463951035	0.375566265745114	10.4155062460417	8.31866410666773	12.5123483854156	16.27	10.27	23.33	0.49628777031614	0.621384432077097	0.746481093838054	0.490688329742864	0.614373569813943	0.738058809885021	0.492646236049486	0.616832361492115	0.741082767718037	0.391126670471727	19.4788289000659	-0.0529988114905337	27.448425565692	0.4670585707408	0.541136809467033	0.424654620709697	0.451354516730746	0.524643343681906	0.409403147006464	0.455451683507862	0.526477059229946	0.411287045813045	0.00516042035653664	0.00512658136236084	0.00578368463248214
221	9.08397597558638	0.24	0.39194850955623	0.282489832515447	0.501407186597013	0.294368696194358	9.49495792568588	7.19975222691569	11.7901636244561	15.11	10.07	22.25	0.461322829419043	0.608387721888123	0.755452614357203	0.457136344957393	0.602866629971751	0.74859691498611	0.459738956174452	0.607255300991712	0.753567644376274	0.39194850955623	18.8816178297943	-0.620869806519102	26.7651695565212	0.4670585707408	0.541136809467033	0.424654620709697	0.451354516730746	0.524643343681906	0.409403147006464	0.455451683507862	0.526477059229946	0.411287045813045	0.00516042035653664	0.00512658136236084	0.00578368463248214
221	9.08397597558638	0.24	0.392070643683595	0.284059540201791	0.500081747165399	0.31784445340291	9.41557763194507	7.26196882349062	11.5691864403995	16.22	9.71	23.74	0.434385179223684	0.563206408146081	0.692027637068477	0.429518192846009	0.556896068734489	0.684273944622969	0.428382809227891	0.555053952075849	0.681833675842755	0.392070643683595	18.8014800523751	-1.58270614164402	25.7764734638855	0.4670585707408	0.541136809467033	0.424654620709697	0.451354516730746	0.524643343681906	0.409403147006464	0.455451683507862	0.526477059229946	0.411287045813045	0.00516042035653664	0.00512658136236084	0.00578368463248214
221	9.08397597558638	0.24	0.392078382014482	0.283248492071303	0.500908271957662	0.299711455239607	9.55846587153545	7.27728093394093	11.83965080913	15.74	9.51	23.37	0.448255479026839	0.588768626208102	0.729281773389366	0.443631758456835	0.582695523401012	0.72175928834519	0.441945886353895	0.580661182978536	0.71948558877197	0.392078382014482	19.4202594309811	0.36055967968911	27.8190769502313	0.4670585707408	0.541136809467033	0.424654620709697	0.451354516730746	0.524643343681906	0.409403147006464	0.455451683507862	0.526477059229946	0.411287045813045	0.00516042035653664	0.00512658136236084	0.00578368463248214
221	9.08397597558638	0.24	0.392581160742999	0.284241920596714	0.500920400889285	0.266023991720456	8.63904332908701	6.39861196927548	10.8794746888986	17.63	10.56	26.02	0.352974438137869	0.476566086484923	0.600157734831976	0.348200926696922	0.470121161809344	0.592041396921765	0.346732076668774	0.468340968201974	0.589148441026809	0.392581160742999	20.1504423757212	0.675762724331434	28.6508426731109	0.4670585707408	0.541136809467033	0.424654620709697	0.451354516730746	0.524643343681906	0.409403147006464	0.455451683507862	0.526477059229946	0.411287045813045	0.00516042035653664	0.00512658136236084	0.00578368463248214
221	9.08397597558638	0.24	0.393025094554563	0.2847154867534	0.501334702355726	0.316645971002103	9.93143564835457	7.65354227663887	12.2093290200703	17.22	10.83	26.69	0.432005369436732	0.56058141070186	0.689157451966989	0.426438640216749	0.553357877986973	0.680277115757198	0.424948484978007	0.551337515200391	0.677807685150064	0.393025094554563	20.3447793178928	-0.908697167208045	27.2832317491691	0.4670585707408	0.541136809467033	0.424654620709697	0.451354516730746	0.524643343681906	0.409403147006464	0.455451683507862	0.526477059229946	0.411287045813045	0.00516042035653664	0.00512658136236084	0.00578368463248214
221	9.08397597558638	0.24	0.396122051119357	0.286368543230555	0.505875559008159	0.284147973648294	9.65432919092331	7.26185692292535	12.0468014589213	17.32	11.56	26.04	0.407581213396363	0.541861847173287	0.676142480950211	0.402264471605771	0.534793465626486	0.6673224596472	0.404158742288916	0.53713717287955	0.669949018732855	0.396122051119357	21.0284006840987	0.643776954045994	29.2372327372173	0.4670585707408	0.541136809467033	0.424654620709697	0.451354516730746	0.524643343681906	0.409403147006464	0.455451683507862	0.526477059229946	0.411287045813045	0.00516042035653664	0.00512658136236084	0.00578368463248214
221	9.08397597558638	0.24	0.397834750053503	0.288428209990522	0.507241290116483	0.325355190084969	10.4838588997471	8.1268275924422	12.8408902070521	16.94	10.6	23.06	0.46624893132763	0.601475539205803	0.736702147083977	0.460456208571697	0.594002747722563	0.72754928687343	0.464079883565337	0.598237272076847	0.732706536543944	0.397834750053503	19.6449455745588	0.765621417600491	28.4598512587606	0.4670585707408	0.541136809467033	0.424654620709697	0.451354516730746	0.524643343681906	0.409403147006464	0.455451683507862	0.526477059229946	0.411287045813045	0.00516042035653664	0.00512658136236084	0.00578368463248214
221	9.08397597558638	0.24	0.398021722203135	0.288163285260134	0.507880159146135	0.376772825718918	10.8915808887759	8.7045254732594	13.0786363042924	15.99	9.99	25.79	0.52807280898145	0.660753734577895	0.79343466017434	0.522380314852795	0.653630972923443	0.784881630994092	0.517586172947673	0.647535574067376	0.77785823185147	0.398021722203135	19.8449949241644	-0.301397151123912	27.2467593191407	0.4670585707408	0.541136809467033	0.424654620709697	0.451354516730746	0.524643343681906	0.409403147006464	0.455451683507862	0.526477059229946	0.411287045813045	0.00516042035653664	0.00512658136236084	0.00578368463248214
221	9.08397597558638	0.24	0.398106273213816	0.288099266806659	0.508113279620973	0.25311488083471	8.65031922216761	6.33033164078747	10.9703068035478	17.41	11.51	24.87	0.353453936495012	0.482990395213049	0.612526853931087	0.348791980225554	0.476619890124381	0.604447800023209	0.351938895715768	0.48019980434095	0.610243529569781	0.398106273213816	20.3336663098978	0.480863049667145	28.8926096554738	0.4670585707408	0.541136809467033	0.424654620709697	0.451354516730746	0.524643343681906	0.409403147006464	0.455451683507862	0.526477059229946	0.411287045813045	0.00516042035653664	0.00512658136236084	0.00578368463248214
221	9.08397597558638	0.24	0.401632306399269	0.290481292672876	0.512783320125663	0.278308499827502	8.77005563086864	6.56509738551361	10.9750138762237	16.12	10.79	23.99	0.395245006072672	0.527992273005583	0.660739539938494	0.390893050609932	0.522178666706992	0.653464282804051	0.393145609524879	0.524828537965796	0.657095723824208	0.401632306399269	19.2951997695043	0.0684502844419931	27.8455892721123	0.4670585707408	0.541136809467033	0.424654620709697	0.451354516730746	0.524643343681906	0.409403147006464	0.455451683507862	0.526477059229946	0.411287045813045	0.00516042035653664	0.00512658136236084	0.00578368463248214
221	9.08397597558638	0.24	0.403473485178987	0.292527046611442	0.514419923746532	0.297359509741972	9.77132280960569	7.42620592831807	12.1164396908933	17.04	11.9	24.67	0.42346507044762	0.557190837673588	0.690916604899556	0.41813033678257	0.550171451832737	0.682212566882904	0.422893259874886	0.556422559702298	0.690554146845892	0.403473485178987	20.4334085803001	0.598538066945726	29.0855107529772	0.4670585707408	0.541136809467033	0.424654620709697	0.451354516730746	0.524643343681906	0.409403147006464	0.455451683507862	0.526477059229946	0.411287045813045	0.00516042035653664	0.00512658136236084	0.00578368463248214
221	9.08397597558638	0.24	0.410040982383242	0.29729713160367	0.522784833162815	0.267018511428177	9.14387201918946	6.77854377041426	11.5092002679647	16.58	10.5	25.05	0.396893672072365	0.535387107551872	0.67388054303138	0.392196164835031	0.529050436071655	0.665904707308278	0.391884108902667	0.528446396764512	0.665167069701664	0.410040982383242	20.2381025691439	0.753035601606385	28.7286318406517	0.4670585707408	0.541136809467033	0.424654620709697	0.451354516730746	0.524643343681906	0.409403147006464	0.455451683507862	0.526477059229946	0.411287045813045	0.00516042035653664	0.00512658136236084	0.00578368463248214
221	9.08397597558638	0.24	0.410209982099284	0.295124991650229	0.525294972548338	0.273093494024274	9.10136123789225	6.78303038682262	11.4196920889619	15.81	10.44	23.07	0.416129788128387	0.558356266686006	0.700582745243625	0.411785873243196	0.552527671456124	0.693269469669052	0.414428750016636	0.556049874289018	0.697086853548211	0.410209982099284	18.8933341042352	2.00962691360743	29.4232411312378	0.4670585707408	0.541136809467033	0.424654620709697	0.451354516730746	0.524643343681906	0.409403147006464	0.455451683507862	0.526477059229946	0.411287045813045	0.00516042035653664	0.00512658136236084	0.00578368463248214
221	9.08397597558638	0.24	0.41103335314267	0.298084468771326	0.523982237514014	0.328532977282759	10.3863306014556	8.06802618131505	12.7046350215962	17.97	11.3	27.12	0.437019351028183	0.562594537623632	0.688169724219081	0.430892346030222	0.554706970320867	0.678521594611512	0.430672489157849	0.553760490611764	0.677572689991145	0.41103335314267	20.2921894136551	-0.0582538081125514	28.1606314170798	0.4670585707408	0.541136809467033	0.424654620709697	0.451354516730746	0.524643343681906	0.409403147006464	0.455451683507862	0.526477059229946	0.411287045813045	0.00516042035653664	0.00512658136236084	0.00578368463248214
221	9.08397597558638	0.24	0.41110586562188	0.296231148572822	0.525980582670939	0.298063370753508	9.12730707782928	6.94043805745769	11.3141760982009	16.63	10.07	24.19	0.405371646927386	0.53310057254613	0.660829498164873	0.400544624749412	0.526752599503921	0.65296057425843	0.399725279351335	0.526241946701371	0.652144796401982	0.41110586562188	18.8092071109676	-1.08225779938756	26.5105625408158	0.4670585707408	0.541136809467033	0.424654620709697	0.451354516730746	0.524643343681906	0.409403147006464	0.455451683507862	0.526477059229946	0.411287045813045	0.00516042035653664	0.00512658136236084	0.00578368463248214
221	9.08397597558638	0.24	0.412246319518909	0.297949816752553	0.526542822285265	0.271939473032958	8.48167081277192	6.31489244385319	10.6484491816906	16.84	12.28	26.36	0.364248532663641	0.489230208678441	0.61421188469324	0.359779241422242	0.48322740539826	0.606675569374277	0.363205762708602	0.487204836896668	0.612299317082044	0.412246319518909	19.8835277702723	0.797892591258085	28.8677952716036	0.4670585707408	0.541136809467033	0.424654620709697	0.451354516730746	0.524643343681906	0.409403147006464	0.455451683507862	0.526477059229946	0.411287045813045	0.00516042035653664	0.00512658136236084	0.00578368463248214
221	9.08397597558638	0.24	0.412381222997403	0.296759639925085	0.528002806069721	0.332511117168894	10.2744894121227	8.00167149766032	12.547307326585	15.99	10.74	24.64	0.485326547668981	0.623180103920166	0.761033660171352	0.480091617562913	0.616458229126416	0.752824840689919	0.481371245048309	0.618478104835522	0.755460892469894	0.412381222997403	19.2768451708913	1.06794682774707	28.7853432213616	0.4670585707408	0.541136809467033	0.424654620709697	0.451354516730746	0.524643343681906	0.409403147006464	0.455451683507862	0.526477059229946	0.411287045813045	0.00516042035653664	0.00512658136236084	0.00578368463248214
221	9.08397597558638	0.24	0.412404714449338	0.298432067190357	0.526377361708318	0.284425037035145	9.09644049228517	6.84375479817005	11.3491261864003	17.68	12.14	25.96	0.376570876732691	0.500522691467921	0.624474506203152	0.371451975281541	0.493718855882125	0.615985736482708	0.374306855234111	0.498396783146263	0.621455623361985	0.412404714449338	20.5457206625676	-0.646726020981645	27.7856146750821	0.4670585707408	0.541136809467033	0.424654620709697	0.451354516730746	0.524643343681906	0.409403147006464	0.455451683507862	0.526477059229946	0.411287045813045	0.00516042035653664	0.00512658136236084	0.00578368463248214
221	9.08397597558638	0.24	0.412688637746105	0.297216998595686	0.528160276896525	0.318070112052718	9.05845484250961	6.98760782466502	11.1293018603542	15.6	9.93	25.34	0.434123781855924	0.56278067869241	0.691437575528896	0.429761114425581	0.557125091415295	0.684489068405008	0.426250288219035	0.553102521003132	0.679055979045797	0.412688637746105	19.0940701943772	0.109514967807926	27.5605431127907	0.4670585707408	0.541136809467033	0.424654620709697	0.451354516730746	0.524643343681906	0.409403147006464	0.455451683507862	0.526477059229946	0.411287045813045	0.00516042035653664	0.00512658136236084	0.00578368463248214
221	9.08397597558638	0.24	0.412769291861846	0.296502222581786	0.529036361141907	0.332427426739342	10.9085665453054	8.49502951891979	13.3221035716909	15.62	11.2	25.05	0.527155926993568	0.676927077952366	0.826698228911165	0.52183909148663	0.670099667428518	0.818360243370406	0.524338815991819	0.673596449182185	0.821710540311565	0.412769291861846	19.6918573376358	-0.295184680785923	27.6889451552662	0.4670585707408	0.541136809467033	0.424654620709697	0.451354516730746	0.524643343681906	0.409403147006464	0.455451683507862	0.526477059229946	0.411287045813045	0.00516042035653664	0.00512658136236084	0.00578368463248214
221	9.08397597558638	0.24	0.416159566730041	0.300256547694869	0.532062585765213	0.352924972798295	9.93989200699861	7.83851850194784	12.0412655120494	16.12	10.67	23.54	0.471792668874232	0.598272259884082	0.724751850893931	0.466594335990192	0.591680342358985	0.716766348727777	0.46934214720358	0.595716555731404	0.720684468836416	0.416159566730041	18.816368692321	-0.310652904593264	27.1983664760685	0.4670585707408	0.541136809467033	0.424654620709697	0.451354516730746	0.524643343681906	0.409403147006464	0.455451683507862	0.526477059229946	0.411287045813045	0.00516042035653664	0.00512658136236084	0.00578368463248214
221	9.08397597558638	0.24	0.41720711775104	0.302322195366097	0.532092040135984	0.24274409119133	8.29340443322572	6.00640894484121	10.5803999216102	17.69	11.32	26.04	0.330239478259553	0.455981199111697	0.581722919963842	0.32574334071595	0.449773115816181	0.573802890916412	0.326370414525594	0.451040322814938	0.575075936473517	0.41720711775104	20.5756694034783	-0.2388570138666	28.0829814024061	0.4670585707408	0.541136809467033	0.424654620709697	0.451354516730746	0.524643343681906	0.409403147006464	0.455451683507862	0.526477059229946	0.411287045813045	0.00516042035653664	0.00512658136236084	0.00578368463248214
221	9.08397597558638	0.24	0.417297918831799	0.302099369268788	0.53249646839481	0.285764450496374	9.33054514058426	7.02746468099254	11.633625600176	14.41	9.2	23.77	0.471535564984276	0.626069866473564	0.780604167962852	0.467971193257909	0.62133735869154	0.774703524125172	0.46357591368134	0.615788989786039	0.768057669552682	0.417297918831799	18.5264780417241	-0.710231426543357	26.4053445386221	0.4670585707408	0.541136809467033	0.424654620709697	0.451354516730746	0.524643343681906	0.409403147006464	0.455451683507862	0.526477059229946	0.411287045813045	0.00516042035653664	0.00512658136236084	0.00578368463248214
221	9.08397597558638	0.24	0.417469712794833	0.300532950885248	0.534406474704418	0.317982534585692	10.1949401517637	7.86381142087588	12.5260688826516	15.26	9.67	23.49	0.499204442563502	0.647187367936986	0.79517029331047	0.494525829659962	0.641121838641836	0.78771784762371	0.493019083016911	0.639728502269075	0.786116280541505	0.417469712794833	19.2466860296592	1.69594625801333	29.0972666486939	0.4670585707408	0.541136809467033	0.424654620709697	0.451354516730746	0.524643343681906	0.409403147006464	0.455451683507862	0.526477059229946	0.411287045813045	0.00516042035653664	0.00512658136236084	0.00578368463248214
221	9.08397597558638	0.24	0.419102783220338	0.303993713432799	0.534211853007878	0.301835939648685	9.36457193716241	7.14092075830978	11.588223116015	16.65	10.84	24.5	0.416394054878602	0.546057324131458	0.675720593384314	0.411415791819114	0.539528851946909	0.667641912074704	0.413230089158845	0.540925964193334	0.670275110219707	0.419102783220338	19.2986315277412	-0.320151711866365	27.506118875602	0.4670585707408	0.541136809467033	0.424654620709697	0.451354516730746	0.524643343681906	0.409403147006464	0.455451683507862	0.526477059229946	0.411287045813045	0.00516042035653664	0.00512658136236084	0.00578368463248214
221	9.08397597558638	0.24	0.419324247719217	0.303457411301357	0.535191084137078	0.262804869608968	8.50754547700532	6.28288230366274	10.7322086503479	13.94	8.88	20.29	0.435129744846706	0.589201884384016	0.743274023921326	0.432311950300874	0.585386356082689	0.738460761864505	0.433859822705503	0.587255110865853	0.740221833170902	0.419324247719217	17.2284214527821	-0.0716954037875734	26.2493363253646	0.4670585707408	0.541136809467033	0.424654620709697	0.451354516730746	0.524643343681906	0.409403147006464	0.455451683507862	0.526477059229946	0.411287045813045	0.00516042035653664	0.00512658136236084	0.00578368463248214
221	9.08397597558638	0.24	0.421957130275899	0.304084909746238	0.539829350805561	0.298451345965925	10.2590146675431	7.80326983290752	12.7147595021787	16.28	10.4	25.2	0.465048985411274	0.611403227700847	0.75775746999042	0.459787403734057	0.604485788632752	0.749184173531446	0.4585777439772	0.603354261029065	0.747061919343069	0.421957130275899	19.9537218333215	-0.309366846006347	27.7423560582464	0.4670585707408	0.541136809467033	0.424654620709697	0.451354516730746	0.524643343681906	0.409403147006464	0.455451683507862	0.526477059229946	0.411287045813045	0.00516042035653664	0.00512658136236084	0.00578368463248214
221	9.08397597558638	0.24	0.425126084765512	0.306476661161826	0.543775508369199	0.256920865792505	9.54464568024074	7.01031595594811	12.0789754045334	16.95	11.21	25.05	0.401740820372897	0.546975886656731	0.692210952940564	0.396736638093385	0.5401626207387	0.683588603384015	0.398669315642758	0.542717138157989	0.686829087244009	0.425126084765512	20.2501994286356	-1.00904460994561	27.272873617438	0.4670585707408	0.541136809467033	0.424654620709697	0.451354516730746	0.524643343681906	0.409403147006464	0.455451683507862	0.526477059229946	0.411287045813045	0.00516042035653664	0.00512658136236084	0.00578368463248214
221	9.08397597558638	0.24	0.425207748414805	0.307009958859032	0.543405537970578	0.283416227793284	9.67165341713309	7.27056963411752	12.0727372001487	17.26	10.94	25.03	0.409458771289462	0.544681300614145	0.679903829938828	0.40415649044704	0.537627957450005	0.67109942445297	0.405104427010746	0.538641559119145	0.673277380039175	0.425207748414805	19.8129683164204	-0.564646058708888	27.5136352219215	0.4670585707408	0.541136809467033	0.424654620709697	0.451354516730746	0.524643343681906	0.409403147006464	0.455451683507862	0.526477059229946	0.411287045813045	0.00516042035653664	0.00512658136236084	0.00578368463248214
221	9.08397597558638	0.24	0.425306472913077	0.307223266087331	0.543389679738823	0.290469096586318	10.0987788218171	7.63449904474097	12.5630585988933	18.09	12.3	25.53	0.410865910675226	0.543486079835426	0.676106248995626	0.405034089524905	0.535771851098171	0.666509612671437	0.409961713352731	0.54183154115078	0.673845559963597	0.425306472913077	20.8446357418376	-0.348118376657975	28.1461236806261	0.4670585707408	0.541136809467033	0.424654620709697	0.451354516730746	0.524643343681906	0.409403147006464	0.455451683507862	0.526477059229946	0.411287045813045	0.00516042035653664	0.00512658136236084	0.00578368463248214
221	9.08397597558638	0.24	0.426085024971859	0.306130392999166	0.546039656944552	0.26723073497136	9.61261257746452	7.12737838500448	12.0978467699246	15.01	10.47	22.88	0.45982326954464	0.620158311439627	0.780493353334613	0.45575177803899	0.614667138059721	0.773582498080451	0.458871835949378	0.619575806696471	0.779373654905001	0.426085024971859	18.2379762419802	0.220060616375498	27.3690320123312	0.4670585707408	0.541136809467033	0.424654620709697	0.451354516730746	0.524643343681906	0.409403147006464	0.455451683507862	0.526477059229946	0.411287045813045	0.00516042035653664	0.00512658136236084	0.00578368463248214
221	9.08397597558638	0.24	0.427191379308651	0.307702909218264	0.546679849399038	0.271271853876126	9.28783914965371	6.91110530094585	11.6645729983616	15.31	10.45	23.14	0.437361538319953	0.587770471042437	0.738179403764922	0.433219322800399	0.58220374476733	0.73118816673426	0.43595062780141	0.585360034677687	0.735733303846234	0.427191379308651	18.8057686775092	-0.70299799324591	26.628562955937	0.4670585707408	0.541136809467033	0.424654620709697	0.451354516730746	0.524643343681906	0.409403147006464	0.455451683507862	0.526477059229946	0.411287045813045	0.00516042035653664	0.00512658136236084	0.00578368463248214
221	9.08397597558638	0.24	0.427355020017275	0.308359871527473	0.546350168507078	0.355369411020796	10.7694036162424	8.50479816204226	13.0340090704426	17.37	10.64	25.58	0.476013686382999	0.602763689136504	0.729513691890009	0.46976721431403	0.594853944824341	0.719940675334651	0.468864733498341	0.593943895481349	0.719332995370004	0.427355020017275	20.1479637668978	0.524104551724795	28.6629059861294	0.4670585707408	0.541136809467033	0.424654620709697	0.451354516730746	0.524643343681906	0.409403147006464	0.455451683507862	0.526477059229946	0.411287045813045	0.00516042035653664	0.00512658136236084	0.00578368463248214
221	9.08397597558638	0.24	0.429485932679571	0.309709648224267	0.549262217134874	0.320719785809037	9.93105152494405	7.67451533798989	12.1875877118982	16.61	10.67	25.05	0.448789623258286	0.580747145083644	0.712704666909003	0.443461423348876	0.57385229563646	0.704243167924044	0.443535941870148	0.574316195604485	0.704822897386619	0.429485932679571	19.7408855480664	0.132586933286079	27.9939175267466	0.4670585707408	0.541136809467033	0.424654620709697	0.451354516730746	0.524643343681906	0.409403147006464	0.455451683507862	0.526477059229946	0.411287045813045	0.00516042035653664	0.00512658136236084	0.00578368463248214
221	9.08397597558638	0.24	0.432167098430866	0.311561220425375	0.552772976436356	0.292094846634977	8.83064524561312	6.68428068365148	10.9770098075748	15.94	10.23	23.84	0.406696317595101	0.537289062705494	0.667881807815887	0.402348244494549	0.531544795989274	0.660741347484	0.402477776157946	0.53253815122344	0.661416344819186	0.432167098430866	18.6309084395513	-0.474217389504071	26.6450580962589	0.4670585707408	0.541136809467033	0.424654620709697	0.451354516730746	0.524643343681906	0.409403147006464	0.455451683507862	0.526477059229946	0.411287045813045	0.00516042035653664	0.00512658136236084	0.00578368463248214
221	9.08397597558638	0.24	0.432220382842503	0.310575502215923	0.553865263469083	0.291469754993379	9.23783970462842	6.98910442980065	11.4865749794562	17.39	10.37	25.78	0.39078394151223	0.516518167254777	0.642252392997323	0.385644856821374	0.509725588737818	0.633806320654262	0.383946191131192	0.507418999193754	0.631174656651021	0.432220382842503	19.6897732796305	1.86011158508376	29.7443743880721	0.4670585707408	0.541136809467033	0.424654620709697	0.451354516730746	0.524643343681906	0.409403147006464	0.455451683507862	0.526477059229946	0.411287045813045	0.00516042035653664	0.00512658136236084	0.00578368463248214
221	9.08397597558638	0.24	0.432378537944654	0.312909345930949	0.551847729958359	0.294770332539358	9.06389321747188	6.87500469920666	11.2527817357371	16.47	11.29	23.75	0.405215365998081	0.534229279568233	0.663243193138385	0.4004979996325	0.528009981273026	0.655521962913552	0.404951827281104	0.533371479311804	0.662097919156878	0.432378537944654	19.3296965800732	0.383931002584152	28.0892635137105	0.4670585707408	0.541136809467033	0.424654620709697	0.451354516730746	0.524643343681906	0.409403147006464	0.455451683507862	0.526477059229946	0.411287045813045	0.00516042035653664	0.00512658136236084	0.00578368463248214
221	9.08397597558638	0.24	0.432953367461167	0.31407673023314	0.551830004689195	0.323451613548346	10.5819488411892	8.19251016278075	12.9713875195976	16.13	10.15	22.65	0.49273891699452	0.636451821004413	0.780164725014305	0.487298974110053	0.629425256964987	0.771551539819921	0.490095280012952	0.632315880611536	0.776634201621838	0.432953367461167	18.2710856591919	0.162654223591517	27.238983334158	0.4670585707408	0.541136809467033	0.424654620709697	0.451354516730746	0.524643343681906	0.409403147006464	0.455451683507862	0.526477059229946	0.411287045813045	0.00516042035653664	0.00512658136236084	0.00578368463248214
221	9.08397597558638	0.24	0.436569205888731	0.316069538834899	0.557068872942563	0.276809254946792	9.58215451225991	7.16399604487958	12.0003129796402	16.22	10.64	24.69	0.428606215044128	0.573279347411584	0.71795247977904	0.423806410275866	0.566859400969675	0.709912391663485	0.424420740393499	0.567501053456577	0.710810992842605	0.436569205888731	18.9799224232028	0.141240398275014	27.8701443652924	0.4670585707408	0.541136809467033	0.424654620709697	0.451354516730746	0.524643343681906	0.409403147006464	0.455451683507862	0.526477059229946	0.411287045813045	0.00516042035653664	0.00512658136236084	0.00578368463248214
221	9.08397597558638	0.24	0.438197082040035	0.318095918720414	0.558298245359655	0.30910782525174	9.93407462215267	7.61527609106403	12.2528731532413	18.5	11.3	27.11	0.400963123634894	0.523053602166106	0.645144080697318	0.395039734454005	0.515326582234675	0.635613430015344	0.394502879160435	0.514359045208855	0.634807020383631	0.438197082040035	20.7211615722448	-0.518777528639379	28.0346257456706	0.4670585707408	0.541136809467033	0.424654620709697	0.451354516730746	0.524643343681906	0.409403147006464	0.455451683507862	0.526477059229946	0.411287045813045	0.00516042035653664	0.00512658136236084	0.00578368463248214
221	9.08397597558638	0.24	0.441636449077782	0.319649474218554	0.563623423937009	0.315499648257966	9.50029017457118	7.3155000195767	11.6850803295657	14.87	9.55	22.1	0.476118202276682	0.618311949548103	0.760505696819525	0.472038014257764	0.61301320441205	0.753988394566337	0.473072196828184	0.614124857955535	0.755572671702171	0.441636449077782	18.0819631450832	0.10659379280106	26.9543677064191	0.4670585707408	0.541136809467033	0.424654620709697	0.451354516730746	0.524643343681906	0.409403147006464	0.455451683507862	0.526477059229946	0.411287045813045	0.00516042035653664	0.00512658136236084	0.00578368463248214
221	9.08397597558638	0.24	0.442433008835015	0.320339850077461	0.564526167592568	0.261085732255913	8.84247903001671	6.51992964817646	11.165028411857	15.96	10.27	23.51	0.396285073492778	0.537450960571113	0.678616847649448	0.392035811416397	0.531688013295454	0.671340215174512	0.39316437044537	0.533426312974245	0.673373433073338	0.442433008835015	18.5980962691332	2.08178694068028	29.6430723687117	0.4670585707408	0.541136809467033	0.424654620709697	0.451354516730746	0.524643343681906	0.409403147006464	0.455451683507862	0.526477059229946	0.411287045813045	0.00516042035653664	0.00512658136236084	0.00578368463248214
221	9.08397597558638	0.24	0.44261157912267	0.320139992357262	0.565083165888077	0.286567989705564	9.10023569475728	6.85841662398788	11.3420547655267	15.46	9.35	24.61	0.429786533703153	0.570271386175614	0.710756238648074	0.425583086632192	0.564693953194597	0.703804819757002	0.420851331428181	0.558821919193687	0.696116472857516	0.44261157912267	18.6425043504264	-1.10449495026199	26.0487449827494	0.4670585707408	0.541136809467033	0.424654620709697	0.451354516730746	0.524643343681906	0.409403147006464	0.455451683507862	0.526477059229946	0.411287045813045	0.00516042035653664	0.00512658136236084	0.00578368463248214
221	9.08397597558638	0.24	0.443199413859015	0.318865797049444	0.567533030668586	0.271075029418841	9.28394449949427	6.9070240104824	11.6608649885061	16.69	10.82	26.62	0.401939241765893	0.540258960597234	0.678578679428576	0.397110107692328	0.533767972198822	0.670425836705317	0.395658422841978	0.531352853782993	0.668197776246683	0.443199413859015	19.6724495957733	-0.0320164099728508	27.8334265572674	0.4670585707408	0.541136809467033	0.424654620709697	0.451354516730746	0.524643343681906	0.409403147006464	0.455451683507862	0.526477059229946	0.411287045813045	0.00516042035653664	0.00512658136236084	0.00578368463248214
221	9.08397597558638	0.24	0.445950900078807	0.321479923933293	0.570421876224322	0.285965075071458	9.48253385960282	7.14308749402924	11.8219802251764	15.49	10.42	24.71	0.446748716112539	0.593064249991658	0.739379783870777	0.442351938125447	0.587227474763775	0.732103011402102	0.442482112042351	0.586694813029167	0.731686271837521	0.445950900078807	18.6826676753496	-0.113295066821412	27.5133854767748	0.4670585707408	0.541136809467033	0.424654620709697	0.451354516730746	0.524643343681906	0.409403147006464	0.455451683507862	0.526477059229946	0.411287045813045	0.00516042035653664	0.00512658136236084	0.00578368463248214
221	9.08397597558638	0.24	0.452737849592867	0.325410451541446	0.580065247644287	0.295239052045654	10.4520143915057	7.93074370232774	12.9732850806836	17.34	11.99	25.76	0.444776342321563	0.586175635657193	0.727574928992822	0.438964710702837	0.578516422398388	0.718068134093938	0.442437962016588	0.583541941867007	0.724842885463417	0.452737849592867	20.2341969066122	-0.497991321126901	27.907005914689	0.4670585707408	0.541136809467033	0.424654620709697	0.451354516730746	0.524643343681906	0.409403147006464	0.455451683507862	0.526477059229946	0.411287045813045	0.00516042035653664	0.00512658136236084	0.00578368463248214
221	9.08397597558638	0.24	0.459093839946257	0.332802785547758	0.585384894344756	0.301312148906601	10.696304382007	8.15326849428291	13.2393402697311	15.96	10.44	23.93	0.495372495377173	0.649881087166947	0.80438967895672	0.490055041894416	0.642905099435325	0.795755156976234	0.491325326189579	0.644751032936212	0.797462064389127	0.459093839946257	18.8870725058234	0.749421441465441	28.2731090884261	0.4670585707408	0.541136809467033	0.424654620709697	0.451354516730746	0.524643343681906	0.409403147006464	0.455451683507862	0.526477059229946	0.411287045813045	0.00516042035653664	0.00512658136236084	0.00578368463248214
221	9.08397597558638	0.24	0.462236490031481	0.333323404491688	0.591149575571274	0.277820167491917	8.9055573476065	6.66380641096442	11.1473082842486	15.04	10.62	22.64	0.428917093288705	0.573207793876839	0.717498494464972	0.425087059296286	0.56808930974641	0.711091560196534	0.429650036566554	0.57386157570647	0.718193502932925	0.462236490031481	17.8111622060205	0.434486115116092	27.5640390436129	0.4670585707408	0.541136809467033	0.424654620709697	0.451354516730746	0.524643343681906	0.409403147006464	0.455451683507862	0.526477059229946	0.411287045813045	0.00516042035653664	0.00512658136236084	0.00578368463248214
221	9.08397597558638	0.24	0.474601433686812	0.342564924679299	0.606637942694325	0.330374393697528	9.64518815064916	7.50126604514141	11.7891102561569	14.48	9.24	20.86	0.500913292715839	0.644078336420927	0.787243380126015	0.497045981070613	0.639105716035124	0.781165450999635	0.499463976575418	0.642150764201801	0.784590368928962	0.474601433686812	16.9838327430733	0.779171207714656	27.1523197521933	0.4670585707408	0.541136809467033	0.424654620709697	0.451354516730746	0.524643343681906	0.409403147006464	0.455451683507862	0.526477059229946	0.411287045813045	0.00516042035653664	0.00512658136236084	0.00578368463248214
221	9.08397597558638	0.24	0.475119151010652	0.343662563707939	0.606575738313364	0.274514664104117	9.19697076733012	6.86264312652534	11.5312984081349	14.83	10.22	24.52	0.447833534088552	0.600164083386909	0.752494632685265	0.44403461374824	0.595072960524608	0.746111307300975	0.443171021582386	0.593916963551449	0.744949732332594	0.475119151010652	18.1192546505456	1.09605220038237	28.055136077562	0.4670585707408	0.541136809467033	0.424654620709697	0.451354516730746	0.524643343681906	0.409403147006464	0.455451683507862	0.526477059229946	0.411287045813045	0.00516042035653664	0.00512658136236084	0.00578368463248214
221	9.08397597558638	0.24	0.477653283360948	0.346190176959863	0.609116389762033	0.286130303289252	10.0003562370069	7.5341551873475	12.4665572866663	15.59	11	22.68	0.468487256811497	0.621840052947269	0.775192849083041	0.463791938797193	0.615607787799887	0.767423636802581	0.469533082043591	0.623248816576636	0.777016720350427	0.477653283360948	18.4633289891347	-0.489656609998493	27.0654456296234	0.4670585707408	0.541136809467033	0.424654620709697	0.451354516730746	0.524643343681906	0.409403147006464	0.455451683507862	0.526477059229946	0.411287045813045	0.00516042035653664	0.00512658136236084	0.00578368463248214
221	9.08397597558638	0.24	0.479991020640063	0.345425307664513	0.614556733615613	0.363084172756696	10.8482445698525	8.60497073522939	13.0915184044756	15.12	10.1	22.06	0.551161981910262	0.69484721811872	0.838532454327179	0.546153797256245	0.688533424190831	0.830913051125417	0.550496961383388	0.693299726051304	0.836579893209563	0.479991020640063	17.905764979318	-0.647259027974041	26.2783974712978	0.4670585707408	0.541136809467033	0.424654620709697	0.451354516730746	0.524643343681906	0.409403147006464	0.455451683507862	0.526477059229946	0.411287045813045	0.00516042035653664	0.00512658136236084	0.00578368463248214
221	9.08397597558638	0.24	0.487053314673127	0.352023553847602	0.622083075498651	0.287910793659366	10.4543553008792	7.88738440001864	13.0213262017397	15.89	10.82	21.7	0.481490303073081	0.638192643716221	0.794894984359362	0.476391177553716	0.631433993801417	0.786476810049118	0.48321319012815	0.641047068638454	0.797779809921468	0.487053314673127	18.1023235298714	0.253702529136277	27.4656562035077	0.4670585707408	0.541136809467033	0.424654620709697	0.451354516730746	0.524643343681906	0.409403147006464	0.455451683507862	0.526477059229946	0.411287045813045	0.00516042035653664	0.00512658136236084	0.00578368463248214
221	9.08397597558638	0.25	0.259754037320174	0.189576238978643	0.329931835661705	0.289141421655292	8.76196838785396	6.61698668546873	10.9069500902392	16.27	9.67	25.73	0.394802580330285	0.522782936210803	0.650763292091321	0.390349237548829	0.516885984845147	0.643422732141466	0.385704103376522	0.510548591218853	0.635912577939723	0.259754037320174	21.1464985707615	-0.359802485944257	27.4999672745718	0.4670585707408	0.541136809467033	0.424654620709697	0.451354516730746	0.524643343681906	0.409403147006464	0.455451683507862	0.526477059229946	0.411287045813045	0.00516042035653664	0.00512658136236084	0.00578368463248214
221	9.08397597558638	0.25	0.280848609360414	0.205060003582103	0.356637215138726	0.279459636709054	8.33124574404588	6.24259887908754	10.4198926090042	18.84	11.51	27.6	0.32286605147225	0.430890478360873	0.538914905249495	0.317946789916069	0.424325331745242	0.530703873574416	0.3171282331401	0.423665654717633	0.530154443891572	0.280848609360414	23.728093920246	0.0265708538680346	29.1230841225974	0.4670585707408	0.541136809467033	0.424654620709697	0.451354516730746	0.524643343681906	0.409403147006464	0.455451683507862	0.526477059229946	0.411287045813045	0.00516042035653664	0.00512658136236084	0.00578368463248214
221	9.08397597558638	0.25	0.289238862800919	0.211608576700203	0.366869148901636	0.384687871989863	9.69852285564647	7.78345332979622	11.6135923814967	14.14	9.7	23.16	0.532019752863219	0.662919852431929	0.793819952000639	0.528332994888722	0.658325990946049	0.788318987003376	0.527557215317767	0.657957008779252	0.787137618176513	0.289238862800919	20.3146373883361	-0.528988608514943	26.8506282913029	0.4670585707408	0.541136809467033	0.424654620709697	0.451354516730746	0.524643343681906	0.409403147006464	0.455451683507862	0.526477059229946	0.411287045813045	0.00516042035653664	0.00512658136236084	0.00578368463248214
221	9.08397597558638	0.25	0.292838423639692	0.213567886167955	0.372108961111429	0.352500665570046	9.20985330661722	7.26100575905954	11.1587008541749	15.89	11.17	24.52	0.443156198583666	0.562098931787975	0.681041664992283	0.438460101531413	0.556142406424952	0.673824711318491	0.441339220954338	0.560074983611275	0.679176312937696	0.292838423639692	21.1524784109592	1.11119905807822	29.0803093151866	0.4670585707408	0.541136809467033	0.424654620709697	0.451354516730746	0.524643343681906	0.409403147006464	0.455451683507862	0.526477059229946	0.411287045813045	0.00516042035653664	0.00512658136236084	0.00578368463248214
221	9.08397597558638	0.25	0.313509974326263	0.228015482907401	0.399004465745125	0.364598494766913	9.62977958939207	7.64497163192428	11.6145875468599	15.76	9.84	24.2	0.470284639346643	0.592381193708237	0.71447774806983	0.465414644196744	0.586246837408064	0.707079030619384	0.463365259380678	0.583661082730201	0.704541400778536	0.313509974326263	19.4456733753221	0.332563189326278	27.6722159861063	0.4670585707408	0.541136809467033	0.424654620709697	0.451354516730746	0.524643343681906	0.409403147006464	0.455451683507862	0.526477059229946	0.411287045813045	0.00516042035653664	0.00512658136236084	0.00578368463248214
221	9.08397597558638	0.25	0.314757398099391	0.229926223955706	0.399588572243077	0.404599883213382	10.3648277383574	8.40174261752875	12.327912859186	15.98	10.47	26.66	0.509922873420511	0.629067442726113	0.748212012031715	0.504432666682935	0.6222944374493	0.740156208215666	0.501079544352977	0.617562964274399	0.734888420813369	0.314757398099391	22.0567594824905	-0.175183881795596	28.2538274425108	0.4670585707408	0.541136809467033	0.424654620709697	0.451354516730746	0.524643343681906	0.409403147006464	0.455451683507862	0.526477059229946	0.411287045813045	0.00516042035653664	0.00512658136236084	0.00578368463248214
221	9.08397597558638	0.25	0.315670954825347	0.230053982531058	0.401287927119636	0.382476439906396	10.5479499109482	8.45538980179562	12.6405100201007	17.31	11.83	26.85	0.474768281629146	0.592265072494668	0.70976186336019	0.468580661071229	0.584546124788792	0.700511588506355	0.470308664222527	0.586449345328423	0.703406552525964	0.315670954825347	21.64733401546	0.602765290316109	29.3086174309263	0.4670585707408	0.541136809467033	0.424654620709697	0.451354516730746	0.524643343681906	0.409403147006464	0.455451683507862	0.526477059229946	0.411287045813045	0.00516042035653664	0.00512658136236084	0.00578368463248214
221	9.08397597558638	0.25	0.325904315048289	0.237393214470911	0.414415415625668	0.30622604157931	8.25674760737366	6.31638718554628	10.197108029201	14.77	9.58	23.51	0.413806720248273	0.540925935500512	0.668045150752752	0.410349639532609	0.536406858045464	0.66246407655832	0.408704322748917	0.5339900056016	0.660127936913731	0.325904315048289	19.205413869474	-0.176645147909485	27.1541223167422	0.4670585707408	0.541136809467033	0.424654620709697	0.451354516730746	0.524643343681906	0.409403147006464	0.455451683507862	0.526477059229946	0.411287045813045	0.00516042035653664	0.00512658136236084	0.00578368463248214
221	9.08397597558638	0.25	0.326722872748927	0.238023101085966	0.415422644411889	0.34748070606965	9.83143387378945	7.7279767923886	11.9348909551903	15.82	9.92	25.07	0.473669093247688	0.602595801388671	0.731522509529653	0.468711303175254	0.596288563858497	0.72386582454174	0.465529003163311	0.591931650466786	0.719273896494439	0.326722872748927	20.8576151280531	0.101489622829361	27.9820726689135	0.4670585707408	0.541136809467033	0.424654620709697	0.451354516730746	0.524643343681906	0.409403147006464	0.455451683507862	0.526477059229946	0.411287045813045	0.00516042035653664	0.00512658136236084	0.00578368463248214
221	9.08397597558638	0.25	0.327991335781504	0.239716920833842	0.416265750729165	0.387379898894437	9.96923586975657	8.01185917317019	11.926612566343	16.21	10.26	26.49	0.479720378515897	0.596920827186922	0.714121275857947	0.474359776458871	0.590250576854845	0.706141377250819	0.470720750381862	0.585243433155689	0.700144505772601	0.327991335781504	20.1387345058863	0.265930600635687	27.8849926683185	0.4670585707408	0.541136809467033	0.424654620709697	0.451354516730746	0.524643343681906	0.409403147006464	0.455451683507862	0.526477059229946	0.411287045813045	0.00516042035653664	0.00512658136236084	0.00578368463248214
221	9.08397597558638	0.25	0.328093427567294	0.240227495899631	0.415959359234957	0.327525344968184	9.92157073666151	7.70193658334625	12.1412048899768	15.9	10.9	24.14	0.469892805244773	0.605312008925787	0.740731212606802	0.464908063899764	0.598890706526933	0.732873349154101	0.467988753476317	0.602723906247007	0.736926862392937	0.328093427567294	20.5829978750866	0.152394566519922	28.0433259994507	0.4670585707408	0.541136809467033	0.424654620709697	0.451354516730746	0.524643343681906	0.409403147006464	0.455451683507862	0.526477059229946	0.411287045813045	0.00516042035653664	0.00512658136236084	0.00578368463248214
221	9.08397597558638	0.25	0.328476646622206	0.239610478738322	0.41734281450609	0.343090593783227	9.86408851521222	7.73305266058659	11.9951243698378	14.79	10.36	25.68	0.505950771993128	0.645378147328121	0.784805522663114	0.501702040745258	0.639958572039317	0.778215103333376	0.499190410662979	0.636362180361968	0.774966380703596	0.328476646622206	20.0914580206288	-0.147465474398883	27.4111271351729	0.4670585707408	0.541136809467033	0.424654620709697	0.451354516730746	0.524643343681906	0.409403147006464	0.455451683507862	0.526477059229946	0.411287045813045	0.00516042035653664	0.00512658136236084	0.00578368463248214
221	9.08397597558638	0.25	0.32979161611783	0.240901727080644	0.418681505155015	0.377862768887344	9.94526796976868	7.95286125986533	11.937674679672	15.32	10.85	26.16	0.502810118824487	0.628777644450625	0.754745170076763	0.498032927301222	0.622803637324216	0.747574347347209	0.497073785200825	0.621734961863485	0.746104436660214	0.32979161611783	21.4469726795918	-1.18353029722675	27.084712433001	0.4670585707408	0.541136809467033	0.424654620709697	0.451354516730746	0.524643343681906	0.409403147006464	0.455451683507862	0.526477059229946	0.411287045813045	0.00516042035653664	0.00512658136236084	0.00578368463248214
221	9.08397597558638	0.25	0.332961122452636	0.24176863701378	0.424153607891493	0.296314637423636	8.95869081943806	6.80321717956352	11.1141644593126	18.54	11.77	26	0.35733097244197	0.470544687582961	0.583758402723953	0.352029313114795	0.463563295472648	0.575097277830502	0.354007433105242	0.466557512089617	0.579169200478604	0.332961122452636	22.3787583802724	-0.0609320844667312	28.918855305258	0.4670585707408	0.541136809467033	0.424654620709697	0.451354516730746	0.524643343681906	0.409403147006464	0.455451683507862	0.526477059229946	0.411287045813045	0.00516042035653664	0.00512658136236084	0.00578368463248214
221	9.08397597558638	0.25	0.337226331919778	0.245512569118801	0.428940094720756	0.336357412045654	8.41559121161686	6.56999489014241	10.2611875330913	16.66	10.61	24.01	0.383080994594192	0.490693387947893	0.598305781301595	0.378500376419606	0.484826015035373	0.59115165365114	0.380299348588302	0.487202704750226	0.593479695930941	0.337226331919778	20.0028212944768	0.762280915310404	28.6074673467013	0.4670585707408	0.541136809467033	0.424654620709697	0.451354516730746	0.524643343681906	0.409403147006464	0.455451683507862	0.526477059229946	0.411287045813045	0.00516042035653664	0.00512658136236084	0.00578368463248214
221	9.08397597558638	0.25	0.337551280448791	0.247214570261477	0.427887990636105	0.305054991604616	8.64600597778571	6.60855510839978	10.6834568471716	14.92	10.9	23.34	0.428726613510873	0.560905190688257	0.693083767865641	0.425007661473433	0.55603966698158	0.687071672489726	0.42866152602849	0.5611802921741	0.692152610127051	0.337551280448791	18.9555825350189	0.270006119503314	27.6840137921204	0.4670585707408	0.541136809467033	0.424654620709697	0.451354516730746	0.524643343681906	0.409403147006464	0.455451683507862	0.526477059229946	0.411287045813045	0.00516042035653664	0.00512658136236084	0.00578368463248214
221	9.08397597558638	0.25	0.338856093396967	0.24824257705595	0.429469609737984	0.352285906361088	9.8049241433573	7.72918039514335	11.8806678915713	15.49	9.4	25.33	0.483424033557228	0.613252083116444	0.74308013267566	0.478666914927686	0.607217395747403	0.735767876567119	0.472681873855161	0.598937340045201	0.726224708357577	0.338856093396967	20.4535721724964	0.139716776187683	27.8549687268632	0.4670585707408	0.541136809467033	0.424654620709697	0.451354516730746	0.524643343681906	0.409403147006464	0.455451683507862	0.526477059229946	0.411287045813045	0.00516042035653664	0.00512658136236084	0.00578368463248214
221	9.08397597558638	0.25	0.33893033955383	0.247135418021847	0.430725261085813	0.375920372887636	10.3147997724288	8.23979865538604	12.3898008894715	18.13	11.33	25.94	0.442286138240293	0.55366558685112	0.665045035461946	0.435977503103126	0.545768269089034	0.655559035074943	0.437083909775561	0.547236909557883	0.65821612627476	0.33893033955383	22.2939076546361	1.24047574267255	29.948317937095	0.4670585707408	0.541136809467033	0.424654620709697	0.451354516730746	0.524643343681906	0.409403147006464	0.455451683507862	0.526477059229946	0.411287045813045	0.00516042035653664	0.00512658136236084	0.00578368463248214
221	9.08397597558638	0.25	0.340004033417589	0.247147654388336	0.432860412446841	0.301938404249282	9.17832786499782	6.99943074917169	11.357224980824	16.74	11.32	27.12	0.406126704315889	0.532552457552833	0.658978210789778	0.40121282352646	0.52610890369951	0.651004983872561	0.400504520159562	0.525583361170778	0.650417197751935	0.340004033417589	21.8848831165921	-0.100452646649346	28.7164380156568	0.4670585707408	0.541136809467033	0.424654620709697	0.451354516730746	0.524643343681906	0.409403147006464	0.455451683507862	0.526477059229946	0.411287045813045	0.00516042035653664	0.00512658136236084	0.00578368463248214
221	9.08397597558638	0.25	0.346306489911338	0.25166752807841	0.440945451744266	0.29599654768319	9.39530617472164	7.13305683270598	11.6575555167373	17.59	10.82	25.13	0.394506388154371	0.51962410948404	0.644741830813709	0.389199208171415	0.512633757096042	0.63606830602067	0.390099869776879	0.513364222104459	0.6372172231891	0.346306489911338	21.0488927548874	0.465470063811469	28.9831540089525	0.4670585707408	0.541136809467033	0.424654620709697	0.451354516730746	0.524643343681906	0.409403147006464	0.455451683507862	0.526477059229946	0.411287045813045	0.00516042035653664	0.00512658136236084	0.00578368463248214
221	9.08397597558638	0.25	0.346651003303776	0.251641503284142	0.441660503323409	0.326411351682856	9.55522671537416	7.41213276508899	11.6983206656593	17.23	10.16	27.24	0.4182213413541	0.539143032173998	0.660064722993895	0.412827799146145	0.532190037640671	0.651552276135197	0.407653483901323	0.52556490299541	0.643336692045053	0.346651003303776	20.5359180774533	0.66645654436716	28.5036555603007	0.4670585707408	0.541136809467033	0.424654620709697	0.451354516730746	0.524643343681906	0.409403147006464	0.455451683507862	0.526477059229946	0.411287045813045	0.00516042035653664	0.00512658136236084	0.00578368463248214
221	9.08397597558638	0.25	0.346991290708818	0.253043182298691	0.440939399118944	0.339809126610074	9.89769900489911	7.74374243354984	12.0516555762484	15.4	10.37	24.55	0.487327098965107	0.622879309826965	0.758431520688823	0.482625784402123	0.616870303604061	0.751114822806	0.482399718464247	0.616492301048266	0.750699451507651	0.346991290708818	19.7008816909083	-0.163315640868734	27.4226972481586	0.4670585707408	0.541136809467033	0.424654620709697	0.451354516730746	0.524643343681906	0.409403147006464	0.455451683507862	0.526477059229946	0.411287045813045	0.00516042035653664	0.00512658136236084	0.00578368463248214
221	9.08397597558638	0.25	0.352111689214399	0.256510219722093	0.447713158706705	0.277812047664329	8.00858647043857	5.99258468466172	10.0245882562154	15.2	8.81	24.73	0.381921163335316	0.510405579964538	0.63888999659376	0.378389745309742	0.505686136167029	0.632982527024316	0.371777960368577	0.49691592102428	0.621770250904592	0.352111689214399	18.8686406639735	-0.733632003664051	26.3838278287462	0.4670585707408	0.541136809467033	0.424654620709697	0.451354516730746	0.524643343681906	0.409403147006464	0.455451683507862	0.526477059229946	0.411287045813045	0.00516042035653664	0.00512658136236084	0.00578368463248214
221	9.08397597558638	0.25	0.352112050149766	0.25709266750264	0.447131432796893	0.294417082283506	8.51788134367521	6.45910308081104	10.5766596065394	16.69	11.15	27.69	0.375914100757447	0.495733179298362	0.615552257839278	0.371398827840693	0.48977870567284	0.608158583504987	0.369632211343108	0.487156204868606	0.60475338419815	0.352112050149766	21.0439317035355	-1.33879494471262	26.9785117836313	0.4670585707408	0.541136809467033	0.424654620709697	0.451354516730746	0.524643343681906	0.409403147006464	0.455451683507862	0.526477059229946	0.411287045813045	0.00516042035653664	0.00512658136236084	0.00578368463248214
221	9.08397597558638	0.25	0.352337528377231	0.257909686531657	0.446765370222804	0.318365195314299	8.94565533902488	6.90198561891085	10.9893250591389	14.48	11.02	23.57	0.460938564521405	0.597421924406161	0.733905284290918	0.457381336671215	0.5928114056269	0.728241474582586	0.461818804733277	0.59811430969258	0.73505320501456	0.352337528377231	19.2055341128611	-0.330598058298847	27.0040068249754	0.4670585707408	0.541136809467033	0.424654620709697	0.451354516730746	0.524643343681906	0.409403147006464	0.455451683507862	0.526477059229946	0.411287045813045	0.00516042035653664	0.00512658136236084	0.00578368463248214
221	9.08397597558638	0.25	0.354330781258741	0.259712867095215	0.448948695422267	0.298611271077448	8.8805012040018	6.75554867582005	11.0054537321836	17.95	11.77	25.83	0.366184143413994	0.481367078015999	0.596550012618003	0.361057191060769	0.474627446828285	0.5881977025958	0.363394011201836	0.477495488882369	0.593374762691585	0.354330781258741	21.4093798571866	-0.186131694052989	28.5894636977517	0.4670585707408	0.541136809467033	0.424654620709697	0.451354516730746	0.524643343681906	0.409403147006464	0.455451683507862	0.526477059229946	0.411287045813045	0.00516042035653664	0.00512658136236084	0.00578368463248214
221	9.08397597558638	0.25	0.354976746054858	0.258157877356888	0.451795614752829	0.356026596206323	10.0624118654105	7.94950528550729	12.1753184453137	18.65	10.48	29.38	0.41513992977507	0.525480367034912	0.635820804294753	0.408918337367035	0.517605131656115	0.626291925945195	0.40163928020885	0.508733561101317	0.615156012679957	0.354976746054858	22.2435106300517	1.77258631980185	30.4342957867588	0.4670585707408	0.541136809467033	0.424654620709697	0.451354516730746	0.524643343681906	0.409403147006464	0.455451683507862	0.526477059229946	0.411287045813045	0.00516042035653664	0.00512658136236084	0.00578368463248214
221	9.08397597558638	0.25	0.358141291748657	0.260245508706554	0.45603707479076	0.291346029460159	9.34289256154314	7.06790316525954	11.6178819578267	16.1	11.05	25.56	0.426006057595019	0.56312724348575	0.700248429376482	0.421330154486464	0.556946278728601	0.692562402970739	0.422412555179126	0.558317419612557	0.69434926832381	0.358141291748657	20.2706221134011	-0.466279565364624	27.622782991189	0.4670585707408	0.541136809467033	0.424654620709697	0.451354516730746	0.524643343681906	0.409403147006464	0.455451683507862	0.526477059229946	0.411287045813045	0.00516042035653664	0.00512658136236084	0.00578368463248214
221	9.08397597558638	0.25	0.360746142025275	0.262002428973944	0.459489855076607	0.305486215177682	10.2602927650275	7.84488843397018	12.6756970960848	17.99	11.78	27.31	0.424369234921735	0.555030530697318	0.685691826472901	0.41840442275244	0.547229180855254	0.676053938958067	0.418919705903698	0.548537275974875	0.677459446102553	0.360746142025275	21.6342192321284	-0.184881225768822	28.5295105341593	0.4670585707408	0.541136809467033	0.424654620709697	0.451354516730746	0.524643343681906	0.409403147006464	0.455451683507862	0.526477059229946	0.411287045813045	0.00516042035653664	0.00512658136236084	0.00578368463248214
221	9.08397597558638	0.25	0.362608925921807	0.264747023666377	0.460470828177236	0.239398854251153	7.58861622036374	5.47675436899326	9.70047807173423	16.51	11.16	25.29	0.322105505069257	0.446310879720235	0.570516254371214	0.318335232691075	0.441086772850253	0.563838313009431	0.319673400697534	0.442649302890607	0.565890719672527	0.362608925921807	19.5340576926149	-0.882460247557568	27.0542301874406	0.4670585707408	0.541136809467033	0.424654620709697	0.451354516730746	0.524643343681906	0.409403147006464	0.455451683507862	0.526477059229946	0.411287045813045	0.00516042035653664	0.00512658136236084	0.00578368463248214
221	9.08397597558638	0.25	0.365982444090974	0.266725529782845	0.465239358399104	0.368258085932606	10.1961967748284	8.11114247279685	12.28125107686	16.86	10.6	25.27	0.467254153773254	0.587366738003465	0.707479322233676	0.461503655835318	0.58013801421701	0.698772372598701	0.460901618981212	0.579917251668018	0.698537171900152	0.365982444090974	20.5282334154478	-0.433238621235957	27.4326756712743	0.4670585707408	0.541136809467033	0.424654620709697	0.451354516730746	0.524643343681906	0.409403147006464	0.455451683507862	0.526477059229946	0.411287045813045	0.00516042035653664	0.00512658136236084	0.00578368463248214
221	9.08397597558638	0.25	0.368228036920838	0.26874376692107	0.467712306920606	0.312699032177812	9.86039816099927	7.57800675829788	12.1427895637007	15.78	9.94	25.55	0.465502369236554	0.605705280024309	0.745908190812063	0.460661541370099	0.599406461388414	0.738151381406728	0.456416311451539	0.594430318942862	1.56954517372462	0.368228036920838	19.8116960768939	0.233799362805743	27.8957481070745	0.4670585707408	0.541136809467033	0.424654620709697	0.451354516730746	0.524643343681906	0.409403147006464	0.455451683507862	0.526477059229946	0.411287045813045	0.00516042035653664	0.00512658136236084	0.00578368463248214
221	9.08397597558638	0.25	0.37521759813803	0.274301359707586	0.476133836568474	0.305177720999428	9.09540006428087	6.95266871859115	11.2381314099706	16.17	10.48	25.54	0.417169798030725	0.545736660468062	0.674303522905399	0.412534225010916	0.539672457951176	0.666810690891437	0.411306427203536	0.538516103519472	0.665095782852312	0.37521759813803	20.2716356169782	0.164877856713102	28.1459728221599	0.4670585707408	0.541136809467033	0.424654620709697	0.451354516730746	0.524643343681906	0.409403147006464	0.455451683507862	0.526477059229946	0.411287045813045	0.00516042035653664	0.00512658136236084	0.00578368463248214
221	9.08397597558638	0.25	0.37624656896373	0.274508193100328	0.477984944827133	0.302845857793048	8.61616176806415	6.57511529746355	10.6572082386647	15.42	9.28	24.97	0.413132203217731	0.541376650215381	0.66962109721303	0.409126185652838	0.536127085177618	0.663127984702398	0.403769909737922	0.52894557255687	0.654087420519761	0.37624656896373	18.9964889934741	-1.08110131732057	26.1493222723893	0.4670585707408	0.541136809467033	0.424654620709697	0.451354516730746	0.524643343681906	0.409403147006464	0.455451683507862	0.526477059229946	0.411287045813045	0.00516042035653664	0.00512658136236084	0.00578368463248214
221	9.08397597558638	0.25	0.377233035882286	0.27432154437027	0.480144527394302	0.267890405682442	8.93143242080845	6.62619294893798	11.2366718926789	15.75	10.89	25.32	0.407779221110266	0.549644808719309	0.691510396328352	0.403561581554387	0.543959860671622	0.684358139788857	0.404081215066323	0.54511768461918	0.685053389626856	0.377233035882286	20.277697315702	0.756079070711237	28.828648419756	0.4670585707408	0.541136809467033	0.424654620709697	0.451354516730746	0.524643343681906	0.409403147006464	0.455451683507862	0.526477059229946	0.411287045813045	0.00516042035653664	0.00512658136236084	0.00578368463248214
221	9.08397597558638	0.25	0.379963403106944	0.277349633402681	0.482577172811208	0.310278606848584	9.2011363212651	7.05929220986203	11.3429804326682	18.03	11.47	25.22	0.381009384532971	0.496610592471522	0.612211800410073	0.375630857399921	0.489600178411925	0.60356949942393	0.378048110894867	0.492632341816495	0.607292939369467	0.379963403106944	20.5512293820725	0.193112007537433	28.4441648776564	0.4670585707408	0.541136809467033	0.424654620709697	0.451354516730746	0.524643343681906	0.409403147006464	0.455451683507862	0.526477059229946	0.411287045813045	0.00516042035653664	0.00512658136236084	0.00578368463248214
221	9.08397597558638	0.25	0.380016157948103	0.277767969802053	0.482264346094154	0.286923411229528	8.82296370721357	6.65133761704617	10.994589797381	15.93	10.36	24.45	0.404950377267495	0.537164505481867	0.669378633696239	0.400628832449422	0.531431999438085	0.662235166426747	0.400594880165467	0.531185548733498	0.662530112247993	0.380016157948103	19.5896714572387	-0.590795742952674	27.0679660189477	0.4670585707408	0.541136809467033	0.424654620709697	0.451354516730746	0.524643343681906	0.409403147006464	0.455451683507862	0.526477059229946	0.411287045813045	0.00516042035653664	0.00512658136236084	0.00578368463248214
221	9.08397597558638	0.25	0.38058601164024	0.278180588952825	0.482991434327655	0.307400335544852	9.08063993250228	6.95254554366648	11.2087343213381	16.46	10.35	25.38	0.410147167485808	0.535688507739028	0.661229847992248	0.405383029807276	0.529466122200392	0.653549214593508	0.403777917809836	0.527320628447403	0.650930607930958	0.38058601164024	19.5248504503149	-0.165577642350586	27.6308792213886	0.4670585707408	0.541136809467033	0.424654620709697	0.451354516730746	0.524643343681906	0.409403147006464	0.455451683507862	0.526477059229946	0.411287045813045	0.00516042035653664	0.00512658136236084	0.00578368463248214
221	9.08397597558638	0.25	0.380636770632677	0.277358281569269	0.483915259696086	0.294300734432908	9.49309952728951	7.19796759465239	11.7882314599266	16.61	10.94	25.51	0.420814223776055	0.554994344761021	0.689174465745987	0.41581501188281	0.548401092508004	0.680987173133199	0.416489728877456	0.54916420684879	0.681484936990864	0.380636770632677	20.6969274030138	-0.856080336079035	27.3304620745017	0.4670585707408	0.541136809467033	0.424654620709697	0.451354516730746	0.524643343681906	0.409403147006464	0.455451683507862	0.526477059229946	0.411287045813045	0.00516042035653664	0.00512658136236084	0.00578368463248214
221	9.08397597558638	0.25	0.3813194451258	0.278099003744109	0.484539886507491	0.337977626421807	10.3014315517209	8.05043204191487	12.5524310615269	15.6	10.41	22.57	0.500188661591473	0.640047544467668	0.779906427343863	0.495163143436461	0.633616829815803	0.772070516195145	0.499165665872016	0.638470896957324	0.777496114841713	0.3813194451258	19.8230387704093	-1.71266360013609	26.0610679315487	0.4670585707408	0.541136809467033	0.424654620709697	0.451354516730746	0.524643343681906	0.409403147006464	0.455451683507862	0.526477059229946	0.411287045813045	0.00516042035653664	0.00512658136236084	0.00578368463248214
221	9.08397597558638	0.25	0.382412439723917	0.278080624081884	0.486744255365949	0.28350997989279	8.67176508924437	6.51941028811425	10.8241198903745	16.09	11.07	24.55	0.393058414141958	0.522824930961035	0.652591447780111	0.388747517266163	0.517090810330675	0.645434103395187	0.391271164096896	0.520322164668947	0.64877405817998	0.382412439723917	19.9491184867961	0.645634750174553	28.602983493348	0.4670585707408	0.541136809467033	0.424654620709697	0.451354516730746	0.524643343681906	0.409403147006464	0.455451683507862	0.526477059229946	0.411287045813045	0.00516042035653664	0.00512658136236084	0.00578368463248214
221	9.08397597558638	0.25	0.382831907166657	0.279363549005539	0.486300265327775	0.322270784065219	9.2827160372464	7.18098003817425	11.3844520363185	15.25	10.1	25.41	0.455993975641229	0.589454721788751	0.722915467936274	0.451724676265349	0.583935879851633	0.716147083437917	0.4488278106922	0.580132654373277	0.71191397114662	0.382831907166657	19.5338612963663	0.69162529816784	28.1502605299222	0.4670585707408	0.541136809467033	0.424654620709697	0.451354516730746	0.524643343681906	0.409403147006464	0.455451683507862	0.526477059229946	0.411287045813045	0.00516042035653664	0.00512658136236084	0.00578368463248214
221	9.08397597558638	0.25	0.383138836412261	0.278582365412003	0.487695307412518	0.237499466465779	8.81160243426679	6.34653325042052	11.2766716181131	16.22	10.46	22.71	0.379738134921433	0.527232954122775	0.674727773324117	0.375486749109215	0.521330279372042	0.667173809634868	0.378853367913996	0.524979268178168	0.672958900117122	0.383138836412261	19.3010022056864	0.269135483359885	27.9681069096338	0.4670585707408	0.541136809467033	0.424654620709697	0.451354516730746	0.524643343681906	0.409403147006464	0.455451683507862	0.526477059229946	0.411287045813045	0.00516042035653664	0.00512658136236084	0.00578368463248214
221	9.08397597558638	0.25	0.384946477678359	0.280228260456376	0.489664694900343	0.262686665510296	8.25688608533925	6.09710971765958	10.4166624530189	16.37	9.59	24.39	0.361560000784036	0.489635233370036	0.617710465956035	0.357415790056905	0.484023020785365	0.610630251513824	0.354338292256144	0.48071871700037	0.606472170268824	0.384946477678359	18.9719172820827	-0.057755466812588	27.1098258024446	0.4670585707408	0.541136809467033	0.424654620709697	0.451354516730746	0.524643343681906	0.409403147006464	0.455451683507862	0.526477059229946	0.411287045813045	0.00516042035653664	0.00512658136236084	0.00578368463248214
221	9.08397597558638	0.25	0.385262134787921	0.281107634648507	0.489416634927334	0.367227305747765	10.7260488023531	8.52777587218915	12.924321732517	15.06	9.85	22.21	0.548346884389007	0.689698642497846	0.831050400606684	0.543432847328499	0.683517874837256	0.823602902346014	0.545646133484953	0.686844934250368	0.827036327538748	0.385262134787921	18.4020803918618	-0.628928778413254	26.3795892160636	0.4670585707408	0.541136809467033	0.424654620709697	0.451354516730746	0.524643343681906	0.409403147006464	0.455451683507862	0.526477059229946	0.411287045813045	0.00516042035653664	0.00512658136236084	0.00578368463248214
221	9.08397597558638	0.25	0.385405066401167	0.280504273023094	0.49030585977924	0.321400853833837	9.77050254218213	7.55391185141527	11.987093232949	16.64	10.32	26.91	0.440806830228409	0.570155482361234	0.69950413449406	0.435546327587248	0.563351358161798	0.691156388736348	0.431454350401181	0.557419558596088	0.684576050824713	0.385405066401167	20.3833110339017	0.271066052199235	28.2929844225741	0.4670585707408	0.541136809467033	0.424654620709697	0.451354516730746	0.524643343681906	0.409403147006464	0.455451683507862	0.526477059229946	0.411287045813045	0.00516042035653664	0.00512658136236084	0.00578368463248214
221	9.08397597558638	0.25	0.389763309515208	0.283024909978728	0.496501709051689	0.302953974333428	9.05516692649179	6.91067545814265	11.1996583948409	15.37	9.39	25.31	0.43547351943728	0.570607813151633	0.705742106865986	0.431290503953452	0.565126742062188	0.698962980170925	0.425479078940221	0.557946838627017	0.689395324943767	0.389763309515208	19.6766271262383	-0.137259057392735	27.3204320974708	0.4670585707408	0.541136809467033	0.424654620709697	0.451354516730746	0.524643343681906	0.409403147006464	0.455451683507862	0.526477059229946	0.411287045813045	0.00516042035653664	0.00512658136236084	0.00578368463248214
221	9.08397597558638	0.25	0.390708298254851	0.285336553255232	0.49608004325447	0.341767469353194	10.4011955704395	8.14751150787963	12.6548796329994	16.06	9.62	24.4	0.492022368117467	0.628120729976411	0.764219091835354	0.4866503574999	0.621262766905631	0.755875176311361	0.48354508300573	0.6171718763216	0.750367956425901	0.390708298254851	19.1673268946625	0.273867302867634	27.7251566910993	0.4670585707408	0.541136809467033	0.424654620709697	0.451354516730746	0.524643343681906	0.409403147006464	0.455451683507862	0.526477059229946	0.411287045813045	0.00516042035653664	0.00512658136236084	0.00578368463248214
221	9.08397597558638	0.25	0.391116906566484	0.28566699404361	0.496566819089358	0.360438093179137	9.62823874004416	7.62580449169476	11.6306729883936	16.34	9.25	25.33	0.453061101064174	0.572028885558761	0.690996670053348	0.447893285129564	0.565504070290127	0.683114855450689	0.441291581307835	0.556988946720664	0.673002817505025	0.391116906566484	20.0600210677499	-0.895730964876193	26.6703003554414	0.4670585707408	0.541136809467033	0.424654620709697	0.451354516730746	0.524643343681906	0.409403147006464	0.455451683507862	0.526477059229946	0.411287045813045	0.00516042035653664	0.00512658136236084	0.00578368463248214
221	9.08397597558638	0.25	0.391755369858332	0.285759762451791	0.497750977264872	0.388039337739085	10.4661196240209	8.41403610971792	12.5182031383239	16.14	10.01	24.2	0.505762795221924	0.629112336475261	0.752461877728598	0.500170065488861	0.622155606358136	0.744141147227411	0.499395515752362	0.620556130979066	0.742173712445995	0.391755369858332	19.8129881975221	-0.943678509843151	26.6636201993725	0.4670585707408	0.541136809467033	0.424654620709697	0.451354516730746	0.524643343681906	0.409403147006464	0.455451683507862	0.526477059229946	0.411287045813045	0.00516042035653664	0.00512658136236084	0.00578368463248214
221	9.08397597558638	0.25	0.394861389363168	0.289247188937744	0.500475589788591	0.329798142038476	10.112973457774	7.86214166781098	12.363805247737	15.37	9.53	24.85	0.495468489386273	0.637314855676196	0.779161221966119	0.490710402270196	0.631194588356202	0.771678774442209	0.485600285857817	0.625149946889371	0.764064629515722	0.394861389363168	19.6483761812108	0.103497379401471	27.6433939077479	0.4670585707408	0.541136809467033	0.424654620709697	0.451354516730746	0.524643343681906	0.409403147006464	0.455451683507862	0.526477059229946	0.411287045813045	0.00516042035653664	0.00512658136236084	0.00578368463248214
221	9.08397597558638	0.25	0.395281297659829	0.289523815876179	0.501038779443478	0.291032308869958	8.72024872569115	6.59525841761056	10.8452390337717	16.64	9.79	26.85	0.384829962549126	0.50882206246326	0.632814162377395	0.380236462199889	0.502748537662483	0.625260613125077	0.37439231910717	0.49478301246154	0.615671329064919	0.395281297659829	20.2562103821713	-0.887421903957631	27.1296781825982	0.4670585707408	0.541136809467033	0.424654620709697	0.451354516730746	0.524643343681906	0.409403147006464	0.455451683507862	0.526477059229946	0.411287045813045	0.00516042035653664	0.00512658136236084	0.00578368463248214
221	9.08397597558638	0.25	0.395364394820998	0.288357277922994	0.502371511719002	0.300342966994088	9.90579404890544	7.54526893911359	12.2663191586973	17.39	12.21	26.61	0.421774506378864	0.55372597437973	0.685677442380596	0.416224910927965	0.546440197022428	0.676655483116891	0.419114457854409	0.550437734032524	0.681290867512225	0.395364394820998	20.9521694989242	-1.06374687983402	27.4681410305655	0.4670585707408	0.541136809467033	0.424654620709697	0.451354516730746	0.524643343681906	0.409403147006464	0.455451683507862	0.526477059229946	0.411287045813045	0.00516042035653664	0.00512658136236084	0.00578368463248214
221	9.08397597558638	0.25	0.39558868074049	0.288255639765791	0.502921721715189	0.268443413221853	8.76067719991448	6.50269389590606	11.0186605039229	17.05	12.4	26.11	0.370538641595001	0.49920378862556	0.627868935656119	0.365863141190001	0.492904776177494	0.619946411164988	0.369726772682984	0.498487758142914	0.625686861597728	0.39558868074049	21.019111302113	0.796133272429174	29.1823191279942	0.4670585707408	0.541136809467033	0.424654620709697	0.451354516730746	0.524643343681906	0.409403147006464	0.455451683507862	0.526477059229946	0.411287045813045	0.00516042035653664	0.00512658136236084	0.00578368463248214
221	9.08397597558638	0.25	0.396993409086889	0.289569273227336	0.504417544946442	0.295232524849223	9.42818396532401	7.15384948356091	11.7025184470871	15.17	10.46	24.29	0.456593868059031	0.601753083482074	0.746912298905116	0.452393166005884	0.596216904417698	0.740040642829512	0.453455433896044	0.596923948496958	0.741024510071101	0.396993409086889	19.9394004193688	0.474564505694138	28.2438697845694	0.4670585707408	0.541136809467033	0.424654620709697	0.451354516730746	0.524643343681906	0.409403147006464	0.455451683507862	0.526477059229946	0.411287045813045	0.00516042035653664	0.00512658136236084	0.00578368463248214
221	9.08397597558638	0.25	0.39765672044628	0.289925110586264	0.505388330306296	0.316958818577766	9.45869525759583	7.29079788191994	11.6265926332717	15.16	9.89	23.47	0.465608321981374	0.604055591493454	0.742502861005535	0.461333438650045	0.598509584136278	0.73568572962251	0.460852135294224	0.597779589438664	0.735020378543451	0.39765672044628	18.8495892844448	-1.14381875570526	26.1341038328032	0.4670585707408	0.541136809467033	0.424654620709697	0.451354516730746	0.524643343681906	0.409403147006464	0.455451683507862	0.526477059229946	0.411287045813045	0.00516042035653664	0.00512658136236084	0.00578368463248214
221	9.08397597558638	0.25	0.398725118381959	0.29092088345564	0.506529353308278	0.306683006578142	9.46481550873515	7.24294532548906	11.6866856919812	18.41	11.25	25.64	0.38301470915272	0.500509585030944	0.618004460909168	0.377399983388573	0.493172467173271	0.608944950957969	0.378653360154812	0.495131863032065	0.611569150910117	0.398725118381959	20.8340274247468	0.260684991569673	28.7897060873735	0.4670585707408	0.541136809467033	0.424654620709697	0.451354516730746	0.524643343681906	0.409403147006464	0.455451683507862	0.526477059229946	0.411287045813045	0.00516042035653664	0.00512658136236084	0.00578368463248214
221	9.08397597558638	0.25	0.39899950121918	0.292003952126365	0.505995050311995	0.29378110909081	8.72257526701499	6.6110906614592	10.8340598725708	15.8	11.28	23.52	0.405748851599767	0.535339035390372	0.664929219180977	0.401518435092511	0.529757486401719	0.657996537710927	0.406147008269234	0.535145730396225	0.665737914534692	0.39899950121918	19.6365650499623	-0.252210756139812	27.5325545484891	0.4670585707408	0.541136809467033	0.424654620709697	0.451354516730746	0.524643343681906	0.409403147006464	0.455451683507862	0.526477059229946	0.411287045813045	0.00516042035653664	0.00512658136236084	0.00578368463248214
221	9.08397597558638	0.25	0.40242997874196	0.29248405332752	0.512375904156399	0.267661765438836	8.62233152536622	6.39557433099188	10.8490887197406	17.08	11.02	24.36	0.363964269806102	0.490686283239452	0.617408296672802	0.359358382969379	0.484476757523817	0.609595132078256	0.361622410374773	0.487246378500773	0.612887660204364	0.40242997874196	20.4035233417603	0.442428158186428	28.7110449653506	0.4670585707408	0.541136809467033	0.424654620709697	0.451354516730746	0.524643343681906	0.409403147006464	0.455451683507862	0.526477059229946	0.411287045813045	0.00516042035653664	0.00512658136236084	0.00578368463248214
221	9.08397597558638	0.25	0.403951199210278	0.293361924676394	0.514540473744161	0.2650418564956	8.3257418883901	6.1611178592307	10.4903659175495	16.12	9.72	25.2	0.37079279244626	0.501065740749916	0.631338689053571	0.36670613613073	0.495543293939604	0.624380451748478	0.363222256753171	0.490718212134519	0.619931527202353	0.403951199210278	18.875575596384	-0.157868360665931	27.2487929811639	0.4670585707408	0.541136809467033	0.424654620709697	0.451354516730746	0.524643343681906	0.409403147006464	0.455451683507862	0.526477059229946	0.411287045813045	0.00516042035653664	0.00512658136236084	0.00578368463248214
221	9.08397597558638	0.25	0.405677866167795	0.296926879561615	0.514428852773976	0.284419572173069	8.75761310332013	6.58880711484707	10.9264190917932	16.77	9.79	25.48	0.381676121254122	0.507310616695307	0.632945112136493	0.37704002029399	0.501148472651771	0.625256925009553	0.373533760870413	0.496299646275683	1.44557274580004	0.405677866167795	19.5541456907377	0.604367371052292	28.3507600681347	0.4670585707408	0.541136809467033	0.424654620709697	0.451354516730746	0.524643343681906	0.409403147006464	0.455451683507862	0.526477059229946	0.411287045813045	0.00516042035653664	0.00512658136236084	0.00578368463248214
221	9.08397597558638	0.25	0.406407608290851	0.295954223069716	0.516860993511986	0.269749868954392	8.71688716641806	6.47763972557022	10.9561346072659	17.38	10.87	24.29	0.362308769518652	0.487554849775137	0.612800930031623	0.357547566068998	0.481147751664515	0.604747937260032	0.359194719965929	0.48350372946687	0.608116967615723	0.406407608290851	20.1061364073386	-1.32023179256129	26.5507246794378	0.4670585707408	0.541136809467033	0.424654620709697	0.451354516730746	0.524643343681906	0.409403147006464	0.455451683507862	0.526477059229946	0.411287045813045	0.00516042035653664	0.00512658136236084	0.00578368463248214
221	9.08397597558638	0.25	0.408085565705814	0.297946808300196	0.518224323111432	0.332989424184863	10.0434927753279	7.82416538673191	12.2628201639239	16.15	10.94	25.53	0.470063702971937	0.603397445144559	0.736731187317181	0.464858463855526	0.596715738039009	0.728573012222492	0.465021205572048	0.597147015622064	0.72903084359345	0.408085565705814	20.1897502143584	0.383395417322993	28.2690073960958	0.4670585707408	0.541136809467033	0.424654620709697	0.451354516730746	0.524643343681906	0.409403147006464	0.455451683507862	0.526477059229946	0.411287045813045	0.00516042035653664	0.00512658136236084	0.00578368463248214
221	9.08397597558638	0.25	0.409925322387851	0.297869795152286	0.521980849623416	0.296776972913916	8.44034997286586	6.41183901766538	10.4688609280663	15.5	9.64	24.54	0.400934351269525	0.527777792227056	0.654621233184586	0.396985962158433	0.522580252826136	0.648174543493839	0.393899899784129	0.518513871974462	0.643943482035691	0.409925322387851	19.0427459348352	-0.136665575165442	27.330752322251	0.4670585707408	0.541136809467033	0.424654620709697	0.451354516730746	0.524643343681906	0.409403147006464	0.455451683507862	0.526477059229946	0.411287045813045	0.00516042035653664	0.00512658136236084	0.00578368463248214
221	9.08397597558638	0.25	0.410003001462017	0.298942564430082	0.521063438493953	0.275505761854212	9.37840462240871	7.00393535712114	11.7528738876963	16.77	11.71	24.37	0.405737910081847	0.543290892530753	0.68084387497966	0.400809949994363	0.536692258861681	0.672574567728999	0.405522880647225	0.542807838228156	0.679485426458991	0.410003001462017	20.1543227776136	0.432800827848363	28.6583937074534	0.4670585707408	0.541136809467033	0.424654620709697	0.451354516730746	0.524643343681906	0.409403147006464	0.455451683507862	0.526477059229946	0.411287045813045	0.00516042035653664	0.00512658136236084	0.00578368463248214
221	9.08397597558638	0.25	0.413061263422975	0.300871793952662	0.525250732893288	0.33684795374563	10.1914513694239	7.95885045484187	12.4240522840059	14.76	9.13	25.31	0.521699659035623	0.668045810720313	0.814391962405003	0.517350730003921	0.662476928758383	0.807603127512846	0.509249368569541	0.65219592115811	0.793366010602797	0.413061263422975	19.3479024793647	0.4573647730145	27.7261645458758	0.4670585707408	0.541136809467033	0.424654620709697	0.451354516730746	0.524643343681906	0.409403147006464	0.455451683507862	0.526477059229946	0.411287045813045	0.00516042035653664	0.00512658136236084	0.00578368463248214
221	9.08397597558638	0.25	0.414919459382971	0.301696159547269	0.528142759218674	0.327191790142769	11.0602130345364	8.58396926472767	13.5364568043451	16.6	10.39	21.46	0.502039355042512	0.646864177544045	0.791689000045577	0.4960809022661	0.639186871739358	0.782292841212616	0.501698526556015	0.646718028887509	0.791272172512857	0.414919459382971	19.4472770892635	-0.124019721458697	27.5824044416778	0.4670585707408	0.541136809467033	0.424654620709697	0.451354516730746	0.524643343681906	0.409403147006464	0.455451683507862	0.526477059229946	0.411287045813045	0.00516042035653664	0.00512658136236084	0.00578368463248214
221	9.08397597558638	0.25	0.415130557586605	0.303547187822914	0.526713927350296	0.286266671701644	8.72320338766631	6.57268057378993	10.8737262015427	14.39	9.92	24.35	0.441612674807477	0.586104426902899	0.730596178998321	0.438294473268358	0.581700539237578	0.725106605206799	0.436831268674675	0.579805922770644	0.722014802932086	0.415130557586605	18.6058607977167	1.79570614071123	29.0283497105697	0.4670585707408	0.541136809467033	0.424654620709697	0.451354516730746	0.524643343681906	0.409403147006464	0.455451683507862	0.526477059229946	0.411287045813045	0.00516042035653664	0.00512658136236084	0.00578368463248214
221	9.08397597558638	0.25	0.416780243479015	0.30438718323188	0.52917330372615	0.325536376933028	10.4826149011855	8.12683563177256	12.8383941705984	16.55	11.19	26.05	0.476713864902795	0.614902046781252	0.75309022865971	0.471097260623496	0.607657320496638	0.744217380369781	0.471600069488387	0.609033998740953	0.745729449657728	0.416780243479015	20.2886896668976	0.433741176767233	28.5458958580624	0.4670585707408	0.541136809467033	0.424654620709697	0.451354516730746	0.524643343681906	0.409403147006464	0.455451683507862	0.526477059229946	0.411287045813045	0.00516042035653664	0.00512658136236084	0.00578368463248214
221	9.08397597558638	0.25	0.417684957146709	0.304670817293873	0.530699096999544	0.320536291293323	9.97753628420469	7.70948272442841	12.245589843981	16.68	10.28	26.09	0.448779069915502	0.580805433221271	0.712831796527041	0.443391311795133	0.573832649954481	0.70427398811383	0.44051032962689	0.569898095423533	0.699087995895724	0.417684957146709	20.4106972948814	0.272706246055837	28.3820713337557	0.4670585707408	0.541136809467033	0.424654620709697	0.451354516730746	0.524643343681906	0.409403147006464	0.455451683507862	0.526477059229946	0.411287045813045	0.00516042035653664	0.00512658136236084	0.00578368463248214
221	9.08397597558638	0.25	0.419616192696946	0.306356867923978	0.532875517469914	0.368358621375413	11.166519816245	8.88353423064517	13.4495054018447	15.93	10.38	21.74	0.540739033688505	0.679703930702512	0.818668827716519	0.534964939231997	0.672445947731383	0.809926956230769	0.540998704040936	0.679257492401196	0.818215808184558	0.419616192696946	19.1456358592932	0.0404757559629163	27.5468142195735	0.4670585707408	0.541136809467033	0.424654620709697	0.451354516730746	0.524643343681906	0.409403147006464	0.455451683507862	0.526477059229946	0.411287045813045	0.00516042035653664	0.00512658136236084	0.00578368463248214
221	9.08397597558638	0.25	0.420375460630365	0.305857948278357	0.534892972982372	0.310676850277857	9.69253368456242	7.43839949790576	11.9466678712191	17.18	10.28	25.97	0.420821105269457	0.548346823687995	0.675872542106533	0.415425539088404	0.541316183968809	0.667206828849215	0.41289297144062	0.537995150755293	0.662552885585349	0.420375460630365	20.184285000734	-0.389742951647475	27.8129964954544	0.4670585707408	0.541136809467033	0.424654620709697	0.451354516730746	0.524643343681906	0.409403147006464	0.455451683507862	0.526477059229946	0.411287045813045	0.00516042035653664	0.00512658136236084	0.00578368463248214
221	9.08397597558638	0.25	0.42112364277044	0.307820775466126	0.534426510074755	0.282971019498796	8.75056173872579	6.57576451652587	10.9253589609257	15.2	9.97	24.46	0.419094569080176	0.557701373259985	0.696308177439794	0.415219620728249	0.552544866407786	0.689870112087323	0.413566642330404	0.550613741800102	0.687892990298982	0.42112364277044	19.1730163502169	0.0720983677369884	27.4597504617128	0.4670585707408	0.541136809467033	0.424654620709697	0.451354516730746	0.524643343681906	0.409403147006464	0.455451683507862	0.526477059229946	0.411287045813045	0.00516042035653664	0.00512658136236084	0.00578368463248214
221	9.08397597558638	0.25	0.422018782016402	0.307160183809329	0.536877380223476	0.288290423506682	8.71864027606661	6.57983859069214	10.8574419614411	14.2	8.76	22.36	0.447870731307032	0.59345282450677	0.739034917706508	0.444702889430331	0.589255263518954	0.733807637607577	0.440839425613766	0.585019214882943	0.727772580074317	0.422018782016402	17.8479917664657	-1.37743707821642	25.2843767693626	0.4670585707408	0.541136809467033	0.424654620709697	0.451354516730746	0.524643343681906	0.409403147006464	0.455451683507862	0.526477059229946	0.411287045813045	0.00516042035653664	0.00512658136236084	0.00578368463248214
221	9.08397597558638	0.25	0.422851700499627	0.307874594503677	0.537828806495577	0.229200166131877	8.12879955131553	5.80137710710132	10.4562219955297	15.7	9.68	26.6	0.358306718296799	0.502053811905989	0.64580090551518	0.35464051199961	0.4969167805506	0.639193049101589	0.34911868890464	0.489140287209962	0.629653808701151	0.422851700499627	19.5478904159586	0.0878630158493543	27.7403174657414	0.4670585707408	0.541136809467033	0.424654620709697	0.451354516730746	0.524643343681906	0.409403147006464	0.455451683507862	0.526477059229946	0.411287045813045	0.00516042035653664	0.00512658136236084	0.00578368463248214
221	9.08397597558638	0.25	0.427323487786061	0.310274358058531	0.544372617513592	0.34749347684246	9.82148621766995	7.72021663558705	11.9227557997529	15.59	9.41	26.46	0.48007152018121	0.610736206186406	0.741400892191602	0.475260556213389	0.6046158058746	0.733971055535811	0.466861638826606	0.593775518451349	0.721525163371062	0.427323487786061	19.3699335792698	-0.599095511555544	26.7176118809917	0.4670585707408	0.541136809467033	0.424654620709697	0.451354516730746	0.524643343681906	0.409403147006464	0.455451683507862	0.526477059229946	0.411287045813045	0.00516042035653664	0.00512658136236084	0.00578368463248214
221	9.08397597558638	0.25	0.427454896495074	0.311528411128942	0.543381381861207	0.26243981596261	8.80021907299465	6.4968537997005	11.1035843462888	16.48	10.49	24.3	0.382649236931183	0.518311973291424	0.653974709651663	0.378186412891507	0.512266919724851	0.646347426558195	0.379059991898706	0.51333507990066	0.647963115639401	0.427454896495074	19.1880238242347	0.0819955642447553	27.7983125262264	0.4670585707408	0.541136809467033	0.424654620709697	0.451354516730746	0.524643343681906	0.409403147006464	0.455451683507862	0.526477059229946	0.411287045813045	0.00516042035653664	0.00512658136236084	0.00578368463248214
221	9.08397597558638	0.25	0.428395038366767	0.313305991968789	0.543484084764745	0.31876486405089	9.7917916944288	7.55687713567917	12.0267062531784	14.68	9.25	22.31	0.497930540002672	0.645191398306679	0.792452256610685	0.493864976325081	0.639923461308808	0.785981946292535	0.492816876431836	0.639109222172496	0.783944197190867	0.428395038366767	18.2416403596857	-0.619630542596385	26.2213464266627	0.4670585707408	0.541136809467033	0.424654620709697	0.451354516730746	0.524643343681906	0.409403147006464	0.455451683507862	0.526477059229946	0.411287045813045	0.00516042035653664	0.00512658136236084	0.00578368463248214
221	9.08397597558638	0.25	0.428884935311138	0.311743509311265	0.546026361311011	0.325032305642442	10.271215938188	7.96029253670457	12.5821393396715	15.35	10.1	23.78	0.502269047894728	0.648080937504159	0.793892827113589	0.497465076177802	0.641882342334701	0.786299608491599	0.497250821643538	0.641704464670501	0.786880001692887	0.428884935311138	19.1369744772066	-0.870780350638123	26.5571935150781	0.4670585707408	0.541136809467033	0.424654620709697	0.451354516730746	0.524643343681906	0.409403147006464	0.455451683507862	0.526477059229946	0.411287045813045	0.00516042035653664	0.00512658136236084	0.00578368463248214
221	9.08397597558638	0.25	0.429414208228117	0.311830953147016	0.546997463309217	0.343076973369298	11.1461614882944	8.73807406230629	13.5542489142826	15.39	11.36	22.81	0.550007087142223	0.701581122943194	0.853155158744166	0.544704396090889	0.694817086570962	0.844929777051035	0.552787101338385	0.704592678865047	0.857350106626773	0.429414208228117	18.7980576053608	0.209792310978454	27.7880415257503	0.4670585707408	0.541136809467033	0.424654620709697	0.451354516730746	0.524643343681906	0.409403147006464	0.455451683507862	0.526477059229946	0.411287045813045	0.00516042035653664	0.00512658136236084	0.00578368463248214
221	9.08397597558638	0.25	0.430945319764176	0.313922887570095	0.547967751958258	0.29924702126048	9.64956537448248	7.34408848829387	11.9550422606711	16.22	10.09	25.45	0.439459666489661	0.577416079340487	0.715372492191313	0.434540675783563	0.570952905255559	0.707365134727554	0.4320401709774	0.567191584669571	0.702407700665083	0.430945319764176	19.6950643519317	-0.314959714823637	27.5006888049745	0.4670585707408	0.541136809467033	0.424654620709697	0.451354516730746	0.524643343681906	0.409403147006464	0.455451683507862	0.526477059229946	0.411287045813045	0.00516042035653664	0.00512658136236084	0.00578368463248214
221	9.08397597558638	0.25	0.430949552193388	0.313931738638013	0.547967365748763	0.318139384614506	10.742251024231	8.28686464146064	13.1976374070013	16.01	10.85	23.98	0.5020107857949	0.650755878272646	0.799500970750392	0.496577321413042	0.643712486007118	0.790847650601194	0.500040048739766	0.648447716751309	0.795309752454474	0.430949552193388	19.4372285448784	0.753512467302698	28.5671094370286	0.4670585707408	0.541136809467033	0.424654620709697	0.451354516730746	0.524643343681906	0.409403147006464	0.455451683507862	0.526477059229946	0.411287045813045	0.00516042035653664	0.00512658136236084	0.00578368463248214
221	9.08397597558638	0.25	0.431584384858312	0.315930195631956	0.547238574084668	0.281730559808958	9.72019733909943	7.29700850547349	12.1433861727254	16.58	10.99	26.01	0.427331181066735	0.569239217139924	0.711147253213113	0.422275781195387	0.562505021292311	0.702734261389235	0.421829739623981	0.561686945951276	0.702926974967884	0.431584384858312	20.5386801966423	0.0590843524657632	28.262375261393	0.4670585707408	0.541136809467033	0.424654620709697	0.451354516730746	0.524643343681906	0.409403147006464	0.455451683507862	0.526477059229946	0.411287045813045	0.00516042035653664	0.00512658136236084	0.00578368463248214
221	9.08397597558638	0.25	0.436481515526945	0.319577826736527	0.553385204317363	0.289195551640703	9.11000570836629	6.88011604195497	11.3398953747776	16.6	11.02	26.26	0.402406673731321	0.532829253521625	0.663251833311929	0.397631246546389	0.526506079806337	0.655380913066286	0.3975752754065	0.526083359067667	0.655369678875325	0.436481515526945	19.7621135051232	1.08906244314928	29.1365082336236	0.4670585707408	0.541136809467033	0.424654620709697	0.451354516730746	0.524643343681906	0.409403147006464	0.455451683507862	0.526477059229946	0.411287045813045	0.00516042035653664	0.00512658136236084	0.00578368463248214
221	9.08397597558638	0.25	0.439267053570663	0.319147947326794	0.559386159814532	0.263836177206379	9.9664613824067	7.36722059977339	12.56570216504	16.75	10.5	24.79	0.427299468884319	0.578055672106446	0.728811875328573	0.42212456744989	0.571055005490655	0.71998544353142	0.422188638261888	0.571774347694944	0.719726587581227	0.439267053570663	19.9202641519071	-0.0810794163812677	28.0843546047258	0.4670585707408	0.541136809467033	0.424654620709697	0.451354516730746	0.524643343681906	0.409403147006464	0.455451683507862	0.526477059229946	0.411287045813045	0.00516042035653664	0.00512658136236084	0.00578368463248214
221	9.08397597558638	0.25	0.440479360953884	0.320681912382085	0.560276809525684	0.295282818625745	9.67002994018804	7.33763752005231	12.0024223603238	15.46	10.48	22.84	0.459893502491018	0.606078445035315	0.752263387579612	0.455397992949396	0.600153961610631	0.744909930271867	0.458421873725643	0.604514323439357	0.749660042325402	0.440479360953884	18.4334638248418	-1.09531290568619	26.3364388880433	0.4670585707408	0.541136809467033	0.424654620709697	0.451354516730746	0.524643343681906	0.409403147006464	0.455451683507862	0.526477059229946	0.411287045813045	0.00516042035653664	0.00512658136236084	0.00578368463248214
221	9.08397597558638	0.25	0.448336722610948	0.327750486833981	0.568922958387915	0.366552986182722	11.174348387956	8.88087114817779	13.4678256277341	16.23	10.79	23.78	0.531140325544757	0.668306852053275	0.805473378561793	0.525186820464854	0.660815859471321	0.796444898477787	0.528473285415404	0.665168423807369	0.801872396610439	0.448336722610948	18.7200353625817	0.328487181722131	27.8360159749191	0.4670585707408	0.541136809467033	0.424654620709697	0.451354516730746	0.524643343681906	0.409403147006464	0.455451683507862	0.526477059229946	0.411287045813045	0.00516042035653664	0.00512658136236084	0.00578368463248214
221	9.08397597558638	0.25	0.448406720347457	0.326900948853673	0.56991249184124	0.270775213861917	9.02956135115983	6.71601411067116	11.3431085916485	15.94	10.32	21.5	0.408640037545214	0.549409252087772	0.69017846663033	0.404271577183633	0.543535934939386	0.68280029269514	0.409050946743715	0.550182152398746	0.690371225738328	0.448406720347457	18.3500425238146	1.02551465189245	28.0984644760597	0.4670585707408	0.541136809467033	0.424654620709697	0.451354516730746	0.524643343681906	0.409403147006464	0.455451683507862	0.526477059229946	0.411287045813045	0.00516042035653664	0.00512658136236084	0.00578368463248214
221	9.08397597558638	0.25	0.450312365021384	0.329758512869477	0.570866217173292	0.25855236411882	9.75037151509024	7.17243266707783	12.3283103631027	14.36	9.1	23.54	0.482734260389362	0.656240162903646	0.829746065417931	0.479134934376723	0.651347155543919	0.823559376711115	0.475225635279843	0.645402313606852	0.816215906226585	0.450312365021384	18.4611434298534	0.470185822444301	27.3864577502763	0.4670585707408	0.541136809467033	0.424654620709697	0.451354516730746	0.524643343681906	0.409403147006464	0.455451683507862	0.526477059229946	0.411287045813045	0.00516042035653664	0.00512658136236084	0.00578368463248214
221	9.08397597558638	0.25	0.451566366228003	0.330718009790518	0.572414722665489	0.321659772196627	9.91396990380911	7.66616575146358	12.1617740561546	17.14	10.66	26.63	0.43467106095523	0.562121398894124	0.689571736833017	0.429125159519786	0.554949378133943	0.6807735967481	0.426627027330441	0.551670096357068	0.676776677182086	0.451566366228003	20.1459700661569	1.13075425206524	29.2125773303322	0.4670585707408	0.541136809467033	0.424654620709697	0.451354516730746	0.524643343681906	0.409403147006464	0.455451683507862	0.526477059229946	0.411287045813045	0.00516042035653664	0.00512658136236084	0.00578368463248214
221	9.08397597558638	0.25	0.456246941330347	0.334123612159683	0.578370270501011	0.29203094931024	9.52950894897914	7.21292160173738	11.8460962962209	13.98	9.9	23.95	0.498168636129398	0.658166376708205	0.818164117287012	0.494894994751221	0.65384133388484	0.812787673018459	0.493874704888544	0.652154890780623	0.81085218420104	0.456246941330347	18.2049313062881	-0.496266369572556	26.6440782562418	0.4670585707408	0.541136809467033	0.424654620709697	0.451354516730746	0.524643343681906	0.409403147006464	0.455451683507862	0.526477059229946	0.411287045813045	0.00516042035653664	0.00512658136236084	0.00578368463248214
221	9.08397597558638	0.25	0.463265954825513	0.336357455995782	0.590174453655244	0.279534313852055	9.42525844408476	7.06278020757899	11.7877366805905	16.56	10.73	24	0.414125168909489	0.552648763015968	0.691172357122447	0.409240946814288	0.546130783666111	0.683020620517934	0.41138830928793	0.548536398774333	0.685525589594778	0.463265954825513	19.2255065201054	-0.121850627855825	27.8039556859876	0.4670585707408	0.541136809467033	0.424654620709697	0.451354516730746	0.524643343681906	0.409403147006464	0.455451683507862	0.526477059229946	0.411287045813045	0.00516042035653664	0.00512658136236084	0.00578368463248214
221	9.08397597558638	0.25	0.46544054468994	0.338712769118262	0.592168320261618	0.2955714025929	10.1972194984718	7.73937437984803	12.6550646170955	16.37	10.96	23.23	0.458953789861911	0.604706828379233	0.750459866896555	0.453693459556179	0.597775939636897	0.741858419717615	0.457506148901389	0.603125691729549	0.74936721599972	0.46544054468994	19.2021303858916	-0.844815725590956	27.0091124347982	0.4670585707408	0.541136809467033	0.424654620709697	0.451354516730746	0.524643343681906	0.409403147006464	0.455451683507862	0.526477059229946	0.411287045813045	0.00516042035653664	0.00512658136236084	0.00578368463248214
221	9.08397597558638	0.25	0.466444117595767	0.341878598775513	0.591009636416021	0.313130021434468	9.82466893926043	7.55282601942872	12.0965118590921	15.23	9.46	21.72	0.480338355451227	0.624821134367141	0.769303913283054	0.475864434474365	0.619001485887881	0.762138537301396	0.476967944116014	0.620769473413785	0.764045381522354	0.466444117595767	17.7923890828729	-0.618213906165388	26.3345177528796	0.4670585707408	0.541136809467033	0.424654620709697	0.451354516730746	0.524643343681906	0.409403147006464	0.455451683507862	0.526477059229946	0.411287045813045	0.00516042035653664	0.00512658136236084	0.00578368463248214
221	9.08397597558638	0.25	0.467047098813293	0.339883482779635	0.59421071484695	0.299262442338233	10.2424645797306	7.79542202519054	12.6895071342706	16.14	10.16	25.51	0.468485037940919	0.615546072007091	0.762607106073264	0.463301727909391	0.608735681340347	0.754169634771304	0.460817663647804	0.605075173793171	0.750070578202447	0.467047098813293	19.2763397957589	-1.54346438313645	25.8508251171018	0.4670585707408	0.541136809467033	0.424654620709697	0.451354516730746	0.524643343681906	0.409403147006464	0.455451683507862	0.526477059229946	0.411287045813045	0.00516042035653664	0.00512658136236084	0.00578368463248214
221	9.08397597558638	0.25	0.467930302404157	0.341078520272201	0.594782084536114	0.250334889517023	9.33081738175491	6.80978682416656	11.8518479393433	15.51	10.65	21.45	0.425358025319264	0.582828531729212	0.740299038139161	0.421154735692586	0.577069154978977	0.732983574265369	0.426985562299226	0.585975027302983	0.743027000129162	0.467930302404157	18.4393497038042	1.06163686362613	28.4621533821287	0.4670585707408	0.541136809467033	0.424654620709697	0.451354516730746	0.524643343681906	0.409403147006464	0.455451683507862	0.526477059229946	0.411287045813045	0.00516042035653664	0.00512658136236084	0.00578368463248214
221	9.08397597558638	0.25	0.468094136822616	0.34141443048817	0.594773843157061	0.271233177131193	9.00972145605313	6.70393163795574	11.3155112741505	16.6	11.52	25.97	0.392054871961874	0.526900538762382	0.66174620556289	0.387400918184174	0.520645876652014	0.653890835119853	0.389302835945506	0.522737383101389	0.656893056185822	0.468094136822616	19.3679315009571	1.35495883986235	29.2894068274149	0.4670585707408	0.541136809467033	0.424654620709697	0.451354516730746	0.524643343681906	0.409403147006464	0.455451683507862	0.526477059229946	0.411287045813045	0.00516042035653664	0.00512658136236084	0.00578368463248214
221	9.08397597558638	0.25	0.475420845465255	0.345483313856595	0.605358377073915	0.324898087848923	9.61571903971918	7.45161409095036	11.779823988488	15.17	9.61	25.75	0.475604600882376	0.613730147624894	0.751855694367413	0.471229188004656	0.608084023120672	0.744938858236688	0.465081672685235	0.600609174391527	0.735688440049712	0.475420845465255	18.5785951049449	-0.0210014129184463	27.1053988140116	0.4670585707408	0.541136809467033	0.424654620709697	0.451354516730746	0.524643343681906	0.409403147006464	0.455451683507862	0.526477059229946	0.411287045813045	0.00516042035653664	0.00512658136236084	0.00578368463248214
221	9.08397597558638	0.25	0.478216414668462	0.347665223479999	0.608767605856926	0.286231382952451	8.70305232686586	6.55731203496416	10.8487926187676	14.95	9.73	24.19	0.424685642069288	0.563654946674783	0.702624251280278	0.420978491039832	0.558734709659843	0.696490928279853	0.418949627647295	0.555791394979332	0.693611984155438	0.478216414668462	17.7179242556505	-0.511787398460747	26.2811146102706	0.4670585707408	0.541136809467033	0.424654620709697	0.451354516730746	0.524643343681906	0.409403147006464	0.455451683507862	0.526477059229946	0.411287045813045	0.00516042035653664	0.00512658136236084	0.00578368463248214
221	9.08397597558638	0.25	0.486134129955983	0.355072108725954	0.617196151186012	0.331871430011741	10.4773118528085	8.15628363476924	12.7983400708477	16.19	10.58	23.72	0.488756428271898	0.627841520522892	0.766926612773887	0.483306477175911	0.620840680462377	0.758374883748843	0.485621864319608	0.624227627378304	0.762315537461499	0.486134129955983	18.4989070136802	1.17549883284078	28.5572650787994	0.4670585707408	0.541136809467033	0.424654620709697	0.451354516730746	0.524643343681906	0.409403147006464	0.455451683507862	0.526477059229946	0.411287045813045	0.00516042035653664	0.00512658136236084	0.00578368463248214
221	9.08397597558638	0.25	0.487031368284637	0.355029455325781	0.619033281243492	0.32855950565663	10.2113861172022	7.93226761666754	12.4905046177369	14.18	9.9	22.34	0.540469010651563	0.695757886502568	0.851046762353574	0.536664763699015	0.690860594026451	0.845056424353887	0.538972593490122	0.693409170661798	0.848487474180691	0.487031368284637	17.185779120622	1.63421372342968	28.3493517375516	0.4670585707408	0.541136809467033	0.424654620709697	0.451354516730746	0.524643343681906	0.409403147006464	0.455451683507862	0.526477059229946	0.411287045813045	0.00516042035653664	0.00512658136236084	0.00578368463248214
221	9.08397597558638	0.25	0.488388607725627	0.355113510988211	0.621663704463043	0.237710827953316	8.2929751430098	5.97434638423381	10.6116039017858	16.82	10.84	25.7	0.345005043006376	0.478900629768529	0.612796216530681	0.340783370885528	0.473040537348624	0.605297703811721	0.340468703116648	0.472782518941026	0.604809786790507	0.488388607725627	18.8910282885368	-0.543414043306263	27.1658223937664	0.4670585707408	0.541136809467033	0.424654620709697	0.451354516730746	0.524643343681906	0.409403147006464	0.455451683507862	0.526477059229946	0.411287045813045	0.00516042035653664	0.00512658136236084	0.00578368463248214
221	9.08397597558638	0.25	0.490137904136446	0.357632929268463	0.622642879004429	0.268992949903265	9.26731102292907	6.8820850256145	11.6525370202436	15.81	10.84	22.08	0.42219385469926	0.568519823411802	0.714845792124344	0.417786245393427	0.562584603757775	0.707382962122124	0.423399733184137	0.569635185059832	0.71674579811056	0.490137904136446	18.2429911645179	-0.918512222883041	26.6246081369252	0.4670585707408	0.541136809467033	0.424654620709697	0.451354516730746	0.524643343681906	0.409403147006464	0.455451683507862	0.526477059229946	0.411287045813045	0.00516042035653664	0.00512658136236084	0.00578368463248214
221	9.08397597558638	0.25	0.500903075432724	0.366078383323881	0.635727767541568	0.256346853017124	8.87593926291115	6.51561865514588	11.2362598706764	14.74	9.66	23.63	0.427792357395606	0.582762617388934	0.737732877382263	0.424249153298642	0.577935867079366	0.731622580860091	0.4225974094104	0.57572031250138	0.7293123078205	0.500903075432724	17.4123829028144	0.865300342586484	27.7267168541504	0.4670585707408	0.541136809467033	0.424654620709697	0.451354516730746	0.524643343681906	0.409403147006464	0.455451683507862	0.526477059229946	0.411287045813045	0.00516042035653664	0.00512658136236084	0.00578368463248214
221	9.08397597558638	0.25	0.504571409053134	0.369049313797519	0.640093504308749	0.32684640250181	10.7430618173933	8.33593613103003	13.1501875037566	15.92	9.46	22.54	0.507934407770024	0.65460803154932	0.801281655328616	0.502526669280147	0.647638728045088	0.792750786810029	0.502396023051716	0.647287946562011	0.791707220497156	0.504571409053134	18.1068164491148	1.65378385396616	28.6669422581927	0.4670585707408	0.541136809467033	0.424654620709697	0.451354516730746	0.524643343681906	0.409403147006464	0.455451683507862	0.526477059229946	0.411287045813045	0.00516042035653664	0.00512658136236084	0.00578368463248214
221	9.08397597558638	0.25	0.50509609204058	0.368145386090434	0.642046797990727	0.297158976592312	10.2835729833474	7.81433118222752	12.7528147844674	14.78	10.19	22.32	0.511662491803123	0.673342152334903	0.835021812866683	0.507378723632156	0.667704761033896	0.828030798435636	0.510633060140403	0.672642272080458	0.834959271418409	0.50509609204058	17.7742246373867	-0.0953565164106157	26.9028052035472	0.4670585707408	0.541136809467033	0.424654620709697	0.451354516730746	0.524643343681906	0.409403147006464	0.455451683507862	0.526477059229946	0.411287045813045	0.00516042035653664	0.00512658136236084	0.00578368463248214
221	9.08397597558638	0.25	0.541759439232725	0.397074898166216	0.686443980299233	0.300901005000598	8.95300305543183	6.82235501974945	11.0836510911142	14.46	9.9	19.93	0.456283323688687	0.598782382227513	0.741281440766339	0.45278425958349	0.594190546778567	0.735596833973644	0.459205365029817	0.60247577316155	0.746434222185049	0.541759439232725	16.1569686588013	-1.06147588441786	25.1330069492247	0.4670585707408	0.541136809467033	0.424654620709697	0.451354516730746	0.524643343681906	0.409403147006464	0.455451683507862	0.526477059229946	0.411287045813045	0.00516042035653664	0.00512658136236084	0.00578368463248214
221	9.08397597558638	0.26	0.264936843502259	0.195383892865999	0.33448979413852	0.430571227746386	10.0872652796277	8.27610825408245	11.8984223051729	16.29	10.34	25.14	0.493168059272201	0.601093761535068	0.709019463797936	0.487586536658901	0.594290769411709	0.700995002164517	0.486263288363034	0.592401506011339	0.699164537644241	0.264936843502259	21.7564811520551	0.553944082804728	28.787177788302	0.4670585707408	0.541136809467033	0.424654620709697	0.451354516730746	0.524643343681906	0.409403147006464	0.455451683507862	0.526477059229946	0.411287045813045	0.00516042035653664	0.00512658136236084	0.00578368463248214
221	9.08397597558638	0.26	0.270999938481951	0.200138797840829	0.341861079123074	0.377747382836793	8.64810621139773	6.91514393010607	10.3810684926894	15.6	9.32	25.5	0.429541225455538	0.537185946881145	0.644830668306752	0.425222107782029	0.531784441322105	0.63834677486218	0.419091545581593	0.525199844207142	0.62860983379505	0.270999938481951	20.839505525582	-0.39650257103523	27.1028120045757	0.4670585707408	0.541136809467033	0.424654620709697	0.451354516730746	0.524643343681906	0.409403147006464	0.455451683507862	0.526477059229946	0.411287045813045	0.00516042035653664	0.00512658136236084	0.00578368463248214
221	9.08397597558638	0.26	0.277148131965152	0.2050224079658	0.349273855964504	0.386904985891866	9.86073149723565	7.92272011290793	11.7987428815634	16.98	9.84	26.08	0.453448315695811	0.564368300940646	0.675288286185482	0.447783512534514	0.55731780538329	0.666852098232066	0.442634396275582	0.550768498699723	0.65926941795893	0.277148131965152	21.4649303213429	1.14662472803488	29.2078555291269	0.4670585707408	0.541136809467033	0.424654620709697	0.451354516730746	0.524643343681906	0.409403147006464	0.455451683507862	0.526477059229946	0.411287045813045	0.00516042035653664	0.00512658136236084	0.00578368463248214
221	9.08397597558638	0.26	0.280963824640967	0.206411398161786	0.355516251120149	0.359695826717959	9.26721859519879	7.33676069225576	11.1976764981418	17.36	11.06	25.17	0.410999277874654	0.519141936107256	0.627284594339859	0.405616017715558	0.512342225616246	0.619068433516934	0.407354997383778	0.514701762871495	0.622064359950055	0.280963824640967	21.5286580599816	-0.347134303988333	27.9643059025278	0.4670585707408	0.541136809467033	0.424654620709697	0.451354516730746	0.524643343681906	0.409403147006464	0.455451683507862	0.526477059229946	0.411287045813045	0.00516042035653664	0.00512658136236084	0.00578368463248214
221	9.08397597558638	0.26	0.295318502816111	0.216640976361862	0.37399602927036	0.362200397189464	9.23760999690192	7.32373862837546	11.1514813654284	15.59	10.14	25.16	0.455310249440341	0.574293912623553	0.693277575806766	0.45074410596607	0.568534524591629	0.686324943217187	0.448821663818558	0.566259953270911	0.682043516228769	0.295318502816111	21.2596486003519	0.0477787414227379	27.990422670001	0.4670585707408	0.541136809467033	0.424654620709697	0.451354516730746	0.524643343681906	0.409403147006464	0.455451683507862	0.526477059229946	0.411287045813045	0.00516042035653664	0.00512658136236084	0.00578368463248214
221	9.08397597558638	0.26	0.306942532219014	0.226230197620131	0.387654866817896	0.352022384421301	8.95009755508373	7.05422957282194	10.8459655373455	15.03	10.43	23.74	0.454278523907169	0.576368696847234	0.698458869787298	0.45022949957903	0.571231472099208	0.692233444619387	0.452249227866462	0.573588159109424	0.695093620027116	0.306942532219014	20.1648628779741	-0.113986653783676	27.4549251151976	0.4670585707408	0.541136809467033	0.424654620709697	0.451354516730746	0.524643343681906	0.409403147006464	0.455451683507862	0.526477059229946	0.411287045813045	0.00516042035653664	0.00512658136236084	0.00578368463248214
221	9.08397597558638	0.26	0.30742916172705	0.226055844070858	0.388802479383241	0.315654902823885	8.65082635832773	6.66210303612807	10.6395496805274	17.03	10.76	27.85	0.380041352346864	0.493488577151685	0.606935801956506	0.375257863984177	0.487277156075146	0.599296448166114	0.37192321161195	0.482594970569307	0.594215536149967	0.30742916172705	22.0325781951641	-0.276377918344356	28.4358344802528	0.4670585707408	0.541136809467033	0.424654620709697	0.451354516730746	0.524643343681906	0.409403147006464	0.455451683507862	0.526477059229946	0.411287045813045	0.00516042035653664	0.00512658136236084	0.00578368463248214
221	9.08397597558638	0.26	0.311047202969494	0.228952447732126	0.393141958206863	0.357644350460388	10.10463853465	7.99033014301118	12.2189469262888	17.24	11.19	26.81	0.450599783660044	0.569832266775446	0.689064749890849	0.444781773868547	0.562474762782255	0.680167751695961	0.444413087879851	0.562265927398975	0.679289019658758	0.311047202969494	21.9890065634022	0.921633978393763	29.4623692183212	0.4670585707408	0.541136809467033	0.424654620709697	0.451354516730746	0.524643343681906	0.409403147006464	0.455451683507862	0.526477059229946	0.411287045813045	0.00516042035653664	0.00512658136236084	0.00578368463248214
221	9.08397597558638	0.26	0.311369089730105	0.229545956433501	0.39319222302671	0.333992535748358	9.02292510865754	7.03360816368477	11.0122420536303	16.48	10.24	26.3	0.414243560206198	0.531404157510828	0.648564754815459	0.409411687504348	0.52520568518926	0.640999682874172	0.406139000846167	0.521006974529889	0.636120973266359	0.311369089730105	21.8077106603904	0.112033599249794	28.3261012377237	0.4670585707408	0.541136809467033	0.424654620709697	0.451354516730746	0.524643343681906	0.409403147006464	0.455451683507862	0.526477059229946	0.411287045813045	0.00516042035653664	0.00512658136236084	0.00578368463248214
221	9.08397597558638	0.26	0.314712927712881	0.232290402190981	0.39713545323478	0.329036830968745	9.0620171047653	7.04161681151365	11.0824173980169	14.75	10.15	23.22	0.461849560773009	0.594364722134558	0.726879883496107	0.458008562335727	0.589421653735677	0.720834745135627	0.459253598224147	0.590820835884993	0.723292013329235	0.314712927712881	19.7899639348066	-0.547937652262668	26.7764159130569	0.4670585707408	0.541136809467033	0.424654620709697	0.451354516730746	0.524643343681906	0.409403147006464	0.455451683507862	0.526477059229946	0.411287045813045	0.00516042035653664	0.00512658136236084	0.00578368463248214
221	9.08397597558638	0.26	0.31713051681616	0.234244800595831	0.400016233036489	0.35420370485908	9.07913478671072	7.16509416761057	10.9931754058109	17.52	10.17	24.95	0.397728051181955	0.503974756041617	0.610221460901279	0.392417596441779	0.49724569802271	0.602073799603641	0.391386880187313	0.494663844256368	0.600264896727202	0.31713051681616	21.4913506708678	1.04339290676322	29.2246707132439	0.4670585707408	0.541136809467033	0.424654620709697	0.451354516730746	0.524643343681906	0.409403147006464	0.455451683507862	0.526477059229946	0.411287045813045	0.00516042035653664	0.00512658136236084	0.00578368463248214
221	9.08397597558638	0.26	0.323094658098075	0.237653019563185	0.408536296632966	0.345950373525215	8.94874836360339	7.02766501973348	10.8698317074733	17.09	10.38	27.94	0.39952378678232	0.508737656554452	0.617951526326585	0.394456230181347	0.502284832079597	0.610113433977847	0.389069537009483	0.495320044883511	0.601804189348581	0.323094658098075	21.9162579964808	-1.56203339185028	27.0002440060782	0.4670585707408	0.541136809467033	0.424654620709697	0.451354516730746	0.524643343681906	0.409403147006464	0.455451683507862	0.526477059229946	0.411287045813045	0.00516042035653664	0.00512658136236084	0.00578368463248214
221	9.08397597558638	0.26	0.324790458345786	0.238318710836601	0.411262205854972	0.289936328065804	9.43219703234195	7.12759651194894	11.736797552735	16.87	10.34	27.44	0.410554791651546	0.543301473496374	0.676048155341203	0.405500922100794	0.53661351167102	0.667726101241246	0.401044152074512	0.530561185729004	0.659673638960526	0.324790458345786	21.6188228678338	1.16189820267844	29.4635731118438	0.4670585707408	0.541136809467033	0.424654620709697	0.451354516730746	0.524643343681906	0.409403147006464	0.455451683507862	0.526477059229946	0.411287045813045	0.00516042035653664	0.00512658136236084	0.00578368463248214
221	9.08397597558638	0.26	0.325076768986253	0.239066090964398	0.411087447008108	0.25845745290671	8.4437307838073	6.210707010498	10.6767545571166	16.25	10.97	25.25	0.37091404993863	0.504274050654712	0.637634051370795	0.366740668433868	0.498600153975193	0.630459639516519	0.367538758239901	0.499870815871165	0.632510716967962	0.325076768986253	21.1007904790118	0.228259720401491	28.7098837059358	0.4670585707408	0.541136809467033	0.424654620709697	0.451354516730746	0.524643343681906	0.409403147006464	0.455451683507862	0.526477059229946	0.411287045813045	0.00516042035653664	0.00512658136236084	0.00578368463248214
[truncated: 1,359 more rows]
