# Supplementary material for: Re-expressing coefficients from regression models for inclusion in a meta-analysis
Source: BMC Med Res Methodol. 2024 Jan 8;24:6. doi: 10.1186/s12874-023-02132-y (PMC10773134; doi:10.1186/s12874-023-02132-y)
Supplement: Supplementary file 2 — Additional file 2. [file 12874_2023_2132_MOESM2_ESM.zip › Supp_Files_R1/simdata/simdata_scenario_222.csv]

ex_no	errsd	rsquare	beta	b_low_ci	b_hi_ci	lrsquare	lbeta	lb_low_ci	lb_hi_ci	x_median	x_25	x_75	rbl	rb	rbu	altl	alt	altu	dzl	dz	dzu	observed_beta	xlog	error	ylog	RelBias_rb	RelBias_rbl	RelBias_rbu	RelBias_alt	RelBias_altl	RelBias_altu	RelBias_dz	RelBias_dzl	RelBias_dzu	MC_SE_RelBias_rb	MC_SE_RelBias_alt	MC_SE_RelBias_dz
222	9.08397597558638	0.24	0.356555863311082	0.342996775635804	0.37011495098636	0.333674949715417	9.75264016656082	9.45913169747909	10.0461486356425	16.13	10.33	24.92	0.569135298266775	0.586795061914973	0.60445482556317	0.562858394880668	0.580323391782577	0.597788388684486	0.561788989430885	0.578937976410267	0.596645460006102	0.356555863311082	19.9927944759404	-0.0523024914001573	27.7154007028613	0.490740301187977	0.498588065089825	0.483421650793001	0.474636306517151	0.48239929141615	0.46739671919971	0.472302601616237	0.480022525818665	0.465085447504926	0.000854793464595737	0.000847586567043953	0.000847415745944071
222	9.08397597558638	0.24	0.372402752202191	0.358462094235672	0.386343410168711	0.328563240754647	9.95514252035008	9.65206221231293	10.2582228283872	16.03	10.33	24.77	0.584252499626091	0.602598364340085	0.62094422905408	0.577914967914459	0.596061830485585	0.61420869305671	0.576786371970846	0.595405521804552	0.613742425664504	0.372402752202191	19.8000779647574	-0.10009673541478	27.6431618666058	0.490740301187977	0.498588065089825	0.483421650793001	0.474636306517151	0.48239929141615	0.46739671919971	0.472302601616237	0.480022525818665	0.465085447504926	0.000854793464595737	0.000847586567043953	0.000847415745944071
222	9.08397597558638	0.25	0.365257472170172	0.351852383877433	0.378662560462911	0.35039352715271	10.2171899239308	9.92091440415125	10.5134654437103	15.93	10.28	24.91	0.603954962119701	0.621991310689603	0.640027659259506	0.597507991788819	0.615351809770515	0.63319562775221	0.596406129242623	0.613604675894108	0.631363361777983	0.365257472170172	19.8113677621402	-0.0768619439222659	27.6154468637067	0.490740301187977	0.498588065089825	0.483421650793001	0.474636306517151	0.48239929141615	0.46739671919971	0.472302601616237	0.480022525818665	0.465085447504926	0.000854793464595737	0.000847586567043953	0.000847415745944071
222	9.08397597558638	0.25	0.366914054061656	0.353486902120429	0.380341206002883	0.335715211220097	9.85742079871664	9.56211490932336	10.1527266881099	15.96	10.36	24.76	0.581062473147958	0.599007370490565	0.616952267833172	0.57482799334762	0.59258035184084	0.61033271033406	0.57429248195729	0.592320034559847	0.610072128667107	0.366914054061656	19.7964353428663	-0.114312995887667	27.6030040184931	0.490740301187977	0.498588065089825	0.483421650793001	0.474636306517151	0.48239929141615	0.46739671919971	0.472302601616237	0.480022525818665	0.465085447504926	0.000854793464595737	0.000847586567043953	0.000847415745944071
222	9.08397597558638	0.25	0.373414181109922	0.359612931655558	0.387215430564285	0.325563979122137	9.79988748139806	9.49949402919088	10.1002809336052	15.88	10.21	24.54	0.580169307257338	0.598515448697728	0.616861590138119	0.574033283725795	0.592185391538099	0.610337499350404	0.573262031488427	0.591547179742022	0.609087952229695	0.373414181109922	19.7337983632823	0.0585086516372426	27.7257901861591	0.490740301187977	0.498588065089825	0.483421650793001	0.474636306517151	0.48239929141615	0.46739671919971	0.472302601616237	0.480022525818665	0.465085447504926	0.000854793464595737	0.000847586567043953	0.000847415745944071
222	9.08397597558638	0.25	0.375757259569652	0.361785054481156	0.389729464658148	0.305885737076963	9.44064193432295	9.13777311496546	9.74351075368044	15.97	10.37	25.1	0.5550743016617	0.573472077168364	0.591869852675028	0.549112525820879	0.567312700009644	0.585512874198408	0.54754618264391	0.565590545157748	0.584309045735708	0.375757259569652	19.9825384133911	-0.0601844752052468	27.7628448990376	0.490740301187977	0.498588065089825	0.483421650793001	0.474636306517151	0.48239929141615	0.46739671919971	0.472302601616237	0.480022525818665	0.465085447504926	0.000854793464595737	0.000847586567043953	0.000847415745944071
222	9.08397597558638	0.25	0.377121186792309	0.363251959363139	0.390990414221479	0.322146748478964	9.7461855355416	9.44509797828808	10.0472730927951	16.21	10.46	25.16	0.565314912992193	0.583335825705124	0.601356738418054	0.558991191388784	0.576810518697867	0.594629846006951	0.55789184699324	0.575730301636222	0.593417415697097	0.377121186792309	19.9915490537478	0.0453957920260282	27.8967245534518	0.490740301187977	0.498588065089825	0.483421650793001	0.474636306517151	0.48239929141615	0.46739671919971	0.472302601616237	0.480022525818665	0.465085447504926	0.000854793464595737	0.000847586567043953	0.000847415745944071
222	9.08397597558638	0.25	0.377134619964853	0.363115170642393	0.391154069287313	0.332162722018088	9.94979578455271	9.64933263301812	10.2502589360873	16.25	10.48	25.18	0.576229208464491	0.594171966846463	0.612114725228435	0.569744345085585	0.587485176291638	0.60522600749769	0.568556873593931	0.586343982214133	0.604438367038003	0.377134619964853	20.0513440419275	0.147254391311733	28.0301800866324	0.490740301187977	0.498588065089825	0.483421650793001	0.474636306517151	0.48239929141615	0.46739671919971	0.472302601616237	0.480022525818665	0.465085447504926	0.000854793464595737	0.000847586567043953	0.000847415745944071
222	9.08397597558638	0.25	0.377707262389286	0.36387440123253	0.391540123546041	0.317963119833547	9.65739501728923	9.35616883446712	9.95862120011134	15.84	10.34	24.67	0.572728125073419	0.591167371944979	0.609606618816538	0.566710946074826	0.5849564670856	0.603201988096375	0.5663855682504	0.584300023514343	0.602521108758918	0.377707262389286	19.8218413814517	0.14571107692517	27.8908677350506	0.490740301187977	0.498588065089825	0.483421650793001	0.474636306517151	0.48239929141615	0.46739671919971	0.472302601616237	0.480022525818665	0.465085447504926	0.000854793464595737	0.000847586567043953	0.000847415745944071
222	9.08397597558638	0.25	0.377924736127838	0.364054927482911	0.391794544772765	0.325598035351992	9.85825400726351	9.55609489394867	10.1604131205783	16.07	10.44	24.97	0.576997476482322	0.59524185850381	0.613486240525299	0.570695027455407	0.588740129077232	0.606785230699058	0.570254817998408	0.58789324409523	0.606478162373752	0.377924736127838	19.768546062981	0.053198957009903	27.8164622648246	0.490740301187977	0.498588065089825	0.483421650793001	0.474636306517151	0.48239929141615	0.46739671919971	0.472302601616237	0.480022525818665	0.465085447504926	0.000854793464595737	0.000847586567043953	0.000847415745944071
222	9.08397597558638	0.25	0.378122963477086	0.364185885789009	0.392060041165163	0.32965462998863	9.85091765578659	9.55175073334198	10.1500845782312	15.84	10.26	25.21	0.584844747472578	0.603162457816349	0.621480168160121	0.578704684457315	0.596830084113007	0.614955483768699	0.576638241996931	0.594328045850257	0.612915571627427	0.378122963477086	19.7734475212188	-0.0766741735098699	27.6151769971909	0.490740301187977	0.498588065089825	0.483421650793001	0.474636306517151	0.48239929141615	0.46739671919971	0.472302601616237	0.480022525818665	0.465085447504926	0.000854793464595737	0.000847586567043953	0.000847415745944071
222	9.08397597558638	0.25	0.378197698110964	0.364390141458834	0.392005254763094	0.330116529583873	9.79268056804041	9.49559281334079	10.08976832274	16.04	10.42	24.72	0.574201043361582	0.592166019542828	0.610130995724073	0.567955016972533	0.585724574290291	0.60349413160805	0.568007310589416	0.585363432199423	0.603324747676224	0.378197698110964	19.7939811333489	-0.120258036346761	27.5907854328352	0.490740301187977	0.498588065089825	0.483421650793001	0.474636306517151	0.48239929141615	0.46739671919971	0.472302601616237	0.480022525818665	0.465085447504926	0.000854793464595737	0.000847586567043953	0.000847415745944071
222	9.08397597558638	0.25	0.378619723646603	0.364751670150623	0.392487777142583	0.336818632735751	9.90419971344634	9.60822496468609	10.2001744622066	15.97	10.23	25.01	0.583453291877835	0.601426168461342	0.61939904504485	0.577180685313827	0.594960338574747	0.612739991835666	0.575459956504367	0.593364199482183	0.610646067044166	0.378619723646603	19.8053812898891	0.00453621809112266	27.6996561213783	0.490740301187977	0.498588065089825	0.483421650793001	0.474636306517151	0.48239929141615	0.46739671919971	0.472302601616237	0.480022525818665	0.465085447504926	0.000854793464595737	0.000847586567043953	0.000847415745944071
222	9.08397597558638	0.25	0.379073398911527	0.365206240303673	0.39294055751938	0.331452321046907	9.85519735529073	9.55711370634507	10.1532810042364	15.95	10.17	24.59	0.581057218299836	0.599180227107615	0.617303235915393	0.574831867364953	0.592760709253758	0.610689551142564	0.573333585582499	0.591507964593506	0.60946684631615	0.379073398911527	19.7745600114144	-0.00660676144249778	27.668524952563	0.490740301187977	0.498588065089825	0.483421650793001	0.474636306517151	0.48239929141615	0.46739671919971	0.472302601616237	0.480022525818665	0.465085447504926	0.000854793464595737	0.000847586567043953	0.000847415745944071
222	9.08397597558638	0.25	0.379132026732565	0.365327545978739	0.392936507486391	0.333733514912726	9.85195732130098	9.55549892000673	10.1484157225952	15.92	10.28	24.7	0.58207998330301	0.600138956750654	0.618197930198298	0.575877793888467	0.593744345027894	0.611610896167321	0.575319062779934	0.594577330350907	0.61027343535207	0.379132026732565	19.7057354187033	-0.136908566917912	27.547828480863	0.490740301187977	0.498588065089825	0.483421650793001	0.474636306517151	0.48239929141615	0.46739671919971	0.472302601616237	0.480022525818665	0.465085447504926	0.000854793464595737	0.000847586567043953	0.000847415745944071
222	9.08397597558638	0.25	0.381920396915461	0.367802863821717	0.396037930009206	0.314923718095595	9.61090955097105	9.30901975154956	9.91279935039253	16.02	10.48	24.68	0.563540794331706	0.581816318705613	0.60009184307952	0.557429534185925	0.575506871516634	0.593584208847344	0.557758437142013	0.575579267089544	0.593486375963039	0.381920396915461	19.7846986009264	0.0300208218738051	27.794855065023	0.490740301187977	0.498588065089825	0.483421650793001	0.474636306517151	0.48239929141615	0.46739671919971	0.472302601616237	0.480022525818665	0.465085447504926	0.000854793464595737	0.000847586567043953	0.000847415745944071
222	9.08397597558638	0.25	0.38220799467426	0.368151770481322	0.396264218867198	0.324369141562637	9.70859825642531	9.41019148700968	10.0070050258409	15.98	10.23	24.56	0.571089699879024	0.589199536711005	0.607309373542985	0.564939759412357	0.582854575359876	0.600769391307394	0.563735573737642	0.581993673011601	0.599894146415199	0.38220799467426	19.7386232536345	-0.0213048343158528	27.669502935686	0.490740301187977	0.498588065089825	0.483421650793001	0.474636306517151	0.48239929141615	0.46739671919971	0.472302601616237	0.480022525818665	0.465085447504926	0.000854793464595737	0.000847586567043953	0.000847415745944071
222	9.08397597558638	0.25	0.382695897149082	0.368518700246725	0.396873094051438	0.325535608006549	9.88640121199586	9.58333629700269	10.189466126989	16.18	10.41	24.7	0.574559144590569	0.59272909218683	0.610899039783092	0.568161064128852	0.586128677835208	0.604096291541564	0.567664245911959	0.586248387329539	0.603823710807812	0.382695897149082	19.7435417025235	-0.044844015418791	27.7121732347439	0.490740301187977	0.498588065089825	0.483421650793001	0.474636306517151	0.48239929141615	0.46739671919971	0.472302601616237	0.480022525818665	0.465085447504926	0.000854793464595737	0.000847586567043953	0.000847415745944071
222	9.08397597558638	0.25	0.38279756907744	0.368814113813951	0.396781024340928	0.318698725922915	9.66345762459323	9.36255279983814	9.96436244934832	16.12	10.32	24.77	0.563409597089428	0.581517122857449	0.599624648625471	0.557198403459829	0.575106306521246	0.593014209582663	0.556602422429191	0.574533657561752	0.592423105964585	0.38279756907744	19.9081840225743	-0.0522848864807607	27.7100722773684	0.490740301187977	0.498588065089825	0.483421650793001	0.474636306517151	0.48239929141615	0.46739671919971	0.472302601616237	0.480022525818665	0.465085447504926	0.000854793464595737	0.000847586567043953	0.000847415745944071
222	9.08397597558638	0.25	0.382825750511007	0.368869720285002	0.396781780737012	0.332515787274811	9.73768824908687	9.44386415980878	10.031512338365	16.11	10.28	24.46	0.568829169515157	0.586526979422133	0.60422478932911	0.562574068085597	0.58007726491367	0.597580461741744	0.562106159487047	0.579475246001676	0.59701672875819	0.382825750511007	19.7463756807567	-0.0513715270898933	27.6439325358014	0.490740301187977	0.498588065089825	0.483421650793001	0.474636306517151	0.48239929141615	0.46739671919971	0.472302601616237	0.480022525818665	0.465085447504926	0.000854793464595737	0.000847586567043953	0.000847415745944071
222	9.08397597558638	0.25	0.382906261062651	0.368836618659512	0.396975903465789	0.331076848053581	9.93253195659838	9.63185451473251	10.2332093984642	15.79	10.36	24.43	0.591594423533847	0.610062216794032	0.628530010054218	0.585440139526809	0.603715814605712	0.621991489684615	0.586066348798756	0.603835518109011	0.622545746781194	0.382906261062651	19.674133009046	0.229685926582624	27.9132314474963	0.490740301187977	0.498588065089825	0.483421650793001	0.474636306517151	0.48239929141615	0.46739671919971	0.472302601616237	0.480022525818665	0.465085447504926	0.000854793464595737	0.000847586567043953	0.000847415745944071
222	9.08397597558638	0.25	0.383053595360801	0.369080463513171	0.397026727208432	0.330418649162701	9.86382313047243	9.56478136841686	10.162864892528	15.94	10.26	24.54	0.581929262034926	0.60012321181879	0.618317161602655	0.575706906320262	0.593706314886155	0.611705723452047	0.57472273967444	0.592701000254632	0.611224480483714	0.383053595360801	19.6911100325431	-0.00362591441258538	27.6673525277063	0.490740301187977	0.498588065089825	0.483421650793001	0.474636306517151	0.48239929141615	0.46739671919971	0.472302601616237	0.480022525818665	0.465085447504926	0.000854793464595737	0.000847586567043953	0.000847415745944071
222	9.08397597558638	0.25	0.384484839970118	0.370446480669764	0.398523199270471	0.325219377529495	9.84276302840188	9.54081841154241	10.1447076452614	15.77	10.27	24.85	0.586684068501684	0.605251248867153	0.623818429232623	0.580601803375152	0.598976494256591	0.617351185138029	0.579604025638203	0.597694662632451	0.616373149193694	0.384484839970118	19.7683843893862	0.0100717456187855	27.7105524468907	0.490740301187977	0.498588065089825	0.483421650793001	0.474636306517151	0.48239929141615	0.46739671919971	0.472302601616237	0.480022525818665	0.465085447504926	0.000854793464595737	0.000847586567043953	0.000847415745944071
222	9.08397597558638	0.25	0.384521570746146	0.37041014404684	0.398632997445452	0.326940659960495	9.83561475411378	9.53506879871981	10.1361607095077	15.94	10.4	24.82	0.580200587582669	0.598488545813089	0.61677650404351	0.573999119821908	0.592091607406826	0.610184094991743	0.573263122028477	0.591324070943815	0.610020688852145	0.384521570746146	19.792565745499	-0.180707665172922	27.5668356533235	0.490740301187977	0.498588065089825	0.483421650793001	0.474636306517151	0.48239929141615	0.46739671919971	0.472302601616237	0.480022525818665	0.465085447504926	0.000854793464595737	0.000847586567043953	0.000847415745944071
222	9.08397597558638	0.25	0.384593523579024	0.370537619526993	0.398649427631056	0.321894400560285	9.68234975846707	9.38306135548074	9.98163816145339	15.98	10.33	24.79	0.569474341463253	0.587638676080832	0.605803010698411	0.563342740280814	0.581311497244563	0.599280254208313	0.562699591150116	0.580987256757153	0.598584612490328	0.384593523579024	19.7683452710545	0.0814442261283158	27.8404578746857	0.490740301187977	0.498588065089825	0.483421650793001	0.474636306517151	0.48239929141615	0.46739671919971	0.472302601616237	0.480022525818665	0.465085447504926	0.000854793464595737	0.000847586567043953	0.000847415745944071
222	9.08397597558638	0.25	0.386568349838659	0.372481512856852	0.400655186820466	0.326376092763999	9.73115453229229	9.43341869389354	10.028890370691	15.88	10.38	24.69	0.575932282118872	0.594109751649464	0.612287221180055	0.569834920796701	0.587819946522541	0.60580497224838	0.569909484238525	0.58782783673714	0.605291172433608	0.386568349838659	19.6782035090724	0.0468715219012907	27.7343316554481	0.490740301187977	0.498588065089825	0.483421650793001	0.474636306517151	0.48239929141615	0.46739671919971	0.472302601616237	0.480022525818665	0.465085447504926	0.000854793464595737	0.000847586567043953	0.000847415745944071
222	9.08397597558638	0.25	0.386786970429284	0.3726660056372	0.400907935221369	0.330451542437335	9.91677798439487	9.61615313679667	10.2174028319931	15.92	10.31	24.7	0.585661473001091	0.603970706283927	0.622279939566764	0.579417673798723	0.597531710399794	0.615645747000866	0.579047117755585	0.597123597991325	0.614923443739863	0.386786970429284	19.6171078363976	0.177953324787756	27.8206588772323	0.490740301187977	0.498588065089825	0.483421650793001	0.474636306517151	0.48239929141615	0.46739671919971	0.472302601616237	0.480022525818665	0.465085447504926	0.000854793464595737	0.000847586567043953	0.000847415745944071
222	9.08397597558638	0.25	0.387199271190574	0.373001800158387	0.401396742222761	0.324809453377714	9.7153709259541	9.41705571362323	10.013686138285	15.98	10.43	24.44	0.571463846179945	0.589566782362638	0.607669718545331	0.565308590104062	0.583216538959604	0.601124487815146	0.566245858140167	0.583719989784387	0.601832001604626	0.387199271190574	19.7345077466873	0.119811857420162	27.8491776513358	0.490740301187977	0.498588065089825	0.483421650793001	0.474636306517151	0.48239929141615	0.46739671919971	0.472302601616237	0.480022525818665	0.465085447504926	0.000854793464595737	0.000847586567043953	0.000847415745944071
222	9.08397597558638	0.25	0.387423974058016	0.373227472112486	0.401620476003545	0.317250156475639	9.70562571684304	9.40239681759141	10.0088546160947	16.13	10.6	25.07	0.565464665678828	0.583700997485063	0.601937329291298	0.559220525169862	0.57725548238087	0.595290439591877	0.558830640853567	0.576837519604095	0.594993631993295	0.387423974058016	19.9305808958695	0.00366135087099786	27.8623716158478	0.490740301187977	0.498588065089825	0.483421650793001	0.474636306517151	0.48239929141615	0.46739671919971	0.472302601616237	0.480022525818665	0.465085447504926	0.000854793464595737	0.000847586567043953	0.000847415745944071
222	9.08397597558638	0.25	0.388066287060915	0.373808403531023	0.402324170590808	0.319657561864545	9.70864376322394	9.40699814327897	10.0102893831689	15.97	10.32	24.86	0.571225306739924	0.589542267066202	0.607859227392481	0.565083899761838	0.583203929198259	0.601323958634681	0.564205326429903	0.581850379863477	0.599596114106699	0.388066287060915	19.7556524902469	-0.0479228606508016	27.6901794655022	0.490740301187977	0.498588065089825	0.483421650793001	0.474636306517151	0.48239929141615	0.46739671919971	0.472302601616237	0.480022525818665	0.465085447504926	0.000854793464595737	0.000847586567043953	0.000847415745944071
222	9.08397597558638	0.25	0.388113779396194	0.373979372489911	0.402248186302476	0.325064587291887	9.83999722004055	9.5380309590966	10.1419634809845	15.95	10.32	24.54	0.580017813073713	0.598380702756695	0.616743592439676	0.573807268480374	0.591973537399875	0.610139806319377	0.573329037998135	0.591656290856221	0.609747015849456	0.388113779396194	19.7132415313396	0.0122374011560961	27.7529234077544	0.490740301187977	0.498588065089825	0.483421650793001	0.474636306517151	0.48239929141615	0.46739671919971	0.472302601616237	0.480022525818665	0.465085447504926	0.000854793464595737	0.000847586567043953	0.000847415745944071
222	9.08397597558638	0.25	0.38876096112598	0.374381925133662	0.403139997118299	0.312104423058594	9.64782225808252	9.3427815793964	9.95286293676865	15.86	10.34	24.65	0.5712624717761	0.589914121781788	0.608565771787477	0.565240944912769	0.583695992801036	0.602151040689303	0.565009877690274	0.583482661737349	0.601541634157656	0.38876096112598	19.6555383317344	-0.076801328751398	27.6402215714115	0.490740301187977	0.498588065089825	0.483421650793001	0.474636306517151	0.48239929141615	0.46739671919971	0.472302601616237	0.480022525818665	0.465085447504926	0.000854793464595737	0.000847586567043953	0.000847415745944071
222	9.08397597558638	0.25	0.390596517186591	0.376359062185738	0.404833972187444	0.335263595330158	10.0096120252741	9.70944295143998	10.3097810991083	16.07	10.37	24.34	0.586227994687223	0.604351332462724	0.622474670238226	0.579823858309034	0.597749211123405	0.615674563937775	0.579823288219481	0.59837075135226	0.616328091442629	0.390596517186591	19.6185004704439	-0.104357809537142	27.5562631550637	0.490740301187977	0.498588065089825	0.483421650793001	0.474636306517151	0.48239929141615	0.46739671919971	0.472302601616237	0.480022525818665	0.465085447504926	0.000854793464595737	0.000847586567043953	0.000847415745944071
222	9.08397597558638	0.25	0.390766294499572	0.37646786781696	0.405064721182183	0.322786066489669	9.76551054066405	9.46426704834134	10.0667540329868	15.92	10.41	24.82	0.576514515619177	0.594864721205387	0.613214926791596	0.570371383554054	0.588526055925949	0.606680728297844	0.569343733145433	0.588227901156469	0.606244615884771	0.390766294499572	19.6959635393577	-0.0824678836578215	27.6444400540093	0.490740301187977	0.498588065089825	0.483421650793001	0.474636306517151	0.48239929141615	0.46739671919971	0.472302601616237	0.480022525818665	0.465085447504926	0.000854793464595737	0.000847586567043953	0.000847415745944071
222	9.08397597558638	0.25	0.39169006321234	0.377383442119704	0.405996684304977	0.314501370150621	9.69689852858533	9.39200932663295	10.0017877305377	15.95	10.25	24.71	0.571054431687731	0.589592353009308	0.608130274330886	0.564937321234832	0.583276665142421	0.60161600905001	0.564224343432759	0.582224940583597	0.600182830778256	0.39169006321234	19.763793618378	0.0496063266819789	27.7644296741518	0.490740301187977	0.498588065089825	0.483421650793001	0.474636306517151	0.48239929141615	0.46739671919971	0.472302601616237	0.480022525818665	0.465085447504926	0.000854793464595737	0.000847586567043953	0.000847415745944071
222	9.08397597558638	0.25	0.391690330780629	0.377339119618391	0.406041541942868	0.321482491539946	9.72778426660332	9.42680750494495	10.0287610282617	15.88	10.22	24.57	0.575566830245598	0.593943384619326	0.612319938993055	0.569474502801764	0.587656542862556	0.605838582923347	0.568308505784759	0.5867291754045	0.60491246385408	0.391690330780629	19.5354721970362	0.0443962815118053	27.6723749266737	0.490740301187977	0.498588065089825	0.483421650793001	0.474636306517151	0.48239929141615	0.46739671919971	0.472302601616237	0.480022525818665	0.465085447504926	0.000854793464595737	0.000847586567043953	0.000847415745944071
222	9.08397597558638	0.25	0.392157708335389	0.377861518412817	0.406453898257961	0.330405807142709	9.78626371812558	9.48956471571244	10.0829627205387	15.83	10.26	24.52	0.581142079052537	0.599311961473982	0.617481843895427	0.575044100423226	0.593023324555249	0.611002548687272	0.574231496085361	0.592775091831594	0.610065408219223	0.392157708335389	19.4870563987788	0.00268902883489102	27.5984540981382	0.490740301187977	0.498588065089825	0.483421650793001	0.474636306517151	0.48239929141615	0.46739671919971	0.472302601616237	0.480022525818665	0.465085447504926	0.000854793464595737	0.000847586567043953	0.000847415745944071
222	9.08397597558638	0.25	0.393540273883236	0.379005993774286	0.408074553992186	0.320898997557867	9.79244704097115	9.48906392683305	10.0958301551092	15.87	10.29	24.57	0.579666697291447	0.598199725326924	0.616732753362401	0.573540092392777	0.591877241415573	0.610214390438369	0.572575833822909	0.591422470378925	0.609562537813468	0.393540273883236	19.6160440736379	-0.0928523077339654	27.5696860917535	0.490740301187977	0.498588065089825	0.483421650793001	0.474636306517151	0.48239929141615	0.46739671919971	0.472302601616237	0.480022525818665	0.465085447504926	0.000854793464595737	0.000847586567043953	0.000847415745944071
222	9.08397597558638	0.25	0.39403135068107	0.379687409681072	0.408375291681069	0.335617330821249	9.95142678541466	9.65323925511979	10.2496143157095	15.98	10.33	24.76	0.585780626617567	0.60387532765308	0.621970028688593	0.579470686139566	0.597370473787177	0.615270261434788	0.578226517752816	0.596425015476897	0.614295116891008	0.39403135068107	19.7235044087826	0.0540622189920981	27.7451173963386	0.490740301187977	0.498588065089825	0.483421650793001	0.474636306517151	0.48239929141615	0.46739671919971	0.472302601616237	0.480022525818665	0.465085447504926	0.000854793464595737	0.000847586567043953	0.000847415745944071
222	9.08397597558638	0.25	0.394544664665719	0.380119514301401	0.408969815030037	0.329597506047727	9.9286268902209	9.62706100472131	10.2301927757205	16.19	10.52	24.9	0.577080027463538	0.595156951397106	0.613233875330675	0.570650864386654	0.588526395989235	0.606401927591816	0.570340478725112	0.588762200733649	0.605903120636804	0.394544664665719	19.8072493989161	0.00193705505156244	27.8066977403632	0.490740301187977	0.498588065089825	0.483421650793001	0.474636306517151	0.48239929141615	0.46739671919971	0.472302601616237	0.480022525818665	0.465085447504926	0.000854793464595737	0.000847586567043953	0.000847415745944071
222	9.08397597558638	0.25	0.395401835963711	0.380932237929368	0.409871433998054	0.317764325328319	9.67266351630457	9.37082275224979	9.97450428035935	16.11	10.52	24.67	0.564400468786253	0.582580203184752	0.600759937583252	0.558193188281286	0.576172981827221	0.594152775373156	0.558472767138471	0.576697796269463	0.594491980057001	0.395401835963711	19.6804765693567	-0.121285131375001	27.6321399073451	0.490740301187977	0.498588065089825	0.483421650793001	0.474636306517151	0.48239929141615	0.46739671919971	0.472302601616237	0.480022525818665	0.465085447504926	0.000854793464595737	0.000847586567043953	0.000847415745944071
222	9.08397597558638	0.25	0.396836048198209	0.382250029468522	0.411422066927895	0.323950845730509	9.86913998388247	9.56550902242201	10.1727709453429	16.09	10.46	24.86	0.576792294582514	0.595100990811492	0.613409687040471	0.570468786035117	0.588576759754133	0.606684733473149	0.569927857740869	0.586403790848294	0.607104991297629	0.396836048198209	19.7587269206129	0.088242717354715	27.8402183216944	0.490740301187977	0.498588065089825	0.483421650793001	0.474636306517151	0.48239929141615	0.46739671919971	0.472302601616237	0.480022525818665	0.465085447504926	0.000854793464595737	0.000847586567043953	0.000847415745944071
222	9.08397597558638	0.25	0.397618358907189	0.383102451951631	0.412134265862746	0.316104301332001	9.73507631109468	9.43012095782952	10.0400316643598	16.25	10.49	24.72	0.563277082738421	0.581492582043342	0.599708081348263	0.556942113859781	0.574952750185643	0.592963386511505	0.557385669480855	0.57495671390509	0.593123677029998	0.397618358907189	19.6962911768042	0.168385567318023	27.9676591712034	0.490740301187977	0.498588065089825	0.483421650793001	0.474636306517151	0.48239929141615	0.46739671919971	0.472302601616237	0.480022525818665	0.465085447504926	0.000854793464595737	0.000847586567043953	0.000847415745944071
222	9.08397597558638	0.25	0.397726565715838	0.383223896828002	0.412229234603674	0.315942769566827	9.64698305988036	9.34467432752485	9.94929179223586	16.14	10.42	24.58	0.561715060923538	0.579887055159079	0.59805904939462	0.555503975146638	0.573475035095766	0.591446095044894	0.55527614704694	0.573363473791593	0.591064884807955	0.397726565715838	19.712499175914	-0.0964624119297125	27.6348960300848	0.490740301187977	0.498588065089825	0.483421650793001	0.474636306517151	0.48239929141615	0.46739671919971	0.472302601616237	0.480022525818665	0.465085447504926	0.000854793464595737	0.000847586567043953	0.000847415745944071
222	9.08397597558638	0.25	0.399826767258661	0.385268290888098	0.414385243629223	0.329188933351355	9.91691044037231	9.61542172934286	10.2183991514017	16.16	10.3	24.63	0.577480253121237	0.595586976056454	0.613693698991671	0.571079560267178	0.588985591366657	0.606891622466135	0.570515583343359	0.587922233638028	0.607046229259652	0.399826767258661	19.6083061236572	0.164179385779003	27.8620970365494	0.490740301187977	0.498588065089825	0.483421650793001	0.474636306517151	0.48239929141615	0.46739671919971	0.472302601616237	0.480022525818665	0.465085447504926	0.000854793464595737	0.000847586567043953	0.000847415745944071
222	9.08397597558638	0.25	0.401057023736382	0.386429184211601	0.415684863261163	0.321257920198522	9.81905778244171	9.51510057256531	10.1230149923181	15.8	10.19	24.62	0.583819006599345	0.602468940456104	0.621118874312863	0.577727075155565	0.596182403976856	0.614637732798146	0.576770478070376	0.595187529933204	0.613441729924024	0.401057023736382	19.5190454296386	0.136237068375609	27.7799770559639	0.490740301187977	0.498588065089825	0.483421650793001	0.474636306517151	0.48239929141615	0.46739671919971	0.472302601616237	0.480022525818665	0.465085447504926	0.000854793464595737	0.000847586567043953	0.000847415745944071
222	9.08397597558638	0.25	0.401953113510092	0.387291211252998	0.416615015767186	0.318106180466965	9.79453112627371	9.48912823647609	10.0999340160713	15.93	10.43	24.78	0.577876503893438	0.596475172795055	0.615073841696672	0.571714220507222	0.590114559371874	0.608514898236527	0.571826272402346	0.589998696414697	0.608642443392128	0.401953113510092	19.6295471653855	-0.0161271880945464	27.7102884895762	0.490740301187977	0.498588065089825	0.483421650793001	0.474636306517151	0.48239929141615	0.46739671919971	0.472302601616237	0.480022525818665	0.465085447504926	0.000854793464595737	0.000847586567043953	0.000847415745944071
222	9.08397597558638	0.26	0.369186006959563	0.355794084107836	0.382577929811291	0.339993329528263	10.0384670795469	9.74059929784821	10.3363348612456	16.09	10.38	24.75	0.58727283247612	0.605231651077788	0.623190469679455	0.580832096652729	0.598593957384192	0.616355818115655	0.580678095447606	0.598274064599555	0.615491373242335	0.369186006959563	19.9724036739292	0.10197084104652	27.9300519624629	0.490740301187977	0.498588065089825	0.483421650793001	0.474636306517151	0.48239929141615	0.46739671919971	0.472302601616237	0.480022525818665	0.465085447504926	0.000854793464595737	0.000847586567043953	0.000847415745944071
222	9.08397597558638	0.26	0.370568251144644	0.357206485639664	0.383930016649625	0.334169722525327	9.81582667238191	9.5207449770818	10.110908367682	16.09	10.31	25.11	0.57404136919055	0.591832949660449	0.609624530130349	0.567746462974396	0.58534294194725	0.602939420920104	0.566372412335429	0.583415658454086	0.60076899927598	0.370568251144644	20.160026393971	-0.239174014056359	27.5921907928817	0.490740301187977	0.498588065089825	0.483421650793001	0.474636306517151	0.48239929141615	0.46739671919971	0.472302601616237	0.480022525818665	0.465085447504926	0.000854793464595737	0.000847586567043953	0.000847415745944071
222	9.08397597558638	0.26	0.374573432890169	0.361025104893684	0.388121760886654	0.320685507421144	9.59693315130289	9.29946161884306	9.89440468376272	15.91	10.17	24.81	0.566728794573562	0.584857336839849	0.602985879106136	0.560697651711161	0.578633269549852	0.596568887388543	0.559116935205106	0.576747090098982	0.594967678189309	0.374573432890169	19.9997602773468	0.0884340009307387	27.846315650589	0.490740301187977	0.498588065089825	0.483421650793001	0.474636306517151	0.48239929141615	0.46739671919971	0.472302601616237	0.480022525818665	0.465085447504926	0.000854793464595737	0.000847586567043953	0.000847415745944071
222	9.08397597558638	0.26	0.37467710958021	0.361145395499675	0.388208823660745	0.338211046251599	9.93044121407987	9.63460483675953	10.2262775914002	16.12	10.42	24.91	0.579898044004505	0.597704164697582	0.615510285390658	0.573508599856841	0.591118528797193	0.608728457737545	0.572638684684321	0.590890455199437	0.608393986303102	0.37467710958021	19.9075859080281	-0.170799692356957	27.6083007731311	0.490740301187977	0.498588065089825	0.483421650793001	0.474636306517151	0.48239929141615	0.46739671919971	0.472302601616237	0.480022525818665	0.465085447504926	0.000854793464595737	0.000847586567043953	0.000847415745944071
222	9.08397597558638	0.26	0.374747538227661	0.361310951946717	0.388184124508604	0.338611203195061	9.82783494293171	9.53531682032983	10.1203530655336	16.16	10.29	24.78	0.572649461809191	0.590216822037879	0.607784182266566	0.566301716572535	0.583674344884667	0.6010469731968	0.56576299874511	0.582302586467474	0.599964361707748	0.374747538227661	19.9260150393078	-0.0349873813550395	27.7023614733043	0.490740301187977	0.498588065089825	0.483421650793001	0.474636306517151	0.48239929141615	0.46739671919971	0.472302601616237	0.480022525818665	0.465085447504926	0.000854793464595737	0.000847586567043953	0.000847415745944071
222	9.08397597558638	0.26	0.374901040896711	0.361285380770946	0.388516701022476	0.332579858639026	9.81661980517191	9.52045679114302	10.1127828192008	16.06	10.26	24.52	0.575032946400864	0.592921110205192	0.61080927400952	0.56875760660823	0.586450556717689	0.604143506827148	0.568859716700044	0.586257930500241	0.603384380593269	0.374901040896711	19.7235382797399	0.142980481059071	27.8293421870273	0.490740301187977	0.498588065089825	0.483421650793001	0.474636306517151	0.48239929141615	0.46739671919971	0.472302601616237	0.480022525818665	0.465085447504926	0.000854793464595737	0.000847586567043953	0.000847415745944071
222	9.08397597558638	0.26	0.375357600483608	0.361771316755169	0.388943884212048	0.341682949500658	9.9989433333425	9.70336188484509	10.2945247818399	16.06	10.45	25.02	0.586271090713817	0.604129938014565	0.621988785315313	0.579878865291238	0.597542994176663	0.615207123062087	0.57871398552162	0.596654958414049	0.614535229493879	0.375357600483608	19.965441884321	0.00641184647998144	27.8162255529437	0.490740301187977	0.498588065089825	0.483421650793001	0.474636306517151	0.48239929141615	0.46739671919971	0.472302601616237	0.480022525818665	0.465085447504926	0.000854793464595737	0.000847586567043953	0.000847415745944071
222	9.08397597558638	0.26	0.375614816423472	0.361989394897726	0.389240237949219	0.325655586013163	9.79659235017758	9.49636253367424	10.0968221666809	15.99	10.28	24.74	0.576199842844687	0.594416541340883	0.612633239837078	0.569991251518434	0.588011663886335	0.606032076254235	0.568751387688873	0.587405722083767	0.605209140669615	0.375614816423472	19.888341685266	0.10236451374534	27.8461213504332	0.490740301187977	0.498588065089825	0.483421650793001	0.474636306517151	0.48239929141615	0.46739671919971	0.472302601616237	0.480022525818665	0.465085447504926	0.000854793464595737	0.000847586567043953	0.000847415745944071
222	9.08397597558638	0.26	0.376091517278124	0.362623748909234	0.389559285647014	0.337460716954428	9.85191165911569	9.55792211752211	10.1459012007093	16.06	10.34	24.99	0.577348635643437	0.595107146190549	0.612865656737661	0.571049617705455	0.588614378463303	0.606179139221151	0.56960785680278	0.587502612992014	0.605037663263101	0.376091517278124	19.9410471824123	0.108742968281108	27.8831127627531	0.490740301187977	0.498588065089825	0.483421650793001	0.474636306517151	0.48239929141615	0.46739671919971	0.472302601616237	0.480022525818665	0.465085447504926	0.000854793464595737	0.000847586567043953	0.000847415745944071
222	9.08397597558638	0.26	0.376341159175599	0.362982239857127	0.389700078494071	0.342873926255661	9.98038930495241	9.68613571532178	10.274642894583	16.04	10.37	24.77	0.585641930932758	0.60343305481125	0.621224178689743	0.579268997894772	0.596866519445358	0.614464040995944	0.578890379115414	0.596839525042792	0.61297081444766	0.376341159175599	20.0073507708017	0.0400952989153586	27.8289419081243	0.490740301187977	0.498588065089825	0.483421650793001	0.474636306517151	0.48239929141615	0.46739671919971	0.472302601616237	0.480022525818665	0.465085447504926	0.000854793464595737	0.000847586567043953	0.000847415745944071
222	9.08397597558638	0.26	0.377305409224779	0.363867231836796	0.390743586612761	0.347819596664658	10.0029807705456	9.71126933751255	10.2946922035786	15.99	10.42	24.53	0.589202980923798	0.606901722451715	0.624600463979632	0.582853173082961	0.600361176255226	0.61786917942749	0.5829712715038	0.600473974986947	0.618221222345142	0.377305409224779	19.719935681273	0.0216176229996436	27.6949214985702	0.490740301187977	0.498588065089825	0.483421650793001	0.474636306517151	0.48239929141615	0.46739671919971	0.472302601616237	0.480022525818665	0.465085447504926	0.000854793464595737	0.000847586567043953	0.000847415745944071
222	9.08397597558638	0.26	0.378151674628465	0.364685613018523	0.391617736238407	0.338884166073463	9.89673276367402	9.60234337485969	10.1911221524883	16.1	10.38	24.71	0.578659396608929	0.596399981323425	0.61414056603792	0.57230476384484	0.589850527734613	0.607396291624386	0.571681549124554	0.588096588436771	0.606755887697563	0.378151674628465	19.9528275591149	0.026676995711633	27.8064702746565	0.490740301187977	0.498588065089825	0.483421650793001	0.474636306517151	0.48239929141615	0.46739671919971	0.472302601616237	0.480022525818665	0.465085447504926	0.000854793464595737	0.000847586567043953	0.000847415745944071
222	9.08397597558638	0.26	0.378413669773134	0.364788947445025	0.392038392101244	0.326975984468734	9.67026809056246	9.37479833366587	9.96573784745905	16.1	10.21	24.66	0.56491059149	0.582715133966018	0.600519676442036	0.558705847229451	0.576314831975797	0.593923816722142	0.557642681480081	0.574779872279716	0.59183130253808	0.378413669773134	19.7204735849606	0.0508631771080616	27.7319812289821	0.490740301187977	0.498588065089825	0.483421650793001	0.474636306517151	0.48239929141615	0.46739671919971	0.472302601616237	0.480022525818665	0.465085447504926	0.000854793464595737	0.000847586567043953	0.000847415745944071
222	9.08397597558638	0.26	0.378413673705069	0.364643373623531	0.392183973786607	0.332558882406231	9.90413498776253	9.60531756092255	10.2029524146025	16.18	10.39	24.92	0.575899626579587	0.593815623988432	0.611731621397277	0.569487296188958	0.587203808671332	0.604920321153705	0.569224089507602	0.586438753524627	0.604299653034463	0.378413673705069	19.810384533182	-0.0384193717340597	27.7197709023795	0.490740301187977	0.498588065089825	0.483421650793001	0.474636306517151	0.48239929141615	0.46739671919971	0.472302601616237	0.480022525818665	0.465085447504926	0.000854793464595737	0.000847586567043953	0.000847415745944071
222	9.08397597558638	0.26	0.378573507310845	0.365092319834039	0.392054694787652	0.338458556710228	10.0167160886681	9.71847442628047	10.3149577510558	15.87	10.34	24.43	0.593945227167801	0.612172286698741	0.630399346229681	0.587675783214926	0.605710445327842	0.623745107440758	0.587949625454312	0.605468452012475	0.623730128282908	0.378573507310845	19.7842368875196	0.147801664636393	27.870939808432	0.490740301187977	0.498588065089825	0.483421650793001	0.474636306517151	0.48239929141615	0.46739671919971	0.472302601616237	0.480022525818665	0.465085447504926	0.000854793464595737	0.000847586567043953	0.000847415745944071
222	9.08397597558638	0.26	0.378739623681497	0.36514772740731	0.392331519955683	0.344296768049759	9.98925248202534	9.69566512637304	10.2828398376776	15.98	10.32	24.9	0.588536031264156	0.606357061061787	0.624178090859418	0.582201896378584	0.599831126863104	0.617460357347623	0.580611993505368	0.598330037653123	0.61647619175363	0.378739623681497	19.9264541979895	0.245266697956051	28.0136696858329	0.490740301187977	0.498588065089825	0.483421650793001	0.474636306517151	0.48239929141615	0.46739671919971	0.472302601616237	0.480022525818665	0.465085447504926	0.000854793464595737	0.000847586567043953	0.000847415745944071
222	9.08397597558638	0.26	0.379730916119417	0.366045495777852	0.393416336460981	0.331070869205608	9.7423129652239	9.44738984851179	10.037236081936	15.94	10.38	25.25	0.574823633274178	0.592768142837494	0.61071265240081	0.568678367218189	0.586431037443093	0.604183707667998	0.56696948025407	0.584776260339757	0.602321933782088	0.379730916119417	20.0060064577904	-0.0749925113641709	27.7280373986169	0.490740301187977	0.498588065089825	0.483421650793001	0.474636306517151	0.48239929141615	0.46739671919971	0.472302601616237	0.480022525818665	0.465085447504926	0.000854793464595737	0.000847586567043953	0.000847415745944071
222	9.08397597558638	0.26	0.380353682850957	0.366535248278436	0.394172117423477	0.340058624706478	9.95513348534218	9.65978140289371	10.2504855677906	16.03	10.25	25	0.584406809407962	0.602275305697537	0.620143801987111	0.578058145811031	0.595732528907365	0.613406912003699	0.576512543814757	0.593586981654548	0.610908811150308	0.380353682850957	19.9279284930451	-0.0305344016369497	27.702439581313	0.490740301187977	0.498588065089825	0.483421650793001	0.474636306517151	0.48239929141615	0.46739671919971	0.472302601616237	0.480022525818665	0.465085447504926	0.000854793464595737	0.000847586567043953	0.000847415745944071
222	9.08397597558638	0.26	0.380911860450253	0.367076025569053	0.394747695331452	0.322379415846201	9.63503178584866	9.33753658601668	9.93252698568065	16.08	10.37	24.98	0.563414650838827	0.581365119101578	0.599315587364329	0.55724892291886	0.575002950242102	0.592756977565343	0.555847716942914	0.57368116338121	0.591692129336329	0.380911860450253	19.912282079498	0.0836764728764472	27.8503580936264	0.490740301187977	0.498588065089825	0.483421650793001	0.474636306517151	0.48239929141615	0.46739671919971	0.472302601616237	0.480022525818665	0.465085447504926	0.000854793464595737	0.000847586567043953	0.000847415745944071
222	9.08397597558638	0.26	0.381045419664474	0.367457698177096	0.394633141151851	0.326581844942286	9.69383538563744	9.39738009886979	9.99029067240509	16	10.3	24.86	0.569731265638872	0.587704343662585	0.605677421686297	0.563578357719584	0.581357332486594	0.599136307253603	0.562362055032548	0.580356846197119	0.597757554199202	0.381045419664474	19.9169671298759	-0.0886986786429565	27.647955574117	0.490740301187977	0.498588065089825	0.483421650793001	0.474636306517151	0.48239929141615	0.46739671919971	0.472302601616237	0.480022525818665	0.465085447504926	0.000854793464595737	0.000847586567043953	0.000847415745944071
222	9.08397597558638	0.26	0.38139443292768	0.36754715287059	0.39524171298477	0.333044908574571	9.93198971761171	9.63265966234112	10.2313197728823	15.98	10.38	24.77	0.584767752379626	0.602939116237166	0.621110480094707	0.578475878645512	0.596451725690603	0.614427572735694	0.577708799693269	0.596227098576677	0.613744437912541	0.38139443292768	19.8850649915608	0.00740967589576581	27.7639848441419	0.490740301187977	0.498588065089825	0.483421650793001	0.474636306517151	0.48239929141615	0.46739671919971	0.472302601616237	0.480022525818665	0.465085447504926	0.000854793464595737	0.000847586567043953	0.000847415745944071
222	9.08397597558638	0.26	0.381495615319328	0.367897541860548	0.395093688778108	0.330888402372058	9.73186969686712	9.43714131528	10.0265980784542	16.01	10.47	24.97	0.571642789102146	0.589495584609747	0.607348380117347	0.565454134713635	0.583113654309475	0.600773173905315	0.565177591464412	0.58246709651589	0.599980651837619	0.381495615319328	19.9144770246522	0.0505860347995323	27.8630108084345	0.490740301187977	0.498588065089825	0.483421650793001	0.474636306517151	0.48239929141615	0.46739671919971	0.472302601616237	0.480022525818665	0.465085447504926	0.000854793464595737	0.000847586567043953	0.000847415745944071
222	9.08397597558638	0.26	0.382227061325315	0.368588986720686	0.395865135929943	0.341823833024833	10.0948949755083	9.79657050459999	10.3932194464166	15.97	10.42	25.15	0.594988464335985	0.613107010896359	0.631225557456734	0.58859481921636	0.606518666948549	0.624442514680737	0.587664110086174	0.605271570833548	0.623627349074441	0.382227061325315	20.0400866106755	-0.115794868055704	27.7023778715588	0.490740301187977	0.498588065089825	0.483421650793001	0.474636306517151	0.48239929141615	0.46739671919971	0.472302601616237	0.480022525818665	0.465085447504926	0.000854793464595737	0.000847586567043953	0.000847415745944071
222	9.08397597558638	0.26	0.382483963346539	0.368694003086708	0.396273923606369	0.335010976727652	9.8034378940507	9.5092848889605	10.0975908991409	16.13	10.38	24.91	0.571877815623345	0.589567850150054	0.607257884676763	0.565562402902028	0.583057081242436	0.600551759582843	0.564618521174769	0.581854295685479	0.599228607664548	0.382483963346539	19.8878075395757	-0.0369472434246364	27.7394736100296	0.490740301187977	0.498588065089825	0.483421650793001	0.474636306517151	0.48239929141615	0.46739671919971	0.472302601616237	0.480022525818665	0.465085447504926	0.000854793464595737	0.000847586567043953	0.000847415745944071
222	9.08397597558638	0.26	0.382532887036485	0.368935901641175	0.396129872431795	0.3359036475227	9.85188187694056	9.55686656902522	10.1468971848559	15.9	10.27	24.58	0.582853329388685	0.600845696782031	0.618838064175376	0.576663929336139	0.594465233293668	0.612266537251198	0.575699569115186	0.59347822792773	0.611291277538772	0.382532887036485	19.843704949417	-0.0803928748376192	27.6135732456649	0.490740301187977	0.498588065089825	0.483421650793001	0.474636306517151	0.48239929141615	0.46739671919971	0.472302601616237	0.480022525818665	0.465085447504926	0.000854793464595737	0.000847586567043953	0.000847415745944071
222	9.08397597558638	0.26	0.382573904015682	0.36878681556399	0.396360992467375	0.335905518982057	9.9124944149207	9.61566530533797	10.2093235245034	15.97	10.27	24.75	0.584052354230345	0.602081656909969	0.620110959589593	0.577777775997728	0.595613386674703	0.613448997351677	0.57624636015831	0.594507986400307	0.611916581803313	0.382573904015682	19.6778047519977	0.131203279386952	27.7857182112332	0.490740301187977	0.498588065089825	0.483421650793001	0.474636306517151	0.48239929141615	0.46739671919971	0.472302601616237	0.480022525818665	0.465085447504926	0.000854793464595737	0.000847586567043953	0.000847415745944071
222	9.08397597558638	0.26	0.382876440099253	0.369010643398776	0.396742236799731	0.32946721106943	9.82430039302734	9.5258152555594	10.1227855304953	15.98	10.36	24.7	0.578222026624861	0.596340232413429	0.614458438201997	0.571998776485224	0.589921980835743	0.607845185186262	0.571598625633731	0.589230736762105	0.607253626451077	0.382876440099253	19.8480975735104	-0.0784159503717791	27.6574421835629	0.490740301187977	0.498588065089825	0.483421650793001	0.474636306517151	0.48239929141615	0.46739671919971	0.472302601616237	0.480022525818665	0.465085447504926	0.000854793464595737	0.000847586567043953	0.000847415745944071
222	9.08397597558638	0.26	0.383055267067679	0.369115818418214	0.396994715717144	0.328710849676314	9.86710657493739	9.56680695577343	10.1674061941013	15.95	10.26	24.59	0.581732926460801	0.599993373972589	0.618253821484378	0.575502960390206	0.593567850863261	0.611632741336317	0.574948652444583	0.592783223930777	0.610440803190648	0.383055267067679	19.8313474366342	-0.205825465184138	27.5037764507336	0.490740301187977	0.498588065089825	0.483421650793001	0.474636306517151	0.48239929141615	0.46739671919971	0.472302601616237	0.480022525818665	0.465085447504926	0.000854793464595737	0.000847586567043953	0.000847415745944071
222	9.08397597558638	0.26	0.383278199811602	0.369541125402796	0.397015274220408	0.335060811062078	9.8087498315875	9.51447035631449	10.1030293068605	16.22	10.26	25	0.569163796178795	0.586767847377791	0.604371898576787	0.56278796218948	0.580194810915765	0.597601659642049	0.561291854456695	0.578823979685846	0.595477508093128	0.383278199811602	19.9495550454315	-0.0156243143770102	27.7524632046615	0.490740301187977	0.498588065089825	0.483421650793001	0.474636306517151	0.48239929141615	0.46739671919971	0.472302601616237	0.480022525818665	0.465085447504926	0.000854793464595737	0.000847586567043953	0.000847415745944071
222	9.08397597558638	0.26	0.38329678440457	0.369415329872475	0.397178238936665	0.323216939583566	9.70870815118066	9.40951179703886	10.0079045053225	16.23	10.54	24.69	0.562557701244681	0.580445474472168	0.598333247699655	0.556246096218302	0.5739331779271	0.591620259635897	0.556547035116615	0.574110178739772	0.592350094012254	0.38329678440457	19.8874459068149	-0.0685465320854429	27.7443140982569	0.490740301187977	0.498588065089825	0.483421650793001	0.474636306517151	0.48239929141615	0.46739671919971	0.472302601616237	0.480022525818665	0.465085447504926	0.000854793464595737	0.000847586567043953	0.000847415745944071
222	9.08397597558638	0.26	0.38364067224023	0.369813689268791	0.397467655211669	0.328466069567573	9.78146718109289	9.48360875272991	10.0793256094559	16.08	10.32	24.72	0.572208110034939	0.590179856107076	0.608151602179213	0.565945537804148	0.583720590827171	0.601495643850195	0.565422893336299	0.582286493304181	0.600767695726002	0.38364067224023	19.7717370564626	-0.113441852246886	27.5951996679402	0.490740301187977	0.498588065089825	0.483421650793001	0.474636306517151	0.48239929141615	0.46739671919971	0.472302601616237	0.480022525818665	0.465085447504926	0.000854793464595737	0.000847586567043953	0.000847415745944071
222	9.08397597558638	0.26	0.38385618573951	0.370194779810081	0.39751759166894	0.334813556203195	9.88343666368054	9.58675184133619	10.1801214860249	15.97	10.34	24.83	0.582259999349062	0.600279418994436	0.61829883863981	0.576003579383323	0.593829379242061	0.6116551791008	0.575409651183099	0.593041065009342	0.610514001719981	0.38385618573951	19.9412928902011	-0.0861133756298435	27.6937663679674	0.490740301187977	0.498588065089825	0.483421650793001	0.474636306517151	0.48239929141615	0.46739671919971	0.472302601616237	0.480022525818665	0.465085447504926	0.000854793464595737	0.000847586567043953	0.000847415745944071
222	9.08397597558638	0.26	0.384270661864247	0.370467558166762	0.398073765561731	0.326829337102963	9.81867939546256	9.5185750242422	10.1187837666829	16.35	10.59	25.24	0.56510160841424	0.582918294466181	0.600734980518123	0.558643599359221	0.576256675444139	0.593869751529058	0.557834918462636	0.576040851397199	0.593806720762844	0.384270661864247	20.1685853576224	0.142968026241043	28.0694712662832	0.490740301187977	0.498588065089825	0.483421650793001	0.474636306517151	0.48239929141615	0.46739671919971	0.472302601616237	0.480022525818665	0.465085447504926	0.000854793464595737	0.000847586567043953	0.000847415745944071
222	9.08397597558638	0.26	0.38462926933678	0.37063730221394	0.398621236459621	0.33160126975116	9.83471070114776	9.53734664453647	10.132074757759	15.91	10.29	24.96	0.581347508288959	0.599473288949841	0.617599069610723	0.575164493474583	0.59309749448345	0.611030495492316	0.572516758062113	0.591814153260234	0.609617921525518	0.38462926933678	19.8076423860817	0.0350564832373259	27.7634477144164	0.490740301187977	0.498588065089825	0.483421650793001	0.474636306517151	0.48239929141615	0.46739671919971	0.472302601616237	0.480022525818665	0.465085447504926	0.000854793464595737	0.000847586567043953	0.000847415745944071
222	9.08397597558638	0.26	0.384669970366608	0.370961980573247	0.398377960159968	0.332898936248087	9.74963189518374	9.4557011608631	10.0435626295044	16.08	10.38	24.59	0.570420172880723	0.588151699864686	0.60588322684865	0.564174032370116	0.581711397902092	0.599248763434068	0.56396558521244	0.581692131131112	0.598677510865506	0.384669970366608	19.7488412404089	-0.0631125413390596	27.6635943568881	0.490740301187977	0.498588065089825	0.483421650793001	0.474636306517151	0.48239929141615	0.46739671919971	0.472302601616237	0.480022525818665	0.465085447504926	0.000854793464595737	0.000847586567043953	0.000847415745944071
222	9.08397597558638	0.26	0.384803942186088	0.37087307286589	0.398734811506286	0.324150645018328	9.68990759856556	9.39192677897679	9.98788841815433	16.21	10.48	24.75	0.562313196063	0.580153895950429	0.597994595837858	0.55602845529033	0.573669757093595	0.591311058896859	0.555980107632312	0.573758109647111	0.591060020711295	0.384803942186088	19.8936009830486	-0.035277567985784	27.7784148376734	0.490740301187977	0.498588065089825	0.483421650793001	0.474636306517151	0.48239929141615	0.46739671919971	0.472302601616237	0.480022525818665	0.465085447504926	0.000854793464595737	0.000847586567043953	0.000847415745944071
222	9.08397597558638	0.26	0.384973824372815	0.37130331413267	0.398644334612959	0.337677482131487	9.9502488010641	9.65346867297741	10.2470289291508	15.92	10.27	24.98	0.588141260190588	0.606222702669501	0.624304145148413	0.581877329422701	0.599766197580549	0.617655065738397	0.580123255119312	0.59778755493339	0.615888887839081	0.384973824372815	19.8567311673586	-0.127940465938079	27.5737724668752	0.490740301187977	0.498588065089825	0.483421650793001	0.474636306517151	0.48239929141615	0.46739671919971	0.472302601616237	0.480022525818665	0.465085447504926	0.000854793464595737	0.000847586567043953	0.000847415745944071
222	9.08397597558638	0.26	0.385182818199417	0.371409767592669	0.398955868806164	0.336743104058647	9.89075350182298	9.59513059846253	10.1863764051834	16.03	10.37	24.86	0.580491234828225	0.598375984019936	0.616260733211647	0.574184978832193	0.591875434294626	0.60956588975706	0.573121450965696	0.590882252971673	0.608562496691691	0.385182818199417	19.9413561534327	-0.0263112703788018	27.7685594524464	0.490740301187977	0.498588065089825	0.483421650793001	0.474636306517151	0.48239929141615	0.46739671919971	0.472302601616237	0.480022525818665	0.465085447504926	0.000854793464595737	0.000847586567043953	0.000847415745944071
222	9.08397597558638	0.26	0.385367151288627	0.371570907060811	0.399163395516442	0.338727871658882	10.0386679558371	9.73995235843204	10.3373835532421	15.91	10.19	24.65	0.593877803504871	0.612091502743961	0.630305201983051	0.587567020227701	0.605587173407492	0.623607326587283	0.586416275379142	0.603912577885776	0.622665097008709	0.385367151288627	19.7707705508673	-0.174042124589385	27.5055518283719	0.490740301187977	0.498588065089825	0.483421650793001	0.474636306517151	0.48239929141615	0.46739671919971	0.472302601616237	0.480022525818665	0.465085447504926	0.000854793464595737	0.000847586567043953	0.000847415745944071
222	9.08397597558638	0.26	0.385448070556596	0.371593641732352	0.39930249938084	0.335080138606046	9.90881849699945	9.61154968270928	10.2060873112896	16.04	10.24	24.78	0.581265028304654	0.599242562776885	0.617220097249117	0.574943733726215	0.592725761354478	0.610507788982741	0.573477747330238	0.591725180678727	0.609127893100576	0.385448070556596	19.7828477839434	0.0220637401199595	27.7261157327283	0.490740301187977	0.498588065089825	0.483421650793001	0.474636306517151	0.48239929141615	0.46739671919971	0.472302601616237	0.480022525818665	0.465085447504926	0.000854793464595737	0.000847586567043953	0.000847415745944071
222	9.08397597558638	0.26	0.385534539743223	0.371833286540917	0.399235792945529	0.340113937927382	9.98206793442544	9.68595324511736	10.2781826237335	15.95	10.18	24.65	0.589097849113349	0.607107488655042	0.625117128196735	0.582792654686668	0.600609534606108	0.618426414525549	0.581939541007071	0.599104026896744	0.616900695394924	0.385534539743223	19.6932024063167	-0.000284761781804377	27.6540515214026	0.490740301187977	0.498588065089825	0.483421650793001	0.474636306517151	0.48239929141615	0.46739671919971	0.472302601616237	0.480022525818665	0.465085447504926	0.000854793464595737	0.000847586567043953	0.000847415745944071
222	9.08397597558638	0.26	0.385871391816841	0.371989409365793	0.399753374267889	0.34446343287698	10.1216018309119	9.82423445859969	10.4189692032242	15.9	10.23	24.81	0.599090303443364	0.617224022672423	0.635357741901483	0.592726370906618	0.61066746180377	0.628608552700923	0.591541476425458	0.608874321556132	0.627780781325286	0.385871391816841	19.7532775019017	-0.0862736954353191	27.6243413559574	0.490740301187977	0.498588065089825	0.483421650793001	0.474636306517151	0.48239929141615	0.46739671919971	0.472302601616237	0.480022525818665	0.465085447504926	0.000854793464595737	0.000847586567043953	0.000847415745944071
222	9.08397597558638	0.26	0.386029945279476	0.372206421048895	0.399853469510056	0.335814488014659	9.86729261153137	9.57175676892746	10.1628284541353	15.98	10.36	24.83	0.580847851368474	0.598782005288485	0.616716159208496	0.574591402797509	0.592332383735301	0.610073364673093	0.574062068725586	0.591243570670516	0.609681751134314	0.386029945279476	19.9315147498023	0.0298210440728251	27.7908947068095	0.490740301187977	0.498588065089825	0.483421650793001	0.474636306517151	0.48239929141615	0.46739671919971	0.472302601616237	0.480022525818665	0.465085447504926	0.000854793464595737	0.000847586567043953	0.000847415745944071
222	9.08397597558638	0.26	0.386057689494826	0.372278828828174	0.399836550161478	0.336749595414267	9.92282099524676	9.62624394236619	10.2193980481273	16.09	10.34	25.12	0.580383491452333	0.598264653249814	0.616145815047295	0.57401847154695	0.591703532055458	0.609388592563966	0.572059742293771	0.58983075702284	0.607798941521562	0.386057689494826	20.0411748829759	0.0789580959809729	27.912299730417	0.490740301187977	0.498588065089825	0.483421650793001	0.474636306517151	0.48239929141615	0.46739671919971	0.472302601616237	0.480022525818665	0.465085447504926	0.000854793464595737	0.000847586567043953	0.000847415745944071
222	9.08397597558638	0.26	0.386069716810285	0.372098312071745	0.400041121548826	0.327962342267507	9.87481905779227	9.57377425815751	10.175863857427	15.75	10.31	24.4	0.589307090456473	0.607837696065713	0.626368301674953	0.583215986807059	0.601555059272917	0.619894131738775	0.583100953566433	0.601601915035238	0.619575339952657	0.386069716810285	19.7213748297539	-0.0261582404090036	27.6286451370033	0.490740301187977	0.498588065089825	0.483421650793001	0.474636306517151	0.48239929141615	0.46739671919971	0.472302601616237	0.480022525818665	0.465085447504926	0.000854793464595737	0.000847586567043953	0.000847415745944071
222	9.08397597558638	0.26	0.386455887967056	0.372717675802375	0.400194100131737	0.344463076674199	10.0489571190154	9.75372377751627	10.3441904605145	16.06	10.36	24.94	0.589210850519899	0.607045545474818	0.624880240429736	0.582783461983122	0.600423607713754	0.618063753444385	0.581882817940092	0.599143806396769	0.617328687283429	0.386455887967056	19.8941530280141	-0.0152926492888706	27.7315822962651	0.490740301187977	0.498588065089825	0.483421650793001	0.474636306517151	0.48239929141615	0.46739671919971	0.472302601616237	0.480022525818665	0.465085447504926	0.000854793464595737	0.000847586567043953	0.000847415745944071
222	9.08397597558638	0.26	0.386570407204147	0.372827956247685	0.400312858160609	0.342060843251778	9.94316340548741	9.64947761766933	10.2368491933055	16.08	10.23	24.74	0.582054999095684	0.599770080443699	0.617485161791714	0.575679804097105	0.593200853784565	0.610721903472024	0.574232659665111	0.591135507749309	0.609475257735206	0.386570407204147	19.8968610609328	0.149730177522432	27.8687561375809	0.490740301187977	0.498588065089825	0.483421650793001	0.474636306517151	0.48239929141615	0.46739671919971	0.472302601616237	0.480022525818665	0.465085447504926	0.000854793464595737	0.000847586567043953	0.000847415745944071
222	9.08397597558638	0.26	0.386660761708376	0.372775321086643	0.400546202330109	0.335341426341152	10.0372074471031	9.73626339102408	10.3381515031822	15.45	10.21	24.15	0.610550192855984	0.629422058180346	0.648293923504709	0.604592052600186	0.623279754162409	0.641967455724633	0.604186411141422	0.623607748378409	0.642518348352415	0.386660761708376	19.5099672554456	0.0637795942490674	27.6496824395823	0.490740301187977	0.498588065089825	0.483421650793001	0.474636306517151	0.48239929141615	0.46739671919971	0.472302601616237	0.480022525818665	0.465085447504926	0.000854793464595737	0.000847586567043953	0.000847415745944071
222	9.08397597558638	0.26	0.386704991944383	0.372709248182644	0.400700735706122	0.327981473164879	9.63058794637595	9.33700154444314	9.92417434830877	16.13	10.26	24.99	0.561614370094733	0.579273394933174	0.596932419771614	0.55541522804845	0.572879331230321	0.590343434412191	0.553637204507128	0.571365871240581	0.588582024406379	0.386704991944383	19.8313026812953	-0.157839480660019	27.5897962343087	0.490740301187977	0.498588065089825	0.483421650793001	0.474636306517151	0.48239929141615	0.46739671919971	0.472302601616237	0.480022525818665	0.465085447504926	0.000854793464595737	0.000847586567043953	0.000847415745944071
222	9.08397597558638	0.26	0.386845607832852	0.372800499376928	0.400890716288775	0.333958795227693	9.86786795684538	9.57108114166073	10.16465477203	16.1	10.46	24.78	0.576718083281235	0.594601363201556	0.612484643121878	0.570383042428473	0.588069880946728	0.605756719464984	0.570427981460083	0.58813692707352	0.605420512734208	0.386845607832852	19.8197874430115	-0.0637271638084088	27.6925558035727	0.490740301187977	0.498588065089825	0.483421650793001	0.474636306517151	0.48239929141615	0.46739671919971	0.472302601616237	0.480022525818665	0.465085447504926	0.000854793464595737	0.000847586567043953	0.000847415745944071
222	9.08397597558638	0.26	0.386859692865898	0.373100947537425	0.40061843819437	0.334489367283828	9.85364280325448	9.55763693321309	10.1496486732959	15.99	10.37	24.79	0.579717041296745	0.597671233152532	0.615625425008319	0.573464470629654	0.591225016542072	0.60898556245449	0.572384139382142	0.590916672712535	0.60826049263583	0.386859692865898	19.8831919708412	-0.012543527078388	27.7391489363435	0.490740301187977	0.498588065089825	0.483421650793001	0.474636306517151	0.48239929141615	0.46739671919971	0.472302601616237	0.480022525818665	0.465085447504926	0.000854793464595737	0.000847586567043953	0.000847415745944071
222	9.08397597558638	0.26	0.387015179340023	0.373194307162412	0.400836051517635	0.338530008885106	10.0514086464031	9.75218177995775	10.3506355128484	16.11	10.39	24.86	0.587363858372227	0.605385984166187	0.623408109960147	0.580903855042072	0.598727768108119	0.616551681174166	0.580239123308503	0.597958593335734	0.616149564964812	0.387015179340023	20.0303413058773	-0.00429973623026242	27.8082575936987	0.490740301187977	0.498588065089825	0.483421650793001	0.474636306517151	0.48239929141615	0.46739671919971	0.472302601616237	0.480022525818665	0.465085447504926	0.000854793464595737	0.000847586567043953	0.000847415745944071
222	9.08397597558638	0.26	0.387045100824711	0.373241107007022	0.400849094642401	0.332551508110364	9.91227591239639	9.61320789795122	10.2113439268416	15.94	10.42	24.6	0.584933081340851	0.603130417451432	0.621327753562012	0.578680355354042	0.596683168432811	0.61468598151158	0.578727892947084	0.596437669866682	0.614407432836231	0.387045100824711	19.8686098848116	0.0274114347580941	27.7885467461974	0.490740301187977	0.498588065089825	0.483421650793001	0.474636306517151	0.48239929141615	0.46739671919971	0.472302601616237	0.480022525818665	0.465085447504926	0.000854793464595737	0.000847586567043953	0.000847415745944071
222	9.08397597558638	0.26	0.387076110637133	0.373195514405951	0.400956706868314	0.325528105695611	9.84162976085095	9.53993214799926	10.1433273737026	15.98	10.4	24.85	0.579010474474224	0.597321514349034	0.615632554223844	0.572776662672639	0.590890560040529	0.609004457408419	0.571572796987559	0.590053722025862	0.608576094779222	0.387076110637133	19.9048312956069	0.0884603936043774	27.8795103993902	0.490740301187977	0.498588065089825	0.483421650793001	0.474636306517151	0.48239929141615	0.46739671919971	0.472302601616237	0.480022525818665	0.465085447504926	0.000854793464595737	0.000847586567043953	0.000847415745944071
222	9.08397597558638	0.26	0.387231640107686	0.373198205369109	0.401265074846263	0.329235216752177	9.90780852025587	9.60662808442966	10.2089889560821	15.98	10.23	24.74	0.582977622028131	0.601254737862764	0.619531853697397	0.576698647256011	0.59477890896641	0.612859170676808	0.574919067170349	0.59354742486033	0.611831636662442	0.387231640107686	19.7838253423535	0.034529900278491	27.7375189935927	0.490740301187977	0.498588065089825	0.483421650793001	0.474636306517151	0.48239929141615	0.46739671919971	0.472302601616237	0.480022525818665	0.465085447504926	0.000854793464595737	0.000847586567043953	0.000847415745944071
222	9.08397597558638	0.26	0.387432195198827	0.37335747718149	0.401506913216165	0.323761705204605	9.76659353072405	9.46598768460257	10.0671993768455	15.87	10.22	24.44	0.578416265238228	0.596784692983511	0.615153120728795	0.572307739353306	0.590482182207274	0.608656625061242	0.571568288433092	0.590644996299088	0.607413301440872	0.387432195198827	19.6715798902351	0.168100666831223	27.8368939653124	0.490740301187977	0.498588065089825	0.483421650793001	0.474636306517151	0.48239929141615	0.46739671919971	0.472302601616237	0.480022525818665	0.465085447504926	0.000854793464595737	0.000847586567043953	0.000847415745944071
222	9.08397597558638	0.26	0.387460920874551	0.373712204733848	0.401209637015254	0.331064139652818	9.85669666585402	9.55830634736828	10.1550869843398	16.09	10.38	24.87	0.576197186443329	0.594184856614703	0.612172526786078	0.569875360712662	0.587665676716402	0.605455992720141	0.569271371189989	0.587058757563372	0.604513725898059	0.387460920874551	19.9023195644767	0.0831316338912946	27.8412502615822	0.490740301187977	0.498588065089825	0.483421650793001	0.474636306517151	0.48239929141615	0.46739671919971	0.472302601616237	0.480022525818665	0.465085447504926	0.000854793464595737	0.000847586567043953	0.000847415745944071
222	9.08397597558638	0.26	0.387524820411702	0.373450326051417	0.401599314771987	0.333254519790258	10.072058166156	9.7686498997319	10.3754664325802	16.02	10.39	24.87	0.591359803259431	0.60972707556231	0.628094347865189	0.584946691739191	0.603114776736893	0.621282861734595	0.584518498587155	0.602072212725752	0.620599000657493	0.387524820411702	19.8547178547768	0.0172629639007487	27.8167095538352	0.490740301187977	0.498588065089825	0.483421650793001	0.474636306517151	0.48239929141615	0.46739671919971	0.472302601616237	0.480022525818665	0.465085447504926	0.000854793464595737	0.000847586567043953	0.000847415745944071
222	9.08397597558638	0.26	0.387526474112466	0.373573554273302	0.40147939395163	0.337586855462471	9.85708797569915	9.56302692320383	10.1511490281945	15.99	10.29	24.61	0.580031325114458	0.597867165514484	0.61570300591451	0.573774981534616	0.591418440694619	0.609061899854622	0.573567198048326	0.590432411010342	0.608697571312538	0.387526474112466	19.6383491262616	0.0763316836465314	27.7222307880986	0.490740301187977	0.498588065089825	0.483421650793001	0.474636306517151	0.48239929141615	0.46739671919971	0.472302601616237	0.480022525818665	0.465085447504926	0.000854793464595737	0.000847586567043953	0.000847415745944071
222	9.08397597558638	0.26	0.387561299002552	0.373685200727038	0.401437397278066	0.328463072206146	9.70385938945276	9.40836221180554	9.99935656709997	16.01	10.38	24.9	0.569863099507265	0.587761319596878	0.605659539686491	0.563692609776671	0.581397027559459	0.599101445342247	0.563132776203941	0.580226408353998	0.598438492820371	0.387561299002552	19.9165243086755	-0.134934020569058	27.6400988766949	0.490740301187977	0.498588065089825	0.483421650793001	0.474636306517151	0.48239929141615	0.46739671919971	0.472302601616237	0.480022525818665	0.465085447504926	0.000854793464595737	0.000847586567043953	0.000847415745944071
222	9.08397597558638	0.26	0.38762450072006	0.373774343125151	0.401474658314969	0.330970993641166	9.78071204886671	9.48455972295992	10.0768643747735	16.19	10.37	24.86	0.568359406830356	0.586106246451846	0.603853086073337	0.562022054687119	0.579571012526837	0.597119970366554	0.561260047602985	0.578711744950765	0.595907948748409	0.38762450072006	19.9769068314858	0.0124150794367898	27.8417316354925	0.490740301187977	0.498588065089825	0.483421650793001	0.474636306517151	0.48239929141615	0.46739671919971	0.472302601616237	0.480022525818665	0.465085447504926	0.000854793464595737	0.000847586567043953	0.000847415745944071
222	9.08397597558638	0.26	0.387722138898869	0.373846104202687	0.401598173595052	0.338678342623811	9.92243186010923	9.62714239517535	10.2177213250431	16.18	10.43	24.81	0.577490809400309	0.595203952627266	0.612917095854223	0.571069228858277	0.588585405529173	0.606101582200069	0.571062491360366	0.587898971059396	0.605484297911119	0.387722138898869	19.8176319557455	-0.0191582735122918	27.7438499121145	0.490740301187977	0.498588065089825	0.483421650793001	0.474636306517151	0.48239929141615	0.46739671919971	0.472302601616237	0.480022525818665	0.465085447504926	0.000854793464595737	0.000847586567043953	0.000847415745944071
222	9.08397597558638	0.26	0.387856840761827	0.373891802082304	0.401821879441351	0.322913550562619	9.53193938542114	9.23798674468204	9.82589202616025	15.98	10.34	24.93	0.560699247788402	0.578540691936686	0.59638213608497	0.554663030896191	0.572312402686657	0.589961774477123	0.553589474931625	0.571234624317303	0.588523835646796	0.387856840761827	19.8364152527548	-0.0803882435218939	27.6491198576961	0.490740301187977	0.498588065089825	0.483421650793001	0.474636306517151	0.48239929141615	0.46739671919971	0.472302601616237	0.480022525818665	0.465085447504926	0.000854793464595737	0.000847586567043953	0.000847415745944071
222	9.08397597558638	0.26	0.387941353346955	0.373841577685788	0.402041129008122	0.337135719418032	10.0225075562409	9.72320978378456	10.3218053286973	15.88	10.21	24.56	0.593877703662851	0.612158320637116	0.630438937611381	0.587598077600807	0.605685396463232	0.623772715325657	0.586586497222035	0.604390552717078	0.62284525584972	0.387941353346955	19.6678257783314	-0.0723362829149983	27.5769083516611	0.490740301187977	0.498588065089825	0.483421650793001	0.474636306517151	0.48239929141615	0.46739671919971	0.472302601616237	0.480022525818665	0.465085447504926	0.000854793464595737	0.000847586567043953	0.000847415745944071
222	9.08397597558638	0.26	0.387976301987975	0.373935752990993	0.402016850984956	0.327026706718146	9.75160240743791	9.45368185939962	10.0495229554762	16.14	10.41	25.2	0.568240596314543	0.586147963241992	0.604055330169441	0.561956545259759	0.579665878451571	0.597375211643382	0.560841112024263	0.578091180021767	0.596378264542209	0.387976301987975	19.9783623731794	-0.0167105951147665	27.8021670298529	0.490740301187977	0.498588065089825	0.483421650793001	0.474636306517151	0.48239929141615	0.46739671919971	0.472302601616237	0.480022525818665	0.465085447504926	0.000854793464595737	0.000847586567043953	0.000847415745944071
222	9.08397597558638	0.26	0.387983251136978	0.374089036153815	0.401877466120141	0.337546481814986	9.97663319245784	9.67897894419739	10.2742874407183	16.13	10.43	24.89	0.582225350012693	0.600130322208144	0.618035294403594	0.575799942253093	0.593507316134974	0.611214690016855	0.575056763386563	0.592722612546087	0.610415143174525	0.387983251136978	20.0183105888874	-0.108346371008614	27.7164059678811	0.490740301187977	0.498588065089825	0.483421650793001	0.474636306517151	0.48239929141615	0.46739671919971	0.472302601616237	0.480022525818665	0.465085447504926	0.000854793464595737	0.000847586567043953	0.000847415745944071
222	9.08397597558638	0.26	0.388000707980073	0.374118761829441	0.401882654130704	0.330816555492739	9.74064359036237	9.44560162182803	10.0356855588967	15.89	10.34	24.59	0.576503686373921	0.594511304025505	0.61251892167709	0.570395017501419	0.588211825317756	0.606028633134094	0.56999066860977	0.588027698465268	0.605345327600519	0.388000707980073	19.748177026062	-0.0372355600177408	27.6509676627144	0.490740301187977	0.498588065089825	0.483421650793001	0.474636306517151	0.48239929141615	0.46739671919971	0.472302601616237	0.480022525818665	0.465085447504926	0.000854793464595737	0.000847586567043953	0.000847415745944071
222	9.08397597558638	0.26	0.388013631005821	0.373961474967139	0.402065787044503	0.330171759807361	9.80674969871021	9.50927226708889	10.1042271303315	15.99	10.36	24.54	0.576726617846802	0.594768287935321	0.612809958023839	0.570504577312051	0.588351604047668	0.606198630783285	0.570532673951285	0.58839601697518	0.60619278929268	0.388013631005821	19.7722755793299	-0.0595016234018573	27.654936413307	0.490740301187977	0.498588065089825	0.483421650793001	0.474636306517151	0.48239929141615	0.46739671919971	0.472302601616237	0.480022525818665	0.465085447504926	0.000854793464595737	0.000847586567043953	0.000847415745944071
222	9.08397597558638	0.26	0.388250536693741	0.374478012575523	0.40202306081196	0.336723285177018	9.89011438156541	9.59449746495772	10.1857312981731	16.01	10.34	24.84	0.581304465989428	0.599215089706168	0.617125713422909	0.575015149207797	0.592731992224574	0.610448835241351	0.573776471659501	0.591620559245379	0.610115551701332	0.388250536693741	19.8223345682733	-0.00145027183806826	27.7099881191853	0.490740301187977	0.498588065089825	0.483421650793001	0.474636306517151	0.48239929141615	0.46739671919971	0.472302601616237	0.480022525818665	0.465085447504926	0.000854793464595737	0.000847586567043953	0.000847415745944071
222	9.08397597558638	0.26	0.388328205069714	0.374317698372752	0.402338711766676	0.331434674802801	9.98726818069081	9.68517784440854	10.2893585169731	15.93	10.37	24.68	0.589736800931449	0.608131278696693	0.626525756461937	0.583445642989011	0.601643893276664	0.619842143564316	0.582853553923596	0.600926554679174	0.619558738180753	0.388328205069714	19.7812565565948	-0.115528558655449	27.6208339628083	0.490740301187977	0.498588065089825	0.483421650793001	0.474636306517151	0.48239929141615	0.46739671919971	0.472302601616237	0.480022525818665	0.465085447504926	0.000854793464595737	0.000847586567043953	0.000847415745944071
222	9.08397597558638	0.26	0.388353074544568	0.374463745818247	0.402242403270889	0.333404368225859	10.0043928489971	9.70312450941664	10.3056611885775	16.2	10.49	24.85	0.581334597856435	0.599384217735774	0.617433837615113	0.574848911929616	0.592697160402423	0.61054540887523	0.575008179449348	0.592753610013598	0.610397369781447	0.388353074544568	20.0413169656577	0.179308751921829	28.0360707505626	0.490740301187977	0.498588065089825	0.483421650793001	0.474636306517151	0.48239929141615	0.46739671919971	0.472302601616237	0.480022525818665	0.465085447504926	0.000854793464595737	0.000847586567043953	0.000847415745944071
222	9.08397597558638	0.26	0.388381618333554	0.374380854895099	0.402382381772009	0.323717455885311	9.57774893512886	9.28292574171099	9.87257212854674	15.93	10.38	24.5	0.565106774759422	0.583054412022966	0.60100204928651	0.559074207294152	0.576830251857926	0.5945862964217	0.558975017759104	0.57686875214723	0.594211263940897	0.388381618333554	19.7243406703232	0.121183121491196	27.8281635032427	0.490740301187977	0.498588065089825	0.483421650793001	0.474636306517151	0.48239929141615	0.46739671919971	0.472302601616237	0.480022525818665	0.465085447504926	0.000854793464595737	0.000847586567043953	0.000847415745944071
222	9.08397597558638	0.26	0.388421704207589	0.374476513937682	0.402366894477495	0.333507809337252	9.9305033147085	9.63152963458659	10.2294769948304	16.22	10.43	25.39	0.576203482682961	0.594089496873082	0.611975511063203	0.569749897622555	0.587435585161699	0.605121272700842	0.568027443015656	0.585334751743866	0.603211899696968	0.388421704207589	20.0811645018442	0.215416190028307	28.1057794402872	0.490740301187977	0.498588065089825	0.483421650793001	0.474636306517151	0.48239929141615	0.46739671919971	0.472302601616237	0.480022525818665	0.465085447504926	0.000854793464595737	0.000847586567043953	0.000847415745944071
222	9.08397597558638	0.26	0.38857275778074	0.374653020628793	0.402492494932688	0.325278950169022	9.73996036021116	9.44120995215323	10.0387107682691	15.96	10.35	24.73	0.573707061177602	0.591861007493925	0.610014953810248	0.567551246998749	0.585510403451572	0.603469559904394	0.567223004268286	0.584772554031187	0.603246702998868	0.38857275778074	19.810052758389	0.168247091900221	27.9101466404973	0.490740301187977	0.498588065089825	0.483421650793001	0.474636306517151	0.48239929141615	0.46739671919971	0.472302601616237	0.480022525818665	0.465085447504926	0.000854793464595737	0.000847586567043953	0.000847415745944071
222	9.08397597558638	0.26	0.388853456950252	0.374841891300637	0.402865022599867	0.326896940513378	9.74738780978442	9.44950820604784	10.045267413521	15.95	10.29	24.67	0.574682316462038	0.592798194766961	0.610914073071884	0.56853035018551	0.586452298262881	0.604374246340252	0.567574164932883	0.585995174877561	0.603284185431212	0.388853456950252	19.7117586563593	0.0116743452953742	27.7080048786304	0.490740301187977	0.498588065089825	0.483421650793001	0.474636306517151	0.48239929141615	0.46739671919971	0.472302601616237	0.480022525818665	0.465085447504926	0.000854793464595737	0.000847586567043953	0.000847415745944071
222	9.08397597558638	0.26	0.388944093772326	0.375115965805511	0.402772221739141	0.339558356197902	10.0231732395856	9.72547078313464	10.3208756960366	16.11	10.5	24.96	0.585683004031378	0.603611109815635	0.621539215599891	0.579239319229266	0.596970179981693	0.614701040734119	0.57949608452503	0.596691187820284	0.614700339312429	0.388944093772326	19.9747391795672	0.00729806841323502	27.8349019866584	0.490740301187977	0.498588065089825	0.483421650793001	0.474636306517151	0.48239929141615	0.46739671919971	0.472302601616237	0.480022525818665	0.465085447504926	0.000854793464595737	0.000847586567043953	0.000847415745944071
222	9.08397597558638	0.26	0.389327110494065	0.375514387497384	0.403139833490746	0.342601031600741	10.1623720692094	9.86257151229005	10.4621726261287	15.88	10.21	24.7	0.602408644905112	0.620720547334465	0.639032449763817	0.596039391810986	0.614157682906581	0.632275974002175	0.595497751235993	0.61255821415949	0.630689276521946	0.389327110494065	19.7471890373014	-0.133689460804794	27.5592091281668	0.490740301187977	0.498588065089825	0.483421650793001	0.474636306517151	0.48239929141615	0.46739671919971	0.472302601616237	0.480022525818665	0.465085447504926	0.000854793464595737	0.000847586567043953	0.000847415745944071
222	9.08397597558638	0.26	0.389660141958027	0.375669660220732	0.403650623695321	0.330867115153509	9.87911678049404	9.57991465684713	10.1783189041409	15.82	10.18	24.53	0.587355466832902	0.605699889440719	0.624044312048536	0.581213139226653	0.599365723229456	0.617518307232259	0.579977739452177	0.598496152290627	0.615947893042468	0.389660141958027	19.7385636936866	0.0714620588750931	27.7492005073832	0.490740301187977	0.498588065089825	0.483421650793001	0.474636306517151	0.48239929141615	0.46739671919971	0.472302601616237	0.480022525818665	0.465085447504926	0.000854793464595737	0.000847586567043953	0.000847415745944071
222	9.08397597558638	0.26	0.389669474199444	0.37550855474993	0.403830393648958	0.323854669869112	9.7516281053955	9.45154659105284	10.0517096197382	16.1	10.46	24.83	0.56944958671825	0.58752930443196	0.605609022145671	0.563192408027181	0.581073463687117	0.598954519347052	0.562843994702692	0.580513505990458	0.59840669573969	0.389669474199444	19.8282846228962	0.00644879972981327	27.7860589213999	0.490740301187977	0.498588065089825	0.483421650793001	0.474636306517151	0.48239929141615	0.46739671919971	0.472302601616237	0.480022525818665	0.465085447504926	0.000854793464595737	0.000847586567043953	0.000847415745944071
222	9.08397597558638	0.26	0.389851646768502	0.375898307741681	0.403804985795323	0.325388006054865	9.85813250375027	9.55583255195252	10.160432455548	16.05	10.43	24.88	0.577670382824114	0.595945057263343	0.614219731702571	0.571381382156213	0.589457103276783	0.607532824397353	0.570576822788122	0.588731599945739	0.607188749647005	0.389851646768502	19.8344228142498	0.0697707582263149	27.8543973312604	0.490740301187977	0.498588065089825	0.483421650793001	0.474636306517151	0.48239929141615	0.46739671919971	0.472302601616237	0.480022525818665	0.465085447504926	0.000854793464595737	0.000847586567043953	0.000847415745944071
222	9.08397597558638	0.26	0.389944853895654	0.37601713096996	0.403872576821349	0.334652618973867	9.85479127675134	9.55885942608798	10.1507231274147	16.1	10.5	25.09	0.57596812937334	0.593799473768194	0.611630818163047	0.569640919649947	0.587276380540345	0.604911841430743	0.569106164446908	0.586582361518449	0.603965615115157	0.389944853895654	19.9360331825735	-0.0580443922023805	27.7599738577563	0.490740301187977	0.498588065089825	0.483421650793001	0.474636306517151	0.48239929141615	0.46739671919971	0.472302601616237	0.480022525818665	0.465085447504926	0.000854793464595737	0.000847586567043953	0.000847415745944071
222	9.08397597558638	0.26	0.39008136025142	0.375995378333476	0.404167342169363	0.324206799207467	9.68997986711498	9.39203501073905	9.98792472349091	15.81	10.19	24.34	0.576187532534049	0.594466011205621	0.612744489877194	0.570172763306856	0.58826043460266	0.606348105898463	0.570049827353248	0.587294662643453	0.605751169310556	0.39008136025142	19.5976737401812	-0.08571418823151	27.5464563027712	0.490740301187977	0.498588065089825	0.483421650793001	0.474636306517151	0.48239929141615	0.46739671919971	0.472302601616237	0.480022525818665	0.465085447504926	0.000854793464595737	0.000847586567043953	0.000847415745944071
222	9.08397597558638	0.26	0.390109748369729	0.376177554693318	0.404041942046139	0.334912308692218	9.89243557447601	9.59554644304541	10.1893247059066	15.93	10.33	24.71	0.5842770824629	0.602354793467356	0.620432504471813	0.578044106397207	0.595928967222536	0.613813828047865	0.577678067919434	0.595040936182059	0.613383980969331	0.390109748369729	19.6918860428218	-0.0186142824244152	27.6638777292295	0.490740301187977	0.498588065089825	0.483421650793001	0.474636306517151	0.48239929141615	0.46739671919971	0.472302601616237	0.480022525818665	0.465085447504926	0.000854793464595737	0.000847586567043953	0.000847415745944071
222	9.08397597558638	0.26	0.39018942880145	0.376339847337749	0.404039010265152	0.331413247939271	9.79622562271793	9.49989952772739	10.0925517177085	16.16	10.44	24.91	0.570503032245685	0.588298476842989	0.606093921440293	0.564178497423559	0.58177666364955	0.59937482987554	0.563235980436069	0.580833308578641	0.5992330101048	0.39018942880145	19.9204981093409	0.0387561903998269	27.8450002573084	0.490740301187977	0.498588065089825	0.483421650793001	0.474636306517151	0.48239929141615	0.46739671919971	0.472302601616237	0.480022525818665	0.465085447504926	0.000854793464595737	0.000847586567043953	0.000847415745944071
222	9.08397597558638	0.26	0.390305568669247	0.376290276345976	0.404320860992517	0.33158934673193	9.9604920709541	9.6593167658544	10.2616673760538	16.01	10.43	24.62	0.585374939781243	0.603626797584432	0.621878655387621	0.579045920263169	0.597100440673814	0.615154961084459	0.578807402785454	0.596911962578844	0.614802321854773	0.390305568669247	19.6933881915295	0.0922237299884699	27.8184389571839	0.490740301187977	0.498588065089825	0.483421650793001	0.474636306517151	0.48239929141615	0.46739671919971	0.472302601616237	0.480022525818665	0.465085447504926	0.000854793464595737	0.000847586567043953	0.000847415745944071
222	9.08397597558638	0.26	0.390337807813984	0.376325434214463	0.404350181413505	0.330124166011629	9.85682072490698	9.55779226614491	10.155849183669	15.81	10.31	24.56	0.586210704916162	0.604551099718612	0.622891494521063	0.580086835232335	0.598235636488679	0.616384437745024	0.579374613177475	0.597439769092764	0.615829788501881	0.390337807813984	19.6927839593613	-0.0224070029243924	27.6307277541788	0.490740301187977	0.498588065089825	0.483421650793001	0.474636306517151	0.48239929141615	0.46739671919971	0.472302601616237	0.480022525818665	0.465085447504926	0.000854793464595737	0.000847586567043953	0.000847415745944071
222	9.08397597558638	0.26	0.39034828818492	0.376392037232504	0.404304539137335	0.337734903085431	9.93343770626106	9.63719702239052	10.2296783901316	16.11	10.34	25.03	0.580482151614283	0.598325766222279	0.616169380830274	0.574099150248262	0.591746555866711	0.609393961485161	0.573125178447936	0.590674297395954	0.607859772924565	0.39034828818492	19.8709482850932	-0.0717266814428861	27.6881325233342	0.490740301187977	0.498588065089825	0.483421650793001	0.474636306517151	0.48239929141615	0.46739671919971	0.472302601616237	0.480022525818665	0.465085447504926	0.000854793464595737	0.000847586567043953	0.000847415745944071
222	9.08397597558638	0.26	0.390390983411992	0.376396604529622	0.404385362294361	0.326786594865138	9.85552257271373	9.55426284037129	10.1567823050562	16.23	10.47	24.88	0.571336882168301	0.589351960785575	0.607367039402848	0.56493051419669	0.582743590761826	0.600556667326962	0.562234682488953	0.582832528464151	0.600303821784988	0.390390983411992	20.0085295562267	-0.0330849482005326	27.8034484847322	0.490740301187977	0.498588065089825	0.483421650793001	0.474636306517151	0.48239929141615	0.46739671919971	0.472302601616237	0.480022525818665	0.465085447504926	0.000854793464595737	0.000847586567043953	0.000847415745944071
222	9.08397597558638	0.26	0.390484179640941	0.376314303466557	0.404654055815325	0.333521682854403	9.87029476149466	9.57314302947128	10.167446493518	16.36	10.55	25.11	0.568093255258584	0.585726951342639	0.603360647426694	0.56159371234334	0.579025661683544	0.596457611023747	0.561401233029107	0.57866118333255	0.596474483573996	0.390484179640941	20.0009504340699	-0.0181924773322351	27.8527185671236	0.490740301187977	0.498588065089825	0.483421650793001	0.474636306517151	0.48239929141615	0.46739671919971	0.472302601616237	0.480022525818665	0.465085447504926	0.000854793464595737	0.000847586567043953	0.000847415745944071
222	9.08397597558638	0.26	0.390599145114475	0.376656932264828	0.404541357964122	0.338332420044119	10.0589078134823	9.75932553727977	10.3584900896849	15.94	10.22	24.75	0.593846726685478	0.61207605548656	0.630305384287642	0.587499411827373	0.605533896935035	0.623568382042698	0.58570362334427	0.60421424258092	0.622032019854838	0.390599145114475	19.794432275575	0.0704344521800606	27.7943959042224	0.490740301187977	0.498588065089825	0.483421650793001	0.474636306517151	0.48239929141615	0.46739671919971	0.472302601616237	0.480022525818665	0.465085447504926	0.000854793464595737	0.000847586567043953	0.000847415745944071
222	9.08397597558638	0.26	0.390692707479663	0.376551458835584	0.404833956123742	0.326612566675417	9.88220688558727	9.5800119596491	10.1844018115255	16.12	10.53	24.86	0.57657209268565	0.59475966505832	0.61294723743099	0.57021809054176	0.58820523026201	0.60619236998226	0.570113368796733	0.587975361081885	0.605744508977325	0.390692707479663	19.9427358370964	0.155607701395909	27.9860748889949	0.490740301187977	0.498588065089825	0.483421650793001	0.474636306517151	0.48239929141615	0.46739671919971	0.472302601616237	0.480022525818665	0.465085447504926	0.000854793464595737	0.000847586567043953	0.000847415745944071
222	9.08397597558638	0.26	0.390765721598793	0.376690282220583	0.404841160977004	0.32826574265029	9.83131293366488	9.53180063850859	10.1308252288212	16.11	10.42	24.88	0.57386186058984	0.591893992134171	0.609926123678502	0.567543480198037	0.585377072905417	0.603210665612797	0.567236797842746	0.584539158395997	0.602264799487368	0.390765721598793	19.9262604115748	0.0730173209654129	27.8470581763627	0.490740301187977	0.498588065089825	0.483421650793001	0.474636306517151	0.48239929141615	0.46739671919971	0.472302601616237	0.480022525818665	0.465085447504926	0.000854793464595737	0.000847586567043953	0.000847415745944071
222	9.08397597558638	0.26	0.390832285453791	0.376934128549315	0.404730442358266	0.326910283971672	9.69844058786894	9.40206579485623	9.99481538088165	16	10.37	24.7	0.570023519298819	0.587991974979802	0.605960430660785	0.563867702777364	0.581642112927591	0.599416523077818	0.563108592506585	0.580188976375768	0.599154544140943	0.390832285453791	19.7450221572187	-0.114948857575456	27.6185476680331	0.490740301187977	0.498588065089825	0.483421650793001	0.474636306517151	0.48239929141615	0.46739671919971	0.472302601616237	0.480022525818665	0.465085447504926	0.000854793464595737	0.000847586567043953	0.000847415745944071
222	9.08397597558638	0.26	0.391089074391722	0.377112617025835	0.405065531757609	0.330597578718774	9.86177985098065	9.56292089400397	10.1606388079573	16	10.43	24.62	0.579729224450635	0.597846834464208	0.615964444477782	0.573467184407486	0.591389094093034	0.609311003778582	0.573012108712274	0.591717613395334	0.609618852992731	0.391089074391722	19.7678287590177	-0.171511173455463	27.5808426298513	0.490740301187977	0.498588065089825	0.483421650793001	0.474636306517151	0.48239929141615	0.46739671919971	0.472302601616237	0.480022525818665	0.465085447504926	0.000854793464595737	0.000847586567043953	0.000847415745944071
222	9.08397597558638	0.26	0.391230076860976	0.377207492045251	0.405252661676701	0.331164781233864	9.85272110290161	9.55451889671458	10.1509233090886	15.87	10.23	24.7	0.583819030851883	0.60204036935108	0.620261707850277	0.577653236641552	0.59568213704352	0.613711037445489	0.575976473226789	0.594541634898663	0.61278294660308	0.391230076860976	19.7164993670368	-0.00180492855713995	27.6978340844009	0.490740301187977	0.498588065089825	0.483421650793001	0.474636306517151	0.48239929141615	0.46739671919971	0.472302601616237	0.480022525818665	0.465085447504926	0.000854793464595737	0.000847586567043953	0.000847415745944071
222	9.08397597558638	0.26	0.39145380396458	0.377566620335687	0.405340987593474	0.333216074219787	9.85220626754405	9.55539508944067	10.1490174456474	16.1	10.31	24.72	0.575921004668088	0.593810353071789	0.61169970147549	0.569599178042892	0.58729215687832	0.604985135713749	0.568822345703254	0.586746030848478	0.603892282749891	0.39145380396458	19.8920421196142	-0.00943611886935844	27.7438395909814	0.490740301187977	0.498588065089825	0.483421650793001	0.474636306517151	0.48239929141615	0.46739671919971	0.472302601616237	0.480022525818665	0.465085447504926	0.000854793464595737	0.000847586567043953	0.000847415745944071
222	9.08397597558638	0.26	0.391587245866795	0.377616219530617	0.405558272202974	0.331455551932386	9.89356980847062	9.5943277147941	10.1928119021471	15.9	10.24	24.8	0.585103621549052	0.603352699330716	0.62160177711238	0.578889277455585	0.596944533075589	0.614999788695592	0.577866698869351	0.595405951608003	0.613685221630283	0.391587245866795	19.7919075210151	-0.212981906152999	27.5090804669074	0.490740301187977	0.498588065089825	0.483421650793001	0.474636306517151	0.48239929141615	0.46739671919971	0.472302601616237	0.480022525818665	0.465085447504926	0.000854793464595737	0.000847586567043953	0.000847415745944071
222	9.08397597558638	0.26	0.391674305286009	0.377630177842378	0.405718432729641	0.327853217547445	9.79544923037867	9.49675016561884	10.0941482951385	16.2	10.57	24.94	0.568986944753563	0.586883158226014	0.604779371698464	0.562639514659806	0.580336083896116	0.598032653132425	0.562578998025292	0.580811627337672	0.598360191132599	0.391674305286009	20.0002856463714	0.0581988220368448	27.9056031761241	0.490740301187977	0.498588065089825	0.483421650793001	0.474636306517151	0.48239929141615	0.46739671919971	0.472302601616237	0.480022525818665	0.465085447504926	0.000854793464595737	0.000847586567043953	0.000847415745944071
222	9.08397597558638	0.26	0.391707225188078	0.377463063180145	0.405951387196012	0.32508331885415	9.82528603006073	9.52378409155657	10.1267879685649	15.98	10.39	24.51	0.57792115976607	0.59621686536974	0.614512570973411	0.571695764114182	0.589794387461582	0.607893010808982	0.571890125200738	0.589752377799328	0.608039683444172	0.391707225188078	19.6724707173833	0.0497896813281742	27.7467399699456	0.490740301187977	0.498588065089825	0.483421650793001	0.474636306517151	0.48239929141615	0.46739671919971	0.472302601616237	0.480022525818665	0.465085447504926	0.000854793464595737	0.000847586567043953	0.000847415745944071
222	9.08397597558638	0.26	0.391717486861501	0.37762181805831	0.405813155664692	0.329842786213904	9.8610401906506	9.56169330100695	10.1603870802943	15.93	10.26	24.81	0.582063811882242	0.600286420177232	0.618509028472221	0.575849824998596	0.593877892683743	0.61190596036889	0.574634617678417	0.592773954286672	0.610331520326606	0.391717486861501	19.8225238632744	-0.0466750249781344	27.6877524575445	0.490740301187977	0.498588065089825	0.483421650793001	0.474636306517151	0.48239929141615	0.46739671919971	0.472302601616237	0.480022525818665	0.465085447504926	0.000854793464595737	0.000847586567043953	0.000847415745944071
222	9.08397597558638	0.26	0.391860084910463	0.377824193163212	0.405895976657714	0.328027898372865	9.76344443831851	9.46583927783134	10.0610495988057	16.03	10.35	25.01	0.5728010251547	0.590809839377609	0.608818653600518	0.566582294885808	0.584395592771985	0.602208890658161	0.56587792544135	0.58323374418766	0.600966159885191	0.391860084910463	19.889173829054	0.0326917602101178	27.7953531625569	0.490740301187977	0.498588065089825	0.483421650793001	0.474636306517151	0.48239929141615	0.46739671919971	0.472302601616237	0.480022525818665	0.465085447504926	0.000854793464595737	0.000847586567043953	0.000847415745944071
222	9.08397597558638	0.26	0.391986734395264	0.377889394866661	0.406084073923867	0.326592981287241	9.73789507356829	9.44009990035641	10.0356902467802	15.91	10.3	24.87	0.575613382249558	0.593771546747755	0.611929711245952	0.569497250655267	0.587462477103365	0.605427703551463	0.568519233865006	0.585835017209169	0.604584290724588	0.391986734395264	19.841197221305	-0.120336459453588	27.6102046156387	0.490740301187977	0.498588065089825	0.483421650793001	0.474636306517151	0.48239929141615	0.46739671919971	0.472302601616237	0.480022525818665	0.465085447504926	0.000854793464595737	0.000847586567043953	0.000847415745944071
222	9.08397597558638	0.26	0.39209536303106	0.378141959370223	0.406048766691897	0.335409142162252	9.95062060353906	9.65231798262166	10.2489232244565	16.1	10.32	25.26	0.581575601642535	0.599549059059078	0.617522516475621	0.575186073722721	0.592962064279145	0.610738054835568	0.573600852825751	0.590839959930544	0.608895105497717	0.39209536303106	19.9596682510906	-0.0530401802164939	27.7407609650837	0.490740301187977	0.498588065089825	0.483421650793001	0.474636306517151	0.48239929141615	0.46739671919971	0.472302601616237	0.480022525818665	0.465085447504926	0.000854793464595737	0.000847586567043953	0.000847415745944071
222	9.08397597558638	0.26	0.392133961795811	0.37817754929097	0.406090374300651	0.344542981849097	10.0197737752881	9.72544990274832	10.3140976478278	15.71	10.29	24.68	0.600135503240565	0.61829756331271	0.636459623384856	0.593978508317503	0.611954237617594	0.629929966917684	0.59277744818066	0.61120422804987	0.62881313876101	0.392133961795811	19.6754669944369	0.0787381406788903	27.7193397435843	0.490740301187977	0.498588065089825	0.483421650793001	0.474636306517151	0.48239929141615	0.46739671919971	0.472302601616237	0.480022525818665	0.465085447504926	0.000854793464595737	0.000847586567043953	0.000847415745944071
222	9.08397597558638	0.26	0.39214150449537	0.378210089426176	0.406072919564565	0.338727336478428	10.0104262957299	9.71255071535613	10.3083018761038	16.12	10.27	25.16	0.584519623876738	0.602446338218305	0.620373052559872	0.578077156766673	0.595806286180687	0.6135354155947	0.576465009239061	0.593854615871405	0.611771794442613	0.39214150449537	19.8776024931305	0.292563529739065	28.025591139804	0.490740301187977	0.498588065089825	0.483421650793001	0.474636306517151	0.48239929141615	0.46739671919971	0.472302601616237	0.480022525818665	0.465085447504926	0.000854793464595737	0.000847586567043953	0.000847415745944071
222	9.08397597558638	0.26	0.392220869712335	0.378153001737073	0.406288737687597	0.335334447067511	9.95796881567954	9.65939588477825	10.2565417465808	16.09	10.46	25.08	0.582357400222317	0.600358127999759	0.6183588557772	0.575969983353095	0.593773275411131	0.611576567469167	0.575232250892432	0.593332153074417	0.609881855654907	0.392220869712335	20.004298073746	0.224311145089241	28.0783710923477	0.490740301187977	0.498588065089825	0.483421650793001	0.474636306517151	0.48239929141615	0.46739671919971	0.472302601616237	0.480022525818665	0.465085447504926	0.000854793464595737	0.000847586567043953	0.000847415745944071
222	9.08397597558638	0.26	0.392260616947125	0.378316883663967	0.406204350230283	0.324219777949525	9.65012789962871	9.35341718891054	9.94683861034688	16.01	10.38	25.47	0.566755822406446	0.584734548199758	0.602713273993071	0.560625660294127	0.578409924029304	0.59619418776448	0.558339784932117	0.576623606486245	0.593845032667772	0.392260616947125	19.9909389013437	0.00149844466687287	27.8032773832634	0.490740301187977	0.498588065089825	0.483421650793001	0.474636306517151	0.48239929141615	0.46739671919971	0.472302601616237	0.480022525818665	0.465085447504926	0.000854793464595737	0.000847586567043953	0.000847415745944071
222	9.08397597558638	0.26	0.392316928967905	0.378336197251111	0.406297660684698	0.329268713971216	9.8512997784519	9.55185982174485	10.1507397351589	15.89	10.2	24.54	0.582800210484023	0.601070335156383	0.619340459828744	0.576619065130291	0.594695417916165	0.612771770702038	0.575338956862079	0.594011418643671	0.612592073692918	0.392316928967905	19.7019536003263	0.101788584154957	27.7831591738223	0.490740301187977	0.498588065089825	0.483421650793001	0.474636306517151	0.48239929141615	0.46739671919971	0.472302601616237	0.480022525818665	0.465085447504926	0.000854793464595737	0.000847586567043953	0.000847415745944071
222	9.08397597558638	0.26	0.39254964768517	0.378460508806431	0.40663878656391	0.332906527455915	9.93634301939315	9.63678846028073	10.2358975785056	15.83	10.36	24.56	0.590253623421443	0.608601350432084	0.626949077442724	0.584062961410333	0.602218254910889	0.620373548411444	0.583724850316648	0.602092431801801	0.619748172496143	0.39254964768517	19.6862126005777	-0.108171670371505	27.5628388258392	0.490740301187977	0.498588065089825	0.483421650793001	0.474636306517151	0.48239929141615	0.46739671919971	0.472302601616237	0.480022525818665	0.465085447504926	0.000854793464595737	0.000847586567043953	0.000847415745944071
222	9.08397597558638	0.26	0.392568815857852	0.378410557876185	0.406727073839519	0.323468718332527	9.6319520532973	9.33529185869868	9.92861224789593	15.96	10.21	24.76	0.567247257175488	0.585273440421426	0.603299623667364	0.561160040789304	0.578992782327685	0.596825523866066	0.559945650026039	0.577366240441532	0.595684480792161	0.392568815857852	19.7571960131803	0.061774975209157	27.7791478030982	0.490740301187977	0.498588065089825	0.483421650793001	0.474636306517151	0.48239929141615	0.46739671919971	0.472302601616237	0.480022525818665	0.465085447504926	0.000854793464595737	0.000847586567043953	0.000847415745944071
222	9.08397597558638	0.26	0.392583830456896	0.378521576558554	0.406646084355237	0.340769212371054	9.96511269416067	9.66993200120234	10.260293387119	16.01	10.22	25.06	0.58603119695893	0.603920163995309	0.621809131031689	0.579695474181522	0.597391039336731	0.61508660449194	0.57760513408639	0.59562268441226	0.613156259810625	0.392583830456896	19.7802161582222	0.107373899419707	27.8228695219653	0.490740301187977	0.498588065089825	0.483421650793001	0.474636306517151	0.48239929141615	0.46739671919971	0.472302601616237	0.480022525818665	0.465085447504926	0.000854793464595737	0.000847586567043953	0.000847415745944071
222	9.08397597558638	0.26	0.392721421747348	0.378447930830589	0.406994912664107	0.32530913218656	9.79953656814923	9.49897946646213	10.1000936698363	15.97	10.37	24.87	0.577061446097309	0.59532024077591	0.613579035454511	0.570864903045713	0.588927632975817	0.606990362905921	0.569975377664793	0.588802150564842	0.606048598461335	0.392721421747348	19.7950322606102	0.00788103803941186	27.7500037137165	0.490740301187977	0.498588065089825	0.483421650793001	0.474636306517151	0.48239929141615	0.46739671919971	0.472302601616237	0.480022525818665	0.465085447504926	0.000854793464595737	0.000847586567043953	0.000847415745944071
222	9.08397597558638	0.26	0.393007254345344	0.379016409750155	0.406998098940533	0.34348986253135	10.0287754364782	9.73349897290582	10.3240519000506	16	10.31	24.88	0.590237837430267	0.608143355454995	0.626048873479723	0.583867368204385	0.601579630994839	0.619291893785294	0.582832059112053	0.600770832415783	0.617805043578097	0.393007254345344	19.7952066276398	0.0868572415570475	27.8095349153377	0.490740301187977	0.498588065089825	0.483421650793001	0.474636306517151	0.48239929141615	0.46739671919971	0.472302601616237	0.480022525818665	0.465085447504926	0.000854793464595737	0.000847586567043953	0.000847415745944071
222	9.08397597558638	0.26	0.393156407104166	0.379026274376726	0.407286539831606	0.331509198122345	9.95644463394559	9.65533726959175	10.2575519982994	15.96	10.41	24.65	0.586677204336924	0.604973077571795	0.623268950806665	0.580380959777037	0.598480480926856	0.616580002076676	0.580821757453436	0.598029362595129	0.61617879270383	0.393156407104166	19.757542130623	0.116245915483597	27.8455732724996	0.490740301187977	0.498588065089825	0.483421650793001	0.474636306517151	0.48239929141615	0.46739671919971	0.472302601616237	0.480022525818665	0.465085447504926	0.000854793464595737	0.000847586567043953	0.000847415745944071
222	9.08397597558638	0.26	0.393208954280325	0.379210343388696	0.407207565171954	0.324305985277781	9.64799230622481	9.35140560722488	9.94457900522474	16.09	10.41	24.86	0.563998940149239	0.581886580887342	0.599774221625445	0.557819209895552	0.575510855948617	0.593202502001682	0.557733570454819	0.574809064329187	0.592309563817881	0.393208954280325	19.792744018808	0.0292580434235824	27.7962552503474	0.490740301187977	0.498588065089825	0.483421650793001	0.474636306517151	0.48239929141615	0.46739671919971	0.472302601616237	0.480022525818665	0.465085447504926	0.000854793464595737	0.000847586567043953	0.000847415745944071
222	9.08397597558638	0.26	0.393258059740596	0.379247892859685	0.407268226621507	0.3381646746012	10.1466168402568	9.8443090899641	10.4489245905495	16.14	10.44	24.81	0.5918808541586	0.610056854914654	0.628232855670708	0.58534018970182	0.603315333948871	0.621290478195923	0.584675793763457	0.602739418579002	0.621350411813806	0.393258059740596	20.0068519913892	-0.0269985113844503	27.7991889676492	0.490740301187977	0.498588065089825	0.483421650793001	0.474636306517151	0.48239929141615	0.46739671919971	0.472302601616237	0.480022525818665	0.465085447504926	0.000854793464595737	0.000847586567043953	0.000847415745944071
222	9.08397597558638	0.26	0.393318023139821	0.379219580788349	0.407416465491293	0.329683587362207	9.93080669140825	9.62923334230193	10.2323800405146	16.01	10.45	24.48	0.583248575104471	0.601515058001197	0.619781540897924	0.576933369390481	0.59500206938282	0.613070769375159	0.577735865553844	0.596082618489213	0.613937581311727	0.393318023139821	19.7725863984625	0.123799681554951	27.8799353550257	0.490740301187977	0.498588065089825	0.483421650793001	0.474636306517151	0.48239929141615	0.46739671919971	0.472302601616237	0.480022525818665	0.465085447504926	0.000854793464595737	0.000847586567043953	0.000847415745944071
222	9.08397597558638	0.26	0.393542016104025	0.379243894350143	0.407840137857906	0.333460223024342	10.1026271495797	9.79843884610061	10.4068154530587	15.82	10.49	24.17	0.600446370973697	0.619086969316497	0.637727567659297	0.594157738943393	0.612603109419943	0.631048479896494	0.595971181351923	0.613671876084327	0.63276801635749	0.393542016104025	19.5772158861051	-0.227078518068378	27.4550327536233	0.490740301187977	0.498588065089825	0.483421650793001	0.474636306517151	0.48239929141615	0.46739671919971	0.472302601616237	0.480022525818665	0.465085447504926	0.000854793464595737	0.000847586567043953	0.000847415745944071
222	9.08397597558638	0.26	0.393607280026497	0.379621716138071	0.407592843914923	0.323065953324224	9.65045355802386	9.35294978642157	9.94795732962615	15.93	10.34	24.91	0.569422745173713	0.587535257075706	0.6056477689777	0.563345722478177	0.58126493309947	0.599184143720764	0.562623162703597	0.580265409788341	0.597906315252008	0.393607280026497	19.8100055550783	0.137244040074923	27.8827922659028	0.490740301187977	0.498588065089825	0.483421650793001	0.474636306517151	0.48239929141615	0.46739671919971	0.472302601616237	0.480022525818665	0.465085447504926	0.000854793464595737	0.000847586567043953	0.000847415745944071
222	9.08397597558638	0.26	0.393834595891378	0.379825903063565	0.407843288719191	0.329380904896707	9.73841200859161	9.44247855606016	10.0343454611231	16.01	10.34	25.05	0.572043242011489	0.589971451284159	0.607899660556828	0.565852587466687	0.583586777577757	0.601320967688827	0.564690632982393	0.582035097613599	0.599631217732913	0.393834595891378	19.8271676538931	-0.215695642476525	27.5224135101397	0.490740301187977	0.498588065089825	0.483421650793001	0.474636306517151	0.48239929141615	0.46739671919971	0.472302601616237	0.480022525818665	0.465085447504926	0.000854793464595737	0.000847586567043953	0.000847415745944071
222	9.08397597558638	0.26	0.39408588043045	0.379772678969431	0.408399081891469	0.332368023816775	9.89579579181621	9.59710155743562	10.1944900261968	16	10.26	24.99	0.581899138263275	0.600009806004996	0.618120473746718	0.575616621881898	0.593531756481734	0.61144689108157	0.573642767435755	0.591434409287399	0.60972863155266	0.39408588043045	19.732482631672	0.099178322771858	27.8003289518713	0.490740301187977	0.498588065089825	0.483421650793001	0.474636306517151	0.48239929141615	0.46739671919971	0.472302601616237	0.480022525818665	0.465085447504926	0.000854793464595737	0.000847586567043953	0.000847415745944071
222	9.08397597558638	0.26	0.394164360393665	0.37996479583589	0.408363924951439	0.321087187967027	9.74749955924638	9.44563932411363	10.0493597943791	15.98	10.41	25.01	0.57339497077	0.59171931439158	0.61004365801316	0.56722487598798	0.585352038010963	0.603479200033947	0.566820782531627	0.584489638035083	0.602556434214639	0.394164360393665	19.9230905281322	-0.141587735422192	27.6463052676991	0.490740301187977	0.498588065089825	0.483421650793001	0.474636306517151	0.48239929141615	0.46739671919971	0.472302601616237	0.480022525818665	0.465085447504926	0.000854793464595737	0.000847586567043953	0.000847415745944071
222	9.08397597558638	0.26	0.394360747091406	0.380267967523285	0.408453526659528	0.331119918503541	9.9031519416774	9.6033930401102	10.2029108432446	15.9	10.4	24.55	0.585640193657075	0.603920280750358	0.622200367843642	0.579419654836302	0.597505574943367	0.615591495050432	0.579777758978994	0.597481165297826	0.615429255240335	0.394360747091406	19.7355684838031	0.0399107150064091	27.7457298517784	0.490740301187977	0.498588065089825	0.483421650793001	0.474636306517151	0.48239929141615	0.46739671919971	0.472302601616237	0.480022525818665	0.465085447504926	0.000854793464595737	0.000847586567043953	0.000847415745944071
222	9.08397597558638	0.26	0.394399761898507	0.380280843308371	0.408518680488643	0.328719795768367	9.96142744713863	9.65826337290265	10.2645915213746	15.88	10.44	24.76	0.589853763469466	0.608368734870901	0.626883706272337	0.58361494295407	0.60193408347237	0.62025322399067	0.583320093572238	0.601921939465869	0.619749182781739	0.394399761898507	19.7091154736964	-0.0333021716417209	27.6969496485489	0.490740301187977	0.498588065089825	0.483421650793001	0.474636306517151	0.48239929141615	0.46739671919971	0.472302601616237	0.480022525818665	0.465085447504926	0.000854793464595737	0.000847586567043953	0.000847415745944071
222	9.08397597558638	0.26	0.394472909885142	0.380402637474966	0.408543182295317	0.329696062394414	9.77269413347929	9.47593063693756	10.069457630021	16.23	10.45	24.96	0.566598178439123	0.584342679006944	0.602087179574766	0.560243318014862	0.577788799544681	0.5953342810745	0.55956582454234	0.577142488419291	0.594553262534189	0.394472909885142	19.9183932727219	-0.000299604817848757	27.8038523081474	0.490740301187977	0.498588065089825	0.483421650793001	0.474636306517151	0.48239929141615	0.46739671919971	0.472302601616237	0.480022525818665	0.465085447504926	0.000854793464595737	0.000847586567043953	0.000847415745944071
222	9.08397597558638	0.26	0.3945044554688	0.380447214968216	0.408561695969384	0.335602881595692	10.002445295694	9.70271932026731	10.3021712711206	15.98	10.4	24.58	0.588816171547069	0.607005247778027	0.625194324008984	0.582474532621413	0.600467709759544	0.618460886897674	0.582717101063051	0.600129214301908	0.617728609616493	0.3945044554688	19.725178024338	-0.159791847878601	27.5733739335496	0.490740301187977	0.498588065089825	0.483421650793001	0.474636306517151	0.48239929141615	0.46739671919971	0.472302601616237	0.480022525818665	0.465085447504926	0.000854793464595737	0.000847586567043953	0.000847415745944071
222	9.08397597558638	0.26	0.39450527528307	0.380414353368399	0.408596197197742	0.332836094596124	9.90313959748897	9.6045386844837	10.2017405104943	15.96	10.3	24.76	0.583523319837116	0.601664805002325	0.619806290167534	0.577258881084053	0.595205607584366	0.613152334084679	0.575834812460047	0.594987092912228	0.611794105423289	0.39450527528307	19.7152202534187	0.00451332920668336	27.6884969711598	0.490740301187977	0.498588065089825	0.483421650793001	0.474636306517151	0.48239929141615	0.46739671919971	0.472302601616237	0.480022525818665	0.465085447504926	0.000854793464595737	0.000847586567043953	0.000847415745944071
222	9.08397597558638	0.26	0.394668616721959	0.380593833239247	0.408743400204671	0.330799486787612	9.74344230845699	9.44830418949791	10.0385804274161	16.06	10.23	24.79	0.570804603994028	0.588634914464265	0.606465224934501	0.564579320854623	0.582215171205996	0.599851021557368	0.563275620345284	0.581940254449185	0.598830154678568	0.394668616721959	19.7693929019807	-0.0986208585658221	27.6156372224399	0.490740301187977	0.498588065089825	0.483421650793001	0.474636306517151	0.48239929141615	0.46739671919971	0.472302601616237	0.480022525818665	0.465085447504926	0.000854793464595737	0.000847586567043953	0.000847415745944071
222	9.08397597558638	0.26	0.394764545863406	0.380654053399796	0.408875038327015	0.338961417140156	10.0265209098935	9.72832223947924	10.3247195803078	16.21	10.48	24.97	0.582314005424902	0.600163461673034	0.618012917921167	0.575801543856327	0.593451376024062	0.611101208191796	0.575577554111949	0.593390050468371	0.609733814071214	0.394764545863406	19.8442377288638	-0.159777858305574	27.6310292834391	0.490740301187977	0.498588065089825	0.483421650793001	0.474636306517151	0.48239929141615	0.46739671919971	0.472302601616237	0.480022525818665	0.465085447504926	0.000854793464595737	0.000847586567043953	0.000847415745944071
222	9.08397597558638	0.26	0.394799144581646	0.380792431783702	0.40880585737959	0.330710333213883	9.8154578077147	9.51807839053801	10.1128372248914	16.13	10.38	25.06	0.572350930074686	0.590233256634987	0.608115583195288	0.566028619297131	0.583713413853902	0.601398208410673	0.565251158802666	0.583011906391365	0.599904609337686	0.394799144581646	19.9173228567828	0.0403433794186132	27.8260724155497	0.490740301187977	0.498588065089825	0.483421650793001	0.474636306517151	0.48239929141615	0.46739671919971	0.472302601616237	0.480022525818665	0.465085447504926	0.000854793464595737	0.000847586567043953	0.000847415745944071
222	9.08397597558638	0.26	0.395004102023196	0.380928176736182	0.409080027310211	0.332673755768018	9.83986713119078	9.54306553391322	10.1366687284683	15.79	10.37	24.31	0.585935695725198	0.60415904856451	0.622382401403822	0.579833979327135	0.597867560948106	0.615901142569077	0.580000610712854	0.598082788038381	0.616718701262543	0.395004102023196	19.6643181590581	0.0662361804255992	27.6933593473241	0.490740301187977	0.498588065089825	0.483421650793001	0.474636306517151	0.48239929141615	0.46739671919971	0.472302601616237	0.480022525818665	0.465085447504926	0.000854793464595737	0.000847586567043953	0.000847415745944071
222	9.08397597558638	0.26	0.395044475138649	0.380683125659464	0.409405824617834	0.316083001136343	9.64199989137749	9.33994531559865	9.94405446715633	15.66	10.24	24.52	0.578046197251664	0.59674025733356	0.615434317415456	0.572168407870823	0.590672379775759	0.609176351680695	0.571476686276513	0.589691366628768	0.607991039688156	0.395044475138649	19.4910064471472	0.110492501072602	27.7160006099496	0.490740301187977	0.498588065089825	0.483421650793001	0.474636306517151	0.48239929141615	0.46739671919971	0.472302601616237	0.480022525818665	0.465085447504926	0.000854793464595737	0.000847586567043953	0.000847415745944071
222	9.08397597558638	0.26	0.395089032417971	0.380901821709297	0.409276243126645	0.326402638891237	9.77236540381751	9.47338672161768	10.0713440860173	16.11	10.48	24.66	0.570460336820871	0.588463980582271	0.60646762434367	0.564182875466022	0.581988403476572	0.599793931487123	0.56428608225036	0.582208408828833	0.600166012856052	0.395089032417971	19.7458075415923	0.115692964086275	27.8782371588863	0.490740301187977	0.498588065089825	0.483421650793001	0.474636306517151	0.48239929141615	0.46739671919971	0.472302601616237	0.480022525818665	0.465085447504926	0.000854793464595737	0.000847586567043953	0.000847415745944071
222	9.08397597558638	0.26	0.395122916907602	0.381097847132249	0.409147986682956	0.34240630563405	10.1054584369594	9.80720797077378	10.403708903145	16.09	10.49	25.16	0.59128514576833	0.609266927219235	0.627248708670139	0.584800297518656	0.602584865958541	0.620369434398426	0.584116223507325	0.60150824892552	0.619870084972276	0.395122916907602	20.0490705655842	0.0602473780526204	27.8924020392637	0.490740301187977	0.498588065089825	0.483421650793001	0.474636306517151	0.48239929141615	0.46739671919971	0.472302601616237	0.480022525818665	0.465085447504926	0.000854793464595737	0.000847586567043953	0.000847415745944071
222	9.08397597558638	0.26	0.395124647682524	0.381099599450497	0.409149695914551	0.331216993315277	9.88278846076657	9.583711487495	10.1818654340381	15.87	10.37	24.83	0.585475599230888	0.603746419504517	0.622017239778146	0.579288425853838	0.597366164241694	0.615443902629549	0.579079203303465	0.596099181107175	0.615082885360152	0.395124647682524	19.7902539727219	-0.170063723244983	27.5566306456689	0.490740301187977	0.498588065089825	0.483421650793001	0.474636306517151	0.48239929141615	0.46739671919971	0.472302601616237	0.480022525818665	0.465085447504926	0.000854793464595737	0.000847586567043953	0.000847415745944071
222	9.08397597558638	0.26	0.395179889688239	0.38113165500472	0.409228124371759	0.323752535400846	9.73981489954405	9.44002699459237	10.0396028044957	16.1	10.43	25.05	0.56882172088329	0.586885850582526	0.604949980281762	0.562573433107699	0.580439135291543	0.598304837475386	0.561140439095024	0.579795638001839	0.597182702522839	0.395179889688239	19.8834198885564	0.112157420252467	27.919994441813	0.490740301187977	0.498588065089825	0.483421650793001	0.474636306517151	0.48239929141615	0.46739671919971	0.472302601616237	0.480022525818665	0.465085447504926	0.000854793464595737	0.000847586567043953	0.000847415745944071
222	9.08397597558638	0.26	0.395205374932866	0.381136165850479	0.409274584015253	0.3291585114674	9.83992057842003	9.54075186545435	10.1390892913857	15.83	10.3	24.61	0.584351300303917	0.602674764628016	0.620998228952116	0.5782219280364	0.596353194047577	0.614484460058753	0.577927721787122	0.595812917337784	0.613512294874615	0.395205374932866	19.6891396778758	-0.0898282617312974	27.6136454860495	0.490740301187977	0.498588065089825	0.483421650793001	0.474636306517151	0.48239929141615	0.46739671919971	0.472302601616237	0.480022525818665	0.465085447504926	0.000854793464595737	0.000847586567043953	0.000847415745944071
222	9.08397597558638	0.26	0.395266531724378	0.380880460717129	0.409652602731627	0.322331565323608	9.8726724532875	9.56780637345304	10.177538533122	16.04	10.34	24.64	0.578588526689014	0.597024520174239	0.615460513659465	0.572295399891686	0.590530870830602	0.608766341769517	0.571968965153441	0.59018032021878	0.608984994940229	0.395266531724378	19.6967175283578	-0.0823212599746094	27.6553703207209	0.490740301187977	0.498588065089825	0.483421650793001	0.474636306517151	0.48239929141615	0.46739671919971	0.472302601616237	0.480022525818665	0.465085447504926	0.000854793464595737	0.000847586567043953	0.000847415745944071
222	9.08397597558638	0.26	0.395381552107991	0.381155838753883	0.409607265462098	0.324673138430647	9.61418252839201	9.31888258506653	9.9094824717175	16.01	10.35	24.86	0.564621626353228	0.582513549847322	0.600405473341416	0.558513288228662	0.576211648611993	0.593910008995324	0.557433480650378	0.575292331570389	0.592940473277153	0.395381552107991	19.8227513639292	0.0540050642745	27.7980428642405	0.490740301187977	0.498588065089825	0.483421650793001	0.474636306517151	0.48239929141615	0.46739671919971	0.472302601616237	0.480022525818665	0.465085447504926	0.000854793464595737	0.000847586567043953	0.000847415745944071
222	9.08397597558638	0.26	0.395411847651436	0.381151363405278	0.409672331897594	0.323224612373368	9.85910528735732	9.55527942523206	10.1629311494826	16.16	10.46	25.15	0.573582127912114	0.591820117274556	0.610058106636998	0.567216064033861	0.585251633900224	0.603287203766586	0.566274613500567	0.584603081612732	0.602419875733553	0.395411847651436	19.9851344959575	0.13819765264653	27.9893699543351	0.490740301187977	0.498588065089825	0.483421650793001	0.474636306517151	0.48239929141615	0.46739671919971	0.472302601616237	0.480022525818665	0.465085447504926	0.000854793464595737	0.000847586567043953	0.000847415745944071
222	9.08397597558638	0.26	0.395482074885993	0.381114513074003	0.409849636697984	0.324111767375779	9.84249410960244	9.53979414193512	10.1451940772698	15.92	10.44	24.85	0.580995758708024	0.599430894179417	0.617866029650809	0.574801240078484	0.593039821980588	0.611278403882692	0.574521339623248	0.592323724599586	0.610353576529429	0.395482074885993	19.6747980641881	-0.0724404557870849	27.6705363607419	0.490740301187977	0.498588065089825	0.483421650793001	0.474636306517151	0.48239929141615	0.46739671919971	0.472302601616237	0.480022525818665	0.465085447504926	0.000854793464595737	0.000847586567043953	0.000847415745944071
222	9.08397597558638	0.26	0.395557681509257	0.381481905033341	0.409633457985173	0.345285363544468	10.0902183679435	9.79431175334806	10.3861249825389	15.87	10.31	24.54	0.598570180264446	0.61665423559169	0.634738290918934	0.592251616337527	0.610144774651504	0.628037932965481	0.591581464069917	0.609915557842427	0.62829176664013	0.395557681509257	19.6964860840215	-0.0780109153486096	27.5721396414142	0.490740301187977	0.498588065089825	0.483421650793001	0.474636306517151	0.48239929141615	0.46739671919971	0.472302601616237	0.480022525818665	0.465085447504926	0.000854793464595737	0.000847586567043953	0.000847415745944071
222	9.08397597558638	0.26	0.395562424085482	0.381418876568938	0.409705971602027	0.332338568014969	9.92469452790819	9.62510813152577	10.2242809242906	16.11	10.28	24.63	0.579764534978467	0.597810001627889	0.615855468277311	0.573389741635452	0.591236789592926	0.6090838375504	0.573028201495995	0.590246869064899	0.607995736093929	0.395562424085482	19.6946635037562	0.0567502073408347	27.7534367066916	0.490740301187977	0.498588065089825	0.483421650793001	0.474636306517151	0.48239929141615	0.46739671919971	0.472302601616237	0.480022525818665	0.465085447504926	0.000854793464595737	0.000847586567043953	0.000847415745944071
222	9.08397597558638	0.26	0.395563126235312	0.381215238869033	0.40991101360159	0.332733043033202	9.97717257006202	9.67626958539607	10.278075554728	16.04	10.28	24.68	0.585364081172537	0.603567149781425	0.621770218390312	0.57900380205947	0.597009085049474	0.615014368039478	0.578249232985356	0.596041525852326	0.613959125271409	0.395563126235312	19.768734123291	0.0750318576859599	27.7996095016801	0.490740301187977	0.498588065089825	0.483421650793001	0.474636306517151	0.48239929141615	0.46739671919971	0.472302601616237	0.480022525818665	0.465085447504926	0.000854793464595737	0.000847586567043953	0.000847415745944071
222	9.08397597558638	0.26	0.395721659042077	0.381514315456423	0.409929002627732	0.327538966507661	9.82605121145295	9.52620520719068	10.1258972157152	16.26	10.4	24.82	0.56842927413068	0.586321104386985	0.60421293464329	0.562018869760974	0.579708926688429	0.597398983615885	0.561978079165659	0.579078426650502	0.596919880261888	0.395721659042077	19.8786768134722	-0.0815694696465288	27.7279276165589	0.490740301187977	0.498588065089825	0.483421650793001	0.474636306517151	0.48239929141615	0.46739671919971	0.472302601616237	0.480022525818665	0.465085447504926	0.000854793464595737	0.000847586567043953	0.000847415745944071
222	9.08397597558638	0.26	0.395732481674287	0.381512899776732	0.409952063571843	0.324406956168218	9.78203325039694	9.48139529570537	10.0826712050885	15.91	10.43	24.75	0.577806077787118	0.596127267023154	0.614448456259189	0.571656741438834	0.589782946303393	0.607909151167951	0.571065790372075	0.589620514683738	0.60765119370503	0.395732481674287	19.7496030697739	-0.101079819058751	27.625771528674	0.490740301187977	0.498588065089825	0.483421650793001	0.474636306517151	0.48239929141615	0.46739671919971	0.472302601616237	0.480022525818665	0.465085447504926	0.000854793464595737	0.000847586567043953	0.000847415745944071
222	9.08397597558638	0.26	0.395865685056467	0.381487694142045	0.41024367597089	0.316446135242471	9.72239296791276	9.41807554870426	10.0267103871213	16.15	10.4	24.76	0.565977983034969	0.584265897400843	0.602553811766716	0.559715280360666	0.577800833903964	0.595886387447263	0.558857972462386	0.577817021700805	0.595721397106784	0.395865685056467	19.8206324068356	-0.00762661613210398	27.7647862213269	0.490740301187977	0.498588065089825	0.483421650793001	0.474636306517151	0.48239929141615	0.46739671919971	0.472302601616237	0.480022525818665	0.465085447504926	0.000854793464595737	0.000847586567043953	0.000847415745944071
222	9.08397597558638	0.26	0.395899756930758	0.381843070545246	0.409956443316271	0.333055973020831	9.82495799508784	9.52886103372634	10.1210549564493	16.03	10.42	24.73	0.576481288727373	0.594394694880509	0.612308101033646	0.570218573177125	0.587937373591156	0.605656174005187	0.570328558837041	0.587369197868471	0.605844983750237	0.395899756930758	19.7057971981418	-0.0512697911611235	27.6686006179176	0.490740301187977	0.498588065089825	0.483421650793001	0.474636306517151	0.48239929141615	0.46739671919971	0.472302601616237	0.480022525818665	0.465085447504926	0.000854793464595737	0.000847586567043953	0.000847415745944071
222	9.08397597558638	0.26	0.395913176138113	0.381818126101838	0.410008226174388	0.328345322114627	9.84841074322207	9.54843169259168	10.1483897938525	16	10.24	24.77	0.578806269822747	0.596990382241445	0.615174494660143	0.572552849101433	0.590540500439237	0.608528151777041	0.571464008810666	0.589526189442276	0.607442349518234	0.395913176138113	19.7719933193667	0.0247575924358073	27.730324097006	0.490740301187977	0.498588065089825	0.483421650793001	0.474636306517151	0.48239929141615	0.46739671919971	0.472302601616237	0.480022525818665	0.465085447504926	0.000854793464595737	0.000847586567043953	0.000847415745944071
222	9.08397597558638	0.26	0.395949042927974	0.381692244265301	0.410205841590648	0.331606839585126	9.86695254541823	9.56861736725817	10.1652877235783	15.98	10.28	24.91	0.58088050092286	0.59899148614477	0.61710247136668	0.574630469187559	0.592546587767854	0.610462706348148	0.573039863915424	0.59147393629004	0.608268094926705	0.395949042927974	19.7926199593443	-0.00779302694075991	27.7145856072663	0.490740301187977	0.498588065089825	0.483421650793001	0.474636306517151	0.48239929141615	0.46739671919971	0.472302601616237	0.480022525818665	0.465085447504926	0.000854793464595737	0.000847586567043953	0.000847415745944071
222	9.08397597558638	0.26	0.395985067540572	0.381934480057134	0.41003565502401	0.338299408772831	10.0515198054256	9.75213549112014	10.350904119731	16.04	10.4	24.43	0.589690125730166	0.607793234952261	0.625896344174356	0.583274884036621	0.601181049447048	0.619087214857475	0.58354902291372	0.601905554081943	0.619829973635332	0.395985067540572	19.6229854495211	0.0678574085723387	27.7853050297641	0.490740301187977	0.498588065089825	0.483421650793001	0.474636306517151	0.48239929141615	0.46739671919971	0.472302601616237	0.480022525818665	0.465085447504926	0.000854793464595737	0.000847586567043953	0.000847415745944071
222	9.08397597558638	0.26	0.396013726844775	0.381814785557782	0.410212668131768	0.334971231274082	9.77080752962377	9.4776074472504	10.0640076119971	16.06	10.22	25.12	0.572641723065515	0.59035701685751	0.608072310649504	0.566398420409985	0.583920570851923	0.601442721293861	0.564424683480728	0.581158875390848	0.599268319656671	0.396013726844775	19.7613899045715	0.117096865241834	27.8254484215297	0.490740301187977	0.498588065089825	0.483421650793001	0.474636306517151	0.48239929141615	0.46739671919971	0.472302601616237	0.480022525818665	0.465085447504926	0.000854793464595737	0.000847586567043953	0.000847415745944071
222	9.08397597558638	0.26	0.396019278722855	0.381693099319923	0.410345458125786	0.331641779729058	9.97180543991285	9.67032371412545	10.2732871657002	16.25	10.44	24.51	0.577463050375164	0.595466021335821	0.613468992296478	0.57096371454365	0.58876406240286	0.60656441026207	0.571218770495355	0.589757580565758	0.607109521883056	0.396019278722855	19.7202554760066	-0.0234617182317662	27.7329298225627	0.490740301187977	0.498588065089825	0.483421650793001	0.474636306517151	0.48239929141615	0.46739671919971	0.472302601616237	0.480022525818665	0.465085447504926	0.000854793464595737	0.000847586567043953	0.000847415745944071
222	9.08397597558638	0.26	0.396125880275152	0.382001401906425	0.410250358643879	0.325897126565447	9.76323740255029	9.46419426467753	10.0622805404231	16.09	10.37	25.01	0.570797540049983	0.588833210355659	0.606868880661336	0.564543200936883	0.582381250912567	0.600219300888251	0.562910870383192	0.579986934112056	0.599300850384436	0.396125880275152	19.8109463006406	0.0521571378061977	27.8301509292347	0.490740301187977	0.498588065089825	0.483421650793001	0.474636306517151	0.48239929141615	0.46739671919971	0.472302601616237	0.480022525818665	0.465085447504926	0.000854793464595737	0.000847586567043953	0.000847415745944071
222	9.08397597558638	0.26	0.396167958306319	0.381985421598152	0.410350495014486	0.332500558121613	9.88049414168593	9.5823508122623	10.1786374711096	16.05	10.2	24.71	0.579001197833465	0.597016124258558	0.615031050683651	0.572689490678883	0.590508035921291	0.608326581163699	0.571320585316845	0.588685011744221	0.607368044710823	0.396167958306319	19.7360781594459	0.0401196543490375	27.7195729675588	0.490740301187977	0.498588065089825	0.483421650793001	0.474636306517151	0.48239929141615	0.46739671919971	0.472302601616237	0.480022525818665	0.465085447504926	0.000854793464595737	0.000847586567043953	0.000847415745944071
222	9.08397597558638	0.26	0.396181303886531	0.38190819958358	0.410454408189481	0.327468318556571	9.86051462730234	9.55956869437922	10.1614605602255	15.86	10.45	24.94	0.584532028612648	0.602933751775922	0.621335474939197	0.578371063357239	0.596578832431603	0.614786601505968	0.577460999863066	0.595760642027962	0.613940388210034	0.396181303886531	19.8009396893158	-0.13721414185134	27.620450016889	0.490740301187977	0.498588065089825	0.483421650793001	0.474636306517151	0.48239929141615	0.46739671919971	0.472302601616237	0.480022525818665	0.465085447504926	0.000854793464595737	0.000847586567043953	0.000847415745944071
222	9.08397597558638	0.26	0.396331139670641	0.382031785176521	0.410630494164762	0.32459845240025	9.81787138338664	9.51626376341858	10.1194790033547	15.64	10.33	24.23	0.58968005909604	0.608369326605654	0.627058594115269	0.583706329979491	0.60220626664814	0.62070620331679	0.58394896392309	0.602699217693331	0.62100487608281	0.396331139670641	19.4395718989502	-0.0142147470613343	27.5795967259221	0.490740301187977	0.498588065089825	0.483421650793001	0.474636306517151	0.48239929141615	0.46739671919971	0.472302601616237	0.480022525818665	0.465085447504926	0.000854793464595737	0.000847586567043953	0.000847415745944071
222	9.08397597558638	0.26	0.396379359477578	0.382296709763025	0.41046200919213	0.334744733147433	9.84305448505224	9.54753621112534	10.1385727589791	15.96	10.24	24.74	0.580345583603796	0.598308618396777	0.616271653189758	0.574123928830101	0.591894389053158	0.609664849276215	0.573208390031551	0.590581178376443	0.608650519255855	0.396379359477578	19.7583549434735	-0.0793076428696643	27.6206109580588	0.490740301187977	0.498588065089825	0.483421650793001	0.474636306517151	0.48239929141615	0.46739671919971	0.472302601616237	0.480022525818665	0.465085447504926	0.000854793464595737	0.000847586567043953	0.000847415745944071
222	9.08397597558638	0.26	0.396421213184487	0.382254766164467	0.410587660204506	0.331197640125365	9.96372699945805	9.66218745870241	10.2652665402137	15.95	10.27	24.62	0.58769365383049	0.606034518695561	0.624375383560632	0.581404741903008	0.59954934110644	0.617693940309872	0.580077703635819	0.598971507878569	0.616582740493964	0.396421213184487	19.5828594495963	0.0789040025867876	27.7485547801735	0.490740301187977	0.498588065089825	0.483421650793001	0.474636306517151	0.48239929141615	0.46739671919971	0.472302601616237	0.480022525818665	0.465085447504926	0.000854793464595737	0.000847586567043953	0.000847415745944071
222	9.08397597558638	0.26	0.396549815199605	0.382273971341494	0.410825659057717	0.337859584222318	9.95673453007624	9.65988181679511	10.2535872433574	16.03	10.18	24.67	0.584650254725431	0.602616832135726	0.62058340954602	0.578306123387843	0.596077742657169	0.613849361926495	0.57675167345943	0.594606232651941	0.612188070932466	0.396549815199605	19.6228154858335	-0.171346566581612	27.4537726929281	0.490740301187977	0.498588065089825	0.483421650793001	0.474636306517151	0.48239929141615	0.46739671919971	0.472302601616237	0.480022525818665	0.465085447504926	0.000854793464595737	0.000847586567043953	0.000847415745944071
222	9.08397597558638	0.26	0.396556244970089	0.382438261555112	0.410674228385065	0.33370719817161	9.92416196381206	9.62551315648643	10.2228107711377	16.24	10.43	25.23	0.575191741705174	0.59303809699565	0.610884452286125	0.568730039888832	0.586375909292542	0.604021778696253	0.56709513040731	0.585017468270651	0.602241470764716	0.396556244970089	20.0643736222434	-0.00731662776670718	27.8652564457747	0.490740301187977	0.498588065089825	0.483421650793001	0.474636306517151	0.48239929141615	0.46739671919971	0.472302601616237	0.480022525818665	0.465085447504926	0.000854793464595737	0.000847586567043953	0.000847415745944071
222	9.08397597558638	0.26	0.39655760063066	0.382206179151467	0.410909022109853	0.322549244828628	9.73567218568521	9.43518638052854	10.0361579908419	15.76	10.21	24.35	0.580353227091663	0.598835946953752	0.617318666815841	0.574341658704152	0.592632925965909	0.610924193227665	0.574164710707293	0.591918947576152	0.61032329104999	0.39655760063066	19.5933092290914	0.0628668867920063	27.6956021617869	0.490740301187977	0.498588065089825	0.483421650793001	0.474636306517151	0.48239929141615	0.46739671919971	0.472302601616237	0.480022525818665	0.465085447504926	0.000854793464595737	0.000847586567043953	0.000847415745944071
222	9.08397597558638	0.26	0.396566712477558	0.382325855394608	0.410807569560509	0.336304197042811	9.99861767501706	9.69947696364133	10.2977583863928	16.19	10.33	25.1	0.581212179600321	0.599137293038666	0.617062406477011	0.574730735421398	0.592455955212932	0.610181175004465	0.573038259303934	0.591185281232285	0.608269012571008	0.396566712477558	19.8244387137669	-0.140741447064966	27.6117450842219	0.490740301187977	0.498588065089825	0.483421650793001	0.474636306517151	0.48239929141615	0.46739671919971	0.472302601616237	0.480022525818665	0.465085447504926	0.000854793464595737	0.000847586567043953	0.000847415745944071
222	9.08397597558638	0.26	0.396579168391563	0.382347837678343	0.410810499104783	0.325612636017296	9.76510879632231	9.46581456844829	10.0644030241963	15.98	10.47	24.8	0.574612202553745	0.592780540233162	0.610948877912579	0.568428782086051	0.586401609696987	0.604374437307924	0.568660453941207	0.586509540497409	0.604500513492776	0.396579168391563	19.7802537567435	-0.103953310569081	27.6596601270063	0.490740301187977	0.498588065089825	0.483421650793001	0.474636306517151	0.48239929141615	0.46739671919971	0.472302601616237	0.480022525818665	0.465085447504926	0.000854793464595737	0.000847586567043953	0.000847415745944071
222	9.08397597558638	0.26	0.396598924046802	0.382457403456271	0.410740444637333	0.324858587841938	9.7530082943596	9.45357095220744	10.0524456365118	15.92	10.29	24.55	0.576040721352858	0.594286535918099	0.612532350483339	0.56990805028061	0.587959615420374	0.606011180560137	0.569299141195592	0.587457283452031	0.605742762833755	0.396598924046802	19.6169343806884	-0.121518151200339	27.5398527666595	0.490740301187977	0.498588065089825	0.483421650793001	0.474636306517151	0.48239929141615	0.46739671919971	0.472302601616237	0.480022525818665	0.465085447504926	0.000854793464595737	0.000847586567043953	0.000847415745944071
222	9.08397597558638	0.26	0.396654267339092	0.382300399178656	0.411008135499528	0.320873487923659	9.75399802998729	9.45178842976894	10.0562076302056	15.96	10.38	24.68	0.574500189872287	0.592869144488309	0.611238099104332	0.568340430492467	0.586512434189258	0.60468443788605	0.568427730783071	0.587030453275983	0.604734646713094	0.396654267339092	19.7472227262315	0.11915092083723	27.8563221957918	0.490740301187977	0.498588065089825	0.483421650793001	0.474636306517151	0.48239929141615	0.46739671919971	0.472302601616237	0.480022525818665	0.465085447504926	0.000854793464595737	0.000847586567043953	0.000847415745944071
222	9.08397597558638	0.26	0.39668233338775	0.382529372762562	0.410835294012939	0.339142609611046	10.2040482357798	9.90069239060602	10.5074040809536	16.04	10.32	24.95	0.598892442394931	0.617242423978368	0.635592405561806	0.592383718664036	0.610534273852784	0.628684829041532	0.59158583984147	0.608742559763249	0.627262663765779	0.39668233338775	19.8958135512332	0.0603896072099216	27.8546398020951	0.490740301187977	0.498588065089825	0.483421650793001	0.474636306517151	0.48239929141615	0.46739671919971	0.472302601616237	0.480022525818665	0.465085447504926	0.000854793464595737	0.000847586567043953	0.000847415745944071
222	9.08397597558638	0.26	0.396814142598226	0.382706794235668	0.410921490960785	0.330404469686136	9.97228021463479	9.66994066809539	10.2746197611742	15.83	10.29	24.53	0.592302307623706	0.610821181445965	0.629340055268224	0.586090713159822	0.604415375795274	0.622740038430727	0.585531277444225	0.603976404666903	0.622488362370918	0.396814142598226	19.6568569846632	-0.000446108898462568	27.6730219768271	0.490740301187977	0.498588065089825	0.483421650793001	0.474636306517151	0.48239929141615	0.46739671919971	0.472302601616237	0.480022525818665	0.465085447504926	0.000854793464595737	0.000847586567043953	0.000847415745944071
222	9.08397597558638	0.26	0.396833256340859	0.382539739704459	0.411126772977258	0.328419679184102	9.96443173746399	9.6609698891105	10.2678935858175	16.02	10.46	24.63	0.585037197278316	0.603413868697377	0.621790540116438	0.578698580822218	0.596876149222861	0.615053717623504	0.5790182664881	0.597040906830152	0.615042784208352	0.396833256340859	19.7897564532476	-0.07325433499111	27.7017734689485	0.490740301187977	0.498588065089825	0.483421650793001	0.474636306517151	0.48239929141615	0.46739671919971	0.472302601616237	0.480022525818665	0.465085447504926	0.000854793464595737	0.000847586567043953	0.000847415745944071
222	9.08397597558638	0.26	0.396880595897017	0.382799127491327	0.410962064302707	0.333075762616195	9.84557368144283	9.54886863738546	10.1422787255002	16	10.44	24.68	0.578868816223654	0.596855585561818	0.614842354899981	0.572615811867162	0.590408286152839	0.608200760438517	0.572692117953209	0.59104289803657	0.607927872930452	0.396880595897017	19.7407607332159	-0.128334855228106	27.592623732959	0.490740301187977	0.498588065089825	0.483421650793001	0.474636306517151	0.48239929141615	0.46739671919971	0.472302601616237	0.480022525818665	0.465085447504926	0.000854793464595737	0.000847586567043953	0.000847415745944071
222	9.08397597558638	0.26	0.396965275496787	0.382764039670037	0.411166511323537	0.333964744656163	10.0875417236379	9.78415203947066	10.3909314078051	15.96	10.34	24.54	0.594432541244984	0.612864869383335	0.631297197521685	0.588050889564418	0.606285333687882	0.624519777811346	0.588138531132117	0.605903211267671	0.624377680726251	0.396965275496787	19.8180156730401	-0.138721151296528	27.5936739567118	0.490740301187977	0.498588065089825	0.483421650793001	0.474636306517151	0.48239929141615	0.46739671919971	0.472302601616237	0.480022525818665	0.465085447504926	0.000854793464595737	0.000847586567043953	0.000847415745944071
222	9.08397597558638	0.26	0.396969634787188	0.382829845824532	0.411109423749844	0.34155211576868	10.0187916744363	9.72253733030368	10.3150460185689	15.97	10.39	24.73	0.590470406597793	0.608462564107039	0.626454721616285	0.584124653297242	0.601923450069655	0.619722246842067	0.583506582367235	0.601986333307641	0.619325298375038	0.396969634787188	19.7596348887559	-0.11637411208987	27.6128842428782	0.490740301187977	0.498588065089825	0.483421650793001	0.474636306517151	0.48239929141615	0.46739671919971	0.472302601616237	0.480022525818665	0.465085447504926	0.000854793464595737	0.000847586567043953	0.000847415745944071
222	9.08397597558638	0.26	0.397007606737723	0.382836363227923	0.411178850247522	0.325217933734025	9.89601175163229	9.59243263492247	10.1995908683421	15.77	10.35	24.51	0.589668414593434	0.608330105873104	0.626991797152774	0.583549386546278	0.602017424224158	0.620485461902039	0.583362188812098	0.602248398383919	0.620569722094762	0.397007606737723	19.6049795149976	-0.0854854874143211	27.5824356767169	0.490740301187977	0.498588065089825	0.483421650793001	0.474636306517151	0.48239929141615	0.46739671919971	0.472302601616237	0.480022525818665	0.465085447504926	0.000854793464595737	0.000847586567043953	0.000847415745944071
222	9.08397597558638	0.26	0.397016945932127	0.382799174923225	0.41123471694103	0.32516477874867	9.90629026858322	9.60235903057553	10.2102215065909	16.04	10.49	24.7	0.580736735229881	0.599118055313096	0.617499375396312	0.574422017240438	0.592603465599415	0.610784913958392	0.574463689707894	0.592929589272958	0.611229575930589	0.397016945932127	19.8231419875892	0.016250220079291	27.7913286828735	0.490740301187977	0.498588065089825	0.483421650793001	0.474636306517151	0.48239929141615	0.46739671919971	0.472302601616237	0.480022525818665	0.465085447504926	0.000854793464595737	0.000847586567043953	0.000847415745944071
222	9.08397597558638	0.26	0.397028818311914	0.382861961920359	0.411195674703468	0.336740682551748	10.0789347827082	9.77768573077002	10.3801838346463	15.96	10.32	24.89	0.59411482333973	0.612419413219344	0.630724003098957	0.587738863797402	0.605847011306069	0.623955158814736	0.586526848382445	0.604263862108159	0.622967457381529	0.397028818311914	19.7833922499397	-0.0426687238416674	27.6755152664334	0.490740301187977	0.498588065089825	0.483421650793001	0.474636306517151	0.48239929141615	0.46739671919971	0.472302601616237	0.480022525818665	0.465085447504926	0.000854793464595737	0.000847586567043953	0.000847415745944071
222	9.08397597558638	0.26	0.397074035570778	0.382842082355558	0.411305988785999	0.334325463597882	10.0128607048221	9.71196112115915	10.3137602884851	16.04	10.44	24.62	0.587184729834864	0.605377105044813	0.623569480254762	0.580794444737898	0.598788833763474	0.616783222789049	0.580908942473715	0.599145672431397	0.61701429576047	0.397074035570778	19.773481513088	-0.142086427560764	27.6112626483125	0.490740301187977	0.498588065089825	0.483421650793001	0.474636306517151	0.48239929141615	0.46739671919971	0.472302601616237	0.480022525818665	0.465085447504926	0.000854793464595737	0.000847586567043953	0.000847415745944071
222	9.08397597558638	0.26	0.397118436073327	0.38302226939895	0.411214602747704	0.334942399119341	9.90590223022934	9.60862902045117	10.2031754400075	15.93	10.29	24.85	0.585057464661557	0.603158060496243	0.621258656330928	0.578815670050832	0.596723156305082	0.614630642559331	0.577487395889036	0.595501521136643	0.613696494721103	0.397118436073327	19.7641467458309	-0.189930887545255	27.5190959844247	0.490740301187977	0.498588065089825	0.483421650793001	0.474636306517151	0.48239929141615	0.46739671919971	0.472302601616237	0.480022525818665	0.465085447504926	0.000854793464595737	0.000847586567043953	0.000847415745944071
222	9.08397597558638	0.26	0.397205860795912	0.382770659894446	0.411641061697379	0.329960894243915	10.0228455145286	9.71866804436621	10.327022984691	16	10.36	24.45	0.589191207483117	0.607631871380268	0.626072535277419	0.582827573621287	0.60106906680489	0.619310559988493	0.582809754289653	0.601384650586751	0.619774064455159	0.397205860795912	19.64678492533	0.144642399894262	27.8458585498124	0.490740301187977	0.498588065089825	0.483421650793001	0.474636306517151	0.48239929141615	0.46739671919971	0.472302601616237	0.480022525818665	0.465085447504926	0.000854793464595737	0.000847586567043953	0.000847415745944071
222	9.08397597558638	0.26	0.397233568597163	0.382912991519748	0.411554145674577	0.327323457921301	9.85043395971292	9.54969679025302	10.1511711291728	15.97	10.4	24.65	0.580136371344171	0.598405911629141	0.616675451914112	0.573906622957754	0.591979977234171	0.610053331510588	0.573750705556045	0.591967938188494	0.610248347425876	0.397233568597163	19.7545383848685	0.0177108558202752	27.7518373248962	0.490740301187977	0.498588065089825	0.483421650793001	0.474636306517151	0.48239929141615	0.46739671919971	0.472302601616237	0.480022525818665	0.465085447504926	0.000854793464595737	0.000847586567043953	0.000847415745944071
222	9.08397597558638	0.26	0.397363663233542	0.383204092268712	0.411523234198373	0.327588599287859	9.77157386072138	9.47342384844474	10.069723872998	16.1	10.35	24.88	0.570813880391064	0.588778680464294	0.606743480537523	0.564543101175618	0.582310545685539	0.60007799019546	0.564058408090649	0.581563299909575	0.598698521757618	0.397363663233542	19.8570798155744	-0.0721497369407234	27.6730026814449	0.490740301187977	0.498588065089825	0.483421650793001	0.474636306517151	0.48239929141615	0.46739671919971	0.472302601616237	0.480022525818665	0.465085447504926	0.000854793464595737	0.000847586567043953	0.000847415745944071
222	9.08397597558638	0.26	0.397409185663145	0.383056713935086	0.411761657391203	0.320909817172569	9.68951022809283	9.38932368615588	9.98969677002977	15.88	10.3	24.54	0.573567153192553	0.591904697624998	0.610242242057443	0.567504813247202	0.585648538302973	0.603792263358744	0.567435592362775	0.585480890859307	0.602573054860836	0.397409185663145	19.6201150303621	-0.00418304418842275	27.6616600230884	0.490740301187977	0.498588065089825	0.483421650793001	0.474636306517151	0.48239929141615	0.46739671919971	0.472302601616237	0.480022525818665	0.465085447504926	0.000854793464595737	0.000847586567043953	0.000847415745944071
222	9.08397597558638	0.26	0.397501688365937	0.383388309275353	0.411615067456522	0.332728159367793	9.88097691597604	9.58297183239377	10.1789819995583	15.92	10.23	24.74	0.583631099955948	0.601780483859557	0.619929867763166	0.57740865762537	0.595364540026601	0.613320422427833	0.576245685015817	0.593217217922242	0.611533485402084	0.397501688365937	19.5934381278516	0.0942111316827624	27.754918569147	0.490740301187977	0.498588065089825	0.483421650793001	0.474636306517151	0.48239929141615	0.46739671919971	0.472302601616237	0.480022525818665	0.465085447504926	0.000854793464595737	0.000847586567043953	0.000847415745944071
222	9.08397597558638	0.26	0.397521179740637	0.383269828369602	0.411772531111671	0.328007553615416	9.76136748323511	9.46381189987248	10.0589230665977	16.05	10.18	24.92	0.572172294063824	0.590162197344382	0.608152100624939	0.565945105883135	0.583739217591394	0.601533329299653	0.56425265994038	0.582080511351349	0.59981624543091	0.397521179740637	19.7847992123649	-0.0109044259265619	27.7085338208506	0.490740301187977	0.498588065089825	0.483421650793001	0.474636306517151	0.48239929141615	0.46739671919971	0.472302601616237	0.480022525818665	0.465085447504926	0.000854793464595737	0.000847586567043953	0.000847415745944071
222	9.08397597558638	0.26	0.397611405988721	0.383406918006296	0.411815893971147	0.333323249138333	9.95361652239101	9.65382253078868	10.2534105139933	15.88	10.11	24.43	0.589689193763668	0.608001657726969	0.62631412169027	0.583455369322192	0.601574245397763	0.619693121473334	0.582223817574606	0.600682153441326	0.618429978940193	0.397611405988721	19.5976668996988	-0.00166836806215244	27.5953345870228	0.490740301187977	0.498588065089825	0.483421650793001	0.474636306517151	0.48239929141615	0.46739671919971	0.472302601616237	0.480022525818665	0.465085447504926	0.000854793464595737	0.000847586567043953	0.000847415745944071
222	9.08397597558638	0.26	0.397611922619168	0.383451241347742	0.411772603890595	0.327055647950764	9.7614636846163	9.46326147281891	10.0596658964137	15.91	10.39	24.96	0.577008990574117	0.595191448885176	0.613373907196235	0.570877521934775	0.588866768052018	0.606856014169261	0.56959640624043	0.5876557673463	0.605517505801855	0.397611922619168	19.8128550179323	0.0424759249055461	27.7926709829812	0.490740301187977	0.498588065089825	0.483421650793001	0.474636306517151	0.48239929141615	0.46739671919971	0.472302601616237	0.480022525818665	0.465085447504926	0.000854793464595737	0.000847586567043953	0.000847415745944071
222	9.08397597558638	0.26	0.397634736540348	0.383485641497795	0.4117838315829	0.329660077101237	9.81560201374094	9.51751128172329	10.1136927457586	15.98	10.36	25.01	0.57773246040666	0.595827179386788	0.613921898366915	0.571514918774009	0.589414902861603	0.607314886949198	0.57030062360812	0.588037387385015	0.6056638597124	0.397634736540348	19.8829387521839	-0.14762995656849	27.6165618082986	0.490740301187977	0.498588065089825	0.483421650793001	0.474636306517151	0.48239929141615	0.46739671919971	0.472302601616237	0.480022525818665	0.465085447504926	0.000854793464595737	0.000847586567043953	0.000847415745944071
222	9.08397597558638	0.26	0.397640594719322	0.383331516179615	0.411949673259029	0.331410393984632	9.8885348803836	9.58941459568634	10.1876551650809	15.91	10.33	24.79	0.584632010133023	0.602868294691289	0.621104579249554	0.578417435238409	0.596459870068601	0.614502304898794	0.577149325301668	0.596106872177497	0.613948489708173	0.397640594719322	19.629659479917	0.0520629966955534	27.7315433165014	0.490740301187977	0.498588065089825	0.483421650793001	0.474636306517151	0.48239929141615	0.46739671919971	0.472302601616237	0.480022525818665	0.465085447504926	0.000854793464595737	0.000847586567043953	0.000847415745944071
222	9.08397597558638	0.26	0.397731322741312	0.383367274948695	0.412095370533928	0.334043862230089	9.88221521652986	9.58505371752184	10.1793767155379	15.68	10.27	24.16	0.592413130561415	0.610779472482677	0.629145814403938	0.586364445276027	0.604543262281998	0.622722079287969	0.586973569931085	0.604980146665508	0.622707436011253	0.397731322741312	19.3698908146824	0.0386716056075649	27.5922886985866	0.490740301187977	0.498588065089825	0.483421650793001	0.474636306517151	0.48239929141615	0.46739671919971	0.472302601616237	0.480022525818665	0.465085447504926	0.000854793464595737	0.000847586567043953	0.000847415745944071
222	9.08397597558638	0.26	0.397801293847962	0.383565546337589	0.412037041358336	0.32387592818657	9.69525345688884	9.3969212101972	9.99358570358047	15.82	10.24	24.78	0.576026094755906	0.594313697169243	0.61260129958258	0.569998879920168	0.588095131091644	0.60619138226312	0.568337091362783	0.58664077763323	0.604829385845315	0.397801293847962	19.7209592125309	0.238456163849449	27.9155472893567	0.490740301187977	0.498588065089825	0.483421650793001	0.474636306517151	0.48239929141615	0.46739671919971	0.472302601616237	0.480022525818665	0.465085447504926	0.000854793464595737	0.000847586567043953	0.000847415745944071
222	9.08397597558638	0.26	0.397869505607859	0.383720658152902	0.412018353062817	0.335987680148588	9.88890841152079	9.59284010848204	10.1849767145595	16.29	10.29	24.83	0.571610899638699	0.589252793711847	0.606894687784994	0.565140979132365	0.582583189028205	0.600025398924045	0.564441082097213	0.58179517393207	0.598614120346601	0.397869505607859	19.8304236547368	0.242928636545631	28.0081515706091	0.490740301187977	0.498588065089825	0.483421650793001	0.474636306517151	0.48239929141615	0.46739671919971	0.472302601616237	0.480022525818665	0.465085447504926	0.000854793464595737	0.000847586567043953	0.000847415745944071
222	9.08397597558638	0.26	0.397943601983234	0.383748323803711	0.412138880162757	0.335782885284441	10.0065537303033	9.70682563619369	10.3062818244128	16.24	10.23	24.74	0.58012751539057	0.598040736565594	0.615953957740618	0.573612656436727	0.591324711305606	0.609036766174486	0.572529651702221	0.589973376175717	0.607451081581432	0.397943601983234	19.7627107779851	0.0699399420575154	27.8167904079886	0.490740301187977	0.498588065089825	0.483421650793001	0.474636306517151	0.48239929141615	0.46739671919971	0.472302601616237	0.480022525818665	0.465085447504926	0.000854793464595737	0.000847586567043953	0.000847415745944071
222	9.08397597558638	0.26	0.397985615942695	0.383686425025742	0.412284806859648	0.325793577184596	9.81072553094048	9.51015702165015	10.1112940402308	15.9	10.36	25.04	0.579949610169631	0.598278917392989	0.616608224616346	0.573789369006233	0.59192398180981	0.610058594613387	0.573000679010164	0.590651680017363	0.609056166729369	0.397985615942695	19.8502725992475	0.267353822521388	28.0471067601617	0.490740301187977	0.498588065089825	0.483421650793001	0.474636306517151	0.48239929141615	0.46739671919971	0.472302601616237	0.480022525818665	0.465085447504926	0.000854793464595737	0.000847586567043953	0.000847415745944071
222	9.08397597558638	0.26	0.398002156300184	0.383732464671341	0.412271847929027	0.3314992923169	9.87460743111058	9.57596835054833	10.1732465116728	16.12	10.43	24.5	0.576301064460861	0.59427376588565	0.612246467310439	0.569949217610851	0.587723828395225	0.605498439179598	0.570455046077371	0.588332907764152	0.60543133627961	0.398002156300184	19.5854649598861	0.0211260520448091	27.7144168833485	0.490740301187977	0.498588065089825	0.483421650793001	0.474636306517151	0.48239929141615	0.46739671919971	0.472302601616237	0.480022525818665	0.465085447504926	0.000854793464595737	0.000847586567043953	0.000847415745944071
222	9.08397597558638	0.26	0.398012841281244	0.383721829842549	0.412303852719939	0.332225469127623	9.94177052567618	9.64159217555222	10.2419488758001	15.91	10.34	24.88	0.587904748009422	0.606208392684934	0.624512037360446	0.581658177158638	0.599767343028391	0.617876508898144	0.580271216163075	0.598614934111944	0.616596588171336	0.398012841281244	19.6591676522039	-0.0295488638722723	27.6682285863114	0.490740301187977	0.498588065089825	0.483421650793001	0.474636306517151	0.48239929141615	0.46739671919971	0.472302601616237	0.480022525818665	0.465085447504926	0.000854793464595737	0.000847586567043953	0.000847415745944071
222	9.08397597558638	0.26	0.398012938473367	0.383777113469492	0.412248763477241	0.335622125607695	9.95331204598575	9.65507123177663	10.2515528601949	16.13	10.32	24.79	0.580922142676424	0.598866566768678	0.616810990860932	0.574515171637377	0.592261687271637	0.610008202905898	0.573586756437319	0.591671261936458	0.608940472085749	0.398012938473367	19.7863321225103	0.255236746725789	27.9799250252205	0.490740301187977	0.498588065089825	0.483421650793001	0.474636306517151	0.48239929141615	0.46739671919971	0.472302601616237	0.480022525818665	0.465085447504926	0.000854793464595737	0.000847586567043953	0.000847415745944071
222	9.08397597558638	0.26	0.398030769748228	0.383782894969931	0.412278644526525	0.332127527511689	10.0152619575875	9.71279787031879	10.3177260448562	16.36	10.53	25.13	0.5763066345341	0.594253271798521	0.612199909062942	0.569710928608925	0.587452170455961	0.605193412302996	0.569014514846724	0.587273046473557	0.604810910593711	0.398030769748228	20.0409386148924	0.114923356223707	27.9989217539723	0.490740301187977	0.498588065089825	0.483421650793001	0.474636306517151	0.48239929141615	0.46739671919971	0.472302601616237	0.480022525818665	0.465085447504926	0.000854793464595737	0.000847586567043953	0.000847415745944071
222	9.08397597558638	0.26	0.398076656409188	0.383938641274665	0.41221467154371	0.342653622362886	10.1073154035269	9.80917388473662	10.4054569223171	16.06	10.27	24.92	0.592577932790278	0.610588836354602	0.628599739918926	0.586114339831225	0.603928787970831	0.621743236110438	0.58470412692728	0.602660438430021	0.620081860069861	0.398076656409188	19.9170164873438	0.106025087860389	27.8746794734856	0.490740301187977	0.498588065089825	0.483421650793001	0.474636306517151	0.48239929141615	0.46739671919971	0.472302601616237	0.480022525818665	0.465085447504926	0.000854793464595737	0.000847586567043953	0.000847415745944071
222	9.08397597558638	0.26	0.3981660918279	0.383996820218855	0.412335363436945	0.328874375273394	9.75763719425772	9.46077921509836	10.0544951734171	16.03	10.21	24.82	0.572369093113525	0.590328748280596	0.608288403447667	0.566151252132138	0.58391580543006	0.601680358727982	0.564995381173688	0.582041832569402	0.600318489172442	0.3981660918279	19.797618289204	0.0693139261754604	27.7762518802764	0.490740301187977	0.498588065089825	0.483421650793001	0.474636306517151	0.48239929141615	0.46739671919971	0.472302601616237	0.480022525818665	0.465085447504926	0.000854793464595737	0.000847586567043953	0.000847415745944071
222	9.08397597558638	0.26	0.398266360202875	0.38411045857539	0.412422261830361	0.334924708618504	9.89431895187375	9.59738156208459	10.1912563416629	16.06	10.27	24.85	0.579671134296804	0.597605821215392	0.61554050813398	0.573344935137813	0.591083893142904	0.608822851147995	0.572099947655034	0.589521874435035	0.607660797349653	0.398266360202875	19.7696919613515	-0.00533917883230853	27.7045921558483	0.490740301187977	0.498588065089825	0.483421650793001	0.474636306517151	0.48239929141615	0.46739671919971	0.472302601616237	0.480022525818665	0.465085447504926	0.000854793464595737	0.000847586567043953	0.000847415745944071
222	9.08397597558638	0.26	0.398302139876751	0.384089228812951	0.412515050940551	0.329243499378128	9.81007289696648	9.51186904906654	10.1082767448664	16.02	10.32	25.01	0.575863524424442	0.593917254765215	0.611970985105988	0.569619927008169	0.587477916137129	0.605335905266088	0.568493526141591	0.586267442538985	0.603916639652587	0.398302139876751	19.7139381030346	0.119224340176612	27.8562036414012	0.490740301187977	0.498588065089825	0.483421650793001	0.474636306517151	0.48239929141615	0.46739671919971	0.472302601616237	0.480022525818665	0.465085447504926	0.000854793464595737	0.000847586567043953	0.000847415745944071
222	9.08397597558638	0.26	0.398359437889504	0.384094328798131	0.412624546980876	0.31869874745835	9.73493064362592	9.43180027685103	10.0380610104008	15.89	10.33	24.96	0.575696626518993	0.594199046462731	0.612701466406469	0.569597585824666	0.587903987575866	0.606210389327067	0.568261823687596	0.586730275042973	0.604823380948064	0.398359437889504	19.8358662055999	0.0133687762712652	27.7598293240755	0.490740301187977	0.498588065089825	0.483421650793001	0.474636306517151	0.48239929141615	0.46739671919971	0.472302601616237	0.480022525818665	0.465085447504926	0.000854793464595737	0.000847586567043953	0.000847415745944071
222	9.08397597558638	0.26	0.398394842548297	0.38421228974961	0.412577395346984	0.323907767941602	9.68690126939984	9.38884769626669	9.98495484253298	16.07	10.32	25.05	0.566923874347901	0.58492115068151	0.602918427015118	0.560732205402173	0.578532924169546	0.59633364293692	0.559344520043067	0.57706294861503	0.59446867291691	0.398394842548297	19.8864108674443	-0.0335159008646673	27.7285107411974	0.490740301187977	0.498588065089825	0.483421650793001	0.474636306517151	0.48239929141615	0.46739671919971	0.472302601616237	0.480022525818665	0.465085447504926	0.000854793464595737	0.000847586567043953	0.000847415745944071
222	9.08397597558638	0.26	0.398448020203687	0.384162340433755	0.412733699973619	0.328298074821562	9.8189870934253	9.51987223598105	10.1181019508696	16.05	10.32	24.93	0.575484211018813	0.593565953449106	0.6116476958794	0.569218639579614	0.587103517444776	0.604988395309938	0.567567224720067	0.585683936395121	0.602328871215389	0.398448020203687	19.8100981300582	-0.0321325182978773	27.7069493786528	0.490740301187977	0.498588065089825	0.483421650793001	0.474636306517151	0.48239929141615	0.46739671919971	0.472302601616237	0.480022525818665	0.465085447504926	0.000854793464595737	0.000847586567043953	0.000847415745944071
222	9.08397597558638	0.26	0.398523883454312	0.384364482158556	0.412683284750068	0.335888237734571	10.0109531632129	9.7111640996276	10.3107422267982	16.04	10.39	24.88	0.587184263613485	0.605310970024249	0.623437676435014	0.580795425012509	0.598724904404769	0.616654383797028	0.579807796362779	0.598454476604736	0.616172396509814	0.398523883454312	19.8110430556514	-0.0612707728571619	27.7207986298605	0.490740301187977	0.498588065089825	0.483421650793001	0.474636306517151	0.48239929141615	0.46739671919971	0.472302601616237	0.480022525818665	0.465085447504926	0.000854793464595737	0.000847586567043953	0.000847415745944071
222	9.08397597558638	0.26	0.398580276838387	0.38430822885898	0.412852324817795	0.331158186351746	10.0044914512441	9.70169125971233	10.307291642776	16.18	10.39	24.95	0.581713690902168	0.599869599218207	0.618025507534246	0.575237697511983	0.593191483127308	0.611145268742632	0.574197080582843	0.592537942675476	0.610374181105054	0.398580276838387	19.8706310594816	0.0068714112821016	27.8081624865133	0.490740301187977	0.498588065089825	0.483421650793001	0.474636306517151	0.48239929141615	0.46739671919971	0.472302601616237	0.480022525818665	0.465085447504926	0.000854793464595737	0.000847586567043953	0.000847415745944071
222	9.08397597558638	0.26	0.398589666066309	0.384446466645288	0.412732865487331	0.337146422463141	10.0242039449775	9.72486268230736	10.3235452076476	16.11	10.43	24.87	0.585733934196275	0.603763426352502	0.621792918508729	0.579292322852367	0.597123535594652	0.614954748336936	0.578641806524502	0.596893127917594	0.614578453430709	0.398589666066309	19.935221023252	-0.0521775776286432	27.7377194176362	0.490740301187977	0.498588065089825	0.483421650793001	0.474636306517151	0.48239929141615	0.46739671919971	0.472302601616237	0.480022525818665	0.465085447504926	0.000854793464595737	0.000847586567043953	0.000847415745944071
222	9.08397597558638	0.26	0.398862961132791	0.384693300476002	0.41303262178958	0.33618122740426	10.0512309845549	9.75043332199142	10.3520286471184	16.18	10.34	24.66	0.584847496498139	0.602889849498593	0.620932202499047	0.578342942753281	0.596184632409055	0.614026322064829	0.578187820423664	0.595842954120713	0.613631351467936	0.398862961132791	19.789363444374	0.174836792894691	27.9149919810332	0.490740301187977	0.498588065089825	0.483421650793001	0.474636306517151	0.48239929141615	0.46739671919971	0.472302601616237	0.480022525818665	0.465085447504926	0.000854793464595737	0.000847586567043953	0.000847415745944071
222	9.08397597558638	0.26	0.398885899109587	0.384733220627528	0.413038577591645	0.328329962089137	9.86672643233756	9.56617902604116	10.167273838634	16.03	10.25	24.6	0.578800014385208	0.596984583439816	0.615169152494425	0.572513954032547	0.59050102948708	0.608488104941614	0.571886401044285	0.589366162923789	0.607036793164122	0.398885899109587	19.72578859007	-0.106624293632901	27.6162038797359	0.490740301187977	0.498588065089825	0.483421650793001	0.474636306517151	0.48239929141615	0.46739671919971	0.472302601616237	0.480022525818665	0.465085447504926	0.000854793464595737	0.000847586567043953	0.000847415745944071
222	9.08397597558638	0.26	0.398970256837622	0.384499672675032	0.413440841000213	0.325440911866156	9.84276503078577	9.54097269225471	10.1445573693168	15.89	10.35	24.46	0.582421361911041	0.600844043800096	0.619266725689152	0.576252941629419	0.594480509032575	0.612708076435731	0.576409471265159	0.594270714995272	0.612905398124047	0.398970256837622	19.5387512597908	-0.142330130586181	27.4871831701565	0.490740301187977	0.498588065089825	0.483421650793001	0.474636306517151	0.48239929141615	0.46739671919971	0.472302601616237	0.480022525818665	0.465085447504926	0.000854793464595737	0.000847586567043953	0.000847415745944071
222	9.08397597558638	0.26	0.399137273819565	0.384938989501479	0.413335558137651	0.331473844049502	9.85148170501236	9.5535249111415	10.1494384988832	16.03	10.29	24.69	0.578239410505514	0.596273629544716	0.614307848583918	0.57196563802569	0.589804189690708	0.607642741355726	0.571333812489888	0.588975187025109	0.607039874906232	0.399137273819565	19.6764855816687	-0.00901809075076739	27.6913016762717	0.490740301187977	0.498588065089825	0.483421650793001	0.474636306517151	0.48239929141615	0.46739671919971	0.472302601616237	0.480022525818665	0.465085447504926	0.000854793464595737	0.000847586567043953	0.000847415745944071
222	9.08397597558638	0.26	0.399188981793174	0.384950874047968	0.41342708953838	0.331573529404984	9.80857466875164	9.51198230552382	10.1051670319794	15.89	10.24	24.84	0.580474023857447	0.598573738196513	0.61667345253558	0.574320810345062	0.592228661823322	0.610136513301582	0.573058264929237	0.590695475161576	0.608906849015309	0.399188981793174	19.609819687457	0.0888750196908053	27.741238006002	0.490740301187977	0.498588065089825	0.483421650793001	0.474636306517151	0.48239929141615	0.46739671919971	0.472302601616237	0.480022525818665	0.465085447504926	0.000854793464595737	0.000847586567043953	0.000847415745944071
222	9.08397597558638	0.26	0.399323982897997	0.38496421797184	0.413683747824155	0.323964222875649	9.86798235897943	9.56439628436537	10.1715684335935	16.07	10.45	24.94	0.577393619626703	0.595720825785676	0.614048031944648	0.571083674432161	0.589210594923781	0.6073375154154	0.57045162732617	0.588570944234021	0.607350985481607	0.399323982897997	19.8182594835987	-0.0244641153013851	27.7759778639694	0.490740301187977	0.498588065089825	0.483421650793001	0.474636306517151	0.48239929141615	0.46739671919971	0.472302601616237	0.480022525818665	0.465085447504926	0.000854793464595737	0.000847586567043953	0.000847415745944071
222	9.08397597558638	0.26	0.399413442458262	0.38523987180131	0.413587013115214	0.330621065021925	9.87932057703264	9.57994593847965	10.1786952155856	16.04	10.37	24.78	0.579390893686675	0.597496939429754	0.615602985172834	0.573091102030207	0.591000278410742	0.608909454791277	0.572543379096891	0.590033966921951	0.608984994940229	0.399413442458262	19.7372051769409	0.050169958526393	27.8026858543308	0.490740301187977	0.498588065089825	0.483421650793001	0.474636306517151	0.48239929141615	0.46739671919971	0.472302601616237	0.480022525818665	0.465085447504926	0.000854793464595737	0.000847586567043953	0.000847415745944071
222	9.08397597558638	0.26	0.399459574499996	0.385180145302265	0.413739003697727	0.326835184025661	9.90533022538026	9.60258142585629	10.2080790249042	15.85	10.33	24.57	0.587584464466529	0.606109742550314	0.624635020634099	0.581404243222801	0.599734672184318	0.618065101145836	0.581351561104115	0.600107188377578	0.617788587189853	0.399459574499996	19.6789877825624	0.0706430746884331	27.7461739824697	0.490740301187977	0.498588065089825	0.483421650793001	0.474636306517151	0.48239929141615	0.46739671919971	0.472302601616237	0.480022525818665	0.465085447504926	0.000854793464595737	0.000847586567043953	0.000847415745944071
222	9.08397597558638	0.26	0.399530323956468	0.385265332877762	0.413795315035174	0.335774996046848	9.94317987942398	9.6453447660294	10.2410149928186	16.02	10.25	24.91	0.584020573462025	0.602054333575448	0.62008809368887	0.577690841643457	0.595529148256806	0.613367454870154	0.57587094568233	0.593771456892168	0.611669668866116	0.399530323956468	19.7860758571622	0.0304287014078093	27.7430961924296	0.490740301187977	0.498588065089825	0.483421650793001	0.474636306517151	0.48239929141615	0.46739671919971	0.472302601616237	0.480022525818665	0.465085447504926	0.000854793464595737	0.000847586567043953	0.000847415745944071
222	9.08397597558638	0.26	0.399611052286962	0.38515154423827	0.414070560335655	0.324113364698804	9.78868065766364	9.48763678778815	10.0897245275391	15.9	10.27	24.52	0.578671184401608	0.597032491504123	0.615393798606638	0.572527415341633	0.590693779904208	0.608860144466783	0.572694056589049	0.589828641690959	0.608443164741658	0.399611052286962	19.6167900359055	-0.194221172019774	27.4672666537242	0.490740301187977	0.498588065089825	0.483421650793001	0.474636306517151	0.48239929141615	0.46739671919971	0.472302601616237	0.480022525818665	0.465085447504926	0.000854793464595737	0.000847586567043953	0.000847415745944071
222	9.08397597558638	0.26	0.39969837122698	0.385508555191018	0.413888187262942	0.33692132504423	9.86628594344556	9.57151196273488	10.1610599241562	15.93	10.18	24.51	0.582694433160855	0.600639681337894	0.618584929514933	0.576474715150593	0.594228414589677	0.611982114028761	0.575791052496065	0.593293084576757	0.610970327824833	0.39969837122698	19.6096520147532	0.064683944292404	27.7077011737592	0.490740301187977	0.498588065089825	0.483421650793001	0.474636306517151	0.48239929141615	0.46739671919971	0.472302601616237	0.480022525818665	0.465085447504926	0.000854793464595737	0.000847586567043953	0.000847415745944071
222	9.08397597558638	0.26	0.399716565183787	0.385328513773831	0.414104616593742	0.325660278431042	9.71462531017348	9.41691066515517	10.0123399551918	15.8	10.26	24.48	0.577757206014191	0.596022939608941	0.614288673203691	0.571727387831869	0.589802489355921	0.607877590879974	0.571112539938885	0.589031889762416	0.606699401126393	0.399716565183787	19.5756019931624	-0.0211443860344157	27.5904584182539	0.490740301187977	0.498588065089825	0.483421650793001	0.474636306517151	0.48239929141615	0.46739671919971	0.472302601616237	0.480022525818665	0.465085447504926	0.000854793464595737	0.000847586567043953	0.000847415745944071
222	9.08397597558638	0.26	0.39973517806372	0.385376273957966	0.414094082169474	0.323864492445856	9.68623928707146	9.38817663224311	9.98430194189981	16.14	10.39	24.62	0.564280772328538	0.582195968394533	0.600111164460529	0.558039838366557	0.575756892725363	0.593473947084168	0.557886468822939	0.575831055837702	0.592828130638248	0.39973517806372	19.687340277669	-0.0370961925130737	27.647403628815	0.490740301187977	0.498588065089825	0.483421650793001	0.474636306517151	0.48239929141615	0.46739671919971	0.472302601616237	0.480022525818665	0.465085447504926	0.000854793464595737	0.000847586567043953	0.000847415745944071
222	9.08397597558638	0.26	0.399771225503717	0.385399625721126	0.414142825286307	0.332403420048154	10.0315589928148	9.72879103665012	10.3343269489795	15.75	10.17	24.1	0.598800940057303	0.617436116420704	0.636071292784106	0.592610227529635	0.61105274384184	0.629495260154045	0.59251593061118	0.610525976891138	0.629042044575936	0.399771225503717	19.4316983377085	0.104969632353636	27.6826441688687	0.490740301187977	0.498588065089825	0.483421650793001	0.474636306517151	0.48239929141615	0.46739671919971	0.472302601616237	0.480022525818665	0.465085447504926	0.000854793464595737	0.000847586567043953	0.000847415745944071
222	9.08397597558638	0.26	0.399794617843308	0.385249669235306	0.414339566451311	0.321788282945579	9.72308568330992	9.42246503165906	10.0237063349608	15.81	10.25	24.29	0.577732665038633	0.596165035937368	0.614597406836103	0.57169190704004	0.589931549539158	0.608171192038276	0.571115024376714	0.589715660080222	0.608004827081505	0.399794617843308	19.3792513458976	0.0379618950380887	27.6206664206538	0.490740301187977	0.498588065089825	0.483421650793001	0.474636306517151	0.48239929141615	0.46739671919971	0.472302601616237	0.480022525818665	0.465085447504926	0.000854793464595737	0.000847586567043953	0.000847415745944071
222	9.08397597558638	0.26	0.399854418996212	0.385531039306974	0.414177798685451	0.327188776831596	9.91977369054545	9.61682690638847	10.2227204747024	15.9	10.34	24.68	0.586586895439519	0.605065403509991	0.623543911580463	0.580360186329204	0.598642542226073	0.616924898122942	0.578693411511944	0.59811767084904	0.616460110110712	0.399854418996212	19.7193749241494	0.162944459700688	27.8933771571717	0.490740301187977	0.498588065089825	0.483421650793001	0.474636306517151	0.48239929141615	0.46739671919971	0.472302601616237	0.480022525818665	0.465085447504926	0.000854793464595737	0.000847586567043953	0.000847415745944071
222	9.08397597558638	0.26	0.399936215547119	0.385586695235262	0.414285735858975	0.325156015256164	9.69789632629707	9.40035280448362	9.99543984811052	15.95	10.29	24.74	0.571739918743247	0.589836846860994	0.607933774978741	0.565620880415178	0.583524126417784	0.60142737242039	0.565024601724235	0.582140545489554	0.60050874973845	0.399936215547119	19.5992905333969	-0.0567913773540523	27.6033727126792	0.490740301187977	0.498588065089825	0.483421650793001	0.474636306517151	0.48239929141615	0.46739671919971	0.472302601616237	0.480022525818665	0.465085447504926	0.000854793464595737	0.000847586567043953	0.000847415745944071
222	9.08397597558638	0.26	0.399943115012183	0.385670365081775	0.414215864942591	0.330895525044478	9.76777248241701	9.47196154799725	10.0635834168368	15.9	10.41	24.84	0.577670193542326	0.59571092975861	0.613751665974894	0.571535682885029	0.589384837313259	0.607233991741488	0.570918036572631	0.588722163328723	0.606692097518531	0.399943115012183	19.6577917423357	-0.0117628853037131	27.6587255915119	0.490740301187977	0.498588065089825	0.483421650793001	0.474636306517151	0.48239929141615	0.46739671919971	0.472302601616237	0.480022525818665	0.465085447504926	0.000854793464595737	0.000847586567043953	0.000847415745944071
222	9.08397597558638	0.26	0.399943219583525	0.385654849081466	0.414231590085584	0.32681639125958	9.92423495295913	9.6208953899987	10.2275745159196	16.05	10.46	24.91	0.581560797978086	0.599896970563122	0.618233143148159	0.575228151482071	0.593364660507468	0.611501169532865	0.574391098212365	0.5933590301382	0.610683838263241	0.399943219583525	19.7961487765757	0.0592171706906974	27.8605405281315	0.490740301187977	0.498588065089825	0.483421650793001	0.474636306517151	0.48239929141615	0.46739671919971	0.472302601616237	0.480022525818665	0.465085447504926	0.000854793464595737	0.000847586567043953	0.000847415745944071
222	9.08397597558638	0.26	0.400142013312796	0.38590559303897	0.414378433586622	0.328216671080749	9.8409825923941	9.5411423472088	10.1408228375794	16.08	10.47	25.09	0.575715804459994	0.59380826778194	0.611900731103885	0.569415936602831	0.587310420075594	0.605204903548357	0.568897902930334	0.58671784832957	0.604412245170238	0.400142013312796	19.9435052149069	-0.025185406065499	27.8142429027687	0.490740301187977	0.498588065089825	0.483421650793001	0.474636306517151	0.48239929141615	0.46739671919971	0.472302601616237	0.480022525818665	0.465085447504926	0.000854793464595737	0.000847586567043953	0.000847415745944071
222	9.08397597558638	0.26	0.400280426032671	0.385807498706593	0.414753353358749	0.326169065430607	9.84166202522446	9.54040325254824	10.1429207979007	15.81	10.22	24.57	0.584958554752387	0.603429880503119	0.62190120625385	0.578842076933005	0.597120261728141	0.615398446523276	0.577981316182026	0.596145922481113	0.61432157581862	0.400280426032671	19.3952418861025	0.00868878153316741	27.5712444457974	0.490740301187977	0.498588065089825	0.483421650793001	0.474636306517151	0.48239929141615	0.46739671919971	0.472302601616237	0.480022525818665	0.465085447504926	0.000854793464595737	0.000847586567043953	0.000847415745944071
222	9.08397597558638	0.26	0.400481540520206	0.386230807521657	0.414732273518755	0.326579024317762	9.75342661001204	9.4551470014116	10.0517062186125	16	10.26	24.86	0.573318838044037	0.591405211380116	0.609491584716195	0.567129771425486	0.585020899529702	0.602912027633918	0.565356676902788	0.583780199699797	0.601619534173145	0.400481540520206	19.8019157653676	-0.199190535574932	27.538750823818	0.490740301187977	0.498588065089825	0.483421650793001	0.474636306517151	0.48239929141615	0.46739671919971	0.472302601616237	0.480022525818665	0.465085447504926	0.000854793464595737	0.000847586567043953	0.000847415745944071
222	9.08397597558638	0.26	0.400501017115105	0.386231183923764	0.414770850306447	0.331421721331192	9.79512227027822	9.49883521578284	10.0914093247736	16	10.33	24.66	0.575944906462707	0.593909742783261	0.611874579103815	0.569726794476366	0.587497675849486	0.605268557222607	0.570436062421176	0.587067846152914	0.604498121140683	0.400501017115105	19.6725381694407	0.0566929948134952	27.7460887017695	0.490740301187977	0.498588065089825	0.483421650793001	0.474636306517151	0.48239929141615	0.46739671919971	0.472302601616237	0.480022525818665	0.465085447504926	0.000854793464595737	0.000847586567043953	0.000847415745944071
222	9.08397597558638	0.26	0.400525511459379	0.386292449104534	0.414758573814223	0.333815712174817	9.87036843156431	9.57341090491462	10.167325958214	15.77	10.19	24.52	0.588502581032913	0.606757336064976	0.625012091097038	0.582395757700027	0.600461085246877	0.618526412793728	0.581605127164773	0.599323668292097	0.617400146161108	0.400525511459379	19.5694243534803	-0.00447162910565902	27.6034787540572	0.490740301187977	0.498588065089825	0.483421650793001	0.474636306517151	0.48239929141615	0.46739671919971	0.472302601616237	0.480022525818665	0.465085447504926	0.000854793464595737	0.000847586567043953	0.000847415745944071
222	9.08397597558638	0.26	0.400590266883819	0.386246559569746	0.414933974197891	0.331202327043041	9.90378867890002	9.60406626624762	10.2035110915524	15.89	10.33	24.73	0.586234695814328	0.604529829619008	0.622824963423688	0.58002472435642	0.598126058204262	0.616227392052104	0.578905713235517	0.597072007519571	0.615583732067857	0.400590266883819	19.7156400229284	0.0670900967442125	27.7814062095681	0.490740301187977	0.498588065089825	0.483421650793001	0.474636306517151	0.48239929141615	0.46739671919971	0.472302601616237	0.480022525818665	0.465085447504926	0.000854793464595737	0.000847586567043953	0.000847415745944071
222	9.08397597558638	0.26	0.400657923412235	0.386259393446566	0.415056453377905	0.331520530809692	9.9818023394913	9.67993581420252	10.2836688647801	16.04	10.49	25.13	0.585271163734615	0.603522707540212	0.62177425134581	0.578902388916934	0.59695532397538	0.615008259033827	0.578163675739138	0.596655399060482	0.613795139575164	0.400657923412235	19.8630705160788	0.0598967981045093	27.8564842502298	0.490740301187977	0.498588065089825	0.483421650793001	0.474636306517151	0.48239929141615	0.46739671919971	0.472302601616237	0.480022525818665	0.465085447504926	0.000854793464595737	0.000847586567043953	0.000847415745944071
222	9.08397597558638	0.26	0.400706553444803	0.386352263101647	0.415060843787959	0.327853911541101	9.7783059770297	9.48013014227037	10.076481811789	16.14	10.43	24.93	0.5700493921671	0.587978993429174	0.605908594691248	0.56375191621733	0.58148344476099	0.599214973304649	0.563280935389639	0.580612931950881	0.59869918484765	0.400706553444803	19.8515370961334	-0.0320611684549739	27.7824453766028	0.490740301187977	0.498588065089825	0.483421650793001	0.474636306517151	0.48239929141615	0.46739671919971	0.472302601616237	0.480022525818665	0.465085447504926	0.000854793464595737	0.000847586567043953	0.000847415745944071
222	9.08397597558638	0.26	0.400784818437771	0.38654010569799	0.415029531177551	0.328406303831167	9.8476898758425	9.54777424944541	10.1476055022396	15.94	10.29	24.68	0.580769711863599	0.599012907332549	0.617256102801498	0.574555960972342	0.592603969485448	0.610651977998554	0.573820446442331	0.592319000869656	0.60923871570812	0.400784818437771	19.8110961659453	0.179778237720059	27.9265589181842	0.490740301187977	0.498588065089825	0.483421650793001	0.474636306517151	0.48239929141615	0.46739671919971	0.472302601616237	0.480022525818665	0.465085447504926	0.000854793464595737	0.000847586567043953	0.000847415745944071
222	9.08397597558638	0.26	0.400906667335093	0.386573602332363	0.415239732337823	0.332176750150891	9.92237907055717	9.62275332071825	10.2220048203961	16.16	10.39	25.14	0.57775123853929	0.595740803718622	0.613730368897955	0.57134246479383	0.589132478599971	0.606922492406112	0.569903565338836	0.587544390963142	0.605191998278572	0.400906667335093	19.8274343156676	-0.138479277865823	27.6590192278962	0.490740301187977	0.498588065089825	0.483421650793001	0.474636306517151	0.48239929141615	0.46739671919971	0.472302601616237	0.480022525818665	0.465085447504926	0.000854793464595737	0.000847586567043953	0.000847415745944071
222	9.08397597558638	0.26	0.401031473604372	0.386609870179314	0.41545307702943	0.331241807756815	10.0154731595965	9.71239780371683	10.3185485154761	16	10.34	24.69	0.588849079438829	0.607224113896542	0.625599148354255	0.582490291891113	0.600666900394913	0.618843508898712	0.582277438595597	0.600021642272508	0.618606805479341	0.401031473604372	19.7004249434955	-0.103040145617882	27.6041997875275	0.490740301187977	0.498588065089825	0.483421650793001	0.474636306517151	0.48239929141615	0.46739671919971	0.472302601616237	0.480022525818665	0.465085447504926	0.000854793464595737	0.000847586567043953	0.000847415745944071
222	9.08397597558638	0.26	0.401236841266637	0.386798180266673	0.4156755022666	0.334238895401079	10.0861967701275	9.78303438153378	10.3893591587212	16.19	10.39	24.88	0.586480217776881	0.604654409622695	0.622828601468509	0.579947843225444	0.597919606029821	0.615891368834197	0.578603366405411	0.596785003543865	0.615131899661254	0.401236841266637	19.7546232620733	0.117608054463118	27.8915426004083	0.490740301187977	0.498588065089825	0.483421650793001	0.474636306517151	0.48239929141615	0.46739671919971	0.472302601616237	0.480022525818665	0.465085447504926	0.000854793464595737	0.000847586567043953	0.000847415745944071
222	9.08397597558638	0.26	0.401254419925312	0.386995028649136	0.415513811201488	0.341018096746093	10.1245566758739	9.82481908335471	10.4242942683932	15.83	10.26	24.82	0.601852495462345	0.62021393464113	0.638575373819914	0.595542693188899	0.613711631627805	0.631880570066711	0.593942769591693	0.612523564742427	0.630127228003902	0.401254419925312	19.6145263949257	0.0742231859219628	27.7373634704804	0.490740301187977	0.498588065089825	0.483421650793001	0.474636306517151	0.48239929141615	0.46739671919971	0.472302601616237	0.480022525818665	0.465085447504926	0.000854793464595737	0.000847586567043953	0.000847415745944071
222	9.08397597558638	0.26	0.401304937581744	0.38700401364138	0.415605861522109	0.330763726373158	9.88626075464353	9.58677233990277	10.1857491693843	15.99	10.26	24.49	0.581594565139155	0.599763436596587	0.61793230805402	0.575325088075129	0.59329810260798	0.611271117140831	0.575548495408276	0.592793639004262	0.610913559074506	0.401304937581744	19.6433524599825	-0.0881763392695542	27.583745948777	0.490740301187977	0.498588065089825	0.483421650793001	0.474636306517151	0.48239929141615	0.46739671919971	0.472302601616237	0.480022525818665	0.465085447504926	0.000854793464595737	0.000847586567043953	0.000847415745944071
222	9.08397597558638	0.26	0.40140325741019	0.387082389450409	0.41572412536997	0.338045043988502	9.85764978988913	9.56387299705835	10.1514265827199	15.93	10.23	24.63	0.582420228737353	0.600310632230881	0.618201035724408	0.576209244838536	0.593908863392669	0.611608481946803	0.575822760665776	0.59251773506406	0.610401500912149	0.40140325741019	19.5347768658189	0.018137645872855	27.6198453441035	0.490740301187977	0.498588065089825	0.483421650793001	0.474636306517151	0.48239929141615	0.46739671919971	0.472302601616237	0.480022525818665	0.465085447504926	0.000854793464595737	0.000847586567043953	0.000847415745944071
222	9.08397597558638	0.26	0.401421590330257	0.387157219717842	0.415685960942672	0.329269134330429	9.69689093635971	9.40214466894907	9.99163720377036	16.08	10.22	24.81	0.567290478009856	0.585074372729453	0.602858267449049	0.561081655684504	0.578670911067028	0.596260166449553	0.55941618971653	0.57681424584844	0.594903646881633	0.401421590330257	19.6854808561351	-0.170264194945123	27.5138057845481	0.490740301187977	0.498588065089825	0.483421650793001	0.474636306517151	0.48239929141615	0.46739671919971	0.472302601616237	0.480022525818665	0.465085447504926	0.000854793464595737	0.000847586567043953	0.000847415745944071
222	9.08397597558638	0.26	0.401525420518149	0.387146654990962	0.415904186045336	0.324008587705226	9.78310094096766	9.48215670389209	10.0840451780432	16.15	10.26	24.56	0.569710540342561	0.587791986291132	0.605873432239704	0.563402983425327	0.581284240433392	0.599165497441456	0.562317475867004	0.580756209895909	0.59860082640735	0.401525420518149	19.6468710633128	-0.0126733542576899	27.6776141808092	0.490740301187977	0.498588065089825	0.483421650793001	0.474636306517151	0.48239929141615	0.46739671919971	0.472302601616237	0.480022525818665	0.465085447504926	0.000854793464595737	0.000847586567043953	0.000847415745944071
222	9.08397597558638	0.26	0.401601262051906	0.387311140869438	0.415891383234373	0.331273915959404	10.0030461255497	9.70036875654509	10.3057234945544	15.95	10.33	24.48	0.589874661628494	0.608280323836309	0.626685986044125	0.583558116400402	0.601766685555487	0.619975254710572	0.582518064461655	0.601134243679956	0.620076303925858	0.401601262051906	19.7246287630049	-0.125038277841209	27.5784096072994	0.490740301187977	0.498588065089825	0.483421650793001	0.474636306517151	0.48239929141615	0.46739671919971	0.472302601616237	0.480022525818665	0.465085447504926	0.000854793464595737	0.000847586567043953	0.000847415745944071
222	9.08397597558638	0.26	0.401608389753218	0.387192073954489	0.416024705551947	0.327821986113445	9.82433700118241	9.52473581231347	10.1239381900513	16.18	10.35	24.84	0.571351301694464	0.589323194314118	0.607295086933772	0.564998093745431	0.582770145792899	0.600542197840366	0.564140934875371	0.582104834400999	0.599776198032478	0.401608389753218	19.7386441249134	-0.0812218121554764	27.6361572463613	0.490740301187977	0.498588065089825	0.483421650793001	0.474636306517151	0.48239929141615	0.46739671919971	0.472302601616237	0.480022525818665	0.465085447504926	0.000854793464595737	0.000847586567043953	0.000847415745944071
222	9.08397597558638	0.26	0.401735139975192	0.387320405774064	0.416149874176319	0.318578880029735	9.56931340604577	9.27125783022143	9.8673689818701	16.21	10.33	25.1	0.554902511302815	0.572741707511296	0.590580903719776	0.548695037875436	0.566334674099641	0.583974310323846	0.547245802284898	0.564609597750761	0.582628107541151	0.401735139975192	19.8026248969619	0.00170201714241054	27.7740078373245	0.490740301187977	0.498588065089825	0.483421650793001	0.474636306517151	0.48239929141615	0.46739671919971	0.472302601616237	0.480022525818665	0.465085447504926	0.000854793464595737	0.000847586567043953	0.000847415745944071
222	9.08397597558638	0.26	0.401925013240581	0.387418331928736	0.416431694552427	0.320775673376866	9.6367945482582	9.3381492572196	9.93543983929679	15.89	10.17	24.82	0.569782828876459	0.588005171877354	0.606227514878248	0.563740416629529	0.581769515989275	0.59979861534902	0.561671675717079	0.580235240295619	0.597782393431035	0.401925013240581	19.6598845625479	0.024251919285596	27.6705387767512	0.490740301187977	0.498588065089825	0.483421650793001	0.474636306517151	0.48239929141615	0.46739671919971	0.472302601616237	0.480022525818665	0.465085447504926	0.000854793464595737	0.000847586567043953	0.000847415745944071
222	9.08397597558638	0.26	0.4019724867063	0.387476406247848	0.416468567164753	0.319031958536299	9.79215459468021	9.48747617140253	10.0968330179579	16.03	10.31	24.68	0.574011249115143	0.592444901981772	0.610878554848402	0.567776385271367	0.586009813288842	0.604243241306317	0.566924850698473	0.585582579773342	0.603440736444609	0.4019724867063	19.7223657127784	-0.0476994980797314	27.6860384998896	0.490740301187977	0.498588065089825	0.483421650793001	0.474636306517151	0.48239929141615	0.46739671919971	0.472302601616237	0.480022525818665	0.465085447504926	0.000854793464595737	0.000847586567043953	0.000847415745944071
222	9.08397597558638	0.26	0.402041029932546	0.387609281762647	0.416472778102446	0.327923644067001	9.79257919982526	9.49401536292898	10.0911430367215	16.12	10.39	24.94	0.571359139749997	0.589327003766269	0.607294867782542	0.56506146613546	0.582831283537524	0.600601100939588	0.564134467092047	0.581869161342782	0.59994775813536	0.402041029932546	19.7623308138146	-0.049701904939423	27.7001011322771	0.490740301187977	0.498588065089825	0.483421650793001	0.474636306517151	0.48239929141615	0.46739671919971	0.472302601616237	0.480022525818665	0.465085447504926	0.000854793464595737	0.000847586567043953	0.000847415745944071
222	9.08397597558638	0.26	0.402228696762208	0.387791334155449	0.416666059368967	0.332661842280238	9.93775058916732	9.63798847321963	10.237512705115	16.03	10.32	24.78	0.583348302088041	0.601491685622301	0.619635069156562	0.577018997209984	0.594965525785557	0.61291205436113	0.576028033470518	0.593913647880615	0.611973797185513	0.402228696762208	19.6892997066487	-0.0948687202219701	27.6216883606319	0.490740301187977	0.498588065089825	0.483421650793001	0.474636306517151	0.48239929141615	0.46739671919971	0.472302601616237	0.480022525818665	0.465085447504926	0.000854793464595737	0.000847586567043953	0.000847415745944071
222	9.08397597558638	0.26	0.40264816287193	0.388048936540979	0.417247389202881	0.324080037892963	9.83135330565696	9.52897406838196	10.133732542932	16.11	10.26	24.74	0.573691956182579	0.591896700460023	0.610101444737468	0.567375454580508	0.585379759763149	0.603384064945789	0.566524982384939	0.584652167178748	0.602531389694793	0.40264816287193	19.7024613956059	0.0169892917108608	27.7319302020618	0.490740301187977	0.498588065089825	0.483421650793001	0.474636306517151	0.48239929141615	0.46739671919971	0.472302601616237	0.480022525818665	0.465085447504926	0.000854793464595737	0.000847586567043953	0.000847415745944071
222	9.08397597558638	0.26	0.402755235299942	0.388432582925875	0.41707788767401	0.324780062253119	9.7522457537236	9.45277821505539	10.0517132923918	15.69	10.17	24.63	0.584066880450945	0.602570337014401	0.621073793577857	0.578098134644623	0.596412499115268	0.614726863585914	0.576864397086799	0.594623887482962	0.6135757273688	0.402755235299942	19.5373801418215	-0.101944708427891	27.5240367048749	0.490740301187977	0.498588065089825	0.483421650793001	0.474636306517151	0.48239929141615	0.46739671919971	0.472302601616237	0.480022525818665	0.465085447504926	0.000854793464595737	0.000847586567043953	0.000847415745944071
222	9.08397597558638	0.26	0.402984685918058	0.388512356064134	0.417457015771983	0.327510575334624	9.96933735127294	9.66509930341261	10.2735753991333	15.95	10.28	24.45	0.587709366167006	0.606209284756435	0.624709203345864	0.581415382337635	0.599717178870229	0.618018975402822	0.581130282227379	0.599146650740362	0.61793304061028	0.402984685918058	19.5630965781158	-0.111095147908964	27.5678964601426	0.490740301187977	0.498588065089825	0.483421650793001	0.474636306517151	0.48239929141615	0.46739671919971	0.472302601616237	0.480022525818665	0.465085447504926	0.000854793464595737	0.000847586567043953	0.000847415745944071
222	9.08397597558638	0.26	0.403056215290847	0.388749662903755	0.417362767677939	0.337656201464212	10.1453149326008	9.84270228667778	10.4479275785239	16.07	10.23	24.84	0.594281496271593	0.612552606254598	0.630823716237603	0.587789612859071	0.605861130701699	0.623932648544328	0.585900044973203	0.60412686188881	0.621982372600485	0.403056215290847	19.7641715911034	0.087638279499045	27.7925767356628	0.490740301187977	0.498588065089825	0.483421650793001	0.474636306517151	0.48239929141615	0.46739671919971	0.472302601616237	0.480022525818665	0.465085447504926	0.000854793464595737	0.000847586567043953	0.000847415745944071
222	9.08397597558638	0.26	0.403077484248724	0.388633332197177	0.417521636300272	0.31812886158996	9.72496413745173	9.42174626590882	10.0281820089946	15.96	10.3	24.44	0.57250670595784	0.590931556290809	0.609356406623779	0.566363236515144	0.584590372998076	0.602817509481008	0.566472786050684	0.584460593630624	0.602040496681721	0.403077484248724	19.581564219817	-0.07550641897725	27.5611118109978	0.490740301187977	0.498588065089825	0.483421650793001	0.474636306517151	0.48239929141615	0.46739671919971	0.472302601616237	0.480022525818665	0.465085447504926	0.000854793464595737	0.000847586567043953	0.000847415745944071
222	9.08397597558638	0.26	0.403091110607931	0.388617043117864	0.417565178097999	0.328502376019766	9.95741407982705	9.65422279171202	10.2606053679421	16.04	10.42	24.54	0.583700413106276	0.602031550054441	0.620362687002605	0.577348245080237	0.595479891914315	0.613611538748393	0.577656705703697	0.595482220971952	0.614243615755169	0.403091110607931	19.5998481086222	-0.166981075549758	27.5288418695715	0.490740301187977	0.498588065089825	0.483421650793001	0.474636306517151	0.48239929141615	0.46739671919971	0.472302601616237	0.480022525818665	0.465085447504926	0.000854793464595737	0.000847586567043953	0.000847415745944071
222	9.08397597558638	0.26	0.403118831737064	0.388652774024262	0.417584889449865	0.33017473253101	9.97688434964591	9.67424809639666	10.2795206028952	16.07	10.4	24.73	0.584060820393754	0.602331798829741	0.620602777265728	0.577679085941312	0.595750426722292	0.613821767503272	0.577120720887553	0.595148939237665	0.613571007279869	0.403118831737064	19.6949536747251	-0.109161543118871	27.6170239164806	0.490740301187977	0.498588065089825	0.483421650793001	0.474636306517151	0.48239929141615	0.46739671919971	0.472302601616237	0.480022525818665	0.465085447504926	0.000854793464595737	0.000847586567043953	0.000847415745944071
222	9.08397597558638	0.26	0.403407607458038	0.388959590113401	0.417855624802676	0.324809865693287	9.98169578991926	9.67520323059758	10.2881883492409	15.96	10.44	24.93	0.588054569939649	0.606683052036193	0.625311534132737	0.581748714262962	0.6001774385044	0.618606162745838	0.581425593126874	0.599271320286267	0.618293013859493	0.403407607458038	19.7982041944773	0.0131527244288568	27.7955597407469	0.490740301187977	0.498588065089825	0.483421650793001	0.474636306517151	0.48239929141615	0.46739671919971	0.472302601616237	0.480022525818665	0.465085447504926	0.000854793464595737	0.000847586567043953	0.000847415745944071
222	9.08397597558638	0.26	0.403498241311801	0.389060789159052	0.41793569346455	0.325793497006193	9.87354086916883	9.57104784836817	10.1760338899695	16.05	10.51	24.76	0.578522947905875	0.596807168911456	0.615091389917037	0.57222263546253	0.590307735058087	0.608392834653643	0.572409386066366	0.590816650493102	0.608660328912732	0.403498241311801	19.6998512181064	-0.113731578729529	27.6479037445731	0.490740301187977	0.498588065089825	0.483421650793001	0.474636306517151	0.48239929141615	0.46739671919971	0.472302601616237	0.480022525818665	0.465085447504926	0.000854793464595737	0.000847586567043953	0.000847415745944071
222	9.08397597558638	0.26	0.403587933352619	0.389131534920702	0.418044331784537	0.328708507425066	9.92381651926131	9.62178936313081	10.2258436753918	15.98	10.34	24.41	0.583934141004554	0.602263784412766	0.620593427820977	0.577645969462039	0.595778227696187	0.613910485930335	0.578003376443916	0.595948944356965	0.614357908736865	0.403587933352619	19.7010337644455	0.0308389162715783	27.7426254190054	0.490740301187977	0.498588065089825	0.483421650793001	0.474636306517151	0.48239929141615	0.46739671919971	0.472302601616237	0.480022525818665	0.465085447504926	0.000854793464595737	0.000847586567043953	0.000847415745944071
222	9.08397597558638	0.26	0.403807416853352	0.389467265757336	0.418147567949367	0.329852765042489	9.93735360467424	9.63569691410538	10.2390102952431	15.86	10.28	24.79	0.589241137214179	0.607688015834745	0.626134894455311	0.583032192951069	0.601284693355401	0.619537193759732	0.581683644483899	0.599700088985859	0.618068184616639	0.403807416853352	19.6783167483466	0.129112766867849	27.8237501125424	0.490740301187977	0.498588065089825	0.483421650793001	0.474636306517151	0.48239929141615	0.46739671919971	0.472302601616237	0.480022525818665	0.465085447504926	0.000854793464595737	0.000847586567043953	0.000847415745944071
222	9.08397597558638	0.26	0.404023444158374	0.38947058702053	0.418576301296218	0.327467943837616	9.94085661430726	9.63745836117022	10.2442548674443	15.99	10.29	24.53	0.58446533327511	0.602864972940406	0.621264612605702	0.578158723840184	0.596359824200399	0.614560924560614	0.57772076640061	0.595183225260635	0.613798959312532	0.404023444158374	19.6142394743382	0.00148337136757461	27.6950805092376	0.490740301187977	0.498588065089825	0.483421650793001	0.474636306517151	0.48239929141615	0.46739671919971	0.472302601616237	0.480022525818665	0.465085447504926	0.000854793464595737	0.000847586567043953	0.000847415745944071
222	9.08397597558638	0.26	0.404080496704932	0.389664823761836	0.418496169648029	0.335663885935681	10.0684597673736	9.76679691807944	10.3701226166678	15.95	10.16	24.45	0.593974374762307	0.612320205417067	0.630666036071826	0.587615759445565	0.605765194288054	0.623914629130542	0.586554255242353	0.604520762554334	0.622903948780518	0.404080496704932	19.5586562733628	-0.0768156318084258	27.5423718246132	0.490740301187977	0.498588065089825	0.483421650793001	0.474636306517151	0.48239929141615	0.46739671919971	0.472302601616237	0.480022525818665	0.465085447504926	0.000854793464595737	0.000847586567043953	0.000847415745944071
222	9.08397597558638	0.26	0.404275398719602	0.389805496212266	0.418745301226938	0.328228056586419	9.80092191336009	9.50230996783075	10.0995338588894	16.02	10.34	24.89	0.575496662368592	0.593581757316801	0.611666852265009	0.569263452567008	0.587152667680519	0.60504188279403	0.568636061780143	0.586081467367991	0.604157568175787	0.404275398719602	19.6947965888637	0.157102239220625	27.8801961044519	0.490740301187977	0.498588065089825	0.483421650793001	0.474636306517151	0.48239929141615	0.46739671919971	0.472302601616237	0.480022525818665	0.465085447504926	0.000854793464595737	0.000847586567043953	0.000847415745944071
222	9.08397597558638	0.26	0.404521167192563	0.390152307225543	0.418890027159582	0.345340185890098	10.1951325789277	9.89618549060592	10.4940796672495	15.92	10.29	24.66	0.602810709550352	0.621020605332958	0.639230501115563	0.596386946764794	0.614402791497868	0.632418636230942	0.595311617217308	0.613774272784475	0.631686163417545	0.404521167192563	19.5607961431483	0.10572929643863	27.7872895753425	0.490740301187977	0.498588065089825	0.483421650793001	0.474636306517151	0.48239929141615	0.46739671919971	0.472302601616237	0.480022525818665	0.465085447504926	0.000854793464595737	0.000847586567043953	0.000847415745944071
222	9.08397597558638	0.26	0.404591783004564	0.390108709849906	0.419074856159223	0.332821889024294	10.0361951356352	9.73357263282868	10.3388176384418	16.07	10.22	24.82	0.587459918575953	0.605724393251818	0.623988867927683	0.581035542426381	0.599100279466057	0.617165016505734	0.579517517123768	0.59770556454922	0.615798989151661	0.404591783004564	19.6912178948442	-0.00252186172089551	27.7135664271302	0.490740301187977	0.498588065089825	0.483421650793001	0.474636306517151	0.48239929141615	0.46739671919971	0.472302601616237	0.480022525818665	0.465085447504926	0.000854793464595737	0.000847586567043953	0.000847415745944071
222	9.08397597558638	0.26	0.404696215214028	0.390083579770856	0.4193088506572	0.325114920307824	9.98927089808677	9.68275894049172	10.2957828556818	16.17	10.4	24.68	0.581180568886022	0.599578093287926	0.617975617689831	0.574728556804074	0.592921839949347	0.61111512309462	0.574761736131302	0.593124037291046	0.611019993971401	0.404696215214028	19.6671094465318	-0.0255247350417609	27.7324874869769	0.490740301187977	0.498588065089825	0.483421650793001	0.474636306517151	0.48239929141615	0.46739671919971	0.472302601616237	0.480022525818665	0.465085447504926	0.000854793464595737	0.000847586567043953	0.000847415745944071
222	9.08397597558638	0.26	0.404781691692766	0.390353840718349	0.419209542667183	0.325854756268331	9.84872317786765	9.54703256048626	10.150413795249	15.99	10.23	25.02	0.579170954628948	0.597473023021859	0.61577509141477	0.572927217397463	0.59103198082381	0.609136744250157	0.570670757580391	0.589295493529277	0.607000258200256	0.404781691692766	19.7974078035445	0.0710928852510402	27.8346962279254	0.490740301187977	0.498588065089825	0.483421650793001	0.474636306517151	0.48239929141615	0.46739671919971	0.472302601616237	0.480022525818665	0.465085447504926	0.000854793464595737	0.000847586567043953	0.000847415745944071
222	9.08397597558638	0.26	0.404978161119899	0.390562895563342	0.419393426676456	0.330631963974019	9.94995435630041	9.64844671523095	10.2514619973699	16.12	10.38	24.97	0.580868283706386	0.599020037160744	0.617171790615102	0.574472271961135	0.592424154237211	0.610376036513287	0.57261370479626	0.591449507782122	0.609082432531046	0.404978161119899	19.6833372967888	-0.179211617576735	27.5697835883285	0.490740301187977	0.498588065089825	0.483421650793001	0.474636306517151	0.48239929141615	0.46739671919971	0.472302601616237	0.480022525818665	0.465085447504926	0.000854793464595737	0.000847586567043953	0.000847415745944071
222	9.08397597558638	0.26	0.405028358676087	0.39065399748498	0.419402719867194	0.325816754266628	9.84856347984575	9.54685165770913	10.1502753019824	16.13	10.28	24.76	0.574075574286311	0.592218245165897	0.610360916045483	0.567734045151829	0.585676302913154	0.603618560674479	0.566657844549769	0.585192139056169	0.602661167946877	0.405028358676087	19.7988994904161	0.0482702752562025	27.8093398716314	0.490740301187977	0.498588065089825	0.483421650793001	0.474636306517151	0.48239929141615	0.46739671919971	0.472302601616237	0.480022525818665	0.465085447504926	0.000854793464595737	0.000847586567043953	0.000847415745944071
222	9.08397597558638	0.26	0.405035837912836	0.390656382881979	0.419415292943694	0.330132610280702	9.8825166411993	9.5827143639417	10.1823189184569	16.25	10.43	24.71	0.572336176400631	0.590242135247476	0.608148094094322	0.565897666135922	0.583602191446694	0.601306716757467	0.565650416182063	0.583218413474878	0.600727505900992	0.405035837912836	19.8807654736255	0.0296084417289994	27.8450237972749	0.490740301187977	0.498588065089825	0.483421650793001	0.474636306517151	0.48239929141615	0.46739671919971	0.472302601616237	0.480022525818665	0.465085447504926	0.000854793464595737	0.000847586567043953	0.000847415745944071
222	9.08397597558638	0.26	0.405202257339634	0.390692753771786	0.419711760907482	0.330324127095758	9.90761358170281	9.60718004805623	10.2080471153494	15.82	10.34	24.32	0.588990661112932	0.607409442141064	0.625828223169197	0.582830115509736	0.601056245367025	0.619282375224314	0.582472438961586	0.601124132087006	0.619121653984856	0.405202257339634	19.4574980710002	-0.0160596171974296	27.6058498463398	0.490740301187977	0.498588065089825	0.483421650793001	0.474636306517151	0.48239929141615	0.46739671919971	0.472302601616237	0.480022525818665	0.465085447504926	0.000854793464595737	0.000847586567043953	0.000847415745944071
222	9.08397597558638	0.26	0.405272261873315	0.390869118730862	0.419675405015769	0.328811377541981	9.89792896883907	9.59675989361062	10.1990980440675	16.4	10.51	25.16	0.568053529110419	0.585880395463129	0.603707261815838	0.561511859697407	0.579133432956467	0.596755006215527	0.561041988069078	0.578508506156639	0.596380477554856	0.405272261873315	19.9398195570297	-0.147495057527949	27.7124223737159	0.490740301187977	0.498588065089825	0.483421650793001	0.474636306517151	0.48239929141615	0.46739671919971	0.472302601616237	0.480022525818665	0.465085447504926	0.000854793464595737	0.000847586567043953	0.000847415745944071
222	9.08397597558638	0.26	0.405394107554616	0.390756656081043	0.42003155902819	0.327470755841119	9.87282944748123	9.57150932980082	10.1741495651616	16.14	10.36	24.76	0.575341561562859	0.593453855148239	0.611566148733618	0.568979541072445	0.586891552267994	0.604803563463543	0.568047992798305	0.586635817733659	0.604158934205343	0.405394107554616	19.7376842117483	0.270425872239295	28.0323297988787	0.490740301187977	0.498588065089825	0.483421650793001	0.474636306517151	0.48239929141615	0.46739671919971	0.472302601616237	0.480022525818665	0.465085447504926	0.000854793464595737	0.000847586567043953	0.000847415745944071
222	9.08397597558638	0.26	0.405524512105825	0.391068782481146	0.419980241730503	0.332227465878938	9.95874434549138	9.65805484693685	10.2594338440459	15.92	10.34	24.76	0.588359532249545	0.606677251037196	0.624994969824846	0.582091415564158	0.600213985650245	0.618336555736332	0.581018060626216	0.600311077484189	0.617394883338016	0.405524512105825	19.6284027769849	-0.138123346013854	27.5401844672243	0.490740301187977	0.498588065089825	0.483421650793001	0.474636306517151	0.48239929141615	0.46739671919971	0.472302601616237	0.480022525818665	0.465085447504926	0.000854793464595737	0.000847586567043953	0.000847415745944071
222	9.08397597558638	0.26	0.405540464835133	0.39101924893906	0.420061680731206	0.331069037852152	9.96443703351638	9.6627884427272	10.2660856243056	16.01	10.39	24.37	0.585331151246236	0.603603756298593	0.62187636135095	0.578994912994536	0.597069716206269	0.615144519418002	0.579294832070606	0.597078970134152	0.615985689078787	0.405540464835133	19.628695051047	0.0385663189207328	27.7288758639109	0.490740301187977	0.498588065089825	0.483421650793001	0.474636306517151	0.48239929141615	0.46739671919971	0.472302601616237	0.480022525818665	0.465085447504926	0.000854793464595737	0.000847586567043953	0.000847415745944071
222	9.08397597558638	0.26	0.405682463833238	0.3912820089361	0.420082918730376	0.328255749547437	9.80890003833465	9.51006378369558	10.1077362929737	16.08	10.34	24.7	0.573698077886224	0.591725484304158	0.609752890722091	0.567415997414239	0.585246001013192	0.603076004612145	0.566046415560129	0.584389726823999	0.602679509147177	0.405682463833238	19.6525023182008	-0.169765465573457	27.5242260661013	0.490740301187977	0.498588065089825	0.483421650793001	0.474636306517151	0.48239929141615	0.46739671919971	0.472302601616237	0.480022525818665	0.465085447504926	0.000854793464595737	0.000847586567043953	0.000847415745944071
222	9.08397597558638	0.26	0.40568315971497	0.39127479529773	0.42009152413221	0.331578855852541	9.97453446432924	9.67292742149296	10.2761415071655	15.86	10.25	24.69	0.591577263099709	0.610022958095438	0.628468653091167	0.585345518513091	0.603596904384541	0.621848290255991	0.583869720162633	0.60229929185594	0.620962551197088	0.40568315971497	19.5866899647244	-0.0949001042457662	27.551494563422	0.490740301187977	0.498588065089825	0.483421650793001	0.474636306517151	0.48239929141615	0.46739671919971	0.472302601616237	0.480022525818665	0.465085447504926	0.000854793464595737	0.000847586567043953	0.000847415745944071
222	9.08397597558638	0.26	0.405899694189341	0.391425267008787	0.420374121369895	0.331148585532441	9.93025197005774	9.62969222821164	10.2308117119038	16	10.21	24.59	0.58393399674079	0.602159610514967	0.620385224289143	0.577631292065812	0.595660187269431	0.613689082473049	0.575063186147731	0.59451559685638	0.612548822341942	0.405899694189341	19.5563559297101	0.109566782056382	27.7220214765736	0.490740301187977	0.498588065089825	0.483421650793001	0.474636306517151	0.48239929141615	0.46739671919971	0.472302601616237	0.480022525818665	0.465085447504926	0.000854793464595737	0.000847586567043953	0.000847415745944071
222	9.08397597558638	0.26	0.40602423269187	0.391345193442999	0.420703271940741	0.317763390017678	9.68911233337701	9.38675762274099	9.99146704401302	15.74	10.25	24.48	0.578139591606292	0.596761914239174	0.615384236872056	0.572174513131495	0.590604695981008	0.609034878830521	0.57122360294993	0.589319075977219	0.60863189528692	0.40602423269187	19.4418194229443	0.218636914774006	27.8343067105987	0.490740301187977	0.498588065089825	0.483421650793001	0.474636306517151	0.48239929141615	0.46739671919971	0.472302601616237	0.480022525818665	0.465085447504926	0.000854793464595737	0.000847586567043953	0.000847415745944071
222	9.08397597558638	0.26	0.406122892683312	0.391624338930797	0.420621446435826	0.332823223953848	10.0198244820965	9.71769651358537	10.3219524506077	16.08	10.3	24.86	0.586397169106146	0.604628545769849	0.622859922433552	0.579981263341222	0.598013166336221	0.61604506933122	0.579150872494997	0.596473389609033	0.614657211927385	0.406122892683312	19.7523666245131	0.123021080135773	27.8726750713429	0.490740301187977	0.498588065089825	0.483421650793001	0.474636306517151	0.48239929141615	0.46739671919971	0.472302601616237	0.480022525818665	0.465085447504926	0.000854793464595737	0.000847586567043953	0.000847415745944071
222	9.08397597558638	0.26	0.406193872867129	0.391740476284244	0.420647269450014	0.32724415119867	9.88713055190157	9.58521865206282	10.1890424517403	16.16	10.33	25.23	0.575670452235623	0.593802720911422	0.611934989587222	0.569289942686862	0.58722124028107	0.605152537875277	0.567183638646906	0.585297414950366	0.603212628473041	0.406193872867129	19.887851528271	-0.147998320559279	27.6633578775495	0.490740301187977	0.498588065089825	0.483421650793001	0.474636306517151	0.48239929141615	0.46739671919971	0.472302601616237	0.480022525818665	0.465085447504926	0.000854793464595737	0.000847586567043953	0.000847415745944071
222	9.08397597558638	0.26	0.406531030325068	0.392078555993969	0.420983504656167	0.334009138065957	9.93803907463379	9.63917560874077	10.2369025405268	15.9	10.33	24.91	0.588020638686607	0.60625226898652	0.624483899286434	0.581780861303067	0.599819026770411	0.617857192237756	0.580635116733941	0.599029219829443	0.617036075443453	0.406531030325068	19.6806777079858	0.0162547031497614	27.6967014761986	0.490740301187977	0.498588065089825	0.483421650793001	0.474636306517151	0.48239929141615	0.46739671919971	0.472302601616237	0.480022525818665	0.465085447504926	0.000854793464595737	0.000847586567043953	0.000847415745944071
222	9.08397597558638	0.26	0.406653202234978	0.392183926703286	0.42112247776667	0.327096684232993	9.98086369007316	9.67598746700259	10.2857399131437	16.14	10.53	24.78	0.581572901044938	0.599897413154471	0.618221925264003	0.57514051005991	0.593262346930816	0.611384183801721	0.574977527015688	0.594719213346335	0.611534998006448	0.406653202234978	19.8222729948687	0.0419480827896124	27.8382793818567	0.490740301187977	0.498588065089825	0.483421650793001	0.474636306517151	0.48239929141615	0.46739671919971	0.472302601616237	0.480022525818665	0.465085447504926	0.000854793464595737	0.000847586567043953	0.000847415745944071
222	9.08397597558638	0.26	0.406705062186629	0.392145978088475	0.421264146284782	0.325744725721129	9.91443990393021	9.61066014550455	10.2182196623559	16.06	10.29	24.87	0.580549760691214	0.598900140726174	0.617250520761134	0.574216284525946	0.592366472083974	0.610516659642002	0.572786984744987	0.591449135169418	0.609729788760663	0.406705062186629	19.7240979591853	0.082770133341412	27.8029844789538	0.490740301187977	0.498588065089825	0.483421650793001	0.474636306517151	0.48239929141615	0.46739671919971	0.472302601616237	0.480022525818665	0.465085447504926	0.000854793464595737	0.000847586567043953	0.000847415745944071
222	9.08397597558638	0.26	0.406712308872949	0.392193770339308	0.421230847406591	0.328994409913861	9.87862677669179	9.57816961843614	10.1790839349474	16.08	10.45	24.99	0.577771381043084	0.595895464681727	0.614019548320371	0.571443636507272	0.58936922542123	0.607294814335188	0.571105963336732	0.589315226052417	0.606280016576255	0.406712308872949	19.8534311143855	-0.101867125673866	27.6872607333221	0.490740301187977	0.498588065089825	0.483421650793001	0.474636306517151	0.48239929141615	0.46739671919971	0.472302601616237	0.480022525818665	0.465085447504926	0.000854793464595737	0.000847586567043953	0.000847415745944071
222	9.08397597558638	0.26	0.406726039725258	0.392149376206815	0.421302703243701	0.33000208949659	9.92384645514784	9.62270150617608	10.2249914041196	16.03	10.51	24.71	0.582430293408486	0.600657601080404	0.618884908752323	0.576111168084917	0.594140717084607	0.612170266084297	0.5761692817188	0.594181349681302	0.612630807134598	0.406726039725258	19.6604611851455	0.0374174528893396	27.7699432859987	0.490740301187977	0.498588065089825	0.483421650793001	0.474636306517151	0.48239929141615	0.46739671919971	0.472302601616237	0.480022525818665	0.465085447504926	0.000854793464595737	0.000847586567043953	0.000847415745944071
222	9.08397597558638	0.26	0.407294705958735	0.3928344980288	0.42175491388867	0.332264683961477	9.93684652963781	9.63684336781743	10.2368496914582	15.89	10.42	24.86	0.588279717282489	0.606593367145152	0.624907017007816	0.582049434348058	0.600169130183659	0.61828882601926	0.581851079766015	0.599481087179347	0.618096818354766	0.407294705958735	19.6205813636614	0.156736077441587	27.8568924085156	0.490740301187977	0.498588065089825	0.483421650793001	0.474636306517151	0.48239929141615	0.46739671919971	0.472302601616237	0.480022525818665	0.465085447504926	0.000854793464595737	0.000847586567043953	0.000847415745944071
222	9.08397597558638	0.26	0.407388607652956	0.392791598662476	0.421985616643436	0.319615060114519	9.78873370988939	9.48456999015881	10.09289742962	15.81	10.29	24.69	0.581722809037148	0.60037826454356	0.619033720049972	0.575645916304745	0.594106489987331	0.612567063669917	0.575123518738708	0.592918503936402	0.611362105555461	0.407388607652956	19.5149717589084	0.208534693806453	27.8623276213065	0.490740301187977	0.498588065089825	0.483421650793001	0.474636306517151	0.48239929141615	0.46739671919971	0.472302601616237	0.480022525818665	0.465085447504926	0.000854793464595737	0.000847586567043953	0.000847415745944071
222	9.08397597558638	0.26	0.407430053750033	0.392809659110174	0.422050448389892	0.327919690528449	9.81304906695145	9.51385844512339	10.1122396887795	15.92	10.23	24.52	0.579521456972527	0.59774617474339	0.615970892514253	0.573345860572744	0.591376368966027	0.60940687735931	0.572448292161542	0.59060632694985	0.608841704426439	0.407430053750033	19.4298523918309	0.00912641405422341	27.6169585702538	0.490740301187977	0.498588065089825	0.483421650793001	0.474636306517151	0.48239929141615	0.46739671919971	0.472302601616237	0.480022525818665	0.465085447504926	0.000854793464595737	0.000847586567043953	0.000847415745944071
222	9.08397597558638	0.26	0.407535681052811	0.392933044456945	0.422138317648677	0.321043379519743	9.79180735859599	9.4885445288348	10.0950701883572	16	10.37	24.76	0.575300939340408	0.593688099805161	0.612075260269915	0.569089173739707	0.587277800318873	0.605466426898039	0.568921234098785	0.58689768452169	0.604682045376443	0.407535681052811	19.6391865246846	0.118318112904252	27.8477330384525	0.490740301187977	0.498588065089825	0.483421650793001	0.474636306517151	0.48239929141615	0.46739671919971	0.472302601616237	0.480022525818665	0.465085447504926	0.000854793464595737	0.000847586567043953	0.000847415745944071
222	9.08397597558638	0.26	0.407556073543435	0.392954442837788	0.422157704249082	0.323037117380548	9.70740976369281	9.40813041805627	10.0066891093294	16.08	10.37	25.18	0.567558549035519	0.585612991695006	0.603667434354494	0.56134398777278	0.579200740801545	0.59705749383031	0.560147253137124	0.578164412871495	0.595584962983131	0.407556073543435	19.7564798944194	0.0499095276323195	27.8185882972909	0.490740301187977	0.498588065089825	0.483421650793001	0.474636306517151	0.48239929141615	0.46739671919971	0.472302601616237	0.480022525818665	0.465085447504926	0.000854793464595737	0.000847586567043953	0.000847415745944071
222	9.08397597558638	0.26	0.407670209879134	0.393173383391897	0.422167036366371	0.332607237226017	9.89138139259938	9.59298125805442	10.1897815271443	16.02	10.38	24.96	0.580906563232386	0.598976294837569	0.617046026442753	0.574612293107837	0.592486234582559	0.610360176057281	0.573545100813632	0.591620559245379	0.609194833033756	0.407670209879134	19.680058019049	-0.0599927449542141	27.6646483411857	0.490740301187977	0.498588065089825	0.483421650793001	0.474636306517151	0.48239929141615	0.46739671919971	0.472302601616237	0.480022525818665	0.465085447504926	0.000854793464595737	0.000847586567043953	0.000847415745944071
222	9.08397597558638	0.26	0.407701443469894	0.393223129790306	0.422179757149482	0.324888115522958	9.78167939585343	9.48138200677552	10.0819767849313	15.84	10.16	24.22	0.580412613397252	0.598795628897158	0.617178644397064	0.57431530241944	0.592505201919407	0.610695101419375	0.573846914823017	0.592753004562132	0.610065408219223	0.407701443469894	19.4526110077869	-0.184394899617641	27.4033973535107	0.490740301187977	0.498588065089825	0.483421650793001	0.474636306517151	0.48239929141615	0.46739671919971	0.472302601616237	0.480022525818665	0.465085447504926	0.000854793464595737	0.000847586567043953	0.000847415745944071
222	9.08397597558638	0.26	0.407827038156638	0.393305782132405	0.422348294180871	0.330662953650092	9.86778164286509	9.56878496723858	10.1667783184916	15.94	10.23	24.7	0.58236763261415	0.600564925869279	0.618762219124409	0.57614651320672	0.594149414589959	0.612152315973198	0.575065799846944	0.593369862809808	0.610718840700933	0.407827038156638	19.6294809643807	0.103570332291312	27.7717137301984	0.490740301187977	0.498588065089825	0.483421650793001	0.474636306517151	0.48239929141615	0.46739671919971	0.472302601616237	0.480022525818665	0.465085447504926	0.000854793464595737	0.000847586567043953	0.000847415745944071
222	9.08397597558638	0.26	0.408156116046164	0.393641182066323	0.422671050026004	0.330263594780864	9.86150857489988	9.56243218749708	10.1605849623027	15.76	10.28	24.67	0.588151153342547	0.606546276961669	0.624941400580791	0.5820579219965	0.600262472591641	0.618467023186781	0.581709520977635	0.599137374696911	0.616956416443376	0.408156116046164	19.6095960535757	-0.14503003573937	27.5178676894033	0.490740301187977	0.498588065089825	0.483421650793001	0.474636306517151	0.48239929141615	0.46739671919971	0.472302601616237	0.480022525818665	0.465085447504926	0.000854793464595737	0.000847586567043953	0.000847415745944071
222	9.08397597558638	0.26	0.408416135988754	0.393867521130811	0.422964750846696	0.326114825489337	9.87223421590599	9.57000231836664	10.1744661134453	15.79	10.29	24.24	0.587526215170552	0.606080982134853	0.624635749099153	0.581405990882644	0.599767473985732	0.618128957088821	0.581409929145698	0.599936093304412	0.61876551635304	0.408416135988754	19.4293614052416	0.0653693642431221	27.6563585003202	0.490740301187977	0.498588065089825	0.483421650793001	0.474636306517151	0.48239929141615	0.46739671919971	0.472302601616237	0.480022525818665	0.465085447504926	0.000854793464595737	0.000847586567043953	0.000847415745944071
222	9.08397597558638	0.26	0.40847135321308	0.393954520390839	0.422988186035321	0.328238000890826	9.91207921333979	9.61008736598482	10.2140710606948	16.1	10.4	25.09	0.579250648123415	0.597453289436284	0.615655930749152	0.572893273091226	0.590896137299352	0.608899001507479	0.571481976654218	0.590342479942526	0.607418368702578	0.40847135321308	19.7867894425826	0.0249766845099434	27.7882108057494	0.490740301187977	0.498588065089825	0.483421650793001	0.474636306517151	0.48239929141615	0.46739671919971	0.472302601616237	0.480022525818665	0.465085447504926	0.000854793464595737	0.000847586567043953	0.000847415745944071
222	9.08397597558638	0.26	0.4093289242645	0.394578536508489	0.424079312020512	0.318575302782397	9.68279057104557	9.38119803504704	9.9843831070441	15.83	10.33	24.54	0.574694147347871	0.593169768976862	0.611645390605853	0.568669597688711	0.58695153838237	0.605233479076029	0.568028445742565	0.586646281463524	0.604677385664663	0.4093289242645	19.4081742647349	-0.185180509175073	27.4427560764856	0.490740301187977	0.498588065089825	0.483421650793001	0.474636306517151	0.48239929141615	0.46739671919971	0.472302601616237	0.480022525818665	0.465085447504926	0.000854793464595737	0.000847586567043953	0.000847415745944071
222	9.08397597558638	0.26	0.40957018555396	0.394930561376136	0.424209809731783	0.330746827224505	9.92620792540914	9.62549789675824	10.22691795406	15.88	10.23	24.56	0.587832496148502	0.6061969619304	0.624561427712297	0.581614437878152	0.599784645399263	0.617954852920374	0.581033666982809	0.598596786951536	0.617249421137672	0.40957018555396	19.4453211600341	-0.107320752109779	27.492425403894	0.490740301187977	0.498588065089825	0.483421650793001	0.474636306517151	0.48239929141615	0.46739671919971	0.472302601616237	0.480022525818665	0.465085447504926	0.000854793464595737	0.000847586567043953	0.000847415745944071
222	9.08397597558638	0.26	0.409615077292175	0.39504358016779	0.42418657441656	0.324977500893705	9.81699150587351	9.51567143560032	10.1183115761467	15.75	10.23	24.45	0.585918424996228	0.604471921950075	0.623025418903922	0.57986812794507	0.598230038215311	0.616591948485552	0.579299258869451	0.597089015727037	0.615425582388248	0.409615077292175	19.4973542664848	-0.0117300193388661	27.6263288450584	0.490740301187977	0.498588065089825	0.483421650793001	0.474636306517151	0.48239929141615	0.46739671919971	0.472302601616237	0.480022525818665	0.465085447504926	0.000854793464595737	0.000847586567043953	0.000847415745944071
222	9.08397597558638	0.26	0.409657486646348	0.395029270825121	0.424285702467576	0.323903312718767	9.7679465434615	9.46739625357992	10.0684968333431	16.03	10.24	24.59	0.572932304985834	0.59112051278171	0.609308720577586	0.566713269935735	0.584704049342957	0.60269482875018	0.566390798529216	0.58361319519839	0.601899419923566	0.409657486646348	19.5791290479817	0.0588285419906332	27.7180313356162	0.490740301187977	0.498588065089825	0.483421650793001	0.474636306517151	0.48239929141615	0.46739671919971	0.472302601616237	0.480022525818665	0.465085447504926	0.000854793464595737	0.000847586567043953	0.000847415745944071
222	9.08397597558638	0.26	0.410435720954329	0.39584758144276	0.425023860465899	0.326400809439003	9.92250756298667	9.61893412348366	10.2260810024897	15.8	10.23	24.32	0.590245352637794	0.608873488515496	0.627501624393199	0.584088064529513	0.60252187647225	0.620955688414988	0.583500848645227	0.602019427918294	0.620544044182315	0.410435720954329	19.4790431117724	-0.0348255961000852	27.5522762928144	0.490740301187977	0.498588065089825	0.483421650793001	0.474636306517151	0.48239929141615	0.46739671919971	0.472302601616237	0.480022525818665	0.465085447504926	0.000854793464595737	0.000847586567043953	0.000847415745944071
222	9.08397597558638	0.26	0.410486455470917	0.395881443848794	0.425091467093039	0.328752878185926	9.84039523015506	9.54093707406513	10.139853386245	16.01	10.34	24.82	0.57821739959417	0.596365713010078	0.614514026425986	0.571966266866423	0.589918378099506	0.607870489332589	0.57133004419808	0.58907123180042	0.606736369809062	0.410486455470917	19.6851570758737	0.131893541753949	27.8172596274866	0.490740301187977	0.498588065089825	0.483421650793001	0.474636306517151	0.48239929141615	0.46739671919971	0.472302601616237	0.480022525818665	0.465085447504926	0.000854793464595737	0.000847586567043953	0.000847415745944071
222	9.08397597558638	0.26	0.410842199767136	0.396197438358312	0.42548696117596	0.344237568059236	10.3047954179944	10.0018944397876	10.6076963962011	15.98	10.4	24.63	0.607128808639428	0.625515316429674	0.643901824219921	0.600594700982652	0.618783327500219	0.636971954017787	0.600739486878506	0.618312383590329	0.636462194263596	0.410842199767136	19.542275601926	0.105354063808929	27.7470905428406	0.490740301187977	0.498588065089825	0.483421650793001	0.474636306517151	0.48239929141615	0.46739671919971	0.472302601616237	0.480022525818665	0.465085447504926	0.000854793464595737	0.000847586567043953	0.000847415745944071
222	9.08397597558638	0.26	0.411236894991912	0.396432019580866	0.426041770402959	0.327073425503358	9.94784388755641	9.64396023412609	10.2517275409867	16.09	10.33	24.8	0.581416373804483	0.599736952440913	0.618057531077343	0.575038964436264	0.593158589272472	0.611278214108681	0.574420185168694	0.591947634481798	0.610329004714405	0.411236894991912	19.6778095271921	0.0939930851853894	27.8168422203556	0.490740301187977	0.498588065089825	0.483421650793001	0.474636306517151	0.48239929141615	0.46739671919971	0.472302601616237	0.480022525818665	0.465085447504926	0.000854793464595737	0.000847586567043953	0.000847415745944071
222	9.08397597558638	0.26	0.411271580182954	0.396682022670773	0.425861137695135	0.317910187244501	9.76440722194479	9.45980602167596	10.0690084222136	15.99	10.52	25.16	0.574006474054238	0.592489206211575	0.610971938368912	0.56782226608804	0.586105869725733	0.604389473363426	0.567456028893501	0.585566632173922	0.603950720257763	0.411271580182954	19.8769282709921	-0.0742106916867876	27.7614670994736	0.490740301187977	0.498588065089825	0.483421650793001	0.474636306517151	0.48239929141615	0.46739671919971	0.472302601616237	0.480022525818665	0.465085447504926	0.000854793464595737	0.000847586567043953	0.000847415745944071
222	9.08397597558638	0.26	0.411837555376986	0.397220803652028	0.426454307101943	0.320863582619246	9.75496630840419	9.45271983855827	10.0572127782501	16.17	10.41	24.88	0.567303078580678	0.585442339635926	0.603581600691174	0.561003029279729	0.578940849089114	0.5968786688985	0.560560439930078	0.578044115486671	0.596348330896317	0.411837555376986	19.7307856615715	-0.00627640963872714	27.7562090806295	0.490740301187977	0.498588065089825	0.483421650793001	0.474636306517151	0.48239929141615	0.46739671919971	0.472302601616237	0.480022525818665	0.465085447504926	0.000854793464595737	0.000847586567043953	0.000847415745944071
222	9.08397597558638	0.26	0.412107013427081	0.397461878111543	0.426752148742619	0.312981167741537	9.54942464120234	9.24811044655056	9.85073883585413	16.05	10.32	25.27	0.558973694884937	0.57718570799607	0.595397721107203	0.552885396754504	0.570899046031363	0.588912695308221	0.550582510054364	0.568535022492029	0.587727734603285	0.412107013427081	19.7607154936093	0.0246461178512598	27.8001879655469	0.490740301187977	0.498588065089825	0.483421650793001	0.474636306517151	0.48239929141615	0.46739671919971	0.472302601616237	0.480022525818665	0.465085447504926	0.000854793464595737	0.000847586567043953	0.000847415745944071
222	9.08397597558638	0.26	0.41299536015399	0.398082640113248	0.427908080194731	0.325863039293956	9.90228831449092	9.59896258384179	10.2056140451401	15.86	10.32	24.42	0.586850711049499	0.605395102608093	0.623939494166687	0.580662553720521	0.599011400466142	0.617360247211764	0.580310815901377	0.599170964793668	0.616800011145346	0.41299536015399	19.3913805413497	-0.0263866494251681	27.5794033402892	0.490740301187977	0.498588065089825	0.483421650793001	0.474636306517151	0.48239929141615	0.46739671919971	0.472302601616237	0.480022525818665	0.465085447504926	0.000854793464595737	0.000847586567043953	0.000847415745944071
222	9.08397597558638	0.26	0.4135024153056	0.398503333938746	0.428501496672455	0.32372835139999	9.9677861232028	9.66096440240137	10.2746078440042	15.78	10.33	24.39	0.59352522978951	0.612374945486404	0.631224661183299	0.587355246967269	0.606009010721067	0.624662774474865	0.587365452500737	0.606074640110871	0.624498914982468	0.4135024153056	19.3719394225353	0.137071214638817	27.7687996560371	0.490740301187977	0.498588065089825	0.483421650793001	0.474636306517151	0.48239929141615	0.46739671919971	0.472302601616237	0.480022525818665	0.465085447504926	0.000854793464595737	0.000847586567043953	0.000847415745944071
222	9.08397597558638	0.26	0.413800624014419	0.398984034344125	0.428617213684714	0.317819155339986	9.71371668593656	9.41063316344415	10.016800208429	15.87	10.26	24.58	0.575131461261513	0.593654430561014	0.612177399860516	0.56906060696187	0.587388055314617	0.605715503667364	0.567864684633641	0.586485238499026	0.605255245091385	0.413800624014419	19.3998148078579	0.0533364112282458	27.6578256364242	0.490740301187977	0.498588065089825	0.483421650793001	0.474636306517151	0.48239929141615	0.46739671919971	0.472302601616237	0.480022525818665	0.465085447504926	0.000854793464595737	0.000847586567043953	0.000847415745944071
222	9.08397597558638	0.26	0.414684918807278	0.399941440625349	0.429428396989207	0.327592644828589	9.9707146611954	9.66649126357213	10.2749380588187	16.15	10.36	24.66	0.580775852090568	0.599054004748334	0.617332157406101	0.574345486971387	0.592421263454472	0.610497039937556	0.574019015903181	0.592359841000318	0.610035755072407	0.414684918807278	19.6523815109703	0.0906199661705718	27.8062043741383	0.490740301187977	0.498588065089825	0.483421650793001	0.474636306517151	0.48239929141615	0.46739671919971	0.472302601616237	0.480022525818665	0.465085447504926	0.000854793464595737	0.000847586567043953	0.000847415745944071
222	9.08397597558638	0.26	0.414909992285506	0.400193609196424	0.429626375374588	0.330899274311571	9.90741927505118	9.6073817645187	10.2074567855837	15.88	10.35	24.53	0.58668841334339	0.605010630083844	0.623332846824299	0.580481305856789	0.598609675290711	0.616738044724632	0.580525018702823	0.598215138317576	0.616830236544434	0.414909992285506	19.593250113991	0.063023421788885	27.7132570979231	0.490740301187977	0.498588065089825	0.483421650793001	0.474636306517151	0.48239929141615	0.46739671919971	0.472302601616237	0.480022525818665	0.465085447504926	0.000854793464595737	0.000847586567043953	0.000847415745944071
222	9.08397597558638	0.26	0.415404587171698	0.400643324662216	0.43016584968118	0.33619133573262	10.1413633448915	9.8378752141141	10.444851475669	16.05	10.41	24.46	0.594659601161529	0.613004226080785	0.63134885100004	0.588183804052602	0.606328657423926	0.624473510795249	0.588259160658978	0.60640309584035	0.625081686284427	0.415404587171698	19.5995562889424	-0.0622498690671359	27.6260729683125	0.490740301187977	0.498588065089825	0.483421650793001	0.474636306517151	0.48239929141615	0.46739671919971	0.472302601616237	0.480022525818665	0.465085447504926	0.000854793464595737	0.000847586567043953	0.000847415745944071
222	9.08397597558638	0.26	0.418097890182674	0.403193157767586	0.433002622597761	0.327224206556719	10.0363945972186	9.72991091080712	10.3428782836301	16.09	10.31	24.53	0.586728238419903	0.605209664928435	0.623691091436968	0.580296481888376	0.598575313689727	0.616854145491077	0.579794513782363	0.598537751799468	0.61600202832547	0.418097890182674	19.5051142812533	-0.0755351477125113	27.5733562522625	0.490740301187977	0.498588065089825	0.483421650793001	0.474636306517151	0.48239929141615	0.46739671919971	0.472302601616237	0.480022525818665	0.465085447504926	0.000854793464595737	0.000847586567043953	0.000847415745944071
222	9.08397597558638	0.27	0.373521639501475	0.360363533777918	0.386679745225032	0.354378665854691	10.0366323420005	9.74812269760558	10.3251419863954	16.02	10.17	25.23	0.590237094850621	0.607706006519723	0.625174918188826	0.583839786626575	0.60111936080188	0.618398934977184	0.580556361925977	0.59826984565215	0.615163934668349	0.373521639501475	20.1515246909662	-0.0113946476958603	27.7593826569407	0.490740301187977	0.498588065089825	0.483421650793001	0.474636306517151	0.48239929141615	0.46739671919971	0.472302601616237	0.480022525818665	0.465085447504926	0.000854793464595737	0.000847586567043953	0.000847415745944071
222	9.08397597558638	0.27	0.378521477429264	0.365221523504237	0.391821431354291	0.33978086843346	9.86504239696194	9.57218195366848	10.1579028402554	15.93	10.44	24.58	0.582714342114288	0.600542459190526	0.618370576266763	0.576493776494223	0.594131575666576	0.611769374838928	0.576711540970688	0.594389077268411	0.611645670050361	0.378521477429264	19.9766841823661	0.0619207358291344	27.8203177686572	0.490740301187977	0.498588065089825	0.483421650793001	0.474636306517151	0.48239929141615	0.46739671919971	0.472302601616237	0.480022525818665	0.465085447504926	0.000854793464595737	0.000847586567043953	0.000847415745944071
222	9.08397597558638	0.27	0.383033821254601	0.369505857574139	0.396561784935063	0.344079823297272	10.00985051482	9.71551636630542	10.3041846633346	16.26	10.54	24.91	0.579715712626181	0.597278354098138	0.614840995570095	0.573177735497216	0.590542307215728	0.607906878934241	0.573001617998237	0.590189338442626	0.607810269699045	0.383033821254601	20.1035870058098	0.0357031825573464	27.8863631108842	0.490740301187977	0.498588065089825	0.483421650793001	0.474636306517151	0.48239929141615	0.46739671919971	0.472302601616237	0.480022525818665	0.465085447504926	0.000854793464595737	0.000847586567043953	0.000847415745944071
222	9.08397597558638	0.27	0.383747063382943	0.370368319412286	0.3971258073536	0.341811836299223	9.87028841335759	9.57859374152362	10.1619830851916	15.99	10.24	25.07	0.580889918186557	0.598579622816429	0.6162693274463	0.574621720419151	0.59212054109047	0.609619361761788	0.573219645502688	0.590052263189895	0.607692074454253	0.383747063382943	20.0152581407813	0.082155675453093	27.8550420972639	0.490740301187977	0.498588065089825	0.483421650793001	0.474636306517151	0.48239929141615	0.46739671919971	0.472302601616237	0.480022525818665	0.465085447504926	0.000854793464595737	0.000847586567043953	0.000847415745944071
222	9.08397597558638	0.27	0.383865843576155	0.370260236113388	0.397471451038921	0.331481981932505	9.81383317627021	9.51702050730924	10.1106458452312	16.06	10.35	24.89	0.574871091883917	0.592799919814836	0.610728747745754	0.568598897217495	0.58633211068717	0.604065324156845	0.568145503395399	0.585118935474596	0.603421573038453	0.383865843576155	20.0126512155085	0.10827204032817	27.907653529163	0.490740301187977	0.498588065089825	0.483421650793001	0.474636306517151	0.48239929141615	0.46739671919971	0.472302601616237	0.480022525818665	0.465085447504926	0.000854793464595737	0.000847586567043953	0.000847415745944071
222	9.08397597558638	0.27	0.384263343667885	0.370906013878664	0.397620673457105	0.343137401068608	9.909474147013	9.61748210506937	10.2014661889566	16.28	10.42	25.2	0.573480596195574	0.59089178224914	0.608302968302705	0.56700146125624	0.584215937212475	0.601430413168709	0.566151081651134	0.582824490309175	0.600333365894276	0.384263343667885	20.1547802462926	0.0563223557713966	27.873671170231	0.490740301187977	0.498588065089825	0.483421650793001	0.474636306517151	0.48239929141615	0.46739671919971	0.472302601616237	0.480022525818665	0.465085447504926	0.000854793464595737	0.000847586567043953	0.000847415745944071
222	9.08397597558638	0.27	0.384481172219377	0.370900313656862	0.398062030781893	0.340990971528395	9.82836869494559	9.53738218884575	10.1193552010454	15.85	10.18	24.64	0.583331365368	0.601128864990632	0.618926364613265	0.577187822374691	0.594797881872214	0.612407941369737	0.575830352905599	0.593294919351872	0.611286684963337	0.384481172219377	19.6619494950081	-0.0911618972778833	27.5235843066566	0.490740301187977	0.498588065089825	0.483421650793001	0.474636306517151	0.48239929141615	0.46739671919971	0.472302601616237	0.480022525818665	0.465085447504926	0.000854793464595737	0.000847586567043953	0.000847415745944071
222	9.08397597558638	0.27	0.384498402698988	0.371075707857795	0.397921097540182	0.346315403619413	10.0067102501497	9.71391993048534	10.299500569814	16.09	10.43	25.06	0.585693128264211	0.603346689285597	0.621000250306984	0.579270585551991	0.596730562690947	0.614190539829902	0.577928726815007	0.595437269310833	0.613141789441149	0.384498402698988	20.0364696042377	0.000359834229694443	27.8372705216281	0.490740301187977	0.498588065089825	0.483421650793001	0.474636306517151	0.48239929141615	0.46739671919971	0.472302601616237	0.480022525818665	0.465085447504926	0.000854793464595737	0.000847586567043953	0.000847415745944071
222	9.08397597558638	0.27	0.384622748881922	0.371052401288642	0.398193096475202	0.346934836497613	10.137309984113	9.84110374752945	10.4335162206966	15.92	10.34	24.83	0.599583730401576	0.61763053133522	0.635677332268865	0.593198259648191	0.611052865040644	0.628907470433097	0.592567714275756	0.60975087788479	0.627357760592602	0.384622748881922	19.9356860598679	-0.149428396972658	27.6183954291691	0.490740301187977	0.498588065089825	0.483421650793001	0.474636306517151	0.48239929141615	0.46739671919971	0.472302601616237	0.480022525818665	0.465085447504926	0.000854793464595737	0.000847586567043953	0.000847415745944071
222	9.08397597558638	0.27	0.385032159941068	0.371464538101201	0.398599781780936	0.332162944690339	9.64536782959178	9.35409791571544	9.93663774346811	16.1	10.32	24.79	0.563635131857508	0.581185723886057	0.598736315914605	0.557443551470789	0.574801348736844	0.592159146002899	0.556238503931796	0.574060441328431	0.591190910353211	0.385032159941068	19.8371013211017	0.198301066342766	27.9482822579469	0.490740301187977	0.498588065089825	0.483421650793001	0.474636306517151	0.48239929141615	0.46739671919971	0.472302601616237	0.480022525818665	0.465085447504926	0.000854793464595737	0.000847586567043953	0.000847415745944071
222	9.08397597558638	0.27	0.38512958084351	0.371620635683696	0.398638526003324	0.344586624094451	9.968817104169	9.67601834052985	10.2616158678081	15.85	10.15	24.61	0.591934930030774	0.609847030811098	0.627759131591422	0.585704573534521	0.603428142150587	0.621151710766654	0.583853211908513	0.601730214180137	0.619140151547412	0.38512958084351	19.6947797228971	-0.0685135207370947	27.5671880527914	0.490740301187977	0.498588065089825	0.483421650793001	0.474636306517151	0.48239929141615	0.46739671919971	0.472302601616237	0.480022525818665	0.465085447504926	0.000854793464595737	0.000847586567043953	0.000847415745944071
222	9.08397597558638	0.27	0.385889244189047	0.372230898831085	0.399547589547009	0.342857505204186	10.0685676760497	9.77170348995749	10.365431862142	16.04	10.44	24.62	0.591095311033221	0.609052776545058	0.627010242056896	0.584671489237258	0.602433799152016	0.620196109066775	0.584772554031187	0.602406220733597	0.620599639193864	0.385889244189047	19.9426614553706	0.113732295085556	27.91227192388	0.490740301187977	0.498588065089825	0.483421650793001	0.474636306517151	0.48239929141615	0.46739671919971	0.472302601616237	0.480022525818665	0.465085447504926	0.000854793464595737	0.000847586567043953	0.000847415745944071
222	9.08397597558638	0.27	0.386300971482541	0.37271228285694	0.399889660108141	0.347533751549836	10.096896416237	9.80226055866335	10.3915322738106	16.06	10.32	24.96	0.592228962201778	0.610030150724976	0.627831339248174	0.585771248065412	0.603378330940107	0.620985413814802	0.584188042786505	0.60198462085099	0.619735515583355	0.386300971482541	19.8409951053525	-0.166654676451682	27.5674184289253	0.490740301187977	0.498588065089825	0.483421650793001	0.474636306517151	0.48239929141615	0.46739671919971	0.472302601616237	0.480022525818665	0.465085447504926	0.000854793464595737	0.000847586567043953	0.000847415745944071
222	9.08397597558638	0.27	0.386485774634096	0.372853709502029	0.400117839766163	0.342525635633061	9.8839884527921	9.59235169010766	10.1756252154765	16.05	10.4	24.84	0.579700194114758	0.597324848985733	0.614949503856709	0.57338372621601	0.590816341188001	0.608248956159993	0.572665965804505	0.589999948228195	0.607474844539697	0.386485774634096	19.9814788906949	0.00930660415361073	27.7887800719163	0.490740301187977	0.498588065089825	0.483421650793001	0.474636306517151	0.48239929141615	0.46739671919971	0.472302601616237	0.480022525818665	0.465085447504926	0.000854793464595737	0.000847586567043953	0.000847415745944071
222	9.08397597558638	0.27	0.386504927152673	0.373106393111171	0.399903461194174	0.344826739746157	10.0217331586664	9.72753658066233	10.3159297366704	16.53	10.52	25.04	0.571477207811809	0.588760785987167	0.606044364162525	0.564769537385843	0.581850250871942	0.59893096435804	0.564220720090929	0.581907628799315	0.598156035081489	0.386504927152673	20.0958148878782	0.0749884102102004	27.9564350889194	0.490740301187977	0.498588065089825	0.483421650793001	0.474636306517151	0.48239929141615	0.46739671919971	0.472302601616237	0.480022525818665	0.465085447504926	0.000854793464595737	0.000847586567043953	0.000847415745944071
222	9.08397597558638	0.27	0.387304402052216	0.373910516434163	0.400698287670268	0.339164664553466	9.81333775264455	9.52161168148557	10.1050638238035	15.96	10.21	24.81	0.578688112540357	0.59641813715647	0.614148161772582	0.572481747335214	0.590021619422737	0.607561491510261	0.570443499164498	0.588253850359408	0.606309427288484	0.387304402052216	19.9865232897566	-0.0842176706508265	27.6744512035638	0.490740301187977	0.498588065089825	0.483421650793001	0.474636306517151	0.48239929141615	0.46739671919971	0.472302601616237	0.480022525818665	0.465085447504926	0.000854793464595737	0.000847586567043953	0.000847415745944071
222	9.08397597558638	0.27	0.38745427111468	0.373969035926383	0.400939506302978	0.346785433942948	10.1098701074897	9.81436822617575	10.4053719888036	16.07	10.48	25.22	0.592471034118247	0.610309808980902	0.628148583843557	0.585995921300619	0.603639736286568	0.621283551272516	0.585303783737285	0.602290068845526	0.620136963421387	0.38745427111468	20.0947815619509	-0.0336674650732874	27.8085746106212	0.490740301187977	0.498588065089825	0.483421650793001	0.474636306517151	0.48239929141615	0.46739671919971	0.472302601616237	0.480022525818665	0.465085447504926	0.000854793464595737	0.000847586567043953	0.000847415745944071
222	9.08397597558638	0.27	0.387813148257717	0.374162221808578	0.401464074706856	0.338110310843035	9.7873529230777	9.49571364325405	10.0789922029013	16	10.17	24.86	0.575659368767345	0.593339438958837	0.61101950915033	0.569441423903987	0.58693052403993	0.604419624175873	0.567594491016981	0.584600864459338	0.602272623043332	0.387813148257717	19.8518748983841	0.0372770053567373	27.7681372676602	0.490740301187977	0.498588065089825	0.483421650793001	0.474636306517151	0.48239929141615	0.46739671919971	0.472302601616237	0.480022525818665	0.465085447504926	0.000854793464595737	0.000847586567043953	0.000847415745944071
222	9.08397597558638	0.27	0.387838073517467	0.374144885459141	0.401531261575792	0.335521243828213	9.80714659478769	9.51321899122725	10.1010741983481	16.16	10.34	24.73	0.571049989366103	0.588693581408121	0.606337173450139	0.56471180897916	0.582159571809869	0.599607334640577	0.564496722955391	0.581477686763807	0.598847513784662	0.387838073517467	19.971780316359	0.100315165352024	27.89194905976	0.490740301187977	0.498588065089825	0.483421650793001	0.474636306517151	0.48239929141615	0.46739671919971	0.472302601616237	0.480022525818665	0.465085447504926	0.000854793464595737	0.000847586567043953	0.000847415745944071
222	9.08397597558638	0.27	0.387927046285787	0.374493239337304	0.40136085323427	0.34608077940489	9.91675235716731	9.62644372652706	10.2070609878076	15.95	10.3	24.96	0.585495334513931	0.60315235860691	0.620809382699889	0.579229210157038	0.596697264155437	0.614165318153836	0.577694791931471	0.59489603592086	0.612819662301609	0.387927046285787	19.9673660281505	-0.0738823092426227	27.6796050967652	0.490740301187977	0.498588065089825	0.483421650793001	0.474636306517151	0.48239929141615	0.46739671919971	0.472302601616237	0.480022525818665	0.465085447504926	0.000854793464595737	0.000847586567043953	0.000847415745944071
222	9.08397597558638	0.27	0.388050240366859	0.374627824967345	0.401472655766373	0.349147700417907	10.0324188105346	9.74070334750309	10.3241342735661	16.02	10.29	25.16	0.58964345419714	0.607302149583722	0.624960844970303	0.583248213145741	0.60071538327609	0.61818255340644	0.581479611130928	0.59846854703929	0.616391356753081	0.388050240366859	20.037856593913	-0.0422179191453989	27.731754292488	0.490740301187977	0.498588065089825	0.483421650793001	0.474636306517151	0.48239929141615	0.46739671919971	0.472302601616237	0.480022525818665	0.465085447504926	0.000854793464595737	0.000847586567043953	0.000847415745944071
222	9.08397597558638	0.27	0.388359196405103	0.374656161386096	0.40206223142411	0.339540536472337	9.85922800415348	9.56638331891019	10.1520726893968	15.87	10.29	24.71	0.58470450018188	0.602603386271635	0.62050227236139	0.578534257177965	0.596244260718263	0.613954264258561	0.577480117526633	0.595167505182356	0.612826945812441	0.388359196405103	19.7127065662781	-0.00105346583399084	27.6435433823125	0.490740301187977	0.498588065089825	0.483421650793001	0.474636306517151	0.48239929141615	0.46739671919971	0.472302601616237	0.480022525818665	0.465085447504926	0.000854793464595737	0.000847586567043953	0.000847415745944071
222	9.08397597558638	0.27	0.388415107735012	0.374836102331472	0.401994113138553	0.335561377561055	9.90161066460509	9.6048786099059	10.1983427193043	16.08	10.49	24.52	0.579388758175788	0.59728833022304	0.615187902270292	0.573043488332197	0.590747030316521	0.608450572300845	0.573831221400746	0.590968366418557	0.60928201881103	0.388415107735012	19.8344024233977	-0.240187180091441	27.5379371947813	0.490740301187977	0.498588065089825	0.483421650793001	0.474636306517151	0.48239929141615	0.46739671919971	0.472302601616237	0.480022525818665	0.465085447504926	0.000854793464595737	0.000847586567043953	0.000847415745944071
222	9.08397597558638	0.27	0.388480909049368	0.374915015786752	0.402046802311984	0.33927230250941	9.87689971178187	9.58335459161102	10.1704448319527	16	10.36	24.87	0.580873865574856	0.598666454489759	0.616459043404661	0.574596611894646	0.592196923964495	0.609797236034344	0.573937099171231	0.591336369991799	0.608740871650286	0.388480909049368	19.9168704004609	0.11211865686761	27.8860230037706	0.490740301187977	0.498588065089825	0.483421650793001	0.474636306517151	0.48239929141615	0.46739671919971	0.472302601616237	0.480022525818665	0.465085447504926	0.000854793464595737	0.000847586567043953	0.000847415745944071
222	9.08397597558638	0.27	0.388738755211549	0.375034659684944	0.402442850738154	0.341774801835578	10.0353140258948	9.73871797324924	10.3319100785404	15.99	10.33	24.82	0.590787176233043	0.60877980574605	0.626772435259058	0.584417835460968	0.602216484479197	0.620015133497427	0.583827086045753	0.600996949553741	0.619473623174299	0.388738755211549	19.8811723222272	0.0472903008049341	27.7942629555737	0.490740301187977	0.498588065089825	0.483421650793001	0.474636306517151	0.48239929141615	0.46739671919971	0.472302601616237	0.480022525818665	0.465085447504926	0.000854793464595737	0.000847586567043953	0.000847415745944071
222	9.08397597558638	0.27	0.388777777164147	0.3749961772519	0.402559377076394	0.334857347379648	9.8291133765235	9.53408825685034	10.1241384961967	15.96	10.42	24.63	0.579261823400939	0.597186640558801	0.615111457716662	0.573043702278784	0.590776104401376	0.608508506523967	0.572770113045094	0.590969287056463	0.608673471366431	0.388777777164147	19.8551439223233	0.0514007011718254	27.8246120715097	0.490740301187977	0.498588065089825	0.483421650793001	0.474636306517151	0.48239929141615	0.46739671919971	0.472302601616237	0.480022525818665	0.465085447504926	0.000854793464595737	0.000847586567043953	0.000847415745944071
222	9.08397597558638	0.27	0.388903620479252	0.375249610138604	0.4025576308199	0.345146114938053	10.0947587720528	9.79862780640354	10.3908897377021	15.88	10.32	24.55	0.598273847963253	0.616354687017503	0.634435526071752	0.591941321556459	0.609830781042376	0.627720240528293	0.591418553958669	0.609562537813468	0.627308226057977	0.388903620479252	19.812737856757	-0.0483990463982745	27.6615415078308	0.490740301187977	0.498588065089825	0.483421650793001	0.474636306517151	0.48239929141615	0.46739671919971	0.472302601616237	0.480022525818665	0.465085447504926	0.000854793464595737	0.000847586567043953	0.000847415745944071
222	9.08397597558638	0.27	0.389157552981878	0.37565930424881	0.402655801714947	0.338874277701992	9.98750558113299	9.69040949696858	10.2846016652974	16.12	10.42	25.06	0.583115787133658	0.60099340283463	0.618871018535602	0.57668664890569	0.594367155104461	0.612047661303231	0.576239564570624	0.593694452963465	0.611723695294548	0.389157552981878	19.9497498754522	0.0524887118634246	27.8819284402662	0.490740301187977	0.498588065089825	0.483421650793001	0.474636306517151	0.48239929141615	0.46739671919971	0.472302601616237	0.480022525818665	0.465085447504926	0.000854793464595737	0.000847586567043953	0.000847415745944071
222	9.08397597558638	0.27	0.389463223432466	0.375741993230626	0.403184453634307	0.342708818427073	9.79529436015794	9.5063921112923	10.0841966090236	15.89	10.26	25.14	0.580259829095199	0.597894107966661	0.615528386838124	0.574112758494114	0.591560225954917	0.60900769341572	0.57209137838526	0.589076535180251	0.607064267207367	0.389463223432466	19.8145057008302	-0.00709499276821358	27.7000408415605	0.490740301187977	0.498588065089825	0.483421650793001	0.474636306517151	0.48239929141615	0.46739671919971	0.472302601616237	0.480022525818665	0.465085447504926	0.000854793464595737	0.000847586567043953	0.000847415745944071
222	9.08397597558638	0.27	0.389554773525388	0.375758141432194	0.403351405618582	0.339881057126352	9.96898881500695	9.6731086214226	10.2648690085913	15.66	10.22	24.23	0.598812455444345	0.617128878031103	0.635445300617862	0.592728053780155	0.610858367225302	0.628988680670449	0.592719249260163	0.610744514406439	0.628479056251717	0.389554773525388	19.5458326196173	-0.177855315882606	27.4042993734288	0.490740301187977	0.498588065089825	0.483421650793001	0.474636306517151	0.48239929141615	0.46739671919971	0.472302601616237	0.480022525818665	0.465085447504926	0.000854793464595737	0.000847586567043953	0.000847415745944071
222	9.08397597558638	0.27	0.389658873745099	0.376029440845801	0.403288306644398	0.342722946370827	9.91461456996288	9.6222022627031	10.2070268772227	15.73	10.19	24.78	0.593023961994376	0.611045564560273	0.62906716712617	0.586917114652014	0.604753134201392	0.622589153750771	0.585474380638631	0.603289032805824	0.621119263204301	0.389658873745099	19.6983407239739	-0.0270903052036635	27.5959034292513	0.490740301187977	0.498588065089825	0.483421650793001	0.474636306517151	0.48239929141615	0.46739671919971	0.472302601616237	0.480022525818665	0.465085447504926	0.000854793464595737	0.000847586567043953	0.000847415745944071
222	9.08397597558638	0.27	0.389805216230356	0.376104560032328	0.403505872428383	0.336223242988417	9.91737634775976	9.62061241603676	10.2141402794828	16.07	10.36	24.77	0.580643202436884	0.598554116236527	0.616465030036169	0.574293399533071	0.592008443008257	0.609723486483443	0.573563312941797	0.591362147592039	0.609078685744885	0.389805216230356	19.9004970243051	-0.132556341631442	27.6330098936407	0.490740301187977	0.498588065089825	0.483421650793001	0.474636306517151	0.48239929141615	0.46739671919971	0.472302601616237	0.480022525818665	0.465085447504926	0.000854793464595737	0.000847586567043953	0.000847415745944071
222	9.08397597558638	0.27	0.389904982651438	0.376343249567319	0.403466715735556	0.345205721928728	9.92713585786662	9.63596052655232	10.2183111891809	15.89	10.38	24.73	0.58813112877981	0.605903023528323	0.623674918276837	0.581899531151417	0.599483122149716	0.617066713148015	0.581417297607437	0.59901314648908	0.615961012516641	0.389904982651438	19.8413140092964	0.0789910499622674	27.8050760727079	0.490740301187977	0.498588065089825	0.483421650793001	0.474636306517151	0.48239929141615	0.46739671919971	0.472302601616237	0.480022525818665	0.465085447504926	0.000854793464595737	0.000847586567043953	0.000847415745944071
222	9.08397597558638	0.27	0.389956548515383	0.376363354234304	0.403549742796462	0.343421457759825	10.0477235519698	9.75184432562103	10.3436027783185	16.05	10.35	25.1	0.5894381418226	0.607322194885742	0.625206247948884	0.58301856463816	0.60070784228576	0.618397119933361	0.581225497080932	0.599330999894106	0.616315563498335	0.389956548515383	20.022980177627	-0.00659922728575513	27.7812457939335	0.490740301187977	0.498588065089825	0.483421650793001	0.474636306517151	0.48239929141615	0.46739671919971	0.472302601616237	0.480022525818665	0.465085447504926	0.000854793464595737	0.000847586567043953	0.000847415745944071
222	9.08397597558638	0.27	0.389963925780978	0.376278254809918	0.403649596752039	0.341831278120219	9.98474094930986	9.68967663383241	10.2798052647873	16.11	10.17	25.11	0.58354518163892	0.601314955190419	0.619084728741918	0.577125551280028	0.594699838035729	0.61227412479143	0.574627133994528	0.592379407302392	0.609634340339004	0.389963925780978	19.881279066214	-0.0767767242866084	27.6541908034992	0.490740301187977	0.498588065089825	0.483421650793001	0.474636306517151	0.48239929141615	0.46739671919971	0.472302601616237	0.480022525818665	0.465085447504926	0.000854793464595737	0.000847586567043953	0.000847415745944071
222	9.08397597558638	0.27	0.390033659349783	0.376247512372098	0.403819806327467	0.342769109750469	10.1108041085808	9.81263612417805	10.4089720929836	16.22	10.41	24.9	0.587029180443322	0.604866722292766	0.62270426414221	0.580454078350197	0.598091828327861	0.615729578305525	0.579975291540321	0.598022776536576	0.614857412931662	0.390033659349783	19.9267465975255	0.0139226563310841	27.8045776651918	0.490740301187977	0.498588065089825	0.483421650793001	0.474636306517151	0.48239929141615	0.46739671919971	0.472302601616237	0.480022525818665	0.465085447504926	0.000854793464595737	0.000847586567043953	0.000847415745944071
222	9.08397597558638	0.27	0.390059596622599	0.37636770844518	0.403751484800018	0.339921493702882	10.0418745329665	9.74385794293091	10.339891123002	16.32	10.46	25.26	0.579566669930406	0.597292757860109	0.615018845789812	0.572975729786621	0.590500233342015	0.608024736897409	0.571302668744678	0.589913025914175	0.606471305199421	0.390059596622599	20.107300616515	0.0349930933606921	27.9189823142278	0.490740301187977	0.498588065089825	0.483421650793001	0.474636306517151	0.48239929141615	0.46739671919971	0.472302601616237	0.480022525818665	0.465085447504926	0.000854793464595737	0.000847586567043953	0.000847415745944071
222	9.08397597558638	0.27	0.390184091545297	0.376405351157127	0.403962831933466	0.334633156241993	9.85436119428609	9.55842932506384	10.1502930635083	16.2	10.33	25.11	0.572474554750328	0.59019854049192	0.607922526233511	0.566082002475127	0.58360807286059	0.601134143246053	0.564729654925291	0.5821102822916	0.599430163334372	0.390184091545297	20.0688166373076	-0.0932487746533514	27.7625575252868	0.490740301187977	0.498588065089825	0.483421650793001	0.474636306517151	0.48239929141615	0.46739671919971	0.472302601616237	0.480022525818665	0.465085447504926	0.000854793464595737	0.000847586567043953	0.000847415745944071
222	9.08397597558638	0.27	0.390200212519241	0.376380535561229	0.404019889477253	0.334376958650382	9.94943014923462	9.65047132475925	10.24838897371	15.96	10.34	25.03	0.586599929660057	0.604772018826165	0.622944107992274	0.580311147087045	0.598288418095352	0.616265689103659	0.579473902736297	0.597071143939465	0.615244065204006	0.390200212519241	19.9383377980455	0.199370307317971	27.9612854426522	0.490740301187977	0.498588065089825	0.483421650793001	0.474636306517151	0.48239929141615	0.46739671919971	0.472302601616237	0.480022525818665	0.465085447504926	0.000854793464595737	0.000847586567043953	0.000847415745944071
222	9.08397597558638	0.27	0.39023639685681	0.376426794232929	0.404045999480691	0.333548619465301	9.85937459261609	9.56256960315257	10.1561795820796	16.12	10.3	25.03	0.575444516322698	0.593305280812997	0.611166045303295	0.569100601829125	0.586764462604987	0.604428323380849	0.56751584991941	0.584839919077404	0.602428815001604	0.39023639685681	19.9179735303765	0.0915059544873945	27.8611854599668	0.490740301187977	0.498588065089825	0.483421650793001	0.474636306517151	0.48239929141615	0.46739671919971	0.472302601616237	0.480022525818665	0.465085447504926	0.000854793464595737	0.000847586567043953	0.000847415745944071
222	9.08397597558638	0.27	0.39025632957555	0.376560932993186	0.403951726157915	0.338813856533986	10.0091828074172	9.71140174219902	10.3069638726353	15.95	10.29	24.78	0.590440911122671	0.608545622278681	0.626650333434691	0.5841151228909	0.602025866172034	0.619936609453168	0.583190413534575	0.600697564575257	0.618612785675632	0.39025632957555	19.8730826477037	0.0604170988235504	27.8076645342032	0.490740301187977	0.498588065089825	0.483421650793001	0.474636306517151	0.48239929141615	0.46739671919971	0.472302601616237	0.480022525818665	0.465085447504926	0.000854793464595737	0.000847586567043953	0.000847415745944071
222	9.08397597558638	0.27	0.39067520241317	0.376979598516923	0.404370806309418	0.347050561010951	9.9144534145832	9.62483288355799	10.2040739456084	15.88	10.09	24.66	0.587691099711004	0.605375293341821	0.623059486972638	0.58147146177271	0.598968500482058	0.616465539191406	0.579994123917638	0.597168969152338	0.614380832420024	0.39067520241317	19.7443027461528	-0.0272321161942275	27.5958197447951	0.490740301187977	0.498588065089825	0.483421650793001	0.474636306517151	0.48239929141615	0.46739671919971	0.472302601616237	0.480022525818665	0.465085447504926	0.000854793464595737	0.000847586567043953	0.000847415745944071
222	9.08397597558638	0.27	0.390676199388674	0.376854019504057	0.404498379273292	0.340818525155803	10.0932651782086	9.7943212397283	10.3922091166889	15.96	10.33	24.78	0.595168685914758	0.613334525759362	0.631500365603966	0.58878272355004	0.606753649965365	0.62472457638069	0.587838512933067	0.606277708152098	0.624389123468862	0.390676199388674	19.9231531381604	0.0289014787089301	27.7863617992836	0.490740301187977	0.498588065089825	0.483421650793001	0.474636306517151	0.48239929141615	0.46739671919971	0.472302601616237	0.480022525818665	0.465085447504926	0.000854793464595737	0.000847586567043953	0.000847415745944071
222	9.08397597558638	0.27	0.390791579690086	0.377189664045878	0.404393495334293	0.350171037422491	10.0665788498016	9.77452799078967	10.3586297088135	16.21	10.46	25.34	0.585293029276882	0.602780864202014	0.620268699127145	0.578753627532292	0.596046073186583	0.613338518840874	0.5777863935301	0.59472801834326	0.612029544679308	0.390791579690086	20.2070040184655	0.0526967654545122	27.9387781679447	0.490740301187977	0.498588065089825	0.483421650793001	0.474636306517151	0.48239929141615	0.46739671919971	0.472302601616237	0.480022525818665	0.465085447504926	0.000854793464595737	0.000847586567043953	0.000847415745944071
222	9.08397597558638	0.27	0.390814035852132	0.377240539020382	0.404387532683882	0.35520507418453	10.1494441756395	9.85821783575414	10.4406705155249	16.15	10.38	25.16	0.592281967377346	0.60977885296186	0.627275738546374	0.58572381390703	0.603026961935387	0.620330109963743	0.583902958354735	0.602084274729705	0.618715716545817	0.390814035852132	20.0182071675232	-0.042408279118572	27.7708879908496	0.490740301187977	0.498588065089825	0.483421650793001	0.474636306517151	0.48239929141615	0.46739671919971	0.472302601616237	0.480022525818665	0.465085447504926	0.000854793464595737	0.000847586567043953	0.000847415745944071
222	9.08397597558638	0.27	0.390864104420842	0.377075085730874	0.404653123110811	0.334076140879977	9.86844000905119	9.57171426277183	10.1651657553305	16.22	10.59	24.99	0.57253474893067	0.590283481914486	0.608032214898302	0.566119557443641	0.583669417746006	0.601219278048372	0.565981406325192	0.58353405946826	0.601324428230987	0.390864104420842	19.963712753859	0.104524020030514	27.9284702377068	0.490740301187977	0.498588065089825	0.483421650793001	0.474636306517151	0.48239929141615	0.46739671919971	0.472302601616237	0.480022525818665	0.465085447504926	0.000854793464595737	0.000847586567043953	0.000847415745944071
222	9.08397597558638	0.27	0.391123584351972	0.377484893187684	0.404762275516261	0.346769537724531	9.94630534935284	9.65557410941036	10.2370365892953	16.06	10.27	24.96	0.583399771149235	0.600966053270468	0.618532335391702	0.577039334824516	0.59441410295411	0.611788871083704	0.575236340345358	0.592424076431084	0.61046602113121	0.391123584351972	19.9029793373432	0.132150431752956	27.8600582623653	0.490740301187977	0.498588065089825	0.483421650793001	0.474636306517151	0.48239929141615	0.46739671919971	0.472302601616237	0.480022525818665	0.465085447504926	0.000854793464595737	0.000847586567043953	0.000847415745944071
222	9.08397597558638	0.27	0.391412630831677	0.377650816448337	0.405174445215016	0.336717466439889	9.93942368011417	9.64232903148181	10.2365183287465	15.87	10.34	24.74	0.589128345671159	0.607280275384933	0.625432205098706	0.582904762018629	0.600864933766828	0.618825105515026	0.582402129680828	0.600199205545304	0.618258998388849	0.391412630831677	19.8703166851536	-0.0624891212660341	27.6866182045481	0.490740301187977	0.498588065089825	0.483421650793001	0.474636306517151	0.48239929141615	0.46739671919971	0.472302601616237	0.480022525818665	0.465085447504926	0.000854793464595737	0.000847586567043953	0.000847415745944071
222	9.08397597558638	0.27	0.39151521768632	0.377838713381585	0.405191721991054	0.343338146488793	9.95668993933118	9.66343724173388	10.2499426369285	16.05	10.27	24.94	0.583978195849836	0.601699962648441	0.619421729447047	0.577614572484928	0.595143224797293	0.612671877109659	0.575742802639396	0.594313499808808	0.611873979047574	0.39151521768632	19.9101084294514	-0.0538749726166855	27.6660818265759	0.490740301187977	0.498588065089825	0.483421650793001	0.474636306517151	0.48239929141615	0.46739671919971	0.472302601616237	0.480022525818665	0.465085447504926	0.000854793464595737	0.000847586567043953	0.000847415745944071
222	9.08397597558638	0.27	0.391620695694281	0.377857290182205	0.405384101206356	0.33690142351138	9.8325866076592	9.53880637318174	10.1263668421367	15.94	10.12	24.92	0.580360421591209	0.598234609835123	0.616108798079038	0.574155190517968	0.591838267403882	0.609521344289796	0.571407697674019	0.58906824160691	0.60719820026343	0.391620695694281	19.8807037627663	0.00651464913711527	27.6929278783986	0.490740301187977	0.498588065089825	0.483421650793001	0.474636306517151	0.48239929141615	0.46739671919971	0.472302601616237	0.480022525818665	0.465085447504926	0.000854793464595737	0.000847586567043953	0.000847415745944071
222	9.08397597558638	0.27	0.391743371162425	0.377889823290689	0.405596919034162	0.337512301390825	9.97317658986904	9.6756027268478	10.2707504528903	16.08	10.55	24.84	0.583680770260923	0.601631914647598	0.619583059034273	0.57728927219036	0.595043845590705	0.612798418991051	0.578088970479445	0.595514400755391	0.613251163601292	0.391743371162425	19.9266416802846	-0.0147659804235566	27.8080408869315	0.490740301187977	0.498588065089825	0.483421650793001	0.474636306517151	0.48239929141615	0.46739671919971	0.472302601616237	0.480022525818665	0.465085447504926	0.000854793464595737	0.000847586567043953	0.000847415745944071
222	9.08397597558638	0.27	0.391765005245765	0.377949084434541	0.40558092605699	0.344054849298446	9.91932140921281	9.62763308078103	10.2110097376446	16.24	10.5	24.87	0.575393789744005	0.592826491147582	0.61025919255116	0.568932067172614	0.58616899781511	0.603405928457605	0.569284157977774	0.585723679262264	0.603640982223427	0.391765005245765	20.000844876451	-0.10193604599323	27.7313446924024	0.490740301187977	0.498588065089825	0.483421650793001	0.474636306517151	0.48239929141615	0.46739671919971	0.472302601616237	0.480022525818665	0.465085447504926	0.000854793464595737	0.000847586567043953	0.000847415745944071
222	9.08397597558638	0.27	0.391769244632441	0.378011117811631	0.405527371453252	0.342881403096666	9.94192152145679	9.64880694775788	10.2350360951557	16.19	10.48	24.61	0.578377474438931	0.595947612153896	0.613517749868861	0.571933674652374	0.589308060536292	0.606682446420211	0.571914008132578	0.58978751442904	0.607417440637801	0.391769244632441	19.8706243450694	-0.00620448631549441	27.7697395966723	0.490740301187977	0.498588065089825	0.483421650793001	0.474636306517151	0.48239929141615	0.46739671919971	0.472302601616237	0.480022525818665	0.465085447504926	0.000854793464595737	0.000847586567043953	0.000847415745944071
222	9.08397597558638	0.27	0.391784826692565	0.377901575295033	0.405668078090097	0.33920099493042	9.99127777806376	9.69428606405928	10.2882694920682	15.92	10.25	24.83	0.590418457242556	0.608506368867781	0.626594280493005	0.584123894093267	0.602018967062168	0.619914040031068	0.582810837996347	0.600407217653272	0.618535063779078	0.391784826692565	19.7809333269222	-0.0209322920880706	27.6893080727611	0.490740301187977	0.498588065089825	0.483421650793001	0.474636306517151	0.48239929141615	0.46739671919971	0.472302601616237	0.480022525818665	0.465085447504926	0.000854793464595737	0.000847586567043953	0.000847415745944071
222	9.08397597558638	0.27	0.391906228479125	0.378205742617799	0.40560671434045	0.345085992236876	10.0087542054386	9.71510713919869	10.3024012716785	16.06	10.22	24.7	0.586686948909478	0.604420042212525	0.622153135515572	0.580281327122585	0.597820805263369	0.615360283404152	0.579346498112822	0.596873307615805	0.614232107998203	0.391906228479125	19.9024105786992	-0.0830386756547901	27.6507267072037	0.490740301187977	0.498588065089825	0.483421650793001	0.474636306517151	0.48239929141615	0.46739671919971	0.472302601616237	0.480022525818665	0.465085447504926	0.000854793464595737	0.000847586567043953	0.000847415745944071
222	9.08397597558638	0.27	0.391974142302159	0.378274792023801	0.405673492580517	0.340971251742992	9.89960143264657	9.60649309277726	10.1927097725159	16.16	10.18	25	0.576863933410194	0.594464906857983	0.612065880305772	0.570467670033453	0.587873484007164	0.605279297980874	0.568052313448488	0.585173120502693	0.60304017774669	0.391974142302159	19.8323060985446	-0.0264401732782042	27.6971046683926	0.490740301187977	0.498588065089825	0.483421650793001	0.474636306517151	0.48239929141615	0.46739671919971	0.472302601616237	0.480022525818665	0.465085447504926	0.000854793464595737	0.000847586567043953	0.000847415745944071
222	9.08397597558638	0.27	0.391980380259489	0.37836627330629	0.405594487212688	0.348115659245421	10.1905602617105	9.89357238323655	10.4875481401845	16.06	10.29	24.88	0.597477407163295	0.615412642356016	0.633347877548738	0.590954367012932	0.608693791857236	0.62643321670154	0.590004199421696	0.607660797349653	0.62488492016433	0.391980380259489	20.0043370808157	0.24274873579661	28.0345236832689	0.490740301187977	0.498588065089825	0.483421650793001	0.474636306517151	0.48239929141615	0.46739671919971	0.472302601616237	0.480022525818665	0.465085447504926	0.000854793464595737	0.000847586567043953	0.000847415745944071
222	9.08397597558638	0.27	0.391982160772747	0.378369273927595	0.405595047617899	0.348258141405315	10.1822422297253	9.88558990180295	10.4788945576477	15.87	10.23	24.43	0.604119011515311	0.622247753743985	0.640376495972659	0.597740971198293	0.615678317614839	0.633615664031384	0.597296201931854	0.614871419385203	0.633159444956649	0.391982160772747	19.657024760846	0.244936833359048	27.8900968507159	0.490740301187977	0.498588065089825	0.483421650793001	0.474636306517151	0.48239929141615	0.46739671919971	0.472302601616237	0.480022525818665	0.465085447504926	0.000854793464595737	0.000847586567043953	0.000847415745944071
222	9.08397597558638	0.27	0.392000560039141	0.378219046067559	0.405782074010722	0.338707149556895	9.93901460863422	9.64325066491175	10.2347785523567	16	10.46	24.8	0.584489076180545	0.602415686225318	0.62034229627009	0.578172292463987	0.595905163184898	0.613638033905809	0.578285658405637	0.59603415484709	0.613629084650933	0.392000560039141	19.9537840209856	-0.0593141481863905	27.7311678977479	0.490740301187977	0.498588065089825	0.483421650793001	0.474636306517151	0.48239929141615	0.46739671919971	0.472302601616237	0.480022525818665	0.465085447504926	0.000854793464595737	0.000847586567043953	0.000847415745944071
222	9.08397597558638	0.27	0.392101224025993	0.378401036046862	0.405801412005124	0.347504061130932	10.1191889164215	9.82388321217632	10.4144946206666	15.92	10.31	24.46	0.598438054985549	0.616427089205292	0.634416123425035	0.592061848385369	0.60985921398082	0.627656579576272	0.591421946382646	0.609327793211989	0.627120471258331	0.392101224025993	19.7908446663172	0.150524076545779	27.8653606747366	0.490740301187977	0.498588065089825	0.483421650793001	0.474636306517151	0.48239929141615	0.46739671919971	0.472302601616237	0.480022525818665	0.465085447504926	0.000854793464595737	0.000847586567043953	0.000847415745944071
222	9.08397597558638	0.27	0.392137980681022	0.378503470605122	0.405772490756922	0.338354514379349	9.96848365899498	9.67160911605398	10.265358201936	16.14	10.3	25.16	0.581341069482408	0.59918560416371	0.617030138845012	0.574912183083078	0.592559380104377	0.610206577125677	0.573218729349404	0.590920758887437	0.608600172782804	0.392137980681022	20.0191087086706	0.116133545778552	27.9166192916325	0.490740301187977	0.498588065089825	0.483421650793001	0.474636306517151	0.48239929141615	0.46739671919971	0.472302601616237	0.480022525818665	0.465085447504926	0.000854793464595737	0.000847586567043953	0.000847415745944071
222	9.08397597558638	0.27	0.392291742234544	0.378434809720144	0.406148674748945	0.339623455100962	9.92368569052109	9.62898093065246	10.2183904503897	16.18	10.33	25.1	0.577413777849416	0.595086114098857	0.612758450348298	0.570987444490103	0.588463096267622	0.605938748045141	0.569225288658703	0.586814341634666	0.60398867800327	0.392291742234544	19.9922084865967	0.0577613183775191	27.8534482113729	0.490740301187977	0.498588065089825	0.483421650793001	0.474636306517151	0.48239929141615	0.46739671919971	0.472302601616237	0.480022525818665	0.465085447504926	0.000854793464595737	0.000847586567043953	0.000847415745944071
222	9.08397597558638	0.27	0.39233846029689	0.37847414609874	0.406202774495041	0.336015734484433	9.94499527044042	9.64726647826834	10.2427240626125	15.95	10.36	24.67	0.586763688535768	0.604872076509887	0.622980464484005	0.580484047109336	0.59839863613933	0.616313225169325	0.580221414804341	0.59783353040024	0.615578419017294	0.39233846029689	19.7665793365376	-0.0111675219455245	27.6947851513302	0.490740301187977	0.498588065089825	0.483421650793001	0.474636306517151	0.48239929141615	0.46739671919971	0.472302601616237	0.480022525818665	0.465085447504926	0.000854793464595737	0.000847586567043953	0.000847415745944071
222	9.08397597558638	0.27	0.39244103664748	0.378681063587606	0.406201009707353	0.338220681595805	9.95282379324571	9.65632700158129	10.2493205849101	15.84	10.32	24.66	0.591254142930621	0.609408556757795	0.62756297058497	0.585046982550767	0.603010805987033	0.620974629423299	0.584177185065754	0.602094985197542	0.620549430940697	0.39244103664748	19.8268370743686	0.130509180571611	27.8461392005851	0.490740301187977	0.498588065089825	0.483421650793001	0.474636306517151	0.48239929141615	0.46739671919971	0.472302601616237	0.480022525818665	0.465085447504926	0.000854793464595737	0.000847586567043953	0.000847415745944071
222	9.08397597558638	0.27	0.392482727515139	0.37856382911456	0.406401625915717	0.333298505865965	9.81274674467039	9.51717916923456	10.1083143201062	16.22	10.27	24.97	0.569423394500689	0.587107530641896	0.604791666783103	0.563047566956174	0.580533694017672	0.59801982107917	0.561330108968221	0.578798546995866	0.596407608739841	0.392482727515139	19.9520458330386	-0.14896817151229	27.6400060476868	0.490740301187977	0.498588065089825	0.483421650793001	0.474636306517151	0.48239929141615	0.46739671919971	0.472302601616237	0.480022525818665	0.465085447504926	0.000854793464595737	0.000847586567043953	0.000847415745944071
222	9.08397597558638	0.27	0.392515264115047	0.378603311050605	0.406427217179488	0.336732279775445	9.85502585225682	9.56046366821983	10.1495880362938	15.95	10.32	25.12	0.581484573086651	0.599400374221024	0.617316175355396	0.575261441287928	0.592985504933639	0.61070956857935	0.573588156077438	0.591329823439481	0.609111247176194	0.392515264115047	19.9470323439862	-0.0171118640492555	27.7654692396621	0.490740301187977	0.498588065089825	0.483421650793001	0.474636306517151	0.48239929141615	0.46739671919971	0.472302601616237	0.480022525818665	0.465085447504926	0.000854793464595737	0.000847586567043953	0.000847415745944071
222	9.08397597558638	0.27	0.392695861996878	0.378974869246367	0.40641685474739	0.341235857323182	9.85878749970311	9.56705936230736	10.1505156370989	15.82	10.29	24.77	0.586556145972826	0.604441990040737	0.622327834108649	0.580421835716064	0.598120626391951	0.615819417067839	0.579082182794911	0.596835859849437	0.614370581011467	0.392695861996878	19.7804897463983	0.0952474682984673	27.7855680213648	0.490740301187977	0.498588065089825	0.483421650793001	0.474636306517151	0.48239929141615	0.46739671919971	0.472302601616237	0.480022525818665	0.465085447504926	0.000854793464595737	0.000847586567043953	0.000847415745944071
222	9.08397597558638	0.27	0.392718892163336	0.378878826228457	0.406558958098215	0.342536243907885	10.0826089692831	9.78511872043421	10.3800992181319	15.91	10.43	24.48	0.596344223900406	0.614474468063641	0.632604712226875	0.589998475087238	0.607935793804446	0.625873112521654	0.590566364862046	0.607951393421127	0.626606659454123	0.392718892163336	19.6682953612648	0.0684228604147216	27.7535126126862	0.490740301187977	0.498588065089825	0.483421650793001	0.474636306517151	0.48239929141615	0.46739671919971	0.472302601616237	0.480022525818665	0.465085447504926	0.000854793464595737	0.000847586567043953	0.000847415745944071
222	9.08397597558638	0.27	0.392745137339699	0.378848435546472	0.406641839132926	0.330759111295921	9.84904575619769	9.55068159988622	10.1474099125092	16.06	10.4	24.9	0.576904230967965	0.59492677128041	0.612949311592855	0.570609849192207	0.58843575244913	0.606261655706054	0.569780542476702	0.587417968231838	0.605325648581532	0.392745137339699	19.8725873188281	-0.0317927487711394	27.7315581626695	0.490740301187977	0.498588065089825	0.483421650793001	0.474636306517151	0.48239929141615	0.46739671919971	0.472302601616237	0.480022525818665	0.465085447504926	0.000854793464595737	0.000847586567043953	0.000847415745944071
222	9.08397597558638	0.27	0.392783004250762	0.378871653773154	0.406694354728369	0.344017710796192	10.1147345822969	9.81727544422959	10.4121937203642	15.81	10.34	24.78	0.60214197273971	0.620386610289387	0.638631247839063	0.595852176697222	0.61390623618682	0.631960295676418	0.595395499782202	0.613106933412133	0.630821159506962	0.392783004250762	19.7593407356727	-0.216865210261974	27.4926267919919	0.490740301187977	0.498588065089825	0.483421650793001	0.474636306517151	0.48239929141615	0.46739671919971	0.472302601616237	0.480022525818665	0.465085447504926	0.000854793464595737	0.000847586567043953	0.000847415745944071
222	9.08397597558638	0.27	0.392805555274957	0.37909972292919	0.406511387620724	0.349074876997287	10.067278026502	9.77450204163227	10.3600540113717	15.75	10.21	24.48	0.601704011384762	0.619726871657632	0.637749731930501	0.595486042351966	0.613322655591512	0.631159268831059	0.594921811764492	0.613402639269059	0.630551642667518	0.392805555274957	19.6231169821577	0.0100293291714212	27.6307004655937	0.490740301187977	0.498588065089825	0.483421650793001	0.474636306517151	0.48239929141615	0.46739671919971	0.472302601616237	0.480022525818665	0.465085447504926	0.000854793464595737	0.000847586567043953	0.000847415745944071
222	9.08397597558638	0.27	0.392858688804454	0.379266513322297	0.406450864286612	0.351376095924909	10.0959349143233	9.80380631365864	10.3880635149879	16.17	10.4	25.19	0.588240144774974	0.605768211410527	0.623296278046081	0.581703589126386	0.599036882957001	0.616370176787615	0.579666531189203	0.597945332333093	0.614424101423514	0.392858688804454	19.9711998287582	0.192812068049401	27.9817773648581	0.490740301187977	0.498588065089825	0.483421650793001	0.474636306517151	0.48239929141615	0.46739671919971	0.472302601616237	0.480022525818665	0.465085447504926	0.000854793464595737	0.000847586567043953	0.000847415745944071
222	9.08397597558638	0.27	0.392870005881661	0.37909513297517	0.406644878788151	0.336797316188433	9.80476675820547	9.51174945891414	10.0977840574968	15.99	10.27	25.35	0.577065318089378	0.594842291899676	0.612619265709974	0.570845335844601	0.588430697963814	0.606016060083026	0.56841568695062	0.586084636691305	0.603272300972238	0.392870005881661	19.963732172938	0.148034751453259	27.9207007387695	0.490740301187977	0.498588065089825	0.483421650793001	0.474636306517151	0.48239929141615	0.46739671919971	0.472302601616237	0.480022525818665	0.465085447504926	0.000854793464595737	0.000847586567043953	0.000847415745944071
222	9.08397597558638	0.27	0.392952147539055	0.379097764910277	0.406806530167834	0.332607413867525	9.79260485722322	9.49718470018797	10.0880250142585	15.79	10.29	24.42	0.583238554134075	0.601380817414254	0.619523080694434	0.57716860537358	0.595122056361208	0.613075507348837	0.576878854789755	0.594415355831764	0.612760958392585	0.392952147539055	19.6697831846144	0.0896368656322116	27.7328632422719	0.490740301187977	0.498588065089825	0.483421650793001	0.474636306517151	0.48239929141615	0.46739671919971	0.472302601616237	0.480022525818665	0.465085447504926	0.000854793464595737	0.000847586567043953	0.000847415745944071
222	9.08397597558638	0.27	0.392984198852205	0.379069722006162	0.406898675698247	0.340781755765296	10.0253513488368	9.72839459250231	10.3223081051714	15.84	10.18	24.75	0.595407528377391	0.613582190871074	0.631756853364758	0.589148833036685	0.607132450456118	0.625116067875552	0.587486666876711	0.605749913659011	0.623645684196538	0.392984198852205	19.7509554686664	-0.0018783488393388	27.6896373960485	0.490740301187977	0.498588065089825	0.483421650793001	0.474636306517151	0.48239929141615	0.46739671919971	0.472302601616237	0.480022525818665	0.465085447504926	0.000854793464595737	0.000847586567043953	0.000847415745944071
222	9.08397597558638	0.27	0.393024005142527	0.379180703935217	0.406867306349838	0.340311985796458	9.96510215561111	9.66962113041883	10.2605831808034	16.19	10.5	24.79	0.579573547314264	0.597283960537799	0.614994373761334	0.573114877757742	0.590627929132638	0.608140980507534	0.572786933182121	0.591136149717651	0.608338297977796	0.393024005142527	19.9029545835344	-0.1812011045931	27.6092876733559	0.490740301187977	0.498588065089825	0.483421650793001	0.474636306517151	0.48239929141615	0.46739671919971	0.472302601616237	0.480022525818665	0.465085447504926	0.000854793464595737	0.000847586567043953	0.000847415745944071
222	9.08397597558638	0.27	0.393169474758754	0.379516050619143	0.406822898898366	0.34128417072861	9.92110523822416	9.62756462207415	10.2146458543742	15.92	10.25	24.63	0.586560816075243	0.604444822064193	0.622328828053143	0.580313649756933	0.598007182129528	0.615700714502122	0.579155555859025	0.597199782109288	0.615005876629912	0.393169474758754	19.8059562009681	-0.00313872442099211	27.7214862733445	0.490740301187977	0.498588065089825	0.483421650793001	0.474636306517151	0.48239929141615	0.46739671919971	0.472302601616237	0.480022525818665	0.465085447504926	0.000854793464595737	0.000847586567043953	0.000847415745944071
222	9.08397597558638	0.27	0.393275727200747	0.379360357683126	0.407191096718367	0.330818097769976	9.96001916863161	9.65833341259319	10.26170492467	15.84	10.27	24.77	0.591145142722176	0.609610033267169	0.628074923812161	0.584932034223146	0.603202853363187	0.621473672503228	0.583892960587571	0.603097092508617	0.620418933823076	0.393275727200747	19.8904852757232	-0.115453425314681	27.606093744241	0.490740301187977	0.498588065089825	0.483421650793001	0.474636306517151	0.48239929141615	0.46739671919971	0.472302601616237	0.480022525818665	0.465085447504926	0.000854793464595737	0.000847586567043953	0.000847415745944071
222	9.08397597558638	0.27	0.393349409243702	0.379476502156957	0.407222316330447	0.341334477649392	10.0537240277726	9.75629283398423	10.3511552215609	16.11	10.43	24.83	0.587386989207406	0.605294120162633	0.623201251117859	0.580919981439667	0.59862995863236	0.616339935825053	0.580230218606797	0.598521971232552	0.616188974360793	0.393349409243702	19.8390618336757	-0.133473269532055	27.6417914734067	0.490740301187977	0.498588065089825	0.483421650793001	0.474636306517151	0.48239929141615	0.46739671919971	0.472302601616237	0.480022525818665	0.465085447504926	0.000854793464595737	0.000847586567043953	0.000847415745944071
222	9.08397597558638	0.27	0.393418672076804	0.379791000983215	0.407046343170393	0.345545981469731	9.99645494127121	9.7034669456813	10.2894429368611	15.98	10.2	24.95	0.589090344221358	0.606877430026973	0.624664515832589	0.582752692369705	0.600348418126056	0.617944143882407	0.580878170921046	0.598546163522787	0.61601385145304	0.393418672076804	19.8730725639599	-0.0151012099794873	27.7146770374233	0.490740301187977	0.498588065089825	0.483421650793001	0.474636306517151	0.48239929141615	0.46739671919971	0.472302601616237	0.480022525818665	0.465085447504926	0.000854793464595737	0.000847586567043953	0.000847415745944071
222	9.08397597558638	0.27	0.393436379631995	0.3795359960398	0.407336763224191	0.335645757691862	9.96079289028331	9.66234373564149	10.2592420449251	16.06	10.31	24.62	0.583740484727846	0.60177098115436	0.619801477580874	0.577374272202899	0.595208129925768	0.613041987648638	0.576780102315901	0.595488093464602	0.612250663194791	0.393436379631995	19.7609753250088	-0.080711906801821	27.6232945014965	0.490740301187977	0.498588065089825	0.483421650793001	0.474636306517151	0.48239929141615	0.46739671919971	0.472302601616237	0.480022525818665	0.465085447504926	0.000854793464595737	0.000847586567043953	0.000847415745944071
222	9.08397597558638	0.27	0.393458261498018	0.379708360645078	0.407208162350959	0.333564141629742	9.89260851987641	9.59481345889746	10.1904035808554	16	10.29	24.78	0.581669608925093	0.599722939237505	0.617776269549916	0.575386820723009	0.593245151590796	0.611103482458584	0.574654287233759	0.592259317636521	0.609657597721528	0.393458261498018	19.8961050236799	0.188274278440979	27.9366391792215	0.490740301187977	0.498588065089825	0.483421650793001	0.474636306517151	0.48239929141615	0.46739671919971	0.472302601616237	0.480022525818665	0.465085447504926	0.000854793464595737	0.000847586567043953	0.000847415745944071
222	9.08397597558638	0.27	0.393466651285646	0.379527483708295	0.407405818862997	0.339449572060225	10.0428921259404	9.74453162883879	10.3412526230419	16.09	10.39	24.86	0.5876085541702	0.60560009927479	0.62359164437938	0.581167107329924	0.598961426610378	0.616755745890832	0.580738229346932	0.59794719183994	0.616158738338037	0.393466651285646	19.88816169034	0.035452865465872	27.8070877920831	0.490740301187977	0.498588065089825	0.483421650793001	0.474636306517151	0.48239929141615	0.46739671919971	0.472302601616237	0.480022525818665	0.465085447504926	0.000854793464595737	0.000847586567043953	0.000847415745944071
222	9.08397597558638	0.27	0.393483225982485	0.379623711848394	0.407342740116575	0.339479474747174	10.1334219928732	9.83239205114713	10.4344519345993	15.96	10.36	24.65	0.597507991479594	0.615801382845633	0.634094774211672	0.591097714562565	0.609194847960375	0.627291981358186	0.590546977967229	0.608654870217373	0.626873918823501	0.393483225982485	19.7600036234208	-0.0662217094966601	27.6680570394942	0.490740301187977	0.498588065089825	0.483421650793001	0.474636306517151	0.48239929141615	0.46739671919971	0.472302601616237	0.480022525818665	0.465085447504926	0.000854793464595737	0.000847586567043953	0.000847415745944071
222	9.08397597558638	0.27	0.393614884835236	0.379744721933003	0.40748504773747	0.342468829168713	10.0063998636131	9.71111399071996	10.3016857365062	16.14	10.35	25.11	0.583924646942836	0.601680045472921	0.619435444003007	0.577473466388038	0.595032703851213	0.612591941314387	0.576192080942346	0.593751859458522	0.610537374002432	0.393614884835236	19.955117301921	-0.165589914204347	27.6472872618295	0.490740301187977	0.498588065089825	0.483421650793001	0.474636306517151	0.48239929141615	0.46739671919971	0.472302601616237	0.480022525818665	0.465085447504926	0.000854793464595737	0.000847586567043953	0.000847415745944071
222	9.08397597558638	0.27	0.393651615515871	0.379718330744323	0.407584900287419	0.331003304534316	9.90995142869929	9.60990772666679	10.2099951307318	16.04	10.49	24.43	0.581307172637809	0.599456936512471	0.617606700387133	0.574989693846464	0.592942211318977	0.610894728791491	0.575689355263068	0.594099174356998	0.611290098737283	0.393651615515871	19.7312842238494	0.0909482198999108	27.8456734820591	0.490740301187977	0.498588065089825	0.483421650793001	0.474636306517151	0.48239929141615	0.46739671919971	0.472302601616237	0.480022525818665	0.465085447504926	0.000854793464595737	0.000847586567043953	0.000847415745944071
222	9.08397597558638	0.27	0.39367054827272	0.37982039711657	0.407520699428869	0.336972820687368	9.95568669726752	9.65827597744422	10.2530974170908	16.1	10.29	24.82	0.581840410877141	0.599757229140088	0.617674047403034	0.575445139952432	0.59316502636816	0.610884912783888	0.574065817301547	0.592364037802358	0.609969874051991	0.39367054827272	19.8828290298898	0.0150809318088135	27.750614686239	0.490740301187977	0.498588065089825	0.483421650793001	0.474636306517151	0.48239929141615	0.46739671919971	0.472302601616237	0.480022525818665	0.465085447504926	0.000854793464595737	0.000847586567043953	0.000847415745944071
222	9.08397597558638	0.27	0.393751888293552	0.379847629202285	0.407656147384818	0.334412177667631	9.86027081328357	9.56401447363826	10.1565271529289	16.15	10.47	25.08	0.574509001780971	0.592305078358442	0.610101154935914	0.568144726234224	0.585743662062571	0.603342597890917	0.567120578144379	0.584940393799624	0.602399071250444	0.393751888293552	20.0222247888167	0.0291953421093211	27.8798025281331	0.490740301187977	0.498588065089825	0.483421650793001	0.474636306517151	0.48239929141615	0.46739671919971	0.472302601616237	0.480022525818665	0.465085447504926	0.000854793464595737	0.000847586567043953	0.000847415745944071
222	9.08397597558638	0.27	0.393752429392574	0.37983702718499	0.407667831600158	0.344037603143105	10.0445631747346	9.7491806910863	10.339945658383	15.68	10.36	25.08	0.60277835797803	0.621041448396674	0.639304538815319	0.596630679575674	0.614707506494575	0.632784333413475	0.595003264607388	0.612519823942725	0.631286964587527	0.393752429392574	19.8052491056346	0.0599792631025147	27.7941049436676	0.490740301187977	0.498588065089825	0.483421650793001	0.474636306517151	0.48239929141615	0.46739671919971	0.472302601616237	0.480022525818665	0.465085447504926	0.000854793464595737	0.000847586567043953	0.000847415745944071
222	9.08397597558638	0.27	0.393840892008003	0.380010045256051	0.407671738759955	0.340900928692739	9.93373501305216	9.63957001466711	10.2279000114372	16.05	10.33	24.82	0.582649903841606	0.600430282817206	0.618210661792806	0.576304198358517	0.593890929231521	0.611477660104524	0.575916188734149	0.593016769830169	0.610245926951962	0.393840892008003	19.8692662716455	-0.00747677542765897	27.7589151277392	0.490740301187977	0.498588065089825	0.483421650793001	0.474636306517151	0.48239929141615	0.46739671919971	0.472302601616237	0.480022525818665	0.465085447504926	0.000854793464595737	0.000847586567043953	0.000847415745944071
222	9.08397597558638	0.27	0.394049251240309	0.380121020592463	0.407977481888154	0.329881038816525	9.75936078324369	9.46312615922274	10.0555954072646	15.93	10.4	24.54	0.57622745547679	0.594265735929953	0.612304016383115	0.570080762416014	0.587926626190248	0.605772489964483	0.570295757966293	0.58766336263744	0.606256971888693	0.394049251240309	19.8509554478378	-0.0950948669833625	27.6636852125933	0.490740301187977	0.498588065089825	0.483421650793001	0.474636306517151	0.48239929141615	0.46739671919971	0.472302601616237	0.480022525818665	0.465085447504926	0.000854793464595737	0.000847586567043953	0.000847415745944071
222	9.08397597558638	0.27	0.394050168536527	0.380134625086442	0.407965711986612	0.350257770892482	10.1815658874965	9.88623531911093	10.4768964558822	15.97	10.36	24.67	0.600411549789397	0.618347586970488	0.636283624151579	0.593958941830352	0.611702220866952	0.629445499903552	0.59371193915143	0.611114431546708	0.629427462731485	0.394050168536527	19.8353649719976	-0.0677495712137474	27.6660118725499	0.490740301187977	0.498588065089825	0.483421650793001	0.474636306517151	0.48239929141615	0.46739671919971	0.472302601616237	0.480022525818665	0.465085447504926	0.000854793464595737	0.000847586567043953	0.000847415745944071
222	9.08397597558638	0.27	0.394088278253445	0.380180579230064	0.407995977276825	0.328538023528121	9.81753031902671	9.5186224755911	10.1164381624623	15.82	10.36	25.02	0.583410174192408	0.601730669353702	0.620051164514996	0.577303363913844	0.595432090413726	0.613560816913607	0.575811475833351	0.595207095404864	0.612368740950532	0.394088278253445	19.7332623258142	-0.0398093920175976	27.6966241239865	0.490740301187977	0.498588065089825	0.483421650793001	0.474636306517151	0.48239929141615	0.46739671919971	0.472302601616237	0.480022525818665	0.465085447504926	0.000854793464595737	0.000847586567043953	0.000847415745944071
222	9.08397597558638	0.27	0.394095282793869	0.380155891442186	0.408034674145551	0.342054534344449	10.0930553050187	9.79493806351006	10.3911725465274	16.17	10.22	25.07	0.587926250725528	0.605820284454008	0.623714318182487	0.581399724029697	0.599095117386734	0.616790510743771	0.579002000813919	0.597043027740476	0.614476196681934	0.394095282793869	19.9250151633243	0.0790574450601714	27.8494547634552	0.490740301187977	0.498588065089825	0.483421650793001	0.474636306517151	0.48239929141615	0.46739671919971	0.472302601616237	0.480022525818665	0.465085447504926	0.000854793464595737	0.000847586567043953	0.000847415745944071
222	9.08397597558638	0.27	0.394197554348904	0.380372454628566	0.408022654069241	0.340052824965003	9.98899188360088	9.69263144989964	10.2853523173021	15.84	10.35	24.79	0.593454170962305	0.611599535964296	0.629744900966286	0.587223213789154	0.60517806198673	0.623132910184305	0.586794643991934	0.604094939765846	0.622598725811752	0.394197554348904	19.8247944112324	0.146384476373454	27.8830206923171	0.490740301187977	0.498588065089825	0.483421650793001	0.474636306517151	0.48239929141615	0.46739671919971	0.472302601616237	0.480022525818665	0.465085447504926	0.000854793464595737	0.000847586567043953	0.000847415745944071
222	9.08397597558638	0.27	0.394222786047114	0.380439084813396	0.408006487280832	0.345583108970997	10.0008886688273	9.70779478420205	10.2939825534525	15.89	10.25	24.77	0.592655637627768	0.610548861262867	0.628442084897965	0.586380374498193	0.604084137881136	0.621787901264079	0.585495387449416	0.602422381237035	0.619971852178258	0.394222786047114	19.8174918710068	-0.049871887448094	27.6060400617747	0.490740301187977	0.498588065089825	0.483421650793001	0.474636306517151	0.48239929141615	0.46739671919971	0.472302601616237	0.480022525818665	0.465085447504926	0.000854793464595737	0.000847586567043953	0.000847415745944071
222	9.08397597558638	0.27	0.394316741929534	0.380496219077484	0.408137264781584	0.337291956251853	9.96250182143516	9.66509994076239	10.2599037021079	15.83	10.23	24.77	0.592042634660752	0.61026020034199	0.628477766023228	0.585834891054748	0.60386144012628	0.621887989197811	0.584082172339549	0.602632006457681	0.620144666551818	0.394316741929534	19.834353068373	0.0585836272631086	27.7495720921722	0.490740301187977	0.498588065089825	0.483421650793001	0.474636306517151	0.48239929141615	0.46739671919971	0.472302601616237	0.480022525818665	0.465085447504926	0.000854793464595737	0.000847586567043953	0.000847415745944071
222	9.08397597558638	0.27	0.394341822464488	0.380486399415984	0.408197245512993	0.342539268867576	9.93123410983488	9.63821218726106	10.2242560324087	15.81	10.18	24.71	0.590979319837054	0.608946334168706	0.626913348500357	0.584800614480734	0.602579783173864	0.620358951866994	0.58341136112339	0.600665197654171	0.619255015915227	0.394341822464488	19.6660684770883	-0.154266368357897	27.469090787947	0.490740301187977	0.498588065089825	0.483421650793001	0.474636306517151	0.48239929141615	0.46739671919971	0.472302601616237	0.480022525818665	0.465085447504926	0.000854793464595737	0.000847586567043953	0.000847415745944071
222	9.08397597558638	0.27	0.394362498937775	0.380560305125122	0.408164692750427	0.330748582875533	9.60044644831416	9.30960637127488	9.89128652535344	15.98	10.28	24.71	0.565099165622052	0.582753347583114	0.600407529544176	0.55901718770219	0.576481363463611	0.593945539225032	0.558129100742864	0.576006532616375	0.593369831331105	0.394362498937775	19.7132311540546	0.0161487069291447	27.6928568204457	0.490740301187977	0.498588065089825	0.483421650793001	0.474636306517151	0.48239929141615	0.46739671919971	0.472302601616237	0.480022525818665	0.465085447504926	0.000854793464595737	0.000847586567043953	0.000847415745944071
222	9.08397597558638	0.27	0.394370990664361	0.380503959146839	0.408238022181884	0.3383178029327	9.95124541522484	9.65485994880023	10.2476308816495	16.11	10.28	25.03	0.581433826359706	0.599282716632018	0.617131606904329	0.575036984761744	0.59268950440924	0.610342024056735	0.573851972372139	0.591532765577753	0.608419232158593	0.394370990664361	20.010378488145	-0.0320234371189607	27.76726555839	0.490740301187977	0.498588065089825	0.483421650793001	0.474636306517151	0.48239929141615	0.46739671919971	0.472302601616237	0.480022525818665	0.465085447504926	0.000854793464595737	0.000847586567043953	0.000847415745944071
222	9.08397597558638	0.27	0.394500214671301	0.380692449501923	0.40830797984068	0.342498883770796	9.86993092510178	9.57869164548824	10.1611702047153	16.01	10.35	25.21	0.58038786127237	0.598034503305474	0.615681145338577	0.574109703435242	0.591565458629782	0.609021213824322	0.572233379914759	0.589525553971774	0.607566055286126	0.394500214671301	19.9395143416893	0.0631110937821427	27.8324295800912	0.490740301187977	0.498588065089825	0.483421650793001	0.474636306517151	0.48239929141615	0.46739671919971	0.472302601616237	0.480022525818665	0.465085447504926	0.000854793464595737	0.000847586567043953	0.000847415745944071
222	9.08397597558638	0.27	0.394534611857729	0.380581905173024	0.408487318542434	0.33438879745022	9.91105360564571	9.61325583338189	10.2088513779095	15.93	10.31	24.4	0.58513774186282	0.60326403736711	0.621390332871401	0.578888963984864	0.596821685931592	0.61475440787832	0.578934419972733	0.597089113688244	0.615167166936288	0.394534611857729	19.7270752316779	0.0149147004868911	27.7138027563379	0.490740301187977	0.498588065089825	0.483421650793001	0.474636306517151	0.48239929141615	0.46739671919971	0.472302601616237	0.480022525818665	0.465085447504926	0.000854793464595737	0.000847586567043953	0.000847415745944071
222	9.08397597558638	0.27	0.394559792325393	0.380916045831331	0.408203538819455	0.344481649091152	10.0300011787894	9.73533687130678	10.324665486272	15.88	10.34	24.85	0.594366334563119	0.612356317516993	0.630346300470867	0.588073850881405	0.605873376086263	0.623672901291122	0.587366007589171	0.604738478493155	0.621829019798369	0.394559792325393	19.8896641311875	0.0106035666636108	27.7623825482982	0.490740301187977	0.498588065089825	0.483421650793001	0.474636306517151	0.48239929141615	0.46739671919971	0.472302601616237	0.480022525818665	0.465085447504926	0.000854793464595737	0.000847586567043953	0.000847415745944071
222	9.08397597558638	0.27	0.394562622648851	0.380801714973358	0.408323530324344	0.341408532483625	10.0200380808791	9.7236522727442	10.3164238890141	16.01	10.36	24.93	0.589188432799608	0.607147434715848	0.625106436632088	0.582815597727778	0.600580349806622	0.618345101885467	0.581521600080151	0.59964566270357	0.616960362909976	0.394562622648851	19.9681584409667	0.0033489631176242	27.7924319107599	0.490740301187977	0.498588065089825	0.483421650793001	0.474636306517151	0.48239929141615	0.46739671919971	0.472302601616237	0.480022525818665	0.465085447504926	0.000854793464595737	0.000847586567043953	0.000847415745944071
222	9.08397597558638	0.27	0.394667487965465	0.380770181487095	0.408564794443834	0.330851036876495	9.78706438342061	9.4906394248665	10.0834893419747	16.18	10.49	25	0.569275115361861	0.587055514018129	0.604835912674397	0.562944068860436	0.580526727394803	0.598109385929171	0.562187302060895	0.579850054942479	0.597677082766317	0.394667487965465	19.9810561593814	0.166377541956643	28.0117497116328	0.490740301187977	0.498588065089825	0.483421650793001	0.474636306517151	0.48239929141615	0.46739671919971	0.472302601616237	0.480022525818665	0.465085447504926	0.000854793464595737	0.000847586567043953	0.000847415745944071
222	9.08397597558638	0.27	0.394669163357739	0.380674765499833	0.408663561215644	0.335244527896652	9.99662532295502	9.69683287082244	10.2964177750876	15.91	10.33	24.9	0.590949096272258	0.60921919342842	0.627489290584583	0.584660311773343	0.602735981516867	0.62081165126039	0.583293267328097	0.601746955267138	0.619594959316145	0.394669163357739	19.8805686601589	-0.206346229714892	27.5483872315944	0.490740301187977	0.498588065089825	0.483421650793001	0.474636306517151	0.48239929141615	0.46739671919971	0.472302601616237	0.480022525818665	0.465085447504926	0.000854793464595737	0.000847586567043953	0.000847415745944071
222	9.08397597558638	0.27	0.394707318268995	0.381026777769982	0.408387858768007	0.343400644145855	9.92791099424827	9.63554644142978	10.2202755470668	15.71	10.05	24.5	0.59467669177808	0.612720544933696	0.630764398089312	0.588578444624141	0.606437262990814	0.624296081357487	0.587098576939702	0.604795168726884	0.622284999246277	0.394707318268995	19.6317610128008	-0.185951065839189	27.4058739992757	0.490740301187977	0.498588065089825	0.483421650793001	0.474636306517151	0.48239929141615	0.46739671919971	0.472302601616237	0.480022525818665	0.465085447504926	0.000854793464595737	0.000847586567043953	0.000847415745944071
222	9.08397597558638	0.27	0.394756090868669	0.38084837236829	0.408663809369048	0.343576899847887	10.015353055385	9.72052868423354	10.3101774265365	16.2	10.31	25.16	0.58240840666149	0.6000728977427	0.617737388823911	0.57591167086976	0.593379115462394	0.610846560055029	0.573895449444685	0.591509956465504	0.609452592100357	0.394756090868669	20.0100558528395	-0.0291363447425541	27.7901582269897	0.490740301187977	0.498588065089825	0.483421650793001	0.474636306517151	0.48239929141615	0.46739671919971	0.472302601616237	0.480022525818665	0.465085447504926	0.000854793464595737	0.000847586567043953	0.000847415745944071
222	9.08397597558638	0.27	0.39480312985165	0.380959587559027	0.408646672144274	0.348880089072784	10.1195712744094	9.82514831263645	10.4139942361824	16.25	10.3	25.18	0.586618362781713	0.604197121931686	0.62177588108166	0.58001330013952	0.59739413025637	0.614774960373221	0.57859371119335	0.595341375279105	0.612548297682708	0.39480312985165	20.0065155691135	0.136909344998287	27.9633030799311	0.490740301187977	0.498588065089825	0.483421650793001	0.474636306517151	0.48239929141615	0.46739671919971	0.472302601616237	0.480022525818665	0.465085447504926	0.000854793464595737	0.000847586567043953	0.000847415745944071
222	9.08397597558638	0.27	0.394821181166813	0.381121995530145	0.408520366803481	0.343783680270988	9.91092299082211	9.61930644956048	10.2025395320837	15.88	10.18	24.51	0.587527131659397	0.605338460462599	0.623149789265801	0.581314524083168	0.598937512994809	0.616560501906451	0.580006442844548	0.597667286567505	0.615012747838534	0.394821181166813	19.7726807778506	-0.0483030240134809	27.6311728607834	0.490740301187977	0.498588065089825	0.483421650793001	0.474636306517151	0.48239929141615	0.46739671919971	0.472302601616237	0.480022525818665	0.465085447504926	0.000854793464595737	0.000847586567043953	0.000847415745944071
222	9.08397597558638	0.27	0.39483334341135	0.381072496375707	0.408594190446994	0.344709975485862	9.97574132783386	9.68281918683773	10.26866346883	16.17	10.4	25.22	0.581027066153484	0.598604146641131	0.616181227128778	0.574572049883485	0.59195385488891	0.609335659894336	0.573168559604649	0.590812549041616	0.607812603213463	0.39483334341135	19.8980893414544	-0.12909411248573	27.6522986058731	0.490740301187977	0.498588065089825	0.483421650793001	0.474636306517151	0.48239929141615	0.46739671919971	0.472302601616237	0.480022525818665	0.465085447504926	0.000854793464595737	0.000847586567043953	0.000847415745944071
222	9.08397597558638	0.27	0.394848134813729	0.380975153003256	0.408721116624203	0.334540166553027	9.84096841137594	9.5453770111847	10.1365598115672	16.05	10.4	24.88	0.57695205638379	0.594818513202612	0.612684970021433	0.570668271311162	0.58834013834836	0.606012005385557	0.570115019515355	0.587400273970891	0.605266550920265	0.394848134813729	19.9657181644834	-0.0119513792449254	27.7765432299905	0.490740301187977	0.498588065089825	0.483421650793001	0.474636306517151	0.48239929141615	0.46739671919971	0.472302601616237	0.480022525818665	0.465085447504926	0.000854793464595737	0.000847586567043953	0.000847415745944071
222	9.08397597558638	0.27	0.394851573055731	0.380912737024252	0.408790409087211	0.346037682396945	10.103903885809	9.80808830899245	10.3997194626255	15.73	10.22	24.74	0.604527049563239	0.62275980932579	0.64099256908834	0.598303187185063	0.616348232952652	0.63439327872024	0.596684032092192	0.614705126879268	0.633602642540348	0.394851573055731	19.6694608500607	0.0989322190571754	27.7391580363542	0.490740301187977	0.498588065089825	0.483421650793001	0.474636306517151	0.48239929141615	0.46739671919971	0.472302601616237	0.480022525818665	0.465085447504926	0.000854793464595737	0.000847586567043953	0.000847415745944071
222	9.08397597558638	0.27	0.394935799524243	0.381125891278013	0.408745707770473	0.333945503528347	9.82822266725749	9.53261939499887	10.1238259395161	16.04	10.42	24.96	0.576638705955389	0.594520075317603	0.612401444679818	0.570372166250631	0.588059212356486	0.605746258462342	0.569741915469563	0.586778298443769	0.605174987753248	0.394935799524243	19.9396933605403	0.0988399176825554	27.9135246714252	0.490740301187977	0.498588065089825	0.483421650793001	0.474636306517151	0.48239929141615	0.46739671919971	0.472302601616237	0.480022525818665	0.465085447504926	0.000854793464595737	0.000847586567043953	0.000847415745944071
222	9.08397597558638	0.27	0.394944799543811	0.380981262427336	0.408908336660287	0.337216459476179	9.83699443418208	9.54328961762294	10.1306992507412	15.81	10.32	24.59	0.585126314249204	0.603134194516522	0.621142074783839	0.579007799904931	0.596827376431599	0.614646952958267	0.578657968928909	0.596729286092312	0.614395506812184	0.394944799543811	19.584112488229	-0.00582541491073611	27.6380004285083	0.490740301187977	0.498588065089825	0.483421650793001	0.474636306517151	0.48239929141615	0.46739671919971	0.472302601616237	0.480022525818665	0.465085447504926	0.000854793464595737	0.000847586567043953	0.000847415745944071
222	9.08397597558638	0.27	0.394971742671395	0.380988621586131	0.408954863756659	0.332383048235022	9.85021159405706	9.55290333611635	10.1475198519978	15.72	10.18	24.93	0.589059359031675	0.60739223707884	0.625725115126005	0.583002782314077	0.601147165805227	0.619291549296378	0.581641130777615	0.599347698618689	0.617031807885824	0.394971742671395	19.6794231510986	-0.028991918619899	27.6096460423752	0.490740301187977	0.498588065089825	0.483421650793001	0.474636306517151	0.48239929141615	0.46739671919971	0.472302601616237	0.480022525818665	0.465085447504926	0.000854793464595737	0.000847586567043953	0.000847415745944071
222	9.08397597558638	0.27	0.395060884797066	0.381208144152307	0.408913625441826	0.346360073692701	10.0530298169376	9.75891323308622	10.3471464007889	15.81	10.2	24.83	0.598486649942972	0.616523991269573	0.634561332596173	0.592232716461059	0.610081575165938	0.627930433870816	0.590656598483708	0.608372487904498	0.626278516990545	0.395060884797066	19.7826216808618	-0.00422121778957293	27.6830750026398	0.490740301187977	0.498588065089825	0.483421650793001	0.474636306517151	0.48239929141615	0.46739671919971	0.472302601616237	0.480022525818665	0.465085447504926	0.000854793464595737	0.000847586567043953	0.000847415745944071
222	9.08397597558638	0.27	0.395099223821745	0.381103987941153	0.409094459702337	0.32965222376755	9.81865061830684	9.5204620045013	10.1168392321124	16.04	10.38	24.32	0.575789398105884	0.593823590394445	0.611857782683007	0.569528647132066	0.587366747607711	0.605204848083356	0.570142835692415	0.588059514401671	0.605454844111786	0.395099223821745	19.6454255341721	-0.0492776502085551	27.6455362927361	0.490740301187977	0.498588065089825	0.483421650793001	0.474636306517151	0.48239929141615	0.46739671919971	0.472302601616237	0.480022525818665	0.465085447504926	0.000854793464595737	0.000847586567043953	0.000847415745944071
222	9.08397597558638	0.27	0.395116724683643	0.381260296280084	0.408973153087203	0.339832387388993	9.97076118878021	9.67479629054984	10.2667260870106	16.24	10.56	25.15	0.578151967016737	0.595838405360347	0.613524843703957	0.571657463973349	0.589145226822968	0.606632989672586	0.570963040010613	0.588945137734877	0.606420215142764	0.395116724683643	20.043529983553	-0.146981503363878	27.7084907480482	0.490740301187977	0.498588065089825	0.483421650793001	0.474636306517151	0.48239929141615	0.46739671919971	0.472302601616237	0.480022525818665	0.465085447504926	0.000854793464595737	0.000847586567043953	0.000847415745944071
222	9.08397597558638	0.27	0.395142099068238	0.381460742974915	0.408823455161561	0.339527150591745	9.95321453553312	9.6575693825018	10.2488596885644	16.04	10.35	25.1	0.584136599285647	0.602018650912415	0.619900702539184	0.577786750172074	0.595474415195076	0.613162080218077	0.576512543814757	0.593586981654548	0.611616539579729	0.395142099068238	20.0360246855631	-0.0100803680203315	27.8117993843156	0.490740301187977	0.498588065089825	0.483421650793001	0.474636306517151	0.48239929141615	0.46739671919971	0.472302601616237	0.480022525818665	0.465085447504926	0.000854793464595737	0.000847586567043953	0.000847415745944071
222	9.08397597558638	0.27	0.395247851184706	0.38143919115122	0.409056511218192	0.339179059404813	9.90870144148366	9.61414990437748	10.2032529785898	15.68	10.32	24.49	0.594521813540957	0.61273635312723	0.630950892713502	0.588461194281676	0.606490052893926	0.624518911506176	0.588164580717024	0.605950209462153	0.624444429581911	0.395247851184706	19.6865137894318	0.0912440160811224	27.7183665451004	0.490740301187977	0.498588065089825	0.483421650793001	0.474636306517151	0.48239929141615	0.46739671919971	0.472302601616237	0.480022525818665	0.465085447504926	0.000854793464595737	0.000847586567043953	0.000847415745944071
222	9.08397597558638	0.27	0.395374396371694	0.381496944598169	0.40925184814522	0.332350842825182	9.82515521249377	9.52858170872433	10.1217287162632	16.04	10.27	24.94	0.576436715356295	0.594378090221983	0.612319465087671	0.570173647687676	0.587920086939691	0.605666526191705	0.568561273521807	0.586361593062125	0.604252035391766	0.395374396371694	19.9603799113986	-0.10461681051847	27.6359817574601	0.490740301187977	0.498588065089825	0.483421650793001	0.474636306517151	0.48239929141615	0.46739671919971	0.472302601616237	0.480022525818665	0.465085447504926	0.000854793464595737	0.000847586567043953	0.000847415745944071
222	9.08397597558638	0.27	0.395386027453681	0.381527498332624	0.409244556574739	0.344536442485669	9.99598995899281	9.7023604682364	10.2896194497492	16.12	10.28	25.14	0.584018739552779	0.601693317367991	0.619367895183203	0.577585171771098	0.59506504591212	0.612544920053142	0.575578785422513	0.593409813244523	0.610477730369739	0.395386027453681	19.9168733905803	-0.0853349600043769	27.6641272540377	0.490740301187977	0.498588065089825	0.483421650793001	0.474636306517151	0.48239929141615	0.46739671919971	0.472302601616237	0.480022525818665	0.465085447504926	0.000854793464595737	0.000847586567043953	0.000847415745944071
222	9.08397597558638	0.27	0.395407743392552	0.38152172856905	0.409293758216054	0.338583824340394	10.0078964664542	9.71000073887488	10.3057921940335	15.87	10.21	24.47	0.593231047027369	0.611430942076741	0.629630837126114	0.586963147805763	0.604970748286965	0.622978348768168	0.585539749649396	0.604188583715076	0.622253120043113	0.395407743392552	19.6281504628285	0.0369192074005444	27.6832840627571	0.490740301187977	0.498588065089825	0.483421650793001	0.474636306517151	0.48239929141615	0.46739671919971	0.472302601616237	0.480022525818665	0.465085447504926	0.000854793464595737	0.000847586567043953	0.000847415745944071
222	9.08397597558638	0.27	0.395480643699821	0.381539275007895	0.409422012391747	0.334643188926695	9.86651317285587	9.57022304843315	10.1628032972786	15.92	10.36	24.47	0.583121654880628	0.601174858740537	0.619228062600446	0.57691277314488	0.594773752609108	0.612634732073337	0.576762439555865	0.594911617101243	0.612467083720464	0.395480643699821	19.6971471796133	-0.0588430356777342	27.628922523595	0.490740301187977	0.498588065089825	0.483421650793001	0.474636306517151	0.48239929141615	0.46739671919971	0.472302601616237	0.480022525818665	0.465085447504926	0.000854793464595737	0.000847586567043953	0.000847415745944071
222	9.08397597558638	0.27	0.39555688427749	0.381718751570542	0.409395016984439	0.33996874920523	10.0348784191865	9.73710081352786	10.3326560248452	16.16	10.41	24.9	0.584743016966429	0.60262548309803	0.620507949229632	0.578260475167915	0.595944693811654	0.613628912455394	0.576769653349633	0.594953509455623	0.613273313420981	0.39555688427749	19.9893807196987	-0.0703926457998982	27.7368017532667	0.490740301187977	0.498588065089825	0.483421650793001	0.474636306517151	0.48239929141615	0.46739671919971	0.472302601616237	0.480022525818665	0.465085447504926	0.000854793464595737	0.000847586567043953	0.000847415745944071
222	9.08397597558638	0.27	0.395630235437257	0.381765699725944	0.409494771148569	0.338623432661415	10.0126437060179	9.71463302623833	10.3106543857974	16.11	10.43	24.92	0.585120040594986	0.603069459845244	0.621018879095501	0.578685248064795	0.596437270574385	0.614189293083975	0.577622672509484	0.594691002673451	0.613919282381025	0.395630235437257	19.9612159625435	-0.182180060180093	27.6283238481388	0.490740301187977	0.498588065089825	0.483421650793001	0.474636306517151	0.48239929141615	0.46739671919971	0.472302601616237	0.480022525818665	0.465085447504926	0.000854793464595737	0.000847586567043953	0.000847415745944071
222	9.08397597558638	0.27	0.395684848591874	0.381788353262324	0.409581343921424	0.336822275788058	9.87170656728217	9.57670524161934	10.166707892945	15.99	10.39	24.81	0.580890018502808	0.598783784803341	0.616677551103875	0.574625293369086	0.59232608075122	0.610026868133354	0.573872909061441	0.591975751891763	0.60942186738197	0.395684848591874	19.8998237853924	-0.0947241349405222	27.6781608480319	0.490740301187977	0.498588065089825	0.483421650793001	0.474636306517151	0.48239929141615	0.46739671919971	0.472302601616237	0.480022525818665	0.465085447504926	0.000854793464595737	0.000847586567043953	0.000847415745944071
222	9.08397597558638	0.27	0.395727124303714	0.381860751586473	0.409593497020955	0.332671676594184	9.98246280298502	9.68135865803639	10.2835669479337	15.95	10.37	24.69	0.588832869625707	0.607146416720579	0.625459963815452	0.582530950825601	0.600648499203882	0.618766047582162	0.582117270245326	0.600509462069859	0.619553680473532	0.395727124303714	19.8454570679953	-0.0342251021458216	27.71299418431	0.490740301187977	0.498588065089825	0.483421650793001	0.474636306517151	0.48239929141615	0.46739671919971	0.472302601616237	0.480022525818665	0.465085447504926	0.000854793464595737	0.000847586567043953	0.000847415745944071
222	9.08397597558638	0.27	0.395730910867134	0.381943227792328	0.40951859394194	0.341186564214942	9.97910466417401	9.68378388263403	10.274425445714	16.16	10.34	25.1	0.581570265591754	0.599306079137011	0.617041892682269	0.575123769987644	0.592662988468093	0.610202206948542	0.574078928293844	0.59090095840223	0.608851612120064	0.395730910867134	19.9744097567219	-0.0860886851011318	27.7247711549061	0.490740301187977	0.498588065089825	0.483421650793001	0.474636306517151	0.48239929141615	0.46739671919971	0.472302601616237	0.480022525818665	0.465085447504926	0.000854793464595737	0.000847586567043953	0.000847415745944071
222	9.08397597558638	0.27	0.395835496619472	0.382011877729254	0.409659115509691	0.349872667831763	10.1494582067893	9.85480970883159	10.444106704747	15.88	10.17	24.97	0.601994044482022	0.61999303646937	0.637992028456719	0.595630991137382	0.613439734488195	0.631248477839007	0.593663075116239	0.610867795540536	0.628666691043434	0.395835496619472	19.7238105883446	0.0637900977906085	27.7299595922091	0.490740301187977	0.498588065089825	0.483421650793001	0.474636306517151	0.48239929141615	0.46739671919971	0.472302601616237	0.480022525818665	0.465085447504926	0.000854793464595737	0.000847586567043953	0.000847415745944071
222	9.08397597558638	0.27	0.395874639563555	0.381847349516267	0.409901929610843	0.337548076854101	9.84413781177493	9.55043762925638	10.1378379942935	16.35	10.31	24.98	0.56684356490529	0.584275442368387	0.601707319831484	0.560361214305989	0.577593743045177	0.594826271784365	0.559204460598203	0.576130128019062	0.593563269285319	0.395874639563555	19.9325346524445	-0.112881890773752	27.7019436384784	0.490740301187977	0.498588065089825	0.483421650793001	0.474636306517151	0.48239929141615	0.46739671919971	0.472302601616237	0.480022525818665	0.465085447504926	0.000854793464595737	0.000847586567043953	0.000847415745944071
222	9.08397597558638	0.27	0.395879042769802	0.382188800441103	0.4095692850985	0.338898992439115	9.82981487023134	9.5374257037762	10.1222040366865	16.02	10.34	24.9	0.577558812774873	0.595265051868218	0.612971290961562	0.571301313637523	0.588815716378618	0.606330119119713	0.570546090132669	0.58785364298088	0.604919062565095	0.395879042769802	19.8906471694862	0.11894029685824	27.871640674513	0.490740301187977	0.498588065089825	0.483421650793001	0.474636306517151	0.48239929141615	0.46739671919971	0.472302601616237	0.480022525818665	0.465085447504926	0.000854793464595737	0.000847586567043953	0.000847415745944071
222	9.08397597558638	0.27	0.395895693949379	0.382033529389487	0.40975785850927	0.332697195018031	9.85018064455979	9.55308364309168	10.1472776460279	16	10.29	24.56	0.579069593164111	0.597078421119347	0.615087249074583	0.57281276215821	0.590627005223374	0.608441248288537	0.57178446120795	0.590249983863895	0.607834859235895	0.395895693949379	19.7788360419835	-0.00180605922724371	27.7287634345604	0.490740301187977	0.498588065089825	0.483421650793001	0.474636306517151	0.48239929141615	0.46739671919971	0.472302601616237	0.480022525818665	0.465085447504926	0.000854793464595737	0.000847586567043953	0.000847415745944071
222	9.08397597558638	0.27	0.395907324451146	0.381951437795087	0.409863211107206	0.329974261391205	9.87599758695827	9.57628577906851	10.175709394848	15.92	10.23	24.58	0.583456623991813	0.601717236053335	0.619977848114857	0.57724312714108	0.595309273580187	0.613375420019294	0.576801039605005	0.594662908511267	0.612835363180893	0.395907324451146	19.7590878601455	-0.12427474736037	27.563236923224	0.490740301187977	0.498588065089825	0.483421650793001	0.474636306517151	0.48239929141615	0.46739671919971	0.472302601616237	0.480022525818665	0.465085447504926	0.000854793464595737	0.000847586567043953	0.000847415745944071
222	9.08397597558638	0.27	0.396001744537867	0.382168938646802	0.409834550428933	0.331102127258884	9.86848004989582	9.56975863527627	10.1672014645154	16.18	10.32	25.1	0.57404478248586	0.591963674279749	0.609882566073638	0.567661406563906	0.585381040345328	0.603100674126749	0.566305964494777	0.584080306106073	0.601197512279023	0.396001744537867	19.9499203505342	-0.189524663162453	27.599705980409	0.490740301187977	0.498588065089825	0.483421650793001	0.474636306517151	0.48239929141615	0.46739671919971	0.472302601616237	0.480022525818665	0.465085447504926	0.000854793464595737	0.000847586567043953	0.000847415745944071
222	9.08397597558638	0.27	0.396129543871468	0.382173520563908	0.410085567179028	0.328499336398281	9.74558910032602	9.448845583684	10.042332616968	16.03	10.28	25.02	0.571713197284535	0.58966800278647	0.607622808288405	0.565504478832667	0.583264297875047	0.601024116917427	0.5637741173021	0.581504283678667	0.599518647188024	0.396129543871468	19.9605349510134	0.0465303528029047	27.8170041600109	0.490740301187977	0.498588065089825	0.483421650793001	0.474636306517151	0.48239929141615	0.46739671919971	0.472302601616237	0.480022525818665	0.465085447504926	0.000854793464595737	0.000847586567043953	0.000847415745944071
222	9.08397597558638	0.27	0.396131330653669	0.382169076909464	0.410093584397874	0.337084623156867	10.0527479186209	9.75251276861675	10.352983068625	16.06	10.48	24.71	0.589047240013076	0.607181303578102	0.625315367143129	0.582618907105254	0.600555071775847	0.61849123644644	0.583130658996748	0.600289010214319	0.618270837732512	0.396131330653669	19.8883291975016	0.0650328473418733	27.8496224540797	0.490740301187977	0.498588065089825	0.483421650793001	0.474636306517151	0.48239929141615	0.46739671919971	0.472302601616237	0.480022525818665	0.465085447504926	0.000854793464595737	0.000847586567043953	0.000847415745944071
222	9.08397597558638	0.27	0.39614784724153	0.382152994820466	0.410142699662593	0.338445713060315	10.0063643924998	9.708422400341	10.3043063846586	16.21	10.49	24.99	0.581263941274879	0.599102363367786	0.616940785460692	0.574767441573267	0.592406492441547	0.610045543309826	0.574516615651034	0.592089241735037	0.609717694289174	0.39614784724153	19.9246641871834	0.0433665600932505	27.8651312154354	0.490740301187977	0.498588065089825	0.483421650793001	0.474636306517151	0.48239929141615	0.46739671919971	0.472302601616237	0.480022525818665	0.465085447504926	0.000854793464595737	0.000847586567043953	0.000847415745944071
222	9.08397597558638	0.27	0.396154693568179	0.382319117398668	0.409990269737689	0.338523948889233	9.94646077634874	9.65035416407484	10.2425673886226	16.2	10.26	24.91	0.578056325317869	0.595793114795562	0.613529904273255	0.571603723215805	0.589142524296771	0.606681325377737	0.570230495814117	0.587679196494272	0.605249291546414	0.396154693568179	19.9690842936897	0.109893503829147	27.909379393121	0.490740301187977	0.498588065089825	0.483421650793001	0.474636306517151	0.48239929141615	0.46739671919971	0.472302601616237	0.480022525818665	0.465085447504926	0.000854793464595737	0.000847586567043953	0.000847415745944071
222	9.08397597558638	0.27	0.396201110961836	0.382259351181813	0.410142870741859	0.333777758856142	9.82971107888743	9.53395152177359	10.1254706360013	16.17	10.36	24.89	0.571969046663954	0.589712509229063	0.607455971794172	0.56561091492514	0.583157137319387	0.600703359713635	0.564447079947686	0.582371638375329	0.599255080330098	0.396201110961836	19.8780893959607	-0.0688990062825508	27.7109839202593	0.490740301187977	0.498588065089825	0.483421650793001	0.474636306517151	0.48239929141615	0.46739671919971	0.472302601616237	0.480022525818665	0.465085447504926	0.000854793464595737	0.000847586567043953	0.000847415745944071
222	9.08397597558638	0.27	0.396214884757176	0.382362178135962	0.410067591378389	0.329464387298724	9.75041757429439	9.45417527573774	10.046659872851	16.07	10.32	24.78	0.570685615943727	0.588567791140356	0.606449966336986	0.564447347822488	0.582134049714112	0.599820751605736	0.563888400125629	0.581267223901997	0.598397663957458	0.396214884757176	19.8085280148866	-0.109774038368844	27.6326964769742	0.490740301187977	0.498588065089825	0.483421650793001	0.474636306517151	0.48239929141615	0.46739671919971	0.472302601616237	0.480022525818665	0.465085447504926	0.000854793464595737	0.000847586567043953	0.000847415745944071
222	9.08397597558638	0.27	0.396250138541088	0.382304195885114	0.410196081197063	0.33816847962486	9.95055638892437	9.65409257317727	10.2470202046715	16	10.19	24.79	0.585363135034362	0.603338826410279	0.621314517786197	0.579043475995993	0.59682509939312	0.614606722790247	0.577702733856977	0.595394387543769	0.613092447999932	0.396250138541088	19.8374980319391	0.108975683940158	27.847605572109	0.490740301187977	0.498588065089825	0.483421650793001	0.474636306517151	0.48239929141615	0.46739671919971	0.472302601616237	0.480022525818665	0.465085447504926	0.000854793464595737	0.000847586567043953	0.000847415745944071
222	9.08397597558638	0.27	0.396281641027037	0.382484433259499	0.410078848794574	0.338191366077427	9.98837675213824	9.69080134301687	10.2859521612596	16.25	10.47	25.26	0.578824938383435	0.596598914110759	0.614372889838083	0.572314421862018	0.589888479177141	0.607462536492264	0.571566664821267	0.588504309231204	0.606056121400473	0.396281641027037	20.148229063201	-0.00439565152140967	27.9117740136583	0.490740301187977	0.498588065089825	0.483421650793001	0.474636306517151	0.48239929141615	0.46739671919971	0.472302601616237	0.480022525818665	0.465085447504926	0.000854793464595737	0.000847586567043953	0.000847415745944071
222	9.08397597558638	0.27	0.39628200590102	0.382264643986107	0.410299367815933	0.337374792989904	9.91313932664783	9.61726584727835	10.2090128060173	16.23	10.39	24.76	0.575015749075409	0.592706006688422	0.610396264301435	0.568565483302347	0.586057299632002	0.603549115961657	0.567852473200871	0.585815580510886	0.602782776874279	0.39628200590102	19.8793653232021	0.0500048728036597	27.8191386745234	0.490740301187977	0.498588065089825	0.483421650793001	0.474636306517151	0.48239929141615	0.46739671919971	0.472302601616237	0.480022525818665	0.465085447504926	0.000854793464595737	0.000847586567043953	0.000847415745944071
222	9.08397597558638	0.27	0.396298263807256	0.382285488513015	0.410311039101498	0.332838573050399	9.80232215638316	9.50676275502898	10.0978815577373	15.83	10.15	24.59	0.582211747493224	0.600312352292627	0.618412957092031	0.576103048506872	0.594013737615521	0.61192442672417	0.574557374670534	0.592656094719892	0.610292426141604	0.396298263807256	19.6885366207096	-0.160453007459732	27.497653301049	0.490740301187977	0.498588065089825	0.483421650793001	0.474636306517151	0.48239929141615	0.46739671919971	0.472302601616237	0.480022525818665	0.465085447504926	0.000854793464595737	0.000847586567043953	0.000847415745944071
222	9.08397597558638	0.27	0.396322686239723	0.382367298834677	0.410278073644769	0.341332008902373	10.0543708093423	9.75691884793151	10.3518227707531	15.92	10.27	25.29	0.594246783212367	0.612363144943309	0.630479506674251	0.587911824140271	0.60583505666405	0.623758289187829	0.58552382302183	0.602997435575544	0.622593824104116	0.396322686239723	19.8757880069124	-0.031310668497365	27.7043505170394	0.490740301187977	0.498588065089825	0.483421650793001	0.474636306517151	0.48239929141615	0.46739671919971	0.472302601616237	0.480022525818665	0.465085447504926	0.000854793464595737	0.000847586567043953	0.000847415745944071
222	9.08397597558638	0.27	0.396357033752447	0.382529049499785	0.41018501800511	0.337118604512078	9.9349584461452	9.63826375344178	10.2316531388486	16.07	10.26	24.61	0.58185409578037	0.59976531159288	0.617676527405389	0.575495440226085	0.593210917531749	0.610926394837412	0.574416207617284	0.592584350990396	0.610230648364792	0.396357033752447	19.8161260157176	-0.118667287657586	27.61087996968	0.490740301187977	0.498588065089825	0.483421650793001	0.474636306517151	0.48239929141615	0.46739671919971	0.472302601616237	0.480022525818665	0.465085447504926	0.000854793464595737	0.000847586567043953	0.000847415745944071
222	9.08397597558638	0.27	0.39639777784354	0.38234121885658	0.4104543368305	0.336455973136161	9.99653819787772	9.69756135720836	10.2955150385471	15.94	10.4	24.34	0.590105021642571	0.60829802177272	0.626491021902869	0.583798204423635	0.601796764712948	0.619795325002261	0.584639539688587	0.601709017540261	0.620162056643268	0.39639777784354	19.6768311914676	0.171694936164294	27.8496882855964	0.490740301187977	0.498588065089825	0.483421650793001	0.474636306517151	0.48239929141615	0.46739671919971	0.472302601616237	0.480022525818665	0.465085447504926	0.000854793464595737	0.000847586567043953	0.000847415745944071
222	9.08397597558638	0.27	0.396417693317685	0.382573661853477	0.410261724781894	0.335395691538218	9.89911094057247	9.60234353784001	10.1958783433049	16.01	10.24	25.12	0.581838847616344	0.599820999883185	0.617803152150025	0.575545535500487	0.593333188384562	0.611120841268638	0.573838736563988	0.591107972954813	0.609231785409096	0.396417693317685	19.8685664102023	-0.0436352387654092	27.744289563262	0.490740301187977	0.498588065089825	0.483421650793001	0.474636306517151	0.48239929141615	0.46739671919971	0.472302601616237	0.480022525818665	0.465085447504926	0.000854793464595737	0.000847586567043953	0.000847415745944071
222	9.08397597558638	0.27	0.396463373993402	0.382610955282752	0.410315792704053	0.342910910323237	9.98132382912625	9.68706683774304	10.2755808205095	15.96	10.31	24.8	0.58883876559074	0.606725492963925	0.62461222033711	0.58252641818341	0.600221399965514	0.617916381747618	0.581807940441631	0.598943752233016	0.617237913503504	0.396463373993402	19.7675984344741	0.149539091399149	27.8416237275327	0.490740301187977	0.498588065089825	0.483421650793001	0.474636306517151	0.48239929141615	0.46739671919971	0.472302601616237	0.480022525818665	0.465085447504926	0.000854793464595737	0.000847586567043953	0.000847415745944071
222	9.08397597558638	0.27	0.396480235330111	0.382522008898925	0.410438461761298	0.345200523938626	9.99617654138839	9.70297278908142	10.2893802936954	16.1	10.4	24.69	0.584634414949922	0.602300856762888	0.619967298575855	0.57821148391178	0.595683838044391	0.613156192177001	0.577407645037554	0.595245495598165	0.612720889358529	0.396480235330111	19.7466858290367	0.129308185686061	27.846368412974	0.490740301187977	0.498588065089825	0.483421650793001	0.474636306517151	0.48239929141615	0.46739671919971	0.472302601616237	0.480022525818665	0.465085447504926	0.000854793464595737	0.000847586567043953	0.000847415745944071
222	9.08397597558638	0.27	0.396511372124687	0.38265721800039	0.410365526248985	0.337706286969545	9.9940295374103	9.69596278219056	10.29209629263	16.18	10.39	25	0.581317997981876	0.599188484214307	0.617058970446737	0.57484484643578	0.59251633940465	0.610187832373519	0.573771105037693	0.591328992658564	0.608793519854575	0.396511372124687	19.9974861642249	0.0435800803497315	27.8878945499348	0.490740301187977	0.498588065089825	0.483421650793001	0.474636306517151	0.48239929141615	0.46739671919971	0.472302601616237	0.480022525818665	0.465085447504926	0.000854793464595737	0.000847586567043953	0.000847415745944071
222	9.08397597558638	0.27	0.396622820030246	0.382639974212241	0.410605665848252	0.343709899945814	10.173165777471	9.87378411523919	10.4725474397028	16.09	10.45	25.18	0.595446221658906	0.613500665378692	0.631555109098477	0.58892016952048	0.606776737702963	0.624633305885446	0.588003948652938	0.605277233717648	0.623349346985964	0.396622820030246	19.9235786262506	-0.184786929183187	27.6386664064105	0.490740301187977	0.498588065089825	0.483421650793001	0.474636306517151	0.48239929141615	0.46739671919971	0.472302601616237	0.480022525818665	0.465085447504926	0.000854793464595737	0.000847586567043953	0.000847415745944071
222	9.08397597558638	0.27	0.396663141386719	0.382645580728379	0.410680702045059	0.330247157988978	10.0067431790463	9.70325089097651	10.310235467116	15.99	10.37	24.62	0.588477327055052	0.606883357412486	0.625289387769921	0.582128093062833	0.600335536001119	0.618542978939405	0.581880768325647	0.599849534334941	0.617255614046755	0.396663141386719	19.83398430217	-0.0114166953218251	27.7575858120224	0.490740301187977	0.498588065089825	0.483421650793001	0.474636306517151	0.48239929141615	0.46739671919971	0.472302601616237	0.480022525818665	0.465085447504926	0.000854793464595737	0.000847586567043953	0.000847415745944071
222	9.08397597558638	0.27	0.396670010829594	0.382844582649687	0.4104954390095	0.340660255790655	10.0018379446063	9.70549753624642	10.2981783529661	15.87	10.33	24.58	0.592968985470632	0.611074257317113	0.629179529163595	0.58670425390278	0.604618243117521	0.622532232332262	0.586088504476319	0.604391028564706	0.622177770464224	0.396670010829594	19.9168177707187	-0.0459745098299294	27.7168657156374	0.490740301187977	0.498588065089825	0.483421650793001	0.474636306517151	0.48239929141615	0.46739671919971	0.472302601616237	0.480022525818665	0.465085447504926	0.000854793464595737	0.000847586567043953	0.000847415745944071
222	9.08397597558638	0.27	0.396670653743048	0.382812813916131	0.410528493569965	0.344593714091001	10.0054168794059	9.71154773947101	10.2992860193408	16.06	10.27	24.86	0.586460064255718	0.604206207230285	0.621952350204851	0.580056559628077	0.597608934065642	0.615161308503208	0.578912642413048	0.596964694869102	0.613963224898478	0.396670653743048	20.01276065556	0.329513510288073	28.1055013236596	0.490740301187977	0.498588065089825	0.483421650793001	0.474636306517151	0.48239929141615	0.46739671919971	0.472302601616237	0.480022525818665	0.465085447504926	0.000854793464595737	0.000847586567043953	0.000847415745944071
222	9.08397597558638	0.27	0.396678616181767	0.38279247700519	0.410564755358345	0.335317273314886	9.82546962174241	9.53085810598439	10.1200811375004	16.15	10.38	24.95	0.572471237133887	0.590167085401105	0.607862933668323	0.566128153608733	0.583627928717465	0.601127703826196	0.564803516004475	0.582282884288232	0.599760855011837	0.396678616181767	19.9998205800617	0.08052993301841	27.8942250294551	0.490740301187977	0.498588065089825	0.483421650793001	0.474636306517151	0.48239929141615	0.46739671919971	0.472302601616237	0.480022525818665	0.465085447504926	0.000854793464595737	0.000847586567043953	0.000847415745944071
222	9.08397597558638	0.27	0.396718805372511	0.382894035851226	0.410543574893796	0.352496159297459	10.2018355858186	9.90736666300303	10.4963045086342	16.18	10.4	24.87	0.594285285517704	0.611948762990991	0.629612240464277	0.587676505359441	0.605143555220778	0.622610605082115	0.586832150349162	0.604348847498744	0.621865520063858	0.396718805372511	19.8332853455751	0.10043043305386	27.8533072377366	0.490740301187977	0.498588065089825	0.483421650793001	0.474636306517151	0.48239929141615	0.46739671919971	0.472302601616237	0.480022525818665	0.465085447504926	0.000854793464595737	0.000847586567043953	0.000847415745944071
222	9.08397597558638	0.27	0.396779748780041	0.382850683809803	0.41070881375028	0.34218397859392	10.0133856067206	9.71770659617248	10.3090646172687	15.75	10.06	24.49	0.598160234513949	0.616360354525801	0.634560474537653	0.591977424000961	0.609989420685895	0.628001417370829	0.590802294901332	0.608047732275658	0.625887510240049	0.396779748780041	19.5342122831433	0.0242223910823527	27.5976677568231	0.490740301187977	0.498588065089825	0.483421650793001	0.474636306517151	0.48239929141615	0.46739671919971	0.472302601616237	0.480022525818665	0.465085447504926	0.000854793464595737	0.000847586567043953	0.000847415745944071
222	9.08397597558638	0.27	0.396783364063402	0.382893280840041	0.410673447286763	0.345958030936347	9.98432887634946	9.69196268774126	10.2766950649577	15.97	10.22	25.14	0.588797313805847	0.606558878934229	0.624320444062611	0.582475119204748	0.600045970026986	0.617616820849225	0.580294728161352	0.597842369766207	0.614886025971883	0.396783364063402	19.8815668513694	-0.101047193579837	27.6319203284325	0.490740301187977	0.498588065089825	0.483421650793001	0.474636306517151	0.48239929141615	0.46739671919971	0.472302601616237	0.480022525818665	0.465085447504926	0.000854793464595737	0.000847586567043953	0.000847415745944071
222	9.08397597558638	0.27	0.396840891713889	0.382813069433886	0.410868713993892	0.342043344876954	10.0394784219748	9.7429363018991	10.3360205420505	15.92	10.15	24.77	0.593585929826378	0.611652683484976	0.629719437143574	0.587263823094809	0.605138153147686	0.623012483200563	0.585131732669887	0.603013859834627	0.621056314872222	0.396840891713889	19.6200808875283	-0.0225233188329055	27.5967234880751	0.490740301187977	0.498588065089825	0.483421650793001	0.474636306517151	0.48239929141615	0.46739671919971	0.472302601616237	0.480022525818665	0.465085447504926	0.000854793464595737	0.000847586567043953	0.000847415745944071
222	9.08397597558638	0.27	0.396844784357546	0.382865020020578	0.410824548694514	0.33808120227674	9.95037085302083	9.65385475223031	10.2468869538114	15.9	10.13	24.36	0.588835289574037	0.606921240580501	0.625007191586965	0.582584403974986	0.600478360356309	0.618372316737632	0.581660486388647	0.599683683428064	0.617047766486823	0.396844784357546	19.628337847472	-0.0996948897316297	27.5070130846633	0.490740301187977	0.498588065089825	0.483421650793001	0.474636306517151	0.48239929141615	0.46739671919971	0.472302601616237	0.480022525818665	0.465085447504926	0.000854793464595737	0.000847586567043953	0.000847415745944071
222	9.08397597558638	0.27	0.396852826563048	0.38294174373132	0.410763909394776	0.33800645097228	9.97301365214435	9.67577316418107	10.2702541401076	16.22	10.32	24.95	0.578707706147085	0.596485650921572	0.614263595696059	0.572221813630984	0.589800511293778	0.607379208956572	0.571173441287417	0.588252410146656	0.6063140362601	0.396852826563048	19.9461802205515	-0.0173506759125768	27.7745099343898	0.490740301187977	0.498588065089825	0.483421650793001	0.474636306517151	0.48239929141615	0.46739671919971	0.472302601616237	0.480022525818665	0.465085447504926	0.000854793464595737	0.000847586567043953	0.000847415745944071
222	9.08397597558638	0.27	0.396915012248741	0.383171233836051	0.410658790661431	0.342397310461504	9.91065854539048	9.6181515212771	10.2031655695039	16.06	10.19	25.11	0.580865935940122	0.598531218708314	0.616196501476507	0.574524896989647	0.591997336213102	0.609469775436556	0.571958089552499	0.58937248238206	0.607100293390311	0.396915012248741	19.96775801259	-0.177577123836063	27.557729573052	0.490740301187977	0.498588065089825	0.483421650793001	0.474636306517151	0.48239929141615	0.46739671919971	0.472302601616237	0.480022525818665	0.465085447504926	0.000854793464595737	0.000847586567043953	0.000847415745944071
222	9.08397597558638	0.27	0.396955033262124	0.383061354696184	0.410848711828063	0.341523917123434	9.87829571224593	9.58617750153403	10.1704139229578	16.1	10.31	24.81	0.577534565692163	0.595133693595571	0.612732821498979	0.571187752491744	0.58859347486771	0.605999197243677	0.570574408351711	0.588042126639618	0.604676159683158	0.396955033262124	19.8440022309878	0.00829968375366639	27.7398577492679	0.490740301187977	0.498588065089825	0.483421650793001	0.474636306517151	0.48239929141615	0.46739671919971	0.472302601616237	0.480022525818665	0.465085447504926	0.000854793464595737	0.000847586567043953	0.000847415745944071
222	9.08397597558638	0.27	0.396978776821622	0.383213545751636	0.410744007891608	0.337882083623521	9.85863506733939	9.56472189745721	10.1525482372216	15.92	10.25	24.58	0.582667961625462	0.600572694186025	0.618477426746587	0.576460303321207	0.594174281508635	0.611888259696063	0.57532418810782	0.593319978565008	0.610486535598705	0.396978776821622	19.813383341205	-0.128123301251932	27.5918360546958	0.490740301187977	0.498588065089825	0.483421650793001	0.474636306517151	0.48239929141615	0.46739671919971	0.472302601616237	0.480022525818665	0.465085447504926	0.000854793464595737	0.000847586567043953	0.000847415745944071
222	9.08397597558638	0.27	0.396996877289306	0.382954474583685	0.411039279994928	0.340660842736466	9.99694434240596	9.70074931160883	10.2931393732031	16.04	10.19	24.94	0.58650482579099	0.604412701704239	0.622320577617489	0.580121878467604	0.597834862500001	0.615547846532397	0.577914726620042	0.596052423131449	0.613444766197392	0.396996877289306	19.7848294755909	0.0657560439662778	27.7746556512463	0.490740301187977	0.498588065089825	0.483421650793001	0.474636306517151	0.48239929141615	0.46739671919971	0.472302601616237	0.480022525818665	0.465085447504926	0.000854793464595737	0.000847586567043953	0.000847415745944071
222	9.08397597558638	0.27	0.39699932061192	0.383119452469991	0.410879188753849	0.342620181435328	9.92166319731238	9.62897624570784	10.2143501489169	16.28	10.44	25.07	0.574035054893392	0.591483698035053	0.608932341176714	0.567545758916342	0.584797150324369	0.602048541732397	0.566675118929409	0.584601125105072	0.601527549922952	0.39699932061192	19.9704188761766	0.0276655641583921	27.8684293468931	0.490740301187977	0.498588065089825	0.483421650793001	0.474636306517151	0.48239929141615	0.46739671919971	0.472302601616237	0.480022525818665	0.465085447504926	0.000854793464595737	0.000847586567043953	0.000847415745944071
222	9.08397597558638	0.27	0.397039183831127	0.383139854906448	0.410938512755806	0.333193737952302	9.84088354575319	9.54439857729317	10.1373685142132	16.02	10.28	24.61	0.577887497694856	0.595838859966662	0.613790222238468	0.571623607109937	0.589380389347447	0.607137171584957	0.57141691597449	0.588558207671909	0.605904844546295	0.397039183831127	19.8010536449275	0.105980712864025	27.8524167694623	0.490740301187977	0.498588065089825	0.483421650793001	0.474636306517151	0.48239929141615	0.46739671919971	0.472302601616237	0.480022525818665	0.465085447504926	0.000854793464595737	0.000847586567043953	0.000847415745944071
222	9.08397597558638	0.27	0.397041371788346	0.383063433372522	0.41101931020417	0.336226045768033	10.0265052594017	9.72647767811614	10.3265328406874	15.99	10.25	24.71	0.590059962486874	0.608261234233657	0.626462505980441	0.583698926476655	0.601703982665065	0.619709038853476	0.582594184381557	0.600736648269613	0.618135872447917	0.397041371788346	19.7200914840702	-0.171816959475173	27.5114262184834	0.490740301187977	0.498588065089825	0.483421650793001	0.474636306517151	0.48239929141615	0.46739671919971	0.472302601616237	0.480022525818665	0.465085447504926	0.000854793464595737	0.000847586567043953	0.000847415745944071
222	9.08397597558638	0.27	0.397051722505143	0.383245564903374	0.410857880106913	0.332649187593501	9.82023211921638	9.52400638518593	10.1164578532468	15.96	10.48	24.91	0.578859318397342	0.596863614022273	0.614867909647204	0.572651896416043	0.590463122227864	0.608274348039685	0.572697155951548	0.589882344792574	0.608319070352218	0.397051722505143	19.8392733325908	-0.0496543139557856	27.7127093178189	0.490740301187977	0.498588065089825	0.483421650793001	0.474636306517151	0.48239929141615	0.46739671919971	0.472302601616237	0.480022525818665	0.465085447504926	0.000854793464595737	0.000847586567043953	0.000847415745944071
222	9.08397597558638	0.27	0.397052266588583	0.383307990727356	0.41079654244981	0.339569009883483	9.91075892148443	9.61640232158928	10.2051155213796	16.01	10.35	24.75	0.58261505421951	0.600448811655258	0.618282569091006	0.576311056315535	0.593951849342484	0.611592642369433	0.575215314857027	0.59354663854468	0.611128856601773	0.397052266588583	19.8964729794953	-0.207876619124548	27.5573942454568	0.490740301187977	0.498588065089825	0.483421650793001	0.474636306517151	0.48239929141615	0.46739671919971	0.472302601616237	0.480022525818665	0.465085447504926	0.000854793464595737	0.000847586567043953	0.000847415745944071
222	9.08397597558638	0.27	0.397121714785061	0.383149461497056	0.411093968073065	0.344447329475283	10.052568367496	9.75721863098043	10.3479181040116	16.1	10.37	25.01	0.58813391345849	0.605936650380291	0.623739387302092	0.581679491303603	0.599286853707839	0.616894216112075	0.580187726893029	0.597690168111579	0.615622891940649	0.397121714785061	19.8789237809875	0.189306764798887	27.9635360396164	0.490740301187977	0.498588065089825	0.483421650793001	0.474636306517151	0.48239929141615	0.46739671919971	0.472302601616237	0.480022525818665	0.465085447504926	0.000854793464595737	0.000847586567043953	0.000847415745944071
222	9.08397597558638	0.27	0.397134144130809	0.383117397894107	0.411150890367512	0.333666599437085	9.75322061359413	9.45968916372749	10.0467520634608	15.91	10.21	24.81	0.576560780018627	0.594451296162016	0.612341812305405	0.570427057105085	0.58812724558033	0.605827434055576	0.569771348847563	0.586181511183858	0.603955584359019	0.397134144130809	19.7527162850236	-0.0245949312237555	27.6507606224407	0.490740301187977	0.498588065089825	0.483421650793001	0.474636306517151	0.48239929141615	0.46739671919971	0.472302601616237	0.480022525818665	0.465085447504926	0.000854793464595737	0.000847586567043953	0.000847415745944071
222	9.08397597558638	0.27	0.397322743402514	0.383426189498209	0.41121929730682	0.338583245605115	10.1291481056464	9.82764280393345	10.4306534073594	16.07	10.26	24.85	0.593293416415541	0.611495249153001	0.629697081890461	0.586809949843146	0.604812874298726	0.622815798754306	0.585179912102771	0.603016865550388	0.621063261207888	0.397322743402514	19.8858293903686	-0.0920793597572015	27.691434999892	0.490740301187977	0.498588065089825	0.483421650793001	0.474636306517151	0.48239929141615	0.46739671919971	0.472302601616237	0.480022525818665	0.465085447504926	0.000854793464595737	0.000847586567043953	0.000847415745944071
222	9.08397597558638	0.27	0.397448901187374	0.38342477866945	0.411473023705298	0.338552487599085	9.87889884146008	9.58482229106412	10.172975391856	15.95	10.25	24.56	0.582960422088529	0.600846511651712	0.618732601214895	0.576721322736928	0.594415987487091	0.612110652237254	0.575518569080585	0.593798490334333	0.610806378233316	0.397448901187374	19.6338585974696	0.0289091766779287	27.6827495562462	0.490740301187977	0.498588065089825	0.483421650793001	0.474636306517151	0.48239929141615	0.46739671919971	0.472302601616237	0.480022525818665	0.465085447504926	0.000854793464595737	0.000847586567043953	0.000847415745944071
222	9.08397597558638	0.27	0.397489856044997	0.383642292321175	0.411337419768819	0.346359536820894	10.0649300132631	9.77046492203274	10.3593951044934	15.71	10.14	24.38	0.602869055719358	0.621038497287284	0.63920793885521	0.596682652126353	0.614665646077616	0.63264864002888	0.595463526154255	0.614014362371623	0.631865313604853	0.397489856044997	19.5952013267291	0.107688522913304	27.699649097603	0.490740301187977	0.498588065089825	0.483421650793001	0.474636306517151	0.48239929141615	0.46739671919971	0.472302601616237	0.480022525818665	0.465085447504926	0.000854793464595737	0.000847586567043953	0.000847415745944071
222	9.08397597558638	0.27	0.397493940221046	0.383701639011281	0.411286241430811	0.351193093815192	10.084680432226	9.79276029327814	10.3766005711739	16.06	10.47	24.63	0.591512201012255	0.609145056176431	0.626777911340606	0.585057994483413	0.602498451099041	0.619938907714669	0.585323598316338	0.602455994973764	0.61992526289015	0.397493940221046	19.9549394955281	-0.111059679414138	27.666428216475	0.490740301187977	0.498588065089825	0.483421650793001	0.474636306517151	0.48239929141615	0.46739671919971	0.472302601616237	0.480022525818665	0.465085447504926	0.000854793464595737	0.000847586567043953	0.000847415745944071
222	9.08397597558638	0.27	0.397549916655427	0.383697268724255	0.411402564586599	0.34317977790867	10.0227994427135	9.72749592440578	10.3181029610213	16.32	10.46	25.24	0.578463676393804	0.596024450531344	0.613585224668885	0.571881427056621	0.589242379842115	0.606603332627608	0.570575800876126	0.587672696479286	0.604717524658797	0.397549916655427	20.057824094627	0.0363673187354464	27.9414170301242	0.490740301187977	0.498588065089825	0.483421650793001	0.474636306517151	0.48239929141615	0.46739671919971	0.472302601616237	0.480022525818665	0.465085447504926	0.000854793464595737	0.000847586567043953	0.000847415745944071
222	9.08397597558638	0.27	0.397559737652098	0.383725037728667	0.411394437575528	0.348576999662186	10.1262004139206	9.83138793202011	10.4210128958211	16.11	10.3	24.74	0.592007498370515	0.609759946051873	0.627512393733231	0.585492607354174	0.603049693891905	0.620606780429636	0.58484931792818	0.602176234271121	0.619342322836381	0.397559737652098	19.7295113820326	0.0179143818817442	27.7225660197941	0.490740301187977	0.498588065089825	0.483421650793001	0.474636306517151	0.48239929141615	0.46739671919971	0.472302601616237	0.480022525818665	0.465085447504926	0.000854793464595737	0.000847586567043953	0.000847415745944071
222	9.08397597558638	0.27	0.397564130939006	0.383520026985334	0.411608234892679	0.344557967715945	10.0627304290897	9.76715454177359	10.3583063164058	16.15	10.44	25.19	0.58688284588229	0.604643230155964	0.622403614429637	0.580386634721261	0.597950429151915	0.615514223582569	0.578942756483503	0.597091605974818	0.614134357964044	0.397564130939006	19.9415462679915	-0.125100654778702	27.6973426223778	0.490740301187977	0.498588065089825	0.483421650793001	0.474636306517151	0.48239929141615	0.46739671919971	0.472302601616237	0.480022525818665	0.465085447504926	0.000854793464595737	0.000847586567043953	0.000847415745944071
222	9.08397597558638	0.27	0.397576107807118	0.38361076195047	0.411541453663767	0.33496889172332	9.83504497252914	9.53991571838883	10.1301742266694	16.07	10.29	25.27	0.575818839567018	0.59363251734551	0.611446195124002	0.569523182220013	0.587142095944818	0.604761009669623	0.566900451488244	0.584887548200461	0.602174305806684	0.397576107807118	19.9772645860187	-0.153687961493766	27.6195531248424	0.490740301187977	0.498588065089825	0.483421650793001	0.474636306517151	0.48239929141615	0.46739671919971	0.472302601616237	0.480022525818665	0.465085447504926	0.000854793464595737	0.000847586567043953	0.000847415745944071
222	9.08397597558638	0.27	0.39765519321316	0.383641754452455	0.411668631973865	0.331918738077901	9.97515881689204	9.67376402255228	10.2765536112318	16.01	10.31	24.33	0.586214347643643	0.604478381409112	0.622742415174582	0.579875158827989	0.597941689480407	0.616008220132826	0.579713822341929	0.598297122412931	0.61622972286062	0.39765519321316	19.6932327522993	-0.0820403551898567	27.6293874562478	0.490740301187977	0.498588065089825	0.483421650793001	0.474636306517151	0.48239929141615	0.46739671919971	0.472302601616237	0.480022525818665	0.465085447504926	0.000854793464595737	0.000847586567043953	0.000847415745944071
222	9.08397597558638	0.27	0.397681486436834	0.383682860770838	0.41168011210283	0.345346728956104	10.1634939104365	9.86547886043174	10.4615089604413	16.07	10.39	25.14	0.595486793254779	0.613475177699123	0.631463562143467	0.588976620519527	0.606768346547115	0.624560072574703	0.587368735873681	0.605135552598387	0.622943178692764	0.397681486436834	19.9652582759661	-0.212005944605464	27.5739832408196	0.490740301187977	0.498588065089825	0.483421650793001	0.474636306517151	0.48239929141615	0.46739671919971	0.472302601616237	0.480022525818665	0.465085447504926	0.000854793464595737	0.000847586567043953	0.000847415745944071
222	9.08397597558638	0.27	0.397713050713141	0.383745255767693	0.411680845658589	0.33662784157963	9.91876579319827	9.62222912242358	10.215302463973	16.19	10.4	24.46	0.576621221508269	0.594391463221348	0.612161704934427	0.570192107635142	0.587764217709521	0.6053363277839	0.570664111853887	0.588316553612853	0.605149717873307	0.397713050713141	19.754042193537	-0.137560964244022	27.6106049241969	0.490740301187977	0.498588065089825	0.483421650793001	0.474636306517151	0.48239929141615	0.46739671919971	0.472302601616237	0.480022525818665	0.465085447504926	0.000854793464595737	0.000847586567043953	0.000847415745944071
222	9.08397597558638	0.27	0.397718410881416	0.383737637511567	0.411699184251265	0.331819856725972	9.92437538728093	9.62444812191482	10.224302652647	16.06	10.42	25	0.581503232066299	0.59962465284658	0.61774607362686	0.575162993381331	0.593086832915761	0.611010672450191	0.574622770629897	0.592076992988618	0.610424834153947	0.397718410881416	19.8937642166955	-0.0253808473080563	27.7962632481842	0.490740301187977	0.498588065089825	0.483421650793001	0.474636306517151	0.48239929141615	0.46739671919971	0.472302601616237	0.480022525818665	0.465085447504926	0.000854793464595737	0.000847586567043953	0.000847415745944071
222	9.08397597558638	0.27	0.397760448724452	0.383718217163408	0.411802680285495	0.338066788568766	9.95327026415059	9.65665821008694	10.2498823182142	15.98	10.33	24.64	0.58606214630892	0.604063518340919	0.622064890372919	0.579751418660124	0.597558951596878	0.615366484533632	0.579393435188262	0.597456752703364	0.614996739735795	0.397760448724452	19.7162001742225	0.102608329212504	27.7900859775737	0.490740301187977	0.498588065089825	0.483421650793001	0.474636306517151	0.48239929141615	0.46739671919971	0.472302601616237	0.480022525818665	0.465085447504926	0.000854793464595737	0.000847586567043953	0.000847415745944071
222	9.08397597558638	0.27	0.397768382722522	0.383746069119347	0.411790696325697	0.34417750127812	10.0131930062014	9.71882427744006	10.3075617349628	15.82	10.19	25.01	0.595882711959278	0.613931112815491	0.631979513671702	0.589651532797665	0.607511200507138	0.625370868216611	0.587828359540262	0.605672212758632	0.623123040657426	0.397768382722522	19.7614680565199	-0.118342185607901	27.5610546070049	0.490740301187977	0.498588065089825	0.483421650793001	0.474636306517151	0.48239929141615	0.46739671919971	0.472302601616237	0.480022525818665	0.465085447504926	0.000854793464595737	0.000847586567043953	0.000847415745944071
222	9.08397597558638	0.27	0.39777647837066	0.383763157982286	0.411789798759035	0.330346020190263	9.72623787460482	9.43131888159058	10.0211568676191	16.17	10.29	25.03	0.565931331246903	0.583628103079349	0.601324874911794	0.559643897313179	0.577144059985478	0.594644222657778	0.558469631621781	0.575365744899909	0.592903762812739	0.39777647837066	19.8970526895794	0.187367210172418	27.9673102019264	0.490740301187977	0.498588065089825	0.483421650793001	0.474636306517151	0.48239929141615	0.46739671919971	0.472302601616237	0.480022525818665	0.465085447504926	0.000854793464595737	0.000847586567043953	0.000847415745944071
222	9.08397597558638	0.27	0.397828288317542	0.38383213833838	0.411824438296704	0.332844406861755	9.85457551512873	9.55744447472861	10.1517065555288	16.08	10.41	25.08	0.576505263869117	0.594428214852773	0.612351165836428	0.570190905522257	0.587917549651081	0.605644193779905	0.56889514166338	0.586812173614603	0.604045146752822	0.397828288317542	19.9611719036467	0.0457347331066662	27.8326674005541	0.490740301187977	0.498588065089825	0.483421650793001	0.474636306517151	0.48239929141615	0.46739671919971	0.472302601616237	0.480022525818665	0.465085447504926	0.000854793464595737	0.000847586567043953	0.000847415745944071
222	9.08397597558638	0.27	0.397848349611825	0.383956530947642	0.411740168276008	0.338639479161162	9.92774764122376	9.63227434538913	10.2232209370584	16	10.45	24.92	0.583957425571247	0.601870518468485	0.619783611365724	0.577650435198923	0.595370059018632	0.613089682838342	0.577136403012698	0.594677640655542	0.612289566437562	0.397848349611825	19.7860438692578	0.0206674475942889	27.7559838036313	0.490740301187977	0.498588065089825	0.483421650793001	0.474636306517151	0.48239929141615	0.46739671919971	0.472302601616237	0.480022525818665	0.465085447504926	0.000854793464595737	0.000847586567043953	0.000847415745944071
222	9.08397597558638	0.27	0.397953599635438	0.383881529096564	0.412025670174313	0.337477750459329	10.0382160588988	9.73867844352488	10.3377536742728	16.1	10.49	25.19	0.586684489413482	0.604729450437187	0.622774411460892	0.580235987629239	0.598082608718179	0.615929229807119	0.579029728747348	0.596841695472687	0.615181175052936	0.397953599635438	20.0129690074109	-0.00510483386008353	27.8609091857034	0.490740301187977	0.498588065089825	0.483421650793001	0.474636306517151	0.48239929141615	0.46739671919971	0.472302601616237	0.480022525818665	0.465085447504926	0.000854793464595737	0.000847586567043953	0.000847415745944071
222	9.08397597558638	0.27	0.398015401272753	0.38400362794321	0.412027174602296	0.335944715927699	9.86920840375163	9.5737014541115	10.1647153533918	15.82	10.29	24.83	0.586921875440763	0.605038117514938	0.623154359589113	0.580782468762802	0.598709208652404	0.616635948542006	0.579223028695293	0.597770681889428	0.615220875365204	0.398015401272753	19.7163537230664	0.0303211261138796	27.737631695309	0.490740301187977	0.498588065089825	0.483421650793001	0.474636306517151	0.48239929141615	0.46739671919971	0.472302601616237	0.480022525818665	0.465085447504926	0.000854793464595737	0.000847586567043953	0.000847415745944071
222	9.08397597558638	0.27	0.398025832013589	0.384208539816877	0.4118431242103	0.343529759404785	9.96513322921321	9.67175653117746	10.258509927249	16.05	10.4	24.88	0.584584134775358	0.602316525229111	0.620048915682865	0.578217024096941	0.595756278805306	0.613295533513671	0.577740141487084	0.594594654395215	0.612386186459115	0.398025832013589	19.8245213096331	0.0567929477258182	27.8082667075465	0.490740301187977	0.498588065089825	0.483421650793001	0.474636306517151	0.48239929141615	0.46739671919971	0.472302601616237	0.480022525818665	0.465085447504926	0.000854793464595737	0.000847586567043953	0.000847415745944071
222	9.08397597558638	0.27	0.3980909462562	0.384175624336145	0.412006268176256	0.335581902797821	9.91482745920214	9.61771299880286	10.2119419196014	15.92	10.29	24.94	0.585932569047532	0.604033445950866	0.622134322854199	0.579691240402368	0.59759930753972	0.615507374677071	0.578189336104517	0.595799666026269	0.613614006604109	0.3980909462562	19.7621967876973	-0.0160293171888256	27.6808811696012	0.490740301187977	0.498588065089825	0.483421650793001	0.474636306517151	0.48239929141615	0.46739671919971	0.472302601616237	0.480022525818665	0.465085447504926	0.000854793464595737	0.000847586567043953	0.000847415745944071
222	9.08397597558638	0.27	0.398100031146193	0.384333606183837	0.411866456108548	0.345327744721005	10.0387216769443	9.7443528526073	10.3330905012813	16.22	10.29	25.1	0.583049339711073	0.600662777079084	0.618276214447096	0.576521955195223	0.593938205686385	0.611354456177547	0.574952667855214	0.592347176849738	0.6093244538072	0.398100031146193	20.0276854270741	0.0482922043544244	27.8613600987944	0.490740301187977	0.498588065089825	0.483421650793001	0.474636306517151	0.48239929141615	0.46739671919971	0.472302601616237	0.480022525818665	0.465085447504926	0.000854793464595737	0.000847586567043953	0.000847415745944071
222	9.08397597558638	0.27	0.398111112125134	0.384218522048199	0.412003702202069	0.329903204649711	9.78426591091194	9.48729020835722	10.0812416134666	16.16	10.31	24.99	0.5697869361422	0.58762267974771	0.60545842335322	0.563471573771103	0.581109630878587	0.598747687986071	0.561991664055305	0.579623057731363	0.597186417256829	0.398111112125134	19.9070358149427	-0.0287481985547601	27.7444940718386	0.490740301187977	0.498588065089825	0.483421650793001	0.474636306517151	0.48239929141615	0.46739671919971	0.472302601616237	0.480022525818665	0.465085447504926	0.000854793464595737	0.000847586567043953	0.000847415745944071
222	9.08397597558638	0.27	0.398129682230251	0.384235499144859	0.412023865315644	0.332728808058098	9.86682949083913	9.56925152090838	10.1644074607699	15.91	10.33	24.81	0.583175663184304	0.60131085689138	0.619446050598456	0.576969653811256	0.594911857328183	0.61285406084511	0.575680549820685	0.594138222932846	0.611610363196906	0.398129682230251	19.850786407497	-0.126163331997449	27.5998686684126	0.490740301187977	0.498588065089825	0.483421650793001	0.474636306517151	0.48239929141615	0.46739671919971	0.472302601616237	0.480022525818665	0.465085447504926	0.000854793464595737	0.000847586567043953	0.000847415745944071
222	9.08397597558638	0.27	0.398138404963465	0.384116568216765	0.412160241710164	0.337111962298947	9.87896915611639	9.58394212664237	10.1739961855904	15.97	10.29	24.94	0.58219632600261	0.60011835123623	0.61804037646985	0.575943837120686	0.593673389027852	0.611402940935019	0.574158917464334	0.592510877274138	0.609802427142394	0.398138404963465	19.8016008520064	-0.0485047854221262	27.6645482584175	0.490740301187977	0.498588065089825	0.483421650793001	0.474636306517151	0.48239929141615	0.46739671919971	0.472302601616237	0.480022525818665	0.465085447504926	0.000854793464595737	0.000847586567043953	0.000847415745944071
222	9.08397597558638	0.27	0.398236560316593	0.384359448762865	0.412113671870321	0.338084385189212	9.82688763135291	9.53405335166195	10.1197219110439	15.89	10.36	24.69	0.582041922113787	0.599919085238999	0.617796248364211	0.575878830690404	0.593566697157514	0.611254563624624	0.575509006809933	0.593686911463768	0.610308645667311	0.398236560316593	19.7754002372761	0.233935953857372	27.9332816476042	0.490740301187977	0.498588065089825	0.483421650793001	0.474636306517151	0.48239929141615	0.46739671919971	0.472302601616237	0.480022525818665	0.465085447504926	0.000854793464595737	0.000847586567043953	0.000847415745944071
222	9.08397597558638	0.27	0.398339335274675	0.384231112355078	0.412447558194272	0.334637088175521	9.85261409637058	9.55673730596435	10.1484908867768	16.05	10.44	24.91	0.577744162428493	0.595631133994468	0.613518105560443	0.571454934895605	0.589147191843297	0.606839448790988	0.571110897539991	0.588360513049804	0.606902736052713	0.398339335274675	19.8882608641773	0.0035827068977434	27.8067916942555	0.490740301187977	0.498588065089825	0.483421650793001	0.474636306517151	0.48239929141615	0.46739671919971	0.472302601616237	0.480022525818665	0.465085447504926	0.000854793464595737	0.000847586567043953	0.000847415745944071
222	9.08397597558638	0.27	0.398390367829248	0.384459805580355	0.412320930078141	0.337531962392084	9.94586045019304	9.64911467687844	10.2426062235076	15.87	10.27	24.7	0.589500809045528	0.607630127569328	0.625759446093127	0.583272004454984	0.601209764323203	0.619147524191422	0.582013908870917	0.600387230433411	0.618483214536354	0.398390367829248	19.8054715088507	-0.293994888801329	27.42128236859	0.490740301187977	0.498588065089825	0.483421650793001	0.474636306517151	0.48239929141615	0.46739671919971	0.472302601616237	0.480022525818665	0.465085447504926	0.000854793464595737	0.000847586567043953	0.000847415745944071
222	9.08397597558638	0.27	0.398399970079147	0.384495242877465	0.41230469728083	0.349117858357261	10.1228954643399	9.82852985812757	10.4172610705523	15.94	10.25	24.99	0.598171881610074	0.616087198660642	0.63400251571121	0.591781808215761	0.609505741828968	0.627229675442175	0.589716560897509	0.608086976718387	0.625663073519789	0.398399970079147	19.8680263461108	0.0421656493336139	27.7936694232984	0.490740301187977	0.498588065089825	0.483421650793001	0.474636306517151	0.48239929141615	0.46739671919971	0.472302601616237	0.480022525818665	0.465085447504926	0.000854793464595737	0.000847586567043953	0.000847415745944071
222	9.08397597558638	0.27	0.398404050172182	0.384495761988315	0.412312338356048	0.334725235688936	9.88244945707924	9.58573543775871	10.1791634763998	16.26	10.4	24.92	0.572176945560618	0.58988794148599	0.607598937411362	0.565730103514001	0.58324154579761	0.60075298808122	0.56540173133126	0.581352580414439	0.600736459215097	0.398404050172182	19.976941099896	0.22425904188079	28.0613770502771	0.490740301187977	0.498588065089825	0.483421650793001	0.474636306517151	0.48239929141615	0.46739671919971	0.472302601616237	0.480022525818665	0.465085447504926	0.000854793464595737	0.000847586567043953	0.000847415745944071
222	9.08397597558638	0.27	0.398445962016261	0.384579511721386	0.412312412311137	0.356240371933263	10.2144688568053	9.9220379591184	10.5068997544922	16.02	10.23	24.91	0.60066629880314	0.618369656288067	0.636073013772993	0.594152893957362	0.611664282732443	0.629175671507524	0.592193293385239	0.610441045254729	0.627498944630955	0.398445962016261	19.8305185661582	-0.0360761520060644	27.6408109968518	0.490740301187977	0.498588065089825	0.483421650793001	0.474636306517151	0.48239929141615	0.46739671919971	0.472302601616237	0.480022525818665	0.465085447504926	0.000854793464595737	0.000847586567043953	0.000847415745944071
222	9.08397597558638	0.27	0.398448551603352	0.384553210128498	0.412343893078205	0.340147671425313	9.98304603820245	9.68692458806484	10.2791674883401	16.07	10.35	24.84	0.584657352681162	0.602529855097757	0.620402357514352	0.578264011769463	0.595941074925146	0.61361813808083	0.57712760793152	0.593881710335237	0.613062491191398	0.398448551603352	19.8850411960196	-0.0191706635565397	27.7404116043108	0.490740301187977	0.498588065089825	0.483421650793001	0.474636306517151	0.48239929141615	0.46739671919971	0.472302601616237	0.480022525818665	0.465085447504926	0.000854793464595737	0.000847586567043953	0.000847415745944071
222	9.08397597558638	0.27	0.398508087451826	0.384436669503845	0.412579505399807	0.344411790213025	10.1696233849457	9.87081099582231	10.4684357740691	15.77	10.22	24.32	0.606762560766947	0.625130673629218	0.643498786491489	0.60046558030772	0.618643068936979	0.636820557566238	0.59983524806662	0.618521895472639	0.636347665838775	0.398508087451826	19.4361920068523	0.100789706174776	27.6914763509917	0.490740301187977	0.498588065089825	0.483421650793001	0.474636306517151	0.48239929141615	0.46739671919971	0.472302601616237	0.480022525818665	0.465085447504926	0.000854793464595737	0.000847586567043953	0.000847415745944071
222	9.08397597558638	0.27	0.398516500837461	0.384558813476334	0.412474188198589	0.331115554272576	9.88665527728636	9.58739276544866	10.1859177891241	15.98	10.36	25	0.582017102202384	0.600184283228418	0.618351464254451	0.575754744243255	0.593726450960608	0.611698157677961	0.574774371780734	0.592405992723101	0.610512830818669	0.398516500837461	19.9806429614909	-0.140016084238463	27.6702420832002	0.490740301187977	0.498588065089825	0.483421650793001	0.474636306517151	0.48239929141615	0.46739671919971	0.472302601616237	0.480022525818665	0.465085447504926	0.000854793464595737	0.000847586567043953	0.000847415745944071
222	9.08397597558638	0.27	0.398536279371105	0.384538805167251	0.41253375357496	0.335604162558103	9.80865534049346	9.51473717769298	10.1025735032939	16.06	10.28	24.97	0.574775221247063	0.592530506957766	0.610285792668468	0.568505341561071	0.586066945461769	0.603628549362468	0.567833601016537	0.584950544378929	0.601321957912287	0.398536279371105	19.8602651827916	0.082122646079099	27.8279377968423	0.490740301187977	0.498588065089825	0.483421650793001	0.474636306517151	0.48239929141615	0.46739671919971	0.472302601616237	0.480022525818665	0.465085447504926	0.000854793464595737	0.000847586567043953	0.000847415745944071
222	9.08397597558638	0.27	0.398562545740573	0.384695039678829	0.412430051802317	0.340743085340117	9.93350737028712	9.63924575997357	10.2277689806007	16.12	10.43	25.06	0.580122238432151	0.597831892103251	0.615541545774351	0.573728666675746	0.59124314089323	0.608757615110715	0.573190840285358	0.59002676684398	0.608039206427743	0.398562545740573	19.9554093411237	0.145108870909502	27.9390578894692	0.490740301187977	0.498588065089825	0.483421650793001	0.474636306517151	0.48239929141615	0.46739671919971	0.472302601616237	0.480022525818665	0.465085447504926	0.000854793464595737	0.000847586567043953	0.000847415745944071
222	9.08397597558638	0.27	0.398573639863103	0.384737475671724	0.412409804054482	0.346630868264278	10.1980946508269	9.89991232697716	10.4962769746767	15.93	10.2	24.89	0.602888050101899	0.621046853317841	0.639205656533782	0.596458908520713	0.614424067963486	0.632389227406258	0.594242229592086	0.613240270045913	0.630358206933774	0.398573639863103	19.8225034800488	0.144201499109668	27.8729395098253	0.490740301187977	0.498588065089825	0.483421650793001	0.474636306517151	0.48239929141615	0.46739671919971	0.472302601616237	0.480022525818665	0.465085447504926	0.000854793464595737	0.000847586567043953	0.000847415745944071
222	9.08397597558638	0.27	0.398605552991676	0.384517114351054	0.412693991632297	0.335478976324636	9.86812516425591	9.57234194915915	10.1639083793527	16.08	10.43	24.96	0.577585094156101	0.595432343768456	0.613279593380811	0.571264370274796	0.588916310939635	0.606568251604474	0.570520374533133	0.588819404431195	0.605550202800237	0.398605552991676	19.8659947240118	0.0252877466898122	27.7735618576486	0.490740301187977	0.498588065089825	0.483421650793001	0.474636306517151	0.48239929141615	0.46739671919971	0.472302601616237	0.480022525818665	0.465085447504926	0.000854793464595737	0.000847586567043953	0.000847415745944071
222	9.08397597558638	0.27	0.398625290603558	0.384814525444462	0.412436055762654	0.342135026606967	9.99457674665284	9.6994210375691	10.2897324557366	16.21	10.48	25.13	0.580524745791836	0.598190253075329	0.615855760358823	0.574030522534576	0.591498409046374	0.608966295558172	0.572786410439042	0.590484684014849	0.608477249257044	0.398625290603558	20.0505077848146	-0.113599739603849	27.7145825791548	0.490740301187977	0.498588065089825	0.483421650793001	0.474636306517151	0.48239929141615	0.46739671919971	0.472302601616237	0.480022525818665	0.465085447504926	0.000854793464595737	0.000847586567043953	0.000847415745944071
222	9.08397597558638	0.27	0.398629720478487	0.384545663571637	0.412713777385338	0.32592412356163	9.66271498304497	9.3667689814608	9.95866098462913	15.91	10.36	24.92	0.570929472344704	0.588968167956968	0.607006863569233	0.564856635810072	0.582703458248752	0.600550280687433	0.564257419835603	0.581440826169279	0.599818383375537	0.398629720478487	19.7642763034361	-0.0222381180295904	27.6907721559361	0.490740301187977	0.498588065089825	0.483421650793001	0.474636306517151	0.48239929141615	0.46739671919971	0.472302601616237	0.480022525818665	0.465085447504926	0.000854793464595737	0.000847586567043953	0.000847415745944071
222	9.08397597558638	0.27	0.39864234621058	0.384632261152614	0.412652431268546	0.333308187842296	10.062608507227	9.75952150382867	10.3656955106253	15.91	10.45	24.56	0.59475801265413	0.613228531288857	0.631699049923584	0.588428344545214	0.606702292053079	0.624976239560944	0.588701007972762	0.607393913717627	0.625593947818494	0.39864234621058	19.7917172102265	0.156564826274402	27.8923624061541	0.490740301187977	0.498588065089825	0.483421650793001	0.474636306517151	0.48239929141615	0.46739671919971	0.472302601616237	0.480022525818665	0.465085447504926	0.000854793464595737	0.000847586567043953	0.000847415745944071
222	9.08397597558638	0.27	0.398644553422526	0.384750168429887	0.412538938415166	0.342344895220917	10.036080779406	9.73983751434204	10.3323240444699	15.99	10.21	24.73	0.590723692824867	0.608690924337238	0.626658155849609	0.584351054909764	0.602124458644181	0.619897862378598	0.582785897291373	0.600633774704893	0.618687870609931	0.398644553422526	19.8174463360621	-0.0644231266375157	27.6320571696885	0.490740301187977	0.498588065089825	0.483421650793001	0.474636306517151	0.48239929141615	0.46739671919971	0.472302601616237	0.480022525818665	0.465085447504926	0.000854793464595737	0.000847586567043953	0.000847415745944071
222	9.08397597558638	0.27	0.398644958664164	0.384576660704141	0.412713256624186	0.336338413897426	9.99744615240904	9.69836341570307	10.296528889115	15.98	10.22	25.09	0.588762151337862	0.606918678160305	0.625075204982749	0.582427473390748	0.60038864840636	0.618349823421971	0.580191861902912	0.597574062506221	0.616017261799865	0.398644958664164	19.9205964247641	-0.0371425936277429	27.7236049546672	0.490740301187977	0.498588065089825	0.483421650793001	0.474636306517151	0.48239929141615	0.46739671919971	0.472302601616237	0.480022525818665	0.465085447504926	0.000854793464595737	0.000847586567043953	0.000847415745944071
222	9.08397597558638	0.27	0.3986568716186	0.384604818592394	0.412708924644807	0.321810045786454	9.69745076077698	9.39763764440795	9.997263877146	16.17	10.52	24.73	0.563836399636362	0.581824489249273	0.599812578862183	0.55757002682679	0.575358200159518	0.593146373492247	0.557574764412308	0.575572732209648	0.593239102350109	0.3986568716186	19.8699752673761	-0.116583214635557	27.6699822940517	0.490740301187977	0.498588065089825	0.483421650793001	0.474636306517151	0.48239929141615	0.46739671919971	0.472302601616237	0.480022525818665	0.465085447504926	0.000854793464595737	0.000847586567043953	0.000847415745944071
222	9.08397597558638	0.27	0.39866703392014	0.384873604154998	0.412460463685281	0.339339222540523	10.0414721076397	9.74308037521306	10.3398638400664	15.73	10.33	24.47	0.600372109904382	0.618759115561317	0.637146121218253	0.594186460815265	0.612384024686153	0.630581588557041	0.5938610691461	0.612061619085259	0.630907703035357	0.39866703392014	19.7491433232779	0.00314617793484448	27.6992306695886	0.490740301187977	0.498588065089825	0.483421650793001	0.474636306517151	0.48239929141615	0.46739671919971	0.472302601616237	0.480022525818665	0.465085447504926	0.000854793464595737	0.000847586567043953	0.000847415745944071
222	9.08397597558638	0.27	0.398668994175128	0.38461337103038	0.412724617319876	0.336650347565884	10.0334342758078	9.73348453057015	10.3333840210454	16.07	10.44	24.98	0.587694823717351	0.60580538957872	0.623915955440088	0.581275123734115	0.599187858349291	0.617100592964467	0.580866859957957	0.599025505816117	0.615710647986851	0.398668994175128	19.9079247909499	0.137525157185784	27.9412465178958	0.490740301187977	0.498588065089825	0.483421650793001	0.474636306517151	0.48239929141615	0.46739671919971	0.472302601616237	0.480022525818665	0.465085447504926	0.000854793464595737	0.000847586567043953	0.000847415745944071
222	9.08397597558638	0.27	0.398685388196095	0.38456094451189	0.412809831880301	0.331446499883792	9.95653184495713	9.65537924299711	10.2576844469172	15.98	10.4	24.69	0.585995503115954	0.604272783174967	0.622550063233981	0.579685825939347	0.597766306302415	0.615846786665483	0.579543064160718	0.597365131634346	0.615154086233517	0.398685388196095	19.7755149352594	0.0187372154715864	27.7773232311581	0.490740301187977	0.498588065089825	0.483421650793001	0.474636306517151	0.48239929141615	0.46739671919971	0.472302601616237	0.480022525818665	0.465085447504926	0.000854793464595737	0.000847586567043953	0.000847415745944071
222	9.08397597558638	0.27	0.398721663390386	0.384650108582135	0.412793218198637	0.335870238896755	9.92426286510032	9.62705784801925	10.2214678821814	15.76	10.21	24.25	0.592423580132666	0.610712787804643	0.629001995476619	0.58629523935198	0.604395253850388	0.622495268348795	0.585726638411726	0.604019579331273	0.622269238361505	0.398721663390386	19.4631888312475	-0.100656584134951	27.4783608729831	0.490740301187977	0.498588065089825	0.483421650793001	0.474636306517151	0.48239929141615	0.46739671919971	0.472302601616237	0.480022525818665	0.465085447504926	0.000854793464595737	0.000847586567043953	0.000847415745944071
222	9.08397597558638	0.27	0.398733403545581	0.384931960228106	0.412534846863056	0.346094555434691	10.0060668849271	9.71315252546044	10.2989812443938	16.18	10.42	25.11	0.582619022123306	0.600188753189612	0.617758484255919	0.576139483387583	0.593513814460588	0.610888145533592	0.575267581371529	0.592675765039239	0.609612325281017	0.398733403545581	20.0105109364966	-0.14187912548747	27.6809884753873	0.490740301187977	0.498588065089825	0.483421650793001	0.474636306517151	0.48239929141615	0.46739671919971	0.472302601616237	0.480022525818665	0.465085447504926	0.000854793464595737	0.000847586567043953	0.000847415745944071
222	9.08397597558638	0.27	0.39873812134067	0.384817788536396	0.412658454144944	0.337606355557386	10.0722873790044	9.77181950243523	10.3727552555736	16.02	10.28	24.86	0.591561750263272	0.609751331325105	0.627940912386938	0.585146753245205	0.603139083372169	0.621131413499134	0.584196336409056	0.601754425719544	0.619071011978158	0.39873812134067	19.8828307142205	0.22239157501766	27.9702665204935	0.490740301187977	0.498588065089825	0.483421650793001	0.474636306517151	0.48239929141615	0.46739671919971	0.472302601616237	0.480022525818665	0.465085447504926	0.000854793464595737	0.000847586567043953	0.000847415745944071
222	9.08397597558638	0.27	0.398750559008055	0.384743531346277	0.412757586669833	0.339623322086569	9.90300980181358	9.60891896882384	10.1971006348033	16.09	10.37	24.79	0.579306663928897	0.597036939301613	0.614767214674329	0.572952481638761	0.590488280737014	0.608024079835266	0.572318943532748	0.58979964554313	0.607479526259097	0.398750559008055	19.8460207529754	-0.194818035509829	27.5709256297749	0.490740301187977	0.498588065089825	0.483421650793001	0.474636306517151	0.48239929141615	0.46739671919971	0.472302601616237	0.480022525818665	0.465085447504926	0.000854793464595737	0.000847586567043953	0.000847415745944071
222	9.08397597558638	0.27	0.398759211034048	0.384749339223493	0.412769082844603	0.327307641414707	9.89126874210633	9.58927402594802	10.1932634582646	16.03	10.47	24.67	0.580151497645958	0.598422191171486	0.616692884697015	0.573849372993395	0.591921593898318	0.60999381480324	0.574553728641589	0.592341316677661	0.610486886911751	0.398759211034048	19.7915151152898	-0.131067799484725	27.6386403013861	0.490740301187977	0.498588065089825	0.483421650793001	0.474636306517151	0.48239929141615	0.46739671919971	0.472302601616237	0.480022525818665	0.465085447504926	0.000854793464595737	0.000847586567043953	0.000847415745944071
222	9.08397597558638	0.27	0.398804110687786	0.384985587469075	0.412622633906498	0.334442680238475	9.63227352194382	9.34288729408903	9.92165974979861	15.99	10.33	24.97	0.566902702043798	0.584461924299314	0.60202114655483	0.560794745766312	0.578164780421527	0.595534815076743	0.559734774769521	0.577039633904757	0.594993940368326	0.398804110687786	19.8274701326377	0.0660009907701281	27.8139508247852	0.490740301187977	0.498588065089825	0.483421650793001	0.474636306517151	0.48239929141615	0.46739671919971	0.472302601616237	0.480022525818665	0.465085447504926	0.000854793464595737	0.000847586567043953	0.000847415745944071
222	9.08397597558638	0.27	0.398869228384953	0.384952751634988	0.412785705134919	0.337758709309109	10.0018532358549	9.70358809777967	10.3001183739302	15.92	10.32	24.6	0.591140138582499	0.609310375538092	0.627480612493686	0.584842604475956	0.602819270263761	0.620795936051566	0.584639539688587	0.602087537031303	0.619149240926258	0.398869228384953	19.705370415876	-0.0233075341920936	27.6685105703343	0.490740301187977	0.498588065089825	0.483421650793001	0.474636306517151	0.48239929141615	0.46739671919971	0.472302601616237	0.480022525818665	0.465085447504926	0.000854793464595737	0.000847586567043953	0.000847415745944071
222	9.08397597558638	0.27	0.398918504959174	0.385062476158857	0.412774533759491	0.337281031689272	9.94258019527456	9.6457657643491	10.2393946262	16.08	10.3	24.82	0.581982882750928	0.599891353925973	0.617799825101018	0.575613051963821	0.593325514056087	0.611037976148353	0.574610305708276	0.592047823176867	0.60976023422004	0.398918504959174	19.8994685300628	-0.143052728984822	27.6245532708073	0.490740301187977	0.498588065089825	0.483421650793001	0.474636306517151	0.48239929141615	0.46739671919971	0.472302601616237	0.480022525818665	0.465085447504926	0.000854793464595737	0.000847586567043953	0.000847415745944071
222	9.08397597558638	0.27	0.39899002104119	0.384856490203492	0.413123551878887	0.329695494393306	9.73937684493833	9.44362470111244	10.0351289887642	15.89	10.32	24.46	0.576522912656449	0.594578256105539	0.612633599554628	0.570418307748418	0.58828246931069	0.606146630872961	0.570255019184266	0.587349984727152	0.607904828016949	0.39899002104119	19.6191375851311	-0.117897675353253	27.5201533979791	0.490740301187977	0.498588065089825	0.483421650793001	0.474636306517151	0.48239929141615	0.46739671919971	0.472302601616237	0.480022525818665	0.465085447504926	0.000854793464595737	0.000847586567043953	0.000847415745944071
222	9.08397597558638	0.27	0.399023050425073	0.38497033696867	0.413075763881475	0.33026766849968	9.86515629303449	9.56597203400048	10.1643405520685	16.16	10.32	24.93	0.574193940207565	0.592152364916755	0.610110789625946	0.567820185439858	0.585579265316065	0.603338345192272	0.566610144594204	0.584388062488551	0.602402863096171	0.399023050425073	19.9116575952896	-0.063178755470075	27.7523143515326	0.490740301187977	0.498588065089825	0.483421650793001	0.474636306517151	0.48239929141615	0.46739671919971	0.472302601616237	0.480022525818665	0.465085447504926	0.000854793464595737	0.000847586567043953	0.000847415745944071
222	9.08397597558638	0.27	0.39902394785504	0.385011674339322	0.413036221370759	0.345402257964171	10.0308621179552	9.7367722286358	10.3249520072746	16.14	10.45	25.1	0.585246966654879	0.602923791336252	0.620600616017624	0.578774558024739	0.596255889796041	0.613737221567343	0.577892066846773	0.594945348290818	0.612656010530566	0.39902394785504	19.9164984053276	-0.0415046666848898	27.7389319545053	0.490740301187977	0.498588065089825	0.483421650793001	0.474636306517151	0.48239929141615	0.46739671919971	0.472302601616237	0.480022525818665	0.465085447504926	0.000854793464595737	0.000847586567043953	0.000847415745944071
222	9.08397597558638	0.27	0.399035684639139	0.385003513926659	0.413067855351618	0.337616879209244	9.98132314069814	9.6835758374394	10.2790704439569	16.12	10.34	24.91	0.582834226350685	0.60075501532947	0.618675804308255	0.576412089889392	0.594135413195929	0.611858736502465	0.575226097873244	0.593635690841158	0.610430155307735	0.399035684639139	19.9205708671996	-0.0679589865917877	27.7039092336326	0.490740301187977	0.498588065089825	0.483421650793001	0.474636306517151	0.48239929141615	0.46739671919971	0.472302601616237	0.480022525818665	0.465085447504926	0.000854793464595737	0.000847586567043953	0.000847415745944071
222	9.08397597558638	0.27	0.399056171801126	0.385170541458684	0.412941802143568	0.33817659541889	9.96125710685939	9.66447985808351	10.2580343556353	16.1	10.36	24.89	0.582255672101545	0.600135603457179	0.618015534812814	0.575857086339257	0.593540529657617	0.611223972975978	0.57479414015173	0.592700852855373	0.609930543524698	0.399056171801126	19.8613950640646	0.0474944754100672	27.8386970522828	0.490740301187977	0.498588065089825	0.483421650793001	0.474636306517151	0.48239929141615	0.46739671919971	0.472302601616237	0.480022525818665	0.465085447504926	0.000854793464595737	0.000847586567043953	0.000847415745944071
222	9.08397597558638	0.27	0.39908903143907	0.385160852904261	0.413017209973878	0.33885840225878	9.99177655858208	9.69454289563914	10.289010221525	16	10.38	25.03	0.587905056826092	0.605930163876957	0.623955270927821	0.58156065949569	0.599391247993387	0.617221836491084	0.57962178085764	0.598637531755322	0.615694284274509	0.39908903143907	19.9544281808072	-0.0637295730805499	27.7231064802371	0.490740301187977	0.498588065089825	0.483421650793001	0.474636306517151	0.48239929141615	0.46739671919971	0.472302601616237	0.480022525818665	0.465085447504926	0.000854793464595737	0.000847586567043953	0.000847415745944071
222	9.08397597558638	0.27	0.399129481968759	0.385092483822252	0.413166480115266	0.339402471501933	9.83957129282534	9.54722047259284	10.1319221130578	15.91	10.18	24.87	0.582035135868686	0.59985796188007	0.617680787891454	0.575847420589442	0.593480769083003	0.611114117576565	0.574042020862275	0.591375247984396	0.609370816561506	0.399129481968759	19.7254580070115	-0.127055993312528	27.5481295388811	0.490740301187977	0.498588065089825	0.483421650793001	0.474636306517151	0.48239929141615	0.46739671919971	0.472302601616237	0.480022525818665	0.465085447504926	0.000854793464595737	0.000847586567043953	0.000847415745944071
222	9.08397597558638	0.27	0.399188166489406	0.385098117046921	0.413278215931891	0.342480375648282	10.0364127965491	9.74024884401784	10.3325767490803	16.02	10.37	25.02	0.589825204819451	0.607759547849009	0.625693890878567	0.583434323086922	0.60117434368957	0.618914364292219	0.582038424708602	0.599626323521734	0.617678576701578	0.399188166489406	19.9446340923565	0.0762235269918262	27.8713468700483	0.490740301187977	0.498588065089825	0.483421650793001	0.474636306517151	0.48239929141615	0.46739671919971	0.472302601616237	0.480022525818665	0.465085447504926	0.000854793464595737	0.000847586567043953	0.000847415745944071
222	9.08397597558638	0.27	0.399196109851956	0.385206794248806	0.413185425455106	0.333377787445435	9.8281946400251	9.53221456425442	10.1241747157958	16.03	10.43	24.77	0.576891776747199	0.594804557732367	0.612717338717535	0.570630878370755	0.588349255299724	0.606067632228693	0.570353843141277	0.588552180811889	0.606344274361444	0.399196109851956	19.8124749377818	0.256859825942157	28.0049294615049	0.490740301187977	0.498588065089825	0.483421650793001	0.474636306517151	0.48239929141615	0.46739671919971	0.472302601616237	0.480022525818665	0.465085447504926	0.000854793464595737	0.000847586567043953	0.000847415745944071
222	9.08397597558638	0.27	0.399239345403592	0.385433391052406	0.413045299754777	0.337946317334128	9.94040820810677	9.6440996938326	10.2367167223809	16.24	10.38	25.25	0.576296225085239	0.594002541243089	0.611708857400938	0.569821930750673	0.587329328544326	0.604836726337978	0.568358040894621	0.585737505557255	0.60292227633913	0.399239345403592	20.127886210787	-0.0604874933337683	27.8195890051435	0.490740301187977	0.498588065089825	0.483421650793001	0.474636306517151	0.48239929141615	0.46739671919971	0.472302601616237	0.480022525818665	0.465085447504926	0.000854793464595737	0.000847586567043953	0.000847415745944071
222	9.08397597558638	0.27	0.399247555423095	0.385373365767043	0.413121745079146	0.342288116190986	10.0404712481444	9.74406101118626	10.3368814851026	16.12	10.26	24.71	0.586495311472496	0.604336252128433	0.622177192784371	0.580033453767968	0.597677827430822	0.615322201093676	0.579550544615492	0.596498363090303	0.614105087720403	0.399247555423095	19.88854329995	-0.0117671169568239	27.7488999464496	0.490740301187977	0.498588065089825	0.483421650793001	0.474636306517151	0.48239929141615	0.46739671919971	0.472302601616237	0.480022525818665	0.465085447504926	0.000854793464595737	0.000847586567043953	0.000847415745944071
222	9.08397597558638	0.27	0.39932359923774	0.385409357321682	0.413237841153799	0.33834082799869	10.0374642078586	9.738526195758	10.3364022199592	16.19	10.48	25.17	0.583823701877268	0.60174500673882	0.619666311600372	0.577321266343876	0.595042969631937	0.612764672919997	0.576102466739116	0.59413385189935	0.611114020888845	0.39932359923774	20.1060396765	-0.10358127768372	27.7922287906964	0.490740301187977	0.498588065089825	0.483421650793001	0.474636306517151	0.48239929141615	0.46739671919971	0.472302601616237	0.480022525818665	0.465085447504926	0.000854793464595737	0.000847586567043953	0.000847415745944071
222	9.08397597558638	0.27	0.3993655704247	0.385328761875449	0.413402378973951	0.342006743807736	9.97513516154225	9.68046962591902	10.2698006971655	16.1	10.23	24.84	0.583353488680223	0.601110289211821	0.618867089743419	0.576946886387162	0.594508675212804	0.612070464038445	0.575191852044698	0.59319228265525	0.610983004990863	0.3993655704247	19.7120967901796	0.153709751475507	27.8568042693798	0.490740301187977	0.498588065089825	0.483421650793001	0.474636306517151	0.48239929141615	0.46739671919971	0.472302601616237	0.480022525818665	0.465085447504926	0.000854793464595737	0.000847586567043953	0.000847415745944071
222	9.08397597558638	0.27	0.399369273777495	0.385433196444269	0.41330535111072	0.340135899729721	9.96592988652982	9.67030839085456	10.2615513822051	16.08	10.43	24.91	0.583500699428579	0.601338325957199	0.619175952485818	0.577115371923602	0.594757798879354	0.612400225835105	0.576822958311291	0.594647731971137	0.611090902018909	0.399369273777495	19.8529223807829	-0.0632175770267199	27.6981938649816	0.490740301187977	0.498588065089825	0.483421650793001	0.474636306517151	0.48239929141615	0.46739671919971	0.472302601616237	0.480022525818665	0.465085447504926	0.000854793464595737	0.000847586567043953	0.000847415745944071
222	9.08397597558638	0.27	0.399427807625632	0.385614815470282	0.413240799780983	0.345514910501792	10.1271302445543	9.83029186995972	10.4239686191488	15.84	10.38	24.87	0.601919731853542	0.620095476501145	0.638271221148748	0.595601022374909	0.613585965419061	0.631570908463214	0.595466148573936	0.612011420613249	0.630938101007996	0.399427807625632	19.8378067498108	0.0365649744453344	27.7904148407957	0.490740301187977	0.498588065089825	0.483421650793001	0.474636306517151	0.48239929141615	0.46739671919971	0.472302601616237	0.480022525818665	0.465085447504926	0.000854793464595737	0.000847586567043953	0.000847415745944071
222	9.08397597558638	0.27	0.399429290061635	0.38545976755257	0.413398812570701	0.33607709913606	9.75502754002305	9.46302607371513	10.047029006331	16.4	10.42	24.98	0.560071049779962	0.577353213698608	0.594635377617253	0.553619342339438	0.57070242532793	0.587785508316423	0.552807051059135	0.569654904874565	0.587001499337692	0.399429290061635	19.9195302191959	0.0741502961119307	27.867161293107	0.490740301187977	0.498588065089825	0.483421650793001	0.474636306517151	0.48239929141615	0.46739671919971	0.472302601616237	0.480022525818665	0.465085447504926	0.000854793464595737	0.000847586567043953	0.000847415745944071
222	9.08397597558638	0.27	0.399473006274502	0.385433017441393	0.413512995107611	0.330891655457904	9.80513945980184	9.50819429470796	10.1020846248957	16.11	10.39	24.9	0.57250495904539	0.590384545254038	0.608264131462685	0.566203452766554	0.583886240112629	0.601569027458705	0.565721815681537	0.58313206037617	0.600877209797172	0.399473006274502	19.8897211171185	-0.309130044617951	27.4837049139013	0.490740301187977	0.498588065089825	0.483421650793001	0.474636306517151	0.48239929141615	0.46739671919971	0.472302601616237	0.480022525818665	0.465085447504926	0.000854793464595737	0.000847586567043953	0.000847415745944071
222	9.08397597558638	0.27	0.399530793363042	0.385493209283686	0.413568377442398	0.337212510027189	9.93928435169849	9.64252282566607	10.2360458777309	15.97	10.4	24.77	0.58552644936956	0.603546808334617	0.621567167299674	0.579231264658751	0.597057880901576	0.6148844971444	0.579046213833559	0.596402881005523	0.614258540594247	0.399530793363042	19.7142711444877	-0.00743666703677426	27.7071855552155	0.490740301187977	0.498588065089825	0.483421650793001	0.474636306517151	0.48239929141615	0.46739671919971	0.472302601616237	0.480022525818665	0.465085447504926	0.000854793464595737	0.000847586567043953	0.000847415745944071
222	9.08397597558638	0.27	0.399534507892448	0.385653692109214	0.413415323675683	0.348400906615266	10.0378423098858	9.74548891984658	10.3301956999249	15.99	10.27	24.73	0.591232521576033	0.608968813044402	0.626705104512771	0.584859428041909	0.602404534079248	0.619949640116587	0.583732381630955	0.601152542132866	0.619213621737173	0.399534507892448	19.7662081519294	0.000488083987472209	27.7202015220424	0.490740301187977	0.498588065089825	0.483421650793001	0.474636306517151	0.48239929141615	0.46739671919971	0.472302601616237	0.480022525818665	0.465085447504926	0.000854793464595737	0.000847586567043953	0.000847415745944071
222	9.08397597558638	0.27	0.39957022924408	0.385507533818792	0.413632924669368	0.337051335855866	9.9216689520465	9.625326531697	10.218011372396	16.21	10.36	25.17	0.576215267309932	0.593955655274396	0.611696043238861	0.569772995597703	0.587315040328256	0.604857085058809	0.568650704866954	0.585593355133945	0.603797985018096	0.39957022924408	19.9521629292976	-0.0442738997318276	27.7490394638248	0.490740301187977	0.498588065089825	0.483421650793001	0.474636306517151	0.48239929141615	0.46739671919971	0.472302601616237	0.480022525818665	0.465085447504926	0.000854793464595737	0.000847586567043953	0.000847415745944071
222	9.08397597558638	0.27	0.39957749361541	0.385530608013552	0.413624379217268	0.337041760296927	9.84709020416707	9.55296901491861	10.1412113934155	16.11	10.24	25.33	0.575303617333186	0.593016328831018	0.61072904032885	0.568974395412185	0.586492239924107	0.60401008443603	0.566052146966275	0.584111856750264	0.600681147734076	0.39957749361541	20.006276874204	-0.0846970961934213	27.7381361488003	0.490740301187977	0.498588065089825	0.483421650793001	0.474636306517151	0.48239929141615	0.46739671919971	0.472302601616237	0.480022525818665	0.465085447504926	0.000854793464595737	0.000847586567043953	0.000847415745944071
222	9.08397597558638	0.27	0.39961123859894	0.385492953579323	0.413729523618557	0.337605479828361	9.97151953872417	9.67405709989099	10.2689819775573	15.91	10.33	25.09	0.589681950546256	0.607813767356327	0.625945584166398	0.583410332339344	0.601349306495294	0.619288280651245	0.581781939943715	0.599829327604545	0.617118330592359	0.39961123859894	19.8208551770606	-0.077958839502059	27.6248858599065	0.490740301187977	0.498588065089825	0.483421650793001	0.474636306517151	0.48239929141615	0.46739671919971	0.472302601616237	0.480022525818665	0.465085447504926	0.000854793464595737	0.000847586567043953	0.000847415745944071
222	9.08397597558638	0.27	0.399653245082288	0.385571264169986	0.413735225994589	0.337054514240849	9.98312671295698	9.68495078041398	10.2813026455	16.2	10.39	24.99	0.580100802865231	0.597960686904404	0.615820570943577	0.573624545817531	0.591285041751552	0.608945537685574	0.572297484999931	0.590031629426889	0.608056710720338	0.399653245082288	19.9165252362729	-0.0193630723395851	27.7703794511341	0.490740301187977	0.498588065089825	0.483421650793001	0.474636306517151	0.48239929141615	0.46739671919971	0.472302601616237	0.480022525818665	0.465085447504926	0.000854793464595737	0.000847586567043953	0.000847415745944071
222	9.08397597558638	0.27	0.399677230911588	0.385623421441466	0.41373104038171	0.333950282617406	9.89758291302169	9.5998966920076	10.1952691340358	16.35	10.4	24.94	0.569902723641682	0.587575016749563	0.605247309857443	0.563389052607368	0.580859361237983	0.598329669868599	0.562296569703147	0.580532340241514	0.597855881191199	0.399677230911588	19.9864696989802	0.0366173687316716	27.8705707876275	0.490740301187977	0.498588065089825	0.483421650793001	0.474636306517151	0.48239929141615	0.46739671919971	0.472302601616237	0.480022525818665	0.465085447504926	0.000854793464595737	0.000847586567043953	0.000847415745944071
222	9.08397597558638	0.27	0.399702030380423	0.385732527816242	0.413671532944604	0.33761403213964	9.9330807365228	9.63677063944199	10.2293908336036	16.16	10.48	24.71	0.578681522684257	0.596474742485883	0.614267962287509	0.572265089139226	0.589861017325457	0.607456945511689	0.57217228395952	0.589807651988699	0.607411352359464	0.399702030380423	19.9365620469842	0.0958852973422594	27.927778742855	0.490740301187977	0.498588065089825	0.483421650793001	0.474636306517151	0.48239929141615	0.46739671919971	0.472302601616237	0.480022525818665	0.465085447504926	0.000854793464595737	0.000847586567043953	0.000847415745944071
222	9.08397597558638	0.27	0.399768016498474	0.385774684824564	0.413761348172385	0.335297281034442	9.90735115241048	9.61027113829026	10.2044311665307	15.85	10.25	25.12	0.588100480392085	0.60628028994219	0.624460099492295	0.581916222680042	0.599904859749998	0.617893496819953	0.580105545080869	0.59681429660076	0.616031750887209	0.399768016498474	19.8351340484347	-0.0130021095631856	27.7404793532935	0.490740301187977	0.498588065089825	0.483421650793001	0.474636306517151	0.48239929141615	0.46739671919971	0.472302601616237	0.480022525818665	0.465085447504926	0.000854793464595737	0.000847586567043953	0.000847415745944071
222	9.08397597558638	0.27	0.399777410146064	0.385637694442232	0.413917125849896	0.330549514507262	9.96946370581936	9.66730860294808	10.2716188086906	16.08	10.45	24.58	0.583072662767666	0.601296802250114	0.619520941732561	0.57668457711574	0.594709054752622	0.612733532389505	0.57670231350326	0.595259336365084	0.612625125328485	0.399777410146064	19.7279921896727	-0.0467588518099487	27.6934477738303	0.490740301187977	0.498588065089825	0.483421650793001	0.474636306517151	0.48239929141615	0.46739671919971	0.472302601616237	0.480022525818665	0.465085447504926	0.000854793464595737	0.000847586567043953	0.000847415745944071
222	9.08397597558638	0.27	0.399802641953419	0.385799973098845	0.413805310807993	0.344610313014358	9.99035388623894	9.69693794401863	10.2837698284593	16.35	10.44	25.08	0.575695114264846	0.593114852883246	0.610534591501646	0.569116172578398	0.586336841512648	0.603557510446898	0.568084059360319	0.585398751799094	0.602393490627665	0.399802641953419	20.0732171053573	-0.083916384901441	27.7690591604988	0.490740301187977	0.498588065089825	0.483421650793001	0.474636306517151	0.48239929141615	0.46739671919971	0.472302601616237	0.480022525818665	0.465085447504926	0.000854793464595737	0.000847586567043953	0.000847415745944071
222	9.08397597558638	0.27	0.399866098117977	0.385747773505735	0.41398442273022	0.341107280754489	10.0550110154185	9.75739138143706	10.3526306493998	15.92	10.35	24.77	0.594561321961309	0.612696612030564	0.63083190209982	0.588231710739317	0.606173935213324	0.624116159687331	0.587750459214891	0.604946630948845	0.623614362346292	0.399866098117977	19.6129018688959	0.0257232333842273	27.7009738000838	0.490740301187977	0.498588065089825	0.483421650793001	0.474636306517151	0.48239929141615	0.46739671919971	0.472302601616237	0.480022525818665	0.465085447504926	0.000854793464595737	0.000847586567043953	0.000847415745944071
222	9.08397597558638	0.27	0.399869176591368	0.385943059578376	0.41379529360436	0.338782518236902	9.89568902430287	9.60126389495517	10.1901141536506	16.04	10.2	24.79	0.580732209267741	0.598540505935836	0.616348802603931	0.574419404959319	0.592034117923707	0.609648830888095	0.573166789431871	0.590357974414638	0.607739689312311	0.399869176591368	19.7105048650279	-0.00121350395809388	27.7017738988979	0.490740301187977	0.498588065089825	0.483421650793001	0.474636306517151	0.48239929141615	0.46739671919971	0.472302601616237	0.480022525818665	0.465085447504926	0.000854793464595737	0.000847586567043953	0.000847415745944071
222	9.08397597558638	0.27	0.399918182589991	0.385926183440636	0.413910181739346	0.340525142905612	10.0144009743763	9.71759907653635	10.3112028722162	16.04	10.29	24.4	0.587635402871033	0.60558338584876	0.623531368826487	0.581243530052396	0.598996287854811	0.616749045657227	0.580733729571156	0.598595642115771	0.616764578307806	0.399918182589991	19.7650394098904	-0.176805456361483	27.5306656802708	0.490740301187977	0.498588065089825	0.483421650793001	0.474636306517151	0.48239929141615	0.46739671919971	0.472302601616237	0.480022525818665	0.465085447504926	0.000854793464595737	0.000847586567043953	0.000847415745944071
222	9.08397597558638	0.27	0.399954249417404	0.385891070804762	0.414017428030047	0.336256713114493	9.91238286075405	9.61579059272623	10.2089751287819	16	10.27	24.64	0.582978280743089	0.600959833983999	0.61894138722491	0.576682476912243	0.594469840531484	0.612257204150726	0.576050462369161	0.593433587392823	0.6113356002269	0.399954249417404	19.8426427615854	0.0436772061687432	27.7715327669777	0.490740301187977	0.498588065089825	0.483421650793001	0.474636306517151	0.48239929141615	0.46739671919971	0.472302601616237	0.480022525818665	0.465085447504926	0.000854793464595737	0.000847586567043953	0.000847415745944071
222	9.08397597558638	0.27	0.399979452223377	0.38585353833907	0.414105366107684	0.328157851599514	9.72930150065881	9.43282446959919	10.0257785317184	15.92	10.31	24.8	0.57460472952181	0.592664760723543	0.610724791925277	0.56848211590981	0.586349711186137	0.604217306462464	0.567060901017814	0.585618732363386	0.603099138903412	0.399979452223377	19.7130010847282	0.0240299936510419	27.7320065577931	0.490740301187977	0.498588065089825	0.483421650793001	0.474636306517151	0.48239929141615	0.46739671919971	0.472302601616237	0.480022525818665	0.465085447504926	0.000854793464595737	0.000847586567043953	0.000847415745944071
222	9.08397597558638	0.27	0.39998551858653	0.385884410151484	0.414086627021575	0.333978130229051	9.80832360035719	9.51334046713842	10.103306733576	15.93	10.2	24.28	0.579050200706932	0.597004991990342	0.614959783273752	0.572866252813461	0.590629296483971	0.608392340154481	0.572323142917702	0.590596274180904	0.608124596775454	0.39998551858653	19.606327642411	0.0914026935848618	27.7206317448356	0.490740301187977	0.498588065089825	0.483421650793001	0.474636306517151	0.48239929141615	0.46739671919971	0.472302601616237	0.480022525818665	0.465085447504926	0.000854793464595737	0.000847586567043953	0.000847415745944071
222	9.08397597558638	0.27	0.400048701371932	0.386001401828823	0.41409600091504	0.333235413882089	9.98879829300236	9.68788518986588	10.2897113961388	15.89	10.38	24.83	0.591280180588843	0.609645793978874	0.628011407368906	0.585014601655628	0.603185601385114	0.621356601114601	0.584383177255504	0.602244593298364	0.620662927945285	0.400048701371932	19.7630039202901	-0.122739892289475	27.611236611563	0.490740301187977	0.498588065089825	0.483421650793001	0.474636306517151	0.48239929141615	0.46739671919971	0.472302601616237	0.480022525818665	0.465085447504926	0.000854793464595737	0.000847586567043953	0.000847415745944071
222	9.08397597558638	0.27	0.400081504686195	0.386059690102798	0.414103319269591	0.343846865842801	10.1268219221477	9.82889454743569	10.4247492968598	15.91	10.29	24.57	0.599048910792992	0.617206911009123	0.635364911225253	0.592675502355213	0.6106403157552	0.628605129155187	0.592247303302633	0.609738212792293	0.627584805925767	0.400081504686195	19.7438059060385	-0.0537586502847657	27.6357030586487	0.490740301187977	0.498588065089825	0.483421650793001	0.474636306517151	0.48239929141615	0.46739671919971	0.472302601616237	0.480022525818665	0.465085447504926	0.000854793464595737	0.000847586567043953	0.000847415745944071
222	9.08397597558638	0.27	0.400099067148355	0.386150134872528	0.414047999424183	0.342173194056688	9.99008434659749	9.69508631757946	10.2850823756155	15.94	10.25	24.72	0.589925267045002	0.607875266183293	0.625825265321584	0.583619484811466	0.601377614246964	0.619135743682461	0.582740531285912	0.600510283170432	0.618457048923464	0.400099067148355	19.7459204927086	0.0418676565642255	27.7376789579461	0.490740301187977	0.498588065089825	0.483421650793001	0.474636306517151	0.48239929141615	0.46739671919971	0.472302601616237	0.480022525818665	0.465085447504926	0.000854793464595737	0.000847586567043953	0.000847415745944071
222	9.08397597558638	0.27	0.400122858983847	0.386113418145389	0.414132299822305	0.337443841081979	9.86180463545115	9.56750877227123	10.1561004986311	15.82	10.21	24.57	0.586307303272586	0.604342072616657	0.622376841960729	0.580167129557854	0.598013027611974	0.615858925666093	0.579255340395856	0.596783743931066	0.614738678175302	0.400122858983847	19.6418174956141	-0.0883175619802743	27.5543363206061	0.490740301187977	0.498588065089825	0.483421650793001	0.474636306517151	0.48239929141615	0.46739671919971	0.472302601616237	0.480022525818665	0.465085447504926	0.000854793464595737	0.000847586567043953	0.000847415745944071
222	9.08397597558638	0.27	0.400150304752358	0.38624103768047	0.414059571824246	0.34301968476013	10.0549716103859	9.75861496272415	10.3513282580477	15.93	10.25	24.64	0.593993104774832	0.612031915193901	0.630070725612969	0.587649992438056	0.605496170653164	0.623342348868272	0.587016048972995	0.604331760222974	0.622637344992275	0.400150304752358	19.7638173091632	-0.045505103719332	27.6306318109365	0.490740301187977	0.498588065089825	0.483421650793001	0.474636306517151	0.48239929141615	0.46739671919971	0.472302601616237	0.480022525818665	0.465085447504926	0.000854793464595737	0.000847586567043953	0.000847415745944071
222	9.08397597558638	0.27	0.400162050768313	0.386119956760263	0.414204144776362	0.335846165432987	9.9209145173316	9.62379374133467	10.2180352933285	16.25	10.5	24.98	0.574704544450949	0.592447719835394	0.61019089521984	0.568236852766744	0.585780347482238	0.603323842197732	0.568076549572108	0.585358779687358	0.60294727501051	0.400162050768313	19.9757199325382	0.161777183162376	28.0090219813713	0.490740301187977	0.498588065089825	0.483421650793001	0.474636306517151	0.48239929141615	0.46739671919971	0.472302601616237	0.480022525818665	0.465085447504926	0.000854793464595737	0.000847586567043953	0.000847415745944071
222	9.08397597558638	0.27	0.400166865490343	0.386138070261578	0.414195660719107	0.334766139650545	9.90785681406956	9.61040727470378	10.2053063534353	16.02	10.35	24.77	0.58197716739488	0.599989810919225	0.61800245444357	0.57567176184139	0.593489248186253	0.611306734531117	0.574810375783917	0.592977473605455	0.610867036801961	0.400166865490343	19.8324872991534	0.0950804876075261	27.8386315121954	0.490740301187977	0.498588065089825	0.483421650793001	0.474636306517151	0.48239929141615	0.46739671919971	0.472302601616237	0.480022525818665	0.465085447504926	0.000854793464595737	0.000847586567043953	0.000847415745944071
222	9.08397597558638	0.27	0.400218458439684	0.386128081883313	0.414308834996054	0.334238030218044	9.81513300614299	9.52011744983938	10.1101485624466	15.9	10.22	24.74	0.580546797784642	0.598537157400594	0.616527517016546	0.574379901826189	0.592179157681979	0.609978413537769	0.573355508551772	0.590568369730004	0.608409925357117	0.400218458439684	19.5880051426512	0.133975920828368	27.7980473566311	0.490740301187977	0.498588065089825	0.483421650793001	0.474636306517151	0.48239929141615	0.46739671919971	0.472302601616237	0.480022525818665	0.465085447504926	0.000854793464595737	0.000847586567043953	0.000847415745944071
222	9.08397597558638	0.27	0.400228208075172	0.386264756081775	0.414191660068569	0.336896828986301	10.004985388182	9.70605111015397	10.3039196662099	15.78	10.18	24.53	0.596425347292559	0.614794504694169	0.633163662095779	0.59022921554693	0.608407539812703	0.626585864078476	0.588905592766204	0.607816786691144	0.625141282603903	0.400228208075172	19.6046294350331	0.00519200944962341	27.640092395296	0.490740301187977	0.498588065089825	0.483421650793001	0.474636306517151	0.48239929141615	0.46739671919971	0.472302601616237	0.480022525818665	0.465085447504926	0.000854793464595737	0.000847586567043953	0.000847415745944071
222	9.08397597558638	0.27	0.400251820829728	0.386086885140293	0.414416756519162	0.34235718680309	10.1555590438158	9.8557972230386	10.4553208645929	15.9	10.28	24.86	0.601053965386819	0.619334884420798	0.637615803454777	0.594670360156705	0.612757123296077	0.630843886435449	0.5935530773	0.611109780640794	0.628883095265345	0.400251820829728	19.7778750900622	-0.0488297161531391	27.6834642234688	0.490740301187977	0.498588065089825	0.483421650793001	0.474636306517151	0.48239929141615	0.46739671919971	0.472302601616237	0.480022525818665	0.465085447504926	0.000854793464595737	0.000847586567043953	0.000847415745944071
222	9.08397597558638	0.27	0.400252875709102	0.386229872223087	0.414275879195116	0.342052130431782	10.1574096128616	9.85738994432888	10.4574292813943	15.85	10.21	24.71	0.603057787564648	0.621412463452793	0.639767139340938	0.596711195168699	0.614872706075272	0.633034216981845	0.595122523885251	0.61402184928146	0.631602505109825	0.400252875709102	19.6898422217167	0.0957236749592776	27.8060582298216	0.490740301187977	0.498588065089825	0.483421650793001	0.474636306517151	0.48239929141615	0.46739671919971	0.472302601616237	0.480022525818665	0.465085447504926	0.000854793464595737	0.000847586567043953	0.000847415745944071
[truncated: 1,363 more rows]
