# Supplementary material for: Re-expressing coefficients from regression models for inclusion in a meta-analysis
Source: BMC Med Res Methodol. 2024 Jan 8;24:6. doi: 10.1186/s12874-023-02132-y (PMC10773134; doi:10.1186/s12874-023-02132-y)
Supplement: Supplementary file 2 — Additional file 2. [file 12874_2023_2132_MOESM2_ESM.zip › Supp_Files_R1/simdata/simdata_scenario_223.csv]

ex_no	errsd	rsquare	beta	b_low_ci	b_hi_ci	lrsquare	lbeta	lb_low_ci	lb_hi_ci	x_median	x_25	x_75	rbl	rb	rbu	altl	alt	altu	dzl	dz	dzu	observed_beta	xlog	error	ylog	RelBias_rb	RelBias_rbl	RelBias_rbu	RelBias_alt	RelBias_altl	RelBias_altu	RelBias_dz	RelBias_dzl	RelBias_dzu	MC_SE_RelBias_rb	MC_SE_RelBias_alt	MC_SE_RelBias_dz
223	7.05265052202183	0.14	0.0605170896900269	0.0366003887234985	0.0844337906565553	0.444935951817857	9.5077757558394	7.84976558044599	11.1657859312328	28.76	21.69	49.1	0.268345036244557	0.325024283038639	0.381703529832721	0.261933325760469	0.317258305205373	0.372583284650278	0.263105322160194	0.318516854298837	0.373900152158102	0.0605170896900269	42.4749748236838	-0.458639307864824	33.9783133816677	0.490550859542162	0.554084089602051	0.449353089692522	0.452472863822201	0.51438501343237	0.412326737586707	0.469314790316962	0.515904481699853	0.4304076139606	0.00539028216579005	0.00526296958135308	0.00716586570701612
223	7.05265052202183	0.2	0.0930915537222697	0.0637354590055877	0.122447648438952	0.339793233636773	7.92101240197874	6.19716516498979	9.6448596389677	28.74	20.56	44.71	0.211954423256211	0.270913162804088	0.329871902351965	0.20689182451585	0.264442315837609	0.321992807159369	0.208335193095578	0.266335745735845	0.324085410442598	0.0930915537222697	40.0462961504134	0.419798972375436	34.866910812162	0.490550859542162	0.554084089602051	0.449353089692522	0.452472863822201	0.51438501343237	0.412326737586707	0.469314790316962	0.515904481699853	0.4304076139606	0.00539028216579005	0.00526296958135308	0.00716586570701612
223	7.05265052202183	0.21	0.137629713248313	0.0964275158452788	0.178831910651348	0.314086702737772	8.17106154935022	6.28579058287631	10.0563325158241	30.38	22.08	47.13	0.203602411558601	0.26466803411707	0.325733656675538	0.198558434949917	0.258111238630545	0.317664042311174	0.200465345402112	0.260649957937035	0.320398519178609	0.137629713248313	39.9802355495809	-0.096864652818239	34.65812716961	0.490550859542162	0.554084089602051	0.449353089692522	0.452472863822201	0.51438501343237	0.412326737586707	0.469314790316962	0.515904481699853	0.4304076139606	0.00539028216579005	0.00526296958135308	0.00716586570701612
223	7.05265052202183	0.21	0.171884896984544	0.120027917553116	0.223741876415972	0.272483624776779	7.75076129673395	5.77342287135795	9.72809972210995	30.9	21.26	44.38	0.183864898255477	0.246836749876125	0.309808601496772	0.179260854152889	0.240655867644922	0.302050881136954	0.18111991545182	0.243688576980878	0.305455180839917	0.171884896984544	36.451543120964	0.119077046952915	34.3669840941724	0.490550859542162	0.554084089602051	0.449353089692522	0.452472863822201	0.51438501343237	0.412326737586707	0.469314790316962	0.515904481699853	0.4304076139606	0.00539028216579005	0.00526296958135308	0.00716586570701612
223	7.05265052202183	0.23	0.151136033486711	0.10802200432396	0.194250062649461	0.250141596763958	7.28663807244455	5.31689612984633	9.25638001504277	35.18	23.57	50.08	0.14903552387788	0.204248474281679	0.259461424685478	0.145025247953367	0.198752517896801	0.252479787840235	0.146130162477877	0.200623091633297	0.255019365984499	0.151136033486711	41.4799538767578	0.22974177163027	35.7358760353171	0.490550859542162	0.554084089602051	0.449353089692522	0.452472863822201	0.51438501343237	0.412326737586707	0.469314790316962	0.515904481699853	0.4304076139606	0.00539028216579005	0.00526296958135308	0.00716586570701612
223	7.05265052202183	0.23	0.155769916991834	0.11143477537269	0.200105058610977	0.302820768513447	8.21537663112089	6.26915483569421	10.1615984265476	33.07	21.67	47.26	0.186759762914974	0.244738219440621	0.302716675966267	0.181895137612912	0.238363400175004	0.294831662737095	0.183362782994735	0.23998313028536	0.297130541066176	0.155769916991834	40.3054342832424	-0.354273677268056	34.6681260252717	0.490550859542162	0.554084089602051	0.449353089692522	0.452472863822201	0.51438501343237	0.412326737586707	0.469314790316962	0.515904481699853	0.4304076139606	0.00539028216579005	0.00526296958135308	0.00716586570701612
223	7.05265052202183	0.23	0.163177415562322	0.116412163796193	0.209942667328452	0.383149424233812	9.18046198801132	7.36178363810301	10.9991403379196	30.22	18.77	45.52	0.239653604602226	0.298858390234838	0.35806317586745	0.233735641290309	0.291478434519988	0.349221227749668	0.23353108973826	0.290866400826494	0.348726891467618	0.163177415562322	38.0681638775826	0.113447252507887	34.2206747080785	0.490550859542162	0.554084089602051	0.449353089692522	0.452472863822201	0.51438501343237	0.412326737586707	0.469314790316962	0.515904481699853	0.4304076139606	0.00539028216579005	0.00526296958135308	0.00716586570701612
223	7.05265052202183	0.23	0.18495924428601	0.132540993609374	0.237377494962647	0.299492752585312	7.94096395321294	6.04481764907934	9.83711025734654	30.37	19.04	48.46	0.195802647656089	0.25722227819684	0.318641908737592	0.190951988125452	0.250850057442098	0.310748126758744	0.189490212945808	0.24905365682791	0.308389822849559	0.18495924428601	36.8351999044112	0.606131207021647	34.8119219100174	0.490550859542162	0.554084089602051	0.449353089692522	0.452472863822201	0.51438501343237	0.412326737586707	0.469314790316962	0.515904481699853	0.4304076139606	0.00539028216579005	0.00526296958135308	0.00716586570701612
223	7.05265052202183	0.24	0.133635905649885	0.0963959146979602	0.17087589660181	0.302943756349834	6.67722096460813	5.09584869991588	8.25859322930038	33.69	19.44	48.26	0.149038145044451	0.195288495640293	0.241538846236135	0.145116454194791	0.190149803755957	0.235183153317123	0.144439693772227	0.189377914198705	0.234108864471415	0.133635905649885	40.4671132651295	0.417389573867026	35.0765156793406	0.490550859542162	0.554084089602051	0.449353089692522	0.452472863822201	0.51438501343237	0.412326737586707	0.469314790316962	0.515904481699853	0.4304076139606	0.00539028216579005	0.00526296958135308	0.00716586570701612
223	7.05265052202183	0.24	0.137825104194941	0.0999821890334403	0.175668019356442	0.413265062033638	9.1776484281004	7.47029469744642	10.8850021587544	30.97	20.81	46.88	0.237393368260898	0.291650190695401	0.345907013129903	0.231440987249439	0.284337378758818	0.337233770268198	0.232580643099001	0.285552407680985	0.339061580051245	0.137825104194941	40.2017140684815	0.610926003520267	35.2618923422214	0.490550859542162	0.554084089602051	0.449353089692522	0.452472863822201	0.51438501343237	0.412326737586707	0.469314790316962	0.515904481699853	0.4304076139606	0.00539028216579005	0.00526296958135308	0.00716586570701612
223	7.05265052202183	0.24	0.155931052100218	0.112756234350744	0.199105869849692	0.352789418891116	7.86478613031274	6.20161320059539	9.52795906003009	33.91	18.72	56.03	0.180256114625738	0.228597905795941	0.276939696966144	0.175497017271495	0.222562495064283	0.269627972857072	0.171058435851956	0.217143046494836	0.26303222899353	0.155931052100218	41.3540431735709	0.274481346516991	35.2902914621488	0.490550859542162	0.554084089602051	0.449353089692522	0.452472863822201	0.51438501343237	0.412326737586707	0.469314790316962	0.515904481699853	0.4304076139606	0.00539028216579005	0.00526296958135308	0.00716586570701612
223	7.05265052202183	0.24	0.15688421747045	0.113468464704707	0.200299970236192	0.264260836655946	7.12786462901409	5.27095640847139	8.9847728495568	30.84	22.08	45.17	0.168213201209108	0.227473125200697	0.286733049192286	0.164006559040257	0.221784522677998	0.279562486315738	0.166398207865972	0.224767283458571	0.283149645887058	0.15688421747045	37.3792043224923	0.91505450788077	35.3754985383537	0.490550859542162	0.554084089602051	0.449353089692522	0.452472863822201	0.51438501343237	0.412326737586707	0.469314790316962	0.515904481699853	0.4304076139606	0.00539028216579005	0.00526296958135308	0.00716586570701612
223	7.05265052202183	0.24	0.164256315468288	0.11864051441941	0.209872116517166	0.322379577844318	8.76544024027026	6.78131685056174	10.7495636299788	33.39	24.12	50.8	0.200120444673804	0.258673033173377	0.31722562167295	0.194880416003855	0.251899841597771	0.308919267191686	0.196932982543608	0.254366580475741	0.31210723289856	0.164256315468288	42.0667342868484	0.0431264853747845	35.5345801748416	0.490550859542162	0.554084089602051	0.449353089692522	0.452472863822201	0.51438501343237	0.412326737586707	0.469314790316962	0.515904481699853	0.4304076139606	0.00539028216579005	0.00526296958135308	0.00716586570701612
223	7.05265052202183	0.24	0.175856751508888	0.127172536408612	0.224540966609165	0.366066646165381	9.21423025371819	7.32107494698399	11.1073855604524	32.15	21.28	47.12	0.224221642963992	0.282203072786236	0.340184502608481	0.218473058748272	0.274967963327569	0.331462867906867	0.219622267390788	0.276538061622305	0.333559964919563	0.175856751508888	38.4940222758751	-0.448327553585487	34.1887679717319	0.490550859542162	0.554084089602051	0.449353089692522	0.452472863822201	0.51438501343237	0.412326737586707	0.469314790316962	0.515904481699853	0.4304076139606	0.00539028216579005	0.00526296958135308	0.00716586570701612
223	7.05265052202183	0.24	0.181394981612728	0.130385249492637	0.23240471373282	0.320464380200596	8.62714199322818	6.66573084845663	10.5885531379997	38.49	23.53	51.84	0.170989088506904	0.221303136802062	0.27161718509722	0.166189431191599	0.215091166034061	0.263992900876524	0.167135825181563	0.21632109948567	0.265772457078806	0.181394981612728	41.7545791660135	-0.459576643967438	35.1380324295596	0.490550859542162	0.554084089602051	0.449353089692522	0.452472863822201	0.51438501343237	0.412326737586707	0.469314790316962	0.515904481699853	0.4304076139606	0.00539028216579005	0.00526296958135308	0.00716586570701612
223	7.05265052202183	0.25	0.128148863584728	0.0934389786306838	0.162858748538772	0.370854240190736	8.63964783640765	6.88271356476033	10.396582108055	34.98	21.95	48.86	0.193994889474761	0.243515513373412	0.293036137272063	0.188789562726796	0.236981434982281	0.285173307237765	0.189905234322718	0.238470982684471	0.286560900082167	0.128148863584728	41.2731274174421	-0.4791002986722	34.6250674031659	0.490550859542162	0.554084089602051	0.449353089692522	0.452472863822201	0.51438501343237	0.412326737586707	0.469314790316962	0.515904481699853	0.4304076139606	0.00539028216579005	0.00526296958135308	0.00716586570701612
223	7.05265052202183	0.25	0.131205347633668	0.0956518736061286	0.166758821661208	0.446755728669516	9.82034862743988	8.11412573323139	11.5265715216484	28.3	19.36	45.66	0.281810211554256	0.341068725728662	0.400327239903068	0.275152268584041	0.33301076320026	0.39086925781648	0.275304543733311	0.332733698095127	0.390624755846834	0.131205347633668	38.399275251998	1.17629516617253	35.3578939249218	0.490550859542162	0.554084089602051	0.449353089692522	0.452472863822201	0.51438501343237	0.412326737586707	0.469314790316962	0.515904481699853	0.4304076139606	0.00539028216579005	0.00526296958135308	0.00716586570701612
223	7.05265052202183	0.25	0.131713250963095	0.0962473582533898	0.167179143672799	0.323809467057436	7.48363003361465	5.79518260542457	9.17207746180473	29.82	20.61	42.6	0.191129725870173	0.246816063310876	0.30250240075158	0.186450027645948	0.240772918070504	0.295095808495059	0.188645087302617	0.243473224911358	0.298884175103196	0.131713250963095	39.2633721237522	-0.500747551340397	33.9754152183434	0.490550859542162	0.554084089602051	0.449353089692522	0.452472863822201	0.51438501343237	0.412326737586707	0.469314790316962	0.515904481699853	0.4304076139606	0.00539028216579005	0.00526296958135308	0.00716586570701612
223	7.05265052202183	0.25	0.144553021002714	0.105250137166809	0.183855904838618	0.395765648900973	9.42424202146882	7.60615130266604	11.2423327402716	33.55	22.05	48.57	0.223422830152921	0.276827365206976	0.330231900261031	0.217557711350087	0.269560312937953	0.321562914525818	0.218686598101294	0.271478935060815	0.323927569371444	0.144553021002714	40.0779431519952	0.231166167830751	35.1858543838672	0.490550859542162	0.554084089602051	0.449353089692522	0.452472863822201	0.51438501343237	0.412326737586707	0.469314790316962	0.515904481699853	0.4304076139606	0.00539028216579005	0.00526296958135308	0.00716586570701612
223	7.05265052202183	0.25	0.150167699309735	0.109702363901401	0.190633034718068	0.366315763627013	7.87970758174579	6.2616118571829	9.49780330630869	32.27	19.04	50.06	0.191065312382713	0.240439494642844	0.289813676902974	0.186156206099207	0.234261800642637	0.282367395186068	0.184170679607373	0.231630118785164	0.279594617567236	0.150167699309735	39.6888821752938	-0.516279966664627	34.0279138335822	0.490550859542162	0.554084089602051	0.449353089692522	0.452472863822201	0.51438501343237	0.412326737586707	0.469314790316962	0.515904481699853	0.4304076139606	0.00539028216579005	0.00526296958135308	0.00716586570701612
223	7.05265052202183	0.25	0.159649728827241	0.116147946068773	0.203151511585708	0.356891505436083	8.63270204489701	6.82342017805433	10.4419839117397	33.99	23.6	51.45	0.197836532226286	0.250294396613309	0.302752261000333	0.192606286902774	0.24367731187847	0.294748336854167	0.193835423804474	0.245829821706456	0.296859645740253	0.159649728827241	41.7305803310134	1.17140840143156	36.5406612055742	0.490550859542162	0.554084089602051	0.449353089692522	0.452472863822201	0.51438501343237	0.412326737586707	0.469314790316962	0.515904481699853	0.4304076139606	0.00539028216579005	0.00526296958135308	0.00716586570701612
223	7.05265052202183	0.25	0.169830892658972	0.124106971258076	0.215554814059868	0.321262759422553	8.52604814423336	6.59116879806921	10.4609274903975	35.18	22.89	51.29	0.184723010554046	0.238949620254435	0.293176229954825	0.179752023276913	0.232519368178108	0.285286713079304	0.180690655325886	0.233528858501887	0.286483603197844	0.169830892658972	42.689871925525	-1.5874333017248	34.186141245083	0.490550859542162	0.554084089602051	0.449353089692522	0.452472863822201	0.51438501343237	0.412326737586707	0.469314790316962	0.515904481699853	0.4304076139606	0.00539028216579005	0.00526296958135308	0.00716586570701612
223	7.05265052202183	0.25	0.180147650769745	0.13191890536044	0.22837639617905	0.314088053612422	8.27606291209029	6.3665714569934	10.1855543671872	29.68	21.29	46.28	0.210939850957488	0.274205903284646	0.337471955611804	0.20579079936686	0.267512524408826	0.329234249450792	0.207660916396657	0.269371528176518	0.331841663008067	0.180147650769745	36.7224820708306	-0.574451866490669	33.6203842554351	0.490550859542162	0.554084089602051	0.449353089692522	0.452472863822201	0.51438501343237	0.412326737586707	0.469314790316962	0.515904481699853	0.4304076139606	0.00539028216579005	0.00526296958135308	0.00716586570701612
223	7.05265052202183	0.25	0.181671444844025	0.132758265027275	0.230584624660776	0.318165620752823	8.97337877572254	6.92243250020796	11.0243250512371	34.66	25	51.4	0.196909161997532	0.255248497541996	0.31358783308646	0.191650598658018	0.248431951384244	0.305213304110471	0.19417158012378	0.251652042753646	0.308797590795802	0.181671444844025	40.9349221109777	-0.228929435757315	35.3117608223252	0.490550859542162	0.554084089602051	0.449353089692522	0.452472863822201	0.51438501343237	0.412326737586707	0.469314790316962	0.515904481699853	0.4304076139606	0.00539028216579005	0.00526296958135308	0.00716586570701612
223	7.05265052202183	0.25	0.186130025959062	0.136048540621553	0.23621151129657	0.328833809468253	8.64961113967697	6.72027078342294	10.578951495931	31.4	22.33	48.47	0.210694981309112	0.271183962095806	0.331672942882501	0.205368038913888	0.264327693685343	0.323287348456798	0.207131571140041	0.266264109187305	0.325736544186162	0.186130025959062	38.0880843811985	0.209008596678773	34.9278862525963	0.490550859542162	0.554084089602051	0.449353089692522	0.452472863822201	0.51438501343237	0.412326737586707	0.469314790316962	0.515904481699853	0.4304076139606	0.00539028216579005	0.00526296958135308	0.00716586570701612
223	7.05265052202183	0.25	0.189024725689062	0.137822363496867	0.240227087881256	0.327165877087998	9.35706829813761	7.26201408881658	11.4521225074586	31.29	21.64	48.76	0.228475192616422	0.294389126156376	0.360303059696331	0.22271097809695	0.286961965001887	0.351212951906823	0.223668613860444	0.287999196991826	0.352592759675328	0.189024725689062	37.9570412488017	-0.429520158996678	34.2202032331576	0.490550859542162	0.554084089602051	0.449353089692522	0.452472863822201	0.51438501343237	0.412326737586707	0.469314790316962	0.515904481699853	0.4304076139606	0.00539028216579005	0.00526296958135308	0.00716586570701612
223	7.05265052202183	0.26	0.115030904515808	0.0850181321509672	0.145043676880648	0.458243312611504	9.7648726818764	8.10717198798201	11.4225733757708	32.81	22.19	49.54	0.243427059976019	0.293201408766584	0.34297575755715	0.237114495645884	0.285598093199664	0.334081690753444	0.238357251478962	0.286919522820297	0.336196012785804	0.115030904515808	42.2524691440488	0.401395649791626	35.4998658045164	0.490550859542162	0.554084089602051	0.449353089692522	0.452472863822201	0.51438501343237	0.412326737586707	0.469314790316962	0.515904481699853	0.4304076139606	0.00539028216579005	0.00526296958135308	0.00716586570701612
223	7.05265052202183	0.26	0.117715103593526	0.0869962051971412	0.148434001989911	0.445827913107795	9.08184031119227	7.50096353928491	10.6627170830996	32.99	22.97	49.31	0.223987458509931	0.271194269808559	0.318401081107187	0.218160916456956	0.264139746184437	0.310118575911918	0.219723666230644	0.266432585779491	0.31298272313632	0.117715103593526	41.7927460634308	-0.151601982971896	34.7579575671449	0.490550859542162	0.554084089602051	0.449353089692522	0.452472863822201	0.51438501343237	0.412326737586707	0.469314790316962	0.515904481699853	0.4304076139606	0.00539028216579005	0.00526296958135308	0.00716586570701612
223	7.05265052202183	0.26	0.12225299514127	0.0898912874987252	0.154614702783815	0.460749835183229	9.06789917449957	7.53626625143656	10.5995320975626	32.5	20.45	47.68	0.228373551059794	0.274787045207949	0.321200539356105	0.222482337155481	0.267698530561916	0.31291472396835	0.222580288282316	0.26816736694028	0.313474922826346	0.12225299514127	41.2102609580138	-0.375215293984724	34.1905215236134	0.490550859542162	0.554084089602051	0.449353089692522	0.452472863822201	0.51438501343237	0.412326737586707	0.469314790316962	0.515904481699853	0.4304076139606	0.00539028216579005	0.00526296958135308	0.00716586570701612
223	7.05265052202183	0.26	0.149314713535087	0.109536275435729	0.189093151634446	0.391275876108473	9.1050465506816	7.33193380183575	10.8781592995275	35.86	23.72	51.04	0.201651487138378	0.250417724304794	0.299183961471211	0.196173436584781	0.243614893476589	0.291056350368397	0.197837351688005	0.245603987649701	0.293687731952883	0.149314713535087	41.7387891225909	-1.02105237053456	34.4734866253949	0.490550859542162	0.554084089602051	0.449353089692522	0.452472863822201	0.51438501343237	0.412326737586707	0.469314790316962	0.515904481699853	0.4304076139606	0.00539028216579005	0.00526296958135308	0.00716586570701612
223	7.05265052202183	0.26	0.162587177132663	0.120171761375048	0.205002592890277	0.364613195092559	8.84663788600162	7.02330226062251	10.6699735113807	33.64	21.16	49.18	0.205756600472378	0.259173543938076	0.312590487403775	0.200347420792017	0.252360074701422	0.304372728610827	0.200452289008937	0.252690616161651	0.304869077699967	0.162587177132663	40.6062175093819	1.54245194236069	36.427042773686	0.490550859542162	0.554084089602051	0.449353089692522	0.452472863822201	0.51438501343237	0.412326737586707	0.469314790316962	0.515904481699853	0.4304076139606	0.00539028216579005	0.00526296958135308	0.00716586570701612
223	7.05265052202183	0.26	0.163308919257106	0.120575532035142	0.206042306479071	0.443933278011062	8.86120376815488	7.31280510795018	10.4096024283596	28.67	19.04	45.42	0.250732714334929	0.303822355480105	0.356911996625282	0.244754341105623	0.296578133515353	0.348401925925084	0.244612787240492	0.296473884776627	0.348277996006883	0.163308919257106	35.6690904221113	-0.486881192086685	33.1855892525622	0.490550859542162	0.554084089602051	0.449353089692522	0.452472863822201	0.51438501343237	0.412326737586707	0.469314790316962	0.515904481699853	0.4304076139606	0.00539028216579005	0.00526296958135308	0.00716586570701612
223	7.05265052202183	0.26	0.164803084178882	0.121398080725483	0.20820808763228	0.350234946541047	8.7130698366332	6.86015656296523	10.5659831103012	33.9	22.24	52.18	0.19942473526486	0.253288919803275	0.30715310434169	0.194159940177186	0.246602115084836	0.299044289992485	0.194574455066689	0.24692081958204	0.298832827536148	0.164803084178882	41.28975399038	-1.3057281772359	33.9824334547943	0.490550859542162	0.554084089602051	0.449353089692522	0.452472863822201	0.51438501343237	0.412326737586707	0.469314790316962	0.515904481699853	0.4304076139606	0.00539028216579005	0.00526296958135308	0.00716586570701612
223	7.05265052202183	0.26	0.165150804473428	0.121641909673444	0.208659699273413	0.324397365323877	8.0154334996724	6.2094262680896	9.8214407312552	32.4	22.46	48.83	0.188733860621213	0.243626970291926	0.298520079962639	0.183873658526577	0.237353181860824	0.290832705195071	0.185226331304249	0.239437829468747	0.293344520460402	0.165150804473428	40.3440239104035	-0.355021099122249	34.6687872210195	0.490550859542162	0.554084089602051	0.449353089692522	0.452472863822201	0.51438501343237	0.412326737586707	0.469314790316962	0.515904481699853	0.4304076139606	0.00539028216579005	0.00526296958135308	0.00716586570701612
223	7.05265052202183	0.26	0.165904971959175	0.122172851273621	0.209637092644729	0.331401083859391	8.54077644623839	6.64673844690539	10.4348144455714	28.29	19.56	40.47	0.230891087836449	0.296685235983376	0.362479384130303	0.22543689900193	0.289676835110782	0.353916771219634	0.22778463735451	0.293296010556702	0.358029807409282	0.165904971959175	36.1791255516316	-0.293540379851391	33.5944665722238	0.490550859542162	0.554084089602051	0.449353089692522	0.452472863822201	0.51438501343237	0.412326737586707	0.469314790316962	0.515904481699853	0.4304076139606	0.00539028216579005	0.00526296958135308	0.00716586570701612
223	7.05265052202183	0.26	0.172136023773981	0.127092905590728	0.217179141957234	0.382248292033622	9.09236667021318	7.28770163761483	10.8970317028115	30.01	20.38	44.67	0.238879013286511	0.29803299951376	0.357186985741008	0.233006489007749	0.290706252800277	0.348406016592805	0.23471692220948	0.292639652527927	0.3511716403332	0.172136023773981	37.2072618439977	-0.369282865572238	33.9714503714349	0.490550859542162	0.554084089602051	0.449353089692522	0.452472863822201	0.51438501343237	0.412326737586707	0.469314790316962	0.515904481699853	0.4304076139606	0.00539028216579005	0.00526296958135308	0.00716586570701612
223	7.05265052202183	0.26	0.176999027932839	0.129816419413914	0.224181636451763	0.312799107723755	8.57451064780155	6.59022628413416	10.5587950114689	33.65	22.49	53.67	0.192977703513156	0.2510823304422	0.309186957371245	0.18790316186504	0.244479869537445	0.30105657720985	0.187889795285969	0.244322895534647	0.300618850739823	0.176999027932839	40.0573166515322	0.795749049915906	35.9069647610815	0.490550859542162	0.554084089602051	0.449353089692522	0.452472863822201	0.51438501343237	0.412326737586707	0.469314790316962	0.515904481699853	0.4304076139606	0.00539028216579005	0.00526296958135308	0.00716586570701612
223	7.05265052202183	0.26	0.179348736270755	0.131773948883225	0.226923523658285	0.391103462138835	9.52496264889163	7.66940408856579	11.3805212092175	32.88	22.61	48.9	0.229807528898687	0.285407849673417	0.341008170448147	0.223841179762309	0.277997984184783	0.332154788607258	0.225752396469723	0.280170681757221	0.334754987396693	0.179348736270755	39.325265764982	0.161694691987163	35.0752660496668	0.490550859542162	0.554084089602051	0.449353089692522	0.452472863822201	0.51438501343237	0.412326737586707	0.469314790316962	0.515904481699853	0.4304076139606	0.00539028216579005	0.00526296958135308	0.00716586570701612
223	7.05265052202183	0.26	0.181235244140716	0.133819756584351	0.228650731697081	0.405451080847858	9.75730961433304	7.91254859460906	11.602070634057	31.8	19.08	47.53	0.244959676690805	0.302070487140837	0.359181297590869	0.238719179696329	0.294375057457928	0.350030935219527	0.237310993712186	0.293031236522787	0.348237945704524	0.181235244140716	38.7206488567455	-0.732398043930046	33.5988671287911	0.490550859542162	0.554084089602051	0.449353089692522	0.452472863822201	0.51438501343237	0.412326737586707	0.469314790316962	0.515904481699853	0.4304076139606	0.00539028216579005	0.00526296958135308	0.00716586570701612
223	7.05265052202183	0.26	0.182808799574258	0.135114480914515	0.230503118234001	0.377957220446863	8.69701973431011	6.95503349305351	10.4390059755667	31.28	21.24	48.31	0.218834833789341	0.273645104645613	0.328455375501886	0.213314110368639	0.266741638172667	0.320169165976695	0.214223772310619	0.267835367735859	0.321060796504091	0.182808799574258	37.862846927121	-0.67078014362709	33.6834297979935	0.490550859542162	0.554084089602051	0.449353089692522	0.452472863822201	0.51438501343237	0.412326737586707	0.469314790316962	0.515904481699853	0.4304076139606	0.00539028216579005	0.00526296958135308	0.00716586570701612
223	7.05265052202183	0.26	0.183662604553343	0.135549206896938	0.231776002209747	0.378345282954192	9.46591281165353	7.57148344948029	11.3603421738268	33.32	22.28	49.97	0.223862725044269	0.279874485784377	0.335886246524486	0.218007154067888	0.272553816764269	0.32710047946065	0.219120764576604	0.273688091362564	0.328814407429601	0.183662604553343	39.1440022331173	0.214995581522465	35.0992349382023	0.490550859542162	0.554084089602051	0.449353089692522	0.452472863822201	0.51438501343237	0.412326737586707	0.469314790316962	0.515904481699853	0.4304076139606	0.00539028216579005	0.00526296958135308	0.00716586570701612
223	7.05265052202183	0.26	0.188482450514012	0.138783657420103	0.238181243607922	0.348012362649836	9.51377063533556	7.4806624774225	11.5468787932486	30.36	22.01	50.39	0.242421087919614	0.308306735479179	0.374192383038745	0.2364172688373	0.300671187443483	0.364925106049667	0.237235734428423	0.301624746899767	0.366056071878196	0.188482450514012	38.463894986784	-0.159514397348778	34.5210923592387	0.490550859542162	0.554084089602051	0.449353089692522	0.452472863822201	0.51438501343237	0.412326737586707	0.469314790316962	0.515904481699853	0.4304076139606	0.00539028216579005	0.00526296958135308	0.00716586570701612
223	7.05265052202183	0.26	0.18911362165162	0.139329650958032	0.238897592345209	0.37517574060947	9.2643831041934	7.39773035321257	11.1310358551742	36.1	21.33	56.72	0.202141210164822	0.253147049527012	0.304152888889203	0.196632233488295	0.246248005089518	0.295863776690742	0.194323994670463	0.243433812722847	0.292502122278107	0.18911362165162	41.4127691767742	-0.500616744669762	34.9037806696313	0.490550859542162	0.554084089602051	0.449353089692522	0.452472863822201	0.51438501343237	0.412326737586707	0.469314790316962	0.515904481699853	0.4304076139606	0.00539028216579005	0.00526296958135308	0.00716586570701612
223	7.05265052202183	0.26	0.201089726015223	0.148521663362653	0.253657788667793	0.347722191870371	9.08017185358979	7.13848304698882	11.0218606601908	30.7	21.5	51.49	0.22880265380585	0.291037662124994	0.353272670444137	0.223096365045508	0.283779245701078	0.344462126356647	0.222871747035302	0.283436548997961	0.344515295238169	0.201089726015223	38.1557207755844	0.580205372096276	35.1361489712703	0.490550859542162	0.554084089602051	0.449353089692522	0.452472863822201	0.51438501343237	0.412326737586707	0.469314790316962	0.515904481699853	0.4304076139606	0.00539028216579005	0.00526296958135308	0.00716586570701612
223	7.05265052202183	0.26	0.204665092645193	0.151116028528852	0.258214156761535	0.308708650436236	8.48369040280311	6.50158641869319	10.465794386913	33.87	23.63	50.78	0.189173132586682	0.246845336821104	0.304517541055525	0.184181427383572	0.240331837069183	0.296482246754794	0.185751931335833	0.242284723829784	0.299042392068763	0.204665092645193	39.3065887684073	0.66127052377494	35.6622803336393	0.490550859542162	0.554084089602051	0.449353089692522	0.452472863822201	0.51438501343237	0.412326737586707	0.469314790316962	0.515904481699853	0.4304076139606	0.00539028216579005	0.00526296958135308	0.00716586570701612
223	7.05265052202183	0.27	0.0990460069775957	0.073597662197674	0.124494351757517	0.516895548858453	9.90111235801519	8.40663763565447	11.3955870803759	32.38	20.42	47.37	0.255730609799896	0.301192654037287	0.346654698274678	0.24914830680289	0.293440194091654	0.337732081380419	0.249425537947976	0.29354486915922	0.338379916375304	0.0990460069775957	41.92853421365	0.398828015453586	35.0433414220843	0.490550859542162	0.554084089602051	0.449353089692522	0.452472863822201	0.51438501343237	0.412326737586707	0.469314790316962	0.515904481699853	0.4304076139606	0.00539028216579005	0.00526296958135308	0.00716586570701612
223	7.05265052202183	0.27	0.121001738672218	0.0899636668075772	0.152039810536858	0.35427974849067	7.685850132892	6.06580761327097	9.30589265251304	31.74	21.89	50.2	0.188176307464944	0.238434020652471	0.288691733839998	0.183388308026765	0.232367252883954	0.281346197741143	0.184093499727088	0.233254251497691	0.2823622619317	0.121001738672218	41.7229527793484	0.8883467930912	36.0783287960158	0.490550859542162	0.554084089602051	0.449353089692522	0.452472863822201	0.51438501343237	0.412326737586707	0.469314790316962	0.515904481699853	0.4304076139606	0.00539028216579005	0.00526296958135308	0.00716586570701612
223	7.05265052202183	0.27	0.127530418124924	0.0947646510790648	0.160296185170782	0.388123144535337	8.32229764919663	6.69083945963484	9.95375583875841	32.92	20.49	50.16	0.200205979874501	0.249023125680496	0.297840271486491	0.195004061721974	0.2425527998756	0.290101538029227	0.194454243301438	0.241438970803904	0.288872712676378	0.127530418124924	42.3734289310475	0.0517976662621566	35.1687471302193	0.490550859542162	0.554084089602051	0.449353089692522	0.452472863822201	0.51438501343237	0.412326737586707	0.469314790316962	0.515904481699853	0.4304076139606	0.00539028216579005	0.00526296958135308	0.00716586570701612
223	7.05265052202183	0.27	0.128965305011329	0.096134225927018	0.161796384095641	0.396250476897848	8.37921613160251	6.76436550783898	9.99406675536603	33.69	20.76	46.61	0.197832581402443	0.24506096773199	0.292289354061538	0.192626879913428	0.238612514016337	0.284598148119246	0.193303960326917	0.239901348470422	0.28610743662176	0.128965305011329	41.8377016020216	0.451325013238163	35.3479159830706	0.490550859542162	0.554084089602051	0.449353089692522	0.452472863822201	0.51438501343237	0.412326737586707	0.469314790316962	0.515904481699853	0.4304076139606	0.00539028216579005	0.00526296958135308	0.00716586570701612
223	7.05265052202183	0.27	0.130013005434098	0.0966070255675614	0.163418985300635	0.399692177259116	8.39733429112305	6.79057403334376	10.0040945489023	36.01	22.2	48.66	0.185993366011387	0.230002421394668	0.274011476777948	0.180930390914933	0.223741464046468	0.266552537178004	0.182332495786696	0.225061390198119	0.268440678046992	0.130013005434098	41.0338532181393	-0.731095024821256	34.394170637726	0.490550859542162	0.554084089602051	0.449353089692522	0.452472863822201	0.51438501343237	0.412326737586707	0.469314790316962	0.515904481699853	0.4304076139606	0.00539028216579005	0.00526296958135308	0.00716586570701612
223	7.05265052202183	0.27	0.139203528464174	0.103782414831661	0.174624642096686	0.467636037537685	9.15903234185799	7.63327526634723	10.6847894173688	31.89	19.66	51.9	0.235658199155161	0.282762116178604	0.329866033202046	0.229644749754061	0.275546684318884	0.321448618883708	0.226981163321989	0.272648431187295	0.317620171140354	0.139203528464174	41.2414427925542	-0.434787787583925	34.0843501219428	0.490550859542162	0.554084089602051	0.449353089692522	0.452472863822201	0.51438501343237	0.412326737586707	0.469314790316962	0.515904481699853	0.4304076139606	0.00539028216579005	0.00526296958135308	0.00716586570701612
223	7.05265052202183	0.27	0.141639903544268	0.10481456202229	0.178465245066246	0.428348024299461	9.78259691233814	8.01815611540815	11.5470377092681	31.89	21.75	46.7	0.247579646028801	0.302060953408592	0.356542260788383	0.241262582070735	0.294353783645152	0.347444985219569	0.243218131064376	0.297121001998074	0.350702424760083	0.141639903544268	39.2388715798115	-0.479478806786508	34.0500686476408	0.490550859542162	0.554084089602051	0.449353089692522	0.452472863822201	0.51438501343237	0.412326737586707	0.469314790316962	0.515904481699853	0.4304076139606	0.00539028216579005	0.00526296958135308	0.00716586570701612
223	7.05265052202183	0.27	0.144523489699301	0.107523980135098	0.181522999263503	0.466992841184696	9.92310527304574	8.26792817024546	11.578282375846	30.45	21.86	45.59	0.267147213752674	0.320628078870929	0.374108943989184	0.260518570565728	0.312672431118904	0.364826291672079	0.263501772635393	0.316075539490622	0.368414109016323	0.144523489699301	38.2575643280268	0.499656135774407	34.8120268063207	0.490550859542162	0.554084089602051	0.449353089692522	0.452472863822201	0.51438501343237	0.412326737586707	0.469314790316962	0.515904481699853	0.4304076139606	0.00539028216579005	0.00526296958135308	0.00716586570701612
223	7.05265052202183	0.27	0.152366268167731	0.11366563785555	0.191066898479912	0.328966206134019	7.88636758955458	6.12780013904806	9.64493504006111	31.89	22.13	44.31	0.189187037101923	0.243480283936977	0.297773530772031	0.184359523529019	0.237267361564251	0.290175199599482	0.187025856231654	0.240548572534424	0.294439331638869	0.152366268167731	38.6894952265228	-0.938334192465428	33.5189902377559	0.490550859542162	0.554084089602051	0.449353089692522	0.452472863822201	0.51438501343237	0.412326737586707	0.469314790316962	0.515904481699853	0.4304076139606	0.00539028216579005	0.00526296958135308	0.00716586570701612
223	7.05265052202183	0.27	0.152898537490126	0.113407895148562	0.19238917983169	0.334104665675417	8.48088018705096	6.61154102208575	10.3502193520162	30.05	20.55	49.01	0.216417093844027	0.277606602937168	0.338796112030309	0.21109197524716	0.270775866706234	0.330459758165308	0.210845051821096	0.270586535841347	0.330020368285728	0.152898537490126	40.6624108548525	0.731315846357482	35.4957759301526	0.490550859542162	0.554084089602051	0.449353089692522	0.452472863822201	0.51438501343237	0.412326737586707	0.469314790316962	0.515904481699853	0.4304076139606	0.00539028216579005	0.00526296958135308	0.00716586570701612
223	7.05265052202183	0.27	0.156297969886047	0.116313382010723	0.196282557761372	0.385839929511627	9.28204618226989	7.45366648404804	11.1104258804917	31.64	21.27	48.66	0.231954588820148	0.288852903497334	0.345751218174519	0.226063712931895	0.281516999460601	0.336970285989308	0.22679063498222	0.282231943017583	0.337876569293942	0.156297969886047	41.0441556134781	0.21595241704367	35.2035999983658	0.490550859542162	0.554084089602051	0.449353089692522	0.452472863822201	0.51438501343237	0.412326737586707	0.469314790316962	0.515904481699853	0.4304076139606	0.00539028216579005	0.00526296958135308	0.00716586570701612
223	7.05265052202183	0.27	0.177201947975855	0.131179130364997	0.223224765586713	0.308542269925338	7.84729301199333	6.01316005938238	9.68142596460429	30.75	18.97	48.1	0.192439990119898	0.251137999784269	0.309836009448639	0.187635969723296	0.244868657988035	0.302101346252773	0.186188096784043	0.243007647671547	0.300431016826931	0.177201947975855	38.0402183272197	-0.383477727157305	33.8939577795895	0.490550859542162	0.554084089602051	0.449353089692522	0.452472863822201	0.51438501343237	0.412326737586707	0.469314790316962	0.515904481699853	0.4304076139606	0.00539028216579005	0.00526296958135308	0.00716586570701612
223	7.05265052202183	0.27	0.182917891224534	0.136396318882367	0.229439463566702	0.312988010392747	8.47229559032336	6.51252665856761	10.4320645220791	31.96	22.26	45.95	0.200658961458918	0.261041854176636	0.321424746894353	0.195532591464748	0.254372841645402	0.313213091826057	0.19792162218293	0.257588366947205	0.317060434164543	0.182917891224534	38.7074531789359	0.474138726380582	35.1966921383168	0.490550859542162	0.554084089602051	0.449353089692522	0.452472863822201	0.51438501343237	0.412326737586707	0.469314790316962	0.515904481699853	0.4304076139606	0.00539028216579005	0.00526296958135308	0.00716586570701612
223	7.05265052202183	0.27	0.186362604290487	0.139060551309174	0.233664657271799	0.392953015884014	9.04545670219665	7.29013468430602	10.8007787200873	29.95	17.51	43.69	0.239398275757313	0.297040703871365	0.354683131985417	0.233520063766756	0.289747133265408	0.345974202764061	0.232165875286468	0.288021515997433	0.344289457465707	0.186362604290487	35.5391313159707	0.192423113184121	33.7153954454634	0.490550859542162	0.554084089602051	0.449353089692522	0.452472863822201	0.51438501343237	0.412326737586707	0.469314790316962	0.515904481699853	0.4304076139606	0.00539028216579005	0.00526296958135308	0.00716586570701612
223	7.05265052202183	0.27	0.19059575474973	0.141607453113242	0.239584056386217	0.391434457173748	9.87705677533483	7.95424326656942	11.7998702841002	30.24	19.79	49.21	0.258813559948223	0.32137767731834	0.383941794688457	0.252420440901195	0.313439122048807	0.374457803196418	0.251056745367257	0.311894832171856	0.373064237873711	0.19059575474973	37.8128562657852	-0.162901897456761	34.1444036739642	0.490550859542162	0.554084089602051	0.449353089692522	0.452472863822201	0.51438501343237	0.412326737586707	0.469314790316962	0.515904481699853	0.4304076139606	0.00539028216579005	0.00526296958135308	0.00716586570701612
223	7.05265052202183	0.27	0.192943600084422	0.143662478972147	0.242224721196697	0.336997233274285	8.19366534072075	6.39931109748945	9.98801958395205	30.64	20.45	46.51	0.205551492600371	0.263187726771687	0.320823960943003	0.200432022341631	0.256632767123242	0.312833511904854	0.200998272482982	0.257342026510337	0.314116130260373	0.192943600084422	37.1075189487686	0.655761194766243	34.8536170448868	0.490550859542162	0.554084089602051	0.449353089692522	0.452472863822201	0.51438501343237	0.412326737586707	0.469314790316962	0.515904481699853	0.4304076139606	0.00539028216579005	0.00526296958135308	0.00716586570701612
223	7.05265052202183	0.27	0.192995325197854	0.143423631199835	0.242567019195872	0.34152600303797	8.14706078832945	6.38084466400599	9.91327691265292	32.5	23.24	44.93	0.1933892771194	0.246919378149175	0.30044947917895	0.188400958391274	0.240550294109432	0.292699629827589	0.191451490986401	0.244344130188235	0.297554028009638	0.192995325197854	37.9368356312164	-0.311722059969133	34.4815868762434	0.490550859542162	0.554084089602051	0.449353089692522	0.452472863822201	0.51438501343237	0.412326737586707	0.469314790316962	0.515904481699853	0.4304076139606	0.00539028216579005	0.00526296958135308	0.00716586570701612
223	7.05265052202183	0.27	0.199505199538028	0.148434206535663	0.250576192540393	0.383435682957818	9.51352482294586	7.63000650839601	11.3970431374957	30.44	20.98	44.74	0.246595114732254	0.307468773799992	0.36834243286773	0.240477374496548	0.299840828328559	0.35920428216057	0.242351715728192	0.302334391965298	0.362208262073791	0.199505199538028	36.8974461063488	-0.0666274375986837	34.1889730591909	0.490550859542162	0.554084089602051	0.449353089692522	0.452472863822201	0.51438501343237	0.412326737586707	0.469314790316962	0.515904481699853	0.4304076139606	0.00539028216579005	0.00526296958135308	0.00716586570701612
223	7.05265052202183	0.27	0.201534544912546	0.149604898367353	0.25346419145774	0.298012725936286	8.19988968058534	6.23498862652897	10.1647907346417	33.61	19.74	47.26	0.182804218058436	0.240413336897989	0.298022455737543	0.178000479247442	0.23409574264659	0.290191006045739	0.177811258484274	0.233752118771712	0.290096451385404	0.201534544912546	37.719899077657	-0.0593362233592154	34.3784341023535	0.490550859542162	0.554084089602051	0.449353089692522	0.452472863822201	0.51438501343237	0.412326737586707	0.469314790316962	0.515904481699853	0.4304076139606	0.00539028216579005	0.00526296958135308	0.00716586570701612
223	7.05265052202183	0.27	0.204426537326731	0.152183107239076	0.256669967414386	0.352570427008349	9.20168871955544	7.25486636317778	11.1485110759331	32.2	22.21	49.89	0.221860517835392	0.281396144612985	0.340931771390578	0.216167476169974	0.274175391721034	0.332183307272094	0.216966959095247	0.275241146674726	0.333378470709396	0.204426537326731	38.1061672732677	-0.331113352178127	34.3416263661057	0.490550859542162	0.554084089602051	0.449353089692522	0.452472863822201	0.51438501343237	0.412326737586707	0.469314790316962	0.515904481699853	0.4304076139606	0.00539028216579005	0.00526296958135308	0.00716586570701612
223	7.05265052202183	0.27	0.212717046407953	0.158195955221521	0.267238137594385	0.319347816491204	9.26774436943364	7.15527629966695	11.3802124392003	31.49	21.7	46.25	0.223661150475545	0.289693127304849	0.355725104134152	0.217996094716564	0.282355564586932	0.346715034457301	0.220294532738014	0.285150025841824	0.350129993431698	0.212717046407953	37.712236988574	0.33328535522754	34.9847738728482	0.490550859542162	0.554084089602051	0.449353089692522	0.452472863822201	0.51438501343237	0.412326737586707	0.469314790316962	0.515904481699853	0.4304076139606	0.00539028216579005	0.00526296958135308	0.00716586570701612
223	7.05265052202183	0.27	0.217228513668751	0.161621439438068	0.272835587899434	0.327785278265739	8.66214977765777	6.72541372111282	10.5988858342027	31.34	20.43	46.39	0.211219608982292	0.272045106048908	0.332870603115525	0.205884993742311	0.26517426685134	0.324463539960369	0.20674109634927	0.266282661881115	0.325468662657573	0.217228513668751	36.003502744612	-0.0565622785590765	34.1705645032845	0.490550859542162	0.554084089602051	0.449353089692522	0.452472863822201	0.51438501343237	0.412326737586707	0.469314790316962	0.515904481699853	0.4304076139606	0.00539028216579005	0.00526296958135308	0.00716586570701612
223	7.05265052202183	0.28	0.0939626970711732	0.0705871245367137	0.117338269605633	0.423311361594339	8.28827377482667	6.77787966002908	9.79866788962425	36.87	24.54	50	0.181404374147696	0.221828830298344	0.262253286448993	0.176410864414547	0.2157225584491	0.255034252483654	0.178510164260145	0.219093932879895	0.258179897023763	0.0939626970711732	45.1532326766253	0.470125693476724	36.1575737972952	0.490550859542162	0.554084089602051	0.449353089692522	0.452472863822201	0.51438501343237	0.412326737586707	0.469314790316962	0.515904481699853	0.4304076139606	0.00539028216579005	0.00526296958135308	0.00716586570701612
223	7.05265052202183	0.28	0.130194292226959	0.0979034883017189	0.162485096152199	0.403760433938633	8.70175355624632	7.05077756481307	10.3527295476796	33.15	23.65	54.71	0.209560269248615	0.258629888890903	0.30769950853319	0.204094704338728	0.251884533722012	0.299674363105297	0.204540310520288	0.252291728995823	0.300478133181729	0.130194292226959	43.6886960311165	0.655796796946108	36.206834861975	0.490550859542162	0.554084089602051	0.449353089692522	0.452472863822201	0.51438501343237	0.412326737586707	0.469314790316962	0.515904481699853	0.4304076139606	0.00539028216579005	0.00526296958135308	0.00716586570701612
223	7.05265052202183	0.28	0.130864401406719	0.0978534077200952	0.163875395093343	0.451219137252814	9.17626584308716	7.59626553333686	10.7562661528375	33.8	21.77	49.74	0.221478573955598	0.267545449042728	0.313612324129858	0.21564090358214	0.26049356084634	0.30534621811054	0.216385541548176	0.261331288278073	0.30620995115479	0.130864401406719	41.7369963600074	0.364079401426269	35.3752518920835	0.490550859542162	0.554084089602051	0.449353089692522	0.452472863822201	0.51438501343237	0.412326737586707	0.469314790316962	0.515904481699853	0.4304076139606	0.00539028216579005	0.00526296958135308	0.00716586570701612
223	7.05265052202183	0.28	0.132172646926615	0.0991701663748733	0.165175127478356	0.413621254073673	8.2923139928873	6.7507949761241	9.83383300965049	33.36	20.37	50.93	0.199382976641767	0.244911340515824	0.290439704389881	0.194164617318182	0.238501388178075	0.282838159037967	0.193024781605905	0.237248750059335	0.28135246090104	0.132172646926615	42.3434002828876	-0.123311246192396	34.9757654850352	0.490550859542162	0.554084089602051	0.449353089692522	0.452472863822201	0.51438501343237	0.412326737586707	0.469314790316962	0.515904481699853	0.4304076139606	0.00539028216579005	0.00526296958135308	0.00716586570701612
223	7.05265052202183	0.28	0.133924706817694	0.10032402442295	0.167525389212438	0.379630276596442	8.55198574757274	6.84512808391296	10.2588434112325	33.04	22.46	50.46	0.20408803853881	0.254978135607985	0.305868232677159	0.198774533763982	0.248339689030078	0.297904844296173	0.199545050917319	0.249435093965182	0.299246838460513	0.133924706817694	41.7275103889423	-0.879019392802651	34.3472325941887	0.490550859542162	0.554084089602051	0.449353089692522	0.452472863822201	0.51438501343237	0.412326737586707	0.469314790316962	0.515904481699853	0.4304076139606	0.00539028216579005	0.00526296958135308	0.00716586570701612
223	7.05265052202183	0.28	0.13846559340443	0.103512294702823	0.173418892106036	0.406508695380033	8.70815807920974	7.0653606065692	10.3509555518503	34.23	20.68	51.06	0.203430640676045	0.250731176483026	0.298031712290006	0.198032496395266	0.244077886389425	0.290123276383583	0.197070921431575	0.2428409567943	0.288834802414618	0.13846559340443	40.4852994701102	-0.418107411228382	34.3715918899048	0.490550859542162	0.554084089602051	0.449353089692522	0.452472863822201	0.51438501343237	0.412326737586707	0.469314790316962	0.515904481699853	0.4304076139606	0.00539028216579005	0.00526296958135308	0.00716586570701612
223	7.05265052202183	0.28	0.140170283866954	0.105168109789796	0.175172457944112	0.528874150869603	10.6136712006877	9.04964729384656	12.1776951075288	31.24	20.19	48.36	0.285150150998735	0.334431812340898	0.383713473683062	0.277962765303832	0.326002251930285	0.374041738556738	0.277584756768616	0.325498907358721	0.3737048649926	0.140170283866954	41.1399817134243	-0.641451055888856	33.877444409181	0.490550859542162	0.554084089602051	0.449353089692522	0.452472863822201	0.51438501343237	0.412326737586707	0.469314790316962	0.515904481699853	0.4304076139606	0.00539028216579005	0.00526296958135308	0.00716586570701612
223	7.05265052202183	0.28	0.145041762287822	0.108647415701882	0.181436108873762	0.377217780272261	8.5044107891918	6.79832165792297	10.2104999204606	34.38	21.73	51.13	0.194899429458079	0.243810883640509	0.292722337822939	0.189715854164333	0.23732645176557	0.284937049366808	0.189647294046768	0.237554015381826	0.284890952917498	0.145041762287822	42.4076293305489	-0.149635584130226	35.0879693675658	0.490550859542162	0.554084089602051	0.449353089692522	0.452472863822201	0.51438501343237	0.412326737586707	0.469314790316962	0.515904481699853	0.4304076139606	0.00539028216579005	0.00526296958135308	0.00716586570701612
223	7.05265052202183	0.28	0.149884697199906	0.112417611256423	0.187351783143388	0.381320027506128	8.32148568551364	6.6665750275073	9.97639634351997	31.6	21.76	48.41	0.207666788281822	0.259217994084426	0.310769199887031	0.202395886843085	0.252638644014679	0.302881401186274	0.203574409137376	0.253907307779256	0.30463465743222	0.149884697199906	39.8485582994889	0.731220621479014	35.5339296230416	0.490550859542162	0.554084089602051	0.449353089692522	0.452472863822201	0.51438501343237	0.412326737586707	0.469314790316962	0.515904481699853	0.4304076139606	0.00539028216579005	0.00526296958135308	0.00716586570701612
223	7.05265052202183	0.28	0.150264758726058	0.112226963500637	0.18830255395148	0.369178364753825	8.31376571652206	6.61701354991743	10.0105178831267	33.21	20.97	51.47	0.196278628067521	0.246608914520676	0.296939200973831	0.191153809398006	0.24016997625395	0.289186143109894	0.19058011505576	0.239489576503376	0.288489914596816	0.150264758726058	42.2590968593112	0.563761392531916	35.6611838052279	0.490550859542162	0.554084089602051	0.449353089692522	0.452472863822201	0.51438501343237	0.412326737586707	0.469314790316962	0.515904481699853	0.4304076139606	0.00539028216579005	0.00526296958135308	0.00716586570701612
223	7.05265052202183	0.28	0.152911630110578	0.114726804398131	0.191096455823025	0.313445313515475	7.96941276351647	6.12792659945817	9.81089892757478	32.79	20.84	49.6	0.184107585729318	0.239433243815479	0.294758901901641	0.179334909413721	0.23322634382601	0.287117778238298	0.179505307848788	0.233052099827315	0.287167600119488	0.152911630110578	41.2046168221623	0.362452186345545	35.435728140212	0.490550859542162	0.554084089602051	0.449353089692522	0.452472863822201	0.51438501343237	0.412326737586707	0.469314790316962	0.515904481699853	0.4304076139606	0.00539028216579005	0.00526296958135308	0.00716586570701612
223	7.05265052202183	0.28	0.153607984478797	0.114942515836772	0.192273453120822	0.396341208265968	9.39854618392931	7.58759271349886	11.2094996543597	33.65	22.34	56.7	0.222231192758516	0.275271776901619	0.328312361044722	0.216388091977634	0.268034085762929	0.319680079548225	0.214856888419003	0.265913354186232	0.317626419349823	0.153607984478797	44.4051106628237	0.446138537632864	36.0821669757121	0.490550859542162	0.554084089602051	0.449353089692522	0.452472863822201	0.51438501343237	0.412326737586707	0.469314790316962	0.515904481699853	0.4304076139606	0.00539028216579005	0.00526296958135308	0.00716586570701612
223	7.05265052202183	0.28	0.154034248724971	0.115264146116791	0.192804351333152	0.343925740436714	7.76345822425673	6.0893449463834	9.43757150213007	32.22	22.26	50.7	0.186097338449216	0.237260152843522	0.288422967237828	0.181320193657926	0.231169651427531	0.281019109197136	0.182143784056888	0.231978562368994	0.282099091225751	0.154034248724971	41.7563544041614	-0.900830801364158	34.285640321096	0.490550859542162	0.554084089602051	0.449353089692522	0.452472863822201	0.51438501343237	0.412326737586707	0.469314790316962	0.515904481699853	0.4304076139606	0.00539028216579005	0.00526296958135308	0.00716586570701612
223	7.05265052202183	0.28	0.154602679065566	0.116114403000986	0.193090955130145	0.374211013962049	8.22571301694955	6.56492313683011	9.88650289706899	31.86	20.81	53.39	0.202893015897326	0.254220755845839	0.305548495794352	0.197718949989416	0.247737758192678	0.29775656639594	0.195844633084462	0.24573142293529	0.294863607127419	0.154602679065566	42.0967325530247	-0.500465900495	34.4672140965775	0.490550859542162	0.554084089602051	0.449353089692522	0.452472863822201	0.51438501343237	0.412326737586707	0.469314790316962	0.515904481699853	0.4304076139606	0.00539028216579005	0.00526296958135308	0.00716586570701612
223	7.05265052202183	0.28	0.160712090161498	0.120726583911549	0.200697596411447	0.328097604784426	7.92247871374884	6.15237747007499	9.69257995742268	31.52	21.42	54.24	0.192140780697049	0.247421627252156	0.302702473807262	0.187271471851907	0.24115136898794	0.295031266123974	0.186143175617606	0.239765421503594	0.29324021489802	0.160712090161498	40.8218368699857	0.728183288052405	35.7445594133009	0.490550859542162	0.554084089602051	0.449353089692522	0.452472863822201	0.51438501343237	0.412326737586707	0.469314790316962	0.515904481699853	0.4304076139606	0.00539028216579005	0.00526296958135308	0.00716586570701612
223	7.05265052202183	0.28	0.160767602966491	0.120394085572236	0.201141120360746	0.366264108085572	8.47909906213739	6.73772471757541	10.2204734066994	33.36	22.05	50.99	0.198984816050372	0.250412719111421	0.30184062217247	0.193776702257404	0.243858561049387	0.293940419841371	0.19408588744123	0.244345510903219	0.294706786789058	0.160767602966491	40.7627206848686	0.0550763084239306	34.9648020732987	0.490550859542162	0.554084089602051	0.449353089692522	0.452472863822201	0.51438501343237	0.412326737586707	0.469314790316962	0.515904481699853	0.4304076139606	0.00539028216579005	0.00526296958135308	0.00716586570701612
223	7.05265052202183	0.28	0.161274367604567	0.120837075235403	0.201711659973732	0.473593160937587	10.09787157167	8.4357095507189	11.7600335926211	33.86	20.51	56.23	0.245513846695652	0.293889598509007	0.342265350322361	0.239036400381547	0.286135843996839	0.333235287612131	0.235456858168763	0.281685835224893	0.328208224948403	0.161274367604567	41.3247419902614	-0.771733183840776	34.1594313592276	0.490550859542162	0.554084089602051	0.449353089692522	0.452472863822201	0.51438501343237	0.412326737586707	0.469314790316962	0.515904481699853	0.4304076139606	0.00539028216579005	0.00526296958135308	0.00716586570701612
223	7.05265052202183	0.28	0.162989878904334	0.121748854919601	0.204230902889066	0.382478848135105	9.77058835601691	7.83225537415317	11.7089213378807	34.45	24.42	52.55	0.22413212659039	0.279600529050695	0.335068931511	0.218165351855595	0.27215709201222	0.326148832168844	0.220278325298027	0.274734086185873	0.329032853867089	0.162989878904334	41.63964552605	-0.237380735422899	35.2780220839829	0.490550859542162	0.554084089602051	0.449353089692522	0.452472863822201	0.51438501343237	0.412326737586707	0.469314790316962	0.515904481699853	0.4304076139606	0.00539028216579005	0.00526296958135308	0.00716586570701612
223	7.05265052202183	0.28	0.169508394960424	0.127421473572199	0.211595316348648	0.376184927921141	8.66146823699619	6.9200454830259	10.4028909909665	32.03	21.33	49.2	0.212724839317514	0.266256839422261	0.319788839527007	0.207282833502657	0.259445358106632	0.311607882710606	0.207616767467805	0.259975756547785	0.312276639864947	0.169508394960424	39.8844515123935	0.368770751287517	35.1063411850745	0.490550859542162	0.554084089602051	0.449353089692522	0.452472863822201	0.51438501343237	0.412326737586707	0.469314790316962	0.515904481699853	0.4304076139606	0.00539028216579005	0.00526296958135308	0.00716586570701612
223	7.05265052202183	0.28	0.174734473892249	0.131063809473516	0.218405138310982	0.407877459441368	9.4102966316363	7.64006653893861	11.180526724334	33.72	21.54	48.82	0.223261667304444	0.274992175146734	0.326722682989025	0.217384232503963	0.267752918181662	0.318121603859361	0.218241870896615	0.268984512889324	0.319249195923625	0.174734473892249	39.1344487298575	-0.769468586066797	33.9348584999475	0.490550859542162	0.554084089602051	0.449353089692522	0.452472863822201	0.51438501343237	0.412326737586707	0.469314790316962	0.515904481699853	0.4304076139606	0.00539028216579005	0.00526296958135308	0.00716586570701612
223	7.05265052202183	0.28	0.17576909147667	0.132044464708204	0.219493718245136	0.385708915077244	8.99373232217037	7.22165492197162	10.7658097223691	32.99	22.65	49.78	0.215636711700703	0.268550475593711	0.32146423948672	0.210027245939673	0.261564537596094	0.313101829252515	0.21135709181837	0.262992521064447	0.315221292680754	0.17576909147667	39.8970242632946	-0.498485667146174	34.514019697507	0.490550859542162	0.554084089602051	0.449353089692522	0.452472863822201	0.51438501343237	0.412326737586707	0.469314790316962	0.515904481699853	0.4304076139606	0.00539028216579005	0.00526296958135308	0.00716586570701612
223	7.05265052202183	0.28	0.176130818026511	0.13163547524397	0.220626160809052	0.382602558109404	8.36242590061272	6.70388486159707	10.0209669396284	30.44	19.78	49.47	0.216724386593536	0.270341997388129	0.323959608182721	0.211348666799676	0.263636324578005	0.315923982356333	0.210123782979639	0.262088042053055	0.314449219165665	0.176130818026511	39.0224435880151	0.428109442405058	34.6775515417113	0.490550859542162	0.554084089602051	0.449353089692522	0.452472863822201	0.51438501343237	0.412326737586707	0.469314790316962	0.515904481699853	0.4304076139606	0.00539028216579005	0.00526296958135308	0.00716586570701612
223	7.05265052202183	0.28	0.176216917435234	0.131767004557988	0.220666830312479	0.324380654586889	7.80638709947045	6.0474143555242	9.56535984341671	32.21	20.73	49.94	0.184870115883765	0.238642104355612	0.292414092827459	0.180125285727411	0.232517175792067	0.284909065856723	0.17987876858947	0.232244545587162	0.28427202515204	0.176216917435234	40.0113133165322	-0.539303904654966	34.3821847326223	0.490550859542162	0.554084089602051	0.449353089692522	0.452472863822201	0.51438501343237	0.412326737586707	0.469314790316962	0.515904481699853	0.4304076139606	0.00539028216579005	0.00526296958135308	0.00716586570701612
223	7.05265052202183	0.28	0.177865539119132	0.132871404068171	0.222859674170093	0.400568019475682	9.40349798801203	7.60749640283002	11.199499573194	30.69	21.81	46.41	0.243936998946086	0.301526409915605	0.359115820885124	0.237854858563564	0.294008378776138	0.350161898988713	0.239977594149764	0.296463720729355	0.35282350531551	0.177865539119132	37.2903560164457	-0.25828937480432	34.1337005965847	0.490550859542162	0.554084089602051	0.449353089692522	0.452472863822201	0.51438501343237	0.412326737586707	0.469314790316962	0.515904481699853	0.4304076139606	0.00539028216579005	0.00526296958135308	0.00716586570701612
223	7.05265052202183	0.28	0.178472068492503	0.134123716826391	0.222820420158615	0.36016394440879	8.8523257666196	7.01016687373828	10.6944846595009	31.9	21.31	48.28	0.216347201523203	0.273199759873704	0.330052318224205	0.210825404035504	0.266226922984253	0.321628441933001	0.211690854894273	0.26710249328745	0.322818497823301	0.178472068492503	39.7808735519655	-0.113981130513614	34.8433633120363	0.490550859542162	0.554084089602051	0.449353089692522	0.452472863822201	0.51438501343237	0.412326737586707	0.469314790316962	0.515904481699853	0.4304076139606	0.00539028216579005	0.00526296958135308	0.00716586570701612
223	7.05265052202183	0.28	0.179026344811086	0.13394079635129	0.224111893270883	0.355939941435076	8.77240099042912	6.93002290971512	10.6147790711431	30.27	20.47	48.61	0.225263519999976	0.285150850394025	0.345038180788074	0.219695569391202	0.278102634815026	0.336509700238851	0.219746531529556	0.278126873213826	0.336185613900894	0.179026344811086	39.396815528502	0.152633184125963	34.8420173434343	0.490550859542162	0.554084089602051	0.449353089692522	0.452472863822201	0.51438501343237	0.412326737586707	0.469314790316962	0.515904481699853	0.4304076139606	0.00539028216579005	0.00526296958135308	0.00716586570701612
223	7.05265052202183	0.28	0.179454234863552	0.134686449895641	0.224222019831463	0.369334701545472	8.80618046392438	7.00953471974031	10.6028262081084	33.58	23.03	52.73	0.205714754100444	0.258442438925169	0.311170123749894	0.20031186488164	0.251654710582318	0.302997556282996	0.200804398967702	0.25234385936837	0.303961925278527	0.179454234863552	40.8432915395318	0.10397846450553	35.310774529739	0.490550859542162	0.554084089602051	0.449353089692522	0.452472863822201	0.51438501343237	0.412326737586707	0.469314790316962	0.515904481699853	0.4304076139606	0.00539028216579005	0.00526296958135308	0.00716586570701612
223	7.05265052202183	0.28	0.181075617878902	0.13611649626283	0.226034739494974	0.416375480389292	10.1403350217248	8.26593639858096	12.0147336448686	29.48	22.09	45.13	0.27570410550799	0.338223264964382	0.400742424420773	0.269004157073645	0.330004024157714	0.391003891241783	0.272537692004467	0.33448338292634	0.395772131132801	0.181075617878902	37.5383110085806	1.34950401507501	35.6037040876399	0.490550859542162	0.554084089602051	0.449353089692522	0.452472863822201	0.51438501343237	0.412326737586707	0.469314790316962	0.515904481699853	0.4304076139606	0.00539028216579005	0.00526296958135308	0.00716586570701612
223	7.05265052202183	0.28	0.181477958593171	0.13601877375384	0.226937143432503	0.419650589451065	10.2511625887567	8.36899002548198	12.1333351520314	32.5	21.1	47.89	0.253646971610641	0.310691772628404	0.367736573646167	0.247104375697111	0.3026777572863	0.358251138875489	0.247996792216764	0.303951398700147	0.35975900870341	0.181477958593171	36.6143343014731	-0.504630338168764	33.6797389538655	0.490550859542162	0.554084089602051	0.449353089692522	0.452472863822201	0.51438501343237	0.412326737586707	0.469314790316962	0.515904481699853	0.4304076139606	0.00539028216579005	0.00526296958135308	0.00716586570701612
223	7.05265052202183	0.28	0.183372940205778	0.137985984498962	0.228759895912593	0.357649608907912	8.51948940326158	6.73688018589462	10.3020986206285	28	19.11	44.27	0.236408494085229	0.29896325964311	0.361518025200992	0.230865089994239	0.291953045551717	0.353041001109196	0.231420262218798	0.292296009912375	0.353230826591422	0.183372940205778	36.5165382694936	-0.390585050578066	33.5926982753348	0.490550859542162	0.554084089602051	0.449353089692522	0.452472863822201	0.51438501343237	0.412326737586707	0.469314790316962	0.515904481699853	0.4304076139606	0.00539028216579005	0.00526296958135308	0.00716586570701612
223	7.05265052202183	0.28	0.183406535225168	0.137161865550874	0.229651204899462	0.347041853049055	8.11823380885692	6.37963746404077	9.85683015367307	33.04	19.8	47.73	0.190234024743276	0.242077124283424	0.293920223823572	0.18528157353211	0.23577501744964	0.286268461367169	0.184870621702011	0.235103777488159	0.285268698136525	0.183406535225168	37.8516710715353	-0.870348789039597	33.7144339188075	0.490550859542162	0.554084089602051	0.449353089692522	0.452472863822201	0.51438501343237	0.412326737586707	0.469314790316962	0.515904481699853	0.4304076139606	0.00539028216579005	0.00526296958135308	0.00716586570701612
223	7.05265052202183	0.28	0.186183911634395	0.139383812612401	0.232984010656388	0.310670930399654	8.79306850001496	6.74808925002241	10.8380477500075	31.98	22.83	47.8	0.2077610549404	0.270722143712051	0.333683232483701	0.202450892658439	0.263802759726232	0.325154626794025	0.204271856798441	0.266840904968218	0.328908326409095	0.186183911634395	38.8131443481728	-0.0537736875463176	34.9496564369567	0.490550859542162	0.554084089602051	0.449353089692522	0.452472863822201	0.51438501343237	0.412326737586707	0.469314790316962	0.515904481699853	0.4304076139606	0.00539028216579005	0.00526296958135308	0.00716586570701612
223	7.05265052202183	0.28	0.186887025479523	0.140165234989387	0.23360881596966	0.355911736006718	8.69096116530409	6.86557477005275	10.5163475605554	34.4	22.94	52.48	0.196751427450644	0.249062762035661	0.301374096620679	0.191517530130334	0.24243730096685	0.293357071803366	0.192234288712792	0.243242673190044	0.293949567770862	0.186887025479523	41.2037434032401	-0.339029927147828	34.9089266660888	0.490550859542162	0.554084089602051	0.449353089692522	0.452472863822201	0.51438501343237	0.412326737586707	0.469314790316962	0.515904481699853	0.4304076139606	0.00539028216579005	0.00526296958135308	0.00716586570701612
223	7.05265052202183	0.28	0.189150781710375	0.142297036737043	0.236004526683707	0.40881607383597	8.89275846202322	7.22313213086776	10.5623847931787	34.11	19.62	51.7	0.208704627454294	0.256946682994516	0.305188738534737	0.203176869757016	0.250141184611285	0.297105499465553	0.201002015878082	0.247503536243786	0.294096652322229	0.189150781710375	39.5506517146443	-0.441378190044751	34.2289983159706	0.490550859542162	0.554084089602051	0.449353089692522	0.452472863822201	0.51438501343237	0.412326737586707	0.469314790316962	0.515904481699853	0.4304076139606	0.00539028216579005	0.00526296958135308	0.00716586570701612
223	7.05265052202183	0.28	0.189500498373091	0.141643705828334	0.237357290917847	0.405654776420637	9.49907244436963	7.7038934709374	11.2942514178019	30.7	19.93	46.11	0.246972806135934	0.304522977391202	0.362073148646469	0.240814105913014	0.296929162679021	0.353044219445029	0.241167159097964	0.297753219064198	0.353534008844756	0.189500498373091	36.3409768299652	-1.06011209161515	33.0264919779809	0.490550859542162	0.554084089602051	0.449353089692522	0.452472863822201	0.51438501343237	0.412326737586707	0.469314790316962	0.515904481699853	0.4304076139606	0.00539028216579005	0.00526296958135308	0.00716586570701612
223	7.05265052202183	0.28	0.190654182947941	0.14300222029199	0.238306145603892	0.360704443475272	8.84153092854032	7.00377416932763	10.679287687753	30.15	22.11	47.67	0.228554885076012	0.288526591008364	0.348498296940717	0.222919885036258	0.28141299397778	0.339906102919302	0.224840741230237	0.283773377156085	0.342617709133232	0.190654182947941	37.0750543410214	0.0751502420239352	34.6128005574247	0.490550859542162	0.554084089602051	0.449353089692522	0.452472863822201	0.51438501343237	0.412326737586707	0.469314790316962	0.515904481699853	0.4304076139606	0.00539028216579005	0.00526296958135308	0.00716586570701612
223	7.05265052202183	0.28	0.19538403231787	0.146638505128778	0.244129559506963	0.318241942706191	8.88342582670089	6.85339621366669	10.9134554397351	34.59	22.61	52.14	0.195307431773974	0.253159022107564	0.311010612441155	0.190096687923282	0.246404815133911	0.302712942344539	0.190390472502288	0.246719352077981	0.30354150147487	0.19538403231787	40.861132013841	1.09309113551804	36.2494141316708	0.490550859542162	0.554084089602051	0.449353089692522	0.452472863822201	0.51438501343237	0.412326737586707	0.469314790316962	0.515904481699853	0.4304076139606	0.00539028216579005	0.00526296958135308	0.00716586570701612
223	7.05265052202183	0.28	0.198083912439082	0.148282002757354	0.247885822120809	0.387804679222282	9.35014616925296	7.51596452810928	11.1843278103966	29.58	21.42	45.57	0.249883816188598	0.310864985851908	0.371846155515217	0.243798194828514	0.30329424106796	0.362790287307407	0.246435347630885	0.305251816023012	0.365900223111852	0.198083912439082	36.2894741326114	0.172137415408086	34.5032133789223	0.490550859542162	0.554084089602051	0.449353089692522	0.452472863822201	0.51438501343237	0.412326737586707	0.469314790316962	0.515904481699853	0.4304076139606	0.00539028216579005	0.00526296958135308	0.00716586570701612
223	7.05265052202183	0.28	0.198859459449961	0.149445461007311	0.248273457892611	0.382107285245199	9.0529743123627	7.25559131970623	10.8503573050192	29.58	18.97	45.03	0.241193507979959	0.300942891604268	0.360692275228577	0.235318979788281	0.293613102690706	0.351907225593132	0.235311517890996	0.293595241581673	0.351421946551141	0.198859459449961	36.1899721002326	0.89896516623963	34.6634630693184	0.490550859542162	0.554084089602051	0.449353089692522	0.452472863822201	0.51438501343237	0.412326737586707	0.469314790316962	0.515904481699853	0.4304076139606	0.00539028216579005	0.00526296958135308	0.00716586570701612
223	7.05265052202183	0.28	0.198912433972305	0.148652058417261	0.249172809527349	0.431350404471605	9.16391205209971	7.52115387912598	10.8066702250734	29.08	18.66	38.62	0.254308399330529	0.309854025463183	0.365399651595837	0.248185559883613	0.302393845402729	0.356602130921845	0.251535390628707	0.30549841640175	0.36059586107055	0.198912433972305	33.876169875719	0.426964701976785	33.6671054859776	0.490550859542162	0.554084089602051	0.449353089692522	0.452472863822201	0.51438501343237	0.412326737586707	0.469314790316962	0.515904481699853	0.4304076139606	0.00539028216579005	0.00526296958135308	0.00716586570701612
223	7.05265052202183	0.28	0.199316110660265	0.149630002404128	0.249002218916403	0.356443030872753	8.76036107195146	6.9225286741893	10.5981934697136	30.45	19.65	43.29	0.223704679121535	0.283095073321483	0.342485467521431	0.218154422228944	0.276071302570995	0.333988182913047	0.21955375220189	0.278155033779211	0.335949703139801	0.199316110660265	35.8312954310409	0.497366703193089	34.4469060577922	0.490550859542162	0.554084089602051	0.449353089692522	0.452472863822201	0.51438501343237	0.412326737586707	0.469314790316962	0.515904481699853	0.4304076139606	0.00539028216579005	0.00526296958135308	0.00716586570701612
223	7.05265052202183	0.28	0.199462497329133	0.150018141434007	0.248906853224259	0.305987038445554	8.17279697555424	6.25108433111376	10.0945096199947	29.23	20.24	42.55	0.210268625449941	0.274909550904274	0.339550476358607	0.205188022810482	0.268267065907056	0.33134610900363	0.207625934467161	0.271161512699145	0.334919420648242	0.199462497329133	35.7224987625534	0.0388358794090703	34.0229709291909	0.490550859542162	0.554084089602051	0.449353089692522	0.452472863822201	0.51438501343237	0.412326737586707	0.469314790316962	0.515904481699853	0.4304076139606	0.00539028216579005	0.00526296958135308	0.00716586570701612
223	7.05265052202183	0.28	0.201899918615316	0.15158735055602	0.252212486674613	0.355908965665141	9.39494016260015	7.42168320559664	11.3681971196037	34.02	22.48	47.59	0.21500818807648	0.272173980684644	0.329339773292809	0.209321503225758	0.264975335523422	0.320629167821085	0.211304636389611	0.267484964266872	0.323539485029956	0.201899918615316	39.1442144706916	-1.4064461664337	33.7080087583468	0.490550859542162	0.554084089602051	0.449353089692522	0.452472863822201	0.51438501343237	0.412326737586707	0.469314790316962	0.515904481699853	0.4304076139606	0.00539028216579005	0.00526296958135308	0.00716586570701612
223	7.05265052202183	0.28	0.207426800919374	0.15576530627191	0.259088295566838	0.369676195556234	9.11308005108939	7.25518251793615	10.9709775842426	33.02	22.56	49.96	0.216430383594079	0.271853589665708	0.327276795737336	0.210797242888286	0.264777921746391	0.318758600604496	0.211993638621506	0.266195722435522	0.32095867750919	0.207426800919374	38.1790953234061	0.0531187092497865	34.8939938406978	0.490550859542162	0.554084089602051	0.449353089692522	0.452472863822201	0.51438501343237	0.412326737586707	0.469314790316962	0.515904481699853	0.4304076139606	0.00539028216579005	0.00526296958135308	0.00716586570701612
223	7.05265052202183	0.28	0.207433238393973	0.155129292738263	0.259737184049684	0.314613842518458	9.03979570572017	6.95663474427487	11.1229566671655	29.5	20.43	47.88	0.231875067070599	0.301309945486705	0.370744823902811	0.226237630326373	0.29398438099395	0.361731131661527	0.226425443678226	0.293984615035086	0.36190826330012	0.207433238393973	37.2581503107665	-1.31588906728696	33.0913512001648	0.490550859542162	0.554084089602051	0.449353089692522	0.452472863822201	0.51438501343237	0.412326737586707	0.469314790316962	0.515904481699853	0.4304076139606	0.00539028216579005	0.00526296958135308	0.00716586570701612
223	7.05265052202183	0.28	0.209136087100381	0.15623234794272	0.262039826258042	0.323882106264367	8.23674783545493	6.3786911064437	10.0948045644662	30.94	21.53	44.97	0.202874405341264	0.261969938844634	0.321065472348003	0.197790205064095	0.255404755654356	0.313019306244618	0.200154415180286	0.258230944627988	0.316312142266191	0.209136087100381	36.0946952579344	0.678631238355118	34.8211133459382	0.490550859542162	0.554084089602051	0.449353089692522	0.452472863822201	0.51438501343237	0.412326737586707	0.469314790316962	0.515904481699853	0.4304076139606	0.00539028216579005	0.00526296958135308	0.00716586570701612
223	7.05265052202183	0.28	0.210800476334397	0.158186012030319	0.263414940638475	0.366067596391144	9.19067710507665	7.30236489318087	11.0789893169724	30.17	20.6	43.59	0.238117832645429	0.299692516714478	0.361267200783526	0.232244165162959	0.292299982645907	0.352355800128855	0.234489468459754	0.295186277875293	0.355917984152342	0.210800476334397	36.4426480030121	0.475810030527254	34.7021899372074	0.490550859542162	0.554084089602051	0.449353089692522	0.452472863822201	0.51438501343237	0.412326737586707	0.469314790316962	0.515904481699853	0.4304076139606	0.00539028216579005	0.00526296958135308	0.00716586570701612
223	7.05265052202183	0.28	0.220113825939117	0.164789491485615	0.27543816039262	0.369906228276065	9.40381483432178	7.48759071581725	11.3200389528263	29.33	20.61	48.81	0.251010636892294	0.315249275817645	0.379487914742997	0.244931618504104	0.307614515122697	0.370297411741291	0.244733230443352	0.307687996024383	0.370057671658327	0.220113825939117	36.2425841830943	-0.0120007192841252	34.1302639238296	0.490550859542162	0.554084089602051	0.449353089692522	0.452472863822201	0.51438501343237	0.412326737586707	0.469314790316962	0.515904481699853	0.4304076139606	0.00539028216579005	0.00526296958135308	0.00716586570701612
223	7.05265052202183	0.28	0.224294129529822	0.16848619612545	0.280102062934194	0.37150069512922	10.4521307388502	8.32955654197194	12.5747049357285	30.66	20.74	45.29	0.267331510718062	0.335454100894792	0.403576691071522	0.260669866783402	0.327094907582413	0.393519948381424	0.262602231519025	0.32960307809857	0.396768496240347	0.224294129529822	36.6159331245892	-0.358297461912997	33.9219244835052	0.490550859542162	0.554084089602051	0.449353089692522	0.452472863822201	0.51438501343237	0.412326737586707	0.469314790316962	0.515904481699853	0.4304076139606	0.00539028216579005	0.00526296958135308	0.00716586570701612
223	7.05265052202183	0.29	0.110245632469739	0.0831641829191633	0.137327082020315	0.526970576609164	10.3000750232405	8.77645474624314	11.8236953002379	30.49	19.79	48.69	0.283240694712139	0.332412174337094	0.381583653962048	0.276207386941648	0.324157862112831	0.372108337284015	0.275032039381769	0.322887167775027	0.370735399414556	0.110245632469739	40.2021086348393	-0.524527365405101	33.4477581174244	0.490550859542162	0.554084089602051	0.449353089692522	0.452472863822201	0.51438501343237	0.412326737586707	0.469314790316962	0.515904481699853	0.4304076139606	0.00539028216579005	0.00526296958135308	0.00716586570701612
223	7.05265052202183	0.29	0.119544316677063	0.0903693602366853	0.148719273117442	0.435647833842825	9.38597335761368	7.71806533608564	11.0538813791417	31.91	19.61	48.95	0.238133162777337	0.289594791448856	0.341056420120375	0.232054401522558	0.282202383027812	0.332350364533066	0.231134129241342	0.280483160594984	0.33037539572231	0.119544316677063	42.5199594365524	0.0236733927102822	34.9885333060279	0.490550859542162	0.554084089602051	0.449353089692522	0.452472863822201	0.51438501343237	0.412326737586707	0.469314790316962	0.515904481699853	0.4304076139606	0.00539028216579005	0.00526296958135308	0.00716586570701612
223	7.05265052202183	0.29	0.133492667902156	0.100766170376555	0.166219165427757	0.468688381457954	9.74513998954705	8.12517321842172	11.3651067606724	35.07	21.91	50.95	0.228442771137326	0.273988839928478	0.319534908719629	0.222305269056626	0.266627665544286	0.310950062031947	0.222623915943153	0.267032535963491	0.31148591512505	0.133492667902156	42.987775491594	0.129457089528979	35.4134808921724	0.490550859542162	0.554084089602051	0.449353089692522	0.452472863822201	0.51438501343237	0.412326737586707	0.469314790316962	0.515904481699853	0.4304076139606	0.00539028216579005	0.00526296958135308	0.00716586570701612
223	7.05265052202183	0.29	0.13417629449786	0.101669925769445	0.166682663226275	0.441715917396072	10.2053499859255	8.4140452965928	11.9966546752581	34.27	22.82	48.99	0.241980396058116	0.293496712277735	0.345013028497355	0.235555339582079	0.285703796063718	0.335852252545357	0.237471449503605	0.287924229976119	0.338917401460039	0.13417629449786	43.5860993727976	0.47952532903543	35.7774356528233	0.490550859542162	0.554084089602051	0.449353089692522	0.452472863822201	0.51438501343237	0.412326737586707	0.469314790316962	0.515904481699853	0.4304076139606	0.00539028216579005	0.00526296958135308	0.00716586570701612
223	7.05265052202183	0.29	0.141047204477655	0.106353508240466	0.175740900714844	0.439742624105135	9.3074612706434	7.667206880373	10.9477156609138	28.82	20.04	42.42	0.261530006465285	0.317479421680654	0.373428836896024	0.255271517133192	0.309882046524351	0.36449257591551	0.258076016740518	0.313086520366585	0.368267805774403	0.141047204477655	38.1216353158521	0.0436218599576131	34.1241433448043	0.490550859542162	0.554084089602051	0.449353089692522	0.452472863822201	0.51438501343237	0.412326737586707	0.469314790316962	0.515904481699853	0.4304076139606	0.00539028216579005	0.00526296958135308	0.00716586570701612
223	7.05265052202183	0.29	0.144334842821339	0.108671440877071	0.179998244765607	0.337053776099811	7.7944507533748	6.08773761745114	9.50116388929846	33.3	21.36	51.56	0.180135546328643	0.230637017069526	0.281138487810409	0.175425803153342	0.224606885098053	0.273787967042764	0.175106773804291	0.224064899095527	0.273084349001719	0.144334842821339	42.0276507864048	-0.128159333089803	35.2010864944732	0.490550859542162	0.554084089602051	0.449353089692522	0.452472863822201	0.51438501343237	0.412326737586707	0.469314790316962	0.515904481699853	0.4304076139606	0.00539028216579005	0.00526296958135308	0.00716586570701612
223	7.05265052202183	0.29	0.151969127262765	0.115192665405588	0.188745589119942	0.417966410733614	9.65815732814333	7.87871846817127	11.4375961881154	31.45	22.22	53.15	0.246597700681616	0.302292739556952	0.357987778432288	0.240356644092723	0.294642116340387	0.34892758858805	0.240237554357852	0.294097195261265	0.348548447824658	0.151969127262765	41.684533040373	0.355349680648175	35.384999185707	0.490550859542162	0.554084089602051	0.449353089692522	0.452472863822201	0.51438501343237	0.412326737586707	0.469314790316962	0.515904481699853	0.4304076139606	0.00539028216579005	0.00526296958135308	0.00716586570701612
223	7.05265052202183	0.29	0.152259171780428	0.114786894215893	0.189731449344963	0.410121671895976	10.0313644621653	8.15304122240678	11.9096877019238	35.8	23.96	51.43	0.224614486647617	0.276361877436854	0.328109268226091	0.218517739623211	0.268860542687392	0.319203345751573	0.220751744578751	0.270927315035818	0.321640249161398	0.152259171780428	42.9710811407732	0.752677490454883	36.3665766785365	0.490550859542162	0.554084089602051	0.449353089692522	0.452472863822201	0.51438501343237	0.412326737586707	0.469314790316962	0.515904481699853	0.4304076139606	0.00539028216579005	0.00526296958135308	0.00716586570701612
223	7.05265052202183	0.29	0.157547256790698	0.11885736213182	0.196237151449577	0.344157117144218	7.79544766067514	6.11529768907592	9.47559763227435	30.93	21.51	53.41	0.194586298747962	0.248047991201463	0.301509683654964	0.189711195057481	0.241833475148157	0.293955755238834	0.188661064514873	0.240276740963938	0.292392632154235	0.157547256790698	40.6004268435288	0.811568408255774	35.5639439894784	0.490550859542162	0.554084089602051	0.449353089692522	0.452472863822201	0.51438501343237	0.412326737586707	0.469314790316962	0.515904481699853	0.4304076139606	0.00539028216579005	0.00526296958135308	0.00716586570701612
223	7.05265052202183	0.29	0.160173225690327	0.121478351497055	0.198868099883599	0.450072478876719	10.3506631901608	8.5643190199763	12.1370073603452	33.38	21.75	51.65	0.252784872781758	0.305510697538082	0.358236522294405	0.246166538355508	0.29751191206942	0.348857285783333	0.245847515707427	0.297451016513247	0.348660555258476	0.160173225690327	40.8186512976391	0.417608380087654	35.503204589311	0.490550859542162	0.554084089602051	0.449353089692522	0.452472863822201	0.51438501343237	0.412326737586707	0.469314790316962	0.515904481699853	0.4304076139606	0.00539028216579005	0.00526296958135308	0.00716586570701612
223	7.05265052202183	0.29	0.162314454642951	0.122829140842678	0.201799768443223	0.497270759908398	10.0922918498946	8.50796101792923	11.6766226818599	33.26	20.26	53.49	0.252031428914824	0.298964079712421	0.345896730510017	0.245446011856595	0.291152343061905	0.336858674267215	0.242831250577674	0.288216197877636	0.332808629990703	0.162314454642951	40.5243094431295	0.54188867540067	35.1022045727132	0.490550859542162	0.554084089602051	0.449353089692522	0.452472863822201	0.51438501343237	0.412326737586707	0.469314790316962	0.515904481699853	0.4304076139606	0.00539028216579005	0.00526296958135308	0.00716586570701612
223	7.05265052202183	0.29	0.164350827429435	0.123988302804317	0.204713352054554	0.469680480439331	10.2418419497197	8.5426944467257	11.9409894527138	27.62	18.23	48.46	0.30385825165308	0.364295856296466	0.424733460939853	0.296804555652791	0.355839175556349	0.414873795459908	0.293409370933132	0.351766513027407	0.40991011850309	0.164350827429435	37.4835155119418	0.770835949089794	34.7636441813475	0.490550859542162	0.554084089602051	0.449353089692522	0.452472863822201	0.51438501343237	0.412326737586707	0.469314790316962	0.515904481699853	0.4304076139606	0.00539028216579005	0.00526296958135308	0.00716586570701612
223	7.05265052202183	0.29	0.166255065095819	0.125928059726166	0.206582070465471	0.291421545674842	7.3245050686021	5.54131807378832	9.10769206341587	35.95	21.84	52.64	0.152047696617137	0.200976394011638	0.249905091406139	0.147912403912326	0.195510370951202	0.243108337990077	0.147666142224114	0.194945156002348	0.242556868121134	0.166255065095819	42.0297979241421	0.159583700477488	35.5320617265945	0.490550859542162	0.554084089602051	0.449353089692522	0.452472863822201	0.51438501343237	0.412326737586707	0.469314790316962	0.515904481699853	0.4304076139606	0.00539028216579005	0.00526296958135308	0.00716586570701612
223	7.05265052202183	0.29	0.166997077359636	0.12632994172774	0.207664212991532	0.427848717350437	9.78605396520979	8.01918888057327	11.5529190498463	29.79	19.06	48.03	0.264753969421565	0.323087119015174	0.381420268608783	0.258276073930647	0.315181951073728	0.372087828216809	0.256744480292489	0.313123107693311	0.370142981848391	0.166997077359636	38.947512946789	0.486056417254088	34.9334203054405	0.490550859542162	0.554084089602051	0.449353089692522	0.452472863822201	0.51438501343237	0.412326737586707	0.469314790316962	0.515904481699853	0.4304076139606	0.00539028216579005	0.00526296958135308	0.00716586570701612
223	7.05265052202183	0.29	0.167446085569798	0.126116137437802	0.208776033701794	0.365002102233936	8.27770348666308	6.57305911845065	9.98234785487552	29.03	18.42	43.94	0.222629260174931	0.280365499529788	0.338101738884646	0.217275428006905	0.273623214939669	0.329971001872433	0.217038804538261	0.273354664773647	0.329541219611242	0.167446085569798	36.3567195323585	0.0788035457910792	33.7171796340589	0.490550859542162	0.554084089602051	0.449353089692522	0.452472863822201	0.51438501343237	0.412326737586707	0.469314790316962	0.515904481699853	0.4304076139606	0.00539028216579005	0.00526296958135308	0.00716586570701612
223	7.05265052202183	0.29	0.171049564903421	0.129082376113108	0.213016753693734	0.365200193698034	8.03626454998892	6.38204716855231	9.69048193142553	33.81	20	47.29	0.186044392224835	0.234266829196724	0.282489266168612	0.181140227865247	0.228091512539009	0.275042797212772	0.181283590478335	0.228167066871465	0.275092388472552	0.171049564903421	40.2179264745837	-0.368803836688032	34.3947122862128	0.490550859542162	0.554084089602051	0.449353089692522	0.452472863822201	0.51438501343237	0.412326737586707	0.469314790316962	0.515904481699853	0.4304076139606	0.00539028216579005	0.00526296958135308	0.00716586570701612
223	7.05265052202183	0.29	0.17487544798633	0.132521618938643	0.217229277034017	0.384356152051239	8.75065076468931	7.02153660689141	10.4797649224872	32.95	21.96	45.5	0.209930538519074	0.261627750487065	0.313324962455055	0.204473451017045	0.254826807958938	0.305180164900831	0.206908785986017	0.257852013987662	0.308667047880875	0.17487544798633	39.8695480175077	-0.733943124002997	33.9023951046303	0.490550859542162	0.554084089602051	0.449353089692522	0.452472863822201	0.51438501343237	0.412326737586707	0.469314790316962	0.515904481699853	0.4304076139606	0.00539028216579005	0.00526296958135308	0.00716586570701612
223	7.05265052202183	0.29	0.176197587108193	0.132742372684565	0.219652801531822	0.363206861778297	8.96960652887092	7.11530217133455	10.8239108864073	30.63	21	49.62	0.228564669393492	0.288130440773193	0.347696212152895	0.22287226725434	0.280954553345953	0.339036839437566	0.222896291804738	0.280845068882492	0.338849217211922	0.176197587108193	39.6355560277064	0.251587145655602	35.0909150740473	0.490550859542162	0.554084089602051	0.449353089692522	0.452472863822201	0.51438501343237	0.412326737586707	0.469314790316962	0.515904481699853	0.4304076139606	0.00539028216579005	0.00526296958135308	0.00716586570701612
223	7.05265052202183	0.29	0.177165428089425	0.133743845964369	0.220587010214482	0.37933538789558	10.1082962016707	8.08955692204539	12.127035481296	33.42	22.34	47.37	0.23851948755711	0.298041741140052	0.357563994722995	0.232271005312417	0.290233957605196	0.348196909897975	0.234479902886516	0.29292833626445	0.351437071674794	0.177165428089425	40.9084099959223	-0.394387325297809	34.8054107332171	0.490550859542162	0.554084089602051	0.449353089692522	0.452472863822201	0.51438501343237	0.412326737586707	0.469314790316962	0.515904481699853	0.4304076139606	0.00539028216579005	0.00526296958135308	0.00716586570701612
223	7.05265052202183	0.29	0.178639017162906	0.134813763143601	0.222464271182211	0.417472943646676	9.26859038934303	7.55919300574289	10.9779877729432	35.42	21.27	53.5	0.210458533015453	0.258050553145066	0.305642573274678	0.204776017624051	0.251083022681954	0.297390027739858	0.203465666529223	0.249597262271616	0.295646059576107	0.178639017162906	41.8969432745831	0.144499313429641	35.3263427880097	0.490550859542162	0.554084089602051	0.449353089692522	0.452472863822201	0.51438501343237	0.412326737586707	0.469314790316962	0.515904481699853	0.4304076139606	0.00539028216579005	0.00526296958135308	0.00716586570701612
223	7.05265052202183	0.29	0.182697987967699	0.138135787447483	0.227260188487915	0.415085943144417	9.04887220310764	7.37178002878246	10.7259643774328	30.23	20.66	48.26	0.239929195294518	0.2945134848758	0.349097774457082	0.234003631434736	0.287239845417058	0.34047605939938	0.234103808834977	0.287531286978571	0.341001977177359	0.182697987967699	38.4059848613639	-0.159113308943333	34.2225155687293	0.490550859542162	0.554084089602051	0.449353089692522	0.452472863822201	0.51438501343237	0.412326737586707	0.469314790316962	0.515904481699853	0.4304076139606	0.00539028216579005	0.00526296958135308	0.00716586570701612
223	7.05265052202183	0.29	0.186611094545678	0.140663615424419	0.232558573666937	0.421632303636056	9.69536749025512	7.92246515467313	11.4682698258371	29.33	20.6	45.92	0.265574203278412	0.325004837060991	0.38443547084357	0.259142235764747	0.317133513235277	0.375124790705808	0.260415055135225	0.318576236144098	0.377536703349798	0.186611094545678	36.986038261809	-0.201509190420747	33.815318678843	0.490550859542162	0.554084089602051	0.449353089692522	0.452472863822201	0.51438501343237	0.412326737586707	0.469314790316962	0.515904481699853	0.4304076139606	0.00539028216579005	0.00526296958135308	0.00716586570701612
223	7.05265052202183	0.29	0.187842237204809	0.14184509661367	0.233839377795948	0.412195020714675	10.2833937539308	8.36610649326439	12.2006810145973	34.54	22.8	48.75	0.238793955665153	0.293519126745577	0.348244297826001	0.232428272420689	0.285694599605225	0.338960926789762	0.234748211176597	0.28843601831302	0.341923871297786	0.187842237204809	40.3484120928639	-0.680108216152149	34.5835474993068	0.490550859542162	0.554084089602051	0.449353089692522	0.452472863822201	0.51438501343237	0.412326737586707	0.469314790316962	0.515904481699853	0.4304076139606	0.00539028216579005	0.00526296958135308	0.00716586570701612
223	7.05265052202183	0.29	0.188046989614886	0.141791752220309	0.234302227009462	0.430808292985193	9.70188879841976	7.96076757821479	11.4430100186247	29.65	18.95	44.47	0.264048538707214	0.321799315801292	0.37955009289537	0.257607805444123	0.313949912174713	0.370292018905304	0.257591538657719	0.313242599502976	0.370784522823487	0.188046989614886	35.557454072662	-0.366507655853818	33.5028879444888	0.490550859542162	0.554084089602051	0.449353089692522	0.452472863822201	0.51438501343237	0.412326737586707	0.469314790316962	0.515904481699853	0.4304076139606	0.00539028216579005	0.00526296958135308	0.00716586570701612
223	7.05265052202183	0.29	0.19364393033974	0.146157247547719	0.241130613131761	0.410921130208131	9.45497546698991	7.68750016709637	11.2224507668835	30.72	20.28	46.93	0.246262988873482	0.302882662454086	0.35950233603469	0.240119095842467	0.295326193300604	0.350533290758741	0.240516949744737	0.296102014894806	0.351362417174796	0.19364393033974	37.5103850278309	0.394440608023241	34.7513357857789	0.490550859542162	0.554084089602051	0.449353089692522	0.452472863822201	0.51438501343237	0.412326737586707	0.469314790316962	0.515904481699853	0.4304076139606	0.00539028216579005	0.00526296958135308	0.00716586570701612
223	7.05265052202183	0.29	0.198360970593062	0.149493139087145	0.247228802098978	0.347119005819165	8.77994925663317	6.89996036161371	10.6599381516526	35.78	22.35	54.79	0.190216938127218	0.242044153441849	0.293871368756481	0.185055527180212	0.235476445247545	0.285897363314877	0.184490619035828	0.23460988445166	0.284987024385138	0.198360970593062	41.1170845375641	-0.715251784377662	34.6784372096136	0.490550859542162	0.554084089602051	0.449353089692522	0.452472863822201	0.51438501343237	0.412326737586707	0.469314790316962	0.515904481699853	0.4304076139606	0.00539028216579005	0.00526296958135308	0.00716586570701612
223	7.05265052202183	0.29	0.199816921850799	0.150945865419137	0.248687978282462	0.35852653091986	8.69009826218168	6.87525614777166	10.5049403765917	30.75	20.96	47.36	0.220012572498528	0.278088675219359	0.336164777940191	0.214519967808737	0.271146203049057	0.327772438289378	0.215337713936259	0.272427150893493	0.329162078334966	0.199816921850799	37.6161108744211	0.0523112423211445	34.4704402277033	0.490550859542162	0.554084089602051	0.449353089692522	0.452472863822201	0.51438501343237	0.412326737586707	0.469314790316962	0.515904481699853	0.4304076139606	0.00539028216579005	0.00526296958135308	0.00716586570701612
223	7.05265052202183	0.3	0.125566551406573	0.0955636953264576	0.155569407486688	0.531218937007871	10.0618719684507	8.58612294696571	11.5376209899357	33.03	19.86	50.53	0.256092466269004	0.300108631520833	0.344124796772662	0.249426416716865	0.292296847605874	0.335167278494883	0.247632984370666	0.289962760850349	0.33281438374026	0.125566551406573	42.9005449799848	0.612223256625417	35.427108242201	0.490550859542162	0.554084089602051	0.449353089692522	0.452472863822201	0.51438501343237	0.412326737586707	0.469314790316962	0.515904481699853	0.4304076139606	0.00539028216579005	0.00526296958135308	0.00716586570701612
223	7.05265052202183	0.3	0.139124226189212	0.106331411200505	0.171917041177919	0.38670799232379	8.53055561741533	6.85327835774628	10.2078328770844	39.19	22.53	60.65	0.172688122874035	0.214951963096455	0.257215803318875	0.167802510157229	0.208870641307043	0.249938772456857	0.165384242813592	0.206078749383123	0.24667110787131	0.139124226189212	46.0610658553575	-0.665732913402785	35.3180748833399	0.490550859542162	0.554084089602051	0.449353089692522	0.452472863822201	0.51438501343237	0.412326737586707	0.469314790316962	0.515904481699853	0.4304076139606	0.00539028216579005	0.00526296958135308	0.00716586570701612
223	7.05265052202183	0.3	0.144348285379031	0.109632468946525	0.179064101811536	0.39120431169473	8.95501434631347	7.2108567849497	10.6991719076772	34.7	22.49	54.91	0.204887431690131	0.254445476436853	0.304003521183576	0.199412664886348	0.247646476438278	0.295880287990208	0.198516654693475	0.247085838495391	0.294783967477199	0.144348285379031	45.0196376130718	0.799771123102348	36.6637009383147	0.490550859542162	0.554084089602051	0.449353089692522	0.452472863822201	0.51438501343237	0.412326737586707	0.469314790316962	0.515904481699853	0.4304076139606	0.00539028216579005	0.00526296958135308	0.00716586570701612
223	7.05265052202183	0.3	0.144919244761944	0.11029949833903	0.179538991184858	0.479525210841577	9.34766862784532	7.82718097988057	10.8681562758101	29.88	17.74	57.52	0.257663898616214	0.307717011758664	0.357770124901114	0.251347356835002	0.300173435138106	0.348999513441209	0.242638170326978	0.289748254123721	0.337055324271975	0.144919244761944	42.2978164637902	-0.52543118650827	33.9695306644205	0.490550859542162	0.554084089602051	0.449353089692522	0.452472863822201	0.51438501343237	0.412326737586707	0.469314790316962	0.515904481699853	0.4304076139606	0.00539028216579005	0.00526296958135308	0.00716586570701612
223	7.05265052202183	0.3	0.145543115984664	0.110477158746068	0.180609073223259	0.403293484643781	9.38059676735393	7.5990972197728	11.1620963149351	33.91	24.34	50.59	0.220831755397184	0.272602598821582	0.324373442245979	0.215000765230939	0.265404616492624	0.315808467754309	0.21740466591357	0.268268305527028	0.319045472363454	0.145543115984664	42.2632310640608	-1.30633060935201	34.0264355254907	0.490550859542162	0.554084089602051	0.449353089692522	0.452472863822201	0.51438501343237	0.412326737586707	0.469314790316962	0.515904481699853	0.4304076139606	0.00539028216579005	0.00526296958135308	0.00716586570701612
223	7.05265052202183	0.3	0.146850806332287	0.11158409163749	0.182117521027084	0.37125112928234	9.21103945643621	7.33950071522593	11.0825781976465	36.03	20.2	51.09	0.200904713740859	0.252134486670476	0.303364259600092	0.19543417818802	0.245268989849894	0.295103801511768	0.193968571397125	0.243705214320941	0.293303464890066	0.146850806332287	42.7887047229205	0.0214472719052797	35.3956519795578	0.490550859542162	0.554084089602051	0.449353089692522	0.452472863822201	0.51438501343237	0.412326737586707	0.469314790316962	0.515904481699853	0.4304076139606	0.00539028216579005	0.00526296958135308	0.00716586570701612
223	7.05265052202183	0.3	0.147936530222845	0.11256591473465	0.18330714571104	0.472823723137358	9.74451194950822	8.13803738339332	11.3509865156231	34.04	20.92	52.52	0.235598457876164	0.282106345781213	0.328614233686261	0.229364883409254	0.274642243809291	0.319919604209328	0.227828627279241	0.272980022901512	0.318192937764916	0.147936530222845	43.9475481507587	0.0996473639040775	35.4224592200488	0.490550859542162	0.554084089602051	0.449353089692522	0.452472863822201	0.51438501343237	0.412326737586707	0.469314790316962	0.515904481699853	0.4304076139606	0.00539028216579005	0.00526296958135308	0.00716586570701612
223	7.05265052202183	0.3	0.14830567540073	0.112541274506558	0.184070076294903	0.433734898526601	9.88756181783048	8.1236682021123	11.6514554335487	29.23	21.41	46.83	0.273250935604067	0.332581963017977	0.391912990431887	0.266648426722679	0.324545850132357	0.382443273542035	0.268211256499	0.326873904622051	0.385231989055854	0.14830567540073	38.7598633553217	0.493109220203927	35.054994771792	0.490550859542162	0.554084089602051	0.449353089692522	0.452472863822201	0.51438501343237	0.412326737586707	0.469314790316962	0.515904481699853	0.4304076139606	0.00539028216579005	0.00526296958135308	0.00716586570701612
223	7.05265052202183	0.3	0.152049137750818	0.115611392621733	0.188486882879903	0.471987302480707	9.89936219534583	8.26461838552023	11.5341060051714	34.17	21.06	47.94	0.238370356790343	0.285520079503693	0.332669802217043	0.232050849590741	0.277950572026547	0.323850294462352	0.232825551828662	0.279053481826982	0.325173013905392	0.152049137750818	42.3971607987026	0.406878600731707	35.4417677158024	0.490550859542162	0.554084089602051	0.449353089692522	0.452472863822201	0.51438501343237	0.412326737586707	0.469314790316962	0.515904481699853	0.4304076139606	0.00539028216579005	0.00526296958135308	0.00716586570701612
223	7.05265052202183	0.3	0.157159510540275	0.119585749700033	0.194733271380517	0.446724350263472	8.69327477955631	7.18277789385473	10.2037716652579	28.86	18.14	44.26	0.244640313547733	0.296086764655049	0.347533215762365	0.238779885990171	0.288993922883183	0.339207959776195	0.238056623073453	0.288259326156569	0.338318195856697	0.157159510540275	38.1193953774378	0.420656645833039	34.3937889894688	0.490550859542162	0.554084089602051	0.449353089692522	0.452472863822201	0.51438501343237	0.412326737586707	0.469314790316962	0.515904481699853	0.4304076139606	0.00539028216579005	0.00526296958135308	0.00716586570701612
223	7.05265052202183	0.3	0.157319401085429	0.119963730238725	0.194675071932132	0.433867354131385	9.52582861013643	7.82692461448732	11.2247326057855	30.65	20.22	50.2	0.251299225151433	0.305845969721204	0.360392714290975	0.245038653805186	0.298226485366456	0.351414316927725	0.243989756233392	0.296961039016619	0.349853216268169	0.157319401085429	40.288786655711	-0.392013881005218	34.2371529227304	0.490550859542162	0.554084089602051	0.449353089692522	0.452472863822201	0.51438501343237	0.412326737586707	0.469314790316962	0.515904481699853	0.4304076139606	0.00539028216579005	0.00526296958135308	0.00716586570701612
223	7.05265052202183	0.3	0.159845893581873	0.121744166861111	0.197947620302635	0.3964830215138	8.93375308670464	7.21286806044147	10.6546381129678	33.3	21.49	47.31	0.21339869124688	0.264312503798782	0.315226316350683	0.207818839871551	0.25740138133959	0.30698392280763	0.209205630455084	0.258870813113979	0.309015246541283	0.159845893581873	41.1364057478052	0.180903767062677	35.2124427999301	0.490550859542162	0.554084089602051	0.449353089692522	0.452472863822201	0.51438501343237	0.412326737586707	0.469314790316962	0.515904481699853	0.4304076139606	0.00539028216579005	0.00526296958135308	0.00716586570701612
223	7.05265052202183	0.3	0.160163544895282	0.121881355740234	0.19844573405033	0.393782513492744	9.3300275300084	7.52262700886649	11.1374280511503	32.64	22.01	49.11	0.226993510062112	0.281531397943371	0.33606928582463	0.221123615954031	0.274251192030985	0.327378768107939	0.22192678912158	0.275632550355088	0.329299945509384	0.160163544895282	41.0090819719806	0.882528345392808	35.972869952206	0.490550859542162	0.554084089602051	0.449353089692522	0.452472863822201	0.51438501343237	0.412326737586707	0.469314790316962	0.515904481699853	0.4304076139606	0.00539028216579005	0.00526296958135308	0.00716586570701612
223	7.05265052202183	0.3	0.160737704210278	0.122617333802079	0.198858074618477	0.390361058079942	8.37663166387543	6.74223304081052	10.0110302869403	32.09	20.12	48.55	0.206927671262425	0.257089435019062	0.3072511987757	0.201628993825565	0.250506294251664	0.299383594677764	0.201136332667967	0.250136483906636	0.298896879312618	0.160737704210278	40.4084560479346	-0.636376182432563	34.0872608681803	0.490550859542162	0.554084089602051	0.449353089692522	0.452472863822201	0.51438501343237	0.412326737586707	0.469314790316962	0.515904481699853	0.4304076139606	0.00539028216579005	0.00526296958135308	0.00716586570701612
223	7.05265052202183	0.3	0.161343631037447	0.12257693313159	0.200110328943303	0.406513914500979	9.07365129513664	7.36192189729913	10.7853806929742	32.08	20.3	50.85	0.226006663613225	0.278555747345811	0.331104831078397	0.220220342769808	0.271424042018401	0.322627741266993	0.218983420054829	0.654243725552163	0.320864727658441	0.161343631037447	41.584272598374	0.81627971538436	35.8518519590818	0.490550859542162	0.554084089602051	0.449353089692522	0.452472863822201	0.51438501343237	0.412326737586707	0.469314790316962	0.515904481699853	0.4304076139606	0.00539028216579005	0.00526296958135308	0.00716586570701612
223	7.05265052202183	0.3	0.162273670158491	0.123311871199858	0.201235469117124	0.408997053964191	8.56415841412759	6.95682902162248	10.1714878066327	34.76	21.58	49.46	0.197286311876379	0.242868011071838	0.288449710267297	0.192009339639437	0.236371829256292	0.280734318873147	0.192616275035529	0.236814364067377	0.281632187351552	0.162273670158491	41.0659161098748	-0.0560066637589186	34.9890285075576	0.490550859542162	0.554084089602051	0.449353089692522	0.452472863822201	0.51438501343237	0.412326737586707	0.469314790316962	0.515904481699853	0.4304076139606	0.00539028216579005	0.00526296958135308	0.00716586570701612
223	7.05265052202183	0.3	0.164878308860492	0.125637517819667	0.204119099901316	0.396167508764599	8.57636588580654	6.92323372875059	10.2294980428625	31.11	20.73	47.49	0.219006095167457	0.271300446723015	0.323594798278573	0.213499213716413	0.264478630204271	0.315458046692129	0.214074791489044	0.26497722287517	0.316234657042165	0.164878308860492	39.8154615158633	-0.45886845958128	34.180466702768	0.490550859542162	0.554084089602051	0.449353089692522	0.452472863822201	0.51438501343237	0.412326737586707	0.469314790316962	0.515904481699853	0.4304076139606	0.00539028216579005	0.00526296958135308	0.00716586570701612
223	7.05265052202183	0.3	0.16892629799933	0.128193361927334	0.209659234071326	0.428758759051604	8.97075267613428	7.35409667326535	10.5874086790032	31.66	19.76	48.59	0.228702833155986	0.278978730322101	0.329254627488215	0.222892207522541	0.271890750959423	0.320889294396305	0.2219288241984	0.657711964013342	0.31943333565581	0.16892629799933	39.3873159206162	-0.739575375932851	33.5957554853402	0.490550859542162	0.554084089602051	0.449353089692522	0.452472863822201	0.51438501343237	0.412326737586707	0.469314790316962	0.515904481699853	0.4304076139606	0.00539028216579005	0.00526296958135308	0.00716586570701612
223	7.05265052202183	0.3	0.172201258158297	0.130872813546282	0.213529702770313	0.433329184915586	10.1423216517132	8.3314849249146	11.9531583785119	30.94	19.9	44.32	0.265018040052982	0.32261934456438	0.380220649075778	0.258377014298589	0.314534901046161	0.370692787793734	0.259817462886528	0.315967185210852	0.372922899107785	0.172201258158297	37.6870447701801	-0.98660457183194	32.981126874653	0.490550859542162	0.554084089602051	0.449353089692522	0.452472863822201	0.51438501343237	0.412326737586707	0.469314790316962	0.515904481699853	0.4304076139606	0.00539028216579005	0.00526296958135308	0.00716586570701612
223	7.05265052202183	0.3	0.175741636118668	0.133512456397739	0.217970815839597	0.372810093996683	8.19404153388841	6.53468648408537	9.85339658369145	33.63	20.56	49.21	0.191503373124696	0.24013188652357	0.288760399922443	0.186469779858354	0.233820111293104	0.281170442727854	0.186308716420524	0.23318209373267	0.281148362207762	0.175741636118668	39.6963732535183	-0.198999471156297	34.6713924628365	0.490550859542162	0.554084089602051	0.449353089692522	0.452472863822201	0.51438501343237	0.412326737586707	0.469314790316962	0.515904481699853	0.4304076139606	0.00539028216579005	0.00526296958135308	0.00716586570701612
223	7.05265052202183	0.3	0.176282353570375	0.133911489962603	0.218653217178148	0.415014090297842	8.87496299520721	7.22985923778878	10.5200667526256	30.54	19.56	52	0.232963071821463	0.28597218474998	0.338981297678497	0.227172475700462	0.278863979098414	0.330555482496367	0.224348346971477	0.275608523658627	0.326601193181115	0.176282353570375	39.3343355371514	0.897004757651045	35.2358668119573	0.490550859542162	0.554084089602051	0.449353089692522	0.452472863822201	0.51438501343237	0.412326737586707	0.469314790316962	0.515904481699853	0.4304076139606	0.00539028216579005	0.00526296958135308	0.00716586570701612
223	7.05265052202183	0.3	0.176754525310235	0.134364088749226	0.219144961871245	0.401279109360729	9.04504254628011	7.32005880479456	10.7700262877657	31.06	20	54.43	0.231964973076941	0.286627895578298	0.341290818079654	0.226138545158182	0.279428460461261	0.33271837576434	0.22265106083958	0.275343051259339	0.328146962041792	0.176754525310235	40.6996843615584	-0.0928248639683598	34.6811378864352	0.490550859542162	0.554084089602051	0.449353089692522	0.452472863822201	0.51438501343237	0.412326737586707	0.469314790316962	0.515904481699853	0.4304076139606	0.00539028216579005	0.00526296958135308	0.00716586570701612
223	7.05265052202183	0.3	0.1786473117261	0.135691566372639	0.221603057079561	0.401003878880044	8.50356626300063	6.88091840784847	10.1262141181528	31.97	18.87	48.01	0.211932346164644	0.261909914064472	0.3118874819643	0.206516802667816	0.255217285225434	0.303917767783052	0.205175334645994	0.252893064894269	0.301808294729352	0.1786473117261	37.7054361246095	-0.403487805863442	33.8392158004587	0.490550859542162	0.554084089602051	0.449353089692522	0.452472863822201	0.51438501343237	0.412326737586707	0.469314790316962	0.515904481699853	0.4304076139606	0.00539028216579005	0.00526296958135308	0.00716586570701612
223	7.05265052202183	0.3	0.179610757096401	0.137026255772013	0.222195258420789	0.449168291732104	9.62407830421425	7.96009283179973	11.2880637766288	29.51	20.11	47.21	0.265314113951004	0.320775631871666	0.376237149792329	0.258863567947072	0.312976657518155	0.367089747089238	0.258933553600973	0.312739870040026	0.367492681765662	0.179610757096401	38.6564472432693	-0.547829146494142	33.9273704169515	0.490550859542162	0.554084089602051	0.449353089692522	0.452472863822201	0.51438501343237	0.412326737586707	0.469314790316962	0.515904481699853	0.4304076139606	0.00539028216579005	0.00526296958135308	0.00716586570701612
223	7.05265052202183	0.3	0.181799514946158	0.138077238534179	0.225521791358136	0.423499419665481	10.0052448834403	8.18266467947032	11.8278250874103	30.99	20.89	43.07	0.259885063992276	0.317771020645025	0.375656977297774	0.253366452349501	0.309800474577112	0.366234496804722	0.256286666354371	0.313832981261911	0.370459874744136	0.181799514946158	37.5745888363521	0.285150163446062	34.5223317648249	0.490550859542162	0.554084089602051	0.449353089692522	0.452472863822201	0.51438501343237	0.412326737586707	0.469314790316962	0.515904481699853	0.4304076139606	0.00539028216579005	0.00526296958135308	0.00716586570701612
223	7.05265052202183	0.3	0.184138283102364	0.139775938656199	0.22850062754853	0.40195152695226	9.21442711670396	7.45959670470891	10.969257528699	30.75	18.99	47.71	0.238742617705255	0.294905547522094	0.351068477338933	0.232782900966468	0.287543839148358	0.342304777330248	0.231526308314619	0.286018520825313	0.340035902729318	0.184138283102364	38.8289597117154	-0.140083055785803	34.0662159121098	0.490550859542162	0.554084089602051	0.449353089692522	0.452472863822201	0.51438501343237	0.412326737586707	0.469314790316962	0.515904481699853	0.4304076139606	0.00539028216579005	0.00526296958135308	0.00716586570701612
223	7.05265052202183	0.3	0.184287328811045	0.140281781002111	0.228292876619979	0.472251478227239	9.98567583664029	8.33755224960247	11.6337994236781	32.51	20.44	48.8	0.252625148799993	0.302562762856452	0.352500376912911	0.246107886251502	0.294757202039173	0.343406517826845	0.245710600476662	0.29432470287071	0.343070610700194	0.184287328811045	38.8618226527392	0.373855906891117	34.7184270240822	0.490550859542162	0.554084089602051	0.449353089692522	0.452472863822201	0.51438501343237	0.412326737586707	0.469314790316962	0.515904481699853	0.4304076139606	0.00539028216579005	0.00526296958135308	0.00716586570701612
223	7.05265052202183	0.3	0.184769222785973	0.140246664399683	0.229291781172263	0.373710450616263	9.71402360595678	7.75064263695231	11.6774045749613	33.05	22.7	50.31	0.231043093541596	0.289570577535861	0.348098061530125	0.225027177960249	0.282030719396868	0.339034260833487	0.226126776185293	0.283576310470613	0.341350855334411	0.184769222785973	41.5250361636738	0.369483495773116	35.6830380035641	0.490550859542162	0.554084089602051	0.449353089692522	0.452472863822201	0.51438501343237	0.412326737586707	0.469314790316962	0.515904481699853	0.4304076139606	0.00539028216579005	0.00526296958135308	0.00716586570701612
223	7.05265052202183	0.3	0.185150153694234	0.141494578297021	0.228805729091447	0.352027346839515	8.04807087556988	6.34329460601427	9.75284714512548	33.04	23.57	44.9	0.189116558633647	0.239942106139037	0.290767653644427	0.184192706343106	0.233694956246686	0.283197206150266	0.187415093139921	0.237789582395011	0.288396634648571	0.185150153694234	38.0519338632409	0.00341628794506085	34.7806988222829	0.490550859542162	0.554084089602051	0.449353089692522	0.452472863822201	0.51438501343237	0.412326737586707	0.469314790316962	0.515904481699853	0.4304076139606	0.00539028216579005	0.00526296958135308	0.00716586570701612
223	7.05265052202183	0.3	0.185586193132686	0.141393160022224	0.229779226243148	0.389644221809388	8.99415101303552	7.23661979969296	10.7516822263781	34.05	21.96	54.54	0.209474663090434	0.260349003456011	0.311223343821589	0.203931894830614	0.253460083471408	0.302988272112202	0.202752038866108	0.252280535787869	0.301628440634727	0.185586193132686	42.1118578182674	0.0804800574750803	35.2273816167623	0.490550859542162	0.554084089602051	0.449353089692522	0.452472863822201	0.51438501343237	0.412326737586707	0.469314790316962	0.515904481699853	0.4304076139606	0.00539028216579005	0.00526296958135308	0.00716586570701612
223	7.05265052202183	0.3	0.18654181908688	0.141572500392271	0.231511137781489	0.440884686576062	10.7358743681992	8.84826958769036	12.6234791487081	33.52	23.99	50.86	0.260107600411663	0.315596455618652	0.37108531082564	0.253282321818207	0.307315137697547	0.361347953576887	0.255975608056668	0.310442332807431	0.365101888073141	0.18654181908688	41.6592137625282	-0.556665102472098	34.8287698593089	0.490550859542162	0.554084089602051	0.449353089692522	0.452472863822201	0.51438501343237	0.412326737586707	0.469314790316962	0.515904481699853	0.4304076139606	0.00539028216579005	0.00526296958135308	0.00716586570701612
223	7.05265052202183	0.3	0.189426089102259	0.144655178809144	0.234196999395373	0.411833615663036	8.33194110514654	6.77733325507123	9.88654895522186	27.41	19.59	46.08	0.242893149826333	0.298608810136675	0.354324470447018	0.237286867220797	0.291716539278786	0.346146211336775	0.237491712220074	0.291988062825121	0.346219500020321	0.189426089102259	35.7186089483099	0.366074708371728	33.9928495819813	0.490550859542162	0.554084089602051	0.449353089692522	0.452472863822201	0.51438501343237	0.412326737586707	0.469314790316962	0.515904481699853	0.4304076139606	0.00539028216579005	0.00526296958135308	0.00716586570701612
223	7.05265052202183	0.3	0.191138147446469	0.145464662997634	0.236811631895305	0.374913191466284	8.93092708862818	7.13045326561385	10.7314009116425	32.05	19.5	52.18	0.219046504373686	0.274356802675411	0.329667100977137	0.21344057374371	0.267335347537116	0.321230121330521	0.210880398956871	0.263925670364271	0.317424086407911	0.191138147446469	39.4588535880727	0.1184330515227	34.6883579752224	0.490550859542162	0.554084089602051	0.449353089692522	0.452472863822201	0.51438501343237	0.412326737586707	0.469314790316962	0.515904481699853	0.4304076139606	0.00539028216579005	0.00526296958135308	0.00716586570701612
223	7.05265052202183	0.3	0.191542371868342	0.145756823703234	0.237327920033451	0.426784644859489	10.2853944330814	8.42433206470283	12.14645680146	34.89	22.67	55.81	0.238087739977242	0.290684922737936	0.34328210549863	0.231708158761426	0.282895995542453	0.33408383232348	0.230864920798753	0.281793202237086	0.332950993682022	0.191542371868342	42.5407320593064	-0.361709336587684	35.2630031972736	0.490550859542162	0.554084089602051	0.449353089692522	0.452472863822201	0.51438501343237	0.412326737586707	0.469314790316962	0.515904481699853	0.4304076139606	0.00539028216579005	0.00526296958135308	0.00716586570701612
223	7.05265052202183	0.3	0.193502695127253	0.147320682772574	0.239684707481932	0.418629011148341	10.3013149740962	8.40596180783957	12.1966681403529	36.74	21.11	54	0.225714091882769	0.276607484988573	0.327500878094377	0.219510515805915	0.26900514362725	0.318499771448584	0.21834569566149	0.26713722781057	0.315996451852341	0.193502695127253	42.5141558521026	0.0985108577604117	35.4684592746496	0.490550859542162	0.554084089602051	0.449353089692522	0.452472863822201	0.51438501343237	0.412326737586707	0.469314790316962	0.515904481699853	0.4304076139606	0.00539028216579005	0.00526296958135308	0.00716586570701612
223	7.05265052202183	0.3	0.195648182670615	0.148567783013456	0.242728582327775	0.323809289100733	9.06568101608758	7.02029235470456	11.1110696774706	33.19	22.55	50.23	0.208365197207122	0.2690731834648	0.329781169722478	0.202926603460889	0.262050034913672	0.321173466366455	0.204121090928941	0.263541864790007	0.323125808435973	0.195648182670615	39.6910316770626	0.161540318706542	35.236485181247	0.490550859542162	0.554084089602051	0.449353089692522	0.452472863822201	0.51438501343237	0.412326737586707	0.469314790316962	0.515904481699853	0.4304076139606	0.00539028216579005	0.00526296958135308	0.00716586570701612
223	7.05265052202183	0.3	0.196683261349629	0.15015806227388	0.243208460425378	0.352005229115155	9.11407153220607	7.18339691244346	11.0447461519687	32	20.3	53.46	0.22107121435524	0.280488310183038	0.339905406010836	0.215419469058149	0.273317550785035	0.33121563251192	0.213048940412668	0.270138694472335	0.327752749723154	0.196683261349629	40.6613922648093	-0.125661868632256	34.9503824385859	0.490550859542162	0.554084089602051	0.449353089692522	0.452472863822201	0.51438501343237	0.412326737586707	0.469314790316962	0.515904481699853	0.4304076139606	0.00539028216579005	0.00526296958135308	0.00716586570701612
223	7.05265052202183	0.3	0.200468416719339	0.152514323763319	0.248422509675359	0.330625833188541	8.17475008721532	6.35870750308778	9.99079267134285	34.89	25.02	50.29	0.179680617991608	0.230997281583487	0.282313945175366	0.174865665184503	0.22480718149464	0.274748697804776	0.177395256546893	0.22795274508197	0.278371894289323	0.200468416719339	39.769401275997	0.261094403265071	35.6420930238853	0.490550859542162	0.554084089602051	0.449353089692522	0.452472863822201	0.51438501343237	0.412326737586707	0.469314790316962	0.515904481699853	0.4304076139606	0.00539028216579005	0.00526296958135308	0.00716586570701612
223	7.05265052202183	0.3	0.201742507117697	0.153169722616546	0.250315291618848	0.366941729128606	9.40630468155959	7.47732436754215	11.335284995577	33.56	22.26	50.64	0.219575668185925	0.276221216853904	0.332866765521883	0.21381063682994	0.268968937994834	0.324127239159728	0.214409932036046	0.270153303991005	0.32542033431585	0.201742507117697	39.8212505334442	0.0493962079604406	35.1102198389634	0.490550859542162	0.554084089602051	0.449353089692522	0.452472863822201	0.51438501343237	0.412326737586707	0.469314790316962	0.515904481699853	0.4304076139606	0.00539028216579005	0.00526296958135308	0.00716586570701612
223	7.05265052202183	0.3	0.203803301428896	0.155768170017098	0.251838432840693	0.342444505623567	9.12060084900869	7.14736037183949	11.0938413261779	30.47	21.34	43.74	0.230832616631686	0.294560795832379	0.358288975033072	0.225103332495777	0.287249773156082	0.349396213816388	0.227682357439714	0.29110032968097	0.353933250571714	0.203803301428896	37.2996977605492	0.324847398923748	34.8842840049902	0.490550859542162	0.554084089602051	0.449353089692522	0.452472863822201	0.51438501343237	0.412326737586707	0.469314790316962	0.515904481699853	0.4304076139606	0.00539028216579005	0.00526296958135308	0.00716586570701612
223	7.05265052202183	0.3	0.206510286860459	0.157513713425995	0.255506860294922	0.375004504195653	9.60098026759055	7.66580083175596	11.5361597034251	32.08	21.58	46.03	0.235342837985892	0.294753541503599	0.354164245021307	0.229317597645544	0.28720727009833	0.345096942551116	0.231619973871307	0.290202728172591	0.348567269817464	0.206510286860459	37.1847352188269	-0.744641414018083	33.6904137491296	0.490550859542162	0.554084089602051	0.449353089692522	0.452472863822201	0.51438501343237	0.412326737586707	0.469314790316962	0.515904481699853	0.4304076139606	0.00539028216579005	0.00526296958135308	0.00716586570701612
223	7.05265052202183	0.3	0.208039086528127	0.158716435968215	0.257361737088039	0.428988985876588	9.83913974688094	8.06682128203592	11.611458211726	34.66	20.84	54.33	0.229469949044209	0.279885572943523	0.330301196842836	0.223341951637795	0.27241122576981	0.321480499901825	0.221538238592547	0.269906924306675	0.318208209420229	0.208039086528127	39.9784419896295	-0.729251624477036	34.1095394834857	0.490550859542162	0.554084089602051	0.449353089692522	0.452472863822201	0.51438501343237	0.412326737586707	0.469314790316962	0.515904481699853	0.4304076139606	0.00539028216579005	0.00526296958135308	0.00716586570701612
223	7.05265052202183	0.3	0.212848510294506	0.162251196445413	0.263445824143599	0.397774952699818	9.23830121245678	7.46354677566352	11.01305564925	31.16	19.43	47.18	0.235771589755297	0.291835641815962	0.347899693876628	0.229838088261157	0.284491214870564	0.339144341479971	0.229179520829962	0.283983780556697	0.336829751002516	0.212848510294506	37.8944619529192	0.766021177617407	35.0247649931993	0.490550859542162	0.554084089602051	0.449353089692522	0.452472863822201	0.51438501343237	0.412326737586707	0.469314790316962	0.515904481699853	0.4304076139606	0.00539028216579005	0.00526296958135308	0.00716586570701612
223	7.05265052202183	0.3	0.221527129248591	0.169216980718547	0.273837277778635	0.401815076703426	9.59173994111181	7.7645341028388	11.4189457793848	28.42	20.52	45.88	0.26846759249134	0.331645311320333	0.394823030149326	0.26210448826507	0.323784795782864	0.385465103300658	0.263403224326296	0.325424089471848	0.387605292637707	0.221527129248591	36.1143763452949	-0.672977639961746	33.2238074116022	0.490550859542162	0.554084089602051	0.449353089692522	0.452472863822201	0.51438501343237	0.412326737586707	0.469314790316962	0.515904481699853	0.4304076139606	0.00539028216579005	0.00526296958135308	0.00716586570701612
223	7.05265052202183	0.3	0.221719750671304	0.169437378750874	0.274002122591733	0.329767897451069	8.70256606420832	6.76551434911358	10.6396177793031	30.68	19.09	47.25	0.217020421284415	0.279156093099912	0.34129176491541	0.21161068562443	0.27219748218852	0.33278427875261	0.210732049104053	0.270786709589328	0.33138405898146	0.221719750671304	36.7767189830836	-0.121524631456126	34.0975254184496	0.490550859542162	0.554084089602051	0.449353089692522	0.452472863822201	0.51438501343237	0.412326737586707	0.469314790316962	0.515904481699853	0.4304076139606	0.00539028216579005	0.00526296958135308	0.00716586570701612
223	7.05265052202183	0.31	0.10629155336044	0.0817221164279485	0.130860990292931	0.4527967113386	8.61087272868357	7.13293767704096	10.0888077803262	37.31	22.99	59.87	0.18866694942313	0.227758486495777	0.266850023568424	0.183444585629763	0.221454055978696	0.25946352632763	0.181792322082883	0.219055613150413	0.256774578676366	0.10629155336044	48.3361987281038	0.205108976372222	36.3760665937878	0.490550859542162	0.554084089602051	0.449353089692522	0.452472863822201	0.51438501343237	0.412326737586707	0.469314790316962	0.515904481699853	0.4304076139606	0.00539028216579005	0.00526296958135308	0.00716586570701612
223	7.05265052202183	0.31	0.118804583356244	0.0912202142701294	0.146388952442359	0.453268376861436	9.33500021906038	7.73430303537949	10.9356974027413	29.97	20.63	49.6	0.253870521167595	0.30641175550942	0.358952989851246	0.247635126685829	0.298885879087595	0.350136631489362	0.247082667606002	0.298241914133084	0.349389084940288	0.118804583356244	41.113395929381	-0.370804212015502	34.0782716844621	0.490550859542162	0.554084089602051	0.449353089692522	0.452472863822201	0.51438501343237	0.412326737586707	0.469314790316962	0.515904481699853	0.4304076139606	0.00539028216579005	0.00526296958135308	0.00716586570701612
223	7.05265052202183	0.31	0.139319571675544	0.106969677476326	0.171669465874762	0.435346268254936	9.48177614761441	7.79581000926469	11.1677422859641	33.02	21.49	48.6	0.232618891711412	0.282926374076913	0.333233856442414	0.226565295100176	0.275563592289326	0.324561889478477	0.227371333951823	0.276672173696534	0.326168353135478	0.139319571675544	41.7072029034349	-0.566724788432941	34.3497609827313	0.490550859542162	0.554084089602051	0.449353089692522	0.452472863822201	0.51438501343237	0.412326737586707	0.469314790316962	0.515904481699853	0.4304076139606	0.00539028216579005	0.00526296958135308	0.00716586570701612
223	7.05265052202183	0.31	0.139539603721006	0.106692455097574	0.172386752344438	0.45208486689104	9.73485841311252	8.06160482926961	11.4081119969554	36.91	25.61	56.03	0.215488589812148	0.260215050959351	0.304941512106554	0.209553273180887	0.253047809663606	0.296542346146326	0.210922323922927	0.254852112148586	0.29857614193199	0.139539603721006	46.9423703472109	0.0993904048573327	36.4518677763284	0.490550859542162	0.554084089602051	0.449353089692522	0.452472863822201	0.51438501343237	0.412326737586707	0.469314790316962	0.515904481699853	0.4304076139606	0.00539028216579005	0.00526296958135308	0.00716586570701612
223	7.05265052202183	0.31	0.140737005990178	0.108132771802831	0.173341240177524	0.446670243089262	9.19494733127044	7.59710762145468	10.7927870410862	35.64	21.51	51.74	0.210251101477711	0.254471556907993	0.298692012338275	0.204557103568833	0.247579985340856	0.290602867112879	0.204065036411153	0.247250994185712	0.290060840296786	0.140737005990178	43.1683024909576	0.454457012285868	35.7845064368015	0.490550859542162	0.554084089602051	0.449353089692522	0.452472863822201	0.51438501343237	0.412326737586707	0.469314790316962	0.515904481699853	0.4304076139606	0.00539028216579005	0.00526296958135308	0.00716586570701612
223	7.05265052202183	0.31	0.146913189846323	0.112304451157471	0.181521928535174	0.43760401536821	9.06826452288345	7.46320886046907	10.6733201852978	29.4	18.9	47.39	0.249600043558801	0.303279629745238	0.356959215931675	0.243545453620048	0.295922925120098	0.348300396620148	0.242230591232686	0.294354452051644	0.345962480696528	0.146913189846323	39.6997953966441	-0.799594526976885	33.3927528777118	0.490550859542162	0.554084089602051	0.449353089692522	0.452472863822201	0.51438501343237	0.412326737586707	0.469314790316962	0.515904481699853	0.4304076139606	0.00539028216579005	0.00526296958135308	0.00716586570701612
223	7.05265052202183	0.31	0.150757851370495	0.115777745902971	0.185737956838018	0.470721486334847	9.52918004120541	7.95156472200432	11.1067953604065	32.26	19.55	45.4	0.242755138604524	0.290918517620667	0.339081896636809	0.236519786780642	0.28344605248615	0.330372318191657	0.236664640303521	0.283685429525201	0.330809020403495	0.150757851370495	37.8083834878214	0.304894089430796	34.5062565143404	0.490550859542162	0.554084089602051	0.449353089692522	0.452472863822201	0.51438501343237	0.412326737586707	0.469314790316962	0.515904481699853	0.4304076139606	0.00539028216579005	0.00526296958135308	0.00716586570701612
223	7.05265052202183	0.31	0.152365450127487	0.116876507265292	0.187854392989682	0.387032703747003	8.35656612908985	6.71462290436983	9.99850935380987	29.99	19.92	43.62	0.220266176495273	0.274128405436831	0.327990634378389	0.214853987028263	0.267392759991307	0.319931532954351	0.216802002036145	0.269426853794216	0.321920265281123	0.152365450127487	36.7213568838012	-0.490890103346494	33.579764013451	0.490550859542162	0.554084089602051	0.449353089692522	0.452472863822201	0.51438501343237	0.412326737586707	0.469314790316962	0.515904481699853	0.4304076139606	0.00539028216579005	0.00526296958135308	0.00716586570701612
223	7.05265052202183	0.31	0.156100389665079	0.120099517314319	0.192101262015839	0.45693529974439	9.83098337876919	8.1576562371275	11.5043105204109	27.86	20.55	43.12	0.287708795452904	0.346724635582238	0.405740475711572	0.280987474878892	0.338624614090065	0.396261753301238	0.28375402595045	0.342513414481171	0.400567551873714	0.156100389665079	35.2568385741248	0.205331864039983	33.9308301372387	0.490550859542162	0.554084089602051	0.449353089692522	0.452472863822201	0.51438501343237	0.412326737586707	0.469314790316962	0.515904481699853	0.4304076139606	0.00539028216579005	0.00526296958135308	0.00716586570701612
223	7.05265052202183	0.31	0.161860909265517	0.124327623639299	0.199394194891735	0.460396463020253	9.56285659292425	7.94647271835113	11.1792404674974	28.59	17.62	47.15	0.273229938501663	0.328807360371468	0.384384782241273	0.266728159893066	0.320983061637091	0.375237963381115	0.263165024781538	0.317174561692304	0.370639107775543	0.161860909265517	37.0732539539535	-0.0664349540186205	33.6514656543569	0.490550859542162	0.554084089602051	0.449353089692522	0.452472863822201	0.51438501343237	0.412326737586707	0.469314790316962	0.515904481699853	0.4304076139606	0.00539028216579005	0.00526296958135308	0.00716586570701612
223	7.05265052202183	0.31	0.163916006326247	0.125985890009653	0.201846122642842	0.379123952882872	8.41069348921417	6.73022989371493	10.0911570847134	32.69	19.95	48.95	0.202769608307736	0.253398925643984	0.304028242980231	0.197521503835476	0.246840427819597	0.296159351803717	0.196802236972382	0.246110229827904	0.295016737816703	0.163916006326247	39.7969541567171	0.268899326819107	34.8936115918845	0.490550859542162	0.554084089602051	0.449353089692522	0.452472863822201	0.51438501343237	0.412326737586707	0.469314790316962	0.515904481699853	0.4304076139606	0.00539028216579005	0.00526296958135308	0.00716586570701612
223	7.05265052202183	0.31	0.165001851943224	0.126607986836973	0.203395717049476	0.434483003156857	9.23155284580086	7.5871937800302	10.8759119115715	32.55	20.42	51.77	0.229617508843708	0.279382104723758	0.329146700603808	0.223689770745668	0.272169658449859	0.32064954615405	0.222120046821405	0.644531250000044	0.318666277850637	0.165001851943224	41.7311948542031	0.658084457669878	35.4399102547377	0.490550859542162	0.554084089602051	0.449353089692522	0.452472863822201	0.51438501343237	0.412326737586707	0.469314790316962	0.515904481699853	0.4304076139606	0.00539028216579005	0.00526296958135308	0.00716586570701612
223	7.05265052202183	0.31	0.169574474132176	0.130060038414368	0.209088909849983	0.391665131635123	8.45499968845853	6.80982144511119	10.1001779318059	31.34	21.12	47.5	0.213902644445234	0.265579179530952	0.317255714616669	0.208500759939215	0.258872258918772	0.309243757898328	0.209595107791591	0.260073674844403	0.31062656653599	0.169574474132176	39.3022576633791	-0.59309087314129	34.1573841317055	0.490550859542162	0.554084089602051	0.449353089692522	0.452472863822201	0.51438501343237	0.412326737586707	0.469314790316962	0.515904481699853	0.4304076139606	0.00539028216579005	0.00526296958135308	0.00716586570701612
223	7.05265052202183	0.31	0.17007966800711	0.130768407207713	0.209390928806507	0.408223015925277	9.53950304105633	7.74625029747513	11.3327557846375	32.63	24.37	49.69	0.233833257741472	0.287965530116159	0.342097802490847	0.227787851522956	0.280520615636085	0.333253379749214	0.230523802185602	0.283861003280603	0.337705287788693	0.17007966800711	43.2848791287683	-0.0974990240215893	35.5575180187873	0.490550859542162	0.554084089602051	0.449353089692522	0.452472863822201	0.51438501343237	0.412326737586707	0.469314790316962	0.515904481699853	0.4304076139606	0.00539028216579005	0.00526296958135308	0.00716586570701612
223	7.05265052202183	0.31	0.170700442737387	0.131202514538233	0.210198370936541	0.367646891588569	9.02776879988618	7.17922276880641	10.8763148309659	31.8	20.31	48.17	0.222272324365796	0.279504233202855	0.336736142039913	0.216610032381715	0.272383982925646	0.328157933469578	0.21668606915287	0.272421037889635	0.32809410066691	0.170700442737387	40.0300150280336	0.176558467335505	35.0207761119683	0.490550859542162	0.554084089602051	0.449353089692522	0.452472863822201	0.51438501343237	0.412326737586707	0.469314790316962	0.515904481699853	0.4304076139606	0.00539028216579005	0.00526296958135308	0.00716586570701612
223	7.05265052202183	0.31	0.171923351956105	0.132333918120604	0.211512785791606	0.426984902310152	9.12295075176517	7.47289900271669	10.7730025008137	33.96	21.94	49.68	0.216892082034208	0.264782888424768	0.312673694815327	0.211161251527893	0.257786663203897	0.304412074879902	0.212081973641157	0.25884005221148	0.30548092567928	0.171923351956105	41.7190437832836	0.016658472332293	35.0731895347761	0.490550859542162	0.554084089602051	0.449353089692522	0.452472863822201	0.51438501343237	0.412326737586707	0.469314790316962	0.515904481699853	0.4304076139606	0.00539028216579005	0.00526296958135308	0.00716586570701612
223	7.05265052202183	0.31	0.17268484337406	0.132248655953934	0.213121030794186	0.390539022911571	8.56049168574534	6.89084374775724	10.2301396237334	31.97	19.72	46.87	0.212206641621004	0.263624203037225	0.315041764453446	0.206783615376925	0.256887180290318	0.306990745203712	0.206760894687963	0.256626300473094	0.306699676001272	0.17268484337406	38.8964709749823	0.674236143069667	35.1545001388772	0.490550859542162	0.554084089602051	0.449353089692522	0.452472863822201	0.51438501343237	0.412326737586707	0.469314790316962	0.515904481699853	0.4304076139606	0.00539028216579005	0.00526296958135308	0.00716586570701612
223	7.05265052202183	0.31	0.172865595289557	0.132967499340858	0.212763691238256	0.428439579641588	8.99894891836815	7.37615441003697	10.6217434266993	35.97	22.83	54.78	0.202241704471466	0.246735990942103	0.291230277412739	0.196739233421461	0.240022946020426	0.283306658619392	0.196546283534562	0.239706137977998	0.283104233420632	0.172865595289557	42.9974083458141	-0.37535039074247	35.1506038966234	0.490550859542162	0.554084089602051	0.449353089692522	0.452472863822201	0.51438501343237	0.412326737586707	0.469314790316962	0.515904481699853	0.4304076139606	0.00539028216579005	0.00526296958135308	0.00716586570701612
223	7.05265052202183	0.31	0.173461929112461	0.13308430905417	0.213839549170753	0.411167622786553	9.87245841031904	8.02787983158123	11.7170369890568	32.82	21.61	51.5	0.240931977328549	0.296291296804767	0.351650616280984	0.234682437369328	0.288605790217047	0.342529143064766	0.234704023804102	0.288548775517692	0.342608548660608	0.173461929112461	41.6677844278617	-0.140654969942513	35.1095699630746	0.490550859542162	0.554084089602051	0.449353089692522	0.452472863822201	0.51438501343237	0.412326737586707	0.469314790316962	0.515904481699853	0.4304076139606	0.00539028216579005	0.00526296958135308	0.00716586570701612
223	7.05265052202183	0.31	0.174108067465225	0.133794640085521	0.214421494844929	0.437596457315243	9.96111158808188	8.19799759620363	11.7242255799601	30.75	23.44	45.22	0.262380407619277	0.318809622490296	0.375238837361314	0.255830707652353	0.310851302001253	0.365871896350153	0.260176403183689	0.317049589843052	0.37202526479596	0.174108067465225	40.2018953478444	-0.435838949328976	34.5397653544139	0.490550859542162	0.554084089602051	0.449353089692522	0.452472863822201	0.51438501343237	0.412326737586707	0.469314790316962	0.515904481699853	0.4304076139606	0.00539028216579005	0.00526296958135308	0.00716586570701612
223	7.05265052202183	0.31	0.176066679343052	0.134622450219037	0.217510908467067	0.450382981480608	10.366488760818	8.57853516558972	12.1544423560462	31.66	21.26	50.19	0.266787708853985	0.322392078830989	0.377996448807993	0.26000956330932	0.314201220106086	0.368392876902853	0.260011250608493	0.313800637878321	0.368643650662371	0.176066679343052	40.7176313005346	-0.147758404582609	34.8435560217334	0.490550859542162	0.554084089602051	0.449353089692522	0.452472863822201	0.51438501343237	0.412326737586707	0.469314790316962	0.515904481699853	0.4304076139606	0.00539028216579005	0.00526296958135308	0.00716586570701612
223	7.05265052202183	0.31	0.176122272914729	0.135513802433385	0.216730743396073	0.419381877986978	9.18372752715984	7.49661164049474	10.8708434138249	32.89	18.68	47.08	0.224516236458076	0.275043718406931	0.325571200355787	0.218685595083181	0.267900888517442	0.317116181951703	0.217331502196554	0.266540102167484	0.314972421201747	0.176122272914729	38.5562204288245	0.85325472476569	35.1515108274328	0.490550859542162	0.554084089602051	0.449353089692522	0.452472863822201	0.51438501343237	0.412326737586707	0.469314790316962	0.515904481699853	0.4304076139606	0.00539028216579005	0.00526296958135308	0.00716586570701612
223	7.05265052202183	0.31	0.177465376847203	0.135816051882847	0.219114701811559	0.449534313507255	9.25060507237899	7.65237497730143	10.8488351674566	30.26	18.81	45.1	0.248768794077031	0.300725183379621	0.35268157268221	0.242620248681101	0.293292488902931	0.343964729124761	0.242102204488876	0.292811997215011	0.343670516515734	0.177465376847203	37.3419972592823	-0.542962269801922	33.3343627972206	0.490550859542162	0.554084089602051	0.449353089692522	0.452472863822201	0.51438501343237	0.412326737586707	0.469314790316962	0.515904481699853	0.4304076139606	0.00539028216579005	0.00526296958135308	0.00716586570701612
223	7.05265052202183	0.31	0.178370828567513	0.137280350692006	0.219461306443021	0.400219443108919	9.74709989550546	7.88412081378143	11.6100789772295	32.7	21.63	49.49	0.23751586965512	0.29363970479112	0.34976353992712	0.231368187763291	0.286039355818702	0.340710523874113	0.232243473901523	0.287036590593371	0.341869541123056	0.178370828567513	40.2107380156484	-0.49892373277242	34.4551857604891	0.490550859542162	0.554084089602051	0.449353089692522	0.452472863822201	0.51438501343237	0.412326737586707	0.469314790316962	0.515904481699853	0.4304076139606	0.00539028216579005	0.00526296958135308	0.00716586570701612
223	7.05265052202183	0.31	0.181616083542748	0.139040083938707	0.224192083146789	0.431207825572875	9.34312050748602	7.66774986377804	11.018491151194	31.38	18.1	45.24	0.240506836751152	0.293056554864336	0.345606272977521	0.234427803652051	0.285649278959028	0.336870754266005	0.233058415427425	0.284223669193302	0.335135821781354	0.181616083542748	36.2050905042482	0.846706162225233	34.4106734146371	0.490550859542162	0.554084089602051	0.449353089692522	0.452472863822201	0.51438501343237	0.412326737586707	0.469314790316962	0.515904481699853	0.4304076139606	0.00539028216579005	0.00526296958135308	0.00716586570701612
223	7.05265052202183	0.31	0.182063308510086	0.139342925603808	0.224783691416364	0.432193202375704	9.46412047332046	7.77045728091993	11.157783665721	30.48	20.76	49.45	0.250871170378929	0.30555151311095	0.360231855842971	0.244643180690746	0.297966059310144	0.351288937929542	0.24445145184458	0.298014584587897	0.350964146024662	0.182063308510086	38.6069121779474	0.122544921608187	34.6624562885909	0.490550859542162	0.554084089602051	0.449353089692522	0.452472863822201	0.51438501343237	0.412326737586707	0.469314790316962	0.515904481699853	0.4304076139606	0.00539028216579005	0.00526296958135308	0.00716586570701612
223	7.05265052202183	0.31	0.182332792255464	0.140315696233609	0.224349888277319	0.371850877299233	8.30829763189392	6.62234844518937	9.99424681859847	30.74	20.11	45.77	0.212009464559023	0.265983849523107	0.319958234487191	0.206718070859645	0.259345347471181	0.311972624082716	0.207597298889776	0.259881847511575	0.313178456705872	0.182332792255464	37.27883229742	0.572951777534999	34.8267628138049	0.490550859542162	0.554084089602051	0.449353089692522	0.452472863822201	0.51438501343237	0.412326737586707	0.469314790316962	0.515904481699853	0.4304076139606	0.00539028216579005	0.00526296958135308	0.00716586570701612
223	7.05265052202183	0.31	0.18333309256063	0.140284100770118	0.226382084351143	0.422392966786154	9.83622577440004	8.04036837870844	11.6320831700916	35.89	20.96	53.93	0.220952838488388	0.270303784913826	0.319654731339263	0.214947993386542	0.262957726949807	0.310967460513071	0.213107123651586	0.260613656791019	0.308380434924655	0.18333309256063	40.7500005721957	-1.25319132011375	33.8372714971355	0.490550859542162	0.554084089602051	0.449353089692522	0.452472863822201	0.51438501343237	0.412326737586707	0.469314790316962	0.515904481699853	0.4304076139606	0.00539028216579005	0.00526296958135308	0.00716586570701612
223	7.05265052202183	0.31	0.185865392600621	0.142708050651983	0.22902273454926	0.31383279236303	8.60240322980735	6.61644058013567	10.588365879479	33.15	22.82	47.86	0.196639494404205	0.255661968286841	0.314684442169478	0.191510749076503	0.248993800585866	0.30647685209523	0.193475501361071	0.251547068333076	0.309727002227071	0.185865392600621	39.8626983903013	0.259097057555548	35.3860613342662	0.490550859542162	0.554084089602051	0.449353089692522	0.452472863822201	0.51438501343237	0.412326737586707	0.469314790316962	0.515904481699853	0.4304076139606	0.00539028216579005	0.00526296958135308	0.00716586570701612
223	7.05265052202183	0.31	0.186189823142729	0.142739153939794	0.229640492345664	0.363223337095099	9.10791425577463	7.22508433084452	10.9907441807047	32.3	22.21	55.04	0.220314348914988	0.277727443355665	0.335140537796342	0.214651495683763	0.270588871774868	0.326526247865972	0.213499366840744	0.665841017976577	0.324991641288476	0.186189823142729	41.5014461169689	-0.209495166852299	34.933251643218	0.490550859542162	0.554084089602051	0.449353089692522	0.452472863822201	0.51438501343237	0.412326737586707	0.469314790316962	0.515904481699853	0.4304076139606	0.00539028216579005	0.00526296958135308	0.00716586570701612
223	7.05265052202183	0.31	0.188355554011522	0.144127959687341	0.232583148335703	0.342702076438044	8.20630645492396	6.43188837095604	9.98072453889188	32.35	20.58	49.41	0.195801302861208	0.249818622911458	0.303835942961707	0.190763659994229	0.243391203965014	0.296018747935799	0.190570201489964	0.242931925546653	0.295200326211095	0.188355554011522	38.6332597000295	0.00840975700698355	34.6916229357616	0.490550859542162	0.554084089602051	0.449353089692522	0.452472863822201	0.51438501343237	0.412326737586707	0.469314790316962	0.515904481699853	0.4304076139606	0.00539028216579005	0.00526296958135308	0.00716586570701612
223	7.05265052202183	0.31	0.189069809704889	0.145394853607467	0.23274476580231	0.40976536362722	8.99456579366454	7.30913708489995	10.6799945024291	29.61	18.67	50.98	0.242769686128392	0.298750439241352	0.354731192354312	0.236853447807525	0.291469963555929	0.346086479304332	0.233551143487861	0.287287365872272	0.340839556640885	0.189069809704889	38.2120125237655	1.00231689363471	35.1522790785639	0.490550859542162	0.554084089602051	0.449353089692522	0.452472863822201	0.51438501343237	0.412326737586707	0.469314790316962	0.515904481699853	0.4304076139606	0.00539028216579005	0.00526296958135308	0.00716586570701612
223	7.05265052202183	0.31	0.191197619898174	0.146962342916775	0.235432896879573	0.464096695766008	10.9989945190656	9.15365013969127	12.8443388984399	34.12	23.47	48.52	0.264455575034858	0.317768909228034	0.37108224342121	0.257450781975879	0.309351973985029	0.36125316599418	0.260789166986762	0.313063783646244	0.365858402898177	0.191197619898174	40.9518189838853	-0.277824296308819	34.9306511895751	0.490550859542162	0.554084089602051	0.449353089692522	0.452472863822201	0.51438501343237	0.412326737586707	0.469314790316962	0.515904481699853	0.4304076139606	0.00539028216579005	0.00526296958135308	0.00716586570701612
223	7.05265052202183	0.31	0.193512788749916	0.148385983616622	0.23863959388321	0.407093907581882	8.83785575278391	7.17261118545567	10.5031003201121	28.06	19.86	42.07	0.25116043671169	0.309471634955647	0.367782833199604	0.245261860607819	0.302203603355309	0.3591453461028	0.247580041872979	0.305413496923982	0.362862776642532	0.193512788749916	35.679734968025	0.698209330564609	34.5603808088697	0.490550859542162	0.554084089602051	0.449353089692522	0.452472863822201	0.51438501343237	0.412326737586707	0.469314790316962	0.515904481699853	0.4304076139606	0.00539028216579005	0.00526296958135308	0.00716586570701612
223	7.05265052202183	0.31	0.193523976167766	0.148816363798757	0.238231588536776	0.340345804059815	8.55199367449556	6.69311606309062	10.4108712859005	32.75	18.76	51.48	0.201289325270071	0.25719336408134	0.313097402892608	0.196074202959304	0.25052984702994	0.304985491100576	0.193124608263544	0.246793469611767	0.299730620048215	0.193523976167766	39.1394698522218	-0.103667280422925	34.4109956991123	0.490550859542162	0.554084089602051	0.449353089692522	0.452472863822201	0.51438501343237	0.412326737586707	0.469314790316962	0.515904481699853	0.4304076139606	0.00539028216579005	0.00526296958135308	0.00716586570701612
223	7.05265052202183	0.31	0.194214361816602	0.148463888004243	0.239964835628961	0.377979992285316	9.2575516643219	7.4033824021281	11.1117209265157	32.87	21.85	47.74	0.221897024170733	0.277470898278787	0.333044772386841	0.216136939838233	0.270268206940887	0.324399474043541	0.217626305813011	0.272216954692664	0.32736305091225	0.194214361816602	39.4308608897395	-0.30094202484788	34.3165201281282	0.490550859542162	0.554084089602051	0.449353089692522	0.452472863822201	0.51438501343237	0.412326737586707	0.469314790316962	0.515904481699853	0.4304076139606	0.00539028216579005	0.00526296958135308	0.00716586570701612
223	7.05265052202183	0.31	0.195725393484692	0.149894834238249	0.241555952731136	0.344370293188536	8.67330770852499	6.8048353069049	10.5417801101451	28.89	20.48	51.02	0.231590789165821	0.295181012662732	0.358771236159642	0.226040009042217	0.288106098742989	0.35017218844376	0.224956553481185	0.286453163731112	0.348595535020349	0.195725393484692	38.403299004855	0.474955348151057	35.0002378642631	0.490550859542162	0.554084089602051	0.449353089692522	0.452472863822201	0.51438501343237	0.412326737586707	0.469314790316962	0.515904481699853	0.4304076139606	0.00539028216579005	0.00526296958135308	0.00716586570701612
223	7.05265052202183	0.31	0.195883480802852	0.15051543382443	0.241251527781275	0.386488416444992	8.66766518191236	6.96264026200149	10.3726901018232	33.07	19.54	48.22	0.207410509776714	0.258201599724403	0.308992689672091	0.202007862147726	0.251475941212432	0.300944020277138	0.201070978017126	0.250615277320161	0.299579465142068	0.195883480802852	37.3993805627433	0.797633809663093	35.1940360491348	0.490550859542162	0.554084089602051	0.449353089692522	0.452472863822201	0.51438501343237	0.412326737586707	0.469314790316962	0.515904481699853	0.4304076139606	0.00539028216579005	0.00526296958135308	0.00716586570701612
223	7.05265052202183	0.31	0.198056244741102	0.152009863498887	0.244102625983318	0.386911346701377	9.14408372867394	7.34694517232065	10.9412222850272	32.81	21.12	50.69	0.22058282002356	0.274539652616645	0.32849648520973	0.214862395687123	0.267419953494214	0.319977511301304	0.214750901628235	0.26695673883592	0.319919064659241	0.198056244741102	39.9510505628325	-1.00598011039218	33.7494480629854	0.490550859542162	0.554084089602051	0.449353089692522	0.452472863822201	0.51438501343237	0.412326737586707	0.469314790316962	0.515904481699853	0.4304076139606	0.00539028216579005	0.00526296958135308	0.00716586570701612
223	7.05265052202183	0.31	0.198884232111312	0.152828676730652	0.244939787491971	0.434126276592209	9.87029954008695	8.11088765493779	11.6297114252361	29.82	19.59	44.84	0.267517654333497	0.325547522400409	0.38357739046732	0.26096787155776	0.317576962250968	0.374186052944177	0.261835450800945	0.318496258964105	0.375336332746444	0.198884232111312	36.6781917932424	0.0436868975269317	34.0860150630458	0.490550859542162	0.554084089602051	0.449353089692522	0.452472863822201	0.51438501343237	0.412326737586707	0.469314790316962	0.515904481699853	0.4304076139606	0.00539028216579005	0.00526296958135308	0.00716586570701612
223	7.05265052202183	0.31	0.199167577194658	0.153000532446798	0.245334621942519	0.409687172995617	9.21254187686004	7.4859890801926	10.9390946735275	33.63	20.66	51.46	0.219365371469016	0.26995933995395	0.320553308438884	0.213599198734428	0.262863269252063	0.312127339769698	0.212333786491922	0.261660045320228	0.310590798879054	0.199167577194658	39.423781821923	-0.0565566393669916	34.7865417842118	0.490550859542162	0.554084089602051	0.449353089692522	0.452472863822201	0.51438501343237	0.412326737586707	0.469314790316962	0.515904481699853	0.4304076139606	0.00539028216579005	0.00526296958135308	0.00716586570701612
223	7.05265052202183	0.31	0.201583748799051	0.15489425444483	0.248273243153272	0.395886797259499	8.68327469882501	7.00855296560592	10.3579964320441	30.62	19.18	47.03	0.225232646785327	0.279052887632894	0.332873128480462	0.21962475786798	0.272104971252896	0.324585184637813	0.21893696486118	0.271096456142686	0.323530663697841	0.201583748799051	37.1467721215188	0.0501125504589774	34.0067907757423	0.490550859542162	0.554084089602051	0.449353089692522	0.452472863822201	0.51438501343237	0.412326737586707	0.469314790316962	0.515904481699853	0.4304076139606	0.00539028216579005	0.00526296958135308	0.00716586570701612
223	7.05265052202183	0.31	0.201660927925235	0.154306783398073	0.249015072452396	0.408945897861616	9.59442354580689	7.79354245560696	11.3953046360068	28.45	20.27	45.87	0.269263470229527	0.331483121252164	0.3937027722748	0.262877989217653	0.323622124828445	0.384366260439237	0.264038033839371	0.325001799642372	0.385946004031286	0.201660927925235	36.3959006265179	-0.27203815239218	33.6724591408725	0.490550859542162	0.554084089602051	0.449353089692522	0.452472863822201	0.51438501343237	0.412326737586707	0.469314790316962	0.515904481699853	0.4304076139606	0.00539028216579005	0.00526296958135308	0.00716586570701612
223	7.05265052202183	0.31	0.202421151654228	0.155037153560296	0.24980514974816	0.370963943483678	8.68313973038993	6.91777611444522	10.4485033463346	33.69	19.22	52.82	0.202372691173818	0.254016655931952	0.305660620690087	0.197048287239142	0.247333504789017	0.297618722338891	0.193975795396719	0.592109578593224	0.293068665969847	0.202421151654228	39.6944404006158	1.10829898506318	35.8999248162281	0.490550859542162	0.554084089602051	0.449353089692522	0.452472863822201	0.51438501343237	0.412326737586707	0.469314790316962	0.515904481699853	0.4304076139606	0.00539028216579005	0.00526296958135308	0.00716586570701612
223	7.05265052202183	0.31	0.203885269559124	0.155972620553482	0.251797918564766	0.378311070473328	8.47564486479327	6.77927614926802	10.1720135803185	32.75	19.36	54.08	0.203914438871401	0.254939661495306	0.305964884119211	0.198631803106813	0.248335159229155	0.298038515351497	0.195239877647519	0.243858619331172	0.292718926991901	0.203885269559124	39.4905430830116	-0.733932219340458	33.8954797812801	0.490550859542162	0.554084089602051	0.449353089692522	0.452472863822201	0.51438501343237	0.412326737586707	0.469314790316962	0.515904481699853	0.4304076139606	0.00539028216579005	0.00526296958135308	0.00716586570701612
223	7.05265052202183	0.31	0.204022625946546	0.156550242423812	0.251495009469281	0.358088350751235	9.20306895363498	7.2792656345022	11.1268722727678	35.26	20.84	51.18	0.203598717919618	0.257406877831855	0.311215037744091	0.198114187274391	0.250472866045403	0.302831544816415	0.197343571931965	0.249416707048631	0.301379806939837	0.204022625946546	39.8975967819641	-0.244330202949454	34.7746739260807	0.490550859542162	0.554084089602051	0.449353089692522	0.452472863822201	0.51438501343237	0.412326737586707	0.469314790316962	0.515904481699853	0.4304076139606	0.00539028216579005	0.00526296958135308	0.00716586570701612
223	7.05265052202183	0.31	0.205493518566485	0.157883251211613	0.253103785921357	0.379822255684411	9.57671081851134	7.6661110565889	11.4873105804338	35.4	23.23	51.09	0.213582248717704	0.266812653356856	0.320043057996009	0.207817392272257	0.259611040612044	0.311404688951831	0.209127942590082	0.261193769579339	0.313471757360813	0.205493518566485	41.6007523416076	0.0912966390328849	35.7247336823751	0.490550859542162	0.554084089602051	0.449353089692522	0.452472863822201	0.51438501343237	0.412326737586707	0.469314790316962	0.515904481699853	0.4304076139606	0.00539028216579005	0.00526296958135308	0.00716586570701612
223	7.05265052202183	0.31	0.2059265428025	0.157459011000079	0.254394074604921	0.392036345380585	10.0095755576322	8.06342351570994	11.9557275995545	31.53	20.47	43.84	0.251763703840538	0.312528271813009	0.373292839785481	0.245382494181199	0.304606921767361	0.363831349353524	0.248065910281227	0.307400792210324	0.367121320849317	0.2059265428025	37.5186041744676	1.23301253613613	35.6133184911085	0.490550859542162	0.554084089602051	0.449353089692522	0.452472863822201	0.51438501343237	0.412326737586707	0.469314790316962	0.515904481699853	0.4304076139606	0.00539028216579005	0.00526296958135308	0.00716586570701612
223	7.05265052202183	0.31	0.20952034724752	0.160562694710425	0.258477999784616	0.357008690772774	8.4507654596316	6.68006676388625	10.2214641553769	33.77	21.41	49.1	0.194946219552855	0.246621004985973	0.298295790419091	0.189810459285724	0.240123898443708	0.290437337601691	0.19019885192623	0.240819514459797	0.291057451811447	0.20952034724752	37.8857135395061	0.730052319622469	35.1971552570874	0.490550859542162	0.554084089602051	0.449353089692522	0.452472863822201	0.51438501343237	0.412326737586707	0.469314790316962	0.515904481699853	0.4304076139606	0.00539028216579005	0.00526296958135308	0.00716586570701612
223	7.05265052202183	0.31	0.209938734775376	0.16124344415953	0.258634025391222	0.368178489583494	9.36103768432213	7.44644033664559	11.2756350319987	34.69	21.05	53.67	0.211613545340019	0.266022728026487	0.320431910712954	0.205959499894901	0.258914938252068	0.311870376609236	0.204418214611855	0.256793024591684	0.309637721941408	0.209938734775376	41.5651057831118	0.0555105609714555	35.4426054150455	0.490550859542162	0.554084089602051	0.449353089692522	0.452472863822201	0.51438501343237	0.412326737586707	0.469314790316962	0.515904481699853	0.4304076139606	0.00539028216579005	0.00526296958135308	0.00716586570701612
223	7.05265052202183	0.31	0.210299984123032	0.161620087335677	0.258979880910388	0.361031340233383	8.45546186686093	6.6991965547581	10.2117271789638	32.57	21.59	51.36	0.202599241317288	0.255712777675791	0.308826314034294	0.197366865849507	0.249108679575475	0.300850493301443	0.19739284665007	0.248951665048801	0.301046992524935	0.210299984123032	39.5749124218062	-0.253859522426692	34.5081438248018	0.490550859542162	0.554084089602051	0.449353089692522	0.452472863822201	0.51438501343237	0.412326737586707	0.469314790316962	0.515904481699853	0.4304076139606	0.00539028216579005	0.00526296958135308	0.00716586570701612
223	7.05265052202183	0.31	0.210408508568072	0.161479700153276	0.259337316982867	0.362185943500645	9.29405001706296	7.36842502272693	11.219675011399	34.41	22.11	50.22	0.21107949779439	0.266241890774043	0.321404283753696	0.205463296252432	0.259157981000127	0.312852665747822	0.206385721748481	0.260176077592759	0.314188499805081	0.210408508568072	40.0214501954404	-0.425013278135644	34.7632868621496	0.490550859542162	0.554084089602051	0.449353089692522	0.452472863822201	0.51438501343237	0.412326737586707	0.469314790316962	0.515904481699853	0.4304076139606	0.00539028216579005	0.00526296958135308	0.00716586570701612
223	7.05265052202183	0.31	0.210669429060207	0.161681448650629	0.259657409469785	0.399909645833751	9.45364594673493	7.64558869542945	11.2617031980404	29.35	19.49	46.16	0.256142995953534	0.316716644321743	0.377290292689952	0.249936980783876	0.30904300760243	0.368149034420983	0.24977849856143	0.309193187631952	0.368146431778757	0.210669429060207	35.6280740102321	0.574290437911763	34.601073410505	0.490550859542162	0.554084089602051	0.449353089692522	0.452472863822201	0.51438501343237	0.412326737586707	0.469314790316962	0.515904481699853	0.4304076139606	0.00539028216579005	0.00526296958135308	0.00716586570701612
223	7.05265052202183	0.31	0.213354644640446	0.16393891773298	0.262770371547912	0.41471448659691	9.71993606861434	7.91709204599741	11.5227800912313	30.07	19.04	42.01	0.258967865380478	0.317938844300333	0.376909823220187	0.252592797089639	0.310112074589939	0.367631352090239	0.254204829638435	0.311955715547558	0.370137840464776	0.213354644640446	35.9230874835671	0.65631328315781	34.5310686213524	0.490550859542162	0.554084089602051	0.449353089692522	0.452472863822201	0.51438501343237	0.412326737586707	0.469314790316962	0.515904481699853	0.4304076139606	0.00539028216579005	0.00526296958135308	0.00716586570701612
223	7.05265052202183	0.31	0.214994030223265	0.164663368975367	0.265324691471164	0.383660521365085	8.96251901054968	7.18893408684541	10.7361039342539	33.03	20.44	48.19	0.214390982856203	0.26728347155876	0.320175960261318	0.208810001181594	0.260325603569995	0.311841205958395	0.208643071117911	0.260101640757785	0.311795248396871	0.214994030223265	38.2806848132087	-0.190394542730705	34.2831289631813	0.490550859542162	0.554084089602051	0.449353089692522	0.452472863822201	0.51438501343237	0.412326737586707	0.469314790316962	0.515904481699853	0.4304076139606	0.00539028216579005	0.00526296958135308	0.00716586570701612
223	7.05265052202183	0.31	0.215553867726623	0.164805988282388	0.266301747170857	0.389878017014215	9.37957943737411	7.54763292347806	11.2115259512702	29.14	19.52	45.88	0.254677718874769	0.31649259037022	0.378307461865671	0.248537278236587	0.308861754142461	0.369186230048334	0.248438292462869	0.309167731571384	0.369297471229535	0.215553867726623	36.9767389328873	0.370636352620462	34.3094855508028	0.490550859542162	0.554084089602051	0.449353089692522	0.452472863822201	0.51438501343237	0.412326737586707	0.469314790316962	0.515904481699853	0.4304076139606	0.00539028216579005	0.00526296958135308	0.00716586570701612
223	7.05265052202183	0.31	0.21653115079279	0.165767266576628	0.267295035008953	0.412278819704137	9.54228836443184	7.76348411939141	11.3210926094723	35.4	22.58	52.63	0.216280915926259	0.265836167853665	0.315391419781071	0.210443025640736	0.258660674004811	0.306878322368886	0.210884746177959	0.259307368346124	0.307716223906371	0.21653115079279	40.4889662018454	0.40095505471328	35.4466618200754	0.490550859542162	0.554084089602051	0.449353089692522	0.452472863822201	0.51438501343237	0.412326737586707	0.469314790316962	0.515904481699853	0.4304076139606	0.00539028216579005	0.00526296958135308	0.00716586570701612
223	7.05265052202183	0.31	0.237316853553081	0.182529438729577	0.292104268376584	0.385245282609151	9.41433605848083	7.55756897299743	11.2711031439642	28.17	18.79	45.78	0.263587444812748	0.328346429272386	0.393105413732024	0.257378983010668	0.320612653236752	0.383846323462835	0.256723525345865	0.319801999418178	0.38241151251117	0.237316853553081	35.420920254452	-0.500636434218553	33.1072629466989	0.490550859542162	0.554084089602051	0.449353089692522	0.452472863822201	0.51438501343237	0.412326737586707	0.469314790316962	0.515904481699853	0.4304076139606	0.00539028216579005	0.00526296958135308	0.00716586570701612
223	7.05265052202183	0.32	0.135786083803314	0.104623135152058	0.16694903245457	0.448213737682971	9.84180873067112	8.1368917266586	11.5467257346836	31.03	19.29	49.96	0.258126813662631	0.312211937145737	0.366297060628842	0.251647570379247	0.304375102730744	0.35710263508224	0.249578535239559	0.301513927609335	0.353658979640419	0.135786083803314	41.5929544287574	-0.103662520897116	34.7111771383023	0.490550859542162	0.554084089602051	0.449353089692522	0.452472863822201	0.51438501343237	0.412326737586707	0.469314790316962	0.515904481699853	0.4304076139606	0.00539028216579005	0.00526296958135308	0.00716586570701612
223	7.05265052202183	0.32	0.139072282565491	0.107410837516092	0.17073372761489	0.412907725553386	8.9290994475196	7.26675965916651	10.5914392358727	32.33	21.77	50.19	0.221380358589338	0.272023202952398	0.322666047315458	0.215687050404431	0.265027496839524	0.314367943274618	0.216006894216044	0.265699028491625	0.314820189157689	0.139072282565491	41.8083095504781	-0.402531353544168	34.5033176654888	0.490550859542162	0.554084089602051	0.449353089692522	0.452472863822201	0.51438501343237	0.412326737586707	0.469314790316962	0.515904481699853	0.4304076139606	0.00539028216579005	0.00526296958135308	0.00716586570701612
223	7.05265052202183	0.32	0.146095529318485	0.112754367138042	0.179436691498928	0.372407391675848	9.44090465449486	7.52740302274856	11.3544062862412	31.52	21.97	51.21	0.235096970862619	0.294859738447231	0.354622506031844	0.229139258410784	0.287387547168688	0.345635835926591	0.229601509914978	0.287622182065999	0.346255977206419	0.146095529318485	43.2352451513361	0.797800259992312	36.0236340022645	0.490550859542162	0.554084089602051	0.449353089692522	0.452472863822201	0.51438501343237	0.412326737586707	0.469314790316962	0.515904481699853	0.4304076139606	0.00539028216579005	0.00526296958135308	0.00716586570701612
223	7.05265052202183	0.32	0.147901032866314	0.113952636903718	0.18184942882891	0.337032916171904	7.45783145481528	5.82474998943798	9.09091292019259	34.26	22.15	53.22	0.167596016690228	0.214584805741119	0.261573594792009	0.16314715798346	0.208888623336462	0.254630088689463	0.162842874455927	0.208728495281337	0.254411425555808	0.147901032866314	42.5890218967796	0.536914551717943	35.8140352057772	0.490550859542162	0.554084089602051	0.449353089692522	0.452472863822201	0.51438501343237	0.412326737586707	0.469314790316962	0.515904481699853	0.4304076139606	0.00539028216579005	0.00526296958135308	0.00716586570701612
223	7.05265052202183	0.32	0.152988992003842	0.118038096417998	0.187939887589686	0.44513225858094	10.015075595767	8.2692940537879	11.7608571377461	28.36	19.25	42.7	0.286536407577108	0.347028871407679	0.407521335238249	0.279755526587778	0.338816436915409	0.397877347243041	0.281527830510368	0.340700925348637	0.400203823005665	0.152988992003842	39.03272727099	-0.811223507812553	33.2737080601065	0.490550859542162	0.554084089602051	0.449353089692522	0.452472863822201	0.51438501343237	0.412326737586707	0.469314790316962	0.515904481699853	0.4304076139606	0.00539028216579005	0.00526296958135308	0.00716586570701612
223	7.05265052202183	0.32	0.155869247930184	0.120766035476018	0.190972460384351	0.392320331856009	8.35788069627286	6.73383376912228	9.98192762342345	28.8	18.78	49.27	0.229834206209187	0.28526496811182	0.340695730014453	0.224336581206766	0.278441441505954	0.332546301805142	0.221813242484344	0.275344887749659	0.329174843175987	0.155869247930184	38.9233476804538	0.481332822559191	34.7749206520547	0.490550859542162	0.554084089602051	0.449353089692522	0.452472863822201	0.51438501343237	0.412326737586707	0.469314790316962	0.515904481699853	0.4304076139606	0.00539028216579005	0.00526296958135308	0.00716586570701612
223	7.05265052202183	0.32	0.156407670222568	0.121106671572742	0.191708668872394	0.485801732425074	9.27770199209325	7.78744332955179	10.7679606546347	30.34	19.7	46.65	0.252539931947307	0.3008677085096	0.349195485071894	0.246288325884823	0.293419752156636	0.340551178428448	0.246204275989092	0.293099644736666	0.340258501170024	0.156407670222568	38.9157033613627	0.50516581399552	34.7133668308564	0.490550859542162	0.554084089602051	0.449353089692522	0.452472863822201	0.51438501343237	0.412326737586707	0.469314790316962	0.515904481699853	0.4304076139606	0.00539028216579005	0.00526296958135308	0.00716586570701612
223	7.05265052202183	0.32	0.156815793084834	0.120820775147241	0.192810811022427	0.413229873777623	8.39119643584892	6.83003616147797	9.95235671021987	32.35	20.18	50.75	0.207950177503748	0.255481925285444	0.303013673067141	0.202600386856777	0.24890931817941	0.295218249502044	0.201202620737312	0.247242787818689	0.293424391686898	0.156815793084834	41.1961344832636	0.633701333600729	35.5172924165809	0.490550859542162	0.554084089602051	0.449353089692522	0.452472863822201	0.51438501343237	0.412326737586707	0.469314790316962	0.515904481699853	0.4304076139606	0.00539028216579005	0.00526296958135308	0.00716586570701612
223	7.05265052202183	0.32	0.161812414499545	0.125017166830439	0.198607662168652	0.46944905506241	9.81282858111748	8.18409899527659	11.4415581669584	31.8	21	52.83	0.253367062136268	0.303790014060126	0.354212965983984	0.24691239135665	0.296050789749118	0.345189188141586	0.245578719919105	0.294355763171333	0.343074450346588	0.161812414499545	42.5165322725419	0.558305058557064	35.5103646329291	0.490550859542162	0.554084089602051	0.449353089692522	0.452472863822201	0.51438501343237	0.412326737586707	0.469314790316962	0.515904481699853	0.4304076139606	0.00539028216579005	0.00526296958135308	0.00716586570701612
223	7.05265052202183	0.32	0.162137017703811	0.125618055219	0.198655980188622	0.446693093871745	9.81531937446332	8.10975418557029	11.5208845633564	32.14	20.63	48.58	0.248447976353147	0.300699155614883	0.352950334876619	0.242079351909431	0.292991143576453	0.343902935243475	0.242279348251891	0.292904460911771	0.343778946005921	0.162137017703811	40.4446096866118	-0.0749798626504523	34.649640763239	0.490550859542162	0.554084089602051	0.449353089692522	0.452472863822201	0.51438501343237	0.412326737586707	0.469314790316962	0.515904481699853	0.4304076139606	0.00539028216579005	0.00526296958135308	0.00716586570701612
223	7.05265052202183	0.32	0.162306055775689	0.124950856022281	0.199661255529097	0.457559257207491	9.10104838277719	7.5539092806515	10.6481874849029	30.92	22.97	47.82	0.240406677133446	0.289645098828282	0.338883520523119	0.234384295684816	0.282389255144283	0.33039421460375	0.236893636872213	0.285220392672595	0.334109764923678	0.162306055775689	40.9883652716185	0.921895910291755	35.627626641062	0.490550859542162	0.554084089602051	0.449353089692522	0.452472863822201	0.51438501343237	0.412326737586707	0.469314790316962	0.515904481699853	0.4304076139606	0.00539028216579005	0.00526296958135308	0.00716586570701612
223	7.05265052202183	0.32	0.162518319404556	0.125231254686753	0.199805384122359	0.42457382750448	9.10633724653742	7.45114902278033	10.7615254702945	31.19	21.71	49.21	0.235140376697195	0.287374143764409	0.339607910831622	0.229219056134326	0.280137469014582	0.331055881894839	0.229861413954152	0.281448216508725	0.332054844302212	0.162518319404556	41.537397794312	-0.776254455315392	34.2192747457981	0.490550859542162	0.554084089602051	0.449353089692522	0.452472863822201	0.51438501343237	0.412326737586707	0.469314790316962	0.515904481699853	0.4304076139606	0.00539028216579005	0.00526296958135308	0.00716586570701612
223	7.05265052202183	0.32	0.16452591481527	0.126743886775865	0.202307942854674	0.431835656509125	9.27013758253303	7.6099797477148	10.9302954173513	32.27	21.1	52.88	0.232232094027624	0.282894768985724	0.333557443943825	0.226265619378295	0.275626675940065	0.324987732501835	0.225109233152937	0.274027045450281	0.323371665705387	0.16452591481527	42.2728464722357	-0.149806872614808	34.8098068383487	0.490550859542162	0.554084089602051	0.449353089692522	0.452472863822201	0.51438501343237	0.412326737586707	0.469314790316962	0.515904481699853	0.4304076139606	0.00539028216579005	0.00526296958135308	0.00716586570701612
223	7.05265052202183	0.32	0.166030254887786	0.128069456983695	0.203991052791876	0.419896336807017	9.68725126752388	7.90951313898318	11.4649893960646	33.98	22.36	51.04	0.229406946991821	0.28096833508908	0.332529723186338	0.223343210237881	0.273541715963052	0.323740221688223	0.224061430432473	0.274564432157496	0.32481520809722	0.166030254887786	41.8251877521754	-0.701958207931275	34.30964402749	0.490550859542162	0.554084089602051	0.449353089692522	0.452472863822201	0.51438501343237	0.412326737586707	0.469314790316962	0.515904481699853	0.4304076139606	0.00539028216579005	0.00526296958135308	0.00716586570701612
223	7.05265052202183	0.32	0.166460618590965	0.128535856596453	0.204385380585477	0.370081552225423	8.57152358806365	6.82555296854839	10.3174942075789	33.88	20.54	50.44	0.198518144872467	0.249298916772581	0.300079688672695	0.193278696945791	0.242719222541378	0.292159748136964	0.192485834000004	0.241880716566296	0.291168894643039	0.166460618590965	39.9454521842972	-0.289367158233836	34.4957685528107	0.490550859542162	0.554084089602051	0.449353089692522	0.452472863822201	0.51438501343237	0.412326737586707	0.469314790316962	0.515904481699853	0.4304076139606	0.00539028216579005	0.00526296958135308	0.00716586570701612
223	7.05265052202183	0.32	0.167882736486909	0.129386082359745	0.206379390614073	0.379637575513256	9.12747130737113	7.3057829418675	10.9491596728748	30.77	20.26	48.23	0.233620030768634	0.291872910081667	0.3501257893947	0.227785057236488	0.284582992776743	0.341380928316999	0.227516873242856	0.284455163575877	0.340821095200988	0.167882736486909	39.9216689721919	-0.861217366848313	33.9208374376599	0.490550859542162	0.554084089602051	0.449353089692522	0.452472863822201	0.51438501343237	0.412326737586707	0.469314790316962	0.515904481699853	0.4304076139606	0.00539028216579005	0.00526296958135308	0.00716586570701612
223	7.05265052202183	0.32	0.168192090358969	0.130040357444739	0.206343823273199	0.392673891338509	8.92354697736166	7.19086866860444	10.6562252861189	29.06	20.42	48.59	0.243273080921583	0.30189103236015	0.360508983798717	0.23741813098778	0.294625300889833	0.351832470791886	0.237331682465488	0.294103089173559	0.351769318048884	0.168192090358969	39.0438212373474	0.9533895464155	35.2354747424462	0.490550859542162	0.554084089602051	0.449353089692522	0.452472863822201	0.51438501343237	0.412326737586707	0.469314790316962	0.515904481699853	0.4304076139606	0.00539028216579005	0.00526296958135308	0.00716586570701612
223	7.05265052202183	0.32	0.168463834539097	0.129817507485505	0.207110161592689	0.378857823287849	8.86069780433108	7.08932176187295	10.6320738467892	29.38	20.27	47.52	0.237287883828977	0.29657790996953	0.355867936110083	0.231535107174659	0.289387713617621	0.347240320060584	0.23197428873499	0.289586156136273	0.347723147158464	0.168463834539097	38.0506380121123	0.239272811971968	34.510202007311	0.490550859542162	0.554084089602051	0.449353089692522	0.452472863822201	0.51438501343237	0.412326737586707	0.469314790316962	0.515904481699853	0.4304076139606	0.00539028216579005	0.00526296958135308	0.00716586570701612
223	7.05265052202183	0.32	0.170146595941771	0.131148091619222	0.209145100264319	0.399718319523532	8.52445108740766	6.89345693833139	10.1554452364839	30.32	20.09	49.29	0.223696633852844	0.276623330029518	0.329550026206191	0.218161394234817	0.269778450921246	0.321395507607675	0.217376079476458	0.268596686525321	0.320343057218891	0.170146595941771	39.1132290589527	0.80648543148961	35.0402516400488	0.490550859542162	0.554084089602051	0.449353089692522	0.452472863822201	0.51438501343237	0.412326737586707	0.469314790316962	0.515904481699853	0.4304076139606	0.00539028216579005	0.00526296958135308	0.00716586570701612
223	7.05265052202183	0.32	0.171533718698216	0.132396755933969	0.210670681462463	0.446403905508641	9.96931835694259	8.23597962156231	11.7026570923229	30.7	18.94	45.65	0.264029391427165	0.319596839680852	0.375164287934539	0.257445337593503	0.311627110302797	0.365808883012091	0.257178238452956	0.311277484650923	0.36528772660497	0.171533718698216	38.8043391049793	0.19318039434611	34.5724183400757	0.490550859542162	0.554084089602051	0.449353089692522	0.452472863822201	0.51438501343237	0.412326737586707	0.469314790316962	0.515904481699853	0.4304076139606	0.00539028216579005	0.00526296958135308	0.00716586570701612
223	7.05265052202183	0.32	0.171683693875554	0.132570546372338	0.21079684137877	0.411241107984237	9.20648315209544	7.48659698445417	10.9263693197367	32.02	21.91	51.62	0.230244354606182	0.283138090102689	0.336031825599196	0.224355716903452	0.27589666333542	0.327437609767389	0.224562904903922	0.276245468866753	0.327811634333599	0.171683693875554	40.4212835020347	-0.978909661750275	33.9279379902363	0.490550859542162	0.554084089602051	0.449353089692522	0.452472863822201	0.51438501343237	0.412326737586707	0.469314790316962	0.515904481699853	0.4304076139606	0.00539028216579005	0.00526296958135308	0.00716586570701612
223	7.05265052202183	0.32	0.171963397029589	0.132371492806541	0.211555301252637	0.474571538026235	9.87735896770308	8.25468132677147	11.5000366086347	28.55	18.94	46.83	0.284225692119337	0.340097827859403	0.395969963599468	0.277468992223808	0.332012918501517	0.386556844779225	0.276113657024051	0.330622531358366	0.385095903105561	0.171963397029589	40.1651498599789	0.0309178095611178	34.2869628655572	0.490550859542162	0.554084089602051	0.449353089692522	0.452472863822201	0.51438501343237	0.412326737586707	0.469314790316962	0.515904481699853	0.4304076139606	0.00539028216579005	0.00526296958135308	0.00716586570701612
223	7.05265052202183	0.32	0.172573949601809	0.132888960985142	0.212258938218477	0.409154817887163	9.95828926221232	8.08991785104242	11.8266606733822	30.96	22.6	52.23	0.257140407674898	0.316527140049992	0.375913872425087	0.250693770528716	0.308591648163393	0.366489525798069	0.25116742983622	0.309432326583172	0.36746190415385	0.172573949601809	40.953714117247	-1.59548676288674	33.4426632514705	0.490550859542162	0.554084089602051	0.449353089692522	0.452472863822201	0.51438501343237	0.412326737586707	0.469314790316962	0.515904481699853	0.4304076139606	0.00539028216579005	0.00526296958135308	0.00716586570701612
223	7.05265052202183	0.32	0.173042011741442	0.133348304742956	0.212735718739929	0.405305491874139	8.90609289174092	7.2217581687564	10.5904276147254	35.43	21.61	51.49	0.201009182618769	0.247890667433406	0.294772152248042	0.195581061730836	0.241196542855172	0.286812023979508	0.195420475848329	0.240463242091333	0.286555930785992	0.173042011741442	41.4387487217925	0.506465007061698	35.8097062764701	0.490550859542162	0.554084089602051	0.449353089692522	0.452472863822201	0.51438501343237	0.412326737586707	0.469314790316962	0.515904481699853	0.4304076139606	0.00539028216579005	0.00526296958135308	0.00716586570701612
223	7.05265052202183	0.32	0.173228120063081	0.133657199947302	0.212799040178861	0.431064094610691	9.30658534118036	7.63727696649836	10.9758937158624	32.17	19.08	48.14	0.23381867743162	0.284925305894334	0.336031934357048	0.22782273696484	0.277618810149907	0.327414883334975	0.226310118530931	0.275554195207808	0.325527337672314	0.173228120063081	39.1261374369804	0.0942314826368635	34.5143370827407	0.490550859542162	0.554084089602051	0.449353089692522	0.452472863822201	0.51438501343237	0.412326737586707	0.469314790316962	0.515904481699853	0.4304076139606	0.00539028216579005	0.00526296958135308	0.00716586570701612
223	7.05265052202183	0.32	0.173888597857112	0.134506168230357	0.213271027483867	0.349456540111914	8.33752609574401	6.56143908151345	10.1136131099746	33.26	23.3	53.59	0.194366933256435	0.246979261415542	0.299591589574648	0.189288213441462	0.240525805326982	0.291763397212501	0.189856396741903	0.241311201597022	0.292228358663405	0.173888597857112	41.8459000965692	0.448053180264436	35.8641525110058	0.490550859542162	0.554084089602051	0.449353089692522	0.452472863822201	0.51438501343237	0.412326737586707	0.469314790316962	0.515904481699853	0.4304076139606	0.00539028216579005	0.00526296958135308	0.00716586570701612
223	7.05265052202183	0.32	0.175012049612318	0.135175299473945	0.214848799750691	0.448967132827441	8.99112315067183	7.4359423536386	10.5463039477051	34.6	19.44	53.13	0.211888229879762	0.256203326817694	0.300518423755626	0.20623482901902	0.249367552555112	0.292500276091204	0.203011295913618	0.245527867507101	0.287747765605411	0.175012049612318	42.0752437144753	-0.614724395944885	34.3416559772981	0.490550859542162	0.554084089602051	0.449353089692522	0.452472863822201	0.51438501343237	0.412326737586707	0.469314790316962	0.515904481699853	0.4304076139606	0.00539028216579005	0.00526296958135308	0.00716586570701612
223	7.05265052202183	0.32	0.176668534649397	0.136205070819738	0.217131998479056	0.449097994877116	10.2214564020575	8.45393426960486	11.9889785345101	29.16	16.76	44.14	0.285022181286053	0.344613727375348	0.404205273464643	0.278146202077905	0.336300139943017	0.39445407780813	0.274901639330295	0.33229917511569	0.390030475401876	0.176668534649397	37.4324550893809	0.292418819538314	34.0129222204729	0.490550859542162	0.554084089602051	0.449353089692522	0.452472863822201	0.51438501343237	0.412326737586707	0.469314790316962	0.515904481699853	0.4304076139606	0.00539028216579005	0.00526296958135308	0.00716586570701612
223	7.05265052202183	0.32	0.180162131759534	0.139558842576024	0.220765420943043	0.422020797746526	9.21589839502893	7.53201382207245	10.8997829679854	34.42	21.38	51.54	0.215680448206469	0.263898758475486	0.312117068744502	0.209940634589276	0.256875731121574	0.303810827653872	0.20926267428247	0.25618122993909	0.303432933319071	0.180162131759534	41.0460601443505	0.659388678672974	35.7994951119634	0.490550859542162	0.554084089602051	0.449353089692522	0.452472863822201	0.51438501343237	0.412326737586707	0.469314790316962	0.515904481699853	0.4304076139606	0.00539028216579005	0.00526296958135308	0.00716586570701612
223	7.05265052202183	0.32	0.180213972515809	0.138916067376226	0.221511877655393	0.427949786158147	9.77342946006489	8.0092079469401	11.5376509731897	36.96	23.38	55.66	0.213816275666841	0.260914475125101	0.308012674583361	0.20792347756623	0.253723645902003	0.299523814237775	0.20812979675263	0.253643623809717	0.299339683300789	0.180213972515809	44.9565664706828	0.283297781659882	36.040644439919	0.490550859542162	0.554084089602051	0.449353089692522	0.452472863822201	0.51438501343237	0.412326737586707	0.469314790316962	0.515904481699853	0.4304076139606	0.00539028216579005	0.00526296958135308	0.00716586570701612
223	7.05265052202183	0.32	0.180586096032136	0.139208691598792	0.221963500465481	0.388653992928775	9.01805200430027	7.25217614291053	10.78392786569	33.22	20.76	48.7	0.215112868291575	0.267491990654969	0.319871113018364	0.209496196123161	0.26050768129627	0.31151916646938	0.209742967995386	0.260924204202225	0.31160412328545	0.180586096032136	40.3290623230745	-0.199421699920745	34.7250453088033	0.490550859542162	0.554084089602051	0.449353089692522	0.452472863822201	0.51438501343237	0.412326737586707	0.469314790316962	0.515904481699853	0.4304076139606	0.00539028216579005	0.00526296958135308	0.00716586570701612
223	7.05265052202183	0.32	0.181120848844095	0.13983582350962	0.222405874178571	0.420387308694474	10.109869710572	8.25644407688292	11.9632953442611	31.15	19.82	50.24	0.260867969424729	0.31942821364584	0.377988457866951	0.254303642423846	0.311390311360239	0.368476980296632	0.252418420579669	0.309194657554463	0.36551376744873	0.181120848844095	40.8669881237237	-0.153949860497686	34.6216944099435	0.490550859542162	0.554084089602051	0.449353089692522	0.452472863822201	0.51438501343237	0.412326737586707	0.469314790316962	0.515904481699853	0.4304076139606	0.00539028216579005	0.00526296958135308	0.00716586570701612
223	7.05265052202183	0.32	0.181686122668304	0.140368900048691	0.223003345287918	0.399080781408633	8.63727586483731	6.98249727877756	10.2920544508971	33.97	20.74	53.13	0.202603794021786	0.250618767234981	0.298633740448177	0.197249715780933	0.243995828632668	0.290741941484402	0.195821097306518	0.242190157974669	0.288117801854516	0.181686122668304	41.1602554994191	-0.224719089243061	34.8556405110064	0.490550859542162	0.554084089602051	0.449353089692522	0.452472863822201	0.51438501343237	0.412326737586707	0.469314790316962	0.515904481699853	0.4304076139606	0.00539028216579005	0.00526296958135308	0.00716586570701612
223	7.05265052202183	0.32	0.182076400168658	0.141101434021704	0.223051366315613	0.379196737604887	8.29009818044141	6.63398568235681	9.94621067852601	31.75	19.95	47.92	0.205709745575681	0.257063260180292	0.308416774784902	0.200474211341601	0.250520723776721	0.300567236211841	0.199940768137515	0.250320390463108	0.299965779174281	0.182076400168658	38.2653426306889	-0.0456223418425087	34.2867575071566	0.490550859542162	0.554084089602051	0.449353089692522	0.452472863822201	0.51438501343237	0.412326737586707	0.469314790316962	0.515904481699853	0.4304076139606	0.00539028216579005	0.00526296958135308	0.00716586570701612
223	7.05265052202183	0.32	0.182181494166863	0.140324025175224	0.224038963158502	0.394652702209214	8.58383233123442	6.92401058153889	10.24365408093	32.45	20.6	52.45	0.210164724394305	0.260545349389091	0.310925974383876	0.204748352167346	0.253830566028745	0.302912779890144	0.203239812957094	0.251854987817917	0.300536207221799	0.182181494166863	40.1152232625401	-0.452790845715699	34.4095396524026	0.490550859542162	0.554084089602051	0.449353089692522	0.452472863822201	0.51438501343237	0.412326737586707	0.469314790316962	0.515904481699853	0.4304076139606	0.00539028216579005	0.00526296958135308	0.00716586570701612
223	7.05265052202183	0.32	0.182462881485461	0.141070378975212	0.22385538399571	0.469900625423905	10.2549365947333	8.55436830948206	11.9555048799845	35.04	24.03	47.58	0.240724571977849	0.288579487475519	0.336434402973189	0.234260053336663	0.280829852858156	0.327399652379649	0.237635209885841	0.284264421962862	0.332143197507686	0.182462881485461	41.2892745915315	-0.49396022847579	34.6511626208972	0.490550859542162	0.554084089602051	0.449353089692522	0.452472863822201	0.51438501343237	0.412326737586707	0.469314790316962	0.515904481699853	0.4304076139606	0.00539028216579005	0.00526296958135308	0.00716586570701612
223	7.05265052202183	0.32	0.182597292988467	0.14147680676284	0.223717779214093	0.463790193857443	9.72515587710103	8.09252266243192	11.3577890917701	31.23	18.96	52.75	0.255063560724322	0.306521586665167	0.357979612606013	0.248635637362861	0.298796856162222	0.348958074961582	0.24428080983215	0.293944486314914	0.343294537624018	0.182597292988467	39.7909027033543	0.555129818097939	35.0658826736255	0.490550859542162	0.554084089602051	0.449353089692522	0.452472863822201	0.51438501343237	0.412326737586707	0.469314790316962	0.515904481699853	0.4304076139606	0.00539028216579005	0.00526296958135308	0.00716586570701612
223	7.05265052202183	0.32	0.185172625148679	0.142794071229728	0.22755117906763	0.405464805886501	8.78665500690313	7.12545762218627	10.44785239162	32.87	19.7	52.48	0.213536050911164	0.26331889267727	0.313101734443376	0.207992550477593	0.256483005296684	0.304973460115774	0.205465083327975	0.253464559966031	0.30107354136369	0.185172625148679	40.6097337771128	0.551276417902445	35.5379758535331	0.490550859542162	0.554084089602051	0.449353089692522	0.452472863822201	0.51438501343237	0.412326737586707	0.469314790316962	0.515904481699853	0.4304076139606	0.00539028216579005	0.00526296958135308	0.00716586570701612
223	7.05265052202183	0.32	0.187431141452465	0.144500073929435	0.230362208975496	0.393997026523278	9.2836832430421	7.48606825276422	11.08129823332	30.75	20.76	47.1	0.239578851908658	0.297108455033174	0.354638058157691	0.233598088061072	0.289691542010518	0.345784995959963	0.23461990623211	0.291023284974426	0.347985594665859	0.187431141452465	38.2252944165242	0.122810656670622	34.5142384264592	0.490550859542162	0.554084089602051	0.449353089692522	0.452472863822201	0.51438501343237	0.412326737586707	0.469314790316962	0.515904481699853	0.4304076139606	0.00539028216579005	0.00526296958135308	0.00716586570701612
223	7.05265052202183	0.32	0.187659390251412	0.144941211591246	0.230377568911577	0.344818112963429	8.45435244863358	6.63485388816579	10.2738510091014	29.62	20.51	46.36	0.220299219074327	0.280712623609559	0.341126028144791	0.214929367950974	0.273870179938795	0.332810991926617	0.215802225038106	0.275164129173828	0.334238253115764	0.187659390251412	37.2205418656616	0.628495930284524	35.0134443579351	0.490550859542162	0.554084089602051	0.449353089692522	0.452472863822201	0.51438501343237	0.412326737586707	0.469314790316962	0.515904481699853	0.4304076139606	0.00539028216579005	0.00526296958135308	0.00716586570701612
223	7.05265052202183	0.32	0.188656909026562	0.145616651571242	0.231697166481881	0.418435547849668	9.34901534241948	7.62819324586284	11.0698374389761	28.22	20.94	45.8	0.26564789774393	0.325574640238229	0.385501382732528	0.259384017698313	0.317897709572989	0.376411401447664	0.261286979519221	0.319887910892319	0.378760259447457	0.188656909026562	36.8453163203413	-0.108758488753126	33.9815745303185	0.490550859542162	0.554084089602051	0.449353089692522	0.452472863822201	0.51438501343237	0.412326737586707	0.469314790316962	0.515904481699853	0.4304076139606	0.00539028216579005	0.00526296958135308	0.00716586570701612
223	7.05265052202183	0.32	0.189211640404405	0.145651602136309	0.232771678672502	0.417420842667168	9.76814803410848	7.96642471117963	11.5698713570373	28.82	19.38	48.93	0.27172553754674	0.333180237262448	0.394634936978157	0.265222884530123	0.325206914274581	0.38519094401904	0.263366918355343	0.323230850095605	0.382557884377246	0.189211640404405	38.7397485691467	-0.454958621751336	33.7816727592739	0.490550859542162	0.554084089602051	0.449353089692522	0.452472863822201	0.51438501343237	0.412326737586707	0.469314790316962	0.515904481699853	0.4304076139606	0.00539028216579005	0.00526296958135308	0.00716586570701612
223	7.05265052202183	0.32	0.190630437986702	0.147682380341685	0.233578495631718	0.397823252324182	8.86356678439037	7.16097359444372	10.566159974337	32.76	22.24	47.35	0.215334586024204	0.266532540448901	0.317730494873598	0.209755201008826	0.259626600768017	0.309498000527209	0.211693443203311	0.261825066955397	0.312183684087184	0.190630437986702	38.5723486919795	-0.551513878145691	34.0646870257286	0.490550859542162	0.554084089602051	0.449353089692522	0.452472863822201	0.51438501343237	0.412326737586707	0.469314790316962	0.515904481699853	0.4304076139606	0.00539028216579005	0.00526296958135308	0.00716586570701612
223	7.05265052202183	0.32	0.192601399354059	0.149226994801095	0.235975803907023	0.398509166370758	9.67678148800284	7.82063715024388	11.5329258257618	32.42	21.22	47.65	0.237585687213096	0.293974101555961	0.350362515898826	0.231465679348793	0.286401575472728	0.341337471596664	0.232526937455504	0.288069911614901	0.342992943629374	0.192601399354059	39.5841114601446	-0.0326099292645176	34.8520413586609	0.490550859542162	0.554084089602051	0.449353089692522	0.452472863822201	0.51438501343237	0.412326737586707	0.469314790316962	0.515904481699853	0.4304076139606	0.00539028216579005	0.00526296958135308	0.00716586570701612
223	7.05265052202183	0.32	0.192696486370385	0.149135713585524	0.236257259155245	0.423328164006281	9.65624106777806	7.89661920169397	11.4158629338621	34.47	23.12	52.88	0.225847277210233	0.27617334678814	0.326499416366046	0.219833069987055	0.268818979900837	0.317804889814618	0.220541754417059	0.269764150183831	0.318640437852206	0.192696486370385	41.8821681068171	0.380136106214165	35.6750576225465	0.490550859542162	0.554084089602051	0.449353089692522	0.452472863822201	0.51438501343237	0.412326737586707	0.469314790316962	0.515904481699853	0.4304076139606	0.00539028216579005	0.00526296958135308	0.00716586570701612
223	7.05265052202183	0.32	0.193732905652771	0.150049463786632	0.23741634751891	0.454881151482263	10.4448271027838	8.65964162429135	12.2300125812762	30.73	19.68	48	0.277295606599807	0.334460107352717	0.391624608105626	0.270375782890857	0.326113761700377	0.381851740509896	0.269586814072248	0.325174837828001	0.380478524562941	0.193732905652771	38.2420191298052	-0.321003130449095	33.9614633499344	0.490550859542162	0.554084089602051	0.449353089692522	0.452472863822201	0.51438501343237	0.412326737586707	0.469314790316962	0.515904481699853	0.4304076139606	0.00539028216579005	0.00526296958135308	0.00716586570701612
223	7.05265052202183	0.32	0.193935667152759	0.150243405022107	0.237627929283412	0.427799150722855	9.89258362071537	8.10630384352466	11.6788633979061	31.26	21.81	52.78	0.25521768214942	0.31145665285728	0.367695623565141	0.248781551857155	0.303602277011141	0.358423002165126	0.248518108872628	0.303179560211816	0.357646811856556	0.193935667152759	41.4544364248455	-0.26962350037773	34.8488089670215	0.490550859542162	0.554084089602051	0.449353089692522	0.452472863822201	0.51438501343237	0.412326737586707	0.469314790316962	0.515904481699853	0.4304076139606	0.00539028216579005	0.00526296958135308	0.00716586570701612
223	7.05265052202183	0.32	0.194354759920313	0.14973407474131	0.238975445099317	0.365896683382011	9.0563104804221	7.19491977666404	10.9177011841802	33.72	21.7	57.4	0.210252284051505	0.26464644814583	0.319040612240155	0.204717309810626	0.257679526097704	0.310641742384783	0.202436849993103	0.254816259562397	0.307274056806082	0.194354759920313	41.8895151264471	0.120928326786439	35.6556298085314	0.490550859542162	0.554084089602051	0.449353089692522	0.452472863822201	0.51438501343237	0.412326737586707	0.469314790316962	0.515904481699853	0.4304076139606	0.00539028216579005	0.00526296958135308	0.00716586570701612
223	7.05265052202183	0.32	0.196347991242764	0.151458401408422	0.241237581077106	0.381989264859351	8.65615047060324	6.93712350518824	10.3751774360182	32.53	21.08	49.27	0.2100262964617	0.26207104768948	0.31411579891726	0.204605540648802	0.255307022521736	0.30600850439467	0.204889136316218	0.25590478130665	0.306274906700013	0.196347991242764	39.278064089894	-0.554516313008097	34.0048708650036	0.490550859542162	0.554084089602051	0.449353089692522	0.452472863822201	0.51438501343237	0.412326737586707	0.469314790316962	0.515904481699853	0.4304076139606	0.00539028216579005	0.00526296958135308	0.00716586570701612
223	7.05265052202183	0.32	0.198625250718345	0.152998886256511	0.244251615180179	0.358686399981609	9.17480313569728	7.25940091887982	11.0902053525147	30.41	20.46	48.51	0.234890346263848	0.296866464537286	0.358842582810723	0.229067316279708	0.289507020644498	0.349946725009287	0.228849273698795	0.289238781977792	0.349361437352599	0.198625250718345	37.936023690644	-0.176419338948905	34.241723665137	0.490550859542162	0.554084089602051	0.449353089692522	0.452472863822201	0.51438501343237	0.412326737586707	0.469314790316962	0.515904481699853	0.4304076139606	0.00539028216579005	0.00526296958135308	0.00716586570701612
223	7.05265052202183	0.32	0.198685225811142	0.153098551234545	0.24427190038774	0.413727741188137	9.64498292445762	7.85239991411429	11.437565934801	34.44	20.76	48.35	0.224745404223023	0.276051348605554	0.327357292988085	0.218762818206818	0.268703029543673	0.318643240880528	0.219061123690347	0.268847231402944	0.319340108644534	0.198685225811142	38.7478321899496	0.648003478264948	35.2832862020935	0.490550859542162	0.554084089602051	0.449353089692522	0.452472863822201	0.51438501343237	0.412326737586707	0.469314790316962	0.515904481699853	0.4304076139606	0.00539028216579005	0.00526296958135308	0.00716586570701612
223	7.05265052202183	0.32	0.19877792547021	0.153369248173207	0.244186602767212	0.378101945696991	8.22508782735263	6.57813504409987	9.8720406106054	35.49	21.72	52.16	0.182770960091016	0.228530911718897	0.274290863346779	0.177830954329495	0.222354087895162	0.26687722146083	0.177500731118731	0.222163177415731	0.266336817278267	0.19877792547021	40.7629362140369	-0.138268585682643	34.8568015374632	0.490550859542162	0.554084089602051	0.449353089692522	0.452472863822201	0.51438501343237	0.412326737586707	0.469314790316962	0.515904481699853	0.4304076139606	0.00539028216579005	0.00526296958135308	0.00716586570701612
223	7.05265052202183	0.32	0.199473769337535	0.153932092885442	0.245015445789627	0.420110738802945	9.62880414967099	7.86256927249005	11.3950390268519	28.82	19.32	43.64	0.268209338755349	0.328459451928001	0.388709565100652	0.261791270242762	0.320599638858614	0.379408007474467	0.26310998141826	0.322422266315239	0.380708837180597	0.199473769337535	35.1627761523928	-0.513082423124484	33.2018267318108	0.490550859542162	0.554084089602051	0.449353089692522	0.452472863822201	0.51438501343237	0.412326737586707	0.469314790316962	0.515904481699853	0.4304076139606	0.00539028216579005	0.00526296958135308	0.00716586570701612
223	7.05265052202183	0.32	0.200160783643878	0.154932271044192	0.245389296243564	0.406343022585671	8.75036435397931	7.09903772885898	10.4016909790996	33.45	21.76	52.51	0.209096349683359	0.257734824732441	0.306373299781523	0.203615524756024	0.250979090095395	0.298342655434766	0.203096155588313	0.250395353355258	0.297535166897069	0.200160783643878	39.9549780407939	-0.149089683272113	34.7380416481897	0.490550859542162	0.554084089602051	0.449353089692522	0.452472863822201	0.51438501343237	0.412326737586707	0.469314790316962	0.515904481699853	0.4304076139606	0.00539028216579005	0.00526296958135308	0.00716586570701612
223	7.05265052202183	0.32	0.200365734835887	0.154450740413517	0.246280729258256	0.386825018096038	8.46456703496478	6.80067498588245	10.1284590840471	33.27	20.88	51.81	0.201409414246512	0.250687393810421	0.299965373374331	0.196146035440384	0.244136246633505	0.292126457826626	0.195162991166334	0.243069758993513	0.290909608486567	0.200365734835887	39.0598202157061	-0.795186311508398	33.8823374442712	0.490550859542162	0.554084089602051	0.449353089692522	0.452472863822201	0.51438501343237	0.412326737586707	0.469314790316962	0.515904481699853	0.4304076139606	0.00539028216579005	0.00526296958135308	0.00716586570701612
223	7.05265052202183	0.32	0.200792616835717	0.155106329276298	0.246478904395136	0.437884319259916	9.84246045792489	8.10136615746278	11.583554758387	32.1	21.14	51.54	0.248500071121365	0.301906132405891	0.355312193690416	0.242134753583764	0.294172821141065	0.346210888698367	0.24149499432068	0.293130931247189	0.345046375575279	0.200792616835717	39.8893176116762	0.690832429625676	35.4762015994285	0.490550859542162	0.554084089602051	0.449353089692522	0.452472863822201	0.51438501343237	0.412326737586707	0.469314790316962	0.515904481699853	0.4304076139606	0.00539028216579005	0.00526296958135308	0.00716586570701612
223	7.05265052202183	0.32	0.200877118733732	0.155520625659725	0.246233611807739	0.423932758372446	8.93964339595945	7.31262015008265	10.5666666418362	32.63	19.95	51.11	0.220761263328197	0.269879595725107	0.318997928122018	0.215054077486102	0.262902588144285	0.310751098802469	0.213499293899415	0.260866953162075	0.308293287720405	0.200877118733732	38.9133306744594	-0.459253133019351	34.1782266168419	0.490550859542162	0.554084089602051	0.449353089692522	0.452472863822201	0.51438501343237	0.412326737586707	0.469314790316962	0.515904481699853	0.4304076139606	0.00539028216579005	0.00526296958135308	0.00716586570701612
223	7.05265052202183	0.32	0.202319479747611	0.156538276507064	0.248100682988157	0.365307538563273	9.31786018941203	7.40027792603533	11.2354424527887	31.35	21.63	48.28	0.232390353368875	0.292608040360361	0.352825727351847	0.226520672694897	0.285217390384337	0.343914108073777	0.227602383717451	0.286867684427086	0.345840265031951	0.202319479747611	38.2730678545315	-0.442106685760435	34.2403811984597	0.490550859542162	0.554084089602051	0.449353089692522	0.452472863822201	0.51438501343237	0.412326737586707	0.469314790316962	0.515904481699853	0.4304076139606	0.00539028216579005	0.00526296958135308	0.00716586570701612
223	7.05265052202183	0.32	0.203759742103855	0.157182147932358	0.250337336275352	0.392535723069867	9.03582912947772	7.28084073105068	10.7908175279048	34.26	21.39	49.47	0.209495624435592	0.259992868364815	0.310490112294039	0.203934582699715	0.25309138201682	0.302248181333925	0.204353278411223	0.253473283833236	0.303109980317816	0.203759742103855	38.9493929968458	-1.34532748277272	33.4972056569224	0.490550859542162	0.554084089602051	0.449353089692522	0.452472863822201	0.51438501343237	0.412326737586707	0.469314790316962	0.515904481699853	0.4304076139606	0.00539028216579005	0.00526296958135308	0.00716586570701612
223	7.05265052202183	0.32	0.203900551315179	0.157610187493903	0.250190915136455	0.443647147661066	10.5954292987474	8.74292027539437	12.4479383221004	30.26	20.24	47.43	0.28429332103994	0.344531310855275	0.40476930067061	0.277267907729333	0.336017305502108	0.394766703274883	0.277612397890341	0.336031473042768	0.394786248590672	0.203900551315179	37.5795003591914	0.420536215834295	34.6179919480084	0.490550859542162	0.554084089602051	0.449353089692522	0.452472863822201	0.51438501343237	0.412326737586707	0.469314790316962	0.515904481699853	0.4304076139606	0.00539028216579005	0.00526296958135308	0.00716586570701612
223	7.05265052202183	0.32	0.203911800345348	0.15780191577109	0.250021684919607	0.360209241230772	8.80702123819092	6.97447027451135	10.6395722018705	33.34	19.86	50.29	0.206092467033802	0.260243525709919	0.314394584386036	0.20069999688256	0.253434177145933	0.306168357409307	0.199484135455023	0.251313504991584	0.303785306669226	0.203911800345348	39.8139888460955	-0.863510126171884	34.0370495358091	0.490550859542162	0.554084089602051	0.449353089692522	0.452472863822201	0.51438501343237	0.412326737586707	0.469314790316962	0.515904481699853	0.4304076139606	0.00539028216579005	0.00526296958135308	0.00716586570701612
223	7.05265052202183	0.32	0.203915655656525	0.157428464070704	0.250402847242346	0.348726549339766	8.39510821838037	6.60387992158489	10.1863365151759	28.66	19.38	46.08	0.22645857992208	0.2878829276124	0.349307275302719	0.221059539197792	0.281019457698646	0.3409793761995	0.221226718950059	0.281040393176475	0.340953530128634	0.203915655656525	35.9142784806735	-0.320488679731355	33.5939704957583	0.490550859542162	0.554084089602051	0.449353089692522	0.452472863822201	0.51438501343237	0.412326737586707	0.469314790316962	0.515904481699853	0.4304076139606	0.00539028216579005	0.00526296958135308	0.00716586570701612
223	7.05265052202183	0.32	0.204620951840077	0.157516511306121	0.251725392374034	0.382812888938516	9.2074778884502	7.38214829768798	11.0328074792124	31.18	21.97	49.86	0.233046764017971	0.290670525725197	0.348294287432424	0.227179462473482	0.283352459620692	0.339525456767901	0.228066039132153	0.284360119185236	0.340548871998092	0.204620951840077	39.4149448164322	-0.558024632861071	34.2566728169433	0.490550859542162	0.554084089602051	0.449353089692522	0.452472863822201	0.51438501343237	0.412326737586707	0.469314790316962	0.515904481699853	0.4304076139606	0.00539028216579005	0.00526296958135308	0.00716586570701612
223	7.05265052202183	0.32	0.209815329115563	0.162474083019475	0.257156575211651	0.424946483825074	9.65084841089178	7.89802579854596	11.4036710232376	31.5	22.31	45.97	0.246830383711371	0.301609880387988	0.356389377064605	0.240577748774975	0.293969587297161	0.347361425819348	0.243395937854523	0.297323364478547	0.351350404753392	0.209815329115563	37.8833461726174	-0.305085842156368	34.1726691629069	0.490550859542162	0.554084089602051	0.449353089692522	0.452472863822201	0.51438501343237	0.412326737586707	0.469314790316962	0.515904481699853	0.4304076139606	0.00539028216579005	0.00526296958135308	0.00716586570701612
223	7.05265052202183	0.32	0.210596614161416	0.162692298559981	0.258500929762851	0.419170519576777	10.0120922819682	8.17200143301197	11.8521831309244	31.35	20.69	49.68	0.256559961679451	0.314329608633723	0.372099255587995	0.250078812510262	0.306389098085966	0.362699383661669	0.249527098320271	0.305774254379852	0.362088770893662	0.210596614161416	38.1976609083998	0.448017088736946	34.8980074765056	0.490550859542162	0.554084089602051	0.449353089692522	0.452472863822201	0.51438501343237	0.412326737586707	0.469314790316962	0.515904481699853	0.4304076139606	0.00539028216579005	0.00526296958135308	0.00716586570701612
223	7.05265052202183	0.32	0.21060175539128	0.162242794539581	0.258960716242979	0.396764228415963	9.81906377987256	7.92875465361032	11.7093729061348	32.88	20.09	45.81	0.237517527174374	0.294144522065749	0.350771516957124	0.231350110366257	0.286506719959162	0.341663329552067	0.232054807531848	0.287675334786142	0.342660316133755	0.21060175539128	38.3144943980194	-0.881221038692132	33.6727522080331	0.490550859542162	0.554084089602051	0.449353089692522	0.452472863822201	0.51438501343237	0.412326737586707	0.469314790316962	0.515904481699853	0.4304076139606	0.00539028216579005	0.00526296958135308	0.00716586570701612
223	7.05265052202183	0.32	0.214225221870179	0.165806074187837	0.262644369552522	0.382302476184737	8.89018126804621	7.12584869375645	10.654513842336	31.47	22.13	49.68	0.222940498245935	0.278139703293374	0.333338908340814	0.217296748761194	0.271098583265841	0.324900417770487	0.218251202859999	0.272542707078783	0.326495596598686	0.214225221870179	37.4661908100538	1.05996466971308	35.5294852534258	0.490550859542162	0.554084089602051	0.449353089692522	0.452472863822201	0.51438501343237	0.412326737586707	0.469314790316962	0.515904481699853	0.4304076139606	0.00539028216579005	0.00526296958135308	0.00716586570701612
223	7.05265052202183	0.32	0.214717553133503	0.166054160515456	0.26338094575155	0.383903199440147	9.56007877241062	7.66921368464365	11.4509438601776	30.71	21.03	45.8	0.245765478948028	0.306359613240003	0.366953747531979	0.239635384670829	0.29871812786978	0.35780087106873	0.241275844511709	0.301136818695462	0.360034275625092	0.214717553133503	37.5192308667211	-0.257568135404893	34.0462219537215	0.490550859542162	0.554084089602051	0.449353089692522	0.452472863822201	0.51438501343237	0.412326737586707	0.469314790316962	0.515904481699853	0.4304076139606	0.00539028216579005	0.00526296958135308	0.00716586570701612
223	7.05265052202183	0.32	0.215410534320204	0.166003695929639	0.264817372710768	0.402663614501698	9.88455500158602	8.00488818330731	11.7642218198647	31.01	22.51	46.9	0.254099984850599	0.313766441034808	0.373432897219016	0.247724319085097	0.305893674109437	0.364063029133776	0.250688747706081	0.309509033454471	0.366932903310395	0.215410534320204	37.2504174928816	-0.495465729988313	33.8688133059422	0.490550859542162	0.554084089602051	0.449353089692522	0.452472863822201	0.51438501343237	0.412326737586707	0.469314790316962	0.515904481699853	0.4304076139606	0.00539028216579005	0.00526296958135308	0.00716586570701612
223	7.05265052202183	0.32	0.215771799606083	0.166469074479892	0.265074524732275	0.438121155956793	9.9206632938271	8.16657924496689	11.6747473426873	29.13	20.05	46.34	0.275628472445263	0.334830188662725	0.394031904880186	0.268983985909113	0.326758545480405	0.384533105051696	0.269938474109917	0.327650672864937	0.385600214067455	0.215771799606083	35.8370025473792	0.515819852494595	34.2693892842511	0.490550859542162	0.554084089602051	0.449353089692522	0.452472863822201	0.51438501343237	0.412326737586707	0.469314790316962	0.515904481699853	0.4304076139606	0.00539028216579005	0.00526296958135308	0.00716586570701612
223	7.05265052202183	0.32	0.216200444011063	0.166701008410617	0.265699879611509	0.380588766046152	9.69572823190021	7.76452734693304	11.6269291168674	32.2	22.18	52.73	0.237437844578831	0.296493619011316	0.355549393443801	0.231344953203744	0.288885297695702	0.346425642187661	0.23121829390323	0.288445782353058	0.34654185429862	0.216200444011063	39.4556295426992	1.4625412640667	36.5072690766175	0.490550859542162	0.554084089602051	0.449353089692522	0.452472863822201	0.51438501343237	0.412326737586707	0.469314790316962	0.515904481699853	0.4304076139606	0.00539028216579005	0.00526296958135308	0.00716586570701612
223	7.05265052202183	0.32	0.21710739113805	0.167488971782322	0.266725810493777	0.336818786913411	8.47799483390296	6.62063280465992	10.335356863146	28	17.99	40.97	0.232355073346206	0.297540306128104	0.362725538910002	0.226907161899171	0.290564029620062	0.354220897340952	0.227559539899229	0.291776758362317	0.355619377127342	0.21710739113805	33.4282521068598	-0.756157632203828	32.6205917445969	0.490550859542162	0.554084089602051	0.449353089692522	0.452472863822201	0.51438501343237	0.412326737586707	0.469314790316962	0.515904481699853	0.4304076139606	0.00539028216579005	0.00526296958135308	0.00716586570701612
223	7.05265052202183	0.32	0.217453658649917	0.167609410130625	0.267297907169209	0.380491863199617	8.81623327307868	7.05984974725914	10.5726167988982	28.36	18.53	45.64	0.244649379077921	0.305514433490908	0.366379487903895	0.238860111502294	0.298284883960223	0.357709656418153	0.237964864567547	0.297230308587891	0.356233327948101	0.217453658649917	35.6081386095155	0.161617288277427	33.6821532381144	0.490550859542162	0.554084089602051	0.449353089692522	0.452472863822201	0.51438501343237	0.412326737586707	0.469314790316962	0.515904481699853	0.4304076139606	0.00539028216579005	0.00526296958135308	0.00716586570701612
223	7.05265052202183	0.32	0.21857225964911	0.169305125787407	0.267839393510812	0.380872788938758	9.70534571063935	7.77339321095933	11.6372982103194	32.35	21.84	48.24	0.236670818089802	0.295491562930712	0.354312307771623	0.230582133340856	0.287889633013119	0.345197132685381	0.231712805329259	0.289434532466094	0.347103975408984	0.21857225964911	38.6474111151426	-0.739753987126291	34.2234844044555	0.490550859542162	0.554084089602051	0.449353089692522	0.452472863822201	0.51438501343237	0.412326737586707	0.469314790316962	0.515904481699853	0.4304076139606	0.00539028216579005	0.00526296958135308	0.00716586570701612
223	7.05265052202183	0.32	0.222837559930973	0.172554362713768	0.273120757148178	0.385031801921304	9.53751468048176	7.65560529185775	11.4194240691058	32.91	20.39	47.93	0.229147379741367	0.285476642924843	0.34180590610832	0.223194555774122	0.278060489163846	0.33292642255357	0.223150130173357	0.278359859748964	0.333014676911488	0.222837559930973	38.1019631004766	-0.319555035604854	34.2947423408021	0.490550859542162	0.554084089602051	0.449353089692522	0.452472863822201	0.51438501343237	0.412326737586707	0.469314790316962	0.515904481699853	0.4304076139606	0.00539028216579005	0.00526296958135308	0.00716586570701612
223	7.05265052202183	0.32	0.223575322930142	0.172517469093945	0.274633176766338	0.402084358438859	9.50998426020287	7.69936711857567	11.3206014018301	32.05	20.32	48.02	0.23653373239499	0.292158048504578	0.347782364614167	0.230480415832606	0.284681207311826	0.338881998791045	0.230221766854854	0.284733845457586	0.339054307907713	0.223575322930142	37.9231681361001	-0.618632347189437	34.0737014005067	0.490550859542162	0.554084089602051	0.449353089692522	0.452472863822201	0.51438501343237	0.412326737586707	0.469314790316962	0.515904481699853	0.4304076139606	0.00539028216579005	0.00526296958135308	0.00716586570701612
223	7.05265052202183	0.32	0.224087665418422	0.17323644352392	0.274938887312925	0.367847204891528	9.40227284452653	7.47787167376334	11.3266740152897	30.2	19.64	48.89	0.243584976708641	0.30627062241223	0.368956268115818	0.237572364758267	0.298710688177998	0.359849011597729	0.236336543387506	0.29742909596796	0.358172880995054	0.224087665418422	37.2933608822146	0.314368630399755	34.5534875192455	0.490550859542162	0.554084089602051	0.449353089692522	0.452472863822201	0.51438501343237	0.412326737586707	0.469314790316962	0.515904481699853	0.4304076139606	0.00539028216579005	0.00526296958135308	0.00716586570701612
223	7.05265052202183	0.32	0.22453327303714	0.173188394397063	0.275878151677217	0.414336960028462	9.70658728203585	7.90481833924989	11.5083562248218	29.46	19.81	43.4	0.263865921596089	0.324009672178034	0.384153422759978	0.257457039325266	0.316139994157332	0.374822948989398	0.259460820703362	0.318322766568706	0.377134549330239	0.22453327303714	36.260210614989	-0.893096600239867	33.016013114566	0.490550859542162	0.554084089602051	0.449353089692522	0.452472863822201	0.51438501343237	0.412326737586707	0.469314790316962	0.515904481699853	0.4304076139606	0.00539028216579005	0.00526296958135308	0.00716586570701612
223	7.05265052202183	0.32	0.225064505945965	0.173738909656407	0.276390102235523	0.429991367892771	10.2278151465585	8.38924933781558	12.0663809553015	31.59	20.38	49.74	0.261441761990562	0.31873865056993	0.376035539149298	0.254807692740824	0.310650676160833	0.366493659580842	0.253857863163031	0.309117770235608	0.365378488412341	0.225064505945965	38.2913058948872	-0.317744576210763	34.2306602741756	0.490550859542162	0.554084089602051	0.449353089692522	0.452472863822201	0.51438501343237	0.412326737586707	0.469314790316962	0.515904481699853	0.4304076139606	0.00539028216579005	0.00526296958135308	0.00716586570701612
223	7.05265052202183	0.32	0.229678154638833	0.176973653688315	0.282382655589351	0.438920441991919	9.93101419172431	8.1779477220344	11.6840806614142	33.07	20.12	48.25	0.243647300553402	0.295876775178164	0.348106249802926	0.237301248365394	0.288170350964823	0.339039453564251	0.236816439887513	0.28773895051865	0.338774419581109	0.229678154638833	38.1561830780731	-0.636558060769377	33.7331800332757	0.490550859542162	0.554084089602051	0.449353089692522	0.452472863822201	0.51438501343237	0.412326737586707	0.469314790316962	0.515904481699853	0.4304076139606	0.00539028216579005	0.00526296958135308	0.00716586570701612
223	7.05265052202183	0.32	0.237746803797771	0.18414099647872	0.291352611116822	0.371228352029988	9.24838897845032	7.36916971512186	11.1276082417788	31.42	19.83	46.22	0.230855016805713	0.289725583150125	0.348596149494537	0.225015544675456	0.282396981451807	0.339778418228158	0.225095191961353	0.282600592566923	0.340635733215205	0.237746803797771	36.1583177235939	0.716434815712929	34.9572256129605	0.490550859542162	0.554084089602051	0.449353089692522	0.452472863822201	0.51438501343237	0.412326737586707	0.469314790316962	0.515904481699853	0.4304076139606	0.00539028216579005	0.00526296958135308	0.00716586570701612
223	7.05265052202183	0.32	0.251333247869028	0.193863720303937	0.308802775434119	0.349522633654254	9.99523391045131	7.86632604586059	12.124141775042	32.21	21.77	48.22	0.24050024925127	0.305588178366093	0.370676107480915	0.234328016309533	0.297745519462459	0.361163022615384	0.236129016927378	0.299747410311836	0.363473458825055	0.251333247869028	37.3578002538153	0.427104888170539	35.033660305271	0.490550859542162	0.554084089602051	0.449353089692522	0.452472863822201	0.51438501343237	0.412326737586707	0.469314790316962	0.515904481699853	0.4304076139606	0.00539028216579005	0.00526296958135308	0.00716586570701612
223	7.05265052202183	0.32	0.263765119447005	0.20349827247438	0.32403196641963	0.400864765347218	11.0148907584809	8.91242397178609	13.1173575451756	34.84	21.48	49.59	0.252195943478718	0.311689701471123	0.371183459463529	0.245442672904173	0.303343314688295	0.361243956472418	0.245926429749395	0.303871839705182	0.361969997488281	0.263765119447005	38.4134275474771	-0.639051783257874	34.3496321520771	0.490550859542162	0.554084089602051	0.449353089692522	0.452472863822201	0.51438501343237	0.412326737586707	0.469314790316962	0.515904481699853	0.4304076139606	0.00539028216579005	0.00526296958135308	0.00716586570701612
223	7.05265052202183	0.33	0.126091018847907	0.0977632580353938	0.15441877966042	0.504545179803424	9.944012112972	8.4055064312954	11.4825177946486	28.31	18.13	49.74	0.291808608887828	0.345219929955235	0.398631251022641	0.284912376541981	0.337061442594419	0.389210508646858	0.280874995412131	0.331792337039364	0.383325039334809	0.126091018847907	41.497444055722	0.0962204686241003	34.1451390988381	0.490550859542162	0.554084089602051	0.449353089692522	0.452472863822201	0.51438501343237	0.412326737586707	0.469314790316962	0.515904481699853	0.4304076139606	0.00539028216579005	0.00526296958135308	0.00716586570701612
223	7.05265052202183	0.33	0.141395640794011	0.11026929851298	0.172521983075042	0.449381276604107	8.96261847770973	7.41366500738626	10.5115719480332	36.23	21.82	53.59	0.201865529635708	0.244041742393688	0.286217955151668	0.196354606272355	0.237379409591165	0.278404212909975	0.195800824852148	0.236569774909835	0.277721500005627	0.141395640794011	45.4857726788908	-0.5341412449035	35.3197215993917	0.490550859542162	0.554084089602051	0.449353089692522	0.452472863822201	0.51438501343237	0.412326737586707	0.469314790316962	0.515904481699853	0.4304076139606	0.00539028216579005	0.00526296958135308	0.00716586570701612
223	7.05265052202183	0.33	0.146109285561419	0.113312165042891	0.178906406079948	0.492270136345784	9.59027973368004	8.06962245228317	11.1109370150769	35.43	22.05	51.01	0.224621217345956	0.266949330183096	0.309277443020236	0.218555642098286	0.259740744686709	0.300925847275133	0.219003487553513	0.259994035258021	0.301516737832406	0.146109285561419	43.8068337070224	-0.289450564086502	35.0904376063501	0.490550859542162	0.554084089602051	0.449353089692522	0.452472863822201	0.51438501343237	0.412326737586707	0.469314790316962	0.515904481699853	0.4304076139606	0.00539028216579005	0.00526296958135308	0.00716586570701612
223	7.05265052202183	0.33	0.147180236434104	0.114224800160583	0.180135672707624	0.402123888240193	8.71706093135572	7.05754583553548	10.376576027176	31.8	19.52	48.02	0.218545370251771	0.269934245295034	0.321323120338298	0.212978630890752	0.263058539868561	0.31313844884637	0.212143751563786	0.262239514612374	0.31195419675038	0.147180236434104	40.2540408358207	0.169879242812462	34.5942799652627	0.490550859542162	0.554084089602051	0.449353089692522	0.452472863822201	0.51438501343237	0.412326737586707	0.469314790316962	0.515904481699853	0.4304076139606	0.00539028216579005	0.00526296958135308	0.00716586570701612
223	7.05265052202183	0.33	0.156214850852809	0.121173490167173	0.191256211538445	0.401544690017943	9.17334381034155	7.42485824569482	10.9218293749883	31.57	21.63	47.15	0.231531008047858	0.286054422764161	0.340577837480465	0.225658113419725	0.278798515674351	0.331938917928978	0.227218833685263	0.281008213544515	0.335020888363618	0.156214850852809	40.3378862591395	0.634791404435174	35.6231030172003	0.490550859542162	0.554084089602051	0.449353089692522	0.452472863822201	0.51438501343237	0.412326737586707	0.469314790316962	0.515904481699853	0.4304076139606	0.00539028216579005	0.00526296958135308	0.00716586570701612
223	7.05265052202183	0.33	0.156531186065836	0.121412158042716	0.191650214088955	0.444088664212883	10.1441855744657	8.37215762228847	11.9162135266429	30.38	20.83	45.51	0.271179220769023	0.328576271915438	0.385973323061854	0.264461079732432	0.320436187547082	0.376411295361731	0.26649726893679	0.323278939804063	0.379365185883616	0.156531186065836	40.4782372297557	0.26492982850545	34.6273664723133	0.490550859542162	0.554084089602051	0.449353089692522	0.452472863822201	0.51438501343237	0.412326737586707	0.469314790316962	0.515904481699853	0.4304076139606	0.00539028216579005	0.00526296958135308	0.00716586570701612
223	7.05265052202183	0.33	0.15670850255809	0.121528819855288	0.191888185260892	0.487797888172187	10.0613280784218	8.45164085601468	11.6710153008289	31.59	21	46.67	0.263394507286958	0.313560241971519	0.36372597665608	0.256711015199906	0.305603821704381	0.354496628208856	0.25835197541041	0.307467042027204	0.356246325584542	0.15670850255809	40.6414283031173	0.0516748771820143	34.8638724908027	0.490550859542162	0.554084089602051	0.449353089692522	0.452472863822201	0.51438501343237	0.412326737586707	0.469314790316962	0.515904481699853	0.4304076139606	0.00539028216579005	0.00526296958135308	0.00716586570701612
223	7.05265052202183	0.33	0.158943548327239	0.123970224834712	0.193916871819767	0.537588848276396	10.5767880056121	9.04524821262231	12.1083277986018	31.07	21.52	45.18	0.286516088664576	0.335028941027127	0.383541793389679	0.279317625298901	0.326611635145056	0.37390564499121	0.282511726824314	0.330269036688682	0.378136658425	0.158943548327239	38.8395262283093	-0.345747127278035	34.018561033511	0.490550859542162	0.554084089602051	0.449353089692522	0.452472863822201	0.51438501343237	0.412326737586707	0.469314790316962	0.515904481699853	0.4304076139606	0.00539028216579005	0.00526296958135308	0.00716586570701612
223	7.05265052202183	0.33	0.161493448575078	0.125642755349707	0.197344141800448	0.509065552373259	10.1783624834364	8.61777444731071	11.7389505195621	31.2	18.66	49.83	0.271888408415981	0.321124530796469	0.370360653176957	0.265040647374181	0.313036712472895	0.361032777571609	0.261605796414026	0.308858229065644	0.356305276354701	0.161493448575078	39.7701014358219	-0.353795954331715	34.0923171356942	0.490550859542162	0.554084089602051	0.449353089692522	0.452472863822201	0.51438501343237	0.412326737586707	0.469314790316962	0.515904481699853	0.4304076139606	0.00539028216579005	0.00526296958135308	0.00716586570701612
223	7.05265052202183	0.33	0.162103327337344	0.125966878293443	0.198239776381245	0.429273880821093	8.92286867338538	7.31653188934331	10.5292054574275	32.37	20.08	50.57	0.222581789232593	0.271449384004234	0.320316978775875	0.216852893571603	0.264462715402269	0.312072537232936	0.215606444024704	0.263168988235605	0.310098802287286	0.162103327337344	39.4687059274853	0.672934801401395	35.0284528163901	0.490550859542162	0.554084089602051	0.449353089692522	0.452472863822201	0.51438501343237	0.412326737586707	0.469314790316962	0.515904481699853	0.4304076139606	0.00539028216579005	0.00526296958135308	0.00716586570701612
223	7.05265052202183	0.33	0.163057688049719	0.126531651939249	0.199583724160188	0.481813083818327	10.3429445112151	8.66825776497194	12.0176312574583	30.91	20.69	47.09	0.275985352096579	0.329305064528422	0.382624776960265	0.26907347508348	0.321057829345395	0.37304218360731	0.270255753959903	0.322529570029311	0.374253890854611	0.163057688049719	39.5131750812775	0.267334238349808	34.7956004839211	0.490550859542162	0.554084089602051	0.449353089692522	0.452472863822201	0.51438501343237	0.412326737586707	0.469314790316962	0.515904481699853	0.4304076139606	0.00539028216579005	0.00526296958135308	0.00716586570701612
223	7.05265052202183	0.33	0.163518999797589	0.127486622161037	0.199551377434141	0.471407775203041	10.4276157309884	8.70363465304126	12.1515968089355	32.78	21.69	53.82	0.261550689554455	0.313357602147959	0.365164514741463	0.254771292328465	0.305235369083448	0.355699445838431	0.253735301065566	0.303640137172098	0.353821249978848	0.163518999797589	43.4285743770838	0.403389575301961	35.7686715245074	0.490550859542162	0.554084089602051	0.449353089692522	0.452472863822201	0.51438501343237	0.412326737586707	0.469314790316962	0.515904481699853	0.4304076139606	0.00539028216579005	0.00526296958135308	0.00716586570701612
223	7.05265052202183	0.33	0.163958300824258	0.127361696592516	0.200554905056001	0.401938272364561	9.18672063895421	7.43711851860874	10.9363227592997	28.88	19.17	43.16	0.25312936925748	0.312678733714489	0.372228098171498	0.247062683998184	0.305184844442432	0.36330700488668	0.248415162689304	0.306699728453436	0.36489552907316	0.163958300824258	36.196034041232	-0.0190865007816086	33.6255856445026	0.490550859542162	0.554084089602051	0.449353089692522	0.452472863822201	0.51438501343237	0.412326737586707	0.469314790316962	0.515904481699853	0.4304076139606	0.00539028216579005	0.00526296958135308	0.00716586570701612
223	7.05265052202183	0.33	0.16442119816083	0.12808068977399	0.20076170654767	0.410632371651828	8.54145524509027	6.94379702394016	10.1391134662404	29.59	20.17	48.1	0.230772523410636	0.283869642749149	0.336966762087662	0.225150893627517	0.276954564582056	0.328758235536594	0.225121750430748	0.276878104193446	0.328566986014769	0.16442119816083	39.1954009809034	0.167977157827091	34.5417984266391	0.490550859542162	0.554084089602051	0.449353089692522	0.452472863822201	0.51438501343237	0.412326737586707	0.469314790316962	0.515904481699853	0.4304076139606	0.00539028216579005	0.00526296958135308	0.00716586570701612
223	7.05265052202183	0.33	0.166624053691286	0.129866606200711	0.203381501181861	0.414624282276468	8.3512887421939	6.80201219617794	9.90056528820986	31.26	19.29	47.14	0.214200535394671	0.262988431690638	0.311776327986604	0.208799508524649	0.256357227041923	0.303914945559198	0.208060968762005	0.255665061526926	0.302840686006626	0.166624053691286	39.811624109808	0.0556994025343758	34.5901691022	0.490550859542162	0.554084089602051	0.449353089692522	0.452472863822201	0.51438501343237	0.412326737586707	0.469314790316962	0.515904481699853	0.4304076139606	0.00539028216579005	0.00526296958135308	0.00716586570701612
223	7.05265052202183	0.33	0.167808611452852	0.130739849516997	0.204877373388707	0.401363518916964	8.82328225053213	7.14088606273552	10.5056784383287	30.82	20.58	48.16	0.227984867187136	0.281698211450189	0.335411555713243	0.222284972145672	0.27465541839798	0.327025864650289	0.222568814239105	0.275106566054688	0.327634707188994	0.167808611452852	39.1100850859938	-0.0598982480606049	34.2977375892062	0.490550859542162	0.554084089602051	0.449353089692522	0.452472863822201	0.51438501343237	0.412326737586707	0.469314790316962	0.515904481699853	0.4304076139606	0.00539028216579005	0.00526296958135308	0.00716586570701612
223	7.05265052202183	0.33	0.168995100000454	0.130981413556722	0.207008786444185	0.448123278751755	9.61775783837406	7.95134890639955	11.2841667703486	31.9	19.83	49.86	0.245394406664165	0.296823093285202	0.348251779906239	0.23913124955782	0.289247331101752	0.339363412645685	0.23749512853457	0.924637877321661	0.337473340227105	0.168995100000454	40.4884113577112	0.0210059399703389	34.7339468435727	0.490550859542162	0.554084089602051	0.449353089692522	0.452472863822201	0.51438501343237	0.412326737586707	0.469314790316962	0.515904481699853	0.4304076139606	0.00539028216579005	0.00526296958135308	0.00716586570701612
223	7.05265052202183	0.33	0.170252789202794	0.132279512221516	0.208226066184072	0.451155965731929	9.96187205968845	8.24638461832977	11.6773595010471	30.46	20.51	48.73	0.266416994971178	0.321839465567771	0.377261936164363	0.259805930114827	0.313853107263443	0.36790028441206	0.259860016683823	0.313411311081977	0.367616521280304	0.170252789202794	39.4675015693968	1.19013649376848	35.7929956305468	0.490550859542162	0.554084089602051	0.449353089692522	0.452472863822201	0.51438501343237	0.412326737586707	0.469314790316962	0.515904481699853	0.4304076139606	0.00539028216579005	0.00526296958135308	0.00716586570701612
223	7.05265052202183	0.33	0.17144268870771	0.133385704455475	0.209499672959944	0.43821798028697	9.58688151882582	7.89214712727332	11.2816159103783	37.33	24.87	50.25	0.208636646487694	0.253438611585251	0.298240576682807	0.202860075884315	0.246421598715793	0.28998312154727	0.205735061009391	0.249955766822034	0.294030210885812	0.17144268870771	42.8441428961334	-0.81052697187746	34.7603511177705	0.490550859542162	0.554084089602051	0.449353089692522	0.452472863822201	0.51438501343237	0.412326737586707	0.469314790316962	0.515904481699853	0.4304076139606	0.00539028216579005	0.00526296958135308	0.00716586570701612
223	7.05265052202183	0.33	0.172454447419596	0.133725291028463	0.211183603810729	0.443498135890879	9.01288561721478	7.43659339252098	10.5891778419086	32.42	21.14	47.81	0.225925764478415	0.273813958320435	0.321702152162455	0.220106211561866	0.266760868012588	0.31341552446331	0.220911828383038	0.268069376688646	0.314595453078425	0.172454447419596	39.8452659093547	0.805626987688512	35.4314166144047	0.490550859542162	0.554084089602051	0.449353089692522	0.452472863822201	0.51438501343237	0.412326737586707	0.469314790316962	0.515904481699853	0.4304076139606	0.00539028216579005	0.00526296958135308	0.00716586570701612
223	7.05265052202183	0.33	0.173151893840416	0.134570729434987	0.211733058245846	0.463454134239318	9.92665603265083	8.25906910842999	11.5942429568717	31.21	20.17	46.72	0.260502673100714	0.313100713592218	0.365698754083722	0.253940610920996	0.305213706803953	0.356486802686911	0.254708771212597	0.306018941653148	0.357008339214619	0.173151893840416	40.1974873140078	0.330587130195287	34.8706883583988	0.490550859542162	0.554084089602051	0.449353089692522	0.452472863822201	0.51438501343237	0.412326737586707	0.469314790316962	0.515904481699853	0.4304076139606	0.00539028216579005	0.00526296958135308	0.00716586570701612
223	7.05265052202183	0.33	0.173469037257197	0.134788567345954	0.21214950716844	0.45822646192409	9.39303852239663	7.79840688318633	10.9876701616069	29.75	19.38	48.18	0.257831705020488	0.310553575086495	0.363275445152503	0.251529129691896	0.302962238325213	0.354395346958529	0.250348815612914	0.301606696025419	0.35235892382912	0.173469037257197	39.070337629282	-0.538314300633444	33.6799118169629	0.490550859542162	0.554084089602051	0.449353089692522	0.452472863822201	0.51438501343237	0.412326737586707	0.469314790316962	0.515904481699853	0.4304076139606	0.00539028216579005	0.00526296958135308	0.00716586570701612
223	7.05265052202183	0.33	0.177801774048003	0.137834146488409	0.217769401607597	0.497122349395443	10.2584137939266	8.64752634440114	11.8693012434521	32.69	19.32	49.14	0.260566998322276	0.309106209495613	0.35764542066895	0.253823458422344	0.301106462518936	0.348389466615528	0.252148562728746	0.29916302418887	0.345960431876757	0.177801774048003	40.0217472522027	-0.016486167515235	34.3579947333617	0.490550859542162	0.554084089602051	0.449353089692522	0.452472863822201	0.51438501343237	0.412326737586707	0.469314790316962	0.515904481699853	0.4304076139606	0.00539028216579005	0.00526296958135308	0.00716586570701612
223	7.05265052202183	0.33	0.178505798090618	0.139014006081284	0.217997590099951	0.405779898715939	8.78258414775894	7.12324107777725	10.4419272177406	29.74	18.97	46.87	0.235607856230815	0.290492179139599	0.345376502048384	0.229850131232221	0.283393204986167	0.336936278740113	0.228821956643514	0.282318284133719	0.335340113358791	0.178505798090618	37.9393456798463	-0.427052863709643	33.6705195843754	0.490550859542162	0.554084089602051	0.449353089692522	0.452472863822201	0.51438501343237	0.412326737586707	0.469314790316962	0.515904481699853	0.4304076139606	0.00539028216579005	0.00526296958135308	0.00716586570701612
223	7.05265052202183	0.33	0.178649623740259	0.139203767217332	0.218095480263186	0.414567931700699	9.49717229110935	7.73511437074507	11.2592302114736	32.69	21.65	55.81	0.233103303678777	0.286204202104239	0.339305100529702	0.227070960053635	0.278797691485104	0.330524422916573	0.224794187113853	0.276303989227782	0.327736796869368	0.178649623740259	42.117936615095	0.500940870937262	35.7544433196744	0.490550859542162	0.554084089602051	0.449353089692522	0.452472863822201	0.51438501343237	0.412326737586707	0.469314790316962	0.515904481699853	0.4304076139606	0.00539028216579005	0.00526296958135308	0.00716586570701612
223	7.05265052202183	0.33	0.178947050728778	0.138692009883914	0.219202091573642	0.410186598324094	9.74550624072308	7.92095338019725	11.5700591012489	32.97	24.1	48.63	0.236648535406334	0.291159367813749	0.345670200221164	0.230494393398069	0.283587649300952	0.336680905203834	0.233867935462622	0.287604182438803	0.341356882418937	0.178947050728778	40.9295005784482	-0.548137501988058	34.7432423575737	0.490550859542162	0.554084089602051	0.449353089692522	0.452472863822201	0.51438501343237	0.412326737586707	0.469314790316962	0.515904481699853	0.4304076139606	0.00539028216579005	0.00526296958135308	0.00716586570701612
223	7.05265052202183	0.33	0.179070053927462	0.139313601596158	0.218826506258767	0.438843851127	8.41540822247004	6.92965218488262	9.90116426005745	31.83	20.26	52.78	0.21435859620367	0.260318273546951	0.306277950890232	0.208895071464103	0.253683338662727	0.29847160586135	0.206984493707245	0.250927749999249	0.295657666857732	0.179070053927462	40.090576357	-0.0390587888563552	34.469713408392	0.490550859542162	0.554084089602051	0.449353089692522	0.452472863822201	0.51438501343237	0.412326737586707	0.469314790316962	0.515904481699853	0.4304076139606	0.00539028216579005	0.00526296958135308	0.00716586570701612
223	7.05265052202183	0.33	0.180190203145163	0.140379665132093	0.220000741158232	0.407613260103264	9.08987805070696	7.37898827555852	10.8007678258554	32.26	21.56	49.63	0.225264793243479	0.277494613520843	0.329724433798207	0.219478544453468	0.270366767004747	0.321254989556026	0.220050118669536	0.271000575829754	0.322294063561823	0.180190203145163	40.7846915004596	1.45484937145321	36.1066130722026	0.490550859542162	0.554084089602051	0.449353089692522	0.452472863822201	0.51438501343237	0.412326737586707	0.469314790316962	0.515904481699853	0.4304076139606	0.00539028216579005	0.00526296958135308	0.00716586570701612
223	7.05265052202183	0.33	0.181120633731818	0.1408667716453	0.221374495818335	0.413322597766358	9.02796968219521	7.34866051605479	10.7072788483356	32.38	21.36	52.29	0.223493006687291	0.274565423745923	0.325637840804555	0.217739672158752	0.267497342483807	0.317255012808862	0.217063300286339	0.266792879708154	0.316244659010565	0.181120633731818	40.9868477659593	0.152016802023116	35.0713108331026	0.490550859542162	0.554084089602051	0.449353089692522	0.452472863822201	0.51438501343237	0.412326737586707	0.469314790316962	0.515904481699853	0.4304076139606	0.00539028216579005	0.00526296958135308	0.00716586570701612
223	7.05265052202183	0.33	0.181363804604695	0.141450751541971	0.221276857667419	0.424166306123514	9.53843825251888	7.80326363055176	11.273612874486	33.96	22.18	49.72	0.226487342477198	0.276850255672202	0.327213168867206	0.220503078003154	0.269535298767642	0.318567519532129	0.221702245190077	0.271024797141029	0.320150068636519	0.181363804604695	40.5263049344227	-0.73198547863219	34.3205818166747	0.490550859542162	0.554084089602051	0.449353089692522	0.452472863822201	0.51438501343237	0.412326737586707	0.469314790316962	0.515904481699853	0.4304076139606	0.00539028216579005	0.00526296958135308	0.00716586570701612
223	7.05265052202183	0.33	0.18447337088739	0.143156749823233	0.225789991951547	0.429330006985699	9.75179763403409	7.9964342349107	11.5071610331575	29.94	21.11	45.31	0.26268101910301	0.320344301640218	0.378007584177425	0.25623255071018	0.312480276629945	0.368728002549709	0.258575395492579	0.315357739875876	0.372165293566656	0.18447337088739	39.2572483644989	0.107980222128955	34.6697671544845	0.490550859542162	0.554084089602051	0.449353089692522	0.452472863822201	0.51438501343237	0.412326737586707	0.469314790316962	0.515904481699853	0.4304076139606	0.00539028216579005	0.00526296958135308	0.00716586570701612
223	7.05265052202183	0.33	0.184636503494557	0.14328246947236	0.225990537516754	0.409105841152612	9.4601483265939	7.6850581704021	11.2352384827857	33.16	22.46	47.39	0.228322907467552	0.281060796562481	0.333798685657409	0.222366695403796	0.273728822185919	0.325090948968041	0.224492566633453	0.276449090962474	0.328562098100107	0.184636503494557	39.8333556920003	-0.837092473589464	34.1318728352577	0.490550859542162	0.554084089602051	0.449353089692522	0.452472863822201	0.51438501343237	0.412326737586707	0.469314790316962	0.515904481699853	0.4304076139606	0.00539028216579005	0.00526296958135308	0.00716586570701612
223	7.05265052202183	0.33	0.185946288332246	0.144736968921579	0.227155607742913	0.392349317165091	9.21495195960379	7.42447357841912	11.0054303407885	29.94	19.51	44.03	0.243914571412128	0.30273675757207	0.361558943732012	0.237927153982406	0.295305420737986	0.352683687493567	0.239096637087226	0.296516378369133	0.35422401842118	0.185946288332246	37.5481549132691	0.262455000941281	34.3215842224697	0.490550859542162	0.554084089602051	0.449353089692522	0.452472863822201	0.51438501343237	0.412326737586707	0.469314790316962	0.515904481699853	0.4304076139606	0.00539028216579005	0.00526296958135308	0.00716586570701612
223	7.05265052202183	0.33	0.186236679511553	0.144496742897321	0.227976616125785	0.461857501472203	10.2554651131866	8.52710009529695	11.9838301310762	31.57	20.89	51.05	0.265924072034479	0.319824443600735	0.37372481516699	0.259179111044163	0.311712340851507	0.364245570658852	0.258514183169089	0.310698835727023	0.362980326659972	0.186236679511553	40.7424152370916	0.271601796320592	35.0119373217729	0.490550859542162	0.554084089602051	0.449353089692522	0.452472863822201	0.51438501343237	0.412326737586707	0.469314790316962	0.515904481699853	0.4304076139606	0.00539028216579005	0.00526296958135308	0.00716586570701612
223	7.05265052202183	0.33	0.186390386065135	0.145099245309121	0.227681526821149	0.411525174696517	9.29657254993679	7.56087494279072	11.0322701570829	30.87	22.18	48.09	0.241045711570792	0.296380903324648	0.351716095078503	0.235013842343015	0.288964339724263	0.342914837105511	0.23684489421802	0.291459165554475	0.345535213966341	0.186390386065135	39.2221357612792	0.494910839667915	35.2452260403037	0.490550859542162	0.554084089602051	0.449353089692522	0.452472863822201	0.51438501343237	0.412326737586707	0.469314790316962	0.515904481699853	0.4304076139606	0.00539028216579005	0.00526296958135308	0.00716586570701612
223	7.05265052202183	0.33	0.186483273688026	0.144819075900602	0.228147471475451	0.388616032451572	8.90514208649585	7.16123645149195	10.6490477214998	31.01	20.45	50.14	0.227304252389408	0.282657426284351	0.338010600179294	0.221600680099462	0.275564919007624	0.329529157915787	0.220862661766141	0.27444668483181	0.328411291544207	0.186483273688026	40.5409841376296	0.854400278690667	35.6200884859976	0.490550859542162	0.554084089602051	0.449353089692522	0.452472863822201	0.51438501343237	0.412326737586707	0.469314790316962	0.515904481699853	0.4304076139606	0.00539028216579005	0.00526296958135308	0.00716586570701612
223	7.05265052202183	0.33	0.187145998450661	0.145257651973955	0.229034344927367	0.459518335317142	9.13496672604892	7.58817624194424	10.6817572101536	31.33	19.94	46.63	0.23841590483798	0.287015125665791	0.335614346493601	0.232395955757429	0.279768056964438	0.327140158171447	0.232327712952814	0.280055488304779	0.32748468076388	0.187145998450661	38.2819999376965	0.122793966257579	34.3276225730326	0.490550859542162	0.554084089602051	0.449353089692522	0.452472863822201	0.51438501343237	0.412326737586707	0.469314790316962	0.515904481699853	0.4304076139606	0.00539028216579005	0.00526296958135308	0.00716586570701612
223	7.05265052202183	0.33	0.187956294943824	0.146330455902839	0.229582133984809	0.392627924503387	8.90231410290602	7.17359196561132	10.6310362402007	31.9	22.41	47.88	0.221401688080336	0.274755991092505	0.328110294104675	0.215751050055319	0.267743638728213	0.319736227401107	0.217681236899468	0.269927013856409	0.322864716328067	0.187956294943824	38.4405391116444	0.421016553178889	35.0203884522197	0.490550859542162	0.554084089602051	0.449353089692522	0.452472863822201	0.51438501343237	0.412326737586707	0.469314790316962	0.515904481699853	0.4304076139606	0.00539028216579005	0.00526296958135308	0.00716586570701612
223	7.05265052202183	0.33	0.188198289755073	0.146143776536093	0.230252802974054	0.413087143423586	10.2177225723401	8.31618224397987	12.1192629007004	32.63	20.28	44.82	0.251058650825859	0.308464577646989	0.365870504468119	0.244568219330185	0.300490073667645	0.356411928005104	0.24619734898363	0.302344422308124	0.358205495238105	0.188198289755073	38.1125743215971	-0.149975594569523	34.4207165417529	0.490550859542162	0.554084089602051	0.449353089692522	0.452472863822201	0.51438501343237	0.412326737586707	0.469314790316962	0.515904481699853	0.4304076139606	0.00539028216579005	0.00526296958135308	0.00716586570701612
223	7.05265052202183	0.33	0.18851079955372	0.14690625483193	0.23011534427551	0.481209437879985	10.4618992948773	8.76590275490159	12.157895834853	31.92	21.21	46.82	0.270376154649412	0.322687597703115	0.374999040756818	0.263473021314416	0.314448870011383	0.36542471870835	0.265124914295833	0.316006174654839	0.367765285908104	0.18851079955372	39.548394116938	0.0708358074333664	34.6370118434991	0.490550859542162	0.554084089602051	0.449353089692522	0.452472863822201	0.51438501343237	0.412326737586707	0.469314790316962	0.515904481699853	0.4304076139606	0.00539028216579005	0.00526296958135308	0.00716586570701612
223	7.05265052202183	0.33	0.189032691582082	0.147130115683689	0.230935267480474	0.471396649847061	9.73350811573665	8.12424681846627	11.342769413007	34.8	21.05	51.82	0.230138375416804	0.275724481901548	0.321310588386292	0.22397916069103	0.268345241972055	0.312711323253079	0.223090986142522	0.267257919014373	0.311120412386803	0.189032691582082	41.7938355004991	-0.343330180422444	34.8043575739772	0.490550859542162	0.554084089602051	0.449353089692522	0.452472863822201	0.51438501343237	0.412326737586707	0.469314790316962	0.515904481699853	0.4304076139606	0.00539028216579005	0.00526296958135308	0.00716586570701612
223	7.05265052202183	0.33	0.189056193478394	0.146891993334253	0.231220393622535	0.418470855386629	9.61821796776232	7.84797364358033	11.3884622919443	32.94	22.7	53.29	0.234729273273846	0.287676464817015	0.340623656360184	0.228628864591338	0.280200004896844	0.331771145202349	0.228903170056767	0.280463343880174	0.331869522605507	0.189056193478394	41.0014145274376	0.478922913656749	35.7385087984514	0.490550859542162	0.554084089602051	0.449353089692522	0.452472863822201	0.51438501343237	0.412326737586707	0.469314790316962	0.515904481699853	0.4304076139606	0.00539028216579005	0.00526296958135308	0.00716586570701612
223	7.05265052202183	0.33	0.189731696147472	0.147169172193771	0.232294220101174	0.417804732916382	9.23772644881388	7.53518294971875	10.940269947909	33.07	22.75	48.66	0.224498648440168	0.275223191826566	0.325947735212964	0.21865136320711	0.268054736619622	0.317458110032135	0.220810924142048	0.270684121597744	0.320085687240031	0.189731696147472	40.6754188155784	0.732275668158771	35.7167105306445	0.490550859542162	0.554084089602051	0.449353089692522	0.452472863822201	0.51438501343237	0.412326737586707	0.469314790316962	0.515904481699853	0.4304076139606	0.00539028216579005	0.00526296958135308	0.00716586570701612
223	7.05265052202183	0.33	0.190963559757369	0.148875064930558	0.233052054584181	0.410164147533799	9.77875510296284	7.94789244490871	11.609617761017	36.27	24.4	51.58	0.216172436044913	0.265969541830958	0.315766647617003	0.210267752202094	0.258704665304308	0.307141578406523	0.212429746913349	0.261511869711917	0.310435079047227	0.190963559757369	42.3693397499146	-0.116508860686782	35.4032155394146	0.490550859542162	0.554084089602051	0.449353089692522	0.452472863822201	0.51438501343237	0.412326737586707	0.469314790316962	0.515904481699853	0.4304076139606	0.00539028216579005	0.00526296958135308	0.00716586570701612
223	7.05265052202183	0.33	0.191265775415829	0.149041333689404	0.233490217142255	0.440770381546893	9.57988803175623	7.89514070727941	11.264635356233	31.12	21.72	48.56	0.249724056929851	0.303012776202726	0.356301495475601	0.243444359875182	0.295393052009386	0.34734174414359	0.24485285780812	0.297090877299506	0.348974333608848	0.191265775415829	38.9744217883441	-0.502977513892509	33.8657632231495	0.490550859542162	0.554084089602051	0.449353089692522	0.452472863822201	0.51438501343237	0.412326737586707	0.469314790316962	0.515904481699853	0.4304076139606	0.00539028216579005	0.00526296958135308	0.00716586570701612
223	7.05265052202183	0.33	0.191774584452204	0.148662635958589	0.234886532945819	0.411882562009988	9.22029908978396	7.50011155552719	10.9404866240407	33.56	20.34	48.71	0.220224779491895	0.270734417596841	0.321244055701787	0.214442417514758	0.263625842413675	0.312809267312592	0.214306448565103	0.263406745338442	0.312588687379252	0.191774584452204	38.2149829655656	0.0901410847102154	34.5670797738628	0.490550859542162	0.554084089602051	0.449353089692522	0.452472863822201	0.51438501343237	0.412326737586707	0.469314790316962	0.515904481699853	0.4304076139606	0.00539028216579005	0.00526296958135308	0.00716586570701612
223	7.05265052202183	0.33	0.192314359575393	0.149801097328323	0.234827621822462	0.41247360785195	8.81301966316939	7.17082056972968	10.4552187566091	32.47	20.96	52.67	0.217523440756422	0.26733877133658	0.317154101916739	0.211915448486899	0.260446485347605	0.30897752220831	0.210728631372668	0.258904814773401	0.307470242428508	0.192314359575393	39.2277179910644	-0.204603606595687	34.5905932029435	0.490550859542162	0.554084089602051	0.449353089692522	0.452472863822201	0.51438501343237	0.412326737586707	0.469314790316962	0.515904481699853	0.4304076139606	0.00539028216579005	0.00526296958135308	0.00716586570701612
223	7.05265052202183	0.33	0.192886457578375	0.150172448868405	0.235600466288346	0.468214765878416	11.0464801201991	9.20844010867534	12.8845201317228	34.95	22.36	46.23	0.259787256268507	0.311641790355733	0.363496324442959	0.252819878072948	0.303283696713506	0.353747515354063	0.256024836841235	0.306697659883567	0.357905256943309	0.192886457578375	40.7178811035577	0.660610935460208	35.7007331084055	0.490550859542162	0.554084089602051	0.449353089692522	0.452472863822201	0.51438501343237	0.412326737586707	0.469314790316962	0.515904481699853	0.4304076139606	0.00539028216579005	0.00526296958135308	0.00716586570701612
223	7.05265052202183	0.33	0.193568276370862	0.150726956364613	0.236409596377111	0.422836557445502	9.50871530095571	7.77423069625887	11.2431999056526	30.83	19.01	42.05	0.248183544673351	0.303555008962695	0.358926473252039	0.24197831550229	0.295965350272324	0.349952385042359	0.243033430820281	0.297696906262398	0.351856394044715	0.193568276370862	35.353300887065	0.158437489456719	33.8759478168276	0.490550859542162	0.554084089602051	0.449353089692522	0.452472863822201	0.51438501343237	0.412326737586707	0.469314790316962	0.515904481699853	0.4304076139606	0.00539028216579005	0.00526296958135308	0.00716586570701612
223	7.05265052202183	0.33	0.194336205288901	0.151020496220342	0.237651914357459	0.369553114312754	9.26132539215486	7.3727060928014	11.1499446915083	33.53	21.42	53.33	0.216677157833658	0.272181969345575	0.327686780857492	0.210990724881849	0.265038878976246	0.319087033070644	0.209564989850755	0.263884402289937	0.31764105397231	0.194336205288901	40.9248364206419	-0.501167951000793	34.7694465432057	0.490550859542162	0.554084089602051	0.449353089692522	0.452472863822201	0.51438501343237	0.412326737586707	0.469314790316962	0.515904481699853	0.4304076139606	0.00539028216579005	0.00526296958135308	0.00716586570701612
223	7.05265052202183	0.33	0.195583519084841	0.152468816233039	0.238698221936642	0.439572363861268	9.19691598086381	7.57558283239054	10.8182491293371	32.26	20.41	51.4	0.231256918191111	0.280750734782211	0.33024455137331	0.22531661127369	0.273539077959388	0.321761544645087	0.22415884954838	0.271854665552483	0.319695661014391	0.195583519084841	39.0360340929031	-0.528937356971629	34.0747254986832	0.490550859542162	0.554084089602051	0.449353089692522	0.452472863822201	0.51438501343237	0.412326737586707	0.469314790316962	0.515904481699853	0.4304076139606	0.00539028216579005	0.00526296958135308	0.00716586570701612
223	7.05265052202183	0.33	0.196132218733766	0.152921906923463	0.239342530544069	0.371575646093387	8.86739097986175	7.06692797489254	10.667853984831	29.08	21.23	47.02	0.238917283021542	0.29978697503713	0.360656667052717	0.233164465278857	0.292568494200546	0.351972523122235	0.234337295444074	0.294652749875597	0.354527772845564	0.196132218733766	37.6598523447525	-0.175989775939109	34.1524628552541	0.490550859542162	0.554084089602051	0.449353089692522	0.452472863822201	0.51438501343237	0.412326737586707	0.469314790316962	0.515904481699853	0.4304076139606	0.00539028216579005	0.00526296958135308	0.00716586570701612
223	7.05265052202183	0.33	0.19692987179205	0.152885110731499	0.240974632852602	0.368752445482406	8.41635354045528	6.69709246150989	10.1356146194007	30.68	20.91	45.71	0.214779176354286	0.269916757415937	0.325054338477588	0.209424578823473	0.263187540797654	0.316950502771834	0.211010886769161	0.264838293236084	0.319227312797636	0.19692987179205	36.8463328072783	-0.151813906166174	34.0309892046048	0.490550859542162	0.554084089602051	0.449353089692522	0.452472863822201	0.51438501343237	0.412326737586707	0.469314790316962	0.515904481699853	0.4304076139606	0.00539028216579005	0.00526296958135308	0.00716586570701612
223	7.05265052202183	0.33	0.197697143280649	0.153243571102201	0.242150715459097	0.375765705397693	8.82476357830539	7.04892378981272	10.6006033667981	32.62	21.18	53.66	0.21285053806301	0.266474107527706	0.320097676992402	0.207348602100773	0.259586065389998	0.311823528679223	0.205885914240318	0.257903574340672	0.309671527878208	0.197697143280649	40.1153384671819	0.398885986504283	35.3882112477442	0.490550859542162	0.554084089602051	0.449353089692522	0.452472863822201	0.51438501343237	0.412326737586707	0.469314790316962	0.515904481699853	0.4304076139606	0.00539028216579005	0.00526296958135308	0.00716586570701612
223	7.05265052202183	0.33	0.198382340189682	0.154114518086235	0.242650162293129	0.441790784144159	10.9923731131614	9.06321822469267	12.9215280016301	29.35	20.73	46.46	0.303679338123332	0.368319123367766	0.432958908612199	0.296322282596743	0.359396078886482	0.422469875176221	0.298333614252658	0.361048983113878	0.423738358226159	0.198382340189682	37.2084000106681	-1.29720152240729	33.0126647043635	0.490550859542162	0.554084089602051	0.449353089692522	0.452472863822201	0.51438501343237	0.412326737586707	0.469314790316962	0.515904481699853	0.4304076139606	0.00539028216579005	0.00526296958135308	0.00716586570701612
223	7.05265052202183	0.33	0.198422239927634	0.154016692994602	0.242827786860666	0.413298845062626	9.84253243609367	8.01161528917332	11.673449583014	31.69	23.31	44.7	0.248915013643279	0.305800267135327	0.362685520627375	0.242587271194496	0.298026427771926	0.353465584349357	0.247127127385256	0.303623113372511	0.359751777968189	0.198422239927634	39.7251656759961	0.653750335085718	35.5553449514511	0.490550859542162	0.554084089602051	0.449353089692522	0.452472863822201	0.51438501343237	0.412326737586707	0.469314790316962	0.515904481699853	0.4304076139606	0.00539028216579005	0.00526296958135308	0.00716586570701612
223	7.05265052202183	0.33	0.199104617230051	0.154561153774513	0.243648080685589	0.41076992980328	9.30823823661171	7.56764985272839	11.048826620495	30.26	20.11	48.68	0.246030544082153	0.302618509361162	0.359206474640171	0.239949932901394	0.295139334373394	0.350328735845395	0.239591734905939	0.294440524013375	0.349564485782935	0.199104617230051	38.344317050518	-0.56781304194568	33.9495629610362	0.490550859542162	0.554084089602051	0.449353089692522	0.452472863822201	0.51438501343237	0.412326737586707	0.469314790316962	0.515904481699853	0.4304076139606	0.00539028216579005	0.00526296958135308	0.00716586570701612
223	7.05265052202183	0.33	0.199686186299487	0.155283411721907	0.244088960877067	0.420417795013832	9.7768663780405	7.98460181666595	11.5691309394151	34.41	21.17	47.01	0.228751131405142	0.280097780318307	0.331444429231472	0.22266502478414	0.272645555077488	0.322626085370837	0.223826247899362	0.274514121552012	0.324664866247332	0.199686186299487	38.5172455165597	-0.258506802043241	34.459384067086	0.490550859542162	0.554084089602051	0.449353089692522	0.452472863822201	0.51438501343237	0.412326737586707	0.469314790316962	0.515904481699853	0.4304076139606	0.00539028216579005	0.00526296958135308	0.00716586570701612
223	7.05265052202183	0.33	0.199784788568401	0.155591006273744	0.243978570863058	0.394081762851474	9.08320191483835	7.32471851270284	10.8416853169739	30.84	21.25	47.62	0.233714045157266	0.289822995766393	0.34593194637552	0.227868724784508	0.282574358824153	0.337279992863799	0.228819289116074	0.283972149737161	0.339265973344948	0.199784788568401	38.4861588368251	0.826083769356459	35.2295589389063	0.490550859542162	0.554084089602051	0.449353089692522	0.452472863822201	0.51438501343237	0.412326737586707	0.469314790316962	0.515904481699853	0.4304076139606	0.00539028216579005	0.00526296958135308	0.00716586570701612
223	7.05265052202183	0.33	0.200151576441714	0.15604007935963	0.244263073523798	0.440402826941195	9.79192119125056	8.06860059732977	11.5152417851714	29.83	20.17	47.29	0.266069971549878	0.322898148365021	0.379726325180164	0.259554776876336	0.314991415094559	0.370428053312782	0.259627621822066	0.315532596469087	0.370186305641467	0.200151576441714	37.2242660370927	-0.544349327975087	33.7311680733291	0.490550859542162	0.554084089602051	0.449353089692522	0.452472863822201	0.51438501343237	0.412326737586707	0.469314790316962	0.515904481699853	0.4304076139606	0.00539028216579005	0.00526296958135308	0.00716586570701612
223	7.05265052202183	0.33	0.200153901425486	0.155710425413072	0.244597377437901	0.38702986690205	8.95869060240442	7.19842818628846	10.7189530185204	32.6	20	50.16	0.217459294905922	0.270635545880697	0.323811796855472	0.211839622479472	0.263641670932924	0.315443719386375	0.210455845139642	0.262285292288017	0.313408937630457	0.200153901425486	38.9310156437122	-0.267786428773137	34.3101952802735	0.490550859542162	0.554084089602051	0.449353089692522	0.452472863822201	0.51438501343237	0.412326737586707	0.469314790316962	0.515904481699853	0.4304076139606	0.00539028216579005	0.00526296958135308	0.00716586570701612
223	7.05265052202183	0.33	0.200599687408136	0.156470039795663	0.24472933502061	0.4055920292314	9.81699025928552	7.96148825382721	11.6724922647438	31.51	19.98	47.58	0.2487715317032	0.30675014842154	0.364728765139881	0.242469078359885	0.298978847239104	0.355488616118324	0.242147824862342	0.298917972598393	0.354835625031353	0.200599687408136	38.713650127308	-0.369105223933101	34.0569104754481	0.490550859542162	0.554084089602051	0.449353089692522	0.452472863822201	0.51438501343237	0.412326737586707	0.469314790316962	0.515904481699853	0.4304076139606	0.00539028216579005	0.00526296958135308	0.00716586570701612
223	7.05265052202183	0.33	0.202073789646088	0.157126481767962	0.247021097524215	0.397790550987604	9.37983684823823	7.57795090501214	11.1817227914643	35.14	20.65	51.75	0.212647896744719	0.263211335437291	0.313774774129863	0.206929133672629	0.256132764295525	0.305336394918422	0.205907488902752	0.254731679743021	0.303355224485433	0.202073789646088	40.1957522520222	-0.367080378081865	34.6862277037753	0.490550859542162	0.554084089602051	0.449353089692522	0.452472863822201	0.51438501343237	0.412326737586707	0.469314790316962	0.515904481699853	0.4304076139606	0.00539028216579005	0.00526296958135308	0.00716586570701612
223	7.05265052202183	0.33	0.203042562113347	0.157530119090008	0.248555005136685	0.420905148055829	10.7281831366865	8.76349160428475	12.6928746690883	33.04	23.04	49.49	0.261283656052764	0.319860968587742	0.37843828112272	0.254481035073634	0.311533264634915	0.368585494196195	0.256959099432235	0.314173607579263	0.371448873154623	0.203042562113347	41.6953157624235	-0.1751462121678	34.9768671504909	0.490550859542162	0.554084089602051	0.449353089692522	0.452472863822201	0.51438501343237	0.412326737586707	0.469314790316962	0.515904481699853	0.4304076139606	0.00539028216579005	0.00526296958135308	0.00716586570701612
223	7.05265052202183	0.33	0.203232489265526	0.158226250718219	0.248238727812833	0.416784770841454	9.6253627865203	7.84765212906431	11.4030734439763	32.24	21.19	47.57	0.239679572883482	0.293973637411578	0.348267701939673	0.233524666983383	0.286424474779109	0.339324282574834	0.234842767853991	0.288068215869442	0.341102913928956	0.203232489265526	38.3496394937028	-0.10267963615288	34.4354135630535	0.490550859542162	0.554084089602051	0.449353089692522	0.452472863822201	0.51438501343237	0.412326737586707	0.469314790316962	0.515904481699853	0.4304076139606	0.00539028216579005	0.00526296958135308	0.00716586570701612
223	7.05265052202183	0.33	0.203590041730116	0.158098626763701	0.249081456696531	0.454306036445642	10.4465249560119	8.65897730060428	12.2340726114194	32.85	20.68	51.5	0.259652405092856	0.313254699201224	0.366856993309592	0.252914046388478	0.305125282767377	0.357336519146275	0.251496302259968	0.303867665925922	0.355354900364507	0.203590041730116	39.7330216297347	1.55928622687441	36.2460329549849	0.490550859542162	0.554084089602051	0.449353089692522	0.452472863822201	0.51438501343237	0.412326737586707	0.469314790316962	0.515904481699853	0.4304076139606	0.00539028216579005	0.00526296958135308	0.00716586570701612
223	7.05265052202183	0.33	0.204859055663987	0.159095689924639	0.250622421403335	0.439189103616966	9.97080598371416	8.21167503014488	11.7299369372834	32.69	18.97	51.73	0.247411984022125	0.300413360450148	0.353414736878171	0.241008575408254	0.292638193424058	0.344267811439862	0.23748502709482	0.288446457146276	0.339132346343817	0.204859055663987	40.8629470620334	0.281568774176491	35.0238092329984	0.490550859542162	0.554084089602051	0.449353089692522	0.452472863822201	0.51438501343237	0.412326737586707	0.469314790316962	0.515904481699853	0.4304076139606	0.00539028216579005	0.00526296958135308	0.00716586570701612
223	7.05265052202183	0.33	0.205287312011479	0.159746152737919	0.250828471285038	0.386859822482184	8.88036815554387	7.13486955127944	10.6258667598083	32.64	22.2	49.69	0.215288486881939	0.267957390029473	0.320626293177007	0.20972120957227	0.261028115180292	0.312335020788314	0.210942979025673	0.262114613894184	0.313835808612485	0.205287312011479	38.9817693349913	0.194752493868349	35.2270590828441	0.490550859542162	0.554084089602051	0.449353089692522	0.452472863822201	0.51438501343237	0.412326737586707	0.469314790316962	0.515904481699853	0.4304076139606	0.00539028216579005	0.00526296958135308	0.00716586570701612
223	7.05265052202183	0.33	0.206973661393027	0.161411132702617	0.252536190083436	0.405680289870627	9.17497894060257	7.44114040788124	10.9088174733239	30.34	19.57	49.29	0.24127361791232	0.297492083461283	0.353710549010245	0.235300336058524	0.29012698453682	0.344953633015116	0.234024841155565	0.288468281098415	0.342926731312461	0.206973661393027	38.0843621889973	0.59732794275682	35.0305506433169	0.490550859542162	0.554084089602051	0.449353089692522	0.452472863822201	0.51438501343237	0.412326737586707	0.469314790316962	0.515904481699853	0.4304076139606	0.00539028216579005	0.00526296958135308	0.00716586570701612
223	7.05265052202183	0.33	0.210288413776412	0.163124239796084	0.25745258775674	0.370273474846877	8.33913638534603	6.64120072001407	10.037072050678	25.11	17.2	49.43	0.259339196624546	0.325643663231063	0.391948129837581	0.253762946541741	0.318641750185555	0.38352055382937	0.248589880076626	0.312048470434027	0.375541329830401	0.210288413776412	35.2696855677035	0.526813827271872	33.9887820124379	0.490550859542162	0.554084089602051	0.449353089692522	0.452472863822201	0.51438501343237	0.412326737586707	0.469314790316962	0.515904481699853	0.4304076139606	0.00539028216579005	0.00526296958135308	0.00716586570701612
223	7.05265052202183	0.33	0.211519624178438	0.164018062284189	0.259021186072686	0.41749480571699	9.74473345893135	7.94760223796965	11.5418646798931	35.83	22.35	51.99	0.218765914449873	0.26823379711036	0.317701679770847	0.212825377001066	0.260949970830672	0.309074564660279	0.21331636241096	0.261465851169538	0.309728646267077	0.211519624178438	41.2938736501248	-0.329744571968628	35.1084564315092	0.490550859542162	0.554084089602051	0.449353089692522	0.452472863822201	0.51438501343237	0.412326737586707	0.469314790316962	0.515904481699853	0.4304076139606	0.00539028216579005	0.00526296958135308	0.00716586570701612
223	7.05265052202183	0.33	0.214036576397629	0.16665482785453	0.261418324940729	0.38640702513583	9.00217227700884	7.23104217657705	10.7733023774406	29.64	20.48	43.81	0.239971182063709	0.29874835047326	0.35752551888281	0.234119811808289	0.291463779064385	0.348807746320482	0.235949628823089	0.293742907071196	0.352030605182516	0.214036576397629	35.7210953125905	0.017304540363893	34.0368511965862	0.490550859542162	0.554084089602051	0.449353089692522	0.452472863822201	0.51438501343237	0.412326737586707	0.469314790316962	0.515904481699853	0.4304076139606	0.00539028216579005	0.00526296958135308	0.00716586570701612
223	7.05265052202183	0.33	0.215104000918192	0.167071384557812	0.263136617278572	0.458942277931627	10.6911624848801	8.8787662220687	12.5035587476916	36.17	23.37	51.93	0.242125130878852	0.291549417019738	0.340973703160625	0.235520005649688	0.283596007132399	0.33167200861511	0.236419863695402	0.285360917602401	0.333600951352791	0.215104000918192	42.633857233099	0.306855918437837	35.8245752689671	0.490550859542162	0.554084089602051	0.449353089692522	0.452472863822201	0.51438501343237	0.412326737586707	0.469314790316962	0.515904481699853	0.4304076139606	0.00539028216579005	0.00526296958135308	0.00716586570701612
223	7.05265052202183	0.33	0.216683818080337	0.168662299580172	0.264705336580502	0.436378766045255	10.3081988553165	8.4791297349788	12.1372679756541	31.78	20.87	46.14	0.262671654706322	0.31933367397339	0.375995693240458	0.255982537072682	0.311201618339222	0.366420699605763	0.257729169400333	0.313264099825749	0.368479771627081	0.216683818080337	37.4943103474698	-0.374546360651328	34.0463019533774	0.490550859542162	0.554084089602051	0.449353089692522	0.452472863822201	0.51438501343237	0.412326737586707	0.469314790316962	0.515904481699853	0.4304076139606	0.00539028216579005	0.00526296958135308	0.00716586570701612
223	7.05265052202183	0.33	0.21799466935636	0.169322785709517	0.266666553003202	0.4099431077185	9.16502318358715	7.44828455783514	10.8817618093392	31.21	19.47	49.45	0.234927334371891	0.289075215810835	0.34322309724978	0.229009483248203	0.281793372277003	0.334577261305803	0.227343135292776	0.279897312314584	0.332031853153079	0.21799466935636	37.5100462879604	0.212751981319983	34.456599194538	0.490550859542162	0.554084089602051	0.449353089692522	0.452472863822201	0.51438501343237	0.412326737586707	0.469314790316962	0.515904481699853	0.4304076139606	0.00539028216579005	0.00526296958135308	0.00716586570701612
223	7.05265052202183	0.33	0.219238464696152	0.170465523868122	0.268011405524181	0.383865371848994	9.52642280286132	7.64206376637707	11.4107818393456	33.94	24	50.53	0.22188609969451	0.27659816306006	0.33131022642561	0.216024510738697	0.269291239642941	0.322557968547185	0.218245710168037	0.271828145961479	0.325872149083801	0.219238464696152	40.3729508924103	-0.353002617780278	34.8971436113039	0.490550859542162	0.554084089602051	0.449353089692522	0.452472863822201	0.51438501343237	0.412326737586707	0.469314790316962	0.515904481699853	0.4304076139606	0.00539028216579005	0.00526296958135308	0.00716586570701612
223	7.05265052202183	0.33	0.22013226794027	0.171603194298745	0.268661341581795	0.395288129617913	9.1811683524841	7.40820085921014	10.9541358457581	30.59	19.52	45.43	0.238335440376755	0.295375063939037	0.352414687501319	0.232405405701881	0.288025823857568	0.343646242013254	0.232778192678914	0.288213417788435	0.344148225028705	0.22013226794027	36.5283001116801	-0.206400897958882	33.9729576473585	0.490550859542162	0.554084089602051	0.449353089692522	0.452472863822201	0.51438501343237	0.412326737586707	0.469314790316962	0.515904481699853	0.4304076139606	0.00539028216579005	0.00526296958135308	0.00716586570701612
223	7.05265052202183	0.33	0.22018048081848	0.171306226657546	0.269054734979415	0.354040483207453	8.04846924512413	6.35110543406221	9.74583305618605	34.69	20.95	52.62	0.180500493926082	0.228740128655775	0.276979763385469	0.175677947961709	0.222628733831611	0.269579519701513	0.174576663607472	0.221408627651492	0.268003894240283	0.22018048081848	38.8766433973667	-0.252816442490872	34.4724943843034	0.490550859542162	0.554084089602051	0.449353089692522	0.452472863822201	0.51438501343237	0.412326737586707	0.469314790316962	0.515904481699853	0.4304076139606	0.00539028216579005	0.00526296958135308	0.00716586570701612
223	7.05265052202183	0.33	0.220982787628325	0.171661500583931	0.270304074672719	0.412651787251753	10.5202930476235	8.5606847958881	12.4799012993589	33.28	22.52	46.73	0.253445187277658	0.311460789089148	0.369476390900638	0.246820684394436	0.303319885261011	0.359819086127586	0.249565226165014	0.306579083945363	0.364134691669149	0.220982787628325	39.2072921257201	0.24653266271896	35.2773730692752	0.490550859542162	0.554084089602051	0.449353089692522	0.452472863822201	0.51438501343237	0.412326737586707	0.469314790316962	0.515904481699853	0.4304076139606	0.00539028216579005	0.00526296958135308	0.00716586570701612
223	7.05265052202183	0.33	0.221114915821132	0.171800348966157	0.270429482676107	0.394827965077387	10.334180144368	8.33663334868866	12.3317269400473	35.19	23.42	51.15	0.233614970032277	0.289591623351701	0.345568276671125	0.227327917925832	0.281798126105567	0.336268334285302	0.228909600749554	0.283811915278911	0.338395020889026	0.221114915821132	42.0881479251585	-0.0847632770211167	35.5496417990027	0.490550859542162	0.554084089602051	0.449353089692522	0.452472863822201	0.51438501343237	0.412326737586707	0.469314790316962	0.515904481699853	0.4304076139606	0.00539028216579005	0.00526296958135308	0.00716586570701612
223	7.05265052202183	0.33	0.221786700105955	0.172991781951703	0.270581618260207	0.466222143858055	10.421234312447	8.68027568619727	12.1621929386967	31.03	19.75	49.09	0.275356531763532	0.330583387061481	0.385810242359429	0.268444679824772	0.322285260228793	0.376125840632815	0.266886724669916	0.320782763464972	0.374592710487058	0.221786700105955	38.2645059461802	0.730100192052459	35.117283246312	0.490550859542162	0.554084089602051	0.449353089692522	0.452472863822201	0.51438501343237	0.412326737586707	0.469314790316962	0.515904481699853	0.4304076139606	0.00539028216579005	0.00526296958135308	0.00716586570701612
223	7.05265052202183	0.33	0.223245081463465	0.173152140256153	0.273338022670777	0.367772464080544	8.86906872756775	7.05350883322714	10.6846286219084	34.39	21.02	50.91	0.202187859088578	0.254230633367754	0.30627340764693	0.196810054532974	0.247468592044094	0.298127129555215	0.196457902350211	0.246818712212512	0.297850137454679	0.223245081463465	39.6777530641284	0.285683572559258	35.1476397441984	0.490550859542162	0.554084089602051	0.449353089692522	0.452472863822201	0.51438501343237	0.412326737586707	0.469314790316962	0.515904481699853	0.4304076139606	0.00539028216579005	0.00526296958135308	0.00716586570701612
223	7.05265052202183	0.33	0.22583382012671	0.17566961356948	0.275998026683939	0.37410982374676	9.15062100803783	7.30269090026799	10.9985511158077	34.78	20.77	48.89	0.20700851469189	0.259391570758225	0.311774626824561	0.201470303480248	0.252451927200487	0.303433550920726	0.201674829759995	0.25265143224499	0.303783579000892	0.22583382012671	39.3989667382552	0.374560049197626	35.2859567748251	0.490550859542162	0.554084089602051	0.449353089692522	0.452472863822201	0.51438501343237	0.412326737586707	0.469314790316962	0.515904481699853	0.4304076139606	0.00539028216579005	0.00526296958135308	0.00716586570701612
223	7.05265052202183	0.33	0.226318594512479	0.175868976582972	0.276768212441986	0.413344196300545	9.55839173172901	7.78049696970753	11.3362864937505	30.53	18.97	48.53	0.250774937873191	0.308078661559079	0.365382385244967	0.244542695490778	0.300422310777102	0.356301926063426	0.242853053128803	0.29753023919682	0.353355273836487	0.226318594512479	36.8611553036958	0.907278698496916	34.8808945258165	0.490550859542162	0.554084089602051	0.449353089692522	0.452472863822201	0.51438501343237	0.412326737586707	0.469314790316962	0.515904481699853	0.4304076139606	0.00539028216579005	0.00526296958135308	0.00716586570701612
223	7.05265052202183	0.33	0.229974747424795	0.178819438350158	0.281130056499431	0.420201405338731	10.2314179202003	8.35499333288494	12.1078425075156	33.99	20.31	45.93	0.242233371830682	0.29663588738774	0.351038402944799	0.235829267493074	0.28879350316647	0.341757738839866	0.236933428955699	0.290093802333172	0.342879232955104	0.229974747424795	37.8738346721201	0.883403412985116	35.4136886602597	0.490550859542162	0.554084089602051	0.449353089692522	0.452472863822201	0.51438501343237	0.412326737586707	0.469314790316962	0.515904481699853	0.4304076139606	0.00539028216579005	0.00526296958135308	0.00716586570701612
223	7.05265052202183	0.33	0.230280002045806	0.178580217568378	0.281979786523233	0.387120557379855	8.83156306676016	7.09661113774752	10.5665149957728	33.49	21.56	48.56	0.208776240436615	0.259817044849702	0.31085784926279	0.203300227295015	0.253002277283081	0.302704327271147	0.204100747421369	0.254076628597911	0.303945282983084	0.230280002045806	37.1974592487332	0.383901199049625	34.8524825893818	0.490550859542162	0.554084089602051	0.449353089692522	0.452472863822201	0.51438501343237	0.412326737586707	0.469314790316962	0.515904481699853	0.4304076139606	0.00539028216579005	0.00526296958135308	0.00716586570701612
223	7.05265052202183	0.33	0.242466026969812	0.187924251149749	0.297007802789875	0.416640624227342	10.116644132647	8.24764448549647	11.9856437797976	34.8	20.47	48.75	0.233672854045639	0.286625485858027	0.339578117670414	0.227419585273933	0.278955163144628	0.330490741015322	0.227189667310264	0.278692220606764	0.329977157393296	0.242466026969812	38.0493597256385	-0.465618124731723	34.0856784590969	0.490550859542162	0.554084089602051	0.449353089692522	0.452472863822201	0.51438501343237	0.412326737586707	0.469314790316962	0.515904481699853	0.4304076139606	0.00539028216579005	0.00526296958135308	0.00716586570701612
223	7.05265052202183	0.33	0.246055599118702	0.191321156311346	0.300790041926058	0.35232421497299	9.59375718107115	7.56288884980695	11.6246255123354	32.56	22.4	43.54	0.228748596153123	0.290174631755957	0.351600667358791	0.222841315111368	0.28268106401479	0.342520812918213	0.226944609693981	0.287300202644987	0.348067487454659	0.246055599118702	36.9180101441471	0.472577295528922	35.0444623557553	0.490550859542162	0.554084089602051	0.449353089692522	0.452472863822201	0.51438501343237	0.412326737586707	0.469314790316962	0.515904481699853	0.4304076139606	0.00539028216579005	0.00526296958135308	0.00716586570701612
223	7.05265052202183	0.33	0.247302395144991	0.192795137841993	0.30180965244799	0.410288973449303	10.1013926217468	8.21061081579807	11.9921744276956	29.75	20.61	46.91	0.271406369031654	0.333907227505699	0.396408085979744	0.264771097373047	0.325743951267277	0.386716805161507	0.265762701847291	0.327025906751486	0.388080006759968	0.247302395144991	36.1414254031163	-0.374666780930769	33.6419294384218	0.490550859542162	0.554084089602051	0.449353089692522	0.452472863822201	0.51438501343237	0.412326737586707	0.469314790316962	0.515904481699853	0.4304076139606	0.00539028216579005	0.00526296958135308	0.00716586570701612
223	7.05265052202183	0.33	0.248500507802662	0.193691808874351	0.303309206730974	0.434485542225534	10.36634737021	8.51986395750517	12.2128307829149	29.11	20.14	45.84	0.287722571322	0.35007978242968	0.41243699353736	0.280789361002172	0.341643959167179	0.402498557332187	0.28194636504503	0.342994674768273	0.404001754010889	0.248500507802662	36.0952332403232	1.09268839907996	34.9728116383994	0.490550859542162	0.554084089602051	0.449353089692522	0.452472863822201	0.51438501343237	0.412326737586707	0.469314790316962	0.515904481699853	0.4304076139606	0.00539028216579005	0.00526296958135308	0.00716586570701612
223	7.05265052202183	0.33	0.250274962448048	0.195010930857707	0.30553899403839	0.468264510822848	10.8981472194968	9.08496966933766	12.711324769656	33.81	21.2	51.18	0.264781427796769	0.317626484858494	0.37047154192022	0.257800936265293	0.309252827362285	0.360704718459278	0.257450027961247	0.308661576869068	0.359801219707627	0.250274962448048	38.4563996395921	-0.49556850806212	34.0302662660407	0.490550859542162	0.554084089602051	0.449353089692522	0.452472863822201	0.51438501343237	0.412326737586707	0.469314790316962	0.515904481699853	0.4304076139606	0.00539028216579005	0.00526296958135308	0.00716586570701612
223	7.05265052202183	0.34	0.125758341462245	0.0984784859419178	0.153038196982573	0.485858806253886	9.5134964125362	7.98553712830822	11.0414556967642	33.84	22.94	52.4	0.232546728318304	0.277042411807296	0.321538095296287	0.226413315917046	0.269735427200196	0.313057538483346	0.227274309750118	0.270666377843402	0.314144864608445	0.125758341462245	45.2948476884071	0.210125671666447	35.8096823473086	0.490550859542162	0.554084089602051	0.449353089692522	0.452472863822201	0.51438501343237	0.412326737586707	0.469314790316962	0.515904481699853	0.4304076139606	0.00539028216579005	0.00526296958135308	0.00716586570701612
223	7.05265052202183	0.34	0.136579419110552	0.106960680918123	0.166198157302982	0.413437272610669	8.04489124940158	6.54880008855799	9.54098241024518	31.45	20.69	48.81	0.204966384932254	0.251791512073176	0.298616639214099	0.199778870337302	0.245418895684414	0.291058921031526	0.199880070519772	0.24540082679898	0.291274430107763	0.136579419110552	41.7266810306045	-0.464618182131524	34.4171124418025	0.490550859542162	0.554084089602051	0.449353089692522	0.452472863822201	0.51438501343237	0.412326737586707	0.469314790316962	0.515904481699853	0.4304076139606	0.00539028216579005	0.00526296958135308	0.00716586570701612
223	7.05265052202183	0.34	0.138149540005904	0.108185281386918	0.168113798624889	0.414022331210435	8.99111128748439	7.32106893766312	10.6611536373057	31.76	22.7	53.67	0.22699144491964	0.278771496342558	0.330551547765476	0.221213908624003	0.271676019951902	0.322138131279801	0.220966926056122	0.271672413581221	0.321876693049013	0.138149540005904	45.2415899677988	-0.354144584135292	35.0293890476418	0.490550859542162	0.554084089602051	0.449353089692522	0.452472863822201	0.51438501343237	0.412326737586707	0.469314790316962	0.515904481699853	0.4304076139606	0.00539028216579005	0.00526296958135308	0.00716586570701612
223	7.05265052202183	0.34	0.150776706783121	0.117636971934014	0.183916441632228	0.457977273598045	9.40259073282428	7.80553607769786	10.9996453879507	33.93	22.9	54.33	0.226740876539456	0.273133279159878	0.319525681780299	0.220752578473778	0.265919743108381	0.311086907742983	0.220632404272147	0.265836815800051	0.311116472351067	0.150776706783121	43.0783815447004	-0.736897989340403	34.5920555438403	0.490550859542162	0.554084089602051	0.449353089692522	0.452472863822201	0.51438501343237	0.412326737586707	0.469314790316962	0.515904481699853	0.4304076139606	0.00539028216579005	0.00526296958135308	0.00716586570701612
223	7.05265052202183	0.34	0.153482946676064	0.119805252468183	0.187160640883945	0.467123551853369	8.97660339681622	7.47969618787791	10.4735106057545	31.28	18.3	52.54	0.235413503857427	0.282526670242008	0.329639836626589	0.22947562493651	0.27540044709704	0.32132526925757	0.224787786483581	0.269897828262782	0.314910258998234	0.153482946676064	40.2654279785217	0.420496070468883	34.8800902683429	0.490550859542162	0.554084089602051	0.449353089692522	0.452472863822201	0.51438501343237	0.412326737586707	0.469314790316962	0.515904481699853	0.4304076139606	0.00539028216579005	0.00526296958135308	0.00716586570701612
223	7.05265052202183	0.34	0.153622100481254	0.120468532093701	0.186775668868807	0.479060079629437	10.9690841214197	9.18319432029011	12.7549739225492	32.96	21.5	49.67	0.274504968877448	0.327888966556169	0.381272964234891	0.267368481773777	0.319364620381916	0.371360758990055	0.267977067333087	0.320168584686372	0.372020129116213	0.153622100481254	42.4781337264973	-1.05807281025403	34.2593023885035	0.490550859542162	0.554084089602051	0.449353089692522	0.452472863822201	0.51438501343237	0.412326737586707	0.469314790316962	0.515904481699853	0.4304076139606	0.00539028216579005	0.00526296958135308	0.00716586570701612
223	7.05265052202183	0.34	0.154750141947458	0.1212203983207	0.188279885574217	0.386806915021495	8.34331447538479	6.7031946268877	9.98343432388187	31.33	19.75	55.76	0.210641257708709	0.262180400894955	0.313719544081202	0.205323088680661	0.255560996401422	0.305798904122182	0.201608351151559	0.25087550641697	0.300184864347238	0.154750141947458	42.4760891853724	0.404891700788463	35.2727817921561	0.490550859542162	0.554084089602051	0.449353089692522	0.452472863822201	0.51438501343237	0.412326737586707	0.469314790316962	0.515904481699853	0.4304076139606	0.00539028216579005	0.00526296958135308	0.00716586570701612
223	7.05265052202183	0.34	0.154930768013562	0.121426969661512	0.188434566365611	0.463578486499296	9.2620590724585	7.70650731787799	10.817610827039	31.61	20.88	51.06	0.240012548147268	0.288458870844671	0.336905193542075	0.23391992038831	0.281136451507048	0.328352982625787	0.233153562322902	0.280074502412465	0.327499389452858	0.154930768013562	41.5055172085435	0.721797841930752	35.6296626014898	0.490550859542162	0.554084089602051	0.449353089692522	0.452472863822201	0.51438501343237	0.412326737586707	0.469314790316962	0.515904481699853	0.4304076139606	0.00539028216579005	0.00526296958135308	0.00716586570701612
223	7.05265052202183	0.34	0.158813940987137	0.124125396098242	0.193502485876032	0.447630524829591	9.28607450402476	7.67553043236598	10.8966185756835	31.62	20.34	47.69	0.23899094852223	0.28913803069645	0.339285112870671	0.232923386595968	0.281797322115912	0.330671257635856	0.233132262200732	0.282218618538611	0.331208657639083	0.158813940987137	40.4808588040706	0.795425805763406	35.4889007785472	0.490550859542162	0.554084089602051	0.449353089692522	0.452472863822201	0.51438501343237	0.412326737586707	0.469314790316962	0.515904481699853	0.4304076139606	0.00539028216579005	0.00526296958135308	0.00716586570701612
223	7.05265052202183	0.34	0.160045999398087	0.124883895528139	0.195208103268034	0.435098835734104	9.34569632511619	7.68309010476522	11.0083025454672	33.13	20.68	51.23	0.228450821845155	0.277887149190643	0.32732347653613	0.222493985020038	0.27064126410187	0.318788543183702	0.221628344067115	0.268954162944815	0.317582640034861	0.160045999398087	41.3731851073868	-0.24407553304936	34.6283869499133	0.490550859542162	0.554084089602051	0.449353089692522	0.452472863822201	0.51438501343237	0.412326737586707	0.469314790316962	0.515904481699853	0.4304076139606	0.00539028216579005	0.00526296958135308	0.00716586570701612
223	7.05265052202183	0.34	0.160686315026784	0.125884786771367	0.195487843282202	0.427128431138078	8.65442133311842	7.08957069806142	10.2192719681754	34.36	21.45	48.06	0.203378866685179	0.248269814563942	0.293160762442704	0.197971590362017	0.241669013251947	0.285366436141877	0.198793143742997	0.242695601847098	0.286666698798334	0.160686315026784	40.9757763704446	-0.716095885456193	34.3153523013144	0.490550859542162	0.554084089602051	0.449353089692522	0.452472863822201	0.51438501343237	0.412326737586707	0.469314790316962	0.515904481699853	0.4304076139606	0.00539028216579005	0.00526296958135308	0.00716586570701612
223	7.05265052202183	0.34	0.163414242823569	0.127860538343134	0.198967947304004	0.444739610940703	8.90697071175597	7.35311414889059	10.4608272746213	29.32	17.23	48.37	0.246606915662429	0.298719771058244	0.350832626454059	0.240636265351008	0.291487405780468	0.342338546209927	0.236064185376356	0.286191551991272	0.336129660246163	0.163414242823569	39.6395044255417	0.403334931346953	34.4732149576666	0.490550859542162	0.554084089602051	0.449353089692522	0.452472863822201	0.51438501343237	0.412326737586707	0.469314790316962	0.515904481699853	0.4304076139606	0.00539028216579005	0.00526296958135308	0.00716586570701612
223	7.05265052202183	0.34	0.166195947468571	0.130404001828494	0.201987893108647	0.492123130947399	10.2227887700521	8.60136260729685	11.8442149328074	32.01	20.7	48.86	0.26462670834164	0.314510975272201	0.364395242202762	0.257860207135717	0.306468934063315	0.355077660990913	0.257849189684564	0.306324332876889	0.355283199438686	0.166195947468571	41.0803721872025	1.00874013178077	35.8562686947184	0.490550859542162	0.554084089602051	0.449353089692522	0.452472863822201	0.51438501343237	0.412326737586707	0.469314790316962	0.515904481699853	0.4304076139606	0.00539028216579005	0.00526296958135308	0.00716586570701612
223	7.05265052202183	0.34	0.168344279240007	0.131415767112119	0.205272791367895	0.429797858503665	9.0845211457985	7.4508305838232	10.7182117077738	30.8	22.12	51.5	0.238064513392794	0.290263223898366	0.342461934403938	0.232115498662264	0.283009811073022	0.33390412348378	0.232302861806979	0.283405317984169	0.333631892668723	0.168344279240007	42.0643190921402	-0.705168577943822	34.3311497850858	0.490550859542162	0.554084089602051	0.449353089692522	0.452472863822201	0.51438501343237	0.412326737586707	0.469314790316962	0.515904481699853	0.4304076139606	0.00539028216579005	0.00526296958135308	0.00716586570701612
223	7.05265052202183	0.34	0.168914259672306	0.131886336158707	0.205942183185905	0.410448511899007	8.82166052290734	7.17096364481454	10.4723574010001	37.41	23.75	53.63	0.189164990734677	0.232709216464503	0.27625344219433	0.18392230077993	0.226259702382659	0.268597103985387	0.184638079339551	0.227238854436395	0.269918227696519	0.168914259672306	44.2921045400389	-0.00137950621738346	35.8337470517371	0.490550859542162	0.554084089602051	0.449353089692522	0.452472863822201	0.51438501343237	0.412326737586707	0.469314790316962	0.515904481699853	0.4304076139606	0.00539028216579005	0.00526296958135308	0.00716586570701612
223	7.05265052202183	0.34	0.169593246257072	0.132448040536043	0.206738451978102	0.420505033272195	9.37216641805126	7.65439770646556	11.089935129637	35.34	20.97	52.12	0.213573736458714	0.26150308324394	0.309432430029166	0.207813444221959	0.254450089719201	0.301086735216444	0.206812254236707	0.253335803966148	0.299830733379784	0.169593246257072	41.7867686126911	0.456896048507122	35.6644282089554	0.490550859542162	0.554084089602051	0.449353089692522	0.452472863822201	0.51438501343237	0.412326737586707	0.469314790316962	0.515904481699853	0.4304076139606	0.00539028216579005	0.00526296958135308	0.00716586570701612
223	7.05265052202183	0.34	0.170810233029632	0.133418647841861	0.208201818217403	0.484088213025902	10.5037710410732	8.81077407790377	12.1967680042427	30.98	20.18	47.94	0.279874123488072	0.333652149907261	0.38743017632645	0.272854755885806	0.325284005463263	0.377713255040721	0.272643996848197	0.325060791138634	0.377180609365528	0.170810233029632	41.0421784338695	-0.392092562920823	34.3948933219071	0.490550859542162	0.554084089602051	0.449353089692522	0.452472863822201	0.51438501343237	0.412326737586707	0.469314790316962	0.515904481699853	0.4304076139606	0.00539028216579005	0.00526296958135308	0.00716586570701612
223	7.05265052202183	0.34	0.171485402821542	0.133841102898123	0.209129702744961	0.384292829709707	8.56698672467906	6.87393775254369	10.2600356968144	35.24	22.79	55.14	0.192347259699255	0.23972233670026	0.287097413701266	0.187166988708572	0.233266166393657	0.279365344078741	0.186750641615323	0.232484531592587	0.278893402818875	0.171485402821542	42.7910157405377	-0.655406770569665	34.9305147899406	0.490550859542162	0.554084089602051	0.449353089692522	0.452472863822201	0.51438501343237	0.412326737586707	0.469314790316962	0.515904481699853	0.4304076139606	0.00539028216579005	0.00526296958135308	0.00716586570701612
223	7.05265052202183	0.34	0.172416168378003	0.135126951441997	0.209705385314008	0.424154405240711	9.24045293244332	7.55944503327832	10.9214608316083	33.38	20.82	53.63	0.223130842012943	0.272748863748651	0.322366885484359	0.217288985071142	0.265607942176876	0.313926899282611	0.215300404638129	0.263291743784629	0.311004361807603	0.172416168378003	42.7862113937762	-0.500776717672673	34.8251905491682	0.490550859542162	0.554084089602051	0.449353089692522	0.452472863822201	0.51438501343237	0.412326737586707	0.469314790316962	0.515904481699853	0.4304076139606	0.00539028216579005	0.00526296958135308	0.00716586570701612
223	7.05265052202183	0.34	0.173602446617133	0.135632411989838	0.211572481244428	0.450635244243063	8.57481661616319	7.09663389321224	10.0529993391141	33.47	18.21	53.39	0.208919587235444	0.252436179606491	0.295952771977538	0.203441869349157	0.245817488681078	0.288193108012998	0.198920179836661	0.240301115232064	0.281788373623485	0.173602446617133	41.3342610491797	0.504033424674449	34.9617596681921	0.490550859542162	0.554084089602051	0.449353089692522	0.452472863822201	0.51438501343237	0.412326737586707	0.469314790316962	0.515904481699853	0.4304076139606	0.00539028216579005	0.00526296958135308	0.00716586570701612
223	7.05265052202183	0.34	0.174202344179175	0.136349426906597	0.212055261451753	0.55100417676625	11.0921853379792	9.52887109694217	12.6554995790162	32.19	20.99	52.77	0.291500194694624	0.339323950624895	0.387147706555166	0.284021642893051	0.330618461611685	0.377215280330318	0.281992679291451	0.328575108289129	0.375277039358085	0.174202344179175	39.5275420670146	0.953526528030224	35.3003906950564	0.490550859542162	0.554084089602051	0.449353089692522	0.452472863822201	0.51438501343237	0.412326737586707	0.469314790316962	0.515904481699853	0.4304076139606	0.00539028216579005	0.00526296958135308	0.00716586570701612
223	7.05265052202183	0.34	0.175030603836872	0.13696232738163	0.213098880292114	0.437490556522332	9.60119740649429	7.90142244292319	11.3009723700654	34.13	22.79	57.29	0.228169012615684	0.277253336091419	0.326337659567154	0.222123826819127	0.26990769388447	0.317691560949812	0.22069902814653	0.268332812361299	0.3157277878222	0.175030603836872	44.12757126649	0.873310655414814	36.628657888932	0.490550859542162	0.554084089602051	0.449353089692522	0.452472863822201	0.51438501343237	0.412326737586707	0.469314790316962	0.515904481699853	0.4304076139606	0.00539028216579005	0.00526296958135308	0.00716586570701612
223	7.05265052202183	0.34	0.175099884158474	0.137182298026769	0.21301747029018	0.43465603030137	9.54894704774695	7.84865127936689	11.249242816127	34.78	22.8	52.69	0.222480571239692	0.270677740455259	0.318874909670827	0.216528369243135	0.263436080753543	0.310343792263951	0.217076800179834	0.263760641794008	0.31086162401736	0.175099884158474	43.5369719346581	-0.298273407397865	35.3229344407826	0.490550859542162	0.554084089602051	0.449353089692522	0.452472863822201	0.51438501343237	0.412326737586707	0.469314790316962	0.515904481699853	0.4304076139606	0.00539028216579005	0.00526296958135308	0.00716586570701612
223	7.05265052202183	0.34	0.177405092490373	0.139177035057678	0.215633149923068	0.47198185751632	10.2003439529263	8.5158787350694	11.8848091707832	35.07	20.08	45.73	0.239446601962269	0.286809826015527	0.334173050068785	0.233013724148481	0.279104506535393	0.325195288922305	0.233641655154673	0.279747171880373	0.326021752846601	0.177405092490373	39.8793339689479	-0.429620227172039	34.1827399785788	0.490550859542162	0.554084089602051	0.449353089692522	0.452472863822201	0.51438501343237	0.412326737586707	0.469314790316962	0.515904481699853	0.4304076139606	0.00539028216579005	0.00526296958135308	0.00716586570701612
223	7.05265052202183	0.34	0.177818357835958	0.139546757652501	0.216089958019414	0.469821118313915	9.66793666191648	8.064454240255	11.271419083578	30.63	19.42	48.8	0.259117791904615	0.310639049522372	0.362160307140129	0.252665465002333	0.302903784871497	0.353142104740661	0.251447246133474	0.300374372286093	0.351238407783773	0.177818357835958	39.1147059580378	-0.14623232675126	34.2781642025329	0.490550859542162	0.554084089602051	0.449353089692522	0.452472863822201	0.51438501343237	0.412326737586707	0.469314790316962	0.515904481699853	0.4304076139606	0.00539028216579005	0.00526296958135308	0.00716586570701612
223	7.05265052202183	0.34	0.177830821667868	0.139047786106588	0.216613857229148	0.495933181633746	10.6969505409643	9.01319933119986	12.3807017507287	31.87	21.63	49.82	0.278433060022111	0.330446999182185	0.382460938342258	0.271330715570093	0.322017869354206	0.37270502313832	0.27234131173438	0.32284698702527	0.37373810394776	0.177830821667868	41.9102477544244	-0.528085079821174	34.5618565973673	0.490550859542162	0.554084089602051	0.449353089692522	0.452472863822201	0.51438501343237	0.412326737586707	0.469314790316962	0.515904481699853	0.4304076139606	0.00539028216579005	0.00526296958135308	0.00716586570701612
223	7.05265052202183	0.34	0.180454666370662	0.141465415868703	0.21944391687262	0.403473671353275	9.39285801598391	7.60969754832223	11.1760184836456	31.79	20.12	47.44	0.23568217766992	0.29090896421232	0.34613575075472	0.229679521406795	0.28349972125092	0.337319921095045	0.229749078446366	0.283478274245488	0.337372048017923	0.180454666370662	39.8561864442982	-0.888676566511503	33.6008511491181	0.490550859542162	0.554084089602051	0.449353089692522	0.452472863822201	0.51438501343237	0.412326737586707	0.469314790316962	0.515904481699853	0.4304076139606	0.00539028216579005	0.00526296958135308	0.00716586570701612
223	7.05265052202183	0.34	0.180850466084414	0.141174705154374	0.220526227014453	0.417559607070311	8.40641284150693	6.85630226662067	9.9565234163932	32.43	18.51	50.6	0.208250333168006	0.255332715349272	0.302415097530538	0.202885391866088	0.248754838572464	0.294624285278841	0.199928893205773	0.245236635371563	0.290308465169701	0.180850466084414	38.9426598814204	-0.946359630788215	33.2996675251237	0.490550859542162	0.554084089602051	0.449353089692522	0.452472863822201	0.51438501343237	0.412326737586707	0.469314790316962	0.515904481699853	0.4304076139606	0.00539028216579005	0.00526296958135308	0.00716586570701612
223	7.05265052202183	0.34	0.181047506495078	0.141239097138806	0.220855915851351	0.448878175791293	9.56013059901437	7.90623212720189	11.2140290708268	30.14	19.73	45.8	0.258059739536115	0.312043053204159	0.366026366872203	0.251698177822343	0.304350721405791	0.357003264989239	0.252191897449187	0.304984075099836	0.357908835062284	0.181047506495078	37.8572427594433	-0.973308238249615	33.1369269268707	0.490550859542162	0.554084089602051	0.449353089692522	0.452472863822201	0.51438501343237	0.412326737586707	0.469314790316962	0.515904481699853	0.4304076139606	0.00539028216579005	0.00526296958135308	0.00716586570701612
223	7.05265052202183	0.34	0.181465351729144	0.141784068557186	0.221146634901101	0.431537384939567	8.70816272245634	7.14769877657546	10.2686266683372	29.72	22.02	44.29	0.236524617213392	0.288161955189127	0.339799293164862	0.230746238257519	0.281122058042836	0.331497877828152	0.233920603030144	0.285757497920316	0.336001023936512	0.181465351729144	37.2168077248274	0.123259448651333	34.2176283377113	0.490550859542162	0.554084089602051	0.449353089692522	0.452472863822201	0.51438501343237	0.412326737586707	0.469314790316962	0.515904481699853	0.4304076139606	0.00539028216579005	0.00526296958135308	0.00716586570701612
223	7.05265052202183	0.34	0.181762691455797	0.142108671201438	0.221416711710157	0.412109787822272	8.40798362251955	6.84008142515813	9.97588581988097	30.83	20.42	48.53	0.218323119658278	0.268367743072845	0.318412366487412	0.212863871812126	0.261657111484032	0.310450351155938	0.212637285097379	0.261375905382522	0.310059992145625	0.181762691455797	39.1756943875698	0.447674292633676	34.9414476191495	0.490550859542162	0.554084089602051	0.449353089692522	0.452472863822201	0.51438501343237	0.412326737586707	0.469314790316962	0.515904481699853	0.4304076139606	0.00539028216579005	0.00526296958135308	0.00716586570701612
223	7.05265052202183	0.34	0.181861853950955	0.142684766635919	0.221038941265991	0.418930675363777	9.44226040296995	7.70604210637394	11.178478699566	29.78	20.2	43.03	0.254556833605665	0.311910041118525	0.369263248631385	0.248330728836695	0.304281156963303	0.360231585089912	0.250695525506189	0.307355883042855	0.363427047551278	0.181861853950955	37.5437704475868	0.895104081167903	35.0669274692417	0.490550859542162	0.554084089602051	0.449353089692522	0.452472863822201	0.51438501343237	0.412326737586707	0.469314790316962	0.515904481699853	0.4304076139606	0.00539028216579005	0.00526296958135308	0.00716586570701612
223	7.05265052202183	0.34	0.182770225439878	0.14283230039177	0.222708150487987	0.411643772058543	9.64431045727928	7.84412998374754	11.444490930811	32.43	21.64	47.41	0.238217552900144	0.292887043088587	0.34755653327703	0.23208005203346	0.285341022827225	0.338601993620989	0.233554990010156	0.287153664552156	0.341077594617887	0.182770225439878	39.6638013967639	0.0863857780306838	34.8400355079483	0.490550859542162	0.554084089602051	0.449353089692522	0.452472863822201	0.51438501343237	0.412326737586707	0.469314790316962	0.515904481699853	0.4304076139606	0.00539028216579005	0.00526296958135308	0.00716586570701612
223	7.05265052202183	0.34	0.183063987618762	0.143109972781317	0.223018002456208	0.415345758238688	8.97453538739667	7.31211024469126	10.6369605301021	29.25	20.88	49.58	0.245777471689366	0.301655547207116	0.357533622724866	0.239835903129484	0.294363149320197	0.34889039551091	0.239913405774177	0.293865900449272	0.348791207215528	0.183063987618762	39.3269194230442	-0.23768159381916	34.3000917610472	0.490550859542162	0.554084089602051	0.449353089692522	0.452472863822201	0.51438501343237	0.412326737586707	0.469314790316962	0.515904481699853	0.4304076139606	0.00539028216579005	0.00526296958135308	0.00716586570701612
223	7.05265052202183	0.34	0.183960284239896	0.144078233662416	0.223842334817375	0.476463865113555	10.3242695454088	8.63459468485864	12.0139444059589	32.01	20.38	48.08	0.265593774082402	0.317566928534297	0.369540082986191	0.258801711400015	0.309445749896319	0.360089788392622	0.25869946445231	0.309236862319289	0.359978647302877	0.183960284239896	39.1047792222372	0.650674899518422	35.0190906019006	0.490550859542162	0.554084089602051	0.449353089692522	0.452472863822201	0.51438501343237	0.412326737586707	0.469314790316962	0.515904481699853	0.4304076139606	0.00539028216579005	0.00526296958135308	0.00716586570701612
223	7.05265052202183	0.34	0.184110038061399	0.144245173469065	0.223974902653732	0.471439431803852	10.1090377311508	8.43783280528003	11.7802426570216	32.2	21.38	49.2	0.258032231096527	0.309138332105319	0.360244433114111	0.251410939549765	0.30120562146506	0.351000303380356	0.25213834767924	0.302149557882776	0.351967114931086	0.184110038061399	40.7812974107638	0.229379658388664	35.0954178323871	0.490550859542162	0.554084089602051	0.449353089692522	0.452472863822201	0.51438501343237	0.412326737586707	0.469314790316962	0.515904481699853	0.4304076139606	0.00539028216579005	0.00526296958135308	0.00716586570701612
223	7.05265052202183	0.34	0.184253546836378	0.144476510733844	0.224030582938913	0.440662340529121	9.41788527168483	7.76126519956792	11.0745053438017	34.14	20.2	47.08	0.224058677525683	0.271883367569991	0.3197080576143	0.218121502488367	0.264678919338734	0.311236336189101	0.218494322183539	0.265030003529705	0.311742590605272	0.184253546836378	41.4023001789021	-0.0562365065193667	34.9514964419608	0.490550859542162	0.554084089602051	0.449353089692522	0.452472863822201	0.51438501343237	0.412326737586707	0.469314790316962	0.515904481699853	0.4304076139606	0.00539028216579005	0.00526296958135308	0.00716586570701612
223	7.05265052202183	0.34	0.184412385033619	0.144180533370666	0.224644236696572	0.500027604342017	9.63760705043655	8.13297364470514	11.142240456168	30.51	19.37	45.92	0.262319015810665	0.310849107188039	0.359379198565412	0.255802779227257	0.303127340171192	0.350451901115127	0.255828388069454	0.303169150246582	0.35011178782097	0.184412385033619	37.0578683268897	-0.443697925978798	33.4355093636488	0.490550859542162	0.554084089602051	0.449353089692522	0.452472863822201	0.51438501343237	0.412326737586707	0.469314790316962	0.515904481699853	0.4304076139606	0.00539028216579005	0.00526296958135308	0.00716586570701612
223	7.05265052202183	0.34	0.185605741076452	0.145463564560549	0.225747917592355	0.418250207178718	8.54191139872546	6.96904961572116	10.1147731817297	28.08	18.71	52.77	0.243827837170693	0.298857935658332	0.353888034145971	0.238097954389209	0.291834861675029	0.345571768960849	0.233960612508437	0.286396282864471	0.339138670043887	0.185605741076452	38.7049020996091	0.271754153189003	34.4915805628139	0.490550859542162	0.554084089602051	0.449353089692522	0.452472863822201	0.51438501343237	0.412326737586707	0.469314790316962	0.515904481699853	0.4304076139606	0.00539028216579005	0.00526296958135308	0.00716586570701612
223	7.05265052202183	0.34	0.185639362253447	0.145314350540388	0.225964373966506	0.465828544907879	9.56569968972922	7.96640132442056	11.1649980550379	32.6	20.21	50.56	0.24068299135533	0.289001410043604	0.337319828731878	0.23446351440091	0.281533339286134	0.328603164171359	0.232981385190403	0.279837194760465	0.326586153973867	0.185639362253447	40.3955566369804	-0.0183112040904328	34.7576210057515	0.490550859542162	0.554084089602051	0.449353089692522	0.452472863822201	0.51438501343237	0.412326737586707	0.469314790316962	0.515904481699853	0.4304076139606	0.00539028216579005	0.00526296958135308	0.00716586570701612
223	7.05265052202183	0.34	0.185653578647467	0.145216052004093	0.226091105290841	0.441380648423421	10.0208752799122	8.26075453143705	11.7809960283873	31.32	22.92	53.89	0.25960592397713	0.314920214152475	0.370234504327819	0.253051824841006	0.306969631700795	0.360887438560583	0.253326016885225	0.307693220527445	0.361340901388116	0.185653578647467	42.1733895560425	-0.258207958464977	34.9455847626521	0.490550859542162	0.554084089602051	0.449353089692522	0.452472863822201	0.51438501343237	0.412326737586707	0.469314790316962	0.515904481699853	0.4304076139606	0.00539028216579005	0.00526296958135308	0.00716586570701612
223	7.05265052202183	0.34	0.185897323019811	0.145743152065428	0.226051493974194	0.465623551515291	9.28756853049019	7.73413141269764	10.8410056482827	32.13	21.61	50.64	0.237027537004981	0.284635646341988	0.332243755678994	0.230952965922483	0.277340968735475	0.323728971548466	0.231260433540324	0.277679343087185	0.323983055214029	0.185897323019811	40.2791220687503	-0.535192063663781	34.3515512071543	0.490550859542162	0.554084089602051	0.449353089692522	0.452472863822201	0.51438501343237	0.412326737586707	0.469314790316962	0.515904481699853	0.4304076139606	0.00539028216579005	0.00526296958135308	0.00716586570701612
223	7.05265052202183	0.34	0.186368726498872	0.146070271552789	0.226667181444955	0.500999193872462	11.2046757657721	9.45878581460176	12.9505657169425	28.16	19.23	45.57	0.330110981744569	0.391042422322187	0.451973862899806	0.322339316071125	0.381836273061836	0.441333230052546	0.322584609073835	0.3827845701575	0.441297465916237	0.186368726498872	37.2039447763514	-0.477382136023995	33.3390864899313	0.490550859542162	0.554084089602051	0.449353089692522	0.452472863822201	0.51438501343237	0.412326737586707	0.469314790316962	0.515904481699853	0.4304076139606	0.00539028216579005	0.00526296958135308	0.00716586570701612
223	7.05265052202183	0.34	0.187328999241163	0.146180805280586	0.22847719320174	0.419961625746181	9.19498366051282	7.50780923937635	10.8821580816493	32.71	21.7	52.8	0.226108114483706	0.276919718109372	0.327731321735038	0.220254654946207	0.269750853918938	0.319247052891669	0.219288222007381	0.269094946358882	0.318448558249284	0.187328999241163	40.6781867012274	0.38192620297078	35.4617733947817	0.490550859542162	0.554084089602051	0.449353089692522	0.452472863822201	0.51438501343237	0.412326737586707	0.469314790316962	0.515904481699853	0.4304076139606	0.00539028216579005	0.00526296958135308	0.00716586570701612
223	7.05265052202183	0.34	0.188102732109998	0.146873861325683	0.229331602894313	0.435806622646871	8.73251844973852	7.18123180860735	10.2838050908697	30.97	20.11	50.53	0.228179650772935	0.277470921888534	0.326762193004133	0.222457861068084	0.270513113605107	0.318568366142131	0.221186033791612	0.268863163272865	0.316756164748859	0.188102732109998	39.5940559361252	0.507703744173497	35.2030560009246	0.490550859542162	0.554084089602051	0.449353089692522	0.452472863822201	0.51438501343237	0.412326737586707	0.469314790316962	0.515904481699853	0.4304076139606	0.00539028216579005	0.00526296958135308	0.00716586570701612
223	7.05265052202183	0.34	0.188696300869921	0.147224595928072	0.230168005811771	0.438015941881374	9.50051319085171	7.82035734933767	11.1806690323658	32.85	21.15	53.95	0.234478416918471	0.284854667554627	0.335230918190782	0.228392967910884	0.277461797128606	0.326530626346327	0.226869760097602	0.275237778961756	0.324220554786439	0.188696300869921	40.8391898913118	0.199161467841775	35.2322290338616	0.490550859542162	0.554084089602051	0.449353089692522	0.452472863822201	0.51438501343237	0.412326737586707	0.469314790316962	0.515904481699853	0.4304076139606	0.00539028216579005	0.00526296958135308	0.00716586570701612
223	7.05265052202183	0.34	0.189453060697615	0.148268579807501	0.230637541587729	0.507515621038288	9.80161337589537	8.2941229863538	11.3091037654369	31.22	19.81	48.43	0.261461770804684	0.308983504852885	0.356505238901087	0.254873285400165	0.301197535585963	0.347521785771761	0.25421523113804	0.300050552834884	0.346347112625665	0.189453060697615	38.5908203130552	-0.65861901307941	33.6945581182474	0.490550859542162	0.554084089602051	0.449353089692522	0.452472863822201	0.51438501343237	0.412326737586707	0.469314790316962	0.515904481699853	0.4304076139606	0.00539028216579005	0.00526296958135308	0.00716586570701612
223	7.05265052202183	0.34	0.189572629250015	0.148052778810216	0.231092479689815	0.410074010793195	9.46409246080675	7.69181351652688	11.2363714050866	33.69	22.4	52.53	0.225010604216369	0.276855537174706	0.328700470133043	0.219090516414679	0.269571395637615	0.320052274860551	0.218893430323604	0.269585034506121	0.320075924402257	0.189572629250015	41.6083719512745	-0.120884328385244	35.3147311079056	0.490550859542162	0.554084089602051	0.449353089692522	0.452472863822201	0.51438501343237	0.412326737586707	0.469314790316962	0.515904481699853	0.4304076139606	0.00539028216579005	0.00526296958135308	0.00716586570701612
223	7.05265052202183	0.34	0.190722334829287	0.149502148055303	0.231942521603271	0.45067651300052	9.74347096065794	8.06396798335123	11.4229739379647	31.7	21.48	46.83	0.250447917509478	0.302609337791138	0.354770758072798	0.244079781927298	0.294914894528639	0.34575000712998	0.245932468393604	0.29674529276578	0.348058644634673	0.190722334829287	40.2114357631348	-0.270601182744453	34.62875661786	0.490550859542162	0.554084089602051	0.449353089692522	0.452472863822201	0.51438501343237	0.412326737586707	0.469314790316962	0.515904481699853	0.4304076139606	0.00539028216579005	0.00526296958135308	0.00716586570701612
223	7.05265052202183	0.34	0.190999182642509	0.149667324702017	0.232331040583	0.493472528245422	10.4461968910161	8.79380261912381	12.0985911629083	30.46	20.44	46.8	0.284078683422727	0.337458320149344	0.390837956875961	0.277028971468873	0.329083936246895	0.381138901024917	0.277885731835602	0.329791960575124	0.382686091914211	0.190999182642509	38.5562230309534	-0.539080439012192	33.708811776358	0.490550859542162	0.554084089602051	0.449353089692522	0.452472863822201	0.51438501343237	0.412326737586707	0.469314790316962	0.515904481699853	0.4304076139606	0.00539028216579005	0.00526296958135308	0.00716586570701612
223	7.05265052202183	0.34	0.191609590540317	0.149798856510179	0.233420324570455	0.487029588263336	11.4619212059778	9.62533480306015	13.2985076088955	30.35	20.53	45.61	0.312016663578195	0.371551793891716	0.431086924205237	0.304290737602355	0.362351703028368	0.420412668454381	0.305922325169986	0.364360473096236	0.422953220165134	0.191609590540317	38.8906801249855	0.582254115458992	34.9377579198198	0.490550859542162	0.554084089602051	0.449353089692522	0.452472863822201	0.51438501343237	0.412326737586707	0.469314790316962	0.515904481699853	0.4304076139606	0.00539028216579005	0.00526296958135308	0.00716586570701612
223	7.05265052202183	0.34	0.192300192739808	0.150552867496001	0.234047517983614	0.483407147577123	11.3764956631704	9.54033098017475	13.2126603461661	30.04	21.43	42.54	0.312408768785789	0.37253602737825	0.432663285970712	0.304723670721399	0.363371829093908	0.422019987466417	0.309243299770552	0.368234814697259	0.428698682396259	0.192300192739808	37.1835754300174	0.151216518702609	34.3945298733784	0.490550859542162	0.554084089602051	0.449353089692522	0.452472863822201	0.51438501343237	0.412326737586707	0.469314790316962	0.515904481699853	0.4304076139606	0.00539028216579005	0.00526296958135308	0.00716586570701612
223	7.05265052202183	0.34	0.192712576044766	0.150373627831565	0.235051524257967	0.396830071389736	8.95180516886161	7.22869265633024	10.674917681393	34.02	22.36	49.61	0.209425184603795	0.259346127876155	0.309267071148516	0.203886276038105	0.252486902745761	0.301087529453417	0.204736606319982	0.253979264018355	0.302961540832629	0.192712576044766	39.8866272454463	0.688353140063108	35.6172170368385	0.490550859542162	0.554084089602051	0.449353089692522	0.452472863822201	0.51438501343237	0.412326737586707	0.469314790316962	0.515904481699853	0.4304076139606	0.00539028216579005	0.00526296958135308	0.00716586570701612
223	7.05265052202183	0.34	0.192728085687968	0.150771884000264	0.234684287375671	0.445541378265014	9.74683819130071	8.04922099275049	11.4444553898509	36.73	22.08	49.37	0.216235940990492	0.261841081251986	0.307446221513481	0.210294188922967	0.254646186736461	0.298998184549955	0.211548818300864	0.256188278422556	0.300491274379126	0.192728085687968	42.3745240243158	0.620063415560887	35.6979068507029	0.490550859542162	0.554084089602051	0.449353089692522	0.452472863822201	0.51438501343237	0.412326737586707	0.469314790316962	0.515904481699853	0.4304076139606	0.00539028216579005	0.00526296958135308	0.00716586570701612
223	7.05265052202183	0.34	0.192936427569125	0.151177670174565	0.234695184963685	0.449697242985318	9.95747413935094	8.23768429305295	11.6772639856489	33.18	19.91	49.95	0.244574896474339	0.295635049868499	0.346695203262659	0.238192302762855	0.287919955484792	0.33764760820673	0.236878054204169	0.286361628858108	0.335636564426829	0.192936427569125	40.8839938797074	-0.877979921720845	34.0757484094622	0.490550859542162	0.554084089602051	0.449353089692522	0.452472863822201	0.51438501343237	0.412326737586707	0.469314790316962	0.515904481699853	0.4304076139606	0.00539028216579005	0.00526296958135308	0.00716586570701612
223	7.05265052202183	0.34	0.193674071043298	0.151480924012777	0.23586721807382	0.407640915499351	9.01988645725583	7.32226766283609	10.7175052516756	33.18	22.08	50.4	0.21744913950886	0.267863268445204	0.318277397381548	0.211775204633121	0.260873869709511	0.309972534785901	0.212408817732561	0.261869092061794	0.310546833421483	0.193674071043298	39.9373020849426	0.225154316609648	35.0053283781781	0.490550859542162	0.554084089602051	0.449353089692522	0.452472863822201	0.51438501343237	0.412326737586707	0.469314790316962	0.515904481699853	0.4304076139606	0.00539028216579005	0.00526296958135308	0.00716586570701612
223	7.05265052202183	0.34	0.194346727438174	0.152402388000601	0.236291066875748	0.424563296414993	10.2331613071379	8.37311893352332	12.0932036807525	31.12	20.9	46.78	0.264798936935555	0.323622566111091	0.382446195286626	0.258139482850938	0.315483750885079	0.37282801891922	0.259286389482547	0.316881335338333	0.374957809845631	0.194346727438174	39.0477081485936	-2.05598105485817	32.5782693658174	0.490550859542162	0.554084089602051	0.449353089692522	0.452472863822201	0.51438501343237	0.412326737586707	0.469314790316962	0.515904481699853	0.4304076139606	0.00539028216579005	0.00526296958135308	0.00716586570701612
223	7.05265052202183	0.34	0.197052813185292	0.154538888135905	0.239566738234678	0.412565792653864	8.60929022052637	7.00535871573553	10.2132217253172	32.23	20.06	52.12	0.21408282994872	0.263098763253926	0.312114696559131	0.208587159952547	0.25634481675765	0.304102473562753	0.206695235077543	0.253903377142247	0.301149508373356	0.197052813185292	40.4537161561628	-0.604035563031467	34.0199701194241	0.490550859542162	0.554084089602051	0.449353089692522	0.452472863822201	0.51438501343237	0.412326737586707	0.469314790316962	0.515904481699853	0.4304076139606	0.00539028216579005	0.00526296958135308	0.00716586570701612
223	7.05265052202183	0.34	0.198826683339173	0.155384938692228	0.242268427986118	0.45729468327762	9.98056278342576	8.2830054364217	11.6781201304298	30.46	18.35	45.98	0.267542200243272	0.322373533041817	0.377204865840362	0.260902296804066	0.314372817159213	0.36784333751436	0.259276466584903	0.312327816966986	0.365948225946143	0.198826683339173	36.9755977825525	-0.0962074885821738	33.861885617976	0.490550859542162	0.554084089602051	0.449353089692522	0.452472863822201	0.51438501343237	0.412326737586707	0.469314790316962	0.515904481699853	0.4304076139606	0.00539028216579005	0.00526296958135308	0.00716586570701612
223	7.05265052202183	0.34	0.199509152980785	0.156380405700065	0.242637900261505	0.360001299373507	8.81183523112911	6.97745508463122	10.646215377627	32.07	21.67	51.44	0.214250364614472	0.270577006701268	0.326903648788065	0.208765734435098	0.263650461584443	0.318535188733788	0.208480484332617	0.263391644884554	0.31847944469209	0.199509152980785	40.1375433377384	0.198373785295355	35.0673950594359	0.490550859542162	0.554084089602051	0.449353089692522	0.452472863822201	0.51438501343237	0.412326737586707	0.469314790316962	0.515904481699853	0.4304076139606	0.00539028216579005	0.00526296958135308	0.00716586570701612
223	7.05265052202183	0.34	0.200129560221229	0.156693910881301	0.243565209561157	0.442141484536608	9.55143418094024	7.87635458060501	11.2265137812755	33.19	21.3	45.68	0.233780406883472	0.283498939298564	0.333217471713657	0.227678544804584	0.276099382380294	0.324520219956003	0.229784484836872	0.278591149461147	0.327390656611505	0.200129560221229	38.7391160586252	0.325718882152452	34.8269034674772	0.490550859542162	0.554084089602051	0.449353089692522	0.452472863822201	0.51438501343237	0.412326737586707	0.469314790316962	0.515904481699853	0.4304076139606	0.00539028216579005	0.00526296958135308	0.00716586570701612
223	7.05265052202183	0.34	0.201721751146887	0.158274783017587	0.245168719276186	0.431771973180856	10.5023300729574	8.62125890813009	12.3834012377846	29.53	21.41	43.53	0.287083533397182	0.34972224571574	0.412360958034298	0.280099339265621	0.341214171332996	0.402329003400371	0.284046965670547	0.345257399699266	0.407654309225134	0.201721751146887	37.2007432895108	-0.381200068726522	33.9965330494318	0.490550859542162	0.554084089602051	0.449353089692522	0.452472863822201	0.51438501343237	0.412326737586707	0.469314790316962	0.515904481699853	0.4304076139606	0.00539028216579005	0.00526296958135308	0.00716586570701612
223	7.05265052202183	0.34	0.203077027552109	0.158760234172683	0.247393820931534	0.437052880175501	10.32570114487	8.49603513490808	12.155367154832	34.08	22.6	50.74	0.245732348852254	0.298652107198798	0.351571865545342	0.239227389938968	0.290746271049148	0.342265152159328	0.240294516334831	0.292278602216071	0.344079953915898	0.203077027552109	40.9653793767297	-0.190075372155325	34.9888383895551	0.490550859542162	0.554084089602051	0.449353089692522	0.452472863822201	0.51438501343237	0.412326737586707	0.469314790316962	0.515904481699853	0.4304076139606	0.00539028216579005	0.00526296958135308	0.00716586570701612
223	7.05265052202183	0.34	0.20423862558031	0.160057924237122	0.248419326923497	0.45646696076452	9.98262554133827	8.28188312953396	11.6833679531426	31.52	21.02	44.57	0.258670928411373	0.311790806073155	0.364910683734936	0.252115968074944	0.303889738954308	0.355663509833672	0.254649395234996	0.307037813161816	0.358696279813513	0.20423862558031	37.9408332520323	-0.211482797810145	34.0787782274096	0.490550859542162	0.554084089602051	0.449353089692522	0.452472863822201	0.51438501343237	0.412326737586707	0.469314790316962	0.515904481699853	0.4304076139606	0.00539028216579005	0.00526296958135308	0.00716586570701612
223	7.05265052202183	0.34	0.204453935944211	0.160225331060211	0.248682540828212	0.456636525542261	10.3498980549985	8.5871857721304	12.1126103378665	29.82	19.99	46.5	0.283211544189395	0.341347059227732	0.399482574266068	0.276277266398714	0.332989365552172	0.389701464705631	0.276772418779034	0.33367691936665	0.390555057609882	0.204453935944211	37.9196123878056	-0.378364755691261	33.7697815412609	0.490550859542162	0.554084089602051	0.449353089692522	0.452472863822201	0.51438501343237	0.412326737586707	0.469314790316962	0.515904481699853	0.4304076139606	0.00539028216579005	0.00526296958135308	0.00716586570701612
223	7.05265052202183	0.34	0.204954628536085	0.160649835957093	0.249259421115077	0.398248134428432	8.16101297034512	6.59476191266331	9.72726402802694	32.09	18.69	47.47	0.202357686368293	0.250417486631254	0.298477286894215	0.197175370122584	0.244004374125032	0.290833378127479	0.195917317651295	0.242489435905928	0.288780517236952	0.204954628536085	37.2483258430555	-0.0378584053498107	34.0107682418999	0.490550859542162	0.554084089602051	0.449353089692522	0.452472863822201	0.51438501343237	0.412326737586707	0.469314790316962	0.515904481699853	0.4304076139606	0.00539028216579005	0.00526296958135308	0.00716586570701612
223	7.05265052202183	0.34	0.207276218654499	0.161741411423786	0.252811025885212	0.41998758361334	8.7492149910302	7.14391955984084	10.3545104222196	30.67	19.18	47.75	0.229246261041124	0.280759715578784	0.332273170116444	0.223533145371255	0.273762817469054	0.323992489566854	0.222409422170347	0.272174365041998	0.322385232334142	0.207276218654499	36.8236806543129	0.337692603348735	34.3026914334064	0.490550859542162	0.554084089602051	0.449353089692522	0.452472863822201	0.51438501343237	0.412326737586707	0.469314790316962	0.515904481699853	0.4304076139606	0.00539028216579005	0.00526296958135308	0.00716586570701612
223	7.05265052202183	0.34	0.207522466117313	0.1627590596542	0.252285872580426	0.433321944993378	9.29563464233627	7.63594316940331	10.9553261152692	30.67	20.3	42.9	0.244966476407111	0.298210556807867	0.351454637208623	0.238860512595091	0.290777446388281	0.34269438018147	0.241380361879635	0.293821293447094	0.34615885565418	0.207522466117313	35.8976627801461	-1.35972060307158	32.5450504435534	0.490550859542162	0.554084089602051	0.449353089692522	0.452472863822201	0.51438501343237	0.412326737586707	0.469314790316962	0.515904481699853	0.4304076139606	0.00539028216579005	0.00526296958135308	0.00716586570701612
223	7.05265052202183	0.34	0.207998676152684	0.163123502402357	0.25287384990301	0.472187445920468	10.662221058712	8.90220843123102	12.4222336861929	32.81	20.87	49.5	0.267255830619507	0.320093689931816	0.372931549244125	0.260324703880953	0.311792243606076	0.3632597833312	0.260200632697536	0.311646042651195	0.363397051721583	0.207998676152684	40.110257809125	0.558591681914488	35.3121263618936	0.490550859542162	0.554084089602051	0.449353089692522	0.452472863822201	0.51438501343237	0.412326737586707	0.469314790316962	0.515904481699853	0.4304076139606	0.00539028216579005	0.00526296958135308	0.00716586570701612
223	7.05265052202183	0.34	0.208966347260014	0.163028333868912	0.254904360651117	0.383516597677926	9.46769912281026	7.59357426209795	11.3418239835226	28.69	18.68	42.5	0.260186412662082	0.324401472337398	0.388616532012714	0.25397971981041	0.316662942570114	0.379346165329817	0.254909387468176	0.317728470677042	0.380400227979659	0.208966347260014	35.3112405093763	-0.673941043528028	33.0054937024687	0.490550859542162	0.554084089602051	0.449353089692522	0.452472863822201	0.51438501343237	0.412326737586707	0.469314790316962	0.515904481699853	0.4304076139606	0.00539028216579005	0.00526296958135308	0.00716586570701612
223	7.05265052202183	0.34	0.209336242750413	0.164249056626461	0.254423428874366	0.444811120045064	10.070346693715	8.31378889174674	11.8269044956833	30.54	20.35	44.36	0.267863252392502	0.324458060364802	0.381052868337101	0.261204747661312	0.316392730347655	0.371580713033998	0.263347536455951	0.319029766424086	0.374566569619251	0.209336242750413	36.4315637746257	0.171150336743243	34.073568756575	0.490550859542162	0.554084089602051	0.449353089692522	0.452472863822201	0.51438501343237	0.412326737586707	0.469314790316962	0.515904481699853	0.4304076139606	0.00539028216579005	0.00526296958135308	0.00716586570701612
223	7.05265052202183	0.34	0.209517304216171	0.164366052689158	0.254668555743185	0.408623680101107	9.57388253292429	7.77565867269979	11.3721063931488	33	21.68	52.29	0.232115680308942	0.285795499888633	0.339475319468323	0.226076612077873	0.278359817294236	0.330643022510598	0.225935180041031	0.277694534015649	0.329861633721868	0.209517304216171	40.6604810946954	0.0686525782551656	35.1045064113278	0.490550859542162	0.554084089602051	0.449353089692522	0.452472863822201	0.51438501343237	0.412326737586707	0.469314790316962	0.515904481699853	0.4304076139606	0.00539028216579005	0.00526296958135308	0.00716586570701612
223	7.05265052202183	0.34	0.209776668922223	0.163799588690757	0.255753749153689	0.424843449427036	9.75787589989725	7.98524088346587	11.5305109163286	32.6	22.09	47.69	0.24126623074643	0.294824661249018	0.348383091751607	0.235031890197584	0.287206366161728	0.339380842125872	0.236867736089158	0.289700454691873	0.342040520065119	0.209776668922223	38.6732505523596	0.0329004891987648	34.8529130818741	0.490550859542162	0.554084089602051	0.449353089692522	0.452472863822201	0.51438501343237	0.412326737586707	0.469314790316962	0.515904481699853	0.4304076139606	0.00539028216579005	0.00526296958135308	0.00716586570701612
223	7.05265052202183	0.34	0.209857878795268	0.163724447747297	0.255991309843239	0.401866925721221	9.42058347653606	7.62617612276973	11.2149908303024	32.37	21.11	50.98	0.232044899466568	0.286644094043726	0.341243288620884	0.226073082009243	0.279267132909115	0.332461183808988	0.225420795001895	0.278799889501978	0.332058868506081	0.209857878795268	39.3455456226176	0.606398723417649	35.2626869477873	0.490550859542162	0.554084089602051	0.449353089692522	0.452472863822201	0.51438501343237	0.412326737586707	0.469314790316962	0.515904481699853	0.4304076139606	0.00539028216579005	0.00526296958135308	0.00716586570701612
223	7.05265052202183	0.34	0.210227887329111	0.164040552483111	0.256415222175111	0.499372264007849	10.9885509962991	9.27075678698849	12.7063452056097	34.18	22.02	52.52	0.267330433212014	0.31686454145101	0.366398649690007	0.260242321381136	0.308463061387335	0.356683801393533	0.260000488945424	0.307577263355069	0.356425035169667	0.210227887329111	39.7615216359676	-0.471674854452697	34.2498491164442	0.490550859542162	0.554084089602051	0.449353089692522	0.452472863822201	0.51438501343237	0.412326737586707	0.469314790316962	0.515904481699853	0.4304076139606	0.00539028216579005	0.00526296958135308	0.00716586570701612
223	7.05265052202183	0.34	0.210259332239487	0.164798051436425	0.255720613042548	0.47519094785052	10.1587982174066	8.49195644835654	11.8256399864566	31.96	19.82	50.46	0.261672114783869	0.313034367212968	0.364396619642067	0.254987370057123	0.305037508865086	0.355087647673049	0.252898741214894	0.302880851057185	0.352694989869436	0.210259332239487	38.4562120808479	-0.0499240405489111	34.2638693927514	0.490550859542162	0.554084089602051	0.449353089692522	0.452472863822201	0.51438501343237	0.412326737586707	0.469314790316962	0.515904481699853	0.4304076139606	0.00539028216579005	0.00526296958135308	0.00716586570701612
223	7.05265052202183	0.34	0.210593455401364	0.164628888396591	0.256558022406136	0.475163020878	10.6545627869167	8.90627875574274	12.4028468180906	29.28	17.83	46.85	0.299067866747678	0.357774268154112	0.416480669560545	0.291833190869634	0.349119440419699	0.406405689969764	0.288831819545079	0.345339883747189	0.401967234512285	0.210593455401364	36.5777586601543	-0.176192679529094	33.6001430852991	0.490550859542162	0.554084089602051	0.449353089692522	0.452472863822201	0.51438501343237	0.412326737586707	0.469314790316962	0.515904481699853	0.4304076139606	0.00539028216579005	0.00526296958135308	0.00716586570701612
223	7.05265052202183	0.34	0.211594145173522	0.165917960533929	0.257270329813116	0.454632540433196	9.81307523167001	8.13502505850242	11.4911254048376	31.71	20.14	45.08	0.252594207764978	0.304698012121197	0.356801816477416	0.246170577218108	0.296949348857892	0.347728120497676	0.247515698237944	0.298371364052649	0.349308560441844	0.211594145173522	36.8540477362152	-0.149587456208688	33.9209415865126	0.490550859542162	0.554084089602051	0.449353089692522	0.452472863822201	0.51438501343237	0.412326737586707	0.469314790316962	0.515904481699853	0.4304076139606	0.00539028216579005	0.00526296958135308	0.00716586570701612
223	7.05265052202183	0.34	0.212603697474079	0.166386404601548	0.25882099034661	0.430831626789289	9.98710495809892	8.19488352348314	11.7793263927147	31.33	20.63	49.64	0.257515192655019	0.313833778110565	0.370152363566112	0.251013559044529	0.30591023690574	0.360806914766951	0.250608072295547	0.305428448563065	0.360239356594915	0.212603697474079	39.9155611184228	1.22805067990817	36.0603825340079	0.490550859542162	0.554084089602051	0.449353089692522	0.452472863822201	0.51438501343237	0.412326737586707	0.469314790316962	0.515904481699853	0.4304076139606	0.00539028216579005	0.00526296958135308	0.00716586570701612
223	7.05265052202183	0.34	0.21360090675662	0.167027199391919	0.260174614121322	0.365749156269679	8.75099174243237	6.95178282091861	10.5502006639461	34.99	21.5	57.66	0.195904784382048	0.246607409148573	0.297310033915098	0.190647702726637	0.23998972857067	0.289331754414703	0.188239401537561	0.236922544382484	0.285782253596325	0.21360090675662	41.9251270683702	0.449356877739415	35.8031913770776	0.490550859542162	0.554084089602051	0.449353089692522	0.452472863822201	0.51438501343237	0.412326737586707	0.469314790316962	0.515904481699853	0.4304076139606	0.00539028216579005	0.00526296958135308	0.00716586570701612
223	7.05265052202183	0.34	0.213703873950892	0.167322153672714	0.26008559422907	0.395967615841597	10.1402091975604	8.18482251241857	12.0955958827022	29.08	21.63	46.44	0.276682328687356	0.342782838589484	0.408883348491612	0.270019704811526	0.334528487343252	0.399037269874977	0.272170380882291	0.337301757593646	0.403273519978023	0.213703873950892	38.3762855506286	0.107415868944153	34.5967559178099	0.490550859542162	0.554084089602051	0.449353089692522	0.452472863822201	0.51438501343237	0.412326737586707	0.469314790316962	0.515904481699853	0.4304076139606	0.00539028216579005	0.00526296958135308	0.00716586570701612
223	7.05265052202183	0.34	0.213881487593779	0.167509264144659	0.2602537110429	0.38021456953049	8.48459760832893	6.79328839029641	10.1759068263614	29.88	21.42	52.83	0.223605569421501	0.279276128219829	0.334946687018156	0.218123576566733	0.272429296348113	0.326735016129493	0.216731313241095	0.271473446024815	0.325521429256058	0.213881487593779	37.976455435031	0.322567372093823	34.6639564252822	0.490550859542162	0.554084089602051	0.449353089692522	0.452472863822201	0.51438501343237	0.412326737586707	0.469314790316962	0.515904481699853	0.4304076139606	0.00539028216579005	0.00526296958135308	0.00716586570701612
223	7.05265052202183	0.34	0.214968953163418	0.168694189245634	0.261243717081202	0.407394890229806	9.41093104668802	7.63881172780989	11.1830503655661	32.04	20.15	46.56	0.234734034905939	0.289189718967456	0.343645403028974	0.228727688243242	0.281789966715498	0.334852245187755	0.22908322114689	0.282439309084278	0.335701566496659	0.214968953163418	37.7613127453834	0.257806225626406	34.4203221097725	0.490550859542162	0.554084089602051	0.449353089692522	0.452472863822201	0.51438501343237	0.412326737586707	0.469314790316962	0.515904481699853	0.4304076139606	0.00539028216579005	0.00526296958135308	0.00716586570701612
223	7.05265052202183	0.34	0.21691473530387	0.170190817569972	0.263638653037767	0.389054902949626	9.67038062290304	7.77836518722875	11.5623960585773	37.4	25.04	57.2	0.205234484114686	0.255155875375049	0.305077266635412	0.199547030888183	0.248085001720834	0.296622972553485	0.200083795019427	0.249089779296251	0.297631575154808	0.21691473530387	43.9233869516363	-0.30160065761564	35.6831674573585	0.490550859542162	0.554084089602051	0.449353089692522	0.452472863822201	0.51438501343237	0.412326737586707	0.469314790316962	0.515904481699853	0.4304076139606	0.00539028216579005	0.00526296958135308	0.00716586570701612
223	7.05265052202183	0.34	0.217201807489198	0.170164597853908	0.264239017124488	0.425545557825974	10.5319085258421	8.62140736753512	12.442409684149	31.92	22.61	47.49	0.265923839097715	0.324852478119081	0.383781117140446	0.259134448602008	0.316558560827077	0.373982673052146	0.261750322330806	0.319399518376412	0.378082233831311	0.217201807489198	39.9561054480203	-1.36154055197946	33.6432712964513	0.490550859542162	0.554084089602051	0.449353089692522	0.452472863822201	0.51438501343237	0.412326737586707	0.469314790316962	0.515904481699853	0.4304076139606	0.00539028216579005	0.00526296958135308	0.00716586570701612
223	7.05265052202183	0.34	0.217434628463018	0.170631370193399	0.264237886732636	0.397845787712157	9.92639209944933	8.01973159729818	11.8330526016005	32.46	20.81	48.02	0.243341567223517	0.301195093757116	0.359048620290716	0.237068947921532	0.293431183216388	0.349793418511244	0.237776587297053	0.294059323320565	0.35107723590561	0.217434628463018	38.7693924322265	-0.458128854707045	34.2306795166645	0.490550859542162	0.554084089602051	0.449353089692522	0.452472863822201	0.51438501343237	0.412326737586707	0.469314790316962	0.515904481699853	0.4304076139606	0.00539028216579005	0.00526296958135308	0.00716586570701612
223	7.05265052202183	0.34	0.219571093007249	0.17224043321725	0.266901752797249	0.398688984237209	9.31656246688594	7.5301833890057	11.1029415447662	31.89	20.14	47.87	0.232483646238319	0.287635546283118	0.342787446327917	0.226551327275406	0.280295908277466	0.334040489279526	0.226144309900976	0.279826073272521	0.333917457718408	0.219571093007249	38.7301649235286	-0.346562148209994	34.3462210102081	0.490550859542162	0.554084089602051	0.449353089692522	0.452472863822201	0.51438501343237	0.412326737586707	0.469314790316962	0.515904481699853	0.4304076139606	0.00539028216579005	0.00526296958135308	0.00716586570701612
223	7.05265052202183	0.34	0.221760360045521	0.1738483378219	0.269672382269141	0.409311426610638	8.9719410197061	7.28917310832059	10.6547089310916	30.87	19.76	45.95	0.232363461067915	0.286006552026644	0.339649642985373	0.226548538541387	0.278849204935708	0.331149871330029	0.226800115186032	0.279106509249921	0.331256927819973	0.221760360045521	36.0738065873512	-0.887649761065114	33.025072656409	0.490550859542162	0.554084089602051	0.449353089692522	0.452472863822201	0.51438501343237	0.412326737586707	0.469314790316962	0.515904481699853	0.4304076139606	0.00539028216579005	0.00526296958135308	0.00716586570701612
223	7.05265052202183	0.34	0.221985818816135	0.173621545960274	0.270350091671996	0.423305732571491	10.2200001582592	8.35756094819303	12.0824393683254	30.75	19.93	50.31	0.267466736670235	0.3270703148973	0.386673893124366	0.260789746099086	0.318905391528288	0.377021036957491	0.259199764242689	0.317095231809027	0.374370414934108	0.221985818816135	38.4543660481573	1.01501591643624	35.61645281097	0.490550859542162	0.554084089602051	0.449353089692522	0.452472863822201	0.51438501343237	0.412326737586707	0.469314790316962	0.515904481699853	0.4304076139606	0.00539028216579005	0.00526296958135308	0.00716586570701612
223	7.05265052202183	0.34	0.222551224031529	0.174610261658849	0.270492186404209	0.435846640996153	10.2674075384395	8.44360422825033	12.0912108486287	30.95	21.03	49.75	0.268503182910635	0.326499386966521	0.384495591022408	0.261773557066668	0.318316174057271	0.374858791047873	0.261909741686974	0.318083425818193	0.374740722269437	0.222551224031529	37.960645877033	-0.1591204380921	34.3406362788901	0.490550859542162	0.554084089602051	0.449353089692522	0.452472863822201	0.51438501343237	0.412326737586707	0.469314790316962	0.515904481699853	0.4304076139606	0.00539028216579005	0.00526296958135308	0.00716586570701612
223	7.05265052202183	0.34	0.223284036169589	0.175185090450891	0.271382981888287	0.442947908469127	10.6798112444193	8.80990162627922	12.5497208625593	32.57	22.74	50.11	0.266441224556657	0.322993616354239	0.379546008151821	0.259560189748802	0.314652075661554	0.369743961574305	0.261130134448416	0.316806214981473	0.3722141566426	0.223284036169589	39.7985642977162	-0.260578572513667	34.70727239631	0.490550859542162	0.554084089602051	0.449353089692522	0.452472863822201	0.51438501343237	0.412326737586707	0.469314790316962	0.515904481699853	0.4304076139606	0.00539028216579005	0.00526296958135308	0.00716586570701612
223	7.05265052202183	0.34	0.223624814036333	0.175208605380308	0.272041022692358	0.448516937941076	10.1927808685464	8.42814617269439	11.9574155643984	29.56	19.69	46.16	0.280434655737043	0.339150381982533	0.397866108228023	0.273608652653232	0.330895191313591	0.38818172997395	0.274066798106235	0.33130048450358	0.38812587453561	0.223624814036333	36.1317937589288	0.021067613659568	33.9738444931213	0.490550859542162	0.554084089602051	0.449353089692522	0.452472863822201	0.51438501343237	0.412326737586707	0.469314790316962	0.515904481699853	0.4304076139606	0.00539028216579005	0.00526296958135308	0.00716586570701612
223	7.05265052202183	0.34	0.223961959126143	0.175432514754208	0.272491403498079	0.438284004480862	10.6997666681084	8.80855406389632	12.5909792723204	28.57	20.55	45.77	0.30299476426984	0.368048292129316	0.433101819988792	0.295786782189639	0.359292743165591	0.422798704141544	0.297397712989929	0.361373751778571	0.425139337671658	0.223961959126143	35.5855965358679	0.715538878092352	34.6653360953144	0.490550859542162	0.554084089602051	0.449353089692522	0.452472863822201	0.51438501343237	0.412326737586707	0.469314790316962	0.515904481699853	0.4304076139606	0.00539028216579005	0.00526296958135308	0.00716586570701612
223	7.05265052202183	0.34	0.225848349118835	0.176669844101123	0.275026854136547	0.424479430814272	10.2011416070967	8.34660104034208	12.0556821738512	30.83	21.36	46.57	0.266399594210666	0.325591216290448	0.384782838370229	0.259738037250271	0.317449520581227	0.375161003912182	0.261424636795427	0.31993671566177	0.378016517800839	0.225848349118835	36.7297169049426	-0.361058620974891	33.779035816334	0.490550859542162	0.554084089602051	0.449353089692522	0.452472863822201	0.51438501343237	0.412326737586707	0.469314790316962	0.515904481699853	0.4304076139606	0.00539028216579005	0.00526296958135308	0.00716586570701612
223	7.05265052202183	0.34	0.226037025072581	0.177316913443563	0.274757136701599	0.372158147158089	9.24314937159301	7.3687298485075	11.1175688946785	33.56	22.07	48.88	0.216389404397306	0.271433425894893	0.32647744739248	0.210708067847425	0.264306900233014	0.317905732618603	0.21182071594886	0.265895262389113	0.319623868109222	0.226037025072581	38.6769790528654	-0.0164284026054823	34.7913571132921	0.490550859542162	0.554084089602051	0.449353089692522	0.452472863822201	0.51438501343237	0.412326737586707	0.469314790316962	0.515904481699853	0.4304076139606	0.00539028216579005	0.00526296958135308	0.00716586570701612
223	7.05265052202183	0.34	0.226164069455434	0.177428594035506	0.274899544875363	0.413654801786454	10.0351519185793	8.16977299935307	11.9005308378056	28.71	19	44.45	0.279751164923899	0.343625880380418	0.407500595836937	0.273074764871021	0.335425078619445	0.397775392367869	0.273229933317799	0.335869867346751	0.398485019235098	0.226164069455434	36.6591669536108	-0.538660793666586	33.5416488126937	0.490550859542162	0.554084089602051	0.449353089692522	0.452472863822201	0.51438501343237	0.412326737586707	0.469314790316962	0.515904481699853	0.4304076139606	0.00539028216579005	0.00526296958135308	0.00716586570701612
223	7.05265052202183	0.34	0.227323733225685	0.178175482280332	0.276471984171038	0.394562791762429	9.91880485386827	8.00048378172023	11.8371259260163	32.34	21.24	46.89	0.243626295902893	0.302041945494949	0.360457595087005	0.23735928935252	0.294272263474832	0.351185237597145	0.238910124163742	0.296352306294678	0.35339629788523	0.227323733225685	38.3091341723471	0.453851335018781	35.1346430715146	0.490550859542162	0.554084089602051	0.449353089692522	0.452472863822201	0.51438501343237	0.412326737586707	0.469314790316962	0.515904481699853	0.4304076139606	0.00539028216579005	0.00526296958135308	0.00716586570701612
223	7.05265052202183	0.34	0.227417237433586	0.177937709331386	0.276896765535786	0.392553967967801	9.37096925312398	7.55095772684136	11.1909807794066	32.64	21.18	51.49	0.227896716909904	0.282826788906414	0.337756860902923	0.222004180604165	0.275513971308758	0.32902376201335	0.221418880593726	0.274755224051138	0.328284506669368	0.227417237433586	39.0824565262493	0.147712261101699	34.7352789766845	0.490550859542162	0.554084089602051	0.449353089692522	0.452472863822201	0.51438501343237	0.412326737586707	0.469314790316962	0.515904481699853	0.4304076139606	0.00539028216579005	0.00526296958135308	0.00716586570701612
223	7.05265052202183	0.34	0.22813862769115	0.178932029601853	0.277345225780447	0.412017690564723	9.59086151000859	7.80203888347481	11.3796841365424	35.88	23.2	45.79	0.214454529560289	0.263623871134917	0.312793212709545	0.208626975488606	0.25646019701353	0.304293418538455	0.212022091262644	0.260319792081348	0.308767520787836	0.22813862769115	38.4618703716723	-0.0987856114001352	34.7060845881049	0.490550859542162	0.554084089602051	0.449353089692522	0.452472863822201	0.51438501343237	0.412326737586707	0.469314790316962	0.515904481699853	0.4304076139606	0.00539028216579005	0.00526296958135308	0.00716586570701612
223	7.05265052202183	0.34	0.228144846154446	0.178685224182968	0.277604468125923	0.411096884790652	9.59509000671011	7.80207325342409	11.3881067599961	30.47	19.9	44.17	0.251941916682251	0.309841408624091	0.36774090056593	0.245688136987047	0.302150429943355	0.358612722899664	0.246854753588797	0.304045418406638	0.360720605396666	0.228144846154446	35.7373672593784	1.23238956061393	35.1892849622912	0.490550859542162	0.554084089602051	0.449353089692522	0.452472863822201	0.51438501343237	0.412326737586707	0.469314790316962	0.515904481699853	0.4304076139606	0.00539028216579005	0.00526296958135308	0.00716586570701612
223	7.05265052202183	0.34	0.230609000268164	0.179886015286061	0.281331985250266	0.406698538722568	9.51472304831817	7.72047279574531	11.308973300891	34.75	22.09	51.93	0.219015028364885	0.269914472007444	0.320813915650002	0.213157870869204	0.26269610172156	0.312234332573915	0.213217739847522	0.262837972218281	0.312890489966397	0.230609000268164	39.1258346063101	0.248695873208757	35.1354684213105	0.490550859542162	0.554084089602051	0.449353089692522	0.452472863822201	0.51438501343237	0.412326737586707	0.469314790316962	0.515904481699853	0.4304076139606	0.00539028216579005	0.00526296958135308	0.00716586570701612
223	7.05265052202183	0.34	0.234098486871893	0.182842092949699	0.285354880794086	0.410584974955685	10.3876844291878	8.44450330102321	12.3308655573524	34.98	23.56	48.96	0.238041650913313	0.292817879577448	0.347594108241583	0.231654813211397	0.284961354192479	0.338267895173561	0.234624584819813	0.288678697491136	0.34196431258932	0.234098486871893	39.3779885247974	-0.0102540841753758	35.2911259754716	0.490550859542162	0.554084089602051	0.449353089692522	0.452472863822201	0.51438501343237	0.412326737586707	0.469314790316962	0.515904481699853	0.4304076139606	0.00539028216579005	0.00526296958135308	0.00716586570701612
223	7.05265052202183	0.34	0.235246278118345	0.183802968117489	0.286689588119201	0.389066230384956	9.22525512633303	7.42037175283632	11.0301384998297	26.59	19.8	43.26	0.273917172842127	0.340543019557827	0.407168866273527	0.267739582171401	0.332862831569709	0.397986080968016	0.269569864189553	0.335081535587347	0.400774857464277	0.235246278118345	34.1636966284156	-0.0317147608930138	33.6393598791059	0.490550859542162	0.554084089602051	0.449353089692522	0.452472863822201	0.51438501343237	0.412326737586707	0.469314790316962	0.515904481699853	0.4304076139606	0.00539028216579005	0.00526296958135308	0.00716586570701612
223	7.05265052202183	0.34	0.235844449987097	0.184861455432684	0.28682744454151	0.489227019257575	11.863270267817	9.9707147572142	13.7558257784199	30.88	20.78	46.79	0.317793150947543	0.378113919689067	0.43843468843059	0.309839525158877	0.368650604907971	0.427461684657066	0.311457519397659	0.37012160104653	0.428783176876971	0.235844449987097	37.127037328803	-0.0111074813706117	34.3359571933044	0.490550859542162	0.554084089602051	0.449353089692522	0.452472863822201	0.51438501343237	0.412326737586707	0.469314790316962	0.515904481699853	0.4304076139606	0.00539028216579005	0.00526296958135308	0.00716586570701612
223	7.05265052202183	0.34	0.237234075171069	0.186026456373943	0.288441693968194	0.415165268465365	9.82441641194245	8.00388450742115	11.6449483164637	32.45	21.76	49.9	0.242948109689159	0.298208125550477	0.353468141411796	0.236686931183941	0.290522804153382	0.344358677122823	0.237580811509948	0.291269833529444	0.345369040117387	0.237234075171069	38.8226768766202	0.20414874986071	34.9612619293293	0.490550859542162	0.554084089602051	0.449353089692522	0.452472863822201	0.51438501343237	0.412326737586707	0.469314790316962	0.515904481699853	0.4304076139606	0.00539028216579005	0.00526296958135308	0.00716586570701612
223	7.05265052202183	0.34	0.237524078982889	0.185657670119896	0.289390487845882	0.392481936464841	10.4240231319957	8.39918370385261	12.4488625601388	31.39	21.06	47.5	0.263431428086078	0.326938354593242	0.390445281100405	0.256772684562797	0.318674349546552	0.380576014530308	0.257888308997079	0.319903507621849	0.38218398271404	0.237524078982889	38.6312426435433	-0.302820072915448	34.4021003372727	0.490550859542162	0.554084089602051	0.449353089692522	0.452472863822201	0.51438501343237	0.412326737586707	0.469314790316962	0.515904481699853	0.4304076139606	0.00539028216579005	0.00526296958135308	0.00716586570701612
223	7.05265052202183	0.34	0.243519480006453	0.190833851684341	0.296205108328565	0.386008495562265	9.42284124363011	7.56738769946549	11.2782947877947	29.66	21.76	45.59	0.25096520478275	0.312499554173762	0.374033903564774	0.244843027005676	0.304876274972312	0.364909522938947	0.247547434619608	0.308005447970187	0.369136758885087	0.243519480006453	36.0841540012142	0.279058402124878	34.4455730486175	0.490550859542162	0.554084089602051	0.449353089692522	0.452472863822201	0.51438501343237	0.412326737586707	0.469314790316962	0.515904481699853	0.4304076139606	0.00539028216579005	0.00526296958135308	0.00716586570701612
223	7.05265052202183	0.34	0.259950129038566	0.202920054837879	0.316980203239253	0.367003717350844	10.0175297517731	7.96347767254122	12.0715818310049	32.35	22.26	45.1	0.242432895733255	0.304964595328789	0.367496294924323	0.236195596675661	0.297118484439874	0.358041372204088	0.239126639587268	0.300878035238505	0.362912754102788	0.259950129038566	36.41820274457	-1.03860594465221	33.3682221341323	0.490550859542162	0.554084089602051	0.449353089692522	0.452472863822201	0.51438501343237	0.412326737586707	0.469314790316962	0.515904481699853	0.4304076139606	0.00539028216579005	0.00526296958135308	0.00716586570701612
223	7.05265052202183	0.34	0.268882531015471	0.210933900193175	0.326831161837768	0.443220636044724	11.0550355296672	9.12049789393777	12.9895731653966	30.52	20.59	46.79	0.294042133926652	0.356411050754032	0.418779967581411	0.286735840061122	0.347555027846849	0.408374215632575	0.287722695644642	0.348904410556532	0.409663753381914	0.268882531015471	36.317097853114	-0.88949536842752	33.3197030181228	0.490550859542162	0.554084089602051	0.449353089692522	0.452472863822201	0.51438501343237	0.412326737586707	0.469314790316962	0.515904481699853	0.4304076139606	0.00539028216579005	0.00526296958135308	0.00716586570701612
223	7.05265052202183	0.35	0.144429913858555	0.113432616616938	0.175427211100171	0.486534972294533	9.75686926382328	8.19194130276289	11.3217972248837	33.78	20.96	62.35	0.23897011863455	0.284621205072754	0.330272291510958	0.232673178768996	0.277121344324284	0.321569509879572	0.226887633111058	0.270315254708114	0.313605085276672	0.144429913858555	45.3542910967978	-0.11330250465714	35.4687019030203	0.490550859542162	0.554084089602051	0.449353089692522	0.452472863822201	0.51438501343237	0.412326737586707	0.469314790316962	0.515904481699853	0.4304076139606	0.00539028216579005	0.00526296958135308	0.00716586570701612
223	7.05265052202183	0.35	0.147832645096148	0.11613080749122	0.179534482701077	0.488918388412197	9.41143778185524	7.90909726813434	10.9137782955761	32.27	20.49	52.17	0.241380078370038	0.287230452773889	0.33308082717774	0.235178872053205	0.279851321446415	0.324523770839626	0.233484866603715	0.277617645873391	0.322356388592329	0.147832645096148	43.3987256721519	0.508285297992447	35.48517611193	0.490550859542162	0.554084089602051	0.449353089692522	0.452472863822201	0.51438501343237	0.412326737586707	0.469314790316962	0.515904481699853	0.4304076139606	0.00539028216579005	0.00526296958135308	0.00716586570701612
223	7.05265052202183	0.35	0.148108071304681	0.116311564328638	0.179904578280725	0.416544786459151	8.83132769403563	7.19946215102568	10.4631932370456	35.53	24.25	53.99	0.199839938185797	0.245136642634223	0.290433347082649	0.194435948665932	0.238507758239259	0.282579567812587	0.195475817516831	0.23983143307743	0.284312855418116	0.148108071304681	44.7363608790275	0.561464725692335	36.4196292246329	0.490550859542162	0.554084089602051	0.449353089692522	0.452472863822201	0.51438501343237	0.412326737586707	0.469314790316962	0.515904481699853	0.4304076139606	0.00539028216579005	0.00526296958135308	0.00716586570701612
223	7.05265052202183	0.35	0.153804862185983	0.121150777468119	0.186458946903847	0.392817513438967	8.03955142351687	6.47898781185868	9.60011503517506	30.39	20.78	51.81	0.209762547276656	0.260287074853251	0.310811602429847	0.204564410931478	0.253836887622305	0.303109364313132	0.203567254301014	0.252624021693586	0.301323475912782	0.153804862185983	42.49717949753	0.245484863783408	35.4064445576145	0.490550859542162	0.554084089602051	0.449353089692522	0.452472863822201	0.51438501343237	0.412326737586707	0.469314790316962	0.515904481699853	0.4304076139606	0.00539028216579005	0.00526296958135308	0.00716586570701612
223	7.05265052202183	0.35	0.158659830758062	0.12492811170355	0.192391549812575	0.473314732696173	9.9824815061884	8.33839543670015	11.6265675756767	34.92	21.54	49.56	0.235443244235654	0.281865719751657	0.328288195267659	0.229131544056165	0.274309538134623	0.31948753221308	0.229572345533206	0.275071019298321	0.319915441244778	0.158659830758062	43.271257384006	0.225672491000928	35.5852571243843	0.490550859542162	0.554084089602051	0.449353089692522	0.452472863822201	0.51438501343237	0.412326737586707	0.469314790316962	0.515904481699853	0.4304076139606	0.00539028216579005	0.00526296958135308	0.00716586570701612
223	7.05265052202183	0.35	0.161759699248135	0.127458096447198	0.196061302049072	0.419843485426892	8.81916539346452	7.20055685822138	10.4377739287077	31.94	21.6	57.83	0.221953697747983	0.271846526410737	0.321739355073492	0.216284741087938	0.264903248636848	0.313521756185758	0.213526214147696	0.261265174278472	0.30937520756062	0.161759699248135	43.6015775929381	0.0899871040804823	35.36855898642	0.490550859542162	0.554084089602051	0.449353089692522	0.452472863822201	0.51438501343237	0.412326737586707	0.469314790316962	0.515904481699853	0.4304076139606	0.00539028216579005	0.00526296958135308	0.00716586570701612
223	7.05265052202183	0.35	0.163100409559663	0.128573726270767	0.19762709284856	0.446379817890811	8.75663169373046	7.23406534587784	10.2791980415831	34.29	20.72	50.7	0.207934172832243	0.251698440776456	0.295462708720669	0.202411549516773	0.245013461301625	0.287615373086477	0.201895903895769	0.243863374174336	0.286733529836102	0.163100409559663	41.6446161830351	-0.116779171784742	34.8973870143128	0.490550859542162	0.554084089602051	0.449353089692522	0.452472863822201	0.51438501343237	0.412326737586707	0.469314790316962	0.515904481699853	0.4304076139606	0.00539028216579005	0.00526296958135308	0.00716586570701612
223	7.05265052202183	0.35	0.16320946102366	0.128223915691469	0.198195006355852	0.458098356305864	9.66157126711028	8.0209282641313	11.3022142700893	32.26	21.57	48.44	0.244834056121854	0.294913706237112	0.34499335635237	0.238544727335689	0.28733792494487	0.336131122554051	0.239527594826017	0.288614398533407	0.337658362714192	0.16320946102366	41.8928784538328	-0.0951230971097782	34.9628465997814	0.490550859542162	0.554084089602051	0.449353089692522	0.452472863822201	0.51438501343237	0.412326737586707	0.469314790316962	0.515904481699853	0.4304076139606	0.00539028216579005	0.00526296958135308	0.00716586570701612
223	7.05265052202183	0.35	0.166779796755346	0.13091343739879	0.202646156111902	0.431268473730909	8.83605732332071	7.25180708261044	10.420307564031	33.96	22.66	53.35	0.210472543230386	0.256452969002498	0.30243339477461	0.204911295968596	0.24967679596941	0.294442295970224	0.205158806860529	0.24958143396228	0.294779570719754	0.166779796755346	42.8146783166233	0.381388110015118	35.6350846471726	0.490550859542162	0.554084089602051	0.449353089692522	0.452472863822201	0.51438501343237	0.412326737586707	0.469314790316962	0.515904481699853	0.4304076139606	0.00539028216579005	0.00526296958135308	0.00716586570701612
223	7.05265052202183	0.35	0.167447838031264	0.131974099872879	0.20292157618965	0.386254093703206	8.6637097824328	6.95862054194866	10.3687990229169	33.45	21.33	50.88	0.204990324518074	0.255219647216742	0.30544896991541	0.199617556773536	0.248530375947173	0.297443195120809	0.199287451213221	0.248525853671457	0.297069717166033	0.167447838031264	41.2702063703981	0.522604614229028	35.602648712971	0.490550859542162	0.554084089602051	0.449353089692522	0.452472863822201	0.51438501343237	0.412326737586707	0.469314790316962	0.515904481699853	0.4304076139606	0.00539028216579005	0.00526296958135308	0.00716586570701612
223	7.05265052202183	0.35	0.168194780404337	0.132328025021087	0.204061535787586	0.523271493578354	10.4488962269596	8.89175536906512	12.006037084854	31.05	19.25	48.52	0.281866098196637	0.331227017356002	0.380587936515368	0.27478775524161	0.322909101722243	0.371030448202876	0.272866637325099	0.321186093470244	0.36866752390976	0.168194780404337	39.5192810441736	-1.06055714504583	33.3235106169641	0.490550859542162	0.554084089602051	0.449353089692522	0.452472863822201	0.51438501343237	0.412326737586707	0.469314790316962	0.515904481699853	0.4304076139606	0.00539028216579005	0.00526296958135308	0.00716586570701612
223	7.05265052202183	0.35	0.172489782655398	0.13582490409545	0.209154661215346	0.494359849685254	9.37690943306561	7.89628687072841	10.8575319954028	30.35	20.76	50.08	0.255966255050435	0.303962157254742	0.351958059459048	0.249628187745689	0.296435647127863	0.343243106510037	0.248912080552202	0.295813609170434	0.342278784525674	0.172489782655398	40.382025185269	0.401672282386853	35.0454214652179	0.490550859542162	0.554084089602051	0.449353089692522	0.452472863822201	0.51438501343237	0.412326737586707	0.469314790316962	0.515904481699853	0.4304076139606	0.00539028216579005	0.00526296958135308	0.00716586570701612
223	7.05265052202183	0.35	0.172695781538145	0.135826054085364	0.209565508990926	0.473659981809969	9.65770172123388	8.06820696985163	11.2471964726161	33.57	19.12	52.18	0.236822347603042	0.283478051891696	0.33013375618035	0.230602992454143	0.276033439086035	0.321463885717926	0.227402515126184	0.272293857957285	0.316766035604689	0.172695781538145	42.2089329398371	-0.136552187040233	34.963142792853	0.490550859542162	0.554084089602051	0.449353089692522	0.452472863822201	0.51438501343237	0.412326737586707	0.469314790316962	0.515904481699853	0.4304076139606	0.00539028216579005	0.00526296958135308	0.00716586570701612
223	7.05265052202183	0.35	0.174951781219358	0.138064045349816	0.211839517088899	0.46518308249274	10.1698688521626	8.46735197363075	11.8723857306944	33.22	21.33	54.37	0.251130937278362	0.301625431988093	0.352119926697825	0.244573439343908	0.293749428463094	0.34292541758228	0.242671084054946	0.291598561423887	0.340650100414634	0.174951781219358	41.4470704956073	0.885133522576467	36.0160219005496	0.490550859542162	0.554084089602051	0.449353089692522	0.452472863822201	0.51438501343237	0.412326737586707	0.469314790316962	0.515904481699853	0.4304076139606	0.00539028216579005	0.00526296958135308	0.00716586570701612
223	7.05265052202183	0.35	0.175048991705467	0.137706083518842	0.212391899892091	0.445075451335423	9.5678077689656	7.89980006964642	11.2358154682848	31.99	21.49	49.01	0.243158858120714	0.294500771071324	0.345842684021935	0.236943040998186	0.286972511769687	0.337001982541187	0.237924903829832	0.288020232404244	0.33786831958429	0.175048991705467	40.3988773948822	-1.00018794384174	33.7837932243101	0.490550859542162	0.554084089602051	0.449353089692522	0.452472863822201	0.51438501343237	0.412326737586707	0.469314790316962	0.515904481699853	0.4304076139606	0.00539028216579005	0.00526296958135308	0.00716586570701612
223	7.05265052202183	0.35	0.175501519606785	0.137751586236328	0.213251452977241	0.461954456026934	9.19052184370755	7.64193497514505	10.7391087122701	34.48	20.33	52.4	0.21848625231247	0.262761025965082	0.307035799617694	0.212666990217748	0.255762529436422	0.298858068655095	0.210695791360813	0.253726049478343	0.296021843204718	0.175501519606785	41.7634672105677	0.0659259177337003	34.938423542684	0.490550859542162	0.554084089602051	0.449353089692522	0.452472863822201	0.51438501343237	0.412326737586707	0.469314790316962	0.515904481699853	0.4304076139606	0.00539028216579005	0.00526296958135308	0.00716586570701612
223	7.05265052202183	0.35	0.176787341256825	0.138995855814971	0.214578826698679	0.481746716820822	10.4925260052054	8.79339382538027	12.1916581850305	34.68	23.74	50.21	0.249954463132944	0.298252728880382	0.34655099462782	0.243276873783023	0.290284840565872	0.337292807348721	0.245570403705299	0.293183035686013	0.340701592666596	0.176787341256825	42.5353366018137	-0.766297630597387	34.621906222796	0.490550859542162	0.554084089602051	0.449353089692522	0.452472863822201	0.51438501343237	0.412326737586707	0.469314790316962	0.515904481699853	0.4304076139606	0.00539028216579005	0.00526296958135308	0.00716586570701612
223	7.05265052202183	0.35	0.176813025024138	0.139326896517592	0.214299153530684	0.468177032669596	10.4250166083718	8.69025137771632	12.1597818390273	33.57	22.05	50.38	0.25509053499939	0.306012213964969	0.356933892930547	0.248391564319535	0.297975981460169	0.347560398600803	0.249312871232217	0.299968468371781	0.348706224525505	0.176813025024138	40.8964793943201	-0.737135703128748	34.3459526657759	0.490550859542162	0.554084089602051	0.449353089692522	0.452472863822201	0.51438501343237	0.412326737586707	0.469314790316962	0.515904481699853	0.4304076139606	0.00539028216579005	0.00526296958135308	0.00716586570701612
223	7.05265052202183	0.35	0.176911438921567	0.139002749041488	0.214820128801647	0.39669648362686	9.0024655560379	7.26911787876757	10.7358132333082	30.5	19.78	47.45	0.234523746491069	0.290446789427601	0.346369832364133	0.228699033872048	0.283233152834952	0.337767271797856	0.228368574704296	0.282599605803601	0.337306821444061	0.176911438921567	39.9103080196365	0.191096545201625	34.9797315860221	0.490550859542162	0.554084089602051	0.449353089692522	0.452472863822201	0.51438501343237	0.412326737586707	0.469314790316962	0.515904481699853	0.4304076139606	0.00539028216579005	0.00526296958135308	0.00716586570701612
223	7.05265052202183	0.35	0.177233426275928	0.139196042669978	0.215270809881877	0.413107597550172	8.95290414282478	7.28681954813883	10.6189887375107	32.22	19.03	49.76	0.222736570547022	0.273663860074365	0.324591149601709	0.217019535712141	0.266639661860077	0.316259788008014	0.214736092521616	0.263938294997889	0.313272458758637	0.177233426275928	40.1192099970841	0.53838815814119	35.2675589835459	0.490550859542162	0.554084089602051	0.449353089692522	0.452472863822201	0.51438501343237	0.412326737586707	0.469314790316962	0.515904481699853	0.4304076139606	0.00539028216579005	0.00526296958135308	0.00716586570701612
223	7.05265052202183	0.35	0.17776623234058	0.13973078617296	0.215801678508201	0.413167663536445	8.84928724225925	7.20268914149167	10.4958853430268	31.01	19.65	47.47	0.228605489956198	0.280866716033346	0.333127942110494	0.222869041043466	0.273818864434853	0.32476868782624	0.222402300936325	0.27292063669968	0.324424554417102	0.17776623234058	38.1081431406779	0.310015511483904	34.5421825039805	0.490550859542162	0.554084089602051	0.449353089692522	0.452472863822201	0.51438501343237	0.412326737586707	0.469314790316962	0.515904481699853	0.4304076139606	0.00539028216579005	0.00526296958135308	0.00716586570701612
223	7.05265052202183	0.35	0.178772376524413	0.141039185205398	0.216505567843428	0.42577037930516	9.34110554938074	7.64739647532048	11.034814623441	32.82	20.67	48.57	0.22950297235942	0.280332201373947	0.331161430388474	0.223549743104416	0.273060479159712	0.322571215215007	0.223796380321279	0.273095360986537	0.322852861572072	0.178772376524413	40.1943448596428	0.48525110644154	34.9514646292789	0.490550859542162	0.554084089602051	0.449353089692522	0.452472863822201	0.51438501343237	0.412326737586707	0.469314790316962	0.515904481699853	0.4304076139606	0.00539028216579005	0.00526296958135308	0.00716586570701612
223	7.05265052202183	0.35	0.179332193514398	0.14109566201457	0.217568725014227	0.415053635003629	8.44698381175339	6.88133974754731	10.0126278759595	34.31	22.3	55.61	0.197704427918138	0.242686186615289	0.287667945312441	0.19245222145096	0.236238996877266	0.280025772303572	0.191284500483151	0.235015473623283	0.278662338553765	0.179332193514398	41.5825941129472	0.41393814809451	35.412893072891	0.490550859542162	0.554084089602051	0.449353089692522	0.452472863822201	0.51438501343237	0.412326737586707	0.469314790316962	0.515904481699853	0.4304076139606	0.00539028216579005	0.00526296958135308	0.00716586570701612
223	7.05265052202183	0.35	0.1804469363878	0.141695313307153	0.219198559468446	0.397398696734715	8.50993443753827	6.87382070530527	10.1460481697713	32.38	19.26	46.81	0.209079228867916	0.258844477648912	0.308609726429909	0.203697353428439	0.25218160279307	0.300665852157701	0.203023935378117	0.251431185488401	0.299655170042087	0.1804469363878	38.7042442940095	-0.326964509363324	34.0362348026952	0.490550859542162	0.554084089602051	0.449353089692522	0.452472863822201	0.51438501343237	0.412326737586707	0.469314790316962	0.515904481699853	0.4304076139606	0.00539028216579005	0.00526296958135308	0.00716586570701612
223	7.05265052202183	0.35	0.181471785541214	0.142984834545695	0.219958736536732	0.451068321393944	8.97287367262677	7.42742353195595	10.5183238132976	30.59	19.1	48.47	0.238954386531601	0.28867446627262	0.338394546013639	0.233008959989823	0.281491953916925	0.329974947844027	0.231186419922189	0.279376900910716	0.328158874549795	0.181471785541214	39.2288963201073	-0.400341148990444	34.1064957391141	0.490550859542162	0.554084089602051	0.449353089692522	0.452472863822201	0.51438501343237	0.412326737586707	0.469314790316962	0.515904481699853	0.4304076139606	0.00539028216579005	0.00526296958135308	0.00716586570701612
223	7.05265052202183	0.35	0.183482697280962	0.144712437486047	0.222252957075877	0.424273687691467	9.33804264682838	7.63969613206993	11.0363891615868	34.61	22.4	54.92	0.217621402437347	0.265999838434929	0.31437827443251	0.211814020219751	0.258901443174585	0.30598886612942	0.210943083151155	0.25816198302595	0.304932927101274	0.183482697280962	43.9400277936014	-0.343266182554203	35.3360566587936	0.490550859542162	0.554084089602051	0.449353089692522	0.452472863822201	0.51438501343237	0.412326737586707	0.469314790316962	0.515904481699853	0.4304076139606	0.00539028216579005	0.00526296958135308	0.00716586570701612
223	7.05265052202183	0.35	0.185134611670761	0.14535609135878	0.224913131982741	0.447816531558684	10.1545331089047	8.39402892829015	11.9150372895193	30.03	18.98	47.61	0.274995199287151	0.332670744860066	0.390346290432981	0.268232438035171	0.324489609957207	0.380746781879243	0.266570978730267	0.322641247711224	0.378582037156257	0.185134611670761	38.990586524864	-0.011820998029397	34.4216453221974	0.490550859542162	0.554084089602051	0.449353089692522	0.452472863822201	0.51438501343237	0.412326737586707	0.469314790316962	0.515904481699853	0.4304076139606	0.00539028216579005	0.00526296958135308	0.00716586570701612
223	7.05265052202183	0.35	0.185252105110479	0.14602781154629	0.224476398674669	0.48530987971937	10.3870969583189	8.71699495591947	12.0571989607183	32	20.61	50.25	0.268251898221196	0.319646677572586	0.371041456923976	0.261393720955314	0.311474531944616	0.361555342933919	0.260583246963005	0.310864590858043	0.360730051616666	0.185252105110479	41.243224504992	-0.60766218643073	34.1460012553138	0.490550859542162	0.554084089602051	0.449353089692522	0.452472863822201	0.51438501343237	0.412326737586707	0.469314790316962	0.515904481699853	0.4304076139606	0.00539028216579005	0.00526296958135308	0.00716586570701612
223	7.05265052202183	0.35	0.186089543711972	0.146413056431487	0.225766030992457	0.501963637958692	10.7688215049094	9.09407902242342	12.4435639873953	33.3	20.71	53.74	0.269086025855326	0.318640224563305	0.368194423271284	0.262050524003908	0.310309082569863	0.358567641135819	0.259764118363671	0.307376777857753	0.355064667203518	0.186089543711972	41.6112897156416	0.461007637641531	35.4642982206301	0.490550859542162	0.554084089602051	0.449353089692522	0.452472863822201	0.51438501343237	0.412326737586707	0.469314790316962	0.515904481699853	0.4304076139606	0.00539028216579005	0.00526296958135308	0.00716586570701612
223	7.05265052202183	0.35	0.186534744528561	0.147245493133028	0.225823995924094	0.405195452398661	9.76268714640321	7.91593040684183	11.6094438859646	31.38	21.63	50.52	0.248360339535051	0.306301871016894	0.364243402498738	0.242083863473752	0.29856111673798	0.355038370002208	0.242335312747724	0.298945695837698	0.355021584170085	0.186534744528561	41.3359768667092	-1.0653645843302	34.0759669011095	0.490550859542162	0.554084089602051	0.449353089692522	0.452472863822201	0.51438501343237	0.412326737586707	0.469314790316962	0.515904481699853	0.4304076139606	0.00539028216579005	0.00526296958135308	0.00716586570701612
223	7.05265052202183	0.35	0.187148305041657	0.147671557987595	0.22662505209572	0.412305697702122	8.8777399540633	7.22290779164027	10.5325721164863	32.33	19.97	55.29	0.220033010260325	0.27044452217177	0.320856034083215	0.214374182071366	0.263489206313461	0.312604230555555	0.211015081791632	0.259260943056065	0.307442254832209	0.187148305041657	41.6495203211192	0.0247997061784881	34.9655126131596	0.490550859542162	0.554084089602051	0.449353089692522	0.452472863822201	0.51438501343237	0.412326737586707	0.469314790316962	0.515904481699853	0.4304076139606	0.00539028216579005	0.00526296958135308	0.00716586570701612
223	7.05265052202183	0.35	0.187275960238873	0.147360073006645	0.227191847471101	0.417999599981319	9.538958166733	7.78160068688868	11.2963156465773	34.64	22.92	53.09	0.221464614140304	0.271479066415664	0.321493518691023	0.215551903449807	0.264231058942898	0.312910214435989	0.216130869013926	0.26454971461419	0.313235354899482	0.187275960238873	43.0102983669567	-1.06876881582143	34.2855044779604	0.490550859542162	0.554084089602051	0.449353089692522	0.452472863822201	0.51438501343237	0.412326737586707	0.469314790316962	0.515904481699853	0.4304076139606	0.00539028216579005	0.00526296958135308	0.00716586570701612
223	7.05265052202183	0.35	0.18753489346548	0.147754603393824	0.227315183537136	0.357933892786008	9.24029210644986	7.30805853773626	11.1725256751635	33.2	23.57	45.17	0.216858776780684	0.274195729680298	0.331532682579912	0.211197801034185	0.267038005199156	0.322878209364126	0.214884440997919	0.271694858281971	0.328362524147216	0.18753489346548	40.7329576521797	0.495012801426417	35.6603212413115	0.490550859542162	0.554084089602051	0.449353089692522	0.452472863822201	0.51438501343237	0.412326737586707	0.469314790316962	0.515904481699853	0.4304076139606	0.00539028216579005	0.00526296958135308	0.00716586570701612
223	7.05265052202183	0.35	0.188175827132732	0.148372878879864	0.227978775385601	0.4085763841419	7.98446608652052	6.48462915653935	9.48430301650169	32.39	21.05	49.51	0.197147711242064	0.242746219783439	0.288344728324815	0.192071570206603	0.236496012567324	0.280920454928045	0.191999628735679	0.237104785425573	0.280854028889126	0.188175827132732	39.5892809489868	-0.0948047208289321	34.689469586138	0.490550859542162	0.554084089602051	0.449353089692522	0.452472863822201	0.51438501343237	0.412326737586707	0.469314790316962	0.515904481699853	0.4304076139606	0.00539028216579005	0.00526296958135308	0.00716586570701612
223	7.05265052202183	0.35	0.188247797564138	0.148009682966722	0.228485912161554	0.491213258116816	10.6681632696114	8.97301391726214	12.3633126219607	31.98	21.82	54.24	0.276292103957481	0.328488209457968	0.380684314958455	0.269230806442226	0.320092917142292	0.370955027842358	0.267952621728339	0.318340175482813	0.369343956683119	0.188247797564138	42.2787762901788	0.828692389167648	36.0448935080177	0.490550859542162	0.554084089602051	0.449353089692522	0.452472863822201	0.51438501343237	0.412326737586707	0.469314790316962	0.515904481699853	0.4304076139606	0.00539028216579005	0.00526296958135308	0.00716586570701612
223	7.05265052202183	0.35	0.189016317647619	0.148912213057115	0.229120422238124	0.548006417599549	11.0482434547795	9.4816655056125	12.6148214039465	33.67	20.16	51.07	0.277545347107905	0.323401892080491	0.369258437053078	0.270245573172652	0.31489603627343	0.359546499374208	0.268240453112492	0.312811458756584	0.35750831290522	0.189016317647619	41.07146935684	0.653766387936841	35.4737710321636	0.490550859542162	0.554084089602051	0.449353089692522	0.452472863822201	0.51438501343237	0.412326737586707	0.469314790316962	0.515904481699853	0.4304076139606	0.00539028216579005	0.00526296958135308	0.00716586570701612
223	7.05265052202183	0.35	0.189942887081144	0.149809678841083	0.230076095321205	0.386249286149578	9.2300792132812	7.41350539742383	11.0466530291386	33.1	22.25	54.75	0.22066649753072	0.274737677082374	0.328808856634028	0.214916009554798	0.267578114002913	0.320240218451029	0.214422464792546	0.266648141076123	0.318871735861035	0.189942887081144	41.447745818649	-0.128061055890542	35.0690073105891	0.490550859542162	0.554084089602051	0.449353089692522	0.452472863822201	0.51438501343237	0.412326737586707	0.469314790316962	0.515904481699853	0.4304076139606	0.00539028216579005	0.00526296958135308	0.00716586570701612
223	7.05265052202183	0.35	0.1904738847526	0.149889940489108	0.231057829016093	0.422746775215165	9.00753903282111	7.36417171238749	10.6509063532547	34.39	22.86	53.34	0.211067295168639	0.258168464022292	0.305269632875944	0.205452955020156	0.251301243918512	0.297149532816868	0.205629168750302	0.25147363356294	0.297614677916624	0.1904738847526	42.2094784803847	0.279822106820243	35.6075004287954	0.490550859542162	0.554084089602051	0.449353089692522	0.452472863822201	0.51438501343237	0.412326737586707	0.469314790316962	0.515904481699853	0.4304076139606	0.00539028216579005	0.00526296958135308	0.00716586570701612
223	7.05265052202183	0.35	0.190483345282646	0.150146626172589	0.230820064392704	0.426912499880427	8.92585326227446	7.31121129279457	10.5404952317544	33.05	22.51	49.02	0.217928045819573	0.26605629092361	0.314184536027647	0.212253390224922	0.25912841794561	0.306003445666298	0.214179761032649	0.261239749610088	0.308324334660873	0.190483345282646	39.6988724250339	-0.182691639831433	34.5593344637628	0.490550859542162	0.554084089602051	0.449353089692522	0.452472863822201	0.51438501343237	0.412326737586707	0.469314790316962	0.515904481699853	0.4304076139606	0.00539028216579005	0.00526296958135308	0.00716586570701612
223	7.05265052202183	0.35	0.190751612504909	0.150424653138043	0.231078571871775	0.469784871299207	9.19724229206192	7.67171622317978	10.7227683609441	31.48	19.37	45.43	0.239885370719529	0.287586742346179	0.335288113972829	0.23381062014405	0.280304023423689	0.326797426703328	0.233522019684318	0.280436385860555	0.327186511680513	0.190751612504909	37.4766218103562	-0.638137030229594	33.3387184454964	0.490550859542162	0.554084089602051	0.449353089692522	0.452472863822201	0.51438501343237	0.412326737586707	0.469314790316962	0.515904481699853	0.4304076139606	0.00539028216579005	0.00526296958135308	0.00716586570701612
223	7.05265052202183	0.35	0.190862318519303	0.15027095422262	0.231453682815987	0.401272335908673	9.45514356760635	7.65192387475737	11.2583632604553	32.9	23.25	47.27	0.229149273291285	0.283149612155605	0.337149951019925	0.223198042990069	0.275795940344061	0.328393837698052	0.225981197677995	0.279760563544204	0.332787271272188	0.190862318519303	39.7689025949519	-0.562801482463686	34.404481250755	0.490550859542162	0.554084089602051	0.449353089692522	0.452472863822201	0.51438501343237	0.412326737586707	0.469314790316962	0.515904481699853	0.4304076139606	0.00539028216579005	0.00526296958135308	0.00716586570701612
223	7.05265052202183	0.35	0.19156568730917	0.150555752504563	0.232575622113776	0.420540605357466	8.3993673582388	6.86000956710066	9.93872514937694	32.25	20.98	49.26	0.209474413468597	0.256479605992441	0.303484798516285	0.204094554638883	0.249892529078883	0.295690503518884	0.204071247019748	0.250115225709626	0.295776392521951	0.19156568730917	39.4095244813542	-0.676708367635425	33.9719730018054	0.490550859542162	0.554084089602051	0.449353089692522	0.452472863822201	0.51438501343237	0.412326737586707	0.469314790316962	0.515904481699853	0.4304076139606	0.00539028216579005	0.00526296958135308	0.00716586570701612
223	7.05265052202183	0.35	0.191638935055176	0.151227182204876	0.232050687905475	0.440656971772141	10.0967828619973	8.32072434793792	11.8728413760568	32.7	21.35	57.82	0.250610802354182	0.304103675164795	0.357596547975407	0.244123324186117	0.296231444858171	0.348339565530224	0.240619830189902	0.292250084498681	0.343562212204579	0.191638935055176	41.8770217528257	0.527117399280306	35.7994488269683	0.490550859542162	0.554084089602051	0.449353089692522	0.452472863822201	0.51438501343237	0.412326737586707	0.469314790316962	0.515904481699853	0.4304076139606	0.00539028216579005	0.00526296958135308	0.00716586570701612
223	7.05265052202183	0.35	0.193307237505731	0.151745634196167	0.234868840815296	0.461175010823542	9.67473903999644	8.04200404163718	11.3074740383557	32.56	18.25	51.82	0.243303855025592	0.292700835837746	0.3420978166499	0.237021639701151	0.285143168178993	0.333264696656836	0.232677300609971	0.279771677598753	0.327032592114262	0.193307237505731	39.6270578400939	0.572645609392416	35.0747133771383	0.490550859542162	0.554084089602051	0.449353089692522	0.452472863822201	0.51438501343237	0.412326737586707	0.469314790316962	0.515904481699853	0.4304076139606	0.00539028216579005	0.00526296958135308	0.00716586570701612
223	7.05265052202183	0.35	0.195609326866201	0.153779557521641	0.237439096210761	0.406757429641171	9.32499776269723	7.56673975251162	11.0832557728828	30.85	19.68	46.2	0.241394900099065	0.297487025717136	0.353579151335207	0.23535682902792	0.290045908264835	0.34473498750175	0.235335501394314	0.28993490925789	0.34473677746308	0.195609326866201	38.877998567993	0.0425887546914315	34.5172854133034	0.490550859542162	0.554084089602051	0.449353089692522	0.452472863822201	0.51438501343237	0.412326737586707	0.469314790316962	0.515904481699853	0.4304076139606	0.00539028216579005	0.00526296958135308	0.00716586570701612
223	7.05265052202183	0.35	0.196512335719358	0.154594560622791	0.238430110815925	0.436702046650474	9.42928871514735	7.75727102453818	11.1013064057565	30.57	19.01	51.71	0.249715128929543	0.303539226587366	0.357363324245189	0.243504314092059	0.295989720314644	0.348475126537229	0.239904276316554	0.291847049188987	0.343375875085049	0.196512335719358	39.5404531969848	0.27150031385784	34.7501903442886	0.490550859542162	0.554084089602051	0.449353089692522	0.452472863822201	0.51438501343237	0.412326737586707	0.469314790316962	0.515904481699853	0.4304076139606	0.00539028216579005	0.00526296958135308	0.00716586570701612
223	7.05265052202183	0.35	0.19667050452949	0.154882664249295	0.238458344809686	0.339383316895916	9.08411082897479	7.10533129793105	11.0628903600185	33.94	23.11	50.3	0.206304221787793	0.263758343787771	0.321212465787749	0.200854290283048	0.256790648725636	0.312727007168225	0.202483945003446	0.258804878386581	0.314989893066533	0.19667050452949	41.2708891620095	-0.0696815462701237	35.2779612450615	0.490550859542162	0.554084089602051	0.449353089692522	0.452472863822201	0.51438501343237	0.412326737586707	0.469314790316962	0.515904481699853	0.4304076139606	0.00539028216579005	0.00526296958135308	0.00716586570701612
223	7.05265052202183	0.35	0.196935862003221	0.154751709164835	0.239120014841608	0.438841825392367	9.98278830103304	8.2203011343676	11.7452754676985	32.64	20.26	50.86	0.248068914226695	0.301256537237882	0.354444160249069	0.241654368313608	0.293466670072324	0.345278971831041	0.240216789795408	0.291906339153339	0.343167972897046	0.196935862003221	40.7581060293968	0.925460526937285	35.9232353016089	0.490550859542162	0.554084089602051	0.449353089692522	0.452472863822201	0.51438501343237	0.412326737586707	0.469314790316962	0.515904481699853	0.4304076139606	0.00539028216579005	0.00526296958135308	0.00716586570701612
223	7.05265052202183	0.35	0.198066877839478	0.156028791427028	0.240104964251927	0.461127714492401	10.2934668901094	8.55614838673567	12.030785393483	30.54	20.54	46.77	0.275655431179196	0.33162702721714	0.387598623255083	0.268802970012587	0.323383179758439	0.377963389504291	0.269909483140403	0.324714896824645	0.379388318240376	0.198066877839478	39.1679431433918	1.2989728362648	35.8692171988647	0.490550859542162	0.554084089602051	0.449353089692522	0.452472863822201	0.51438501343237	0.412326737586707	0.469314790316962	0.515904481699853	0.4304076139606	0.00539028216579005	0.00526296958135308	0.00716586570701612
223	7.05265052202183	0.35	0.198077675710328	0.156238471507662	0.239916879912993	0.493093280734534	10.7980412302406	9.08869544807074	12.5073870124105	32.31	21.15	50.6	0.27707088705647	0.329180670562592	0.381290454068713	0.269948138716946	0.320718319647407	0.371488500577869	0.269925162295208	0.320121817588572	0.371456593309264	0.198077675710328	39.9028511456929	0.680076623273844	35.4856366771319	0.490550859542162	0.554084089602051	0.449353089692522	0.452472863822201	0.51438501343237	0.412326737586707	0.469314790316962	0.515904481699853	0.4304076139606	0.00539028216579005	0.00526296958135308	0.00716586570701612
223	7.05265052202183	0.35	0.198501631703641	0.155923135739955	0.241080127667327	0.464655087262368	9.95730832841976	8.28860585894498	11.6260107978945	30.69	18.66	45.1	0.265739269873251	0.319239192950829	0.372739116028407	0.259112935141514	0.31127881226268	0.363444689383846	0.258941518217887	0.310571483809956	0.362986882864785	0.198501631703641	37.5281465653888	-0.478455390948777	33.3492077069643	0.490550859542162	0.554084089602051	0.449353089692522	0.452472863822201	0.51438501343237	0.412326737586707	0.469314790316962	0.515904481699853	0.4304076139606	0.00539028216579005	0.00526296958135308	0.00716586570701612
223	7.05265052202183	0.35	0.198587030153733	0.156200036038242	0.240974024269224	0.384627218476416	9.36472112465114	7.51532712221652	11.2141151270858	32.07	19.96	49.63	0.230739172167233	0.287520152448361	0.34430113272949	0.224832034262505	0.280159368516668	0.335486702770831	0.223602397778462	0.278676191860469	0.333399987429981	0.198587030153733	39.5356819148753	-0.206539995656723	34.3878220732344	0.490550859542162	0.554084089602051	0.449353089692522	0.452472863822201	0.51438501343237	0.412326737586707	0.469314790316962	0.515904481699853	0.4304076139606	0.00539028216579005	0.00526296958135308	0.00716586570701612
223	7.05265052202183	0.35	0.198732872954364	0.156750221641498	0.24071552426723	0.428005036981329	9.46076687874074	7.75317742079292	11.1683563366886	33.49	20.01	49.33	0.228090441235152	0.278325952661379	0.328561464087607	0.222107813545908	0.27102568816099	0.319943562776072	0.220830806132404	0.269967991392022	0.318639359649164	0.198732872954364	38.9637130667246	0.334160472893697	34.7447122514795	0.490550859542162	0.554084089602051	0.449353089692522	0.452472863822201	0.51438501343237	0.412326737586707	0.469314790316962	0.515904481699853	0.4304076139606	0.00539028216579005	0.00526296958135308	0.00716586570701612
223	7.05265052202183	0.35	0.200685413579566	0.158183582601284	0.243187244557848	0.400245933139206	8.74726144860007	7.0754753645177	10.4190475326825	33.58	20.15	55.31	0.207646801389953	0.25670937529259	0.305771949195227	0.202193123413571	0.249967107860622	0.297741092307672	0.199045816486048	0.246036980706427	0.293486789791934	0.200685413579566	41.1033858919175	-0.364455206970232	34.7026323774754	0.490550859542162	0.554084089602051	0.449353089692522	0.452472863822201	0.51438501343237	0.412326737586707	0.469314790316962	0.515904481699853	0.4304076139606	0.00539028216579005	0.00526296958135308	0.00716586570701612
223	7.05265052202183	0.35	0.201761651082259	0.159054692324036	0.244468609840481	0.470371414473848	9.86790450598673	8.23306302802744	11.502745983946	33	20.99	49.38	0.245803151466497	0.294612347516927	0.343421543567358	0.239408455083017	0.286947854600725	0.334487254118433	0.239574653022472	0.286973256118588	0.334630027950842	0.201761651082259	38.8954719709015	-0.0379315532357238	34.6090988286914	0.490550859542162	0.554084089602051	0.449353089692522	0.452472863822201	0.51438501343237	0.412326737586707	0.469314790316962	0.515904481699853	0.4304076139606	0.00539028216579005	0.00526296958135308	0.00716586570701612
223	7.05265052202183	0.35	0.203126635864055	0.159734100020667	0.246519171707443	0.422917517682274	9.57652118908645	7.82995783423154	11.3230845439414	35.58	24	50.77	0.21703260736595	0.265444260003054	0.313855912640157	0.21115952311872	0.258261115862353	0.305362708605986	0.213121496952367	0.260525808820178	0.308473286972647	0.203126635864055	41.6743367768201	0.627467308324433	36.0610613446777	0.490550859542162	0.554084089602051	0.449353089692522	0.452472863822201	0.51438501343237	0.412326737586707	0.469314790316962	0.515904481699853	0.4304076139606	0.00539028216579005	0.00526296958135308	0.00716586570701612
223	7.05265052202183	0.35	0.203478494112664	0.160164468191571	0.246792520033756	0.444852998387387	10.2656744902049	8.47519772742236	12.0561512529874	33.64	20.65	50.44	0.248273069747136	0.300723428606449	0.353173787465761	0.241745897989491	0.292817321544328	0.343888745099165	0.241087661933879	0.291682649334255	0.342992160043216	0.203478494112664	40.1739927701361	0.0996109631374194	35.0276345209224	0.490550859542162	0.554084089602051	0.449353089692522	0.452472863822201	0.51438501343237	0.412326737586707	0.469314790316962	0.515904481699853	0.4304076139606	0.00539028216579005	0.00526296958135308	0.00716586570701612
223	7.05265052202183	0.35	0.203506178241181	0.160122517219199	0.246889839263163	0.406695755424621	9.91727753462174	8.04710430337631	11.7874507658672	33.21	21.57	58.68	0.238720401145485	0.294199799341821	0.349679197538156	0.232487741819383	0.286518649702718	0.340549557586053	0.229049539820316	0.282395764847449	0.33565384819429	0.203506178241181	43.7492461709208	0.124187674304707	35.7975346293774	0.490550859542162	0.554084089602051	0.449353089692522	0.452472863822201	0.51438501343237	0.412326737586707	0.469314790316962	0.515904481699853	0.4304076139606	0.00539028216579005	0.00526296958135308	0.00716586570701612
223	7.05265052202183	0.35	0.203601510165723	0.160626308569552	0.246576711761895	0.466149138706987	10.1076656213209	8.41884369592011	11.7964875467217	32.6	21.84	49.91	0.254341263415475	0.305362177653181	0.356383091890887	0.247768680552024	0.297471133199608	0.347173585847192	0.248523496683563	0.298598858458508	0.347980613081809	0.203601510165723	40.5320108682667	0.00525637250635805	34.7502954072241	0.490550859542162	0.554084089602051	0.449353089692522	0.452472863822201	0.51438501343237	0.412326737586707	0.469314790316962	0.515904481699853	0.4304076139606	0.00539028216579005	0.00526296958135308	0.00716586570701612
223	7.05265052202183	0.35	0.204017643919911	0.160761600694572	0.24727368714525	0.453295791220373	9.78738095136652	8.10920567185639	11.4655562308766	30.56	22.18	49.73	0.261086214786636	0.315117207365407	0.369148199944178	0.254593244438391	0.307280536688185	0.359967828937979	0.255809013945589	0.308833025631012	0.362272103406555	0.204017643919911	39.6998602508201	-0.309998840412296	34.3971219365242	0.490550859542162	0.554084089602051	0.449353089692522	0.452472863822201	0.51438501343237	0.412326737586707	0.469314790316962	0.515904481699853	0.4304076139606	0.00539028216579005	0.00526296958135308	0.00716586570701612
223	7.05265052202183	0.35	0.206847044868985	0.162508817546655	0.251185272191316	0.422992374967236	9.69344441261151	7.92582772682778	11.4610610983952	35.52	20.87	51.33	0.220030268637199	0.269101379898439	0.318172491159679	0.214080682432567	0.26182491803977	0.309569153646974	0.21324728020817	0.261016665395595	0.308612795896614	0.206847044868985	40.4364136918734	0.578296933073222	35.6420855049131	0.490550859542162	0.554084089602051	0.449353089692522	0.452472863822201	0.51438501343237	0.412326737586707	0.469314790316962	0.515904481699853	0.4304076139606	0.00539028216579005	0.00526296958135308	0.00716586570701612
223	7.05265052202183	0.35	0.207232344316858	0.163373734718665	0.251090953915051	0.426756193306649	10.103813236295	8.2755002633407	11.9321262092494	30.36	21.08	50.9	0.268186395050707	0.32743703243068	0.386687669810653	0.261544589615618	0.319327847543667	0.377111105471716	0.261040645178331	0.318792720465807	0.376115874451761	0.207232344316858	39.6118191239222	-0.0745514685470792	34.5158239976454	0.490550859542162	0.554084089602051	0.449353089692522	0.452472863822201	0.51438501343237	0.412326737586707	0.469314790316962	0.515904481699853	0.4304076139606	0.00539028216579005	0.00526296958135308	0.00716586570701612
223	7.05265052202183	0.35	0.207561100753727	0.163870181961547	0.251252019545907	0.446132101117867	10.1414636148256	8.37722444934698	11.9057027803042	32.8	22.26	48.35	0.251618387665188	0.304609090845895	0.357599794026602	0.24509462113251	0.296711422432829	0.348328223733149	0.247141286067161	0.298956380578407	0.35129168233582	0.207561100753727	39.082840469262	-0.197457371880787	34.7271405164197	0.490550859542162	0.554084089602051	0.449353089692522	0.452472863822201	0.51438501343237	0.412326737586707	0.469314790316962	0.515904481699853	0.4304076139606	0.00539028216579005	0.00526296958135308	0.00716586570701612
223	7.05265052202183	0.35	0.208220491333126	0.164265151129053	0.2521758315372	0.4084718606452	9.00300813850088	7.31147801222588	10.6945382647759	33.25	19.98	48.78	0.216683176452899	0.266813412803765	0.31694364915463	0.211022766484088	0.259843451746473	0.308664137008858	0.21032667923316	0.259037134210601	0.30765140066872	0.208220491333126	38.0999075925421	-0.425251072086835	34.0001891781546	0.490550859542162	0.554084089602051	0.449353089692522	0.452472863822201	0.51438501343237	0.412326737586707	0.469314790316962	0.515904481699853	0.4304076139606	0.00539028216579005	0.00526296958135308	0.00716586570701612
223	7.05265052202183	0.35	0.20862191670645	0.164694529615019	0.252549303797881	0.457332010985723	10.0964378757284	8.37930089857791	11.8135748528789	33.75	21.82	52.67	0.244645724613825	0.294780004922039	0.344914285230252	0.238202231087431	0.287016071763493	0.335829912439556	0.237826206378872	0.286651657017224	0.335319188956455	0.20862191670645	40.9875933375937	0.187596009861081	35.3301222657219	0.490550859542162	0.554084089602051	0.449353089692522	0.452472863822201	0.51438501343237	0.412326737586707	0.469314790316962	0.515904481699853	0.4304076139606	0.00539028216579005	0.00526296958135308	0.00716586570701612
223	7.05265052202183	0.35	0.208728389044164	0.163929774106628	0.253527003981699	0.426101449063272	9.49270785727722	7.7726754264203	11.2127402881341	29.21	20.25	51.28	0.261651905013503	0.319553430232084	0.377454955450665	0.255333081953013	0.311836300926624	0.368339519900236	0.253479212307912	0.310018447401187	0.36572766830789	0.208728389044164	37.6117869542422	-0.0181102935892021	34.2073521560058	0.490550859542162	0.554084089602051	0.449353089692522	0.452472863822201	0.51438501343237	0.412326737586707	0.469314790316962	0.515904481699853	0.4304076139606	0.00539028216579005	0.00526296958135308	0.00716586570701612
223	7.05265052202183	0.35	0.20945736510428	0.164921242187879	0.25399348802068	0.454403445838051	9.85036259139838	8.16515782019066	11.5355673626061	30.8	20.2	52.95	0.260888163614115	0.314732802965355	0.368577442316596	0.254368805000213	0.306867915644807	0.359367026289401	0.25147827666576	0.303646635842831	0.35570500620683	0.20945736510428	37.9211751060931	0.426467462994536	34.8624018268911	0.490550859542162	0.554084089602051	0.449353089692522	0.452472863822201	0.51438501343237	0.412326737586707	0.469314790316962	0.515904481699853	0.4304076139606	0.00539028216579005	0.00526296958135308	0.00716586570701612
223	7.05265052202183	0.35	0.209562925419501	0.164987626019129	0.254138224819873	0.326780012452255	7.76755987671977	6.02687230106315	9.50824745237638	31.86	19.99	51.2	0.186246571444141	0.240038501441441	0.293830431438741	0.181496746859584	0.233916827541373	0.286336908223162	0.180005913653873	0.232263295053688	0.283900688802951	0.209562925419501	38.1856092684642	0.0159173510133225	34.5381407117391	0.490550859542162	0.554084089602051	0.449353089692522	0.452472863822201	0.51438501343237	0.412326737586707	0.469314790316962	0.515904481699853	0.4304076139606	0.00539028216579005	0.00526296958135308	0.00716586570701612
223	7.05265052202183	0.35	0.210051806600431	0.165150325047487	0.254953288153376	0.355669821026984	9.07582376806431	7.16859739187396	10.9830501442547	35.02	23.18	52.86	0.201804905540597	0.255495692964078	0.30918648038756	0.196386607214239	0.248635840465099	0.300885073715959	0.197026105128974	0.249580970828483	0.301761788017927	0.210051806600431	41.4547671351169	-0.364295569066638	35.1292779306822	0.490550859542162	0.554084089602051	0.449353089692522	0.452472863822201	0.51438501343237	0.412326737586707	0.469314790316962	0.515904481699853	0.4304076139606	0.00539028216579005	0.00526296958135308	0.00716586570701612
223	7.05265052202183	0.35	0.211677920789376	0.166682459792249	0.256673381786504	0.469759707277522	10.0155064046003	8.35417277586155	11.6768400333391	31.23	19.51	48.45	0.263271217138597	0.315626050854163	0.367980884569729	0.256635846103723	0.307671151801955	0.358706457500187	0.255233341467617	0.306217910598864	0.356836380202799	0.211677920789376	37.7063768050725	-0.460304384932922	33.8085304518437	0.490550859542162	0.554084089602051	0.449353089692522	0.452472863822201	0.51438501343237	0.412326737586707	0.469314790316962	0.515904481699853	0.4304076139606	0.00539028216579005	0.00526296958135308	0.00716586570701612
223	7.05265052202183	0.35	0.212454835413484	0.167709749971385	0.257199920855583	0.407337354563465	10.2728693725987	8.33821278880158	12.2075259563958	32.34	21.34	48.32	0.253929607577059	0.312847099797904	0.37176459201875	0.247397843101166	0.304799816173343	0.362201789245521	0.24817541498218	0.30610076981413	0.363513872470291	0.212454835413484	40.4516554627351	0.290367174196637	35.2811187522082	0.490550859542162	0.554084089602051	0.449353089692522	0.452472863822201	0.51438501343237	0.412326737586707	0.469314790316962	0.515904481699853	0.4304076139606	0.00539028216579005	0.00526296958135308	0.00716586570701612
223	7.05265052202183	0.35	0.21424629530364	0.168837500305667	0.259655090301613	0.423365632268856	9.88328042251636	8.08242419966916	11.6841366453636	33.88	23.49	48.38	0.235094794143733	0.287476593531353	0.339858392918974	0.228890286765974	0.279889651200305	0.330889015634637	0.231551964568946	0.283014587280337	0.334545223109663	0.21424629530364	39.5079839707229	0.57860819468107	35.5882602150103	0.490550859542162	0.554084089602051	0.449353089692522	0.452472863822201	0.51438501343237	0.412326737586707	0.469314790316962	0.515904481699853	0.4304076139606	0.00539028216579005	0.00526296958135308	0.00716586570701612
223	7.05265052202183	0.35	0.214423545255341	0.168476150636911	0.260370939873771	0.344343446745822	8.92805841950337	7.00459125481471	10.851525584192	31.86	21.62	51.36	0.216489494717624	0.27593770795964	0.335385921201656	0.210968823978466	0.268901055986527	0.326833287994587	0.211060130669984	0.264234651371917	0.32636432728763	0.214423545255341	39.6516500117623	0.333464971920891	35.1981861582098	0.490550859542162	0.554084089602051	0.449353089692522	0.452472863822201	0.51438501343237	0.412326737586707	0.469314790316962	0.515904481699853	0.4304076139606	0.00539028216579005	0.00526296958135308	0.00716586570701612
223	7.05265052202183	0.35	0.214988443720731	0.169267797341422	0.26070909010004	0.433009231282597	9.76732518877543	8.02230472133178	11.5123456562191	31.19	19.73	48.87	0.253210351152523	0.308288942739155	0.363367534325787	0.246834697614645	0.300526450094138	0.354218202573632	0.245596648431548	0.299314985415681	0.352375290559006	0.214988443720731	38.7818530334707	-0.908538052364873	33.5975179393619	0.490550859542162	0.554084089602051	0.449353089692522	0.452472863822201	0.51438501343237	0.412326737586707	0.469314790316962	0.515904481699853	0.4304076139606	0.00539028216579005	0.00526296958135308	0.00716586570701612
223	7.05265052202183	0.35	0.215002661202974	0.169536850093819	0.26046847231213	0.410952254261446	9.66197729517483	7.8559220126362	11.4680325777134	31.94	19.67	48.35	0.242207799453024	0.297890719289877	0.35357363912673	0.236022326407554	0.29028322267406	0.344544118940567	0.235295923506753	0.289303917310167	0.342992491081408	0.215002661202974	39.0028669830317	0.973237273670839	35.3317971383495	0.490550859542162	0.554084089602051	0.449353089692522	0.452472863822201	0.51438501343237	0.412326737586707	0.469314790316962	0.515904481699853	0.4304076139606	0.00539028216579005	0.00526296958135308	0.00716586570701612
223	7.05265052202183	0.35	0.215104413751722	0.169707867683096	0.260500959820348	0.433331207220389	10.2962214408619	8.45791461162618	12.1345282700976	30.44	21.26	47.42	0.273380889413265	0.332799549812144	0.392218210211024	0.266599076785169	0.324543726976888	0.382488377168608	0.26795440974358	0.325778689789169	0.384873336322015	0.215104413751722	38.2392466248393	-0.50625556835906	33.971645096221	0.490550859542162	0.554084089602051	0.449353089692522	0.452472863822201	0.51438501343237	0.412326737586707	0.469314790316962	0.515904481699853	0.4304076139606	0.00539028216579005	0.00526296958135308	0.00716586570701612
223	7.05265052202183	0.35	0.215606911497209	0.170007057147665	0.261206765846754	0.422107087770128	10.0981114068384	8.25335944485574	11.9428633688211	33.46	20.81	47.93	0.243019389826615	0.297337937222718	0.351656484618822	0.236648272547546	0.289542777869739	0.342437283191932	0.237025855856734	0.290458993972495	0.34300067998439	0.215606911497209	39.1590058838916	0.50188852404565	35.4100035901806	0.490550859542162	0.554084089602051	0.449353089692522	0.452472863822201	0.51438501343237	0.412326737586707	0.469314790316962	0.515904481699853	0.4304076139606	0.00539028216579005	0.00526296958135308	0.00716586570701612
223	7.05265052202183	0.35	0.216824211679882	0.171106150777311	0.262542272582452	0.411907828095402	9.2300088962539	7.50809965182021	10.9519181406876	32.2	21.09	48.63	0.229655014733187	0.282324146902173	0.334993279071158	0.223762717429323	0.275080508823814	0.326398300218304	0.224514746979164	0.275546558437443	0.327037111931657	0.216824211679882	38.1709124182908	-0.65066685167538	34.0450506488999	0.490550859542162	0.554084089602051	0.449353089692522	0.452472863822201	0.51438501343237	0.412326737586707	0.469314790316962	0.515904481699853	0.4304076139606	0.00539028216579005	0.00526296958135308	0.00716586570701612
223	7.05265052202183	0.35	0.217360031985345	0.171059960237776	0.263660103732914	0.463570857194881	9.40695367554001	7.82704280981617	10.9868645412638	34.68	21.86	47.96	0.222527315717718	0.267445087673923	0.312362859630129	0.216583027398783	0.260300927841279	0.304018828283776	0.218093296836583	0.262275154110501	0.306139243306554	0.217360031985345	38.7592360234544	-0.548442694830503	34.2951969499208	0.490550859542162	0.554084089602051	0.449353089692522	0.452472863822201	0.51438501343237	0.412326737586707	0.469314790316962	0.515904481699853	0.4304076139606	0.00539028216579005	0.00526296958135308	0.00716586570701612
223	7.05265052202183	0.35	0.218085041498862	0.171278560205005	0.26489152279272	0.446067619011447	9.22227945590665	7.61773495171987	10.8268239600934	31.78	18.43	46.69	0.235998300104456	0.28570727236852	0.335416244632583	0.229988611992334	0.278431747089142	0.326874882185951	0.228439043481537	0.276569182151175	0.325127725440463	0.218085041498862	37.0965233461699	0.379485036341614	34.4191004994726	0.490550859542162	0.554084089602051	0.449353089692522	0.452472863822201	0.51438501343237	0.412326737586707	0.469314790316962	0.515904481699853	0.4304076139606	0.00539028216579005	0.00526296958135308	0.00716586570701612
223	7.05265052202183	0.35	0.218721633530195	0.172072214765018	0.265371052295371	0.422713223366843	9.87837841523222	8.0760081732629	11.6807486572015	32.53	20	51.09	0.244548774782941	0.299126163131564	0.353703551480188	0.238237619343473	0.29140651001447	0.344575400685466	0.236616594885422	0.289107855013987	0.341944370358201	0.218721633530195	39.5248140443904	-0.235721417014359	34.4442786015816	0.490550859542162	0.554084089602051	0.449353089692522	0.452472863822201	0.51438501343237	0.412326737586707	0.469314790316962	0.515904481699853	0.4304076139606	0.00539028216579005	0.00526296958135308	0.00716586570701612
223	7.05265052202183	0.35	0.220040825554311	0.172734138349405	0.267347512759217	0.40553495903149	9.52507280808789	7.72453279804443	11.3256128181314	33.03	19.64	52	0.230425720100794	0.284136506142067	0.337847292183339	0.224428229438791	0.276741038129312	0.329053846819834	0.22163483393316	0.273841514348993	0.325135118392422	0.220040825554311	38.3664823213641	-0.229407092985488	34.2199902892206	0.490550859542162	0.554084089602051	0.449353089692522	0.452472863822201	0.51438501343237	0.412326737586707	0.469314790316962	0.515904481699853	0.4304076139606	0.00539028216579005	0.00526296958135308	0.00716586570701612
223	7.05265052202183	0.35	0.220544097990634	0.173562734621831	0.267525461359438	0.455617814521176	10.5423710222944	8.74318792610274	12.3415541184861	30.06	19.93	40.68	0.286159620617158	0.345045870870333	0.403932121123508	0.279117898211233	0.336555094866579	0.393992291521924	0.282558046816071	0.340681536284555	0.399136914655487	0.220544097990634	35.7914671361097	0.296439810326719	34.1165129252748	0.490550859542162	0.554084089602051	0.449353089692522	0.452472863822201	0.51438501343237	0.412326737586707	0.469314790316962	0.515904481699853	0.4304076139606	0.00539028216579005	0.00526296958135308	0.00716586570701612
223	7.05265052202183	0.35	0.221145868029443	0.173839615913332	0.268452120145554	0.433468816319121	9.78772633965243	8.04069675424038	11.5347559250645	32.3	21.43	47.19	0.245144824164217	0.298408275531123	0.351671726898029	0.238843143660547	0.290737407429137	0.342631671197727	0.240129737222094	0.292895189814368	0.344488414301122	0.221145868029443	37.9045875001243	0.136021214944037	34.7930105608075	0.490550859542162	0.554084089602051	0.449353089692522	0.452472863822201	0.51438501343237	0.412326737586707	0.469314790316962	0.515904481699853	0.4304076139606	0.00539028216579005	0.00526296958135308	0.00716586570701612
223	7.05265052202183	0.35	0.221308651817411	0.173794873858714	0.268822429776108	0.36044149885286	8.90335310809	7.05169072463812	10.7550154915419	31.68	20.45	47.8	0.219169185598934	0.276719545141419	0.334269904683904	0.213598813055733	0.269686480925705	0.325774148795678	0.213673435610618	0.269782068346698	0.326188599494975	0.221308651817411	37.1596856283102	-0.784587718862198	33.5534159375814	0.490550859542162	0.554084089602051	0.449353089692522	0.452472863822201	0.51438501343237	0.412326737586707	0.469314790316962	0.515904481699853	0.4304076139606	0.00539028216579005	0.00526296958135308	0.00716586570701612
223	7.05265052202183	0.35	0.221926917033395	0.17427681217413	0.26957702189266	0.403151387912486	9.6010467696023	7.77714241034483	11.4249511288598	35.84	23.81	53.2	0.214003701671193	0.264192095271409	0.314380488871626	0.208191538002164	0.25701685631157	0.305842174620976	0.209450898860384	0.258439808354483	0.307328773609663	0.221926917033395	41.5534541377905	-0.182929958615505	35.3436269327147	0.490550859542162	0.554084089602051	0.449353089692522	0.452472863822201	0.51438501343237	0.412326737586707	0.469314790316962	0.515904481699853	0.4304076139606	0.00539028216579005	0.00526296958135308	0.00716586570701612
223	7.05265052202183	0.35	0.222599700187628	0.175731362830255	0.269468037545001	0.466173085102391	10.3603704162889	8.62940902889723	12.0913318036806	34.51	21.36	50.78	0.246475405434079	0.295915570840472	0.345355736246865	0.239907271330189	0.288029943675009	0.33615261601983	0.239809041025673	0.287695045262756	0.33576759796727	0.222599700187628	40.0872465897542	-0.303982305505714	34.717998099068	0.490550859542162	0.554084089602051	0.449353089692522	0.452472863822201	0.51438501343237	0.412326737586707	0.469314790316962	0.515904481699853	0.4304076139606	0.00539028216579005	0.00526296958135308	0.00716586570701612
223	7.05265052202183	0.35	0.222739740255368	0.175705919378273	0.269773561132463	0.43712755310717	10.4648492322278	8.61080819976045	12.3188902646952	32.33	19.7	50.65	0.262299941873484	0.318777202052242	0.375254462230999	0.255553895449639	0.310578626831263	0.365603358212888	0.253425498890785	0.308075456588821	0.362862623187639	0.222739740255368	38.6694331479567	-0.486092279767754	34.0422192960669	0.490550859542162	0.554084089602051	0.449353089692522	0.452472863822201	0.51438501343237	0.412326737586707	0.469314790316962	0.515904481699853	0.4304076139606	0.00539028216579005	0.00526296958135308	0.00716586570701612
223	7.05265052202183	0.35	0.222971133181698	0.175715927216663	0.270226339146733	0.387799218645285	9.47739002656326	7.61822607440384	11.3365539787227	30.04	19.75	45.35	0.249507750658161	0.310398017142454	0.371288283626746	0.243370635509911	0.302763190697316	0.362155745884721	0.244066476663623	0.303597608530108	0.362858829910908	0.222971133181698	37.7617059399851	-0.175845040113461	34.1615432216702	0.490550859542162	0.554084089602051	0.449353089692522	0.452472863822201	0.51438501343237	0.412326737586707	0.469314790316962	0.515904481699853	0.4304076139606	0.00539028216579005	0.00526296958135308	0.00716586570701612
223	7.05265052202183	0.35	0.224328611362967	0.17641474390993	0.272242478816004	0.418333134936924	10.0798279374165	8.22409870046777	11.9355571743653	34.4	24.16	51.46	0.235646280779208	0.288818757028227	0.341991233277246	0.229377196734792	0.281135083619818	0.332892970504844	0.231612907643339	0.283716542881458	0.336214296113219	0.224328611362967	40.8544431972722	0.570419807262011	35.9466391024884	0.490550859542162	0.554084089602051	0.449353089692522	0.452472863822201	0.51438501343237	0.412326737586707	0.469314790316962	0.515904481699853	0.4304076139606	0.00539028216579005	0.00526296958135308	0.00716586570701612
223	7.05265052202183	0.35	0.225071422929398	0.177459319818466	0.27268352604033	0.415333495844634	9.85068886792112	8.02592071914111	11.6754570167011	34.82	21.95	46.42	0.227238807339187	0.27890367574617	0.330568544153154	0.22115561249416	0.271437409651815	0.321719206809471	0.223513789604221	0.273985500329715	0.325117675504591	0.225071422929398	39.0450605114621	0.293907126364411	35.2616467265693	0.490550859542162	0.554084089602051	0.449353089692522	0.452472863822201	0.51438501343237	0.412326737586707	0.469314790316962	0.515904481699853	0.4304076139606	0.00539028216579005	0.00526296958135308	0.00716586570701612
223	7.05265052202183	0.35	0.226994994211848	0.178620280899655	0.275369707524041	0.420674551361962	10.2171253069796	8.34514030677543	12.0891103071839	28.27	20.29	47.32	0.290100076717328	0.355175434615387	0.420250792513446	0.28325083010151	0.346789762432572	0.410328694763634	0.283570369357231	0.347295959662351	0.411195397408309	0.226994994211848	36.7993590490237	0.31948339373191	34.452816807245	0.490550859542162	0.554084089602051	0.449353089692522	0.452472863822201	0.51438501343237	0.412326737586707	0.469314790316962	0.515904481699853	0.4304076139606	0.00539028216579005	0.00526296958135308	0.00716586570701612
223	7.05265052202183	0.35	0.22743305446315	0.17866535962722	0.276200749299079	0.473939519707862	10.5012613968657	8.77389961273119	12.2286231810002	32.5	20.08	46.25	0.265905646932356	0.318255830199786	0.370606013467216	0.259046652072171	0.310046470493635	0.3610462889151	0.259679866001038	0.310921749921031	0.361771338496684	0.22743305446315	37.0651035054056	-0.305770004870129	33.88145750282	0.490550859542162	0.554084089602051	0.449353089692522	0.452472863822201	0.51438501343237	0.412326737586707	0.469314790316962	0.515904481699853	0.4304076139606	0.00539028216579005	0.00526296958135308	0.00716586570701612
223	7.05265052202183	0.35	0.227529797315936	0.179275783147269	0.275783811484604	0.448930036381532	10.2418078744252	8.47016523372253	12.0134505151278	31.14	20.8	49.01	0.26772804156644	0.323726761952967	0.379725482339495	0.260992755257365	0.315582704965489	0.370172654673614	0.261242102807283	0.315716681007703	0.370306634442885	0.227529797315936	38.1953313100523	0.48397340899788	35.0456775524235	0.490550859542162	0.554084089602051	0.449353089692522	0.452472863822201	0.51438501343237	0.412326737586707	0.469314790316962	0.515904481699853	0.4304076139606	0.00539028216579005	0.00526296958135308	0.00716586570701612
223	7.05265052202183	0.35	0.231300604770097	0.181699451753809	0.280901757786384	0.412766513898962	10.3730158177445	8.44129802853267	12.3047336069562	36.35	22.91	51.27	0.229058978782966	0.281477138004226	0.333895297225487	0.222795231139622	0.273779986077692	0.324764741015763	0.223916515467754	0.275018940463721	0.327033911163153	0.231300604770097	40.9232985700859	-0.363958826451177	34.7920153099705	0.490550859542162	0.554084089602051	0.449353089692522	0.452472863822201	0.51438501343237	0.412326737586707	0.469314790316962	0.515904481699853	0.4304076139606	0.00539028216579005	0.00526296958135308	0.00716586570701612
223	7.05265052202183	0.35	0.234962499278752	0.185502837301203	0.284422161256301	0.450958846999345	9.75611796497793	8.07539359333762	11.4368423366182	31.92	20.89	47.69	0.249069006080513	0.300907513256822	0.35274602043313	0.242709741703229	0.293224700930937	0.343739660158644	0.243430653096173	0.294278416267357	0.34509548173113	0.234962499278752	37.536296436581	0.324730878955993	34.6234689058904	0.490550859542162	0.554084089602051	0.449353089692522	0.452472863822201	0.51438501343237	0.412326737586707	0.469314790316962	0.515904481699853	0.4304076139606	0.00539028216579005	0.00526296958135308	0.00716586570701612
223	7.05265052202183	0.35	0.237415131444768	0.187296950058349	0.287533312831187	0.476036255281175	11.8680569746935	9.92405953917821	13.8120544102087	33.22	22.03	45.28	0.294326994408615	0.351981920809897	0.409636847211179	0.286641449971015	0.342790875662809	0.398940301354603	0.289993497401703	0.34713753125099	0.404086639268704	0.237415131444768	38.953391201724	-0.214813132855706	34.5758016473298	0.490550859542162	0.554084089602051	0.449353089692522	0.452472863822201	0.51438501343237	0.412326737586707	0.469314790316962	0.515904481699853	0.4304076139606	0.00539028216579005	0.00526296958135308	0.00716586570701612
223	7.05265052202183	0.35	0.238531250845449	0.187628569867841	0.289433931823057	0.446932739360219	10.3821582028559	8.57897026084511	12.1853461448666	30.56	20.36	49.2	0.276246491299499	0.334309909983615	0.392373328667732	0.26937706105047	0.325996614863057	0.382616168675644	0.268826093634248	0.32513116070428	0.382042635194441	0.238531250845449	37.6321390881723	0.44151720736327	34.739947899439	0.490550859542162	0.554084089602051	0.449353089692522	0.452472863822201	0.51438501343237	0.412326737586707	0.469314790316962	0.515904481699853	0.4304076139606	0.00539028216579005	0.00526296958135308	0.00716586570701612
223	7.05265052202183	0.35	0.239621254553438	0.188280728833493	0.290961780273382	0.408910369524092	10.5276097241808	8.55142359615345	12.5037958522081	30.69	20.17	42.14	0.274168629710086	0.337527465426872	0.400886301143658	0.267332155414329	0.329111120187291	0.390890084960253	0.269950747385022	0.332575362374046	0.394725443275918	0.239621254553438	36.5450175549388	-0.3669294377132	33.838327784878	0.490550859542162	0.554084089602051	0.449353089692522	0.452472863822201	0.51438501343237	0.412326737586707	0.469314790316962	0.515904481699853	0.4304076139606	0.00539028216579005	0.00526296958135308	0.00716586570701612
223	7.05265052202183	0.35	0.240406933957675	0.188765218751607	0.292048649163744	0.412306842506999	10.2011089429382	8.29960209764942	12.1026157882269	32.12	22.28	47.06	0.254474552930365	0.312776758103059	0.371078963275754	0.247954605165179	0.304763036882163	0.361571468599148	0.249627927655665	0.307961868326296	0.364344537580204	0.240406933957675	37.8332803002199	0.176437536987752	35.0131476057126	0.490550859542162	0.554084089602051	0.449353089692522	0.452472863822201	0.51438501343237	0.412326737586707	0.469314790316962	0.515904481699853	0.4304076139606	0.00539028216579005	0.00526296958135308	0.00716586570701612
223	7.05265052202183	0.35	0.240605185276144	0.189397218488554	0.291813152063734	0.426439652116413	11.1701103007283	9.14753968833782	13.1926809131187	31.04	21.63	48.53	0.290075299485761	0.354212520652261	0.41834974181876	0.28279237158791	0.345319297916648	0.407846224245386	0.283901133899914	0.347132642729514	0.409417683483583	0.240605185276144	38.5542222816435	0.468735497423118	35.2417284834535	0.490550859542162	0.554084089602051	0.449353089692522	0.452472863822201	0.51438501343237	0.412326737586707	0.469314790316962	0.515904481699853	0.4304076139606	0.00539028216579005	0.00526296958135308	0.00716586570701612
223	7.05265052202183	0.35	0.241327146058153	0.189967462031549	0.292686830084757	0.437722285073149	10.5353604228466	8.67108117175163	12.3996396739416	32.27	22.4	48.25	0.264628473579266	0.321523497714198	0.378418521849129	0.257829899476165	0.313263232688547	0.368696565900929	0.259788591079848	0.315604499200822	0.371899374667047	0.241327146058153	38.2714362452837	0.128963815153414	34.9563120536964	0.490550859542162	0.554084089602051	0.449353089692522	0.452472863822201	0.51438501343237	0.412326737586707	0.469314790316962	0.515904481699853	0.4304076139606	0.00539028216579005	0.00526296958135308	0.00716586570701612
223	7.05265052202183	0.35	0.243664245036997	0.191268318971873	0.29606017110212	0.404440093024324	10.1392798527162	8.21827616948568	12.0602835359467	29.77	19.96	46.7	0.271518458907614	0.334985291716574	0.398452124525534	0.26487815739555	0.326792834569999	0.388707511744447	0.265360213204473	0.327068363925356	0.388701910570518	0.243664245036997	36.1843903467143	-0.805112719503516	33.2127261283977	0.490550859542162	0.554084089602051	0.449353089692522	0.452472863822201	0.51438501343237	0.412326737586707	0.469314790316962	0.515904481699853	0.4304076139606	0.00539028216579005	0.00526296958135308	0.00716586570701612
223	7.05265052202183	0.35	0.244004739049957	0.192077273376367	0.295932204723547	0.365875289332049	9.89604820835649	7.86196805230286	11.9301283644101	31.05	20.97	43.62	0.249182958904808	0.313652581340699	0.378122203776589	0.242924760584208	0.30577523665218	0.368625712720151	0.245938924231459	0.309577182320909	0.373275962962945	0.244004739049957	36.3427483751542	-0.211474878013326	34.1164501473996	0.490550859542162	0.554084089602051	0.449353089692522	0.452472863822201	0.51438501343237	0.412326737586707	0.469314790316962	0.515904481699853	0.4304076139606	0.00539028216579005	0.00526296958135308	0.00716586570701612
223	7.05265052202183	0.35	0.2496109727618	0.19673712611586	0.302484819407741	0.402817088998099	9.73354106313226	7.88318175427794	11.5839003719866	29.09	20.24	44.48	0.266440754893969	0.328980367254003	0.391519979614036	0.260024009057417	0.32105746746067	0.382090925863924	0.261811462302418	0.323188825359918	0.384549116431712	0.2496109727618	35.4855132058162	-0.149270263543307	33.6022475276362	0.490550859542162	0.554084089602051	0.449353089692522	0.452472863822201	0.51438501343237	0.412326737586707	0.469314790316962	0.515904481699853	0.4304076139606	0.00539028216579005	0.00526296958135308	0.00716586570701612
223	7.05265052202183	0.35	0.249849681038236	0.196264273006507	0.303435089069965	0.422365032203914	10.3465706713303	8.45742846821202	12.2357128744485	32.7	19.37	50.38	0.25476227139729	0.311668712931833	0.368575154466376	0.248167828283856	0.303601264065116	0.359034699846376	0.245892168948513	0.30070055208448	0.355325414615135	0.249849681038236	37.8044384134454	0.313715502451092	34.5906900560237	0.490550859542162	0.554084089602051	0.449353089692522	0.452472863822201	0.51438501343237	0.412326737586707	0.469314790316962	0.515904481699853	0.4304076139606	0.00539028216579005	0.00526296958135308	0.00716586570701612
223	7.05265052202183	0.35	0.250959384277738	0.19741675530264	0.304502013252836	0.414165759577824	9.84338606928847	8.01557938807245	11.6711927505045	30.76	19.78	43.04	0.256474060160987	0.314958291683717	0.373442523206447	0.250070732044562	0.307094801382305	0.364118870720049	0.25177644671878	0.308295350202816	0.367812930574842	0.250959384277738	35.3489161832962	0.93942444028743	34.9669551370325	0.490550859542162	0.554084089602051	0.449353089692522	0.452472863822201	0.51438501343237	0.412326737586707	0.469314790316962	0.515904481699853	0.4304076139606	0.00539028216579005	0.00526296958135308	0.00716586570701612
223	7.05265052202183	0.35	0.253954210689118	0.199847278777676	0.30806114260056	0.423937101047147	10.0506583429138	8.22144562791016	11.8798710579175	28.4	17.45	47.46	0.284494561675813	0.347792562188051	0.411090562700289	0.27775547911961	0.33955408207366	0.40135268502771	0.274030624161146	0.334958342545433	0.395793022239635	0.253954210689118	34.488570450906	0.41384326153539	34.0774652504149	0.490550859542162	0.554084089602051	0.449353089692522	0.452472863822201	0.51438501343237	0.412326737586707	0.469314790316962	0.515904481699853	0.4304076139606	0.00539028216579005	0.00526296958135308	0.00716586570701612
223	7.05265052202183	0.35	0.25800399355128	0.203643217957236	0.312364769145324	0.401676816361759	10.066934670079	8.14865358637654	11.9852157537815	30.59	20.28	43.26	0.262099151416937	0.323800123103617	0.385501094790298	0.25557693612239	0.31574250786959	0.375908079616791	0.258021087384994	0.318332447651475	0.379510296318481	0.25800399355128	35.792715379451	0.391428922872315	34.4178736203186	0.490550859542162	0.554084089602051	0.449353089692522	0.452472863822201	0.51438501343237	0.412326737586707	0.469314790316962	0.515904481699853	0.4304076139606	0.00539028216579005	0.00526296958135308	0.00716586570701612
223	7.05265052202183	0.35	0.258383002468457	0.203879543177243	0.312886461759671	0.420533173004593	10.4260043400199	8.51519426596658	12.3368144140732	31.12	20.4	45.73	0.269300200441305	0.329731180625104	0.390162160808902	0.262527669898725	0.32143889384639	0.380350117794054	0.26360794087527	0.322591212634492	0.382558579701615	0.258383002468457	36.3996891694568	-0.194777965398622	33.8450562925993	0.490550859542162	0.554084089602051	0.449353089692522	0.452472863822201	0.51438501343237	0.412326737586707	0.469314790316962	0.515904481699853	0.4304076139606	0.00539028216579005	0.00526296958135308	0.00716586570701612
223	7.05265052202183	0.35	0.258787575751369	0.203770962307699	0.313804189195039	0.392417227844616	9.79138485239666	7.88917566345022	11.6935940413431	29.93	19.68	47.15	0.259280265454722	0.321796974994531	0.384313684534339	0.252917258039606	0.313899742498023	0.374882226956441	0.252588597380567	0.313488162090049	0.374824075827845	0.258787575751369	35.2911610359818	0.101760878621848	33.9045826101984	0.490550859542162	0.554084089602051	0.449353089692522	0.452472863822201	0.51438501343237	0.412326737586707	0.469314790316962	0.515904481699853	0.4304076139606	0.00539028216579005	0.00526296958135308	0.00716586570701612
223	7.05265052202183	0.35	0.260197468796158	0.205356845849319	0.315038091742996	0.421536952831533	10.879162064155	8.88940116398057	12.8689229643294	30.21	20.32	48.62	0.289472781392391	0.354266979725252	0.419061178058112	0.282326021349224	0.345520523208216	0.408715025067207	0.281832324847355	0.345343272995853	0.408090575217761	0.260197468796158	36.8404920423024	0.0394373852803928	34.4063973173293	0.490550859542162	0.554084089602051	0.449353089692522	0.452472863822201	0.51438501343237	0.412326737586707	0.469314790316962	0.515904481699853	0.4304076139606	0.00539028216579005	0.00526296958135308	0.00716586570701612
223	7.05265052202183	0.36	0.132964055425543	0.105414476672047	0.160513634179038	0.492887713386408	10.0818661058192	8.48523547312932	11.678496738509	31.15	20.97	53.91	0.268128051927923	0.318580565891415	0.369033079854907	0.26138152055972	0.310564568439332	0.359747616318944	0.259272717905786	0.307919688360568	0.357048115872334	0.132964055425543	42.7675373844392	0.314329369105701	35.3516453003163	0.490550859542162	0.554084089602051	0.449353089692522	0.452472863822201	0.51438501343237	0.412326737586707	0.469314790316962	0.515904481699853	0.4304076139606	0.00539028216579005	0.00526296958135308	0.00716586570701612
[truncated: 1,358 more rows]
