# Supplementary material for: Re-expressing coefficients from regression models for inclusion in a meta-analysis
Source: BMC Med Res Methodol. 2024 Jan 8;24:6. doi: 10.1186/s12874-023-02132-y (PMC10773134; doi:10.1186/s12874-023-02132-y)
Supplement: Supplementary file 2 — Additional file 2. [file 12874_2023_2132_MOESM2_ESM.zip › Supp_Files_R1/simdata/simdata_scenario_224.csv]

ex_no	errsd	rsquare	beta	b_low_ci	b_hi_ci	lrsquare	lbeta	lb_low_ci	lb_hi_ci	x_median	x_25	x_75	rbl	rb	rbu	altl	alt	altu	dzl	dz	dzu	observed_beta	xlog	error	ylog	RelBias_rb	RelBias_rbl	RelBias_rbu	RelBias_alt	RelBias_altl	RelBias_altu	RelBias_dz	RelBias_dzl	RelBias_dzu	MC_SE_RelBias_rb	MC_SE_RelBias_alt	MC_SE_RelBias_dz
224	7.05265052202183	0.34	0.184841114530524	0.179381624856374	0.190300604204674	0.456429159699267	9.83544612542446	9.60685855266183	10.0640336981871	32	20.82	49.58	0.295652293410609	0.30268710502587	0.309721916641131	0.288093837268989	0.294948801420715	0.30180376557244	0.288048916185121	0.294763064187694	0.301735330484923	0.184841114530524	39.6024705630317	0.0405993352014911	34.6958540955377	0.512827944974024	0.520193940432711	0.505861343903541	0.474143414136269	0.481321050431289	0.467354959099622	0.471840039784077	0.488950305021653	0.465052727192178	0.000798810903910608	0.000779308891929917	0.000780203093375961
224	7.05265052202183	0.34	0.1848872456385	0.17945496104388	0.190319530233121	0.443811798001168	9.64256439082574	9.41267380861948	9.87245497303201	32.09	20.67	49.76	0.288825491900627	0.295879625703526	0.302933759506426	0.281428781819585	0.2883022619611	0.295175742102615	0.280545396329248	0.28777735979751	0.294612512594576	0.1848872456385	39.5847016226604	0.0492999005316086	34.7035887507638	0.512827944974024	0.520193940432711	0.505861343903541	0.474143414136269	0.481321050431289	0.467354959099622	0.471840039784077	0.488950305021653	0.465052727192178	0.000798810903910608	0.000779308891929917	0.000780203093375961
224	7.05265052202183	0.34	0.189447502186975	0.183854437346611	0.195040567027338	0.453942087536514	9.99041087383814	9.75705451235455	10.2237672353217	32.02	20.66	49.17	0.300101832040375	0.307279271862078	0.314456711683781	0.292427019675885	0.299420903457578	0.306414787239272	0.292071442016036	0.29907434578362	0.306745953903022	0.189447502186975	39.2825475458908	-0.00663514995098112	34.5947520929029	0.512827944974024	0.520193940432711	0.505861343903541	0.474143414136269	0.481321050431289	0.467354959099622	0.471840039784077	0.488950305021653	0.465052727192178	0.000798810903910608	0.000779308891929917	0.000780203093375961
224	7.05265052202183	0.34	0.189748180777056	0.184143806313551	0.19535255524056	0.456252899760455	9.92666049699613	9.69587102436927	10.157449969623	32.38	20.87	49.97	0.294916859184383	0.301936724261885	0.308956589339387	0.287325451661987	0.294164619519591	0.301003787377196	0.28701459935952	0.293635386146836	0.300587658178885	0.189748180777056	39.755419564317	-0.138312694920482	34.580868701633	0.512827944974024	0.520193940432711	0.505861343903541	0.474143414136269	0.481321050431289	0.467354959099622	0.471840039784077	0.488950305021653	0.465052727192178	0.000798810903910608	0.000779308891929917	0.000780203093375961
224	7.05265052202183	0.34	0.190825517544707	0.185182145748508	0.196468889340906	0.436068631684818	9.67556108722602	9.44123047356769	9.90989170088435	31.97	20.47	50.62	0.290797824756621	0.298015404384245	0.305232984011869	0.28336713652631	0.290400287044001	0.297433437561692	0.28211196111596	0.289116618417739	0.296383576379981	0.190825517544707	39.8808447632857	0.0151982511792464	34.7393579289247	0.512827944974024	0.520193940432711	0.505861343903541	0.474143414136269	0.481321050431289	0.467354959099622	0.471840039784077	0.488950305021653	0.465052727192178	0.000798810903910608	0.000779308891929917	0.000780203093375961
224	7.05265052202183	0.34	0.191454158904686	0.185799074107665	0.197109243701708	0.441718458516724	9.79029633891444	9.55589134178122	10.0247013360477	31.48	20.42	48.69	0.298861587936473	0.306192630866731	0.313523673796989	0.291294273991588	0.298439691516521	0.305585109041455	0.291028104975391	0.297946343373893	0.305194408757681	0.191454158904686	39.0171766568007	0.00561002528427426	34.539154893349	0.512827944974024	0.520193940432711	0.505861343903541	0.474143414136269	0.481321050431289	0.467354959099622	0.471840039784077	0.488950305021653	0.465052727192178	0.000798810903910608	0.000779308891929917	0.000780203093375961
224	7.05265052202183	0.34	0.193222771253534	0.187500740353346	0.198944802153721	0.446642628604719	9.86165059620365	9.62788018354225	10.095421008865	31.75	20.69	49.01	0.298545998672898	0.305794865503155	0.313043732333413	0.290947684479515	0.298012059914922	0.305076435350329	0.290982618574409	0.297431398803203	0.305293040617707	0.193222771253534	39.1535680128093	-0.0928132900892237	34.4923702771657	0.512827944974024	0.520193940432711	0.505861343903541	0.474143414136269	0.481321050431289	0.467354959099622	0.471840039784077	0.488950305021653	0.465052727192178	0.000798810903910608	0.000779308891929917	0.000780203093375961
224	7.05265052202183	0.34	0.195850646931213	0.190102106105547	0.201599187756879	0.436696357358709	9.67954899836516	9.44542076635775	9.91367723037257	31.64	20.32	48.98	0.293887439966901	0.301172170677227	0.308456901387552	0.286422919439863	0.293522623454501	0.300622327469139	0.285461813428014	0.293111931875887	0.300234430501769	0.195850646931213	39.0133735384467	0.103351338953046	34.631362819476	0.512827944974024	0.520193940432711	0.505861343903541	0.474143414136269	0.481321050431289	0.467354959099622	0.471840039784077	0.488950305021653	0.465052727192178	0.000798810903910608	0.000779308891929917	0.000780203093375961
224	7.05265052202183	0.34	0.19799592212235	0.192131764865226	0.203860079379474	0.434298626642742	9.85268312449816	9.61320211955591	10.0921641294404	31.91	21.05	49.72	0.296638956888212	0.304028731348077	0.311418505807941	0.289067236429366	0.296268386620015	0.303469536810663	0.289053673949494	0.296376657170695	0.303628460692096	0.19799592212235	39.3309061222167	-0.0273520875367513	34.6701338933781	0.512827944974024	0.520193940432711	0.505861343903541	0.474143414136269	0.481321050431289	0.467354959099622	0.471840039784077	0.488950305021653	0.465052727192178	0.000798810903910608	0.000779308891929917	0.000780203093375961
224	7.05265052202183	0.35	0.187004552145733	0.181625741617796	0.192383362673671	0.46735760878154	9.94044099429255	9.71443704693296	10.1664449416521	31.32	20.38	48.69	0.305305953461408	0.312408820081605	0.319511686701802	0.297598342181353	0.304521893153552	0.311445444125751	0.297319630833327	0.304531420300291	0.311087278415404	0.187004552145733	39.3347800310766	0.0928266405899245	34.586324067557	0.512827944974024	0.520193940432711	0.505861343903541	0.474143414136269	0.481321050431289	0.467354959099622	0.471840039784077	0.488950305021653	0.465052727192178	0.000798810903910608	0.000779308891929917	0.000780203093375961
224	7.05265052202183	0.35	0.187111548818922	0.181690178874881	0.192532918762962	0.445849879965976	9.78490384565095	9.55258035787489	10.017227333427	32.32	20.81	50.08	0.29108736082339	0.298166749677551	0.305246138531712	0.283602419233323	0.290499770599093	0.297397121964863	0.282803406177602	0.29020415694572	0.297127589900255	0.187111548818922	40.078970917083	0.00684327958867478	34.7843602488821	0.512827944974024	0.520193940432711	0.505861343903541	0.474143414136269	0.481321050431289	0.467354959099622	0.471840039784077	0.488950305021653	0.465052727192178	0.000798810903910608	0.000779308891929917	0.000780203093375961
224	7.05265052202183	0.35	0.187582883741057	0.182167013894709	0.192998753587405	0.448323557520043	9.81776513657177	9.58582481969871	10.0497054534448	32.28	20.87	50	0.292442315202569	0.299518301310283	0.306594287417998	0.284927640126575	0.291821799823823	0.298715959521071	0.284433556232203	0.291463604600308	0.297996335865976	0.187582883741057	40.1113796389927	0.0504186119847409	34.8500575027556	0.512827944974024	0.520193940432711	0.505861343903541	0.474143414136269	0.481321050431289	0.467354959099622	0.471840039784077	0.488950305021653	0.465052727192178	0.000798810903910608	0.000779308891929917	0.000780203093375961
224	7.05265052202183	0.35	0.187726430976458	0.182278407254648	0.193174454698268	0.447555624876466	9.67958543473874	9.45055421108347	9.908616658394	31.92	20.78	49.51	0.291488720385016	0.298552858299086	0.305616996213156	0.284046476029998	0.290930253481252	0.297814030932507	0.283905330678617	0.290919359405471	0.297803100327576	0.187726430976458	39.928720973982	0.0352986483716066	34.7183311057518	0.512827944974024	0.520193940432711	0.505861343903541	0.474143414136269	0.481321050431289	0.467354959099622	0.471840039784077	0.488950305021653	0.465052727192178	0.000798810903910608	0.000779308891929917	0.000780203093375961
224	7.05265052202183	0.35	0.187872009884053	0.182407086366237	0.19333693340187	0.453011188822111	9.8779590000232	9.64679556243759	10.1091224376088	31.91	20.75	48.98	0.29766220718745	0.304795002591625	0.3119277979958	0.29006416636841	0.2970148920663	0.30396561776419	0.290389285795221	0.297160952720635	0.304143294676536	0.187872009884053	39.5265771778675	0.00785505490594974	34.6446983854765	0.512827944974024	0.520193940432711	0.505861343903541	0.474143414136269	0.481321050431289	0.467354959099622	0.471840039784077	0.488950305021653	0.465052727192178	0.000798810903910608	0.000779308891929917	0.000780203093375961
224	7.05265052202183	0.35	0.189124879477006	0.183582458616542	0.194667300337471	0.448522155784139	9.84640999658262	9.61388632735002	10.0789336658152	32.1	20.61	49.76	0.294897786348498	0.302030252137619	0.30916271792674	0.287344037125362	0.294293806195797	0.301243575266232	0.286303102227375	0.293416412584968	0.300421017962289	0.189124879477006	39.5635653575528	0.123008985207751	34.7938922681637	0.512827944974024	0.520193940432711	0.505861343903541	0.474143414136269	0.481321050431289	0.467354959099622	0.471840039784077	0.488950305021653	0.465052727192178	0.000798810903910608	0.000779308891929917	0.000780203093375961
224	7.05265052202183	0.35	0.189140277775274	0.183684893995174	0.194595661555374	0.439939145575025	9.56399262882711	9.33417798084652	9.79380727680771	31.96	20.42	49.16	0.287545079284634	0.2946246605086	0.301704241732565	0.280198179955254	0.287096874861581	0.293995569767909	0.279565030569628	0.286560194171474	0.293379358011349	0.189140277775274	39.5600233105474	-0.132297102282424	34.5117624372091	0.512827944974024	0.520193940432711	0.505861343903541	0.474143414136269	0.481321050431289	0.467354959099622	0.471840039784077	0.488950305021653	0.465052727192178	0.000798810903910608	0.000779308891929917	0.000780203093375961
224	7.05265052202183	0.35	0.189554466545045	0.184027833189234	0.195081099900855	0.45594101065627	9.91129450803336	9.68071738535097	10.1418716307158	32.07	21	49.47	0.297246870250754	0.304326751352591	0.311406632454427	0.289637446910945	0.296536085355949	0.303434723800953	0.28985513843926	0.297247571199114	0.303701269622321	0.189554466545045	39.7045660308199	-0.016597653225507	34.6919636228995	0.512827944974024	0.520193940432711	0.505861343903541	0.474143414136269	0.481321050431289	0.467354959099622	0.471840039784077	0.488950305021653	0.465052727192178	0.000798810903910608	0.000779308891929917	0.000780203093375961
224	7.05265052202183	0.35	0.189705613464354	0.184210180196607	0.195201046732102	0.457737931337439	9.96971232144558	9.73861444399657	10.2008101988946	31.76	20.34	49.19	0.301878551688728	0.309042146976726	0.316205742264724	0.294193884763548	0.301175122466129	0.308156360168711	0.293504954463394	0.300362511104104	0.30762068996741	0.189705613464354	39.3664439792432	0.00406927589145754	34.563787593457	0.512827944974024	0.520193940432711	0.505861343903541	0.474143414136269	0.481321050431289	0.467354959099622	0.471840039784077	0.488950305021653	0.465052727192178	0.000798810903910608	0.000779308891929917	0.000780203093375961
224	7.05265052202183	0.35	0.189767815077528	0.184300438666025	0.19523519148903	0.452760257241511	9.79223991638001	9.56296640658888	10.0215134261711	32.36	20.77	50.55	0.291010626224726	0.297987648293432	0.304964670362137	0.283521799058461	0.290319275407185	0.297116751755908	0.282898844836595	0.289548694464797	0.296555889331648	0.189767815077528	40.2618903111404	-0.000137793895132385	34.7864361251054	0.512827944974024	0.520193940432711	0.505861343903541	0.474143414136269	0.481321050431289	0.467354959099622	0.471840039784077	0.488950305021653	0.465052727192178	0.000798810903910608	0.000779308891929917	0.000780203093375961
224	7.05265052202183	0.35	0.189929147321013	0.184406759893461	0.195451534748565	0.435141322921134	9.57204211328424	9.33978099809626	9.80430322847223	32.36	21	49.81	0.284261765542454	0.29133077012443	0.298399774706406	0.276947251808979	0.283834359500959	0.290721467192939	0.276891445464178	0.283686788889167	0.290702425503497	0.189929147321013	39.9574357536915	0.0384191415145183	34.792013456874	0.512827944974024	0.520193940432711	0.505861343903541	0.474143414136269	0.481321050431289	0.467354959099622	0.471840039784077	0.488950305021653	0.465052727192178	0.000798810903910608	0.000779308891929917	0.000780203093375961
224	7.05265052202183	0.35	0.190219550474297	0.184656726148368	0.195782374800225	0.446166112151713	9.73774796587408	9.5066920087366	9.96880392301157	32.15	20.85	50.07	0.291236213038582	0.298314580771005	0.305392948503428	0.283770651677745	0.290667572233357	0.297564492788969	0.283412768222484	0.289990386578645	0.296711799919635	0.190219550474297	40.0749163090564	-0.120543205424785	34.6359823675498	0.512827944974024	0.520193940432711	0.505861343903541	0.474143414136269	0.481321050431289	0.467354959099622	0.471840039784077	0.488950305021653	0.465052727192178	0.000798810903910608	0.000779308891929917	0.000780203093375961
224	7.05265052202183	0.35	0.19068859126041	0.185194775778609	0.196182406742211	0.450147256007462	9.79961137253313	9.56895157011125	10.030271174955	32.29	20.86	49.73	0.29184177891397	0.298876631851569	0.305911484789169	0.28434125455746	0.29119530717922	0.298049359800979	0.284396327307894	0.291161809400113	0.297801549273454	0.19068859126041	40.0454832655742	0.0382036586143943	34.7821796420999	0.512827944974024	0.520193940432711	0.505861343903541	0.474143414136269	0.481321050431289	0.467354959099622	0.471840039784077	0.488950305021653	0.465052727192178	0.000798810903910608	0.000779308891929917	0.000780203093375961
224	7.05265052202183	0.35	0.190757322385268	0.185180380764142	0.196334264006394	0.438011527603913	9.7942667936857	9.55799600486182	10.0305375825096	32.07	20.81	49.09	0.293480858442807	0.300735617065192	0.307990375687577	0.285967876166996	0.293036916125361	0.300105956083726	0.285815221877338	0.293398524132183	0.30003297282567	0.190757322385268	39.4920071791331	-0.013548674651889	34.663249350678	0.512827944974024	0.520193940432711	0.505861343903541	0.474143414136269	0.481321050431289	0.467354959099622	0.471840039784077	0.488950305021653	0.465052727192178	0.000798810903910608	0.000779308891929917	0.000780203093375961
224	7.05265052202183	0.35	0.190899480755858	0.1853404499531	0.196458511558617	0.448669332966324	9.75611059808546	9.52578788646728	9.98643330970364	31.91	20.87	49.54	0.293921472867534	0.30102815962568	0.308134846383825	0.286418812506489	0.293344093474447	0.300269374442405	0.286330833934108	0.293276208267084	0.300198886994754	0.190899480755858	39.7062692320193	0.10203041263696	34.7839601510333	0.512827944974024	0.520193940432711	0.505861343903541	0.474143414136269	0.481321050431289	0.467354959099622	0.471840039784077	0.488950305021653	0.465052727192178	0.000798810903910608	0.000779308891929917	0.000780203093375961
224	7.05265052202183	0.35	0.191139956372786	0.185619792237612	0.196660120507959	0.451870126088066	9.82118848940686	9.59082368095249	10.0515532978612	32.17	20.8	49.34	0.293554641219129	0.300605616291232	0.307656591363335	0.286025768363596	0.292895905229208	0.299766042094819	0.285327550918464	0.292926442768327	0.299954604286804	0.191139956372786	39.746350193193	-0.0324587544438109	34.6492717621722	0.512827944974024	0.520193940432711	0.505861343903541	0.474143414136269	0.481321050431289	0.467354959099622	0.471840039784077	0.488950305021653	0.465052727192178	0.000798810903910608	0.000779308891929917	0.000780203093375961
224	7.05265052202183	0.35	0.191246092334156	0.185699828278402	0.196792356389909	0.445307266957673	9.80165031505443	9.5686734917269	10.034627138382	32.4	20.82	49.37	0.290869562536354	0.297951616986324	0.305033671436293	0.283379681311212	0.290279373102822	0.297179064894431	0.282776528402913	0.290291908641128	0.297361580586229	0.191246092334156	39.6885373530636	0.102497955411262	34.844821426882	0.512827944974024	0.520193940432711	0.505861343903541	0.474143414136269	0.481321050431289	0.467354959099622	0.471840039784077	0.488950305021653	0.465052727192178	0.000798810903910608	0.000779308891929917	0.000780203093375961
224	7.05265052202183	0.35	0.191677310571345	0.186162334662762	0.197192286479928	0.445899529575996	9.69977927793175	9.46950004609633	9.93005850976718	32.19	20.68	49.28	0.289710042579133	0.296755209244255	0.303800375909377	0.282277808574113	0.289142238227865	0.296006667881618	0.281957230474801	0.288934807680542	0.296065801371042	0.191677310571345	39.6170566788871	-0.00168917194394098	34.6708107273552	0.512827944974024	0.520193940432711	0.505861343903541	0.474143414136269	0.481321050431289	0.467354959099622	0.471840039784077	0.488950305021653	0.465052727192178	0.000798810903910608	0.000779308891929917	0.000780203093375961
224	7.05265052202183	0.35	0.191785393592472	0.186221995233527	0.197348791951417	0.45280731624817	9.85491834815818	9.62419920959026	10.0856374867261	31.97	20.59	49.91	0.296381450010349	0.30348654741583	0.310591644821312	0.288807301016724	0.295730824756373	0.302654348496021	0.288246893418482	0.295190631335575	0.302239482943016	0.191785393592472	39.449729912309	-0.0404444112846426	34.6111360715261	0.512827944974024	0.520193940432711	0.505861343903541	0.474143414136269	0.481321050431289	0.467354959099622	0.471840039784077	0.488950305021653	0.465052727192178	0.000798810903910608	0.000779308891929917	0.000780203093375961
224	7.05265052202183	0.35	0.192131855219777	0.186507650105739	0.197756060333814	0.438556902265599	9.59983728824871	9.3685131578772	9.83116141862021	32.05	20.54	49.45	0.287856530093735	0.294964185318588	0.302071840543442	0.280490444076664	0.287416218418881	0.294341992761098	0.279716810473222	0.287037252644351	0.29374454314778	0.192131855219777	39.6790702591368	-0.00652198646367257	34.6799658031804	0.512827944974024	0.520193940432711	0.505861343903541	0.474143414136269	0.481321050431289	0.467354959099622	0.471840039784077	0.488950305021653	0.465052727192178	0.000798810903910608	0.000779308891929917	0.000780203093375961
224	7.05265052202183	0.35	0.192388536486356	0.186853108987055	0.197923963985657	0.450905972199283	9.96505663490008	9.73086180384479	10.1992514659554	32.25	21.04	49.76	0.297178182876891	0.304330436781542	0.311482690686194	0.2895464658165	0.296515045476912	0.303483625137324	0.289711416692594	0.296514077083429	0.303504834345971	0.192388536486356	39.9824167733391	-0.0510437415692791	34.7268583650974	0.512827944974024	0.520193940432711	0.505861343903541	0.474143414136269	0.481321050431289	0.467354959099622	0.471840039784077	0.488950305021653	0.465052727192178	0.000798810903910608	0.000779308891929917	0.000780203093375961
224	7.05265052202183	0.35	0.192390785296357	0.186804174507631	0.197977396085082	0.450654723580444	9.84346248568354	9.61200789880645	10.0749170725606	31.72	20.63	49.41	0.298347632192902	0.305531763612888	0.312715895032873	0.290758833375262	0.297760228543496	0.304761623711731	0.290642682887795	0.297575181349549	0.304511259622603	0.192390785296357	39.403551205128	0.0496336848943617	34.6772431523948	0.512827944974024	0.520193940432711	0.505861343903541	0.474143414136269	0.481321050431289	0.467354959099622	0.471840039784077	0.488950305021653	0.465052727192178	0.000798810903910608	0.000779308891929917	0.000780203093375961
224	7.05265052202183	0.35	0.192903879278106	0.187359123403387	0.198448635152826	0.452769935721787	9.95200371947158	9.71899408357209	10.1850133553711	31.86	20.57	49.19	0.300343477364981	0.307544111885779	0.314744746406577	0.292683858873011	0.299700856599652	0.306717854326292	0.292040345341988	0.299407810576993	0.306452713002081	0.192903879278106	39.5517047754029	-0.153434701863077	34.5024467313657	0.512827944974024	0.520193940432711	0.505861343903541	0.474143414136269	0.481321050431289	0.467354959099622	0.471840039784077	0.488950305021653	0.465052727192178	0.000798810903910608	0.000779308891929917	0.000780203093375961
224	7.05265052202183	0.35	0.192972253758884	0.187418392412218	0.198526115105549	0.458131500016954	9.93824808445338	9.7080620997758	10.168434069131	32.27	20.82	50.13	0.296295041127812	0.303320435598523	0.310345830069235	0.288683211495801	0.295528123344849	0.302373035193897	0.288983380049317	0.294834802826102	0.301976500558137	0.192972253758884	39.8685683694284	0.00417578396922948	34.7084104763906	0.512827944974024	0.520193940432711	0.505861343903541	0.474143414136269	0.481321050431289	0.467354959099622	0.471840039784077	0.488950305021653	0.465052727192178	0.000798810903910608	0.000779308891929917	0.000780203093375961
224	7.05265052202183	0.35	0.192972810846287	0.187393495153012	0.198552126539561	0.455217875751803	9.85620304125319	9.62657306554503	10.0858330169613	32.06	20.76	48.97	0.295669918807798	0.30272275846436	0.309775598120922	0.288102151659325	0.294974471605016	0.301846791550708	0.288073655963287	0.294849562346522	0.301957046131029	0.192972810846287	39.5960813016723	0.0122516954165048	34.6679382349217	0.512827944974024	0.520193940432711	0.505861343903541	0.474143414136269	0.481321050431289	0.467354959099622	0.471840039784077	0.488950305021653	0.465052727192178	0.000798810903910608	0.000779308891929917	0.000780203093375961
224	7.05265052202183	0.35	0.193175375801682	0.187625521997242	0.198725229606122	0.457022482177281	10.016496410182	9.78397917556564	10.2490136447983	32.12	20.86	49.75	0.299962752440659	0.307091396976166	0.314220041511673	0.292276975821296	0.299222967113849	0.306168958406401	0.292155680809559	0.298955585413042	0.305594774212114	0.193175375801682	39.715942989319	0.174933667839487	34.895137239485	0.512827944974024	0.520193940432711	0.505861343903541	0.474143414136269	0.481321050431289	0.467354959099622	0.471840039784077	0.488950305021653	0.465052727192178	0.000798810903910608	0.000779308891929917	0.000780203093375961
224	7.05265052202183	0.35	0.193229448366071	0.187665439676388	0.198793457055754	0.453204330293015	9.78490227700008	9.55600576837419	10.013798785626	32.21	20.74	50.28	0.292157489267565	0.29915558354285	0.306153677818135	0.284659487616452	0.291477981079304	0.298296474542157	0.283916701873039	0.290732679905201	0.297670442523302	0.193229448366071	39.7319929147666	0.0159066732491791	34.6978412716282	0.512827944974024	0.520193940432711	0.505861343903541	0.474143414136269	0.481321050431289	0.467354959099622	0.471840039784077	0.488950305021653	0.465052727192178	0.000798810903910608	0.000779308891929917	0.000780203093375961
224	7.05265052202183	0.35	0.193490535781575	0.187922862142738	0.199058209420411	0.442839516232149	9.74864937818891	9.51577131086809	9.98152744550973	31.93	20.57	49.5	0.293423128516734	0.30060402944887	0.307784930381006	0.285930330556668	0.292927861349825	0.299925392142982	0.285204629313158	0.292649982846881	0.299220451880051	0.193490535781575	39.6302809532246	-0.100292192515073	34.573704125978	0.512827944974024	0.520193940432711	0.505861343903541	0.474143414136269	0.481321050431289	0.467354959099622	0.471840039784077	0.488950305021653	0.465052727192178	0.000798810903910608	0.000779308891929917	0.000780203093375961
224	7.05265052202183	0.35	0.193810270879575	0.188183463811047	0.199437077948103	0.44945906633718	9.86248452712224	9.63002184859129	10.0949472056532	32.19	20.89	49.98	0.294646820232236	0.301759409396489	0.308871998560742	0.287088324016784	0.294018455830105	0.300948587643426	0.286614139214805	0.293600428229154	0.300699148359572	0.193810270879575	39.7520947322253	0.0786835222213287	34.8258923491105	0.512827944974024	0.520193940432711	0.505861343903541	0.474143414136269	0.481321050431289	0.467354959099622	0.471840039784077	0.488950305021653	0.465052727192178	0.000798810903910608	0.000779308891929917	0.000780203093375961
224	7.05265052202183	0.35	0.193901754993569	0.188292684255424	0.199510825731715	0.453050418103612	9.99360960999343	9.75975823510155	10.2274609848853	31.96	20.59	50.24	0.300650484726449	0.307854303460639	0.315058122194829	0.292968663453695	0.299988419793814	0.307008176133933	0.291864921931488	0.298850802590372	0.30627548250083	0.193901754993569	39.6546605916645	0.0546173320860054	34.7426244569029	0.512827944974024	0.520193940432711	0.505861343903541	0.474143414136269	0.481321050431289	0.467354959099622	0.471840039784077	0.488950305021653	0.465052727192178	0.000798810903910608	0.000779308891929917	0.000780203093375961
224	7.05265052202183	0.35	0.194003469157646	0.18838985607757	0.199617082237723	0.4441022908482	9.69509746003736	9.46409038431112	9.9261045357636	32.08	20.83	49.67	0.290529935793179	0.297621422471051	0.304712909148922	0.283091480772442	0.290001403700129	0.296911326627816	0.282773596706543	0.289826268741272	0.296651331885509	0.194003469157646	39.678958491934	-0.0123733243107949	34.6468407244103	0.512827944974024	0.520193940432711	0.505861343903541	0.474143414136269	0.481321050431289	0.467354959099622	0.471840039784077	0.488950305021653	0.465052727192178	0.000798810903910608	0.000779308891929917	0.000780203093375961
224	7.05265052202183	0.35	0.194013210662344	0.18841759516687	0.199608826157818	0.448872800047486	9.94434580890687	9.70967575991492	10.1790158578988	31.89	20.84	49.19	0.299763016407706	0.307007892908812	0.314252769409919	0.292113778755129	0.299173783277082	0.306233787799034	0.292537698626938	0.299219951941954	0.306314097102192	0.194013210662344	39.6179123914301	-0.0755482114928924	34.6270206915534	0.512827944974024	0.520193940432711	0.505861343903541	0.474143414136269	0.481321050431289	0.467354959099622	0.471840039784077	0.488950305021653	0.465052727192178	0.000798810903910608	0.000779308891929917	0.000780203093375961
224	7.05265052202183	0.35	0.19417534203205	0.188579880031637	0.199770804032463	0.442355586474641	9.85089787769591	9.61534636127407	10.0864493941177	31.66	20.65	49.55	0.298974951707989	0.306299077184175	0.313623202660361	0.29137817221622	0.298516195927376	0.305654219638532	0.290638671642793	0.297946584909634	0.30528296728063	0.19417534203205	39.524868544396	0.049315728328629	34.6908420637809	0.512827944974024	0.520193940432711	0.505861343903541	0.474143414136269	0.481321050431289	0.467354959099622	0.471840039784077	0.488950305021653	0.465052727192178	0.000798810903910608	0.000779308891929917	0.000780203093375961
224	7.05265052202183	0.35	0.194340708504816	0.188679473223113	0.200001943786519	0.444796792406688	9.91706121117009	9.68109744371376	10.1530249786264	32.15	20.86	49.85	0.296527719371292	0.303755184875579	0.310982650379867	0.288925744692612	0.295967922258655	0.303010099824698	0.288763925100757	0.295357862341551	0.302462746488599	0.194340708504816	39.7357514354438	0.00299645089656698	34.7570817180275	0.512827944974024	0.520193940432711	0.505861343903541	0.474143414136269	0.481321050431289	0.467354959099622	0.471840039784077	0.488950305021653	0.465052727192178	0.000798810903910608	0.000779308891929917	0.000780203093375961
224	7.05265052202183	0.35	0.194370447413031	0.188782200960778	0.199958693865285	0.446944424896134	9.79085926973942	9.55890861581958	10.0228099236593	31.93	20.54	49.22	0.294747361335999	0.301899521268765	0.30905168120153	0.287220658533605	0.294190180080856	0.301159701628107	0.286730819181993	0.293918254468191	0.300853427379295	0.194370447413031	39.5140537384344	0.00903299047200985	34.6448882468789	0.512827944974024	0.520193940432711	0.505861343903541	0.474143414136269	0.481321050431289	0.467354959099622	0.471840039784077	0.488950305021653	0.465052727192178	0.000798810903910608	0.000779308891929917	0.000780203093375961
224	7.05265052202183	0.35	0.194551604866684	0.188964887072657	0.200138322660712	0.454445026533193	9.98363958803477	9.75067782487698	10.2166013511926	32.59	20.77	49.75	0.29465827277406	0.301698204970296	0.308738137166532	0.287045033035144	0.293903070825189	0.300761108615233	0.286795142535687	0.293565919402597	0.300116647410716	0.194551604866684	39.9004803158176	-0.0664141928905356	34.6652537721958	0.512827944974024	0.520193940432711	0.505861343903541	0.474143414136269	0.481321050431289	0.467354959099622	0.471840039784077	0.488950305021653	0.465052727192178	0.000798810903910608	0.000779308891929917	0.000780203093375961
224	7.05265052202183	0.35	0.194746190480805	0.189119836144725	0.200372544816885	0.450507034482928	9.87213457245989	9.63993655097165	10.1043325939481	31.98	20.64	49.77	0.296855911334977	0.304006306455796	0.311156701576615	0.2892694838116	0.296237143968161	0.303204804124721	0.288899443612253	0.295924851255573	0.302361587526466	0.194746190480805	39.6091853399737	-0.0785697376140505	34.6004971549165	0.512827944974024	0.520193940432711	0.505861343903541	0.474143414136269	0.481321050431289	0.467354959099622	0.471840039784077	0.488950305021653	0.465052727192178	0.000798810903910608	0.000779308891929917	0.000780203093375961
224	7.05265052202183	0.35	0.194750428342805	0.189158949295137	0.200341907390472	0.454540796074003	10.0318710732194	9.79782906659169	10.2659130798471	32.05	20.62	50.11	0.300987424136035	0.308177149557424	0.315366874978813	0.29328441961833	0.300290142377279	0.307295865136229	0.292907815446976	0.299308237247729	0.306666822627832	0.194750428342805	39.7983127819087	-0.0278060850090489	34.6978635866206	0.512827944974024	0.520193940432711	0.505861343903541	0.474143414136269	0.481321050431289	0.467354959099622	0.471840039784077	0.488950305021653	0.465052727192178	0.000798810903910608	0.000779308891929917	0.000780203093375961
224	7.05265052202183	0.35	0.19480042238688	0.189176916870511	0.200423927903248	0.457433700503021	9.92070061827014	9.69059785153814	10.1508033850022	31.99	20.74	49.73	0.298265944789314	0.305348254897463	0.312430565005612	0.290641220844073	0.297542482259227	0.30444374367438	0.29040617992975	0.297426193797577	0.303912602294082	0.19480042238688	39.5804749765917	0.144972213822828	34.8146063242192	0.512827944974024	0.520193940432711	0.505861343903541	0.474143414136269	0.481321050431289	0.467354959099622	0.471840039784077	0.488950305021653	0.465052727192178	0.000798810903910608	0.000779308891929917	0.000780203093375961
224	7.05265052202183	0.35	0.194867061445869	0.189242648689679	0.200491474202059	0.455389712174062	10.0515853694314	9.81748448937844	10.2856862494844	31.7	20.76	48.99	0.304906492677564	0.312177080000305	0.319447667323046	0.297153616392059	0.304239334040359	0.311325051688659	0.297466506523124	0.304482249753965	0.311245832909896	0.194867061445869	39.4247518050375	-0.00539133133091364	34.6138413505235	0.512827944974024	0.520193940432711	0.505861343903541	0.474143414136269	0.481321050431289	0.467354959099622	0.471840039784077	0.488950305021653	0.465052727192178	0.000798810903910608	0.000779308891929917	0.000780203093375961
224	7.05265052202183	0.35	0.194890701207101	0.189257757386294	0.200523645027908	0.449526768590124	9.84124750242409	9.60931711934158	10.0731778855066	32.06	20.44	49.58	0.295118594691864	0.3022415741785	0.309364553665137	0.287564618129946	0.294505274912894	0.301445931695842	0.286928561258883	0.293962085999138	0.300421238915843	0.194890701207101	39.5922763686878	-0.0616288404390277	34.6000466894299	0.512827944974024	0.520193940432711	0.505861343903541	0.474143414136269	0.481321050431289	0.467354959099622	0.471840039784077	0.488950305021653	0.465052727192178	0.000798810903910608	0.000779308891929917	0.000780203093375961
224	7.05265052202183	0.35	0.194909717984397	0.189299890847518	0.200519545121276	0.451132368972746	9.94596982562136	9.71233040512818	10.1796092461145	32.43	20.78	50.04	0.294946793967381	0.302042021903869	0.309137249840356	0.287347617421925	0.294260039880196	0.301172462338466	0.286922068481241	0.293932974728601	0.300385472544914	0.194909717984397	39.8195448597184	0.0796557376103062	34.8113915350916	0.512827944974024	0.520193940432711	0.505861343903541	0.474143414136269	0.481321050431289	0.467354959099622	0.471840039784077	0.488950305021653	0.465052727192178	0.000798810903910608	0.000779308891929917	0.000780203093375961
224	7.05265052202183	0.35	0.195148157265004	0.189520863020031	0.200775451509978	0.459773880155748	10.103830986664	9.87058247441502	10.337079498913	32.03	20.8	49.25	0.303411396239962	0.310581211897326	0.317751027554689	0.295649201366921	0.302635591131171	0.309621980895421	0.29537716638872	0.302484071857918	0.309541917854654	0.195148157265004	39.5176021909003	0.028838761674675	34.6833512682606	0.512827944974024	0.520193940432711	0.505861343903541	0.474143414136269	0.481321050431289	0.467354959099622	0.471840039784077	0.488950305021653	0.465052727192178	0.000798810903910608	0.000779308891929917	0.000780203093375961
224	7.05265052202183	0.35	0.195196326455873	0.189572178261796	0.200820474649951	0.450672278544946	9.92733282139178	9.69391442257671	10.1607512202068	31.97	20.7	49.66	0.298584834107294	0.305774416235797	0.312963998364299	0.290955228585079	0.297961098517769	0.30496696845046	0.290560214289557	0.297340792633151	0.304800809751554	0.195196326455873	39.5790124487086	0.163752000809847	34.8180577459421	0.512827944974024	0.520193940432711	0.505861343903541	0.474143414136269	0.481321050431289	0.467354959099622	0.471840039784077	0.488950305021653	0.465052727192178	0.000798810903910608	0.000779308891929917	0.000780203093375961
224	7.05265052202183	0.35	0.195343038149425	0.189702336036964	0.200983740261885	0.456169428930215	9.84863603040036	9.61962206007183	10.0776500007289	32.42	20.82	50.11	0.292234437661191	0.299191651615916	0.306148865570642	0.284706676280524	0.291484677111209	0.298262677941894	0.284401319680545	0.29110312471845	0.297885074449398	0.195343038149425	39.8938220500949	-0.135084224489258	34.5894569491395	0.512827944974024	0.520193940432711	0.505861343903541	0.474143414136269	0.481321050431289	0.467354959099622	0.471840039784077	0.488950305021653	0.465052727192178	0.000798810903910608	0.000779308891929917	0.000780203093375961
224	7.05265052202183	0.35	0.195343707753503	0.189696414712809	0.200991000794197	0.446792690235611	9.78052172604338	9.54874484446084	10.0122986076259	32.07	20.75	49.94	0.293211867421291	0.300329005158333	0.307446142895375	0.285705997780872	0.292640945388514	0.299575892996156	0.284906827798559	0.292142893094781	0.298937914966241	0.195343707753503	39.567473592916	0.0496206943779731	34.7293261636668	0.512827944974024	0.520193940432711	0.505861343903541	0.474143414136269	0.481321050431289	0.467354959099622	0.471840039784077	0.488950305021653	0.465052727192178	0.000798810903910608	0.000779308891929917	0.000780203093375961
224	7.05265052202183	0.35	0.195375115928445	0.189746473474432	0.201003758382458	0.461011034810854	10.0311872241215	9.80019158523495	10.262182863008	32.3	20.71	49.68	0.298806859776034	0.305849893667497	0.312892927558959	0.291126022518624	0.297988015060637	0.304850007602649	0.290511360667999	0.297107533515947	0.304310220705813	0.195375115928445	39.5827917654545	-0.05894041553732	34.6241892646207	0.512827944974024	0.520193940432711	0.505861343903541	0.474143414136269	0.481321050431289	0.467354959099622	0.471840039784077	0.488950305021653	0.465052727192178	0.000798810903910608	0.000779308891929917	0.000780203093375961
224	7.05265052202183	0.35	0.195492950182026	0.189837552785325	0.201148347578726	0.456276294936131	9.98479852375159	9.75266831899016	10.216928728513	31.82	20.63	48.77	0.301736882137802	0.30891873657433	0.316100591010858	0.294047073409435	0.30104589723154	0.308044721053644	0.293863417806133	0.300823470643713	0.307821213227187	0.195492950182026	39.1888614114563	0.0590354548722061	34.6272809028245	0.512827944974024	0.520193940432711	0.505861343903541	0.474143414136269	0.481321050431289	0.467354959099622	0.471840039784077	0.488950305021653	0.465052727192178	0.000798810903910608	0.000779308891929917	0.000780203093375961
224	7.05265052202183	0.35	0.195652859858578	0.189997638214968	0.201308081502188	0.456726194015247	10.0074916193228	9.7750446832605	10.2399385553851	31.88	20.43	48.95	0.301894169736793	0.309073101091507	0.316252032446221	0.294192259983723	0.301188042781889	0.308183825580056	0.293474287394749	0.30093957212857	0.307758150569184	0.195652859858578	39.1389288737139	-0.0468125915770697	34.5246313199595	0.512827944974024	0.520193940432711	0.505861343903541	0.474143414136269	0.481321050431289	0.467354959099622	0.471840039784077	0.488950305021653	0.465052727192178	0.000798810903910608	0.000779308891929917	0.000780203093375961
224	7.05265052202183	0.35	0.19566031996111	0.19001444901919	0.20130619090303	0.449781794555232	9.81969558522464	9.58839233567755	10.0509988347717	32.47	20.98	50.03	0.290829709894	0.297845469638521	0.304861229383042	0.28333136191598	0.290166237087485	0.29700111225899	0.283037453028906	0.289953123494147	0.296693315498729	0.19566031996111	39.9432396094202	-0.0826997324133425	34.6955730627604	0.512827944974024	0.520193940432711	0.505861343903541	0.474143414136269	0.481321050431289	0.467354959099622	0.471840039784077	0.488950305021653	0.465052727192178	0.000798810903910608	0.000779308891929917	0.000780203093375961
224	7.05265052202183	0.35	0.195736031949406	0.190035579123647	0.201436484775164	0.457204225999507	10.1286102941815	9.89357659260033	10.3636439957627	32.17	20.8	49.75	0.302870083582956	0.310065123331872	0.317260163080789	0.295103026972704	0.302113551036276	0.309124075099848	0.295126762404559	0.301713914323369	0.309150784598818	0.195736031949406	39.5102648760068	0.0277138348191935	34.7221463619059	0.512827944974024	0.520193940432711	0.505861343903541	0.474143414136269	0.481321050431289	0.467354959099622	0.471840039784077	0.488950305021653	0.465052727192178	0.000798810903910608	0.000779308891929917	0.000780203093375961
224	7.05265052202183	0.35	0.195746859207296	0.190054976579125	0.201438741835466	0.446402948041086	9.98195131787385	9.74521440896321	10.2186882267845	32.22	21.06	49.31	0.29783783590221	0.305073100891688	0.312308365881165	0.290192490655441	0.297242030085139	0.304291569514838	0.290657820672937	0.297468893978289	0.304433195991411	0.195746859207296	39.6945907916946	0.0334953219261706	34.7770689292101	0.512827944974024	0.520193940432711	0.505861343903541	0.474143414136269	0.481321050431289	0.467354959099622	0.471840039784077	0.488950305021653	0.465052727192178	0.000798810903910608	0.000779308891929917	0.000780203093375961
224	7.05265052202183	0.35	0.195865329183784	0.190187758525205	0.201542899842362	0.445905432255839	9.94317622492779	9.7071214069111	10.1792310429445	31.98	20.65	49.38	0.298876809022756	0.306144804116858	0.313412799210959	0.291238011552118	0.298320248698913	0.305402485845708	0.290981877192211	0.29763118340701	0.305334621452762	0.195865329183784	39.5662100213741	-0.142499795649299	34.5343848386107	0.512827944974024	0.520193940432711	0.505861343903541	0.474143414136269	0.481321050431289	0.467354959099622	0.471840039784077	0.488950305021653	0.465052727192178	0.000798810903910608	0.000779308891929917	0.000780203093375961
224	7.05265052202183	0.35	0.195956452579264	0.190322829938884	0.201590075219644	0.453912230154114	10.0823619028199	9.84684356210042	10.3178802435395	32.38	20.75	49.64	0.299473366986653	0.306636217705014	0.313799068423376	0.291764141248998	0.298742601503297	0.305721061757597	0.291254867742049	0.298511063339157	0.304948487713528	0.195956452579264	39.7376492236976	0.0172568655795357	34.7285575484077	0.512827944974024	0.520193940432711	0.505861343903541	0.474143414136269	0.481321050431289	0.467354959099622	0.471840039784077	0.488950305021653	0.465052727192178	0.000798810903910608	0.000779308891929917	0.000780203093375961
224	7.05265052202183	0.35	0.195976094544373	0.190345680323326	0.201606508765421	0.451263380931724	9.91884314972612	9.68590258948409	10.1517837099682	31.91	20.62	49.96	0.298857327273252	0.306044679469324	0.313232031665396	0.291228605338671	0.298232491022979	0.305236376707288	0.290626463645649	0.29731286444161	0.304531370633933	0.195976094544373	39.5329345169859	0.0225087610450528	34.6647077380451	0.512827944974024	0.520193940432711	0.505861343903541	0.474143414136269	0.481321050431289	0.467354959099622	0.471840039784077	0.488950305021653	0.465052727192178	0.000798810903910608	0.000779308891929917	0.000780203093375961
224	7.05265052202183	0.35	0.196065081414358	0.190429974708688	0.201700188120028	0.454897129673827	9.79675055111569	9.56835804285729	10.0251430593741	31.93	20.34	49.2	0.2950603933532	0.302103355481478	0.309146317609756	0.287526024046767	0.294389144085489	0.301252264124212	0.287144664498464	0.293952270189616	0.300710224647321	0.196065081414358	39.3506700965235	-0.0895482826217074	34.5064333208526	0.512827944974024	0.520193940432711	0.505861343903541	0.474143414136269	0.481321050431289	0.467354959099622	0.471840039784077	0.488950305021653	0.465052727192178	0.000798810903910608	0.000779308891929917	0.000780203093375961
224	7.05265052202183	0.35	0.196206616161959	0.19052166989036	0.201891562433559	0.448550844005571	9.9756157273021	9.74005451636841	10.2111769382358	32.25	20.88	49.45	0.297459718912432	0.304653720904234	0.311847722896035	0.289820783690044	0.296830039607971	0.303839295525897	0.289525016191527	0.29687831364729	0.303716395568343	0.196206616161959	39.6835630999607	-0.0993112227920688	34.6274655482853	0.512827944974024	0.520193940432711	0.505861343903541	0.474143414136269	0.481321050431289	0.467354959099622	0.471840039784077	0.488950305021653	0.465052727192178	0.000798810903910608	0.000779308891929917	0.000780203093375961
224	7.05265052202183	0.35	0.196301636292707	0.190629897141225	0.201973375444189	0.448290358681712	9.85328427670529	9.6204892124813	10.0860793409293	32.57	20.77	49.93	0.29093926240745	0.297979364296401	0.305019466185353	0.283425298495	0.290283578683106	0.297141858871212	0.283164339338694	0.289767872322735	0.296811252821007	0.196301636292707	39.7237189035222	0.0240470932393453	34.763561862215	0.512827944974024	0.520193940432711	0.505861343903541	0.474143414136269	0.481321050431289	0.467354959099622	0.471840039784077	0.488950305021653	0.465052727192178	0.000798810903910608	0.000779308891929917	0.000780203093375961
224	7.05265052202183	0.35	0.19659931200019	0.190954800159554	0.202243823840826	0.451303932368802	9.86614323321944	9.6344592831727	10.0978271832662	32.27	20.51	49.76	0.29401516350563	0.301085471496199	0.308155779486768	0.286461403716554	0.293350063224919	0.300238722733285	0.285956224890195	0.29258218694458	0.2996355184769	0.19659931200019	39.4306116570729	-0.00367040410245128	34.649758289252	0.512827944974024	0.520193940432711	0.505861343903541	0.474143414136269	0.481321050431289	0.467354959099622	0.471840039784077	0.488950305021653	0.465052727192178	0.000798810903910608	0.000779308891929917	0.000780203093375961
224	7.05265052202183	0.35	0.196882550160096	0.191215365026289	0.202549735293903	0.456754218919617	10.0589460361333	9.82531714726581	10.2925749250008	31.93	20.67	49.35	0.303020766622713	0.310226071443795	0.317431376264876	0.295283680421945	0.302305010840463	0.309326341258982	0.295059460828659	0.3022750189752	0.308948383351618	0.196882550160096	39.4930856157743	0.107558519973094	34.7422434483257	0.512827944974024	0.520193940432711	0.505861343903541	0.474143414136269	0.481321050431289	0.467354959099622	0.471840039784077	0.488950305021653	0.465052727192178	0.000798810903910608	0.000779308891929917	0.000780203093375961
224	7.05265052202183	0.35	0.196915929093799	0.191258199598877	0.202573658588721	0.447731467038634	9.82531805618515	9.59292126563546	10.0577148467348	32.06	20.75	49.86	0.294678196407341	0.301817029844383	0.308955863281426	0.287136442350621	0.294092570291667	0.301048698232712	0.286956846778781	0.293741118317176	0.30061531707322	0.196915929093799	39.604830790411	0.106585413631251	34.7837819780042	0.512827944974024	0.520193940432711	0.505861343903541	0.474143414136269	0.481321050431289	0.467354959099622	0.471840039784077	0.488950305021653	0.465052727192178	0.000798810903910608	0.000779308891929917	0.000780203093375961
224	7.05265052202183	0.35	0.197033064635043	0.191372593342354	0.202693535927732	0.45026838414547	9.81988696502082	9.58880647118316	10.0509674588585	32.03	20.74	49.44	0.294767354833441	0.301870948604661	0.308974542375881	0.287226563894202	0.294148432265144	0.301070300636086	0.287217481392919	0.29399337890932	0.300972148722243	0.197033064635043	39.4681817051726	-0.0415285916244092	34.6067151335781	0.512827944974024	0.520193940432711	0.505861343903541	0.474143414136269	0.481321050431289	0.467354959099622	0.471840039784077	0.488950305021653	0.465052727192178	0.000798810903910608	0.000779308891929917	0.000780203093375961
224	7.05265052202183	0.35	0.197146440043525	0.191448067524151	0.202844812562898	0.444945668767751	9.72894441613041	9.49752641065552	9.9603624216053	32.18	20.67	49.76	0.290668748390528	0.297751222194544	0.30483369599856	0.283213437273268	0.290114253964226	0.297015070655184	0.282674746183185	0.289207461499921	0.296743079292102	0.197146440043525	39.5134899403148	0.0538863121055405	34.705412568468	0.512827944974024	0.520193940432711	0.505861343903541	0.474143414136269	0.481321050431289	0.467354959099622	0.471840039784077	0.488950305021653	0.465052727192178	0.000798810903910608	0.000779308891929917	0.000780203093375961
224	7.05265052202183	0.35	0.197278998891455	0.191585027355944	0.202972970426966	0.445870354559327	9.8800082813032	9.64543644358192	10.1145801190245	32.29	20.96	50.06	0.294139497196134	0.301292811906908	0.308446126617682	0.286579397677511	0.293548854825404	0.300518311973298	0.286468916027043	0.293399713618087	0.299979899910723	0.197278998891455	39.9343464850017	-0.22952753700469	34.5346529380903	0.512827944974024	0.520193940432711	0.505861343903541	0.474143414136269	0.481321050431289	0.467354959099622	0.471840039784077	0.488950305021653	0.465052727192178	0.000798810903910608	0.000779308891929917	0.000780203093375961
224	7.05265052202183	0.35	0.197468215949012	0.191789284184211	0.203147147713812	0.459869962797507	9.98835976898617	9.75782152146353	10.2188980165088	31.86	20.62	49.38	0.301573014487105	0.308697977175452	0.315822939863799	0.293882488271455	0.300825754621907	0.307769020972358	0.293309422968959	0.300454269053016	0.307319262312729	0.197468215949012	39.3993903533633	-0.0371316389727271	34.5620828561141	0.512827944974024	0.520193940432711	0.505861343903541	0.474143414136269	0.481321050431289	0.467354959099622	0.471840039784077	0.488950305021653	0.465052727192178	0.000798810903910608	0.000779308891929917	0.000780203093375961
224	7.05265052202183	0.35	0.197488464344306	0.191735610871224	0.203241317817387	0.453203994425131	9.95374034752003	9.72089408162903	10.186586613411	32.06	20.48	49.89	0.298611089056833	0.305763772385822	0.31291645571481	0.290968706608006	0.297938330621587	0.304907954635169	0.290216409939582	0.297269511561961	0.304204839338799	0.197488464344306	39.535421087701	-0.110200341246978	34.5186380301338	0.512827944974024	0.520193940432711	0.505861343903541	0.474143414136269	0.481321050431289	0.467354959099622	0.471840039784077	0.488950305021653	0.465052727192178	0.000798810903910608	0.000779308891929917	0.000780203093375961
224	7.05265052202183	0.35	0.19751113754249	0.191834760295632	0.203187514789347	0.447137615141572	9.81853479407722	9.58601936878223	10.0510502193722	32.05	20.98	49.43	0.294518151608989	0.301661889864043	0.308805628119098	0.28698127551177	0.293942201706497	0.300903127901225	0.286888384704026	0.29386378887423	0.301166490583478	0.19751113754249	39.6268102126848	-0.0392488816009966	34.6743284313235	0.512827944974024	0.520193940432711	0.505861343903541	0.474143414136269	0.481321050431289	0.467354959099622	0.471840039784077	0.488950305021653	0.465052727192178	0.000798810903910608	0.000779308891929917	0.000780203093375961
224	7.05265052202183	0.35	0.19767788380831	0.191993188381054	0.203362579235566	0.442478375347504	9.91467619032274	9.67765862326718	10.1516937573783	32.51	20.93	49.89	0.293229113156041	0.300410648865826	0.307592184575611	0.28566433100135	0.292660596044809	0.299656861088268	0.28557290215975	0.292291112454306	0.299692521547681	0.19767788380831	39.8906194808224	0.0165908591478839	34.8031736464279	0.512827944974024	0.520193940432711	0.505861343903541	0.474143414136269	0.481321050431289	0.467354959099622	0.471840039784077	0.488950305021653	0.465052727192178	0.000798810903910608	0.000779308891929917	0.000780203093375961
224	7.05265052202183	0.35	0.197794487304601	0.192114223805506	0.203474750803695	0.453531539976482	9.91791028977691	9.68605546014801	10.1497651194058	31.35	20.17	48.3	0.304142422153167	0.31142267052273	0.318702918892293	0.29646000735771	0.303556361986332	0.310652716614953	0.296389391185507	0.303198333190484	0.310443749816108	0.197794487304601	38.8079710235122	-0.00426468084557249	34.4464235319775	0.512827944974024	0.520193940432711	0.505861343903541	0.474143414136269	0.481321050431289	0.467354959099622	0.471840039784077	0.488950305021653	0.465052727192178	0.000798810903910608	0.000779308891929917	0.000780203093375961
224	7.05265052202183	0.35	0.198049940955219	0.192260933771386	0.203838948139052	0.439121727430099	9.76577566134814	9.53072268406977	10.0008286386265	31.58	20.4	48.41	0.297153019937323	0.304481603965927	0.311810187994531	0.289614894766642	0.296757568573828	0.303900242381014	0.28941385540619	0.296539192354676	0.304113250173423	0.198049940955219	39.0054146012497	-0.0618970332927142	34.4748690102572	0.512827944974024	0.520193940432711	0.505861343903541	0.474143414136269	0.481321050431289	0.467354959099622	0.471840039784077	0.488950305021653	0.465052727192178	0.000798810903910608	0.000779308891929917	0.000780203093375961
224	7.05265052202183	0.35	0.198237965670998	0.192519252226206	0.203956679115791	0.448511135328544	9.96748012085925	9.7320921283671	10.2028681133514	32.14	20.41	49.47	0.298183340469872	0.305395435976369	0.312607531482865	0.290540326665489	0.297567562261879	0.304594797858268	0.289668958340459	0.296954762413642	0.303684662278331	0.198237965670998	39.3192321258954	-0.114492335060892	34.4948622672307	0.512827944974024	0.520193940432711	0.505861343903541	0.474143414136269	0.481321050431289	0.467354959099622	0.471840039784077	0.488950305021653	0.465052727192178	0.000798810903910608	0.000779308891929917	0.000780203093375961
224	7.05265052202183	0.35	0.198273768055975	0.192528387994027	0.204019148117923	0.436266359108698	9.81626811826077	9.5786253004577	10.0539109360639	32	20.64	49.44	0.294753859873744	0.302066614639857	0.30937936940597	0.287217927175731	0.294343717714207	0.301469508252682	0.286672168054691	0.293880120489385	0.300695558692963	0.198273768055975	39.4380679469201	-0.050256159130801	34.6240604069795	0.512827944974024	0.520193940432711	0.505861343903541	0.474143414136269	0.481321050431289	0.467354959099622	0.471840039784077	0.488950305021653	0.465052727192178	0.000798810903910608	0.000779308891929917	0.000780203093375961
224	7.05265052202183	0.35	0.198363959878702	0.192568380996869	0.204159538760535	0.446379505858662	9.88271641884675	9.64832189705203	10.1171109406415	32.63	20.87	49.5	0.29126409063183	0.298340005798019	0.305415920964208	0.283734099078945	0.290627082043245	0.297520065007546	0.283761919632163	0.290487274788484	0.297505917320068	0.198363959878702	39.6795873371126	-0.0401962305963679	34.7009701705152	0.512827944974024	0.520193940432711	0.505861343903541	0.474143414136269	0.481321050431289	0.467354959099622	0.471840039784077	0.488950305021653	0.465052727192178	0.000798810903910608	0.000779308891929917	0.000780203093375961
224	7.05265052202183	0.35	0.198420667892725	0.192724218059708	0.204117117725742	0.447665674762511	9.85617529462643	9.62301762510255	10.0893329641503	32.04	20.74	49.58	0.295745261630684	0.302910921994297	0.310076582357909	0.288178343448721	0.295160663712843	0.302142983976965	0.287708910070786	0.29473083708902	0.301554707149722	0.198420667892725	39.5352302634829	-0.0293344462211297	34.6414865423148	0.512827944974024	0.520193940432711	0.505861343903541	0.474143414136269	0.481321050431289	0.467354959099622	0.471840039784077	0.488950305021653	0.465052727192178	0.000798810903910608	0.000779308891929917	0.000780203093375961
224	7.05265052202183	0.35	0.198874638024264	0.193165277897402	0.204583998151125	0.452677686885149	10.0320355890548	9.79710840942856	10.266962768681	31.95	20.91	49.53	0.301897790743076	0.309137069267993	0.31637634779291	0.294185559707604	0.301239904820532	0.308294249933459	0.294084748226148	0.301612355968806	0.307895326130137	0.198874638024264	39.4222045112843	0.000920182551862368	34.6879591503231	0.512827944974024	0.520193940432711	0.505861343903541	0.474143414136269	0.481321050431289	0.467354959099622	0.471840039784077	0.488950305021653	0.465052727192178	0.000798810903910608	0.000779308891929917	0.000780203093375961
224	7.05265052202183	0.35	0.199150349244154	0.193408929332673	0.204891769155636	0.450617696338413	9.87312083213283	9.64095151096314	10.1052901533025	32.21	20.75	49.16	0.294791360108541	0.301890401098972	0.308989442089403	0.287226313259538	0.294143175987839	0.30106003871614	0.287333641116425	0.29383541163655	0.301282873154145	0.199150349244154	39.4078434111253	0.0495104381381885	34.6896964329895	0.512827944974024	0.520193940432711	0.505861343903541	0.474143414136269	0.481321050431289	0.467354959099622	0.471840039784077	0.488950305021653	0.465052727192178	0.000798810903910608	0.000779308891929917	0.000780203093375961
224	7.05265052202183	0.35	0.199152455941463	0.193433066858626	0.2048718450243	0.454912807305045	9.99727037251186	9.76421049570013	10.2303302493236	32	20.56	49.75	0.300476394000086	0.307648401547581	0.314820409095076	0.29279433033491	0.299782976328263	0.306771622321616	0.292456727135839	0.298882380474005	0.306053189633252	0.199152455941463	39.5056330163447	0.116498664048045	34.7508852103592	0.512827944974024	0.520193940432711	0.505861343903541	0.474143414136269	0.481321050431289	0.467354959099622	0.471840039784077	0.488950305021653	0.465052727192178	0.000798810903910608	0.000779308891929917	0.000780203093375961
224	7.05265052202183	0.35	0.199271284194128	0.193539932203716	0.205002636184541	0.444852264809748	9.73036406235043	9.49886851568271	9.96185960901816	31.87	20.41	49.68	0.293457532803602	0.300609343765926	0.30776115472825	0.285972262773459	0.292941651305709	0.299911039837958	0.285029134598844	0.291976594274685	0.298918482801066	0.199271284194128	39.2033907949615	0.00936425775323579	34.608602792364	0.512827944974024	0.520193940432711	0.505861343903541	0.474143414136269	0.481321050431289	0.467354959099622	0.471840039784077	0.488950305021653	0.465052727192178	0.000798810903910608	0.000779308891929917	0.000780203093375961
224	7.05265052202183	0.35	0.199575681616837	0.193804431211766	0.205346932021907	0.447885370853922	9.98147035158565	9.74545357342961	10.2174871297417	32.2	21.09	49.74	0.298090724733704	0.305309928223798	0.312529131713891	0.290442566070378	0.297476545368192	0.304510524666005	0.290223717920636	0.297267965843004	0.304415841802674	0.199575681616837	39.6689945652078	0.0463868305039269	34.7945221636618	0.512827944974024	0.520193940432711	0.505861343903541	0.474143414136269	0.481321050431289	0.467354959099622	0.471840039784077	0.488950305021653	0.465052727192178	0.000798810903910608	0.000779308891929917	0.000780203093375961
224	7.05265052202183	0.35	0.199948995231417	0.194181446256799	0.205716544206036	0.437255573096002	9.61724178692978	9.38488485828667	9.84959871557288	32.29	20.54	49.79	0.286229131282367	0.293315773562718	0.300402415843068	0.278872873119836	0.285777384497276	0.292681895874716	0.277926711907013	0.285245936349153	0.292068683838256	0.199948995231417	39.4541027126647	-0.0584399153067144	34.6015588358675	0.512827944974024	0.520193940432711	0.505861343903541	0.474143414136269	0.481321050431289	0.467354959099622	0.471840039784077	0.488950305021653	0.465052727192178	0.000798810903910608	0.000779308891929917	0.000780203093375961
224	7.05265052202183	0.35	0.200035260182753	0.194283843077991	0.205786677287515	0.447129141563784	9.91820677613785	9.68332696568419	10.1530865865915	31.72	20.55	48.98	0.300526862907782	0.307816474509886	0.315106086111989	0.292882109352845	0.299986288998317	0.307090468643789	0.292328353228058	0.299766306930094	0.306890115448637	0.200035260182753	39.1247026930943	0.0564577565029738	34.6500822506589	0.512827944974024	0.520193940432711	0.505861343903541	0.474143414136269	0.481321050431289	0.467354959099622	0.471840039784077	0.488950305021653	0.465052727192178	0.000798810903910608	0.000779308891929917	0.000780203093375961
224	7.05265052202183	0.35	0.200191987490222	0.194438101578389	0.205945873402055	0.457295045541234	9.99966761725175	9.76766847589766	10.2316667586058	31.65	20.44	49.37	0.303880454033414	0.311098144169397	0.318315834305381	0.296161608085775	0.303195962184451	0.310230316283128	0.295535300351516	0.302817196967469	0.309617327153762	0.200191987490222	39.1237475147646	0.0463213359641606	34.6191133591056	0.512827944974024	0.520193940432711	0.505861343903541	0.474143414136269	0.481321050431289	0.467354959099622	0.471840039784077	0.488950305021653	0.465052727192178	0.000798810903910608	0.000779308891929917	0.000780203093375961
224	7.05265052202183	0.35	0.200242955163241	0.194454615771379	0.206031294555103	0.439775943338092	9.8863784714067	9.6487384720187	10.1240184707947	31.87	20.9	48.5	0.29813370931705	0.305476482126688	0.312819254936326	0.290529860932089	0.297685357598759	0.304840854265429	0.290811507170061	0.298463493844628	0.305145510608345	0.200242955163241	39.2548755734052	0.0127704124082543	34.6660368655266	0.512827944974024	0.520193940432711	0.505861343903541	0.474143414136269	0.481321050431289	0.467354959099622	0.471840039784077	0.488950305021653	0.465052727192178	0.000798810903910608	0.000779308891929917	0.000780203093375961
224	7.05265052202183	0.35	0.200244056677215	0.194493517518801	0.205994595835629	0.444651842391378	9.77765429713611	9.54493924981504	10.0103693444572	31.51	20.56	48.96	0.298208498670477	0.305479116435906	0.312749734201335	0.290652968123632	0.297739374591039	0.304825781058446	0.290567465882773	0.297253149575066	0.304664580961004	0.200244056677215	38.9994443549842	0.0303711047470227	34.5712845341966	0.512827944974024	0.520193940432711	0.505861343903541	0.474143414136269	0.481321050431289	0.467354959099622	0.471840039784077	0.488950305021653	0.465052727192178	0.000798810903910608	0.000779308891929917	0.000780203093375961
224	7.05265052202183	0.35	0.200281987970454	0.194498019781703	0.206065956159206	0.440602637315483	9.88971478359553	9.65239300427518	10.1270365629159	32.49	21.07	49.69	0.292632142900955	0.299827040664527	0.3070219384281	0.285085263405031	0.292094607299268	0.299103951193505	0.285060666872415	0.292099991310108	0.299005182060602	0.200281987970454	39.8837651710389	-0.0640899758747511	34.7317700272252	0.512827944974024	0.520193940432711	0.505861343903541	0.474143414136269	0.481321050431289	0.467354959099622	0.471840039784077	0.488950305021653	0.465052727192178	0.000798810903910608	0.000779308891929917	0.000780203093375961
224	7.05265052202183	0.35	0.200434316961136	0.194658711025629	0.206209922896642	0.452274728375608	9.92708930618755	9.69443059085038	10.1597480215247	32.03	20.5	49.25	0.298022712774598	0.305175023665439	0.31232733455628	0.290398769002601	0.297368111234564	0.304337453466526	0.290212942786041	0.296981430687328	0.303698552801306	0.200434316961136	39.2487316297276	-0.0425637853357377	34.5676218123859	0.512827944974024	0.520193940432711	0.505861343903541	0.474143414136269	0.481321050431289	0.467354959099622	0.471840039784077	0.488950305021653	0.465052727192178	0.000798810903910608	0.000779308891929917	0.000780203093375961
224	7.05265052202183	0.35	0.200572970072333	0.194738135917217	0.206407804227449	0.447375711186582	10.006933174592	9.77007032428303	10.243796024901	31.96	20.57	48.9	0.301055196241648	0.308353894154281	0.315652592066915	0.293364347890577	0.300476591028448	0.307588834166319	0.292973072861656	0.300290273699608	0.307429341203696	0.200572970072333	39.1503323197536	0.111210137142219	34.7029204069174	0.512827944974024	0.520193940432711	0.505861343903541	0.474143414136269	0.481321050431289	0.467354959099622	0.471840039784077	0.488950305021653	0.465052727192178	0.000798810903910608	0.000779308891929917	0.000780203093375961
224	7.05265052202183	0.35	0.200707874136661	0.194879635550674	0.206536112722649	0.446694446934756	9.97404326193388	9.73763336528236	10.2104531585854	31.99	20.61	49.13	0.299733313302509	0.307010227411177	0.314287141519846	0.292071374731765	0.299162272583946	0.306253170436126	0.292010864739962	0.298497496374818	0.305772913338007	0.200707874136661	39.2716353617851	0.106150311924822	34.7115574392682	0.512827944974024	0.520193940432711	0.505861343903541	0.474143414136269	0.481321050431289	0.467354959099622	0.471840039784077	0.488950305021653	0.465052727192178	0.000798810903910608	0.000779308891929917	0.000780203093375961
224	7.05265052202183	0.35	0.200986374917031	0.19521197707092	0.206760772763142	0.445453735357277	9.89329012821417	9.6582048122833	10.128375444145	31.67	20.49	48.98	0.300287835727578	0.307596985005758	0.314906134283938	0.292657396052536	0.299780816786275	0.306904237520014	0.291996184203732	0.299632114335071	0.306335217318907	0.200986374917031	39.141730463901	-0.0156917595800728	34.5494250784527	0.512827944974024	0.520193940432711	0.505861343903541	0.474143414136269	0.481321050431289	0.467354959099622	0.471840039784077	0.488950305021653	0.465052727192178	0.000798810903910608	0.000779308891929917	0.000780203093375961
224	7.05265052202183	0.35	0.20111852013799	0.195335548310953	0.206901491965027	0.455730845948037	9.92183063048582	9.69091058964323	10.1527506713284	31.92	20.7	49.35	0.298939691936501	0.30606298187225	0.313186271807999	0.291307777448999	0.298249210170314	0.305190642891629	0.291144190380673	0.297083527168211	0.30477738343288	0.20111852013799	39.30377285509	0.0652201420091578	34.7094840220694	0.512827944974024	0.520193940432711	0.505861343903541	0.474143414136269	0.481321050431289	0.467354959099622	0.471840039784077	0.488950305021653	0.465052727192178	0.000798810903910608	0.000779308891929917	0.000780203093375961
224	7.05265052202183	0.35	0.201170158884442	0.195377752580938	0.206962565187947	0.443121960242015	9.87220068500588	9.63650612845523	10.1078952415565	32.35	21.02	48.96	0.29334467697993	0.300519449935568	0.307694222891206	0.285797218901939	0.292787392298249	0.299777565694558	0.286104132974359	0.292932200194644	0.300050791390152	0.201170158884442	39.350817674715	0.0527135195814174	34.7465062792453	0.512827944974024	0.520193940432711	0.505861343903541	0.474143414136269	0.481321050431289	0.467354959099622	0.471840039784077	0.488950305021653	0.465052727192178	0.000798810903910608	0.000779308891929917	0.000780203093375961
224	7.05265052202183	0.35	0.201524285905148	0.195710130155912	0.207338441654384	0.444619133880819	9.91704940771224	9.68100102600293	10.1530977894215	31.87	20.73	49.08	0.299071480075148	0.306363632890495	0.313655785705842	0.29144281982156	0.298548965745406	0.305655111669252	0.29122344194542	0.298576838146467	0.305732279168128	0.201524285905148	39.2091646843324	-0.0601292737214698	34.5580736273373	0.512827944974024	0.520193940432711	0.505861343903541	0.474143414136269	0.481321050431289	0.467354959099622	0.471840039784077	0.488950305021653	0.465052727192178	0.000798810903910608	0.000779308891929917	0.000780203093375961
224	7.05265052202183	0.35	0.201588912255215	0.195797958907979	0.20737986560245	0.453015334611206	10.0193155862071	9.78484609124204	10.2537850811722	31.82	20.62	49.28	0.302818187914899	0.310074472472119	0.317330757029339	0.295102121849642	0.302173510078747	0.309244898307852	0.294686856676113	0.30180122606875	0.309056035061358	0.201588912255215	39.1703074073741	-0.00685969713885293	34.5704443027914	0.512827944974024	0.520193940432711	0.505861343903541	0.474143414136269	0.481321050431289	0.467354959099622	0.471840039784077	0.488950305021653	0.465052727192178	0.000798810903910608	0.000779308891929917	0.000780203093375961
224	7.05265052202183	0.35	0.201760885652832	0.195958334781855	0.20756343652381	0.454690768728611	9.94090460508431	9.7090549626733	10.1727542474953	32.15	20.8	49.23	0.297433067433099	0.304535689736782	0.311638312040466	0.289808618036884	0.296729170522971	0.303649723009058	0.289663947798627	0.296868443030647	0.303449460960374	0.201760885652832	39.2367951485051	0.0165069242726471	34.6654394821984	0.512827944974024	0.520193940432711	0.505861343903541	0.474143414136269	0.481321050431289	0.467354959099622	0.471840039784077	0.488950305021653	0.465052727192178	0.000798810903910608	0.000779308891929917	0.000780203093375961
224	7.05265052202183	0.35	0.202258508397496	0.196443139906602	0.20807387688839	0.447557480567216	9.98680753760728	9.75050793751098	10.2231071377036	31.93	20.6	49.2	0.300684924297975	0.307971901327474	0.315258878356974	0.293007046679026	0.300107953462486	0.307208860245946	0.292686586055331	0.299647124116617	0.306918762690803	0.202258508397496	39.185534946662	-0.107853318977582	34.4989982982475	0.512827944974024	0.520193940432711	0.505861343903541	0.474143414136269	0.481321050431289	0.467354959099622	0.471840039784077	0.488950305021653	0.465052727192178	0.000798810903910608	0.000779308891929917	0.000780203093375961
224	7.05265052202183	0.35	0.202327398021704	0.196512411000281	0.208142385043126	0.441933751338781	9.85312034402309	9.61731412839826	10.0889265596479	32.14	20.87	49.25	0.294688674473952	0.301914124343579	0.309139574213207	0.287135566360002	0.294175822128992	0.301216077897982	0.287843581966309	0.294573810864023	0.301843326251282	0.202327398021704	39.3937300941782	-0.0671164635588306	34.6201894535895	0.512827944974024	0.520193940432711	0.505861343903541	0.474143414136269	0.481321050431289	0.467354959099622	0.471840039784077	0.488950305021653	0.465052727192178	0.000798810903910608	0.000779308891929917	0.000780203093375961
224	7.05265052202183	0.35	0.202638673033622	0.196758504001809	0.208518842065435	0.44302739515711	9.99194317117765	9.75334409962468	10.2305422427306	32	20.81	49.24	0.300144372654586	0.307486897220083	0.314829421785579	0.292470833299909	0.299625637700214	0.306780442100518	0.29231079956106	0.299720980647382	0.306641957569758	0.202638673033622	39.1602270660551	-0.0102401142064412	34.6019797425685	0.512827944974024	0.520193940432711	0.505861343903541	0.474143414136269	0.481321050431289	0.467354959099622	0.471840039784077	0.488950305021653	0.465052727192178	0.000798810903910608	0.000779308891929917	0.000780203093375961
224	7.05265052202183	0.35	0.2034397779181	0.197580479913839	0.209299075922361	0.440510215585234	9.81442080981602	9.57886168532339	10.0499799343086	31.86	20.62	48.55	0.296048103585847	0.303328387442042	0.310608671298237	0.288498560723592	0.295593189565092	0.302687818406592	0.288826278805477	0.295561005614664	0.302672320391524	0.2034397779181	38.8861456321381	-0.155331245048045	34.4155343871617	0.512827944974024	0.520193940432711	0.505861343903541	0.474143414136269	0.481321050431289	0.467354959099622	0.471840039784077	0.488950305021653	0.465052727192178	0.000798810903910608	0.000779308891929917	0.000780203093375961
224	7.05265052202183	0.35	0.203744054746917	0.197872008297356	0.209616101196479	0.447711693107377	9.96464813594636	9.72894636734458	10.2003499045481	31.63	20.6	49.04	0.302794253014064	0.310130005341512	0.317465757668961	0.295104803750485	0.302254264909028	0.30940372606757	0.294640600117959	0.30195242346621	0.309110688092064	0.203744054746917	38.9174071445432	0.0494809296411537	34.5827760523868	0.512827944974024	0.520193940432711	0.505861343903541	0.474143414136269	0.481321050431289	0.467354959099622	0.471840039784077	0.488950305021653	0.465052727192178	0.000798810903910608	0.000779308891929917	0.000780203093375961
224	7.05265052202183	0.35	0.203777841323486	0.197909466315898	0.209646216331073	0.43913230462238	9.80493182937779	9.56894146758838	10.0409221911672	32.18	20.67	49.78	0.292874882346316	0.300097797198293	0.307320712050269	0.285363293709484	0.29240095687756	0.299438620045635	0.284884103363543	0.291914999584388	0.298715644592598	0.203777841323486	39.3680740820594	0.195177411674175	34.8694804705597	0.512827944974024	0.520193940432711	0.505861343903541	0.474143414136269	0.481321050431289	0.467354959099622	0.471840039784077	0.488950305021653	0.465052727192178	0.000798810903910608	0.000779308891929917	0.000780203093375961
224	7.05265052202183	0.35	0.203866836647516	0.198008835962294	0.209724837332739	0.459338202918837	10.1631547235601	9.92833084146544	10.3979786056547	32.24	20.62	49.61	0.303290712014146	0.310464113418232	0.317637514822319	0.295503246082229	0.302492459125652	0.309481672169075	0.294881804776648	0.302107945153573	0.308936123217534	0.203866836647516	39.4420537280001	0.0852167141772017	34.7734033477672	0.512827944974024	0.520193940432711	0.505861343903541	0.474143414136269	0.481321050431289	0.467354959099622	0.471840039784077	0.488950305021653	0.465052727192178	0.000798810903910608	0.000779308891929917	0.000780203093375961
224	7.05265052202183	0.36	0.188409255616987	0.183009578013569	0.193808933220405	0.450993523103363	9.73280260397794	9.5041065533559	9.96149865459997	32.33	20.7	50.14	0.289509402294391	0.296475828496683	0.303442254698975	0.282063531648773	0.288850788857059	0.295638046065344	0.281493224566497	0.288042832438587	0.295079370561556	0.188409255616987	40.1274974045637	-0.0258086152324118	34.72905995533	0.512827944974024	0.520193940432711	0.505861343903541	0.474143414136269	0.481321050431289	0.467354959099622	0.471840039784077	0.488950305021653	0.465052727192178	0.000798810903910608	0.000779308891929917	0.000780203093375961
224	7.05265052202183	0.36	0.18976592896172	0.184337030498931	0.195194827424508	0.465447557628131	9.96454317427796	9.73712019618678	10.1919661523691	32.13	20.9	50.14	0.298455688948805	0.305426505806502	0.312397322664198	0.290807469799647	0.29759965265253	0.304391835505413	0.290656601791173	0.296862416988046	0.304072221187894	0.18976592896172	39.7672703827236	-0.0798624044979944	34.5919312077159	0.512827944974024	0.520193940432711	0.505861343903541	0.474143414136269	0.481321050431289	0.467354959099622	0.471840039784077	0.488950305021653	0.465052727192178	0.000798810903910608	0.000779308891929917	0.000780203093375961
224	7.05265052202183	0.36	0.190335717585315	0.184911035049962	0.195760400120668	0.457919051083444	9.91887487495717	9.68903927657281	10.1487104733415	32.2	20.58	49.6	0.296319215367121	0.303348261512218	0.310377307657315	0.288715820820643	0.295564505354494	0.302413189888346	0.288095588880894	0.295195406889393	0.301860335172108	0.190335717585315	40.0422981604678	-0.0880154838879085	34.6515022366507	0.512827944974024	0.520193940432711	0.505861343903541	0.474143414136269	0.481321050431289	0.467354959099622	0.471840039784077	0.488950305021653	0.465052727192178	0.000798810903910608	0.000779308891929917	0.000780203093375961
224	7.05265052202183	0.36	0.190495343976656	0.185052548095903	0.19593813985741	0.46738782979317	10.0253919782309	9.79747043707139	10.2533135193904	32.21	20.78	50.27	0.299509426204517	0.306477005280237	0.313444584355958	0.291822287500268	0.298611038325184	0.305399789150099	0.29089713919311	0.298091963898205	0.305090700396791	0.190495343976656	39.9184873057836	0.0790587939390593	34.8036004557406	0.512827944974024	0.520193940432711	0.505861343903541	0.474143414136269	0.481321050431289	0.467354959099622	0.471840039784077	0.488950305021653	0.465052727192178	0.000798810903910608	0.000779308891929917	0.000780203093375961
224	7.05265052202183	0.36	0.190955821736199	0.185493993510579	0.196417649961819	0.444259628580126	9.73338609364323	9.50154059538398	9.96523159190247	32.58	21.2	50.26	0.287257939960771	0.294267272768493	0.301276605576215	0.279837806961757	0.286666082348839	0.293494357735922	0.279888291221322	0.286416201865972	0.293287395924474	0.190955821736199	40.2850404581889	0.0627001559015572	34.8971216341621	0.512827944974024	0.520193940432711	0.505861343903541	0.474143414136269	0.481321050431289	0.467354959099622	0.471840039784077	0.488950305021653	0.465052727192178	0.000798810903910608	0.000779308891929917	0.000780203093375961
224	7.05265052202183	0.36	0.191003900135859	0.185536604804463	0.196471195467256	0.462266249423118	9.98473947905604	9.75539332576917	10.2140856323429	32.17	20.89	49.2	0.298641060855468	0.305662015955227	0.312682971054986	0.290982474179884	0.297823378374979	0.304664282570073	0.290949332027413	0.297995829342013	0.304922086349516	0.191003900135859	39.7698384931571	0.0531256368142216	34.743705002564	0.512827944974024	0.520193940432711	0.505861343903541	0.474143414136269	0.481321050431289	0.467354959099622	0.471840039784077	0.488950305021653	0.465052727192178	0.000798810903910608	0.000779308891929917	0.000780203093375961
224	7.05265052202183	0.36	0.191098634137708	0.185644357736862	0.196552910538555	0.468849941528071	10.1185957212868	9.88922969213078	10.3479617504429	32.31	20.75	49.87	0.301476019284886	0.308468308834412	0.315460598383938	0.293725890530799	0.300538427327773	0.307350964124748	0.293167441659722	0.300227338031639	0.306593596171237	0.191098634137708	40.0951940576652	0.0477840665256492	34.7945953649243	0.512827944974024	0.520193940432711	0.505861343903541	0.474143414136269	0.481321050431289	0.467354959099622	0.471840039784077	0.488950305021653	0.465052727192178	0.000798810903910608	0.000779308891929917	0.000780203093375961
224	7.05265052202183	0.36	0.191492423893992	0.186039254872908	0.196945592915077	0.459393823292485	9.96368626127298	9.73349695839338	10.1938755641526	32.34	21.02	49.83	0.296444189327028	0.303454853795881	0.310465518264734	0.288819176221113	0.295649515318848	0.302479854416583	0.288850289017619	0.295680030127029	0.302504187626702	0.191492423893992	40.1798299973313	-0.126703872600466	34.6763980250031	0.512827944974024	0.520193940432711	0.505861343903541	0.474143414136269	0.481321050431289	0.467354959099622	0.471840039784077	0.488950305021653	0.465052727192178	0.000798810903910608	0.000779308891929917	0.000780203093375961
224	7.05265052202183	0.36	0.191677163813975	0.186288388328594	0.197065939299356	0.455532442369193	9.944435101083	9.71289637836072	10.1759738238053	32.25	20.84	49.81	0.296557908403078	0.303627338226073	0.310696768049068	0.288941049742933	0.295828906772743	0.302716763802554	0.288475932260501	0.295306075827019	0.302327893388124	0.191677163813975	40.2059842800465	-0.0191444823927894	34.7902331952016	0.512827944974024	0.520193940432711	0.505861343903541	0.474143414136269	0.481321050431289	0.467354959099622	0.471840039784077	0.488950305021653	0.465052727192178	0.000798810903910608	0.000779308891929917	0.000780203093375961
224	7.05265052202183	0.36	0.191802001760071	0.18639969401274	0.197204309507402	0.472588732054171	10.1488639080763	9.9205314681459	10.3771963480067	32.41	20.75	50.21	0.301464368945851	0.308402918068397	0.315341467190942	0.293700169026451	0.300460016159351	0.30721986329225	0.292907058086181	0.299623899113148	0.306422085801055	0.191802001760071	40.1103015268319	0.0467504127539725	34.7714283045222	0.512827944974024	0.520193940432711	0.505861343903541	0.474143414136269	0.481321050431289	0.467354959099622	0.471840039784077	0.488950305021653	0.465052727192178	0.000798810903910608	0.000779308891929917	0.000780203093375961
224	7.05265052202183	0.36	0.19195984153776	0.186491696063361	0.197427987012159	0.453167046012521	9.77480347001563	9.5461259987068	10.0034809413245	32.42	20.73	50.6	0.290002941314004	0.296949962472199	0.303896983630394	0.28253268021267	0.289300751248176	0.296068822283683	0.281466264379053	0.288371027927108	0.294977546886864	0.19195984153776	40.1740177720506	-0.0937408015525918	34.6912712267153	0.512827944974024	0.520193940432711	0.505861343903541	0.474143414136269	0.481321050431289	0.467354959099622	0.471840039784077	0.488950305021653	0.465052727192178	0.000798810903910608	0.000779308891929917	0.000780203093375961
224	7.05265052202183	0.36	0.192163866069455	0.186730903246722	0.197596828892188	0.451196115101241	9.81684456842538	9.5862680934988	10.0474210433519	31.76	20.56	49.67	0.297225290706775	0.304374387636024	0.311523484565273	0.289660128584497	0.296627262272432	0.303594395960367	0.289066533223924	0.296041489206427	0.302901987427027	0.192163866069455	39.7815677587328	-0.0208842264863413	34.6480376831945	0.512827944974024	0.520193940432711	0.505861343903541	0.474143414136269	0.481321050431289	0.467354959099622	0.471840039784077	0.488950305021653	0.465052727192178	0.000798810903910608	0.000779308891929917	0.000780203093375961
224	7.05265052202183	0.36	0.192183302266161	0.186672939905713	0.197693664626608	0.460433767182793	9.96568669926302	9.7359326385967	10.1954407599293	31.99	20.38	49.61	0.29967568137035	0.306747598076597	0.313819514782843	0.292015136397647	0.298906275218535	0.305797414039423	0.291373466043443	0.298080676454802	0.304804842114999	0.192183302266161	39.5991739411772	0.018598045640177	34.6663525612306	0.512827944974024	0.520193940432711	0.505861343903541	0.474143414136269	0.481321050431289	0.467354959099622	0.471840039784077	0.488950305021653	0.465052727192178	0.000798810903910608	0.000779308891929917	0.000780203093375961
224	7.05265052202183	0.36	0.192203010894973	0.186742533153299	0.197663488636647	0.464937853127738	10.0215319160955	9.79257385285167	10.2504899793394	31.83	20.64	49.62	0.302883054034037	0.309964697581798	0.317046341129558	0.29516269488772	0.302063830378636	0.308964965869552	0.294838809304226	0.301256402004573	0.308250853863556	0.192203010894973	39.6428869667616	0.0466128169193433	34.6934772656492	0.512827944974024	0.520193940432711	0.505861343903541	0.474143414136269	0.481321050431289	0.467354959099622	0.471840039784077	0.488950305021653	0.465052727192178	0.000798810903910608	0.000779308891929917	0.000780203093375961
224	7.05265052202183	0.36	0.192209858411802	0.186706327509042	0.197713389314562	0.446486135050133	9.68398752755633	9.45435592708405	9.9136191280286	32.27	20.65	49.97	0.288489195554206	0.295496149407539	0.302503103260873	0.281076963036008	0.287903885290219	0.29473080754443	0.280323245154113	0.287430341766182	0.294100091761934	0.192209858411802	39.9563966562308	-0.0794259583355114	34.6506406938073	0.512827944974024	0.520193940432711	0.505861343903541	0.474143414136269	0.481321050431289	0.467354959099622	0.471840039784077	0.488950305021653	0.465052727192178	0.000798810903910608	0.000779308891929917	0.000780203093375961
224	7.05265052202183	0.36	0.192320401436259	0.186871189143565	0.197769613728953	0.460706792791383	9.80136303115574	9.57552149960369	10.0272045627078	31.88	20.5	50.22	0.295734063991192	0.302709040126606	0.309684016262021	0.28818934085696	0.294986372446185	0.30178340403541	0.286939571905134	0.293871580279195	0.300811279768515	0.192320401436259	39.8817994115733	0.114595392323092	34.7802801953073	0.512827944974024	0.520193940432711	0.505861343903541	0.474143414136269	0.481321050431289	0.467354959099622	0.471840039784077	0.488950305021653	0.465052727192178	0.000798810903910608	0.000779308891929917	0.000780203093375961
224	7.05265052202183	0.36	0.192440033998132	0.186964574152895	0.19791549384337	0.461114279942036	9.91702706491499	9.68870771557052	10.1453464142595	32.43	20.69	50.1	0.294204180700369	0.301137252590233	0.308070324480098	0.286623762141398	0.293378197593467	0.300132633045537	0.286257711636714	0.292672821380217	0.299609827098674	0.192440033998132	39.7746157822579	-0.0942586932573095	34.6203438448268	0.512827944974024	0.520193940432711	0.505861343903541	0.474143414136269	0.481321050431289	0.467354959099622	0.471840039784077	0.488950305021653	0.465052727192178	0.000798810903910608	0.000779308891929917	0.000780203093375961
224	7.05265052202183	0.36	0.192718608158212	0.187259116127196	0.198178100189228	0.466975994343804	9.98892040000795	9.76164008284307	10.2162007171728	32.3	20.58	49.83	0.297610307357678	0.3045395697023	0.311468832046921	0.28995991222493	0.296711050379614	0.303462188534299	0.289382384745382	0.296253436541173	0.302626824264277	0.192718608158212	39.8675449599531	-0.0766662082733701	34.5978910367071	0.512827944974024	0.520193940432711	0.505861343903541	0.474143414136269	0.481321050431289	0.467354959099622	0.471840039784077	0.488950305021653	0.465052727192178	0.000798810903910608	0.000779308891929917	0.000780203093375961
224	7.05265052202183	0.36	0.192735249292806	0.187224091641923	0.198246406943689	0.455476644337722	10.0294966206198	9.79595112033549	10.2630421209042	32.45	20.93	50.37	0.297358284963172	0.304447610805279	0.311536936647387	0.289695076235909	0.296601703339119	0.303508330442328	0.2894155842379	0.29637873267969	0.302823409798929	0.192735249292806	40.192581590733	-0.0660099437594772	34.7525478630221	0.512827944974024	0.520193940432711	0.505861343903541	0.474143414136269	0.481321050431289	0.467354959099622	0.471840039784077	0.488950305021653	0.465052727192178	0.000798810903910608	0.000779308891929917	0.000780203093375961
224	7.05265052202183	0.36	0.192777812648554	0.187246061734764	0.198309563562344	0.463361243719419	10.1364804519108	9.90416102948566	10.368799874336	32.6	20.85	50.31	0.299286202263365	0.306306483682725	0.313326765102084	0.29155323711755	0.298392128312037	0.305231019506525	0.29071250541365	0.297966048703166	0.304685399819127	0.192777812648554	40.2863271289769	-0.133203102531417	34.6771721672742	0.512827944974024	0.520193940432711	0.505861343903541	0.474143414136269	0.481321050431289	0.467354959099622	0.471840039784077	0.488950305021653	0.465052727192178	0.000798810903910608	0.000779308891929917	0.000780203093375961
224	7.05265052202183	0.36	0.192789081613208	0.187360937046265	0.19821722618015	0.461014206882497	9.92405664540722	9.69552944103817	10.1525838497763	31.95	20.35	49.51	0.298847792716916	0.305891745398075	0.312935698079234	0.291214686401127	0.298078723951544	0.304942761501961	0.289976121754625	0.296820945790942	0.30408843254134	0.192789081613208	39.7778224642461	-0.0374980984884146	34.5931287989657	0.512827944974024	0.520193940432711	0.505861343903541	0.474143414136269	0.481321050431289	0.467354959099622	0.471840039784077	0.488950305021653	0.465052727192178	0.000798810903910608	0.000779308891929917	0.000780203093375961
224	7.05265052202183	0.36	0.192789961077382	0.187292558845175	0.198287363309589	0.451789495916072	9.93452676571984	9.70146557352748	10.1675879579122	31.92	20.9	49.29	0.299305348114433	0.306495649490283	0.313685950866133	0.291664703752074	0.29867145165647	0.305678199560867	0.291668700932847	0.299043260486546	0.305819344821546	0.192789961077382	39.897065807093	-0.0108220845011231	34.7211873813215	0.512827944974024	0.520193940432711	0.505861343903541	0.474143414136269	0.481321050431289	0.467354959099622	0.471840039784077	0.488950305021653	0.465052727192178	0.000798810903910608	0.000779308891929917	0.000780203093375961
224	7.05265052202183	0.36	0.192815569154851	0.187388240558878	0.198242897750824	0.457409360905235	9.9722660138352	9.74095588676933	10.2035761409011	31.94	20.82	50.29	0.300335410687299	0.307467218162459	0.314599025637618	0.292665628062311	0.299615307785926	0.306564987509541	0.291915316696665	0.299297218395081	0.305854891692835	0.192815569154851	40.0446104132249	0.0970690045867677	34.8253496436773	0.512827944974024	0.520193940432711	0.505861343903541	0.474143414136269	0.481321050431289	0.467354959099622	0.471840039784077	0.488950305021653	0.465052727192178	0.000798810903910608	0.000779308891929917	0.000780203093375961
224	7.05265052202183	0.36	0.19283476363558	0.187371290150238	0.198298237120921	0.468543326789203	10.061449443539	9.83323833999324	10.2896605470848	31.38	20.6	49.13	0.308511183756675	0.315671152351657	0.32283112094664	0.300714531733268	0.307693554590875	0.314672577448481	0.300329475950278	0.307542588933687	0.314286395179198	0.19283476363558	39.397687403107	0.0336800799082752	34.6320694022248	0.512827944974024	0.520193940432711	0.505861343903541	0.474143414136269	0.481321050431289	0.467354959099622	0.471840039784077	0.488950305021653	0.465052727192178	0.000798810903910608	0.000779308891929917	0.000780203093375961
224	7.05265052202183	0.36	0.192933458602223	0.187504426622817	0.198362490581629	0.459036494556088	9.96950609136602	9.73901656920699	10.1999956135251	32.18	21.1	49.89	0.298044921773716	0.305098635165965	0.312152348558214	0.290400202379476	0.297272991167306	0.304145779955136	0.29022394110118	0.297602494833646	0.304279388501566	0.192933458602223	39.9623221528987	-0.0679332111486965	34.6910191583833	0.512827944974024	0.520193940432711	0.505861343903541	0.474143414136269	0.481321050431289	0.467354959099622	0.471840039784077	0.488950305021653	0.465052727192178	0.000798810903910608	0.000779308891929917	0.000780203093375961
224	7.05265052202183	0.36	0.193176956269462	0.187673612153963	0.198680300384961	0.45331400576355	9.84765663321679	9.61734309340905	10.0779701730245	32.31	20.81	50.38	0.293152089561717	0.300172416776129	0.30719274399054	0.285615418257413	0.292455259299126	0.299295100340839	0.284914407324178	0.291540920590095	0.298196041368513	0.193176956269462	40.0359025845513	0.0442525668908013	34.7926846847572	0.512827944974024	0.520193940432711	0.505861343903541	0.474143414136269	0.481321050431289	0.467354959099622	0.471840039784077	0.488950305021653	0.465052727192178	0.000798810903910608	0.000779308891929917	0.000780203093375961
224	7.05265052202183	0.36	0.193313105286079	0.187834642468619	0.198791568103538	0.470023899457517	10.0243420407582	9.79764741900849	10.2510366625079	32.23	20.29	49.82	0.299343952179956	0.306270070370415	0.313196188560875	0.291658504065271	0.298406798980527	0.305155093895783	0.290433187563613	0.296994542977856	0.304027952456493	0.193313105286079	39.7949938446064	-0.114426496028192	34.5452763078415	0.512827944974024	0.520193940432711	0.505861343903541	0.474143414136269	0.481321050431289	0.467354959099622	0.471840039784077	0.488950305021653	0.465052727192178	0.000798810903910608	0.000779308891929917	0.000780203093375961
224	7.05265052202183	0.36	0.193330060000968	0.187783806916484	0.198876313085452	0.453048681948404	9.95102357851101	9.71816790489526	10.1838792521268	32.05	20.71	49.52	0.298617939763923	0.305773082811251	0.312928225858579	0.290976745197623	0.297948798641501	0.30492085208538	0.290451718691898	0.29782178864612	0.304812736153598	0.193330060000968	39.6424119784927	0.0661568387360965	34.7393037817109	0.512827944974024	0.520193940432711	0.505861343903541	0.474143414136269	0.481321050431289	0.467354959099622	0.471840039784077	0.488950305021653	0.465052727192178	0.000798810903910608	0.000779308891929917	0.000780203093375961
224	7.05265052202183	0.36	0.193412039789717	0.187905526687565	0.19891855289187	0.454616976148009	9.79492601047797	9.56644699911504	10.0234050218409	32.25	20.55	49.8	0.29209624601993	0.299072489291819	0.306048732563708	0.284594127993442	0.291391195390528	0.298188262787614	0.283782722760735	0.290417607838622	0.297297965705695	0.193412039789717	39.8622203073004	0.00473064843024437	34.7037211930868	0.512827944974024	0.520193940432711	0.505861343903541	0.474143414136269	0.481321050431289	0.467354959099622	0.471840039784077	0.488950305021653	0.465052727192178	0.000798810903910608	0.000779308891929917	0.000780203093375961
224	7.05265052202183	0.36	0.193444381010527	0.187947079809143	0.198941682211912	0.464420822425117	9.97182288816193	9.74376362093005	10.1998821553938	31.98	20.79	49.54	0.300034611913991	0.307057121531355	0.314079631148719	0.292366669421166	0.29920970574524	0.306052742069314	0.292429799991492	0.298815739934966	0.305808376372507	0.193444381010527	39.7929241864307	-0.120225327935849	34.5846311211721	0.512827944974024	0.520193940432711	0.505861343903541	0.474143414136269	0.481321050431289	0.467354959099622	0.471840039784077	0.488950305021653	0.465052727192178	0.000798810903910608	0.000779308891929917	0.000780203093375961
224	7.05265052202183	0.36	0.193598264319168	0.188122440079784	0.199074088558551	0.455584640561146	9.95094137186383	9.71927554098783	10.1826072027398	31.78	20.44	49	0.301083553796127	0.308260093998031	0.315436634199935	0.29341615778551	0.300409940161487	0.307403722537464	0.293304909759167	0.300132436787091	0.307494341630785	0.193598264319168	39.6272854889261	-0.0625234562824106	34.5759111905037	0.512827944974024	0.520193940432711	0.505861343903541	0.474143414136269	0.481321050431289	0.467354959099622	0.471840039784077	0.488950305021653	0.465052727192178	0.000798810903910608	0.000779308891929917	0.000780203093375961
224	7.05265052202183	0.36	0.193709182620776	0.188226991684735	0.199191373556816	0.467082931651458	10.0463912311597	9.81785236369953	10.2749300986198	32.47	20.9	49.9	0.297805974879093	0.304738269000095	0.311670563121096	0.290128004339565	0.296881571522486	0.303635138705406	0.29031486549123	0.296649220368845	0.303260688986995	0.193709182620776	39.9663858438413	-0.000668848587033545	34.7174327035858	0.512827944974024	0.520193940432711	0.505861343903541	0.474143414136269	0.481321050431289	0.467354959099622	0.471840039784077	0.488950305021653	0.465052727192178	0.000798810903910608	0.000779308891929917	0.000780203093375961
224	7.05265052202183	0.36	0.193819332338672	0.188314330922921	0.199324333754423	0.46762293395555	10.09285795631	9.86351093866414	10.3222049739558	31.98	20.85	49.58	0.303740403863577	0.310802996098517	0.317865588333457	0.295978031588589	0.302860132622961	0.309742233657334	0.296029025345284	0.302870570517042	0.309536685275406	0.193819332338672	39.7630083328544	-0.0122255993441249	34.6817366014599	0.512827944974024	0.520193940432711	0.505861343903541	0.474143414136269	0.481321050431289	0.467354959099622	0.471840039784077	0.488950305021653	0.465052727192178	0.000798810903910608	0.000779308891929917	0.000780203093375961
224	7.05265052202183	0.36	0.193924429116413	0.188471665578805	0.199377192654022	0.458875496001116	9.80091008133131	9.57424493785404	10.0275752248086	32.26	20.7	50.23	0.292246372258466	0.299165149282519	0.306083926306571	0.284739083633073	0.29148012960215	0.298221175571227	0.283933248704866	0.290833095280078	0.29723533069909	0.193924429116413	40.1171922639085	-0.103979500982825	34.654683501748	0.512827944974024	0.520193940432711	0.505861343903541	0.474143414136269	0.481321050431289	0.467354959099622	0.471840039784077	0.488950305021653	0.465052727192178	0.000798810903910608	0.000779308891929917	0.000780203093375961
224	7.05265052202183	0.36	0.193928098963372	0.188366397663321	0.199489800263423	0.453002659973003	9.90258573558594	9.67084199631797	10.1343294748539	31.82	20.97	49.63	0.299260680447455	0.306431905985952	0.31360313152445	0.291634817942666	0.29862330387145	0.305611789800235	0.291400943950669	0.29840882524511	0.305377785691076	0.193928098963372	39.6910388714587	0.0406579719486568	34.7276942713707	0.512827944974024	0.520193940432711	0.505861343903541	0.474143414136269	0.481321050431289	0.467354959099622	0.471840039784077	0.488950305021653	0.465052727192178	0.000798810903910608	0.000779308891929917	0.000780203093375961
224	7.05265052202183	0.36	0.194082514527944	0.188611887243676	0.199553141812212	0.451499260592242	9.85966893530067	9.62822831350425	10.0911095570971	32.19	20.91	49.53	0.294513818500851	0.301593258150809	0.308672697800768	0.286957563987625	0.293855368534421	0.300753173081218	0.286828858723634	0.293600428229154	0.30065656254535	0.194082514527944	39.8937860204908	0.00438274145323387	34.7600975428096	0.512827944974024	0.520193940432711	0.505861343903541	0.474143414136269	0.481321050431289	0.467354959099622	0.471840039784077	0.488950305021653	0.465052727192178	0.000798810903910608	0.000779308891929917	0.000780203093375961
224	7.05265052202183	0.36	0.194112425000758	0.188633852341483	0.199590997660033	0.452849301218033	9.79777169401318	9.5684098817831	10.0271335062433	32.48	20.94	49.93	0.290152304977274	0.297107468825242	0.304062632673211	0.282670363640015	0.289446179859139	0.296221996078263	0.282432692280824	0.289284277923753	0.295913335516194	0.194112425000758	40.1873187831664	-0.00528813009128598	34.7606764177173	0.512827944974024	0.520193940432711	0.505861343903541	0.474143414136269	0.481321050431289	0.467354959099622	0.471840039784077	0.488950305021653	0.465052727192178	0.000798810903910608	0.000779308891929917	0.000780203093375961
224	7.05265052202183	0.36	0.194134001477875	0.188661382357665	0.199606620598085	0.452743933617022	9.82788092569712	9.59776534437326	10.057996507021	32.19	20.71	49.82	0.293656512896919	0.300697207970219	0.307737903043518	0.286123370357827	0.292983451151408	0.299843531944989	0.285386853942187	0.292580576874003	0.299229884441113	0.194134001477875	40.0541197434213	-0.0594001307121076	34.6849701374414	0.512827944974024	0.520193940432711	0.505861343903541	0.474143414136269	0.481321050431289	0.467354959099622	0.471840039784077	0.488950305021653	0.465052727192178	0.000798810903910608	0.000779308891929917	0.000780203093375961
224	7.05265052202183	0.36	0.194150026891946	0.188673196213171	0.199626857570722	0.456777890264281	9.90842753213781	9.67830556009853	10.1385495041771	32.07	20.71	49.52	0.297196381236063	0.304262847252071	0.311329313268079	0.289588604769607	0.296474179976535	0.303359755183462	0.289232351283764	0.296329987606401	0.302991178545892	0.194150026891946	39.8455370686054	0.0609067207159633	34.7604060426687	0.512827944974024	0.520193940432711	0.505861343903541	0.474143414136269	0.481321050431289	0.467354959099622	0.471840039784077	0.488950305021653	0.465052727192178	0.000798810903910608	0.000779308891929917	0.000780203093375961
224	7.05265052202183	0.36	0.194276350527359	0.188759424562402	0.199793276492316	0.456614186443576	9.97841595619754	9.74659204995403	10.210239862441	32.01	20.56	49.4	0.299809499139372	0.306940505429896	0.314071511720421	0.292142606764047	0.2990912550642	0.306039903364354	0.29144953825148	0.298950135649543	0.305312130839888	0.194276350527359	39.6383014247067	-0.130401447337086	34.4948209825967	0.512827944974024	0.520193940432711	0.505861343903541	0.474143414136269	0.481321050431289	0.467354959099622	0.471840039784077	0.488950305021653	0.465052727192178	0.000798810903910608	0.000779308891929917	0.000780203093375961
224	7.05265052202183	0.36	0.194383103804969	0.188858378552648	0.199907829057289	0.456380644778316	9.90391902979712	9.67371755813635	10.1341205014579	32.24	21.01	50.05	0.295515139131172	0.302547391160158	0.309579643189143	0.287927358488982	0.294779047227798	0.301630735966613	0.287771877625635	0.294390956653469	0.301726826500465	0.194383103804969	40.0057699972622	-0.0153848397792509	34.7598570038518	0.512827944974024	0.520193940432711	0.505861343903541	0.474143414136269	0.481321050431289	0.467354959099622	0.471840039784077	0.488950305021653	0.465052727192178	0.000798810903910608	0.000779308891929917	0.000780203093375961
224	7.05265052202183	0.36	0.19439324517988	0.188880239643297	0.199906250716463	0.453411027161755	9.83703725273871	9.60701710516889	10.0670574003085	32.14	20.59	49.87	0.294362395083446	0.301410293595011	0.308458192106575	0.286817488281497	0.293684739610176	0.300551990938855	0.286390454495295	0.292776807606989	0.299574072902955	0.19439324517988	39.8930163355667	-0.0414907542436476	34.6562205039323	0.512827944974024	0.520193940432711	0.505861343903541	0.474143414136269	0.481321050431289	0.467354959099622	0.471840039784077	0.488950305021653	0.465052727192178	0.000798810903910608	0.000779308891929917	0.000780203093375961
224	7.05265052202183	0.36	0.194441301120313	0.188930922245309	0.199951679995317	0.463940227346812	10.1012905268832	9.87004697925605	10.3325340745104	32.06	20.7	49.41	0.303137146098591	0.310239291532017	0.317341436965442	0.295378090209477	0.30229845012417	0.309218810038863	0.295277187795227	0.301858368873716	0.309187601264083	0.194441301120313	39.722042127466	0.0549032455603817	34.7208422431569	0.512827944974024	0.520193940432711	0.505861343903541	0.474143414136269	0.481321050431289	0.467354959099622	0.471840039784077	0.488950305021653	0.465052727192178	0.000798810903910608	0.000779308891929917	0.000780203093375961
224	7.05265052202183	0.36	0.194534145855565	0.188952944657763	0.200115347053366	0.437258028181138	9.65786917572498	9.42453183497938	9.89120651647059	31.96	20.73	49.32	0.290324291681041	0.29751228779171	0.304700283902379	0.282906319026665	0.289910657206817	0.29691499538697	0.282621633887544	0.289747046484335	0.296742842477128	0.194534145855565	39.5824324539371	-0.00920060445479601	34.6677579740146	0.512827944974024	0.520193940432711	0.505861343903541	0.474143414136269	0.481321050431289	0.467354959099622	0.471840039784077	0.488950305021653	0.465052727192178	0.000798810903910608	0.000779308891929917	0.000780203093375961
224	7.05265052202183	0.36	0.194550614940686	0.189022034581283	0.20007919530009	0.468192907546885	10.0471929339344	9.81914478200117	10.2752410858675	31.86	20.54	49.41	0.303496132912559	0.31054478468073	0.317593436448901	0.295756986510773	0.302625897774689	0.309494809038605	0.295438891164886	0.301886724196225	0.308790483909484	0.194550614940686	39.6686620213268	-0.0840339538871819	34.5511378211914	0.512827944974024	0.520193940432711	0.505861343903541	0.474143414136269	0.481321050431289	0.467354959099622	0.471840039784077	0.488950305021653	0.465052727192178	0.000798810903910608	0.000779308891929917	0.000780203093375961
224	7.05265052202183	0.36	0.194568199030454	0.189069029008482	0.200067369052427	0.453747525615761	9.88277746192759	9.65184458937474	10.1137103344804	32.22	20.54	49.81	0.295027501216937	0.302086415987811	0.309145330758685	0.287454943566714	0.294332675095924	0.301210406625134	0.286594224832021	0.293419355115121	0.300698293643052	0.194568199030454	39.8658359045151	0.140093960209729	34.8468750254041	0.512827944974024	0.520193940432711	0.505861343903541	0.474143414136269	0.481321050431289	0.467354959099622	0.471840039784077	0.488950305021653	0.465052727192178	0.000798810903910608	0.000779308891929917	0.000780203093375961
224	7.05265052202183	0.36	0.194596312598182	0.18902589785793	0.200166727338433	0.447531523567794	9.86054277413793	9.6272184994214	10.0938670488545	31.49	20.88	49.32	0.301004174541846	0.308299280674094	0.315594386806342	0.293381258725447	0.300491616656105	0.307601974586763	0.293290094748167	0.300251242711908	0.307506424262312	0.194596312598182	39.4971328744371	0.147174555414958	34.8070841324914	0.512827944974024	0.520193940432711	0.505861343903541	0.474143414136269	0.481321050431289	0.467354959099622	0.471840039784077	0.488950305021653	0.465052727192178	0.000798810903910608	0.000779308891929917	0.000780203093375961
224	7.05265052202183	0.36	0.19462899919796	0.189129880307015	0.200128118088905	0.459580547347891	9.87159842329206	9.6436223256309	10.0995745209532	32.28	20.42	49.67	0.294203858625757	0.301158864259698	0.308113869893638	0.286643892612541	0.293420179971134	0.300196467329726	0.285985942994804	0.292385061517101	0.299351545971558	0.19462899919796	39.8139588282398	0.0222034387530767	34.7094488810289	0.512827944974024	0.520193940432711	0.505861343903541	0.474143414136269	0.481321050431289	0.467354959099622	0.471840039784077	0.488950305021653	0.465052727192178	0.000798810903910608	0.000779308891929917	0.000780203093375961
224	7.05265052202183	0.36	0.194710303650366	0.189218952724517	0.200201654576215	0.463514411127214	10.0501276389388	9.81985827844943	10.2803969994281	31.75	20.77	49.51	0.304497586906516	0.311637859466394	0.318778132026272	0.296747777756316	0.303706322276305	0.310664866796295	0.296076887457431	0.303258474818877	0.310126399288799	0.194710303650366	39.5094081552176	0.0249474769079268	34.6640811326861	0.512827944974024	0.520193940432711	0.505861343903541	0.474143414136269	0.481321050431289	0.467354959099622	0.471840039784077	0.488950305021653	0.465052727192178	0.000798810903910608	0.000779308891929917	0.000780203093375961
224	7.05265052202183	0.36	0.194719489553987	0.189170235289857	0.200268743818117	0.460648194656792	10.0419141456444	9.81050258377432	10.2733257075145	32.47	21.03	49.83	0.297617490892899	0.304637735556132	0.311657980219365	0.289944891571903	0.296784153846383	0.303623416120864	0.290145270866134	0.296964966994532	0.304136822007831	0.194719489553987	40.1262111845949	-0.151836124071357	34.6333748248182	0.512827944974024	0.520193940432711	0.505861343903541	0.474143414136269	0.481321050431289	0.467354959099622	0.471840039784077	0.488950305021653	0.465052727192178	0.000798810903910608	0.000779308891929917	0.000780203093375961
224	7.05265052202183	0.36	0.194760057987191	0.189258723991616	0.200261391982766	0.458776411831567	9.91161473248273	9.68234358830915	10.1408858766563	32.07	20.49	50.61	0.297306875065213	0.304346894539339	0.311386914013465	0.289696067072674	0.296555867920946	0.303415668769217	0.288573352582291	0.295318056550996	0.302436480720205	0.194760057987191	40.1108458855571	0.0745700386319083	34.8091600975253	0.512827944974024	0.520193940432711	0.505861343903541	0.474143414136269	0.481321050431289	0.467354959099622	0.471840039784077	0.488950305021653	0.465052727192178	0.000798810903910608	0.000779308891929917	0.000780203093375961
224	7.05265052202183	0.36	0.194785515180623	0.189238226560188	0.200332803801058	0.459502610035534	9.97346919048913	9.74310433298598	10.2038340479923	31.93	20.5	49.27	0.300427185589078	0.307530452005306	0.314633718421533	0.292755444852084	0.299677321497528	0.306599198142972	0.292102175711224	0.298860001442474	0.306542685100195	0.194785515180623	39.4241264834413	0.00317873082800942	34.6167467432987	0.512827944974024	0.520193940432711	0.505861343903541	0.474143414136269	0.481321050431289	0.467354959099622	0.471840039784077	0.488950305021653	0.465052727192178	0.000798810903910608	0.000779308891929917	0.000780203093375961
224	7.05265052202183	0.36	0.194790326426002	0.189254252261321	0.200326400590683	0.456178348777227	9.94035705139818	9.70921441377658	10.1714996890198	32.12	20.77	49.77	0.297636353804268	0.304722040548685	0.311807727293101	0.29000967153128	0.296913793487677	0.303817915444073	0.289474976211809	0.29682940181108	0.303563988403626	0.194790326426002	39.7240128891719	-0.0297054255980905	34.6675144819981	0.512827944974024	0.520193940432711	0.505861343903541	0.474143414136269	0.481321050431289	0.467354959099622	0.471840039784077	0.488950305021653	0.465052727192178	0.000798810903910608	0.000779308891929917	0.000780203093375961
224	7.05265052202183	0.36	0.194811734167008	0.189260153237646	0.200363315096371	0.452055219254952	9.72665217707578	9.49859003079379	9.95471432335778	32.58	20.64	49.74	0.287176946521837	0.294072095230662	0.300967243939486	0.279759027173937	0.286476070858548	0.293193114543159	0.279387827427921	0.285797032320216	0.292582702500284	0.194811734167008	39.889058284494	0.0090164006535038	34.7272196671463	0.512827944974024	0.520193940432711	0.505861343903541	0.474143414136269	0.481321050431289	0.467354959099622	0.471840039784077	0.488950305021653	0.465052727192178	0.000798810903910608	0.000779308891929917	0.000780203093375961
224	7.05265052202183	0.36	0.194851183034535	0.189311800479895	0.200390565589175	0.45790291864161	9.8533748188615	9.62504953825526	10.0817000994677	31.91	20.95	49.77	0.297045604133604	0.304092115494101	0.311138626854597	0.289464124674942	0.296330788293571	0.303197451912201	0.289471324337648	0.29609725852418	0.303252748010641	0.194851183034535	39.8268815221127	-0.0992497046436907	34.6065014316193	0.512827944974024	0.520193940432711	0.505861343903541	0.474143414136269	0.481321050431289	0.467354959099622	0.471840039784077	0.488950305021653	0.465052727192178	0.000798810903910608	0.000779308891929917	0.000780203093375961
224	7.05265052202183	0.36	0.194940944516186	0.189360258049378	0.200521630982994	0.450787629197762	9.90854106181722	9.67561877670058	10.1414633469339	32.2	20.93	50.31	0.29587161711933	0.30299416863268	0.310116720146031	0.288279151305233	0.295218928514644	0.302158705724056	0.288310045640547	0.294223611987647	0.301641990463509	0.194940944516186	40.089728601914	-5.17044818050075e-05	34.7781067289433	0.512827944974024	0.520193940432711	0.505861343903541	0.474143414136269	0.481321050431289	0.467354959099622	0.471840039784077	0.488950305021653	0.465052727192178	0.000798810903910608	0.000779308891929917	0.000780203093375961
224	7.05265052202183	0.36	0.194990320275059	0.189440444543793	0.200540196006325	0.459598492035072	9.96257313003521	9.73250436102458	10.1926418990458	32.33	20.73	49.62	0.2964725773867	0.303480956565847	0.310489335744994	0.288847708371605	0.295675841628111	0.302503974884616	0.288636279136807	0.295347526213088	0.302230415623269	0.194990320275059	39.6314646663454	0.0419382469276421	34.7136302375282	0.512827944974024	0.520193940432711	0.505861343903541	0.474143414136269	0.481321050431289	0.467354959099622	0.471840039784077	0.488950305021653	0.465052727192178	0.000798810903910608	0.000779308891929917	0.000780203093375961
224	7.05265052202183	0.36	0.195132805618234	0.189571218603594	0.200694392632874	0.469858216560082	10.2037461731613	9.97291767872473	10.4345746675978	32.12	20.83	49.46	0.305768943626922	0.312846128777405	0.319923313927888	0.297934602545243	0.304830457696317	0.311726312847391	0.297582290620563	0.304852885326936	0.311735297651643	0.195132805618234	39.8131861817078	0.00446593743731419	34.7093968040425	0.512827944974024	0.520193940432711	0.505861343903541	0.474143414136269	0.481321050431289	0.467354959099622	0.471840039784077	0.488950305021653	0.465052727192178	0.000798810903910608	0.000779308891929917	0.000780203093375961
224	7.05265052202183	0.36	0.195152260104653	0.189642022678469	0.200662497530836	0.452106310006152	9.76074529693859	9.5319073655887	9.98958322828848	32.49	20.86	50.11	0.288933385888583	0.295869974316138	0.302806562743692	0.28148121358744	0.288238893468358	0.294996573349275	0.280927369660966	0.287988577124533	0.294201761526587	0.195152260104653	39.9340429792278	-0.0449452313501994	34.7037931810188	0.512827944974024	0.520193940432711	0.505861343903541	0.474143414136269	0.481321050431289	0.467354959099622	0.471840039784077	0.488950305021653	0.465052727192178	0.000798810903910608	0.000779308891929917	0.000780203093375961
224	7.05265052202183	0.36	0.195221577709444	0.189634735460292	0.200808419958595	0.454146617242608	9.91643329481344	9.68490044147244	10.1479661481544	32.6	20.63	50.45	0.292627627068471	0.299623353030861	0.30661907899325	0.285066219615073	0.291881178180468	0.298696136745863	0.284219769291275	0.290782320916766	0.298040906549244	0.195221577709444	40.0319853040218	0.0245520508160159	34.7650349195258	0.512827944974024	0.520193940432711	0.505861343903541	0.474143414136269	0.481321050431289	0.467354959099622	0.471840039784077	0.488950305021653	0.465052727192178	0.000798810903910608	0.000779308891929917	0.000780203093375961
224	7.05265052202183	0.36	0.195258021787671	0.18975504529379	0.200760998281551	0.454960634749215	9.89352096651913	9.66290197384614	10.1241399591921	32.08	20.99	49.22	0.296587989684808	0.303666486766238	0.310744983847668	0.28899375221768	0.295891001947173	0.302788251676666	0.28909566055536	0.296202779476355	0.30283690620032	0.195258021787671	39.8387381690873	0.133346310613622	34.8694113073278	0.512827944974024	0.520193940432711	0.505861343903541	0.474143414136269	0.481321050431289	0.467354959099622	0.471840039784077	0.488950305021653	0.465052727192178	0.000798810903910608	0.000779308891929917	0.000780203093375961
224	7.05265052202183	0.36	0.195298603813571	0.189787331822061	0.20080987580508	0.468117278550533	10.0369454038369	9.80909524534854	10.2647955623253	32	20.33	49.49	0.301878602224161	0.30889077670515	0.315902951186139	0.2941610051886	0.300993911789757	0.307826818390915	0.293329312589193	0.300158563839567	0.30717785157725	0.195298603813571	39.7160425657179	-0.0352573568899523	34.6047034054375	0.512827944974024	0.520193940432711	0.505861343903541	0.474143414136269	0.481321050431289	0.467354959099622	0.471840039784077	0.488950305021653	0.465052727192178	0.000798810903910608	0.000779308891929917	0.000780203093375961
224	7.05265052202183	0.36	0.195309550533203	0.189789250532595	0.200829850533811	0.462651672034592	9.9325170679134	9.70454724032378	10.160486895503	32.14	20.85	50.11	0.297330435983687	0.304315034703214	0.31129963342274	0.289709149466528	0.296514716302309	0.303320283138091	0.289184031810698	0.295974080382009	0.303009921196425	0.195309550533203	39.8281419946834	-0.0950409322991804	34.6356200885081	0.512827944974024	0.520193940432711	0.505861343903541	0.474143414136269	0.481321050431289	0.467354959099622	0.471840039784077	0.488950305021653	0.465052727192178	0.000798810903910608	0.000779308891929917	0.000780203093375961
224	7.05265052202183	0.36	0.19536058315516	0.189808728237255	0.200912438073066	0.4534625036173	9.89325248782368	9.66194187906378	10.1245630965836	32.1	20.86	49.34	0.296435285576748	0.303532060451087	0.310628835325427	0.288843106665762	0.295758121853726	0.302673137041691	0.288661329349658	0.295342012192572	0.302904679679374	0.19536058315516	39.5775730852357	0.0225840227448142	34.6873589296147	0.512827944974024	0.520193940432711	0.505861343903541	0.474143414136269	0.481321050431289	0.467354959099622	0.471840039784077	0.488950305021653	0.465052727192178	0.000798810903910608	0.000779308891929917	0.000780203093375961
224	7.05265052202183	0.36	0.195372658275271	0.189771639058468	0.200973677492074	0.441829515079431	9.79929007446701	9.564722566782	10.033857582152	31.74	20.67	49.31	0.296682000434994	0.303957899650172	0.311233798865349	0.289132561531697	0.296223316530134	0.303314071528571	0.288831992700759	0.295702899841308	0.303037819395622	0.195372658275271	39.4641741879782	0.00899715973754373	34.6577489056324	0.512827944974024	0.520193940432711	0.505861343903541	0.474143414136269	0.481321050431289	0.467354959099622	0.471840039784077	0.488950305021653	0.465052727192178	0.000798810903910608	0.000779308891929917	0.000780203093375961
224	7.05265052202183	0.36	0.195425602997078	0.189886308941819	0.200964897052337	0.45530785002983	9.89504444862849	9.66455136061172	10.1255375366453	32.03	20.93	49.95	0.297107307046596	0.304193117667109	0.311278928287621	0.289506828092524	0.296411372371831	0.303315916651139	0.289423674052516	0.295757333228867	0.302770697814612	0.195425602997078	39.8355253035972	0.0356358192756144	34.7441450537114	0.512827944974024	0.520193940432711	0.505861343903541	0.474143414136269	0.481321050431289	0.467354959099622	0.471840039784077	0.488950305021653	0.465052727192178	0.000798810903910608	0.000779308891929917	0.000780203093375961
224	7.05265052202183	0.36	0.195479270766352	0.189980868220221	0.200977673312483	0.458546482445698	10.0186041679972	9.78675086217281	10.2504574738216	32.01	20.76	50.01	0.301045887003987	0.308177823342174	0.315309759680361	0.293347393386192	0.300296948337514	0.307246503288835	0.293025980614929	0.299646031719019	0.306826593631195	0.195479270766352	39.9269069592917	-0.0792372595816214	34.6439867472101	0.512827944974024	0.520193940432711	0.505861343903541	0.474143414136269	0.481321050431289	0.467354959099622	0.471840039784077	0.488950305021653	0.465052727192178	0.000798810903910608	0.000779308891929917	0.000780203093375961
224	7.05265052202183	0.36	0.195499848380522	0.189929416777736	0.201070279983309	0.462630168341091	10.038875863715	9.80845493778764	10.2692967896423	32.01	20.68	49.63	0.301710403792179	0.308798206208018	0.315886008623857	0.29399486993655	0.300901418478429	0.307807967020308	0.293466463247173	0.300209533145255	0.307539698579854	0.195499848380522	39.4776744082993	0.031118099871063	34.6634417414866	0.512827944974024	0.520193940432711	0.505861343903541	0.474143414136269	0.481321050431289	0.467354959099622	0.471840039784077	0.488950305021653	0.465052727192178	0.000798810903910608	0.000779308891929917	0.000780203093375961
224	7.05265052202183	0.36	0.195512087641644	0.189915545773267	0.20110862951002	0.450642891618766	9.85072097858808	9.61909018374125	10.0823517734349	31.73	20.56	48.94	0.298439202955258	0.305625715242129	0.312812227529001	0.290846125893621	0.297849794435239	0.304853462976858	0.290496031989689	0.297888235152917	0.304393150912269	0.195512087641644	39.4694323500619	-0.0301064340868698	34.5894595396118	0.512827944974024	0.520193940432711	0.505861343903541	0.474143414136269	0.481321050431289	0.467354959099622	0.471840039784077	0.488950305021653	0.465052727192178	0.000798810903910608	0.000779308891929917	0.000780203093375961
224	7.05265052202183	0.36	0.195559610463836	0.190019940329596	0.201099280598077	0.459808875105359	9.83723692774981	9.61015877806887	10.0643150774307	31.91	20.48	49.19	0.296547461613945	0.303554572571315	0.310561683528685	0.28897811306418	0.295806368114727	0.302634623165273	0.28853933545743	0.295418761892372	0.302341948386617	0.195559610463836	39.4933439078065	-0.0680878772909359	34.5536914846231	0.512827944974024	0.520193940432711	0.505861343903541	0.474143414136269	0.481321050431289	0.467354959099622	0.471840039784077	0.488950305021653	0.465052727192178	0.000798810903910608	0.000779308891929917	0.000780203093375961
224	7.05265052202183	0.36	0.195624610080571	0.190058461339234	0.201190758821909	0.459299513022896	10.0416218894689	9.80958799995774	10.27365577898	32.25	20.88	50.01	0.299574184355449	0.306660247826557	0.313746311297665	0.291880812739108	0.298784898848924	0.30568898495874	0.291102373444396	0.298225516890979	0.30506698504723	0.195624610080571	39.9818703334414	-0.0224737662658224	34.7411511448992	0.512827944974024	0.520193940432711	0.505861343903541	0.474143414136269	0.481321050431289	0.467354959099622	0.471840039784077	0.488950305021653	0.465052727192178	0.000798810903910608	0.000779308891929917	0.000780203093375961
224	7.05265052202183	0.36	0.195765692749364	0.190171598375251	0.201359787123477	0.461215685300677	9.96940223906303	9.73992388592431	10.1988805922017	32.21	20.54	49.57	0.297764855122059	0.30478037078484	0.311795886447621	0.2901227111931	0.296958173436183	0.303793635679265	0.289369567082572	0.296469706294106	0.303196105981157	0.195765692749364	39.6014972624587	0.0444366563548799	34.695093408972	0.512827944974024	0.520193940432711	0.505861343903541	0.474143414136269	0.481321050431289	0.467354959099622	0.471840039784077	0.488950305021653	0.465052727192178	0.000798810903910608	0.000779308891929917	0.000780203093375961
224	7.05265052202183	0.36	0.195795449865698	0.190273714004868	0.201317185726529	0.465901926226412	10.0691651811516	9.83956412255826	10.298766239745	31.79	20.51	49.92	0.304761091732159	0.311872531670779	0.3189839716094	0.296999303826962	0.303929626523252	0.310859949219542	0.296289335728036	0.302795893258393	0.309590812104152	0.195795449865698	39.7231222527901	-0.0251169751090653	34.627486935176	0.512827944974024	0.520193940432711	0.505861343903541	0.474143414136269	0.481321050431289	0.467354959099622	0.471840039784077	0.488950305021653	0.465052727192178	0.000798810903910608	0.000779308891929917	0.000780203093375961
224	7.05265052202183	0.36	0.195825914145636	0.190261493088983	0.201390335202289	0.445492026955903	9.80639574698232	9.57339328327834	10.0393982106863	31.91	20.85	49.24	0.295389252118437	0.302578596738331	0.309767941358226	0.287849108472256	0.294854936966336	0.301860765460417	0.287865034770063	0.294753799094135	0.30206755836323	0.195825914145636	39.7212293963282	-0.132531278186965	34.5743196314173	0.512827944974024	0.520193940432711	0.505861343903541	0.474143414136269	0.481321050431289	0.467354959099622	0.471840039784077	0.488950305021653	0.465052727192178	0.000798810903910608	0.000779308891929917	0.000780203093375961
224	7.05265052202183	0.36	0.195826488371377	0.190298070852191	0.201354905890564	0.453705089439532	9.82109897329717	9.59158770794179	10.0506102386526	32.29	20.81	49.27	0.292534574747891	0.299534456566727	0.306534338385562	0.285016281227509	0.291836262375911	0.298656243524314	0.931114391958275	0.291947170961591	0.298655727250142	0.195826488371377	39.8725906223542	0.0227080547992627	34.7223222039392	0.512827944974024	0.520193940432711	0.505861343903541	0.474143414136269	0.481321050431289	0.467354959099622	0.471840039784077	0.488950305021653	0.465052727192178	0.000798810903910608	0.000779308891929917	0.000780203093375961
224	7.05265052202183	0.36	0.195840241576967	0.190274222313075	0.201406260840858	0.465850528254306	10.0379348864467	9.80902231311865	10.2668474597747	31.84	20.48	49.79	0.303348807254465	0.310428040420418	0.317507273586372	0.295615925036556	0.302514696387739	0.309413467738923	0.294622090964022	0.301696112596873	0.308725453548871	0.195840241576967	39.6513248898037	0.000719543199815924	34.6362898459422	0.512827944974024	0.520193940432711	0.505861343903541	0.474143414136269	0.481321050431289	0.467354959099622	0.471840039784077	0.488950305021653	0.465052727192178	0.000798810903910608	0.000779308891929917	0.000780203093375961
224	7.05265052202183	0.36	0.195858755433313	0.190273822704652	0.201443688161973	0.443580534796396	9.75251063167126	9.51988984640563	9.98513141693689	32.2	20.99	49.47	0.291178979115231	0.298294007111086	0.305409035106941	0.283707972287236	0.29064044444441	0.297572916601585	0.283637248756575	0.290484577814082	0.297607161384662	0.195858755433313	39.5391251746951	-0.0092369843931757	34.6750199978426	0.512827944974024	0.520193940432711	0.505861343903541	0.474143414136269	0.481321050431289	0.467354959099622	0.471840039784077	0.488950305021653	0.465052727192178	0.000798810903910608	0.000779308891929917	0.000780203093375961
224	7.05265052202183	0.36	0.195871244104921	0.190360962185817	0.201381526024025	0.456759192011026	9.98680313146773	9.75485215675351	10.218754106182	32.19	20.74	49.99	0.29845628610948	0.305552982744165	0.31264967937885	0.29079991793678	0.297714561370464	0.304629204804148	0.290458585597395	0.296974500479331	0.303812940263984	0.195871244104921	39.8228358012138	0.00620547342566398	34.7464405305353	0.512827944974024	0.520193940432711	0.505861343903541	0.474143414136269	0.481321050431289	0.467354959099622	0.471840039784077	0.488950305021653	0.465052727192178	0.000798810903910608	0.000779308891929917	0.000780203093375961
224	7.05265052202183	0.36	0.195904334653083	0.190356457281221	0.201452212024945	0.463405923741074	9.92622834579826	9.69874815915438	10.1537085324421	31.54	20.34	48.99	0.302750208731374	0.309851091531767	0.316951974332161	0.295075575625907	0.301996453033583	0.308917330441259	0.294729005783464	0.301405984655037	0.308259923907984	0.195904334653083	39.2112946710068	-0.0177863677909208	34.4807054669709	0.512827944974024	0.520193940432711	0.505861343903541	0.474143414136269	0.481321050431289	0.467354959099622	0.471840039784077	0.488950305021653	0.465052727192178	0.000798810903910608	0.000779308891929917	0.000780203093375961
224	7.05265052202183	0.36	0.195914732179068	0.190302911357473	0.201526553000662	0.445951653855266	9.77793723442538	9.54582696537083	10.0100475034799	32.04	20.33	50.36	0.293418673247367	0.300553255451731	0.307687837656096	0.285911971206042	0.292864025208623	0.299816079211204	0.284762474959014	0.291905962452782	0.298552916754053	0.195914732179068	39.7506214477294	0.0685048577986969	34.7368311259188	0.512827944974024	0.520193940432711	0.505861343903541	0.474143414136269	0.481321050431289	0.467354959099622	0.471840039784077	0.488950305021653	0.465052727192178	0.000798810903910608	0.000779308891929917	0.000780203093375961
224	7.05265052202183	0.36	0.195925169617797	0.190341858042728	0.201508481192866	0.450657499639441	9.81000767257322	9.57934101985937	10.0406743252871	31.9	20.89	49.36	0.295691268730232	0.302811394744465	0.309931520758699	0.288145207129631	0.295083627036213	0.302022046942795	0.288416118567879	0.294912458662745	0.302177863877938	0.195925169617797	39.5813593763842	0.0579429245809569	34.7232860975077	0.512827944974024	0.520193940432711	0.505861343903541	0.474143414136269	0.481321050431289	0.467354959099622	0.471840039784077	0.488950305021653	0.465052727192178	0.000798810903910608	0.000779308891929917	0.000780203093375961
224	7.05265052202183	0.36	0.195926066461998	0.190307084549473	0.201545048374523	0.452479163033073	9.8606816217754	9.62967462280449	10.0916886207463	31.92	20.66	49.05	0.297058087482718	0.304184236599627	0.311310385716536	0.289474321566694	0.296418543144638	0.303362764722582	0.289398704326242	0.296297574162297	0.303148617371257	0.195926066461998	39.50907041442	-0.0432197422577152	34.5907505728644	0.512827944974024	0.520193940432711	0.505861343903541	0.474143414136269	0.481321050431289	0.467354959099622	0.471840039784077	0.488950305021653	0.465052727192178	0.000798810903910608	0.000779308891929917	0.000780203093375961
224	7.05265052202183	0.36	0.195926821331669	0.190389780454823	0.201463862208516	0.462797424243316	9.94094415688951	9.71284778437376	10.1690405294053	31.98	20.62	49.42	0.299042137515289	0.306064838612935	0.313087539710581	0.291398948916645	0.298242157487227	0.30508536605781	0.29077689527585	0.297743462322034	0.304826344407312	0.195926821331669	39.7590264669276	0.0563067721896878	34.7616369580834	0.512827944974024	0.520193940432711	0.505861343903541	0.474143414136269	0.481321050431289	0.467354959099622	0.471840039784077	0.488950305021653	0.465052727192178	0.000798810903910608	0.000779308891929917	0.000780203093375961
224	7.05265052202183	0.36	0.195959189594826	0.190414504431819	0.201503874757834	0.458344204620282	10.0022596397861	9.77069026848058	10.2338290110915	32.28	20.8	49.66	0.298113364711654	0.305178773863629	0.312244183015605	0.290453431148583	0.297337296729869	0.304221162311155	0.290017797256231	0.297043097722925	0.303610541892969	0.195959189594826	39.9267765188922	-0.177390208901109	34.5477853011582	0.512827944974024	0.520193940432711	0.505861343903541	0.474143414136269	0.481321050431289	0.467354959099622	0.471840039784077	0.488950305021653	0.465052727192178	0.000798810903910608	0.000779308891929917	0.000780203093375961
224	7.05265052202183	0.36	0.195966484827185	0.190355587262098	0.201577382392272	0.45855940556551	10.0901998429456	9.85669572726932	10.3237039586219	32.23	21.03	49.94	0.301201094888722	0.30833651808213	0.315471941275539	0.293468759856921	0.300421004822688	0.307373249788456	0.293650522539436	0.300021435195597	0.307260040832446	0.195966484827185	39.748530103654	-0.0103283528023818	34.7350363973892	0.512827944974024	0.520193940432711	0.505861343903541	0.474143414136269	0.481321050431289	0.467354959099622	0.471840039784077	0.488950305021653	0.465052727192178	0.000798810903910608	0.000779308891929917	0.000780203093375961
224	7.05265052202183	0.36	0.196036599070635	0.190463328160358	0.201609869980912	0.458059256143011	9.98460069278418	9.75330745334462	10.2158939322237	32.45	20.86	49.66	0.296062999906081	0.303083938254845	0.310104876603609	0.28843315962884	0.29527316135866	0.30211316308848	0.287738433295384	0.294957444754662	0.30135586235084	0.196036599070635	39.7184146711689	-0.0507612852372005	34.6795642149751	0.512827944974024	0.520193940432711	0.505861343903541	0.474143414136269	0.481321050431289	0.467354959099622	0.471840039784077	0.488950305021653	0.465052727192178	0.000798810903910608	0.000779308891929917	0.000780203093375961
224	7.05265052202183	0.36	0.196046568026496	0.190511392903387	0.201581743149605	0.459806887373727	9.99174189025372	9.76109629781483	10.2223874826926	32.31	20.58	49.65	0.297535147675381	0.30456562543251	0.311596103189639	0.289885810312535	0.296735541369294	0.303585272426054	0.288818884539149	0.295922433476696	0.30275931290144	0.196046568026496	39.8443169952763	0.0343496623598877	34.7611876065931	0.512827944974024	0.520193940432711	0.505861343903541	0.474143414136269	0.481321050431289	0.467354959099622	0.471840039784077	0.488950305021653	0.465052727192178	0.000798810903910608	0.000779308891929917	0.000780203093375961
224	7.05265052202183	0.36	0.196062164603407	0.190548939706396	0.201575389500419	0.458678553345945	9.99217791722641	9.76099766882451	10.2233581656283	32.11	20.74	50.31	0.299336446059606	0.306425954356163	0.313515462652719	0.291667892354751	0.298575778012872	0.305483663670993	0.290670516091104	0.29773695769093	0.304651087120142	0.196062164603407	39.9569798674014	0.0473055293374346	34.79866082324	0.512827944974024	0.520193940432711	0.505861343903541	0.474143414136269	0.481321050431289	0.467354959099622	0.471840039784077	0.488950305021653	0.465052727192178	0.000798810903910608	0.000779308891929917	0.000780203093375961
224	7.05265052202183	0.36	0.196100077475432	0.190547428758862	0.201652726192001	0.457078168646331	9.81984221064157	9.59191556944291	10.0477688518402	31.99	20.64	49.7	0.295290720075311	0.302307527251796	0.30932433442828	0.287742989653498	0.294580444871422	0.301417900089347	0.287364941721169	0.293876979644645	0.301005542996946	0.196100077475432	39.6362273467373	0.0566478285422419	34.721925748324	0.512827944974024	0.520193940432711	0.505861343903541	0.474143414136269	0.481321050431289	0.467354959099622	0.471840039784077	0.488950305021653	0.465052727192178	0.000798810903910608	0.000779308891929917	0.000780203093375961
224	7.05265052202183	0.36	0.196101124389306	0.190588023947986	0.201614224830626	0.46186367652302	9.94851577538993	9.7198165412152	10.1772150095646	31.99	20.73	49.99	0.299169962355461	0.306209183825192	0.313248405294924	0.291522199370112	0.298381475309958	0.305240751249804	0.29115135103989	0.297936685611675	0.304923513481116	0.196101124389306	39.853140757598	0.0430110108451202	34.7678051649478	0.512827944974024	0.520193940432711	0.505861343903541	0.474143414136269	0.481321050431289	0.467354959099622	0.471840039784077	0.488950305021653	0.465052727192178	0.000798810903910608	0.000779308891929917	0.000780203093375961
224	7.05265052202183	0.36	0.196134390036719	0.190590037360711	0.201678742712727	0.459797028797085	10.0215683019437	9.79022961692424	10.2529069869631	32.02	20.62	49.75	0.301096913905021	0.308211697403642	0.315326480902263	0.293396272266133	0.300329093095822	0.307261913925512	0.292688423441339	0.299881299368984	0.306505384907561	0.196134390036719	39.7309752933826	0.0730598780912583	34.777122635093	0.512827944974024	0.520193940432711	0.505861343903541	0.474143414136269	0.481321050431289	0.467354959099622	0.471840039784077	0.488950305021653	0.465052727192178	0.000798810903910608	0.000779308891929917	0.000780203093375961
224	7.05265052202183	0.36	0.196140201562569	0.190542637136739	0.201737765988399	0.448999882636418	9.80596774662075	9.57462261738247	10.037312875859	31.95	20.87	49.98	0.295077217578533	0.302206968772281	0.30933671996603	0.287539756918341	0.294487385549118	0.301435014179896	0.287064254548284	0.29419901871241	0.301641193968761	0.196140201562569	39.7287857885899	0.0169413572312118	34.740541589627	0.512827944974024	0.520193940432711	0.505861343903541	0.474143414136269	0.481321050431289	0.467354959099622	0.471840039784077	0.488950305021653	0.465052727192178	0.000798810903910608	0.000779308891929917	0.000780203093375961
224	7.05265052202183	0.36	0.196180814410078	0.190567294708971	0.201794334111184	0.463803919984016	9.90874779598099	9.68184985629796	10.135645735664	32.29	20.45	49.67	0.295264446685823	0.302184084524566	0.309103722363309	0.287675649973765	0.294417441392227	0.301159232810689	0.286630578659175	0.293642367816996	0.300388384010654	0.196180814410078	39.6916801479755	-0.0207498112727587	34.6666313334382	0.512827944974024	0.520193940432711	0.505861343903541	0.474143414136269	0.481321050431289	0.467354959099622	0.471840039784077	0.488950305021653	0.465052727192178	0.000798810903910608	0.000779308891929917	0.000780203093375961
224	7.05265052202183	0.36	0.196198080089184	0.190604952537365	0.201791207641004	0.452701923855198	9.72323663092633	9.49555194879156	9.9509213130611	32.01	20.71	49.9	0.292131252553417	0.299135986110556	0.306140719667695	0.284661373268191	0.291486993794322	0.298312614320453	0.283725378943501	0.290894366011129	0.297463482969613	0.196198080089184	39.6022363130063	-0.048054579983951	34.605629682083	0.512827944974024	0.520193940432711	0.505861343903541	0.474143414136269	0.481321050431289	0.467354959099622	0.471840039784077	0.488950305021653	0.465052727192178	0.000798810903910608	0.000779308891929917	0.000780203093375961
224	7.05265052202183	0.36	0.196207196981686	0.190645179512079	0.201769214451293	0.460463610054559	9.98825474373184	9.75799421799707	10.2185152694666	32.04	20.78	49.38	0.299913626732304	0.306990723502769	0.314067820273234	0.292240359790666	0.299136389587671	0.306032419384677	0.291728841807328	0.299100835255243	0.306077919231645	0.196207196981686	39.6490862246855	0.0272145641852895	34.6952694247868	0.512827944974024	0.520193940432711	0.505861343903541	0.474143414136269	0.481321050431289	0.467354959099622	0.471840039784077	0.488950305021653	0.465052727192178	0.000798810903910608	0.000779308891929917	0.000780203093375961
224	7.05265052202183	0.36	0.196239012352382	0.190724113325783	0.20175391137898	0.464052706169465	10.0912012642342	9.86024091780655	10.3221616106618	32.21	20.87	50	0.301492819131929	0.30855480539906	0.315616791666191	0.293755740731721	0.300636498332885	0.307517255934049	0.293319299622047	0.299946510780912	0.307141563554959	0.196239012352382	40.0810666020812	0.134017609519083	34.8996299933606	0.512827944974024	0.520193940432711	0.505861343903541	0.474143414136269	0.481321050431289	0.467354959099622	0.471840039784077	0.488950305021653	0.465052727192178	0.000798810903910608	0.000779308891929917	0.000780203093375961
224	7.05265052202183	0.36	0.196242230761788	0.190665392409514	0.201819069114062	0.461827697647007	9.98135321080465	9.75188249226612	10.2108239293432	31.91	20.61	48.71	0.300902610485979	0.307983124252741	0.315063638019502	0.293221823316016	0.300121601132336	0.307021378948656	0.293176810107521	0.300412415313712	0.306834169902544	0.196242230761788	39.3703117894538	0.055915140558711	34.6566219085463	0.512827944974024	0.520193940432711	0.505861343903541	0.474143414136269	0.481321050431289	0.467354959099622	0.471840039784077	0.488950305021653	0.465052727192178	0.000798810903910608	0.000779308891929917	0.000780203093375961
224	7.05265052202183	0.36	0.196289829267192	0.190770633772346	0.201809024762037	0.459098819600884	9.93150464976856	9.70192251245699	10.1610867870801	32.25	20.51	50.42	0.296308519668685	0.303320237517577	0.310331955366469	0.288699347479528	0.29553100513807	0.302362662796611	0.2873823166756	0.294259893492404	0.301274365676222	0.196289829267192	39.9097929227855	0.00875812109780247	34.7297028424713	0.512827944974024	0.520193940432711	0.505861343903541	0.474143414136269	0.481321050431289	0.467354959099622	0.471840039784077	0.488950305021653	0.465052727192178	0.000798810903910608	0.000779308891929917	0.000780203093375961
224	7.05265052202183	0.36	0.196322679685368	0.190788852534571	0.201856506836165	0.456928454401142	9.78922316156751	9.56193866164028	10.0165076614947	32.12	20.59	49.39	0.293125984728988	0.300093504100564	0.307061023472141	0.2856149425596	0.292403926644159	0.299192910728717	0.28509602166812	0.292151812242131	0.298694694351852	0.196322679685368	39.6572284940273	-0.0207750410623711	34.6279420136013	0.512827944974024	0.520193940432711	0.505861343903541	0.474143414136269	0.481321050431289	0.467354959099622	0.471840039784077	0.488950305021653	0.465052727192178	0.000798810903910608	0.000779308891929917	0.000780203093375961
224	7.05265052202183	0.36	0.196327138470364	0.19069964197517	0.201954634965558	0.452454637692629	9.86217665255526	9.63112319296888	10.0932301121417	31.95	20.8	50.34	0.296778313647182	0.303898112109365	0.311017910571548	0.289196793838985	0.296134709425671	0.303072625012357	0.288598922340819	0.295472967086895	0.302024156414081	0.196327138470364	39.8095047036485	-0.00498925885283293	34.7196583310295	0.512827944974024	0.520193940432711	0.505861343903541	0.474143414136269	0.481321050431289	0.467354959099622	0.471840039784077	0.488950305021653	0.465052727192178	0.000798810903910608	0.000779308891929917	0.000780203093375961
224	7.05265052202183	0.36	0.196408396704571	0.190833463136359	0.201983330272784	0.460226830047673	9.94342343579367	9.71408714607911	10.1727597255082	32.09	20.67	49.8	0.298070774829964	0.305107817481928	0.312144860133891	0.290437243883166	0.297294069327024	0.304150894770882	0.289846070369456	0.296765338364674	0.303630760125875	0.196408396704571	39.6603380135663	-0.0995191206277423	34.593850643351	0.512827944974024	0.520193940432711	0.505861343903541	0.474143414136269	0.481321050431289	0.467354959099622	0.471840039784077	0.488950305021653	0.465052727192178	0.000798810903910608	0.000779308891929917	0.000780203093375961
224	7.05265052202183	0.36	0.196434996354258	0.190801456932751	0.202068535775766	0.451745091403684	9.86831388068195	9.63678527003578	10.0998424913281	31.97	20.77	49.84	0.296768397272235	0.303898407205918	0.311028417139602	0.289184349940729	0.296132149324677	0.303079948708625	0.288704607766574	0.295880251427152	0.302542205836616	0.196434996354258	39.7006188174147	0.0504369045880894	34.7238953373847	0.512827944974024	0.520193940432711	0.505861343903541	0.474143414136269	0.481321050431289	0.467354959099622	0.471840039784077	0.488950305021653	0.465052727192178	0.000798810903910608	0.000779308891929917	0.000780203093375961
224	7.05265052202183	0.36	0.196443322116817	0.190897111568029	0.201989532665605	0.460849003078285	9.87490985683276	9.64743877774599	10.1023809359195	31.91	20.53	50	0.297710703101601	0.304730242323391	0.31174978154518	0.290111857359454	0.296952228028781	0.303792598698109	0.289281471418536	0.296012481388445	0.303054122760551	0.196443322116817	39.6593594786163	-0.0639613680814408	34.5994860121916	0.512827944974024	0.520193940432711	0.505861343903541	0.474143414136269	0.481321050431289	0.467354959099622	0.471840039784077	0.488950305021653	0.465052727192178	0.000798810903910608	0.000779308891929917	0.000780203093375961
224	7.05265052202183	0.36	0.196458163236081	0.190921139646507	0.201995186825656	0.464611388251963	10.1381224893064	9.90634868935338	10.3698962892593	32.05	20.79	49.33	0.304380848745184	0.311502292594864	0.318623736444545	0.29659189680234	0.303531106506418	0.310470316210496	0.296685531584748	0.303402374598031	0.31057962041017	0.196458163236081	39.8739451600654	-0.0560826413620602	34.6641943519139	0.512827944974024	0.520193940432711	0.505861343903541	0.474143414136269	0.481321050431289	0.467354959099622	0.471840039784077	0.488950305021653	0.465052727192178	0.000798810903910608	0.000779308891929917	0.000780203093375961
224	7.05265052202183	0.36	0.196552018071167	0.190978298565382	0.202125737576951	0.456530174613618	9.93431403710463	9.70347565245014	10.1651524217591	31.97	20.83	49.25	0.298876823918613	0.30598687867787	0.313096933437126	0.291239719477268	0.298168093268197	0.305096467059126	0.291366314780424	0.298248086886239	0.305308486029403	0.196552018071167	39.5941963947949	0.0348238373523931	34.7002567584774	0.512827944974024	0.520193940432711	0.505861343903541	0.474143414136269	0.481321050431289	0.467354959099622	0.471840039784077	0.488950305021653	0.465052727192178	0.000798810903910608	0.000779308891929917	0.000780203093375961
224	7.05265052202183	0.36	0.196563211347319	0.190978076122895	0.202148346571743	0.455606730139344	9.98486574522618	9.75242047905556	10.2173110113968	32.6	20.59	50.09	0.294691523936843	0.301715385332774	0.308739246728705	0.287077137941847	0.293919513317653	0.300761888693459	0.285867675321469	0.29330736582531	0.299599574029977	0.196563211347319	40.1289334705234	0.128750691726794	34.9093644376982	0.512827944974024	0.520193940432711	0.505861343903541	0.474143414136269	0.481321050431289	0.467354959099622	0.471840039784077	0.488950305021653	0.465052727192178	0.000798810903910608	0.000779308891929917	0.000780203093375961
224	7.05265052202183	0.36	0.196592229091908	0.191046622241842	0.202137835941975	0.45738687047268	9.91468811974061	9.68470311131799	10.1446731281632	32.05	20.84	49.51	0.297592693732988	0.304659700061216	0.311726706389443	0.289977779655209	0.296863952760344	0.303750125865479	0.289662301876945	0.296579585073597	0.303359616342627	0.196592229091908	39.6182189540264	-0.0959418749194702	34.5710614532757	0.512827944974024	0.520193940432711	0.505861343903541	0.474143414136269	0.481321050431289	0.467354959099622	0.471840039784077	0.488950305021653	0.465052727192178	0.000798810903910608	0.000779308891929917	0.000780203093375961
224	7.05265052202183	0.36	0.196650394309035	0.191047207134258	0.202253581483812	0.445766528364894	9.82768273712396	9.59430418379167	10.0610612904562	31.78	20.72	48.81	0.297270346014949	0.304501357453877	0.311732368892806	0.2897009396788	0.296747827593347	0.303794715507893	0.289809541310288	0.296843643144367	0.304015911975802	0.196650394309035	39.4533155345434	0.0945003227821511	34.7497291221613	0.512827944974024	0.520193940432711	0.505861343903541	0.474143414136269	0.481321050431289	0.467354959099622	0.471840039784077	0.488950305021653	0.465052727192178	0.000798810903910608	0.000779308891929917	0.000780203093375961
224	7.05265052202183	0.36	0.196672994268826	0.191131965367968	0.202214023169683	0.458463932072164	9.99125466895721	9.75999585020146	10.222513487713	32.33	20.75	49.3	0.297327931259835	0.304372986116576	0.311418040973318	0.289681330780246	0.296545202794131	0.303409074808016	0.289732189016064	0.296658662838045	0.303360028707825	0.196672994268826	39.6597234383811	-0.03447370230995	34.6521577524575	0.512827944974024	0.520193940432711	0.505861343903541	0.474143414136269	0.481321050431289	0.467354959099622	0.471840039784077	0.488950305021653	0.465052727192178	0.000798810903910608	0.000779308891929917	0.000780203093375961
224	7.05265052202183	0.36	0.196674196817832	0.191098959400212	0.202249434235451	0.456595471703725	9.94695666524195	9.71585492259782	10.1780584078861	32.16	20.51	49.95	0.297467767896731	0.304543349005039	0.311618930113346	0.289839826164469	0.296733968722988	0.303628111281507	0.288594608759211	0.296052166526327	0.30262620311296	0.196674196817832	39.5991210865894	-0.0187301411841038	34.646430956644	0.512827944974024	0.520193940432711	0.505861343903541	0.474143414136269	0.481321050431289	0.467354959099622	0.471840039784077	0.488950305021653	0.465052727192178	0.000798810903910608	0.000779308891929917	0.000780203093375961
224	7.05265052202183	0.36	0.19672551944601	0.191154632747978	0.202296406144043	0.447997747652247	9.8185217330566	9.58641070066465	10.0506327654486	32.02	20.97	49.19	0.294853049292353	0.301992180695352	0.309131312098352	0.28731246613789	0.294269021121469	0.301225576105048	0.287563198112698	0.294641963564646	0.301513882731765	0.19672551944601	39.4659665361418	0.0307104682126673	34.7130537559177	0.512827944974024	0.520193940432711	0.505861343903541	0.474143414136269	0.481321050431289	0.467354959099622	0.471840039784077	0.488950305021653	0.465052727192178	0.000798810903910608	0.000779308891929917	0.000780203093375961
224	7.05265052202183	0.36	0.196751632344769	0.191197753938494	0.202305510751043	0.461343181104056	10.0201829601853	9.78959488325666	10.250771037114	32.13	20.81	49.44	0.300006662293833	0.307073140544373	0.314139618794912	0.292317835887635	0.299203208411535	0.306088580935434	0.292056079340157	0.298898084885719	0.305986604614466	0.196751632344769	39.7649739882626	-0.0293549739210238	34.6536201939311	0.512827944974024	0.520193940432711	0.505861343903541	0.474143414136269	0.481321050431289	0.467354959099622	0.471840039784077	0.488950305021653	0.465052727192178	0.000798810903910608	0.000779308891929917	0.000780203093375961
224	7.05265052202183	0.36	0.196787423895739	0.191158826559503	0.202416021231974	0.443341651239633	9.7127239703974	9.48094004658338	9.94450789421142	32.33	20.98	49.67	0.288835159475234	0.295896415666042	0.30295767185685	0.281407098647365	0.288286758385021	0.295166418122676	0.281439679312705	0.288011645989266	0.294850554659801	0.196787423895739	39.8539283257692	0.0740363377131536	34.8333175629749	0.512827944974024	0.520193940432711	0.505861343903541	0.474143414136269	0.481321050431289	0.467354959099622	0.471840039784077	0.488950305021653	0.465052727192178	0.000798810903910608	0.000779308891929917	0.000780203093375961
224	7.05265052202183	0.36	0.1968319665303	0.191197466510432	0.202466466550168	0.447571664165721	9.93529325588992	9.70021928686459	10.1703672249153	31.84	20.89	50.2	0.299938960762089	0.307207646127497	0.314476331492904	0.292292319006895	0.299375696558742	0.306459074110589	0.29145231442068	0.299014859195852	0.305797437820813	0.1968319665303	39.7796718918623	-0.129740778091107	34.622802133124	0.512827944974024	0.520193940432711	0.505861343903541	0.474143414136269	0.481321050431289	0.467354959099622	0.471840039784077	0.488950305021653	0.465052727192178	0.000798810903910608	0.000779308891929917	0.000780203093375961
224	7.05265052202183	0.36	0.196850854843204	0.191272248274303	0.202429461412104	0.460920040687876	9.91215906756832	9.68386258070188	10.1404555544348	31.8	20.65	49.72	0.299875002404072	0.306944537827297	0.314014073250522	0.292236691831551	0.299126154535366	0.306015617239181	0.291550146489795	0.298505062105735	0.305782067570889	0.196850854843204	39.6226400273401	-0.127916725510725	34.526932663276	0.512827944974024	0.520193940432711	0.505861343903541	0.474143414136269	0.481321050431289	0.467354959099622	0.471840039784077	0.488950305021653	0.465052727192178	0.000798810903910608	0.000779308891929917	0.000780203093375961
224	7.05265052202183	0.36	0.196930047641671	0.191349866847803	0.202510228435538	0.463412557061523	9.97270859855341	9.74416626849127	10.2012509286155	32.16	20.34	49.74	0.298405823129943	0.305404714594137	0.312403606058331	0.290754895419695	0.297574339941189	0.304393784462684	0.289958100664555	0.296920945408868	0.303222666985226	0.196930047641671	39.4966547476278	0.0454876882793612	34.6540517610606	0.512827944974024	0.520193940432711	0.505861343903541	0.474143414136269	0.481321050431289	0.467354959099622	0.471840039784077	0.488950305021653	0.465052727192178	0.000798810903910608	0.000779308891929917	0.000780203093375961
224	7.05265052202183	0.36	0.196995344218971	0.191403618588795	0.202587069849147	0.464740368340177	10.1453045158033	9.91342664625901	10.3771823853476	32.02	20.57	48.46	0.304891057188606	0.312022545755244	0.319154034321883	0.297093458127461	0.304042558633706	0.310991659139952	0.297213647284922	0.304523299649132	0.31099561717935	0.196995344218971	39.5192117287739	-0.056581524969867	34.5631737181401	0.512827944974024	0.520193940432711	0.505861343903541	0.474143414136269	0.481321050431289	0.467354959099622	0.471840039784077	0.488950305021653	0.465052727192178	0.000798810903910608	0.000779308891929917	0.000780203093375961
224	7.05265052202183	0.36	0.197022837680204	0.191435497372153	0.202610177988255	0.456151994155788	9.9729564947263	9.74104350552762	10.204869483925	31.8	20.37	49.35	0.30162989815599	0.308811047821665	0.31599219748734	0.293946647944139	0.300944876188472	0.307943104432805	0.293082040025655	0.300335690814287	0.307097447906343	0.197022837680204	39.4214603588462	-0.0804118976192731	34.5182648477276	0.512827944974024	0.520193940432711	0.505861343903541	0.474143414136269	0.481321050431289	0.467354959099622	0.471840039784077	0.488950305021653	0.465052727192178	0.000798810903910608	0.000779308891929917	0.000780203093375961
224	7.05265052202183	0.36	0.197048639689023	0.191498517886548	0.202598761491498	0.458884829362646	10.0614545096577	9.82876814169375	10.2941408776217	32.05	20.86	49.89	0.302010256655806	0.3091600508819	0.316309845107995	0.294282164610942	0.301249003898707	0.308215843186473	0.295055065327372	0.301095564971364	0.307884548724291	0.197048639689023	39.994524752789	0.0568602533759484	34.8187994398102	0.512827944974024	0.520193940432711	0.505861343903541	0.474143414136269	0.481321050431289	0.467354959099622	0.471840039784077	0.488950305021653	0.465052727192178	0.000798810903910608	0.000779308891929917	0.000780203093375961
224	7.05265052202183	0.36	0.197049973545903	0.191461043829669	0.202638903262137	0.462272903669628	9.99359044449857	9.76404405990427	10.2231368290929	31.87	20.46	49.58	0.301650075225056	0.308741674131789	0.315833273038522	0.293955840035211	0.300866552430247	0.307777264825284	0.29310383466927	0.30025315081612	0.307119882225975	0.197049973545903	39.7416464408865	-0.0136714999549109	34.6578470989461	0.512827944974024	0.520193940432711	0.505861343903541	0.474143414136269	0.481321050431289	0.467354959099622	0.471840039784077	0.488950305021653	0.465052727192178	0.000798810903910608	0.000779308891929917	0.000780203093375961
224	7.05265052202183	0.36	0.19711962266824	0.1915102647158	0.20272898062068	0.463367679169255	10.0949365910886	9.86357231221707	10.32630086996	31.87	20.28	49.47	0.304698242083045	0.311845377707087	0.318992513331128	0.296925853548195	0.303890676617357	0.310855499686519	0.295806701674099	0.302945849521852	0.309859433077323	0.19711962266824	39.4003226066117	0.0613458922622337	34.630319603327	0.512827944974024	0.520193940432711	0.505861343903541	0.474143414136269	0.481321050431289	0.467354959099622	0.471840039784077	0.488950305021653	0.465052727192178	0.000798810903910608	0.000779308891929917	0.000780203093375961
224	7.05265052202183	0.36	0.197121581097381	0.191524099505963	0.2027190626888	0.459434794753418	10.0063979381151	9.77524094292442	10.2375549333058	32.04	20.34	49.09	0.300475128764699	0.30758052169571	0.31468591462672	0.292787968807714	0.299711581994616	0.306635195181518	0.291846811246609	0.299291834776301	0.305817852366879	0.197121581097381	39.3907929409235	-0.0873306205509073	34.5081778914134	0.512827944974024	0.520193940432711	0.505861343903541	0.474143414136269	0.481321050431289	0.467354959099622	0.471840039784077	0.488950305021653	0.465052727192178	0.000798810903910608	0.000779308891929917	0.000780203093375961
224	7.05265052202183	0.36	0.197166783758669	0.191601675287628	0.202731892229711	0.445274730960485	9.84157995868425	9.60763863498203	10.0755212823865	31.85	20.92	49.06	0.296997582768305	0.304229329328401	0.311461075888497	0.289424736882507	0.296472088331793	0.303519439781079	0.289833080338428	0.297104360067453	0.30331333402531	0.197166783758669	39.4477930251874	-0.00845730234235253	34.6546058616404	0.512827944974024	0.520193940432711	0.505861343903541	0.474143414136269	0.481321050431289	0.467354959099622	0.471840039784077	0.488950305021653	0.465052727192178	0.000798810903910608	0.000779308891929917	0.000780203093375961
224	7.05265052202183	0.36	0.197170442352099	0.191605435671317	0.20273544903288	0.457065683905115	9.97082986527391	9.73939285431073	10.2022668762371	32.01	20.47	49.53	0.299582265462645	0.306701233255957	0.313820201049268	0.291921096915823	0.298858012503676	0.305794928091529	0.291232899810088	0.298446631096835	0.30485680218939	0.197170442352099	39.7601407414301	0.0575257985138096	34.7406576043048	0.512827944974024	0.520193940432711	0.505861343903541	0.474143414136269	0.481321050431289	0.467354959099622	0.471840039784077	0.488950305021653	0.465052727192178	0.000798810903910608	0.000779308891929917	0.000780203093375961
224	7.05265052202183	0.36	0.197188502003131	0.191602624466896	0.202774379539366	0.460002994987093	9.95987021560504	9.73005107671377	10.1896893544963	31.99	20.4	48.92	0.299476969244735	0.30655047159811	0.313623973951485	0.29182123748899	0.298713915130776	0.305606592772563	0.291750805249109	0.298206757620638	0.305432523330541	0.197188502003131	39.5118859034035	0.0714410891698972	34.7061177656452	0.512827944974024	0.520193940432711	0.505861343903541	0.474143414136269	0.481321050431289	0.467354959099622	0.471840039784077	0.488950305021653	0.465052727192178	0.000798810903910608	0.000779308891929917	0.000780203093375961
224	7.05265052202183	0.36	0.197224601564334	0.19156830723543	0.202880895893238	0.45436037524169	10.0049336473791	9.77143514111909	10.2384321536392	31.89	21.09	49.42	0.301687837385647	0.308896978967106	0.316106120548565	0.293989757297563	0.301014945327094	0.308040133356626	0.294024794103032	0.301046062596885	0.3085006416928	0.197224601564334	39.6198613385599	-0.00812203510768398	34.6868584787003	0.512827944974024	0.520193940432711	0.505861343903541	0.474143414136269	0.481321050431289	0.467354959099622	0.471840039784077	0.488950305021653	0.465052727192178	0.000798810903910608	0.000779308891929917	0.000780203093375961
224	7.05265052202183	0.36	0.197252376897671	0.191619311066919	0.202885442728423	0.454169647006718	9.90996262149521	9.67859159545427	10.1413336475362	31.75	20.77	49.68	0.300125633454328	0.30730026987417	0.314474906294011	0.29248722447468	0.299479261339048	0.306471298203416	0.292017002810309	0.299399107273372	0.306016483070909	0.197252376897671	39.587839723166	0.118197820785404	34.7910791319377	0.512827944974024	0.520193940432711	0.505861343903541	0.474143414136269	0.481321050431289	0.467354959099622	0.471840039784077	0.488950305021653	0.465052727192178	0.000798810903910608	0.000779308891929917	0.000780203093375961
224	7.05265052202183	0.36	0.197255981506507	0.191631413218042	0.202880549794973	0.454850220206139	9.96270750115036	9.73042405338544	10.1949909489153	31.57	20.64	49.2	0.303417530358321	0.310660675125421	0.317903819892522	0.295721070683531	0.302780486542309	0.309839902401087	0.295291513067256	0.302743848528594	0.309860880544106	0.197255981506507	39.5438133083976	-0.1097186357436	34.5110934419337	0.512827944974024	0.520193940432711	0.505861343903541	0.474143414136269	0.481321050431289	0.467354959099622	0.471840039784077	0.488950305021653	0.465052727192178	0.000798810903910608	0.000779308891929917	0.000780203093375961
224	7.05265052202183	0.36	0.1972685419111	0.191689043211456	0.202848040610745	0.458939854885392	9.99748663951192	9.76630524153288	10.228668037491	32.27	20.75	48.99	0.298046638237934	0.30510179746005	0.312156956682166	0.290389421309497	0.297263324051258	0.30413722679302	0.29008362401938	0.296622985307691	0.304401802767055	0.1972685419111	39.4209992537761	0.00584721148788829	34.6453318761331	0.512827944974024	0.520193940432711	0.505861343903541	0.474143414136269	0.481321050431289	0.467354959099622	0.471840039784077	0.488950305021653	0.465052727192178	0.000798810903910608	0.000779308891929917	0.000780203093375961
224	7.05265052202183	0.36	0.197276236828935	0.191631824790785	0.202920648867084	0.46421103335261	10.0529969852434	9.8229842545347	10.283009715952	32.14	20.73	49.66	0.300948237537652	0.307995171964533	0.315042106391413	0.293234054599309	0.300100355500078	0.306966656400848	0.29309013859598	0.299498717586609	0.306604052918976	0.197276236828935	39.6251147232341	0.022026923620336	34.6850454647289	0.512827944974024	0.520193940432711	0.505861343903541	0.474143414136269	0.481321050431289	0.467354959099622	0.471840039784077	0.488950305021653	0.465052727192178	0.000798810903910608	0.000779308891929917	0.000780203093375961
224	7.05265052202183	0.36	0.19727762569386	0.191639012320927	0.202916239066793	0.451276186824693	9.94371613918773	9.71019748375435	10.1772347946211	31.95	20.81	49.8	0.299285715557967	0.306483179667677	0.313680643777386	0.291641209660582	0.298654832531058	0.305668455401534	0.291186637584338	0.298478924126398	0.305447592278493	0.19727762569386	39.7655479869439	0.065283279585506	34.7845135510046	0.512827944974024	0.520193940432711	0.505861343903541	0.474143414136269	0.481321050431289	0.467354959099622	0.471840039784077	0.488950305021653	0.465052727192178	0.000798810903910608	0.000779308891929917	0.000780203093375961
224	7.05265052202183	0.36	0.197347743412369	0.191782936191867	0.202912550632871	0.450272913431094	9.87943423215284	9.64695460559492	10.1119138587108	32.35	20.63	49.57	0.293695152327839	0.300772840792906	0.307850529257974	0.286139160026196	0.293034758459707	0.299930356893217	0.285573273020663	0.292692243946406	0.299233459535543	0.197347743412369	39.649552399491	-0.0956467002716754	34.6101062385322	0.512827944974024	0.520193940432711	0.505861343903541	0.474143414136269	0.481321050431289	0.467354959099622	0.471840039784077	0.488950305021653	0.465052727192178	0.000798810903910608	0.000779308891929917	0.000780203093375961
224	7.05265052202183	0.36	0.197376653791201	0.191724426245302	0.2030288813371	0.450545825251347	9.86599268599709	9.63395730541036	10.0980280665838	31.96	20.45	49.4	0.296820919845264	0.303969898496407	0.31111887714755	0.289237636775682	0.296203970858516	0.303170304941351	0.288780084855198	0.295451369285472	0.302733482451127	0.197376653791201	39.5876946014925	0.0687237275479023	34.7021597552064	0.512827944974024	0.520193940432711	0.505861343903541	0.474143414136269	0.481321050431289	0.467354959099622	0.471840039784077	0.488950305021653	0.465052727192178	0.000798810903910608	0.000779308891929917	0.000780203093375961
224	7.05265052202183	0.36	0.197408667076263	0.191815526730612	0.203001807421913	0.451841357171451	9.98261641072092	9.7484515661664	10.2167812552754	32.42	20.93	50.27	0.296167737130153	0.30328189999555	0.310396062860948	0.288538947981969	0.295469861824391	0.302400775666813	0.288437985395957	0.294794809031765	0.301880684722981	0.197408667076263	40.1681693508487	-0.00765598311557431	34.8041905659145	0.512827944974024	0.520193940432711	0.505861343903541	0.474143414136269	0.481321050431289	0.467354959099622	0.471840039784077	0.488950305021653	0.465052727192178	0.000798810903910608	0.000779308891929917	0.000780203093375961
224	7.05265052202183	0.36	0.197411914587653	0.191809132144275	0.203014697031031	0.45427897706496	9.94186733409346	9.70980259650762	10.1739320716793	32	20.83	49.39	0.298818368224981	0.305960141244435	0.313101914263889	0.291178939490285	0.29813812980458	0.305097320118876	0.291038539714786	0.297825457128171	0.304980687720729	0.197411914587653	39.8277824064726	0.0846488545998177	34.790018848701	0.512827944974024	0.520193940432711	0.505861343903541	0.474143414136269	0.481321050431289	0.467354959099622	0.471840039784077	0.488950305021653	0.465052727192178	0.000798810903910608	0.000779308891929917	0.000780203093375961
224	7.05265052202183	0.36	0.197430885801255	0.191789995680436	0.203071775922075	0.445607063074586	9.75126220985775	9.51962367254759	9.98290074716791	32.08	20.51	49.71	0.292203682744458	0.29931379927803	0.306423915811603	0.284721908398298	0.29164997285443	0.298578037310563	0.284125101473392	0.291692260305314	0.297891217403654	0.197430885801255	39.4456693847754	-0.0907213222021374	34.5628306088066	0.512827944974024	0.520193940432711	0.505861343903541	0.474143414136269	0.481321050431289	0.467354959099622	0.471840039784077	0.488950305021653	0.465052727192178	0.000798810903910608	0.000779308891929917	0.000780203093375961
224	7.05265052202183	0.36	0.19745379479677	0.191797679310808	0.203109910282731	0.452899687599184	10.0342270215512	9.79935376937713	10.2691002737253	32.05	20.91	49.73	0.301087494510724	0.308304031507854	0.315520568504984	0.293382729879459	0.300414597237267	0.307446464595075	0.292940653413525	0.30024801207484	0.307325035905531	0.19745379479677	39.6634075108522	0.0474248883119588	34.7357474957122	0.512827944974024	0.520193940432711	0.505861343903541	0.474143414136269	0.481321050431289	0.467354959099622	0.471840039784077	0.488950305021653	0.465052727192178	0.000798810903910608	0.000779308891929917	0.000780203093375961
224	7.05265052202183	0.36	0.197486044128274	0.191925600515333	0.203046487741215	0.45309034553752	9.78573189084055	9.55676332101197	10.0147004606691	32.03	20.6	49.49	0.293767222605885	0.30080553239375	0.307843842181614	0.286251789911232	0.29311003895908	0.299968288006929	0.927168469106712	0.292515888125686	0.299829421846698	0.197486044128274	39.5978682087363	-0.0634337394193161	34.5884830531264	0.512827944974024	0.520193940432711	0.505861343903541	0.474143414136269	0.481321050431289	0.467354959099622	0.471840039784077	0.488950305021653	0.465052727192178	0.000798810903910608	0.000779308891929917	0.000780203093375961
224	7.05265052202183	0.36	0.197491542687687	0.191862922339368	0.203120163036006	0.457924347515192	9.9709982591111	9.73995734654032	10.2020391716819	32.41	20.94	49.51	0.296000043146234	0.303021441460036	0.310042839773837	0.288376918092679	0.295217488738931	0.302058059385182	0.288603227792349	0.294906558562356	0.302244699930682	0.197491542687687	39.7095186579989	-0.0127946292510395	34.6956359769884	0.512827944974024	0.520193940432711	0.505861343903541	0.474143414136269	0.481321050431289	0.467354959099622	0.471840039784077	0.488950305021653	0.465052727192178	0.000798810903910608	0.000779308891929917	0.000780203093375961
224	7.05265052202183	0.36	0.197575378650437	0.192023610432301	0.203127146868573	0.455076781404865	9.93969865976104	9.70805751438558	10.1713398051365	31.98	20.69	49	0.298944458166691	0.306077485200242	0.313210512233792	0.291304517213929	0.298255249831704	0.30520598244948	0.291424898258537	0.298106410357181	0.305252426988787	0.197575378650437	39.5877780632169	-0.12602573321884	34.5382770335603	0.512827944974024	0.520193940432711	0.505861343903541	0.474143414136269	0.481321050431289	0.467354959099622	0.471840039784077	0.488950305021653	0.465052727192178	0.000798810903910608	0.000779308891929917	0.000780203093375961
224	7.05265052202183	0.36	0.197596378717538	0.191984163634627	0.203208593800449	0.45984240515952	10.0180215826785	9.78678589304411	10.2492572723129	32.2	20.86	49.64	0.299278452070817	0.306349604951202	0.313420757831588	0.291598673752789	0.298488373921834	0.305378074090878	0.29122151570761	0.298081423488331	0.305429540381132	0.197596378717538	39.8233805537112	-0.0318036427274782	34.7062114101221	0.512827944974024	0.520193940432711	0.505861343903541	0.474143414136269	0.481321050431289	0.467354959099622	0.471840039784077	0.488950305021653	0.465052727192178	0.000798810903910608	0.000779308891929917	0.000780203093375961
224	7.05265052202183	0.36	0.19761127207551	0.192015025584249	0.20320751856677	0.452862195676417	9.8388994022912	9.6085808003225	10.0692180042599	32.06	20.63	49.9	0.295157336232567	0.302232285848395	0.309307235464223	0.28760329096426	0.294497169391578	0.301391047818896	0.286838012933782	0.293867335639626	0.301264845582979	0.19761127207551	39.4771345321695	-0.0483043322244403	34.6339991370164	0.512827944974024	0.520193940432711	0.505861343903541	0.474143414136269	0.481321050431289	0.467354959099622	0.471840039784077	0.488950305021653	0.465052727192178	0.000798810903910608	0.000779308891929917	0.000780203093375961
224	7.05265052202183	0.36	0.197643381464185	0.192039048363568	0.203247714564801	0.450915974118025	9.87919815247833	9.64702582320346	10.1113704817532	31.99	20.91	48.81	0.296914273719791	0.304060028254694	0.311205782789597	0.289323943884107	0.296287024028974	0.303250104173841	0.289672164447335	0.296471059010622	0.303688650955884	0.197643381464185	39.6698630466781	-0.0179796060742813	34.6585482367023	0.512827944974024	0.520193940432711	0.505861343903541	0.474143414136269	0.481321050431289	0.467354959099622	0.471840039784077	0.488950305021653	0.465052727192178	0.000798810903910608	0.000779308891929917	0.000780203093375961
224	7.05265052202183	0.36	0.197673554679333	0.192099130124501	0.203247979234166	0.458700945480021	9.98423548526184	9.75324940981158	10.2152215607121	32.29	20.49	50.21	0.297469482185963	0.304514447957805	0.311559413729647	0.289824424259477	0.296688332226598	0.30355224019372	0.288685890491912	0.295852294158725	0.302233952644017	0.197673554679333	39.992745478314	-0.0719259191619984	34.6472528425637	0.512827944974024	0.520193940432711	0.505861343903541	0.474143414136269	0.481321050431289	0.467354959099622	0.471840039784077	0.488950305021653	0.465052727192178	0.000798810903910608	0.000779308891929917	0.000780203093375961
224	7.05265052202183	0.36	0.197677693158667	0.192085692109434	0.203269694207901	0.454924623222789	9.82106156458203	9.59211498420127	10.0500081449628	32.31	20.84	50.08	0.292342221266	0.29931990574643	0.306297590226861	0.284825760984315	0.291624041039247	0.298422321094178	0.283949437802517	0.291003982453075	0.297583160619035	0.197677693158667	39.9245157919081	-0.0296572751576608	34.7327088907575	0.512827944974024	0.520193940432711	0.505861343903541	0.474143414136269	0.481321050431289	0.467354959099622	0.471840039784077	0.488950305021653	0.465052727192178	0.000798810903910608	0.000779308891929917	0.000780203093375961
224	7.05265052202183	0.36	0.19780053611539	0.192179025227117	0.203422047003662	0.452345594010261	9.86921147619239	9.63794231048404	10.1004806419007	32.08	20.56	49.64	0.295847862333646	0.302946938681517	0.310046015029388	0.288272966472528	0.295190277896965	0.302107589321401	0.287510531825236	0.294631971984563	0.301530604350413	0.19780053611539	39.7160713934214	0.0920211526439851	34.774981306247	0.512827944974024	0.520193940432711	0.505861343903541	0.474143414136269	0.481321050431289	0.467354959099622	0.471840039784077	0.488950305021653	0.465052727192178	0.000798810903910608	0.000779308891929917	0.000780203093375961
224	7.05265052202183	0.36	0.197802660646469	0.192206267236704	0.203399054056234	0.444896977629646	9.74115506046059	9.50942376330987	9.97288635761131	32.3	20.49	49.44	0.28991263608243	0.296977399720262	0.304042163358094	0.282459996018752	0.289343149288581	0.29622630255841	0.282126735816935	0.288623390728178	0.295745985534941	0.197802660646469	39.6029924410784	0.033702206655357	34.7080246353713	0.512827944974024	0.520193940432711	0.505861343903541	0.474143414136269	0.481321050431289	0.467354959099622	0.471840039784077	0.488950305021653	0.465052727192178	0.000798810903910608	0.000779308891929917	0.000780203093375961
224	7.05265052202183	0.36	0.19781360622503	0.19219181860157	0.203435393848491	0.455125986917787	9.82382540867707	9.59490736056396	10.0527434567902	32.22	20.76	49.64	0.293301784125074	0.300299462102244	0.307297140079414	0.285773740699937	0.292591812460785	0.299409884221632	0.28539727897015	0.292024766839295	0.298935770166307	0.19781360622503	39.7659204686212	0.0811417740310522	34.7816912651658	0.512827944974024	0.520193940432711	0.505861343903541	0.474143414136269	0.481321050431289	0.467354959099622	0.471840039784077	0.488950305021653	0.465052727192178	0.000798810903910608	0.000779308891929917	0.000780203093375961
224	7.05265052202183	0.36	0.19783742548486	0.192164831945571	0.20351001902415	0.444254870090811	9.88002023873725	9.64467970385589	10.1153607736186	32.12	20.77	49.78	0.295691221337147	0.302906404456332	0.310121587575517	0.288114879602626	0.295145191853001	0.302175504103376	0.287713205972548	0.294872417606686	0.301922843567618	0.19783742548486	39.5878959523062	0.0239028844139919	34.7377853812087	0.512827944974024	0.520193940432711	0.505861343903541	0.474143414136269	0.481321050431289	0.467354959099622	0.471840039784077	0.488950305021653	0.465052727192178	0.000798810903910608	0.000779308891929917	0.000780203093375961
224	7.05265052202183	0.36	0.197868055402027	0.192290169645124	0.203445941158931	0.460012279590884	9.98906552345853	9.75857702468999	10.2195540222271	31.9	20.51	49.79	0.301248058285238	0.308363256795782	0.315478455306325	0.293560552963561	0.300494179759665	0.307427806555768	0.292890659001427	0.299849456577823	0.306694926415835	0.197868055402027	39.5135758510092	-0.0578483602255102	34.5649724114394	0.512827944974024	0.520193940432711	0.505861343903541	0.474143414136269	0.481321050431289	0.467354959099622	0.471840039784077	0.488950305021653	0.465052727192178	0.000798810903910608	0.000779308891929917	0.000780203093375961
224	7.05265052202183	0.36	0.197875953703398	0.192304089105044	0.203447818301752	0.451649277251438	9.74213121379658	9.51351886123053	9.97074356636263	32.7	21.05	50.8	0.286552712617629	0.293438649432519	0.300324586247409	0.279135058387697	0.285842747026622	0.292550435665547	0.278437134731461	0.285633842026522	0.292082493015746	0.197875953703398	40.2215052175676	0.0103340213344333	34.8117607400937	0.512827944974024	0.520193940432711	0.505861343903541	0.474143414136269	0.481321050431289	0.467354959099622	0.471840039784077	0.488950305021653	0.465052727192178	0.000798810903910608	0.000779308891929917	0.000780203093375961
224	7.05265052202183	0.36	0.197919396868033	0.192290931208936	0.20354786252713	0.451000230977544	9.91161890719197	9.6787242840568	10.1445135303271	32.3	20.84	49.41	0.295062474576892	0.302162425128342	0.309262375679791	0.287477276942037	0.294394708424575	0.301312139907113	0.287060432541834	0.294040729136139	0.301344261164206	0.197919396868033	39.756678227137	0.000642630662837589	34.7296338293777	0.512827944974024	0.520193940432711	0.505861343903541	0.474143414136269	0.481321050431289	0.467354959099622	0.471840039784077	0.488950305021653	0.465052727192178	0.000798810903910608	0.000779308891929917	0.000780203093375961
224	7.05265052202183	0.36	0.197927840608447	0.192335234945333	0.20352044627156	0.457761437074138	9.84220121309336	9.6140698446203	10.0703325815664	31.9	20.53	50.71	0.296784365668458	0.303826734256954	0.310869102845449	0.289210727178554	0.296073381604271	0.302936036029987	0.28823940857187	0.295213541677594	0.301877216114733	0.197927840608447	39.7801274898168	0.138973446365765	34.8224680859036	0.512827944974024	0.520193940432711	0.505861343903541	0.474143414136269	0.481321050431289	0.467354959099622	0.471840039784077	0.488950305021653	0.465052727192178	0.000798810903910608	0.000779308891929917	0.000780203093375961
224	7.05265052202183	0.36	0.197979909261059	0.192384748423692	0.203575070098426	0.448990378840864	9.87724233547135	9.64421120033654	10.1102734706062	31.81	21.02	49.68	0.298537099909537	0.305750591798781	0.312964083688024	0.290931199603389	0.297960911653592	0.304990623703795	0.290994926626885	0.298161282009862	0.30513282870617	0.197979909261059	39.7293199639798	0.133039837294913	34.8672248336682	0.512827944974024	0.520193940432711	0.505861343903541	0.474143414136269	0.481321050431289	0.467354959099622	0.471840039784077	0.488950305021653	0.465052727192178	0.000798810903910608	0.000779308891929917	0.000780203093375961
224	7.05265052202183	0.36	0.197985701015163	0.192364986027168	0.203606416003157	0.463286877129155	10.0506125164938	9.82022666455796	10.2809983684296	32.07	20.55	49.96	0.301521321439315	0.308595114019615	0.315668906599915	0.293802335396098	0.300695037942899	0.307587740489701	0.293499811851678	0.300167782824632	0.306526035162595	0.197985701015163	39.6501646236537	-0.0261012931611496	34.6468343457757	0.512827944974024	0.520193940432711	0.505861343903541	0.474143414136269	0.481321050431289	0.467354959099622	0.471840039784077	0.488950305021653	0.465052727192178	0.000798810903910608	0.000779308891929917	0.000780203093375961
224	7.05265052202183	0.36	0.197989184843709	0.192315494416883	0.203662875270536	0.455134757881485	10.0713738560799	9.83669150192439	10.3060562102355	32.33	20.94	49.87	0.299663953095619	0.306813292073494	0.313962631051369	0.291957269016619	0.29892274304742	0.30588821707822	0.291798234052351	0.298538429593937	0.305393577775265	0.197989184843709	39.8466143383669	0.0612546779063658	34.8280814911665	0.512827944974024	0.520193940432711	0.505861343903541	0.474143414136269	0.481321050431289	0.467354959099622	0.471840039784077	0.488950305021653	0.465052727192178	0.000798810903910608	0.000779308891929917	0.000780203093375961
224	7.05265052202183	0.36	0.198009564293482	0.192400032115605	0.20361909647136	0.459205282426365	9.90328963133967	9.67440879526159	10.1321704674178	32.04	20.36	49.8	0.297298246624866	0.304331841410045	0.311365436195225	0.289691196203979	0.296544820502355	0.303398444800731	0.288867970905229	0.295838865045222	0.302258820120428	0.198009564293482	39.4714952567928	-0.0140293553795936	34.5992761955595	0.512827944974024	0.520193940432711	0.505861343903541	0.474143414136269	0.481321050431289	0.467354959099622	0.471840039784077	0.488950305021653	0.465052727192178	0.000798810903910608	0.000779308891929917	0.000780203093375961
224	7.05265052202183	0.36	0.198033467742255	0.192403234423184	0.203663701061325	0.452122279627783	9.86857731529451	9.63721875051011	10.0999358800789	32.09	20.45	49.37	0.29576072985244	0.302860991841889	0.309961253831337	0.288187089267599	0.295105532553824	0.302023975840048	0.28777513676951	0.294526992486291	0.301465051216893	0.198033467742255	39.5727984050575	0.00153814629720288	34.6850069521994	0.512827944974024	0.520193940432711	0.505861343903541	0.474143414136269	0.481321050431289	0.467354959099622	0.471840039784077	0.488950305021653	0.465052727192178	0.000798810903910608	0.000779308891929917	0.000780203093375961
224	7.05265052202183	0.36	0.198043280368832	0.192389313503145	0.203697247234519	0.440317551201608	9.77138326524886	9.53676540942204	10.0060011210757	31.99	20.76	49.12	0.293529144905105	0.300750375127699	0.307971605350294	0.286025479939301	0.293062109439372	0.300098738939443	0.28615938976226	0.29297866231034	0.300282969137032	0.198043280368832	39.4466818087081	0.0917960367894035	34.7364085887525	0.512827944974024	0.520193940432711	0.505861343903541	0.474143414136269	0.481321050431289	0.467354959099622	0.471840039784077	0.488950305021653	0.465052727192178	0.000798810903910608	0.000779308891929917	0.000780203093375961
224	7.05265052202183	0.36	0.198079491498786	0.192498042352933	0.20366094064464	0.45484773043599	9.99955805802631	9.76641425822766	10.232701857825	32.08	20.5	49.21	0.299836486753093	0.306994182094656	0.31415187743622	0.292160143007535	0.299134588703725	0.306109034399914	0.292042785833176	0.298830238886625	0.305593658129869	0.198079491498786	39.5800803067714	-0.0264611881963469	34.6056852953571	0.512827944974024	0.520193940432711	0.505861343903541	0.474143414136269	0.481321050431289	0.467354959099622	0.471840039784077	0.488950305021653	0.465052727192178	0.000798810903910608	0.000779308891929917	0.000780203093375961
224	7.05265052202183	0.36	0.198086292540654	0.192490930747836	0.203681654333472	0.454700131969451	9.93309295549514	9.70142987674387	10.1647560342464	32.35	20.7	49.1	0.295386253213416	0.302439861775207	0.309493470336999	0.287787239939033	0.294659389599098	0.301531539259163	0.287930691838326	0.294455384196544	0.301432731276111	0.198086292540654	39.7442429990769	0.0448396777137358	34.7401764566817	0.512827944974024	0.520193940432711	0.505861343903541	0.474143414136269	0.481321050431289	0.467354959099622	0.471840039784077	0.488950305021653	0.465052727192178	0.000798810903910608	0.000779308891929917	0.000780203093375961
224	7.05265052202183	0.36	0.198110382408586	0.192517396284004	0.203703368533168	0.465120013895367	10.0144921532129	9.78577867490786	10.2432056315179	31.47	20.47	48.69	0.306139431581457	0.313294530482565	0.320449629383672	0.298389189303787	0.305363149337164	0.312337109370541	0.298326483634817	0.304953786994934	0.312323799254267	0.198110382408586	39.1151202536055	-0.0116938397933952	34.5046933568661	0.512827944974024	0.520193940432711	0.505861343903541	0.474143414136269	0.481321050431289	0.467354959099622	0.471840039784077	0.488950305021653	0.465052727192178	0.000798810903910608	0.000779308891929917	0.000780203093375961
224	7.05265052202183	0.36	0.198172136843375	0.192566371099901	0.20377790258685	0.461055569227291	10.0585284844391	9.82692399366284	10.2901329752154	31.43	20.7	48.67	0.3078238537778	0.315078757443381	0.322333661108962	0.300037064254224	0.307108446054411	0.314179827854599	0.30004875615976	0.307657040134336	0.314280457432969	0.198172136843375	39.2208809481173	-0.0714174967537208	34.5196591414038	0.512827944974024	0.520193940432711	0.505861343903541	0.474143414136269	0.481321050431289	0.467354959099622	0.471840039784077	0.488950305021653	0.465052727192178	0.000798810903910608	0.000779308891929917	0.000780203093375961
224	7.05265052202183	0.36	0.198180005442014	0.192552895476451	0.203807115407578	0.455349579773305	9.98098330077264	9.74850793039092	10.2134586711544	32.25	20.96	50.16	0.297674407490318	0.304773131585186	0.311871855680053	0.290029308899962	0.296945718209933	0.303862127519903	0.289929590871211	0.296520773298849	0.30379356640092	0.198180005442014	39.885285136869	-0.0511447294606873	34.7100483371774	0.512827944974024	0.520193940432711	0.505861343903541	0.474143414136269	0.481321050431289	0.467354959099622	0.471840039784077	0.488950305021653	0.465052727192178	0.000798810903910608	0.000779308891929917	0.000780203093375961
224	7.05265052202183	0.36	0.198188801036164	0.192520298634991	0.203857303437337	0.453258490987906	10.0493814272877	9.81432369204915	10.2844391625263	31.65	20.65	48.48	0.305302058079032	0.312614188042084	0.319926318005137	0.297546646784302	0.304673030946422	0.311799415108543	0.297394595960641	0.304572025467399	0.311876140472333	0.198188801036164	39.3614771134112	-0.10919979818644	34.4828677288098	0.512827944974024	0.520193940432711	0.505861343903541	0.474143414136269	0.481321050431289	0.467354959099622	0.471840039784077	0.488950305021653	0.465052727192178	0.000798810903910608	0.000779308891929917	0.000780203093375961
224	7.05265052202183	0.36	0.198207375781145	0.192564544685271	0.203850206877019	0.437173529322561	9.61062368365376	9.37838793712482	9.8428594301827	31.76	20.71	48.97	0.290748520845683	0.297948286972172	0.305148053098661	0.283347732998109	0.29036423442045	0.29738073584279	0.283531292032021	0.290277204681053	0.297240571550462	0.198207375781145	39.3207007517983	-0.118821945664061	34.4988363737649	0.512827944974024	0.520193940432711	0.505861343903541	0.474143414136269	0.481321050431289	0.467354959099622	0.471840039784077	0.488950305021653	0.465052727192178	0.000798810903910608	0.000779308891929917	0.000780203093375961
224	7.05265052202183	0.36	0.198336120372391	0.192761333308874	0.203910907435908	0.450938286125497	9.87282555779757	9.64081344595129	10.1048376696439	32.12	20.89	49.84	0.295592689588782	0.302706309673052	0.309819929757321	0.288019172785732	0.294950531524792	0.301881890263851	0.287889335669687	0.294181799862272	0.301643935947965	0.198336120372391	39.8793676354487	-0.0620033541878742	34.6669324021632	0.512827944974024	0.520193940432711	0.505861343903541	0.474143414136269	0.481321050431289	0.467354959099622	0.471840039784077	0.488950305021653	0.465052727192178	0.000798810903910608	0.000779308891929917	0.000780203093375961
224	7.05265052202183	0.36	0.198357790722934	0.192714985999964	0.204000595445904	0.459429326599942	10.0186454503633	9.78720297849093	10.2500879222356	32.05	20.66	50.01	0.300705552554338	0.307816474494127	0.314927396433916	0.293010432252795	0.299939384158054	0.306868336063314	0.292247912821392	0.299240536325629	0.306017146805971	0.198357790722934	39.6231603446663	0.0169742953950235	34.7087309902209	0.512827944974024	0.520193940432711	0.505861343903541	0.474143414136269	0.481321050431289	0.467354959099622	0.471840039784077	0.488950305021653	0.465052727192178	0.000798810903910608	0.000779308891929917	0.000780203093375961
224	7.05265052202183	0.36	0.198358244923644	0.192725501372882	0.203990988474406	0.448076144145108	9.81349719226028	9.58154170961977	10.0454526749008	32.39	20.91	50.09	0.29136109039046	0.298414527550404	0.305467964710348	0.283860046463456	0.290731894029875	0.297603741596294	0.283766507795873	0.290655287481888	0.297158618324092	0.198358244923644	39.8146006927173	0.00390838125747369	34.7617963967035	0.512827944974024	0.520193940432711	0.505861343903541	0.474143414136269	0.481321050431289	0.467354959099622	0.471840039784077	0.488950305021653	0.465052727192178	0.000798810903910608	0.000779308891929917	0.000780203093375961
224	7.05265052202183	0.36	0.198378302810517	0.192753676010059	0.204002929610974	0.454225355516334	9.86259607498018	9.63235680176659	10.0928353481938	31.38	20.43	48.76	0.302214577048333	0.309438319482937	0.31666206191754	0.294577142924047	0.301618330110939	0.30865951729783	0.294095025798368	0.301254658697592	0.308652053195943	0.198378302810517	39.1974811834168	-0.0550221766983307	34.4780724396183	0.512827944974024	0.520193940432711	0.505861343903541	0.474143414136269	0.481321050431289	0.467354959099622	0.471840039784077	0.488950305021653	0.465052727192178	0.000798810903910608	0.000779308891929917	0.000780203093375961
224	7.05265052202183	0.36	0.198386989450768	0.192758952241085	0.204015026660451	0.461048756283192	9.93190721727554	9.70321513255422	10.1605993019969	32.48	20.94	50.56	0.294221996495916	0.301156423985189	0.308090851474463	0.286634843761038	0.293390451987589	0.30014606021414	0.285990956899722	0.292963023950335	0.299718214743393	0.198386989450768	40.0898774930378	0.0695877173786641	34.8543913263938	0.512827944974024	0.520193940432711	0.505861343903541	0.474143414136269	0.481321050431289	0.467354959099622	0.471840039784077	0.488950305021653	0.465052727192178	0.000798810903910608	0.000779308891929917	0.000780203093375961
224	7.05265052202183	0.36	0.198409650565834	0.192767711165347	0.204051589966322	0.445674719356764	9.69956480733168	9.46918587570981	9.92994373895354	31.85	20.38	49.27	0.292702739424252	0.299824000457297	0.306945261490342	0.285239177881925	0.292178855476142	0.299118533070359	0.284707213445439	0.291804565597567	0.298819673940922	0.198409650565834	39.3638139379872	0.0147586064950083	34.5851623965273	0.512827944974024	0.520193940432711	0.505861343903541	0.474143414136269	0.481321050431289	0.467354959099622	0.471840039784077	0.488950305021653	0.465052727192178	0.000798810903910608	0.000779308891929917	0.000780203093375961
224	7.05265052202183	0.36	0.198455378237611	0.192864282260363	0.20404647421486	0.464076038857774	10.0841493129227	9.85336119260591	10.3149374332395	31.89	20.44	49.49	0.304222284933566	0.311347862482778	0.318473440031989	0.296459610065859	0.303403368121567	0.310347126177274	0.295444800081444	0.30290064168553	0.309579326433679	0.198455378237611	39.4903375810339	-0.0455521468880008	34.572422472509	0.512827944974024	0.520193940432711	0.505861343903541	0.474143414136269	0.481321050431289	0.467354959099622	0.471840039784077	0.488950305021653	0.465052727192178	0.000798810903910608	0.000779308891929917	0.000780203093375961
224	7.05265052202183	0.36	0.198472416360085	0.192872954752136	0.204071877968033	0.457301941154056	9.96992829439517	9.73862233916396	10.2012342496264	32.38	20.79	49.76	0.296182103579852	0.303216844429738	0.310251585279623	0.288557604785746	0.295411253083183	0.302264901380621	0.288054245496886	0.294879910328203	0.302073011414726	0.198472416360085	39.9326722070387	-0.0757621743523381	34.675890105086	0.512827944974024	0.520193940432711	0.505861343903541	0.474143414136269	0.481321050431289	0.467354959099622	0.471840039784077	0.488950305021653	0.465052727192178	0.000798810903910608	0.000779308891929917	0.000780203093375961
224	7.05265052202183	0.36	0.198475639215512	0.192866909787982	0.204084368643041	0.451205439214252	9.72257679777513	9.49421876863319	9.95093482691707	32.42	20.85	50.51	0.28840948841199	0.295346406968911	0.302283325525832	0.28098002724014	0.287738249987312	0.294496472734484	0.28015141065168	0.287330205982384	0.293640865590741	0.198475639215512	40.0324159512181	0.0586859197898924	34.8345827054367	0.512827944974024	0.520193940432711	0.505861343903541	0.474143414136269	0.481321050431289	0.467354959099622	0.471840039784077	0.488950305021653	0.465052727192178	0.000798810903910608	0.000779308891929917	0.000780203093375961
224	7.05265052202183	0.36	0.198477633383753	0.192839380608317	0.204115886159189	0.448370765295359	9.84196857917197	9.60947865528523	10.0744585030587	31.98	20.64	49.39	0.295870869921661	0.30302911424437	0.31018735856708	0.288308905716396	0.295284197295717	0.302259488875039	0.287970404454215	0.294870708486681	0.302130894122478	0.198477633383753	39.4771589778892	0.0969793421220516	34.7403013322448	0.512827944974024	0.520193940432711	0.505861343903541	0.474143414136269	0.481321050431289	0.467354959099622	0.471840039784077	0.488950305021653	0.465052727192178	0.000798810903910608	0.000779308891929917	0.000780203093375961
224	7.05265052202183	0.36	0.198492728007293	0.192897088221751	0.204088367792835	0.461868888446501	9.93191540130824	9.70360017498739	10.1602306276291	32.08	20.55	49.99	0.297874215978148	0.304882874394588	0.311891532811029	0.290247601295597	0.297076813709944	0.303906026124292	0.289755787327241	0.296193747698307	0.303160352986729	0.198492728007293	39.6105608726479	0.0591120474442772	34.7080154957627	0.512827944974024	0.520193940432711	0.505861343903541	0.474143414136269	0.481321050431289	0.467354959099622	0.471840039784077	0.488950305021653	0.465052727192178	0.000798810903910608	0.000779308891929917	0.000780203093375961
224	7.05265052202183	0.36	0.198512191158855	0.192925247027984	0.204099135289726	0.46169760373189	9.97333878087674	9.74399229725249	10.202685264501	31.93	20.57	49.18	0.30046369279348	0.307535772624493	0.314607852455505	0.292791157634409	0.299682647322744	0.306574137011078	0.292362711518626	0.299539189428676	0.306172891911431	0.198512191158855	39.5252853740381	-0.0154282149828884	34.6240308484805	0.512827944974024	0.520193940432711	0.505861343903541	0.474143414136269	0.481321050431289	0.467354959099622	0.471840039784077	0.488950305021653	0.465052727192178	0.000798810903910608	0.000779308891929917	0.000780203093375961
224	7.05265052202183	0.36	0.198535913583596	0.192895530724257	0.204176296442934	0.453922557614018	9.88471566708389	9.65381904205968	10.1156122921081	32.12	20.63	50.25	0.295971053109011	0.303049983941461	0.310128914773911	0.28838753588976	0.295285086843003	0.302182637796245	0.287637484894589	0.294626604839352	0.301449298595076	0.198535913583596	39.8427929579243	-0.103294483085942	34.6191309189144	0.512827944974024	0.520193940432711	0.505861343903541	0.474143414136269	0.481321050431289	0.467354959099622	0.471840039784077	0.488950305021653	0.465052727192178	0.000798810903910608	0.000779308891929917	0.000780203093375961
224	7.05265052202183	0.36	0.19855790282804	0.192974988847687	0.204140816808392	0.445840489613762	9.73200928008672	9.50093727960259	9.96308128057086	32.21	20.9	50.25	0.290479722125644	0.297544470425347	0.304609218725049	0.28302486670583	0.28990830569841	0.29679174469099	0.282680812900757	0.28957205123405	0.296199103517364	0.19855790282804	39.930261719293	0.0113784513644316	34.7586815068021	0.512827944974024	0.520193940432711	0.505861343903541	0.474143414136269	0.481321050431289	0.467354959099622	0.471840039784077	0.488950305021653	0.465052727192178	0.000798810903910608	0.000779308891929917	0.000780203093375961
224	7.05265052202183	0.36	0.198564542645265	0.192920351098209	0.20420873419232	0.453524015625526	10.0996715795324	9.86356406179838	10.3357790972664	32.18	21.09	49.31	0.301864432599489	0.309090265110609	0.316316097621728	0.294121863753873	0.301162359737589	0.308202855721306	0.29418909595514	0.301129176955217	0.308688861964812	0.198564542645265	39.741790212114	-0.0295938357080649	34.7166440295274	0.512827944974024	0.520193940432711	0.505861343903541	0.474143414136269	0.481321050431289	0.467354959099622	0.471840039784077	0.488950305021653	0.465052727192178	0.000798810903910608	0.000779308891929917	0.000780203093375961
224	7.05265052202183	0.36	0.198568935421796	0.192941701312422	0.204196169531171	0.450648931428968	9.80754108089543	9.57692843543054	10.0381537263603	31.61	20.44	49.39	0.298256421824115	0.305438442962467	0.31262046410082	0.29068516134802	0.297684866369084	0.304684571390148	0.29001451094431	0.296826588001775	0.304198466766332	0.198568935421796	39.4870016645066	0.0348597916940496	34.6593011633915	0.512827944974024	0.520193940432711	0.505861343903541	0.474143414136269	0.481321050431289	0.467354959099622	0.471840039784077	0.488950305021653	0.465052727192178	0.000798810903910608	0.000779308891929917	0.000780203093375961
224	7.05265052202183	0.36	0.198607899957297	0.19296172673925	0.204254073175344	0.448673002710965	9.82660039191895	9.59461527477103	10.0585855090669	31.77	20.62	49.73	0.297380023741351	0.30457027969945	0.311760535657549	0.289809343334123	0.296816550245349	0.303823757156575	0.289911548650474	0.296209542081891	0.303296443536117	0.198607899957297	39.6150333274129	0.121289376465209	34.7927466083576	0.512827944974024	0.520193940432711	0.505861343903541	0.474143414136269	0.481321050431289	0.467354959099622	0.471840039784077	0.488950305021653	0.465052727192178	0.000798810903910608	0.000779308891929917	0.000780203093375961
224	7.05265052202183	0.36	0.198620096380562	0.192998914188938	0.204241278572186	0.452902601971334	9.91670273354004	9.68458176206514	10.1488237050149	32.23	20.87	49.48	0.295876561032139	0.30296815842589	0.310059755819641	0.288279942245004	0.295189463161307	0.30209898407761	0.288166263168344	0.295182707053555	0.301860777072724	0.198620096380562	39.8111011334816	0.103660466335658	34.8404456541939	0.512827944974024	0.520193940432711	0.505861343903541	0.474143414136269	0.481321050431289	0.467354959099622	0.471840039784077	0.488950305021653	0.465052727192178	0.000798810903910608	0.000779308891929917	0.000780203093375961
224	7.05265052202183	0.36	0.198641521298378	0.192993053174835	0.204289989421921	0.45623514341071	9.99846000628254	9.76599291490998	10.2309270976551	31.96	20.9	49.23	0.300916562353378	0.308079499968182	0.315242437582987	0.293229059531177	0.300209005878573	0.30718895222597	0.293066065540077	0.299939734063582	0.307145485054331	0.198641521298378	39.5438912005905	0.037901340109129	34.7202266419119	0.512827944974024	0.520193940432711	0.505861343903541	0.474143414136269	0.481321050431289	0.467354959099622	0.471840039784077	0.488950305021653	0.465052727192178	0.000798810903910608	0.000779308891929917	0.000780203093375961
224	7.05265052202183	0.36	0.198676958422946	0.19305490633902	0.204299010506872	0.45386942723681	9.94724030086102	9.7148582622466	10.1796223394754	31.86	20.57	49.45	0.300278964983573	0.307461719085821	0.314644473188069	0.292621949919341	0.299621546149154	0.306621142378966	0.292211755956904	0.299233800196014	0.306308959844583	0.198676958422946	39.4933495254815	-0.125034020632313	34.5068377236669	0.512827944974024	0.520193940432711	0.505861343903541	0.474143414136269	0.481321050431289	0.467354959099622	0.471840039784077	0.488950305021653	0.465052727192178	0.000798810903910608	0.000779308891929917	0.000780203093375961
224	7.05265052202183	0.36	0.19869502826554	0.193052513702612	0.204337542828469	0.451163324330678	9.96228616985065	9.72827809203916	10.1962942476621	32.06	21.01	48.84	0.298801030715341	0.305988515919224	0.313176001123107	0.291153232304168	0.298156754160297	0.305160276016426	0.291927193280955	0.298430466098396	0.305485231792828	0.19869502826554	39.414467715213	0.148430524477652	34.8235911762296	0.512827944974024	0.520193940432711	0.505861343903541	0.474143414136269	0.481321050431289	0.467354959099622	0.471840039784077	0.488950305021653	0.465052727192178	0.000798810903910608	0.000779308891929917	0.000780203093375961
224	7.05265052202183	0.36	0.198724097260749	0.193120620116947	0.20432757440455	0.451653547848219	9.77661728307731	9.54719764603574	10.0060369201189	31.94	20.14	48.94	0.294363303972508	0.301436868892762	0.308510433813016	0.286846061941134	0.293738987159318	0.300631912377501	0.921958083790058	0.292480804436199	0.299909846187985	0.198724097260749	39.3486778099302	0.0445098575683953	34.5885981327265	0.512827944974024	0.520193940432711	0.505861343903541	0.474143414136269	0.481321050431289	0.467354959099622	0.471840039784077	0.488950305021653	0.465052727192178	0.000798810903910608	0.000779308891929917	0.000780203093375961
224	7.05265052202183	0.36	0.198738108438374	0.19309023414757	0.204385982729178	0.444477450982376	9.69568551468016	9.46483987938317	9.92653114997714	32.53	20.69	49.67	0.286599001954263	0.293589096823773	0.300579191693284	0.279202569855308	0.286012267159876	0.292821964464443	0.278630652542313	0.285379659392202	0.292437899478948	0.198738108438374	39.7258243912722	-0.0677400256986956	34.6528327204356	0.512827944974024	0.520193940432711	0.505861343903541	0.474143414136269	0.481321050431289	0.467354959099622	0.471840039784077	0.488950305021653	0.465052727192178	0.000798810903910608	0.000779308891929917	0.000780203093375961
224	7.05265052202183	0.36	0.198741014755067	0.1930950939529	0.204386935557234	0.456331277426981	10.0118586954919	9.77912517700957	10.2445922139742	32.52	21.08	49.49	0.296195513390525	0.303244673999709	0.310293834608893	0.288552602108018	0.295419868979057	0.302287135850097	0.288462137434297	0.295665016755993	0.302278373561699	0.198741014755067	39.7110526021349	-0.00536411089554643	34.733124690567	0.512827944974024	0.520193940432711	0.505861343903541	0.474143414136269	0.481321050431289	0.467354959099622	0.471840039784077	0.488950305021653	0.465052727192178	0.000798810903910608	0.000779308891929917	0.000780203093375961
224	7.05265052202183	0.36	0.198781738054138	0.193178978496264	0.204384497612012	0.456235856905386	9.87970554716834	9.64999986168794	10.1094112326487	32.09	20.34	50.67	0.296158943471213	0.303208621615904	0.310258299760594	0.288575195401444	0.295444352294959	0.302313509188473	0.929861287221454	0.294170559654822	0.300699257768546	0.198781738054138	39.704053904669	-0.0851805093257177	34.5759954173901	0.512827944974024	0.520193940432711	0.505861343903541	0.474143414136269	0.481321050431289	0.467354959099622	0.471840039784077	0.488950305021653	0.465052727192178	0.000798810903910608	0.000779308891929917	0.000780203093375961
224	7.05265052202183	0.36	0.198786695592278	0.193084423333239	0.204488967851316	0.438778987731233	9.72874548579494	9.49442079088371	9.96307018070618	32.33	21.05	49.33	0.289188604984244	0.296325852545444	0.303463100106644	0.281750600824612	0.28870427657097	0.295657952317328	0.282166810925343	0.288960253542854	0.295626104527937	0.198786695592278	39.5379051238929	0.0696005957357522	34.7749159251189	0.512827944974024	0.520193940432711	0.505861343903541	0.474143414136269	0.481321050431289	0.467354959099622	0.471840039784077	0.488950305021653	0.465052727192178	0.000798810903910608	0.000779308891929917	0.000780203093375961
224	7.05265052202183	0.36	0.198801681337208	0.1931239465271	0.204479416147317	0.445118619628625	9.75482487226179	9.52287248856291	9.98677725596067	31.85	20.85	49.76	0.294391667525324	0.301562282180261	0.308732896835198	0.28688548577455	0.293873269382274	0.300861052989997	0.287344770793806	0.293731115854787	0.300407504772546	0.198801681337208	39.4673448338153	0.0470421919152285	34.7082693247124	0.512827944974024	0.520193940432711	0.505861343903541	0.474143414136269	0.481321050431289	0.467354959099622	0.471840039784077	0.488950305021653	0.465052727192178	0.000798810903910608	0.000779308891929917	0.000780203093375961
224	7.05265052202183	0.36	0.198807227549936	0.19319989320265	0.204414561897223	0.457520976173379	9.84071839446167	9.61251087950948	10.0689259094139	32.04	20.62	50.21	0.295427324615077	0.302440969275089	0.309454613935101	0.287868615917412	0.29470281171648	0.301537007515548	0.287220544733392	0.293832651021988	0.30071492272453	0.198807227549936	39.7344366462151	-0.0141101789542929	34.6701468025591	0.512827944974024	0.520193940432711	0.505861343903541	0.474143414136269	0.481321050431289	0.467354959099622	0.471840039784077	0.488950305021653	0.465052727192178	0.000798810903910608	0.000779308891929917	0.000780203093375961
224	7.05265052202183	0.36	0.198810255416536	0.193181665796153	0.204438845036919	0.45271904513164	9.84508579719866	9.61455579297465	10.0756158014227	32.6	20.72	49.93	0.290535167970194	0.297501384084757	0.304467600199321	0.283028317067123	0.289814540012199	0.296600762957275	0.282535621388114	0.289114506757239	0.295633422907529	0.198810255416536	39.786255407187	-0.0656865348677669	34.6648242451687	0.512827944974024	0.520193940432711	0.505861343903541	0.474143414136269	0.481321050431289	0.467354959099622	0.471840039784077	0.488950305021653	0.465052727192178	0.000798810903910608	0.000779308891929917	0.000780203093375961
224	7.05265052202183	0.36	0.198824198261801	0.193147550944751	0.204500845578851	0.451900390965341	9.83758477798738	9.60684947715934	10.0683200788154	31.76	20.72	49.36	0.297799444116033	0.304951928860163	0.312104413604292	0.290218696903076	0.297189108846665	0.304159520790253	0.290145628968974	0.29702628274487	0.30405917514149	0.198824198261801	39.2612358323228	0.0739358687424361	34.6783267571016	0.512827944974024	0.520193940432711	0.505861343903541	0.474143414136269	0.481321050431289	0.467354959099622	0.471840039784077	0.488950305021653	0.465052727192178	0.000798810903910608	0.000779308891929917	0.000780203093375961
224	7.05265052202183	0.36	0.198833700962572	0.193153909220885	0.204513492704258	0.455637627587775	9.98943117306748	9.75689410898914	10.2219682371458	31.86	20.62	48.89	0.30153644965615	0.308722998975266	0.315909548294382	0.293846736282862	0.300850015869679	0.307853295456496	0.293825604353597	0.300575301064589	0.307449729237997	0.198833700962572	39.206779903517	-0.00802668871860096	34.5831087587364	0.512827944974024	0.520193940432711	0.505861343903541	0.474143414136269	0.481321050431289	0.467354959099622	0.471840039784077	0.488950305021653	0.465052727192178	0.000798810903910608	0.000779308891929917	0.000780203093375961
224	7.05265052202183	0.36	0.198895818776368	0.193272692448604	0.204518945104131	0.448315006995282	9.90722185877888	9.67316412097156	10.1412795965862	32.13	21.01	49.56	0.296428837642228	0.303601409335597	0.310773981028966	0.288831560467336	0.295820303840745	0.302809047214155	0.288482179439681	0.296453239404919	0.302612241761424	0.198895818776368	39.8639076808843	-0.028689038666726	34.6949313357799	0.512827944974024	0.520193940432711	0.505861343903541	0.474143414136269	0.481321050431289	0.467354959099622	0.471840039784077	0.488950305021653	0.465052727192178	0.000798810903910608	0.000779308891929917	0.000780203093375961
224	7.05265052202183	0.36	0.198897502040946	0.193290396362186	0.204504607719707	0.461882881463694	9.97600739952804	9.74668504022017	10.2053297588359	31.92	20.41	48.91	0.300674957087126	0.307749310086067	0.314823663085008	0.292998964466522	0.299892714857446	0.306786465248369	0.292439608449593	0.299694625812645	0.306259273143039	0.198897502040946	39.3253658037552	0.0617523208984641	34.6485119636107	0.512827944974024	0.520193940432711	0.505861343903541	0.474143414136269	0.481321050431289	0.467354959099622	0.471840039784077	0.488950305021653	0.465052727192178	0.000798810903910608	0.000779308891929917	0.000780203093375961
224	7.05265052202183	0.36	0.198974903583095	0.193376909389797	0.204572897776392	0.471157129885878	10.0706074375507	9.84338392039716	10.2978309547042	31.69	20.46	50.01	0.30581981215104	0.312879320740174	0.319938829329309	0.29804537077354	0.30492541507194	0.311805459370341	0.296882390601767	0.304061499567165	0.311059782454917	0.198974903583095	39.752731938849	-0.100369229200067	34.527420525678	0.512827944974024	0.520193940432711	0.505861343903541	0.474143414136269	0.481321050431289	0.467354959099622	0.471840039784077	0.488950305021653	0.465052727192178	0.000798810903910608	0.000779308891929917	0.000780203093375961
224	7.05265052202183	0.36	0.198994392417009	0.193352544579351	0.204636240254667	0.455921439648325	9.93303607640282	9.70194404014557	10.1641281126601	32.14	20.65	49.04	0.297232444739573	0.304312268186541	0.311392091633508	0.289613396433358	0.29651174064481	0.303410084856261	0.289391674680335	0.296311032253082	0.303071150598436	0.198994392417009	39.4894051496104	0.00905026741279961	34.6525321477752	0.512827944974024	0.520193940432711	0.505861343903541	0.474143414136269	0.481321050431289	0.467354959099622	0.471840039784077	0.488950305021653	0.465052727192178	0.000798810903910608	0.000779308891929917	0.000780203093375961
224	7.05265052202183	0.36	0.199003208273415	0.193394284010064	0.204612132536766	0.457388865809614	9.96320599106767	9.73209647203557	10.1943155100998	32.14	20.45	49.64	0.298180865470564	0.305261810116097	0.312342754761631	0.290537875976045	0.297437321431643	0.304336766887241	0.289946102118972	0.296943353757319	0.3036051831051	0.199003208273415	39.6037818507553	-0.133375922543101	34.5043194273859	0.512827944974024	0.520193940432711	0.505861343903541	0.474143414136269	0.481321050431289	0.467354959099622	0.471840039784077	0.488950305021653	0.465052727192178	0.000798810903910608	0.000779308891929917	0.000780203093375961
224	7.05265052202183	0.36	0.19900975958251	0.193376759056349	0.20464276010867	0.453660175934772	9.8700632819725	9.63938686032317	10.1007397036218	32.34	20.85	50.4	0.293563402517563	0.300588554241547	0.307613705965531	0.286012270670946	0.29285671919264	0.299701167714333	0.285331974991243	0.292153980314616	0.298466384947289	0.19900975958251	39.850779678709	-0.0054752080382148	34.7113105096782	0.512827944974024	0.520193940432711	0.505861343903541	0.474143414136269	0.481321050431289	0.467354959099622	0.471840039784077	0.488950305021653	0.465052727192178	0.000798810903910608	0.000779308891929917	0.000780203093375961
224	7.05265052202183	0.36	0.199027204240333	0.193335890385294	0.204718518095372	0.446314046986995	9.86283698402294	9.62888297165998	10.0967909963859	32.26	20.93	49.81	0.293923510216182	0.301065001575593	0.308206492935003	0.286373278719033	0.293331321286073	0.300289363853112	0.286012366020676	0.293490074895354	0.300206418171458	0.199027204240333	39.8247831663632	-0.0581825725395791	34.6792686240229	0.512827944974024	0.520193940432711	0.505861343903541	0.474143414136269	0.481321050431289	0.467354959099622	0.471840039784077	0.488950305021653	0.465052727192178	0.000798810903910608	0.000779308891929917	0.000780203093375961
224	7.05265052202183	0.36	0.199032153021163	0.193400937079186	0.20466336896314	0.457258800051718	9.91542430426313	9.68536286607781	10.1454857424484	31.6	20.63	49.53	0.301746158959473	0.308913691684577	0.31608122440968	0.294088031758631	0.301073657023788	0.308059282288944	0.293727306525423	0.300829124923987	0.307452250644536	0.199032153021163	39.3727109110862	-0.0147777727064373	34.5931683846365	0.512827944974024	0.520193940432711	0.505861343903541	0.474143414136269	0.481321050431289	0.467354959099622	0.471840039784077	0.488950305021653	0.465052727192178	0.000798810903910608	0.000779308891929917	0.000780203093375961
224	7.05265052202183	0.36	0.199033333855508	0.193404224833745	0.204662442877271	0.452636010812413	9.99392358016924	9.75986921146123	10.2279779488773	32.12	20.67	49.76	0.299268122348321	0.306444961497807	0.313621800647292	0.291600812718379	0.298593779801933	0.305586746885488	0.291263291813738	0.298030668471311	0.305366122303569	0.199033333855508	39.7766448390088	-0.0629699669787738	34.6475747384038	0.512827944974024	0.520193940432711	0.505861343903541	0.474143414136269	0.481321050431289	0.467354959099622	0.471840039784077	0.488950305021653	0.465052727192178	0.000798810903910608	0.000779308891929917	0.000780203093375961
224	7.05265052202183	0.36	0.199036004164477	0.193344225296143	0.204727783032811	0.447009526453777	9.92604114198499	9.69091892161943	10.1611633623505	32.38	20.83	49.11	0.294738466200442	0.301889445706171	0.309040425211901	0.287151237209132	0.294118134468246	0.30108503172736	0.28730012938331	0.294009853084493	0.300960330959466	0.199036004164477	39.745880662258	0.051598534335151	34.7834716524497	0.512827944974024	0.520193940432711	0.505861343903541	0.474143414136269	0.481321050431289	0.467354959099622	0.471840039784077	0.488950305021653	0.465052727192178	0.000798810903910608	0.000779308891929917	0.000780203093375961
224	7.05265052202183	0.36	0.199100333550045	0.193501656158424	0.204699010941666	0.461630160646841	9.97998772658701	9.75045720262165	10.2095182505524	31.8	20.75	49.37	0.301897749223992	0.309004569665675	0.316111390107357	0.294207317658013	0.301133101585184	0.308058885512355	0.293938730164727	0.300627246915666	0.30794126179976	0.199100333550045	39.557820315624	0.151056223223561	34.7898992795573	0.512827944974024	0.520193940432711	0.505861343903541	0.474143414136269	0.481321050431289	0.467354959099622	0.471840039784077	0.488950305021653	0.465052727192178	0.000798810903910608	0.000779308891929917	0.000780203093375961
224	7.05265052202183	0.36	0.199113560371377	0.193505011167388	0.204722109575366	0.464194329142649	10.0195158148918	9.79026143553442	10.2487701942491	32.25	20.46	49.89	0.299007189677712	0.306008913599419	0.313010637521126	0.291328726266712	0.298150646883339	0.304972567499966	0.290214536989303	0.297216002573096	0.304146563556588	0.199113560371377	39.5514716172789	-0.0362526304167691	34.6148259649864	0.512827944974024	0.520193940432711	0.505861343903541	0.474143414136269	0.481321050431289	0.467354959099622	0.471840039784077	0.488950305021653	0.465052727192178	0.000798810903910608	0.000779308891929917	0.000780203093375961
224	7.05265052202183	0.36	0.199122586120884	0.193450814442507	0.204794357799261	0.450103833549382	9.82887294726743	9.59750410194993	10.0602417925849	32.2	20.8	49.92	0.293565211578355	0.300642243617807	0.307719275657259	0.286033163438568	0.292928618969954	0.29982407450134	0.285744799167162	0.292133777962039	0.299208645432561	0.199122586120884	39.6798914932476	0.0545128759145595	34.7447350013566	0.512827944974024	0.520193940432711	0.505861343903541	0.474143414136269	0.481321050431289	0.467354959099622	0.471840039784077	0.488950305021653	0.465052727192178	0.000798810903910608	0.000779308891929917	0.000780203093375961
224	7.05265052202183	0.36	0.199123932686882	0.193482175999353	0.204765689374411	0.459909004331132	10.0429831214371	9.81120234527695	10.2747638975973	31.72	20.64	48.86	0.304560695150631	0.311755665942756	0.318950636734882	0.296814320296376	0.303826289993125	0.310838259689874	0.296965178783786	0.304130023770084	0.310826659648365	0.199123932686882	39.3938609345167	0.000700452930720537	34.6242200118503	0.512827944974024	0.520193940432711	0.505861343903541	0.474143414136269	0.481321050431289	0.467354959099622	0.471840039784077	0.488950305021653	0.465052727192178	0.000798810903910608	0.000779308891929917	0.000780203093375961
224	7.05265052202183	0.36	0.199149610078157	0.193540913855626	0.204758306300687	0.459179702045782	9.9735195253585	9.74300369215049	10.2040353585665	31.97	20.66	49.64	0.300093389778367	0.307193487445445	0.314293585112524	0.292425184674073	0.299343855468631	0.306262526263188	0.292062577625992	0.298860001442474	0.30549529429663	0.199149610078157	39.665541533416	-0.0528436502303032	34.6339232586498	0.512827944974024	0.520193940432711	0.505861343903541	0.474143414136269	0.481321050431289	0.467354959099622	0.471840039784077	0.488950305021653	0.465052727192178	0.000798810903910608	0.000779308891929917	0.000780203093375961
224	7.05265052202183	0.36	0.199195445640753	0.193558827189856	0.20483206409165	0.459883010162175	10.0349430564648	9.80333571745043	10.2665503954792	32.04	20.69	49.3	0.301291768258102	0.308409894855459	0.315528021452816	0.293583009336503	0.300519013726441	0.307455018116378	0.29325989800618	0.30024801207484	0.307053576930658	0.199195445640753	39.3447581737599	0.0822433299747699	34.6979856006213	0.512827944974024	0.520193940432711	0.505861343903541	0.474143414136269	0.481321050431289	0.467354959099622	0.471840039784077	0.488950305021653	0.465052727192178	0.000798810903910608	0.000779308891929917	0.000780203093375961
224	7.05265052202183	0.36	0.199230953020168	0.193568872800902	0.204893033239434	0.451992257828966	9.88010766365944	9.64841798129628	10.1117973460226	31.85	20.68	49.76	0.298243091583177	0.305404871606582	0.312566651629988	0.290638259275713	0.297617422710041	0.304596586144369	0.290429994262527	0.297247100004298	0.304106755278161	0.199230953020168	39.5183485347762	0.0611793774216913	34.7273558310992	0.512827944974024	0.520193940432711	0.505861343903541	0.474143414136269	0.481321050431289	0.467354959099622	0.471840039784077	0.488950305021653	0.465052727192178	0.000798810903910608	0.000779308891929917	0.000780203093375961
224	7.05265052202183	0.36	0.199277517854724	0.193649626887914	0.204905408821534	0.448180814270835	9.7006244305132	9.47138536680327	9.92986349422312	31.9	20.58	50.07	0.292325758158612	0.299401014892801	0.30647627162699	0.28486508310633	0.291759766661687	0.298654450217044	0.284078538587139	0.290741748889919	0.297624092864205	0.199277517854724	39.5742141650934	0.19553951889484	34.8440801846526	0.512827944974024	0.520193940432711	0.505861343903541	0.474143414136269	0.481321050431289	0.467354959099622	0.471840039784077	0.488950305021653	0.465052727192178	0.000798810903910608	0.000779308891929917	0.000780203093375961
224	7.05265052202183	0.36	0.199278473462979	0.193648875895047	0.20490807103091	0.468292419740169	10.1505791892391	9.92023044260644	10.3809279358718	32.09	20.45	48.74	0.30443214800457	0.311501093038988	0.318570038073407	0.296636244494411	0.3035241678668	0.310412091239189	0.29671844184052	0.303554905839666	0.309928903862519	0.199278473462979	39.3593502969602	-0.0714859801433815	34.5004033626482	0.512827944974024	0.520193940432711	0.505861343903541	0.474143414136269	0.481321050431289	0.467354959099622	0.471840039784077	0.488950305021653	0.465052727192178	0.000798810903910608	0.000779308891929917	0.000780203093375961
224	7.05265052202183	0.36	0.199302235102967	0.193671179978334	0.204933290227599	0.459711662252273	10.006913087399	9.77587300451682	10.2379531702811	31.78	20.47	49.76	0.302870259983646	0.310028205871121	0.317186151758596	0.295157870986537	0.302133544560094	0.30910921813365	0.29422864548629	0.301414725640886	0.308606914985477	0.199302235102967	39.4670379122985	0.0388126930404328	34.6736613361424	0.512827944974024	0.520193940432711	0.505861343903541	0.474143414136269	0.481321050431289	0.467354959099622	0.471840039784077	0.488950305021653	0.465052727192178	0.000798810903910608	0.000779308891929917	0.000780203093375961
224	7.05265052202183	0.36	0.199369667028389	0.193688102743414	0.205051231313364	0.443444321896151	9.81366992993119	9.5795257459499	10.0478141139125	32.13	20.76	50.05	0.293564612122374	0.300739961755965	0.307915311389556	0.286040822276602	0.293032274326889	0.300023726377175	0.285612092654142	0.292752824053133	0.299479172229818	0.199369667028389	39.6844011577881	-0.108350214261956	34.6047158756622	0.512827944974024	0.520193940432711	0.505861343903541	0.474143414136269	0.481321050431289	0.467354959099622	0.471840039784077	0.488950305021653	0.465052727192178	0.000798810903910608	0.000779308891929917	0.000780203093375961
224	7.05265052202183	0.36	0.199378358746728	0.193768825875336	0.20498789161812	0.460022485737137	9.97774596358211	9.74752338290818	10.207968544256	32.26	20.64	49.65	0.297595698128255	0.304624483485229	0.311653268842203	0.289951893813833	0.296800143429952	0.303648393046072	0.289415506363325	0.296196782572637	0.302960598283152	0.199378358746728	39.8323369575132	0.0822287628291505	34.8058346653835	0.512827944974024	0.520193940432711	0.505861343903541	0.474143414136269	0.481321050431289	0.467354959099622	0.471840039784077	0.488950305021653	0.465052727192178	0.000798810903910608	0.000779308891929917	0.000780203093375961
224	7.05265052202183	0.36	0.199398110778621	0.193745097643272	0.20505112391397	0.451577158507181	9.95776673029459	9.72406017174933	10.1914732888399	32.11	20.59	49.92	0.298174195183449	0.305340467684084	0.312506740184719	0.29053497360091	0.297517646231277	0.304500318861643	0.289856007337823	0.296387553890847	0.304234401556699	0.199398110778621	39.6946635064297	0.0319849608537163	34.7315121593585	0.512827944974024	0.520193940432711	0.505861343903541	0.474143414136269	0.481321050431289	0.467354959099622	0.471840039784077	0.488950305021653	0.465052727192178	0.000798810903910608	0.000779308891929917	0.000780203093375961
224	7.05265052202183	0.36	0.199402934159816	0.193793773938705	0.205012094380927	0.445298643926586	9.80850190802158	9.57535815872809	10.0416456573151	31.97	20.57	49.61	0.294962021407069	0.302143846925246	0.309325672443422	0.287425423533845	0.294423745661761	0.301422067789678	0.286698730816795	0.293868691119904	0.300770344460156	0.199402934159816	39.5109175436993	0.0318397678592911	34.6945650979201	0.512827944974024	0.520193940432711	0.505861343903541	0.474143414136269	0.481321050431289	0.467354959099622	0.471840039784077	0.488950305021653	0.465052727192178	0.000798810903910608	0.000779308891929917	0.000780203093375961
224	7.05265052202183	0.36	0.19942018024785	0.193695762501528	0.205144597994172	0.446296709685196	9.79774894403267	9.56533071670789	10.0301671713574	31.39	20.5	48.81	0.299931752319293	0.30721948844228	0.314507224565266	0.292349245396251	0.299452741907464	0.306556238418677	0.292279094786966	0.298815374928932	0.30593374756554	0.19942018024785	38.9646963402062	-0.00921493638827145	34.5138730930598	0.512827944974024	0.520193940432711	0.505861343903541	0.474143414136269	0.481321050431289	0.467354959099622	0.471840039784077	0.488950305021653	0.465052727192178	0.000798810903910608	0.000779308891929917	0.000780203093375961
224	7.05265052202183	0.36	0.1994445992799	0.193763769653027	0.205125428906772	0.454207727932283	9.89352369533171	9.66255421475635	10.1244931759071	31.44	20.52	49.11	0.302589970798591	0.309822949453027	0.317055928107463	0.294934273713603	0.301984253924785	0.309034234135966	0.294521712143734	0.301167076627348	0.3087933493543	0.1994445992799	39.2210930248605	0.0937455493416814	34.6498297908701	0.512827944974024	0.520193940432711	0.505861343903541	0.474143414136269	0.481321050431289	0.467354959099622	0.471840039784077	0.488950305021653	0.465052727192178	0.000798810903910608	0.000779308891929917	0.000780203093375961
224	7.05265052202183	0.36	0.199475089499105	0.193861735536187	0.205088443462022	0.467442865448021	10.0424959630105	9.81421080877311	10.2707811172478	32.13	20.43	49.06	0.300778743152645	0.307775059322105	0.314771375491566	0.293070395043906	0.299887409844035	0.306704424644165	0.292576941487314	0.299379017294978	0.306337081685045	0.199475089499105	39.3955767685973	-0.00508959157012207	34.6065384557253	0.512827944974024	0.520193940432711	0.505861343903541	0.474143414136269	0.481321050431289	0.467354959099622	0.471840039784077	0.488950305021653	0.465052727192178	0.000798810903910608	0.000779308891929917	0.000780203093375961
224	7.05265052202183	0.36	0.199480061471472	0.193810028919935	0.20515009402301	0.460074167692928	9.99177980681104	9.76125739681754	10.2223022168045	31.87	20.44	48.7	0.301576776909784	0.308698831229751	0.315820885549718	0.293884604920466	0.300825000469131	0.307765396017797	0.29357969862534	0.300586124792743	0.307079330196647	0.199480061471472	39.2571090430635	0.281220925856207	34.867518836491	0.512827944974024	0.520193940432711	0.505861343903541	0.474143414136269	0.481321050431289	0.467354959099622	0.471840039784077	0.488950305021653	0.465052727192178	0.000798810903910608	0.000779308891929917	0.000780203093375961
224	7.05265052202183	0.36	0.199507862145017	0.193895074771995	0.205120649518039	0.464901771393063	9.92093393175985	9.69425775368934	10.1476101098304	31.87	20.41	49.01	0.299492360228042	0.306495246400733	0.313498132573424	0.291853135896903	0.298677397752106	0.305501659607308	0.291336537123316	0.298264807162503	0.305155876817706	0.199507862145017	39.1900062234898	0.0694851257475736	34.6407442332849	0.512827944974024	0.520193940432711	0.505861343903541	0.474143414136269	0.481321050431289	0.467354959099622	0.471840039784077	0.488950305021653	0.465052727192178	0.000798810903910608	0.000779308891929917	0.000780203093375961
224	7.05265052202183	0.36	0.199507972990059	0.1939018362381	0.205114109742018	0.461703132944373	9.92372454683164	9.69552152854344	10.1519275651198	31.85	20.32	49	0.299714760196764	0.306769131918911	0.313823503641058	0.29207263903749	0.298947138525892	0.305821638014293	0.2916943669787	0.298496264896317	0.305289158773097	0.199507972990059	39.2791734232581	-2.14136807594625e-05	34.5538038632653	0.512827944974024	0.520193940432711	0.505861343903541	0.474143414136269	0.481321050431289	0.467354959099622	0.471840039784077	0.488950305021653	0.465052727192178	0.000798810903910608	0.000779308891929917	0.000780203093375961
224	7.05265052202183	0.36	0.199516153873858	0.1938413366539	0.205190971093816	0.453709589176718	9.91236347370837	9.68072153231495	10.1440054151018	31.76	20.64	49.64	0.300108080438075	0.307289117321376	0.314470154204678	0.292468848816401	0.299467092874014	0.306465336931627	0.291735132104532	0.299066425070621	0.305778226443354	0.199516153873858	39.4954153016144	0.0603071589904162	34.7136507035764	0.512827944974024	0.520193940432711	0.505861343903541	0.474143414136269	0.481321050431289	0.467354959099622	0.471840039784077	0.488950305021653	0.465052727192178	0.000798810903910608	0.000779308891929917	0.000780203093375961
224	7.05265052202183	0.36	0.199524395571781	0.193889754672674	0.205159036470889	0.455197980405257	9.94802722729198	9.71624863317467	10.1798058214093	31.56	20.34	49.01	0.30312418557431	0.31035513449584	0.317586083417369	0.295437438990444	0.302485022563493	0.309532606136542	0.294658718267051	0.301729354350551	0.309296190260896	0.199524395571781	39.1907984308249	0.104176838593721	34.6508997760366	0.512827944974024	0.520193940432711	0.505861343903541	0.474143414136269	0.481321050431289	0.467354959099622	0.471840039784077	0.488950305021653	0.465052727192178	0.000798810903910608	0.000779308891929917	0.000780203093375961
224	7.05265052202183	0.36	0.199540565081477	0.193905341897507	0.205175788265446	0.456864623065364	9.83623962075441	9.6078341254761	10.0646451160327	31.97	20.47	49.79	0.295890841618868	0.302925007003663	0.309959172388458	0.288329431841291	0.29518384104767	0.302038250254048	0.287364477350224	0.294373333187502	0.301172120200128	0.199540565081477	39.580106066665	-0.0690282459610955	34.5717674100897	0.512827944974024	0.520193940432711	0.505861343903541	0.474143414136269	0.481321050431289	0.467354959099622	0.471840039784077	0.488950305021653	0.465052727192178	0.000798810903910608	0.000779308891929917	0.000780203093375961
224	7.05265052202183	0.36	0.199551252502649	0.193924657994337	0.20517784701096	0.458866047113259	9.90796575898422	9.67882038455773	10.1371111334107	31.76	20.61	49.84	0.300059988868103	0.307163887459846	0.314267786051589	0.292422146090354	0.299345219305287	0.306268292520219	0.291544944491057	0.29874213453097	0.305762501530591	0.199551252502649	39.5199924984681	0.0260642535754375	34.6567599886636	0.512827944974024	0.520193940432711	0.505861343903541	0.474143414136269	0.481321050431289	0.467354959099622	0.471840039784077	0.488950305021653	0.465052727192178	0.000798810903910608	0.000779308891929917	0.000780203093375961
224	7.05265052202183	0.36	0.19956496410352	0.193896753076109	0.205233175130931	0.448961136565907	9.78968659165351	9.55870748528708	10.0206656980199	32.21	20.84	50.01	0.292214043574337	0.299275180109418	0.3063363166445	0.284714200625201	0.291594108994765	0.298474017364329	0.284228362086419	0.291779980203134	0.297966049610774	0.19956496410352	39.5708243282279	0.0526105538998554	34.7409835037605	0.512827944974024	0.520193940432711	0.505861343903541	0.474143414136269	0.481321050431289	0.467354959099622	0.471840039784077	0.488950305021653	0.465052727192178	0.000798810903910608	0.000779308891929917	0.000780203093375961
224	7.05265052202183	0.36	0.199613713823561	0.193986068850868	0.205241358796254	0.458401436006039	9.87401079985072	9.64543695526565	10.1025846444358	31.84	20.22	49.51	0.298289764300938	0.305358520080781	0.312427275860623	0.290685844478631	0.297574405499463	0.304462966520296	0.289657889441626	0.296541252620932	0.303569898738869	0.199613713823561	39.4927928781174	-0.0771356326911768	34.5276577466681	0.512827944974024	0.520193940432711	0.505861343903541	0.474143414136269	0.481321050431289	0.467354959099622	0.471840039784077	0.488950305021653	0.465052727192178	0.000798810903910608	0.000779308891929917	0.000780203093375961
224	7.05265052202183	0.36	0.199616009919575	0.193976258365029	0.205255761474122	0.455116981412625	9.94769153809799	9.71588291124761	10.1795001649484	31.89	20.76	48.57	0.300003972379782	0.307161686148286	0.314319399916791	0.292349332013739	0.299324415784693	0.306299499555647	0.292769405081811	0.299488698619933	0.306279372981916	0.199616009919575	39.4585103206897	0.0926764650339256	34.7138443198952	0.512827944974024	0.520193940432711	0.505861343903541	0.474143414136269	0.481321050431289	0.467354959099622	0.471840039784077	0.488950305021653	0.465052727192178	0.000798810903910608	0.000779308891929917	0.000780203093375961
224	7.05265052202183	0.36	0.199655551852233	0.194003933325461	0.205307170379006	0.459507678067157	10.1221261999902	9.88833008309951	10.3559223168809	32.43	20.78	50.04	0.300351233968576	0.307452630424303	0.314554026880031	0.292613701139843	0.299532154154719	0.306450607169596	0.292029820136287	0.298752024995545	0.306202697381912	0.199655551852233	39.928004679056	-0.0471086413729937	34.7430845053708	0.512827944974024	0.520193940432711	0.505861343903541	0.474143414136269	0.481321050431289	0.467354959099622	0.471840039784077	0.488950305021653	0.465052727192178	0.000798810903910608	0.000779308891929917	0.000780203093375961
224	7.05265052202183	0.36	0.199698566899319	0.19406112372982	0.205336010068818	0.458623696223048	9.945078576804	9.71496260504589	10.1751945485621	31.95	20.62	48.73	0.299451414046716	0.306544447333526	0.313637480620336	0.29180296002449	0.298714826229004	0.305626692433517	0.292037562954705	0.298904077608508	0.305476293316698	0.199698566899319	39.3409569032595	0.0913923429072431	34.7133224735001	0.512827944974024	0.520193940432711	0.505861343903541	0.474143414136269	0.481321050431289	0.467354959099622	0.471840039784077	0.488950305021653	0.465052727192178	0.000798810903910608	0.000779308891929917	0.000780203093375961
224	7.05265052202183	0.36	0.199721907505351	0.19409616568944	0.205347649321262	0.457142688282067	9.86761993226048	9.63861410244463	10.0966257620763	32.03	20.56	49.85	0.296335268965244	0.303375960028482	0.310416651091721	0.288754921253712	0.29561550926484	0.302476097275968	0.287819439787176	0.294853015190018	0.301769166671404	0.199721907505351	39.7372614000732	0.00354981450843071	34.6759265949202	0.512827944974024	0.520193940432711	0.505861343903541	0.474143414136269	0.481321050431289	0.467354959099622	0.471840039784077	0.488950305021653	0.465052727192178	0.000798810903910608	0.000779308891929917	0.000780203093375961
224	7.05265052202183	0.36	0.199850119055208	0.194201409816175	0.205498828294241	0.456137302776978	9.99672153588964	9.76424902645567	10.2291940453236	31.95	20.72	49.4	0.300925850961959	0.308090455995806	0.315255061029653	0.293239062046096	0.300220655861782	0.307202249677468	0.292753332131668	0.299797541018407	0.307087779820245	0.199850119055208	39.7187836034199	-0.000301426215460157	34.6827061212907	0.512827944974024	0.520193940432711	0.505861343903541	0.474143414136269	0.481321050431289	0.467354959099622	0.471840039784077	0.488950305021653	0.465052727192178	0.000798810903910608	0.000779308891929917	0.000780203093375961
224	7.05265052202183	0.36	0.199901001743502	0.194274323666791	0.205527679820212	0.457222478199493	9.91716911697896	9.68705035576628	10.1472878781916	32.31	20.62	50.53	0.295299399452945	0.302314324481027	0.30932924950911	0.287707858910657	0.294542444636152	0.301377030361647	0.286644570303064	0.293827062219126	0.300363408462821	0.199901001743502	39.8361380282594	0.00571542706186586	34.7333630597675	0.512827944974024	0.520193940432711	0.505861343903541	0.474143414136269	0.481321050431289	0.467354959099622	0.471840039784077	0.488950305021653	0.465052727192178	0.000798810903910608	0.000779308891929917	0.000780203093375961
224	7.05265052202183	0.36	0.199910862904232	0.194230922762083	0.205590803046382	0.455737967421386	9.84840819208779	9.61920027071068	10.0776161134649	31.82	20.54	49.4	0.297693143520953	0.304786625797481	0.311880108074008	0.290107687786969	0.297020422548885	0.303933157310801	0.289428674036182	0.296743467077833	0.303259695486087	0.199910862904232	39.4115245330534	-0.0781599015280428	34.5461268134978	0.512827944974024	0.520193940432711	0.505861343903541	0.474143414136269	0.481321050431289	0.467354959099622	0.471840039784077	0.488950305021653	0.465052727192178	0.000798810903910608	0.000779308891929917	0.000780203093375961
224	7.05265052202183	0.36	0.199944009492966	0.194223765875629	0.205664253110302	0.446533564713643	9.7771770227311	9.5453579117687	10.0089961336935	31.99	20.54	49.86	0.293856934939853	0.300993561354239	0.308130187768625	0.286345845159846	0.293300056816058	0.300254268472269	0.28570799318345	0.292644662055764	0.299426119449437	0.199944009492966	39.5067541981512	-0.0441068756728202	34.5988169878147	0.512827944974024	0.520193940432711	0.505861343903541	0.474143414136269	0.481321050431289	0.467354959099622	0.471840039784077	0.488950305021653	0.465052727192178	0.000798810903910608	0.000779308891929917	0.000780203093375961
224	7.05265052202183	0.36	0.199985040059295	0.194359538411712	0.205610541706878	0.451122357384371	9.90345244022474	9.67080708664548	10.136097793804	32.27	20.62	50.72	0.295111498715394	0.302210835756121	0.309310172796848	0.28752937954541	0.29444631766334	0.30136325578127	0.286635783295676	0.293383545862917	0.30042445240961	0.199985040059295	40.0503149701703	0.0871277017974968	34.8483396653412	0.512827944974024	0.520193940432711	0.505861343903541	0.474143414136269	0.481321050431289	0.467354959099622	0.471840039784077	0.488950305021653	0.465052727192178	0.000798810903910608	0.000779308891929917	0.000780203093375961
224	7.05265052202183	0.36	0.200025075922776	0.194404189659587	0.205645962185964	0.453453719382815	9.76981964297724	9.54139092536687	9.99824836058762	32.58	20.66	50.5	0.28849300386733	0.295399762790473	0.302306521713617	0.281041416211109	0.287769778019431	0.294498139827753	0.279887640173891	0.286659839398414	0.293053741167739	0.200025075922776	39.9568524836086	-0.0841073984012855	34.645370006738	0.512827944974024	0.520193940432711	0.505861343903541	0.474143414136269	0.481321050431289	0.467354959099622	0.471840039784077	0.488950305021653	0.465052727192178	0.000798810903910608	0.000779308891929917	0.000780203093375961
224	7.05265052202183	0.36	0.200028615221762	0.19438116410966	0.205676066333865	0.452365786592396	9.93101745730777	9.69830945167121	10.1637254629443	32.21	20.57	49.93	0.296533622413565	0.303648857106778	0.310764091799991	0.288923691733007	0.295856328438341	0.302788965143674	0.288276312774747	0.295276093188157	0.302400481893477	0.200028615221762	39.7773064747278	0.0568978616607263	34.7678573777973	0.512827944974024	0.520193940432711	0.505861343903541	0.474143414136269	0.481321050431289	0.467354959099622	0.471840039784077	0.488950305021653	0.465052727192178	0.000798810903910608	0.000779308891929917	0.000780203093375961
224	7.05265052202183	0.36	0.200070494415556	0.19436800774511	0.205772981086001	0.459695165928092	9.97721269804466	9.74685068934324	10.2075747067461	32.17	20.78	49.96	0.298383330638868	0.305435473489907	0.312487616340945	0.290731410135233	0.297602703619247	0.304473997103262	0.290182672932589	0.296970929098994	0.303970299499516	0.200070494415556	39.6377022592369	-0.0547930787124564	34.6348723390591	0.512827944974024	0.520193940432711	0.505861343903541	0.474143414136269	0.481321050431289	0.467354959099622	0.471840039784077	0.488950305021653	0.465052727192178	0.000798810903910608	0.000779308891929917	0.000780203093375961
224	7.05265052202183	0.36	0.200097122507372	0.194445584257187	0.205748660757557	0.455941785945535	9.93947003312656	9.70823779419707	10.1707022720561	32	20.6	49.6	0.298726855804779	0.305841976093386	0.312957096381992	0.291089113309267	0.298022316721191	0.304955520133116	0.290673364144904	0.297327032678478	0.304542843570212	0.200097122507372	39.494375525244	-0.0419666645698148	34.5837504259498	0.512827944974024	0.520193940432711	0.505861343903541	0.474143414136269	0.481321050431289	0.467354959099622	0.471840039784077	0.488950305021653	0.465052727192178	0.000798810903910608	0.000779308891929917	0.000780203093375961
224	7.05265052202183	0.36	0.200145108769846	0.194502788619582	0.20578742892011	0.4533192137531	9.84904396288007	9.61870039705826	10.0793875287019	32.12	20.78	49.68	0.29493679035774	0.301999781113105	0.309062771868469	0.287380410469164	0.294262445022922	0.30114447957668	0.287008539358751	0.294089248220794	0.300627627019663	0.200145108769846	39.7347108830678	-0.0511129298336453	34.6366721340237	0.512827944974024	0.520193940432711	0.505861343903541	0.474143414136269	0.481321050431289	0.467354959099622	0.471840039784077	0.488950305021653	0.465052727192178	0.000798810903910608	0.000779308891929917	0.000780203093375961
224	7.05265052202183	0.36	0.200169369777273	0.194513274253335	0.205825465301211	0.448459997060924	9.95656848480273	9.72141386952911	10.1917231000763	31.75	20.48	48.98	0.301469006786252	0.308761344018179	0.316053681250106	0.293796643250002	0.300903391048147	0.308010138846292	0.293499422683629	0.300579323479219	0.307554484752455	0.200169369777273	39.3172205828585	0.10563163817045	34.6701444137082	0.512827944974024	0.520193940432711	0.505861343903541	0.474143414136269	0.481321050431289	0.467354959099622	0.471840039784077	0.488950305021653	0.465052727192178	0.000798810903910608	0.000779308891929917	0.000780203093375961
224	7.05265052202183	0.36	0.200190986750206	0.194486738480478	0.205895235019933	0.451580538681566	9.96599951853694	9.73210133450116	10.1998977025727	31.79	20.6	49.45	0.301393884559759	0.308637487955883	0.315881091352007	0.293717266248105	0.300776372276095	0.307835478304085	0.293181813966178	0.300638087307736	0.307237399430312	0.200190986750206	39.4731105399091	-0.0685288228882846	34.5697375838638	0.512827944974024	0.520193940432711	0.505861343903541	0.474143414136269	0.481321050431289	0.467354959099622	0.471840039784077	0.488950305021653	0.465052727192178	0.000798810903910608	0.000779308891929917	0.000780203093375961
224	7.05265052202183	0.36	0.200198915902904	0.194480928027071	0.205916903778737	0.456680311733054	10.0551030500216	9.82152863453649	10.2886774655068	32.18	20.72	49.39	0.300557767186325	0.307705595941129	0.314853424695932	0.292848410318994	0.299812896073837	0.30677738182868	0.292874538179569	0.29959225586444	0.306646117763235	0.200198915902904	39.5094053151695	-0.131381140923055	34.5399980740899	0.512827944974024	0.520193940432711	0.505861343903541	0.474143414136269	0.481321050431289	0.467354959099622	0.471840039784077	0.488950305021653	0.465052727192178	0.000798810903910608	0.000779308891929917	0.000780203093375961
224	7.05265052202183	0.36	0.200209318305069	0.194479877992674	0.205938758617465	0.454139967665989	9.9708795290831	9.73807232089238	10.2036867372738	32.02	20.52	49.22	0.299515486711649	0.306675976177477	0.313836465643306	0.291855631871898	0.298832997885607	0.305810363899316	0.291027928852849	0.298311490726148	0.305583278944388	0.200209318305069	39.322434626138	-0.11608820793369	34.4921700416882	0.512827944974024	0.520193940432711	0.505861343903541	0.474143414136269	0.481321050431289	0.467354959099622	0.471840039784077	0.488950305021653	0.465052727192178	0.000798810903910608	0.000779308891929917	0.000780203093375961
224	7.05265052202183	0.36	0.200238626213218	0.19451728413047	0.205959968295966	0.441139977332224	9.77408656735951	9.53979499726013	10.0083781374589	31.84	20.58	49.48	0.295023845058537	0.302269451478315	0.309515057898094	0.287503195939396	0.294564099785294	0.301625003631191	0.287062959533972	0.293875226857453	0.301165223080949	0.200238626213218	39.5555515186035	0.0416861046106304	34.7027562095999	0.512827944974024	0.520193940432711	0.505861343903541	0.474143414136269	0.481321050431289	0.467354959099622	0.471840039784077	0.488950305021653	0.465052727192178	0.000798810903910608	0.000779308891929917	0.000780203093375961
224	7.05265052202183	0.36	0.20024541218736	0.194594848500463	0.205895975874257	0.461585663947181	10.1312829029821	9.89825186905163	10.3643139369126	31.99	20.61	49.96	0.30469521032547	0.311868541620243	0.319041872915016	0.296906703183684	0.303896672416546	0.310886641649408	0.29636637249184	0.303087451350459	0.310487892707681	0.20024541218736	39.6542038054224	0.00760321690194443	34.6890754188652	0.512827944974024	0.520193940432711	0.505861343903541	0.474143414136269	0.481321050431289	0.467354959099622	0.471840039784077	0.488950305021653	0.465052727192178	0.000798810903910608	0.000779308891929917	0.000780203093375961
224	7.05265052202183	0.36	0.200250558086484	0.194551025689476	0.205950090483493	0.449954813870226	9.79452537973388	9.56389564651142	10.0251551129563	31.94	20.47	50.42	0.294837706530223	0.301947606524352	0.309057506518482	0.287307739033058	0.294236056703495	0.301164374373932	0.285963309334276	0.292999790090618	0.299689310624222	0.200250558086484	39.7916875335828	-0.0309609066122232	34.6637941471244	0.512827944974024	0.520193940432711	0.505861343903541	0.474143414136269	0.481321050431289	0.467354959099622	0.471840039784077	0.488950305021653	0.465052727192178	0.000798810903910608	0.000779308891929917	0.000780203093375961
224	7.05265052202183	0.36	0.200306406305342	0.194649159171731	0.205963653438953	0.452545785289306	9.98644749828805	9.75252562641955	10.2203693701566	31.96	20.79	50.32	0.300427582204465	0.3076335701795	0.314839558154534	0.292751454714165	0.299773324832963	0.306795194951761	0.291988734466929	0.299234002203018	0.306271334117873	0.200306406305342	39.5963655868237	0.0356607772238783	34.7385328881941	0.512827944974024	0.520193940432711	0.505861343903541	0.474143414136269	0.481321050431289	0.467354959099622	0.471840039784077	0.488950305021653	0.465052727192178	0.000798810903910608	0.000779308891929917	0.000780203093375961
224	7.05265052202183	0.36	0.200326239782422	0.194615914124229	0.206036565440615	0.450893296314406	9.9147324573661	9.68171436041754	10.1477505543147	31.93	21.15	49.38	0.298559142083762	0.305744820211117	0.312930498338472	0.290935480059858	0.297937672995391	0.304939865930924	0.291508488799111	0.298029253302723	0.305040468392557	0.200326239782422	39.5500737065213	-0.0821935141954526	34.6147691129323	0.512827944974024	0.520193940432711	0.505861343903541	0.474143414136269	0.481321050431289	0.467354959099622	0.471840039784077	0.488950305021653	0.465052727192178	0.000798810903910608	0.000779308891929917	0.000780203093375961
224	7.05265052202183	0.36	0.200337382056771	0.194623635104324	0.206051129009217	0.450442846605033	9.99778940425377	9.76260542309074	10.2329733854168	32.12	20.79	48.96	0.299301474439779	0.306511733307788	0.313721992175797	0.291632551457456	0.29865806375833	0.305683576059204	0.291905791952874	0.298925810818688	0.305548106784639	0.200337382056771	39.3220614295045	-0.104181931182221	34.5314603725463	0.512827944974024	0.520193940432711	0.505861343903541	0.474143414136269	0.481321050431289	0.467354959099622	0.471840039784077	0.488950305021653	0.465052727192178	0.000798810903910608	0.000779308891929917	0.000780203093375961
224	7.05265052202183	0.36	0.200349476259169	0.194688651000643	0.206010301517694	0.453229575767919	9.98550005753919	9.75192289809176	10.2190772169866	32.33	20.48	49.79	0.297038448220999	0.304153085786038	0.311267723351078	0.289398643124771	0.296330292781502	0.303261942438233	0.288384478023775	0.295657249124356	0.302356227713316	0.200349476259169	39.7390501001948	0.0242461525449327	34.6905838680387	0.512827944974024	0.520193940432711	0.505861343903541	0.474143414136269	0.481321050431289	0.467354959099622	0.471840039784077	0.488950305021653	0.465052727192178	0.000798810903910608	0.000779308891929917	0.000780203093375961
224	7.05265052202183	0.36	0.200356376473295	0.194707528698518	0.206005224248072	0.457376981447729	10.0291809538579	9.7965354896851	10.2618264180306	32.15	20.98	50.12	0.300109728477007	0.307236652802225	0.314363577127443	0.29241661604236	0.299360846422848	0.306305076803337	0.291841262835978	0.298980124029404	0.305941263118528	0.200356376473295	39.7657254540682	0.0293760243830723	34.7547610271736	0.512827944974024	0.520193940432711	0.505861343903541	0.474143414136269	0.481321050431289	0.467354959099622	0.471840039784077	0.488950305021653	0.465052727192178	0.000798810903910608	0.000779308891929917	0.000780203093375961
224	7.05265052202183	0.36	0.20036336139756	0.194670510698429	0.206056212096691	0.453903431026485	9.9747091544376	9.74170138613308	10.2077169227421	32.43	21.27	50.71	0.295842453245636	0.302918587800389	0.309994722355142	0.288220255631621	0.29511407796131	0.302007900290998	0.288108042262041	0.294515910893747	0.301854795974797	0.20036336139756	40.1524006243835	-0.189438056208668	34.6541091358999	0.512827944974024	0.520193940432711	0.505861343903541	0.474143414136269	0.481321050431289	0.467354959099622	0.471840039784077	0.488950305021653	0.465052727192178	0.000798810903910608	0.000779308891929917	0.000780203093375961
224	7.05265052202183	0.36	0.200367833238865	0.19462639455644	0.206109271921291	0.454208169427183	9.88127002498448	9.65058681816054	10.1119532318084	31.7	20.74	49.21	0.299708206906392	0.306872294602128	0.314036382297864	0.29208728168415	0.299069202274159	0.306051122864168	0.29181140156068	0.299040909111134	0.305808097240894	0.200367833238865	39.0327537062483	0.0810509133789767	34.6517254187452	0.512827944974024	0.520193940432711	0.505861343903541	0.474143414136269	0.481321050431289	0.467354959099622	0.471840039784077	0.488950305021653	0.465052727192178	0.000798810903910608	0.000779308891929917	0.000780203093375961
224	7.05265052202183	0.36	0.200372210753239	0.194730275679755	0.206014145826724	0.449406501159257	9.86149868259591	9.62903455053662	10.0939628146552	32.19	21	49.51	0.294614738102767	0.301727326496285	0.308839914889804	0.28705703680458	0.293987167189102	0.300917297573625	0.287141321159609	0.293896225677938	0.301003409281637	0.200372210753239	39.7701951821054	0.0951806241125554	34.8347142535213	0.512827944974024	0.520193940432711	0.505861343903541	0.474143414136269	0.481321050431289	0.467354959099622	0.471840039784077	0.488950305021653	0.465052727192178	0.000798810903910608	0.000779308891929917	0.000780203093375961
224	7.05265052202183	0.36	0.200373842234465	0.194693898551298	0.206053785917633	0.455480961518164	9.97015920614808	9.73799744946019	10.202320962836	31.91	20.41	49.27	0.300492972598319	0.307656968764149	0.314820964929979	0.292822925838934	0.29980406186963	0.306785197900326	0.292668182995217	0.299286006220419	0.306270743521179	0.200373842234465	39.2851804619935	-0.0338312279434226	34.5866268870614	0.512827944974024	0.520193940432711	0.505861343903541	0.474143414136269	0.481321050431289	0.467354959099622	0.471840039784077	0.488950305021653	0.465052727192178	0.000798810903910608	0.000779308891929917	0.000780203093375961
224	7.05265052202183	0.36	0.200377150489807	0.194698729695631	0.206055571283984	0.446820610083614	9.85711713610463	9.62353830420415	10.0906959680051	32.22	21.1	49.49	0.29418017808226	0.301320406571267	0.308460635060274	0.286629637057706	0.293586601709964	0.300543566362222	0.286841403881485	0.293785551298639	0.300558787704624	0.200377150489807	39.7221577033488	0.117878805472318	34.8806964127068	0.512827944974024	0.520193940432711	0.505861343903541	0.474143414136269	0.481321050431289	0.467354959099622	0.471840039784077	0.488950305021653	0.465052727192178	0.000798810903910608	0.000779308891929917	0.000780203093375961
224	7.05265052202183	0.36	0.200399018928623	0.194736872304927	0.206061165552319	0.449786131470625	9.85762851114616	9.62543378484096	10.0898232374514	32.11	20.71	50.03	0.295159270387123	0.302279409337319	0.309399548287515	0.287597430965545	0.294535155359254	0.301472879752963	0.287268481749347	0.294133789989613	0.301048194012221	0.200399018928623	39.8095644913752	-0.0253974035358119	34.682131507552	0.512827944974024	0.520193940432711	0.505861343903541	0.474143414136269	0.481321050431289	0.467354959099622	0.471840039784077	0.488950305021653	0.465052727192178	0.000798810903910608	0.000779308891929917	0.000780203093375961
224	7.05265052202183	0.36	0.200413897658124	0.194781678397489	0.20604611691876	0.463606302707846	10.0327029473422	9.80287529075567	10.2625306039288	31.66	20.45	48.7	0.304861758330878	0.312009218787313	0.319156679243749	0.297116249616632	0.304082117217495	0.311047984818358	0.297427383357497	0.304316695937131	0.310584020816892	0.200413897658124	38.9929558544545	-0.0582161915304285	34.4346824905647	0.512827944974024	0.520193940432711	0.505861343903541	0.474143414136269	0.481321050431289	0.467354959099622	0.471840039784077	0.488950305021653	0.465052727192178	0.000798810903910608	0.000779308891929917	0.000780203093375961
224	7.05265052202183	0.36	0.200422608556706	0.194763907054224	0.206081310059187	0.451044730143485	9.81639687305259	9.58576042072642	10.0470333253788	32.39	20.64	49.86	0.291478285917988	0.298491346420615	0.305504406923241	0.283974059717927	0.290806566145314	0.297639072572701	0.283752689618546	0.290062205481737	0.296866870693515	0.200422608556706	39.7726872835032	0.0270282445633589	34.7594709146975	0.512827944974024	0.520193940432711	0.505861343903541	0.474143414136269	0.481321050431289	0.467354959099622	0.471840039784077	0.488950305021653	0.465052727192178	0.000798810903910608	0.000779308891929917	0.000780203093375961
224	7.05265052202183	0.36	0.200429303900708	0.194745582206058	0.206113025595358	0.447689647630953	9.88597098691372	9.65211980711336	10.1198221667141	32.23	21.02	49.17	0.294959996071107	0.302106275277495	0.309252554483883	0.287388035126159	0.294350861160004	0.301313687193849	0.28792205118381	0.29445087418109	0.301778338960796	0.200429303900708	39.6046782867612	0.059805380169088	34.7837090928323	0.512827944974024	0.520193940432711	0.505861343903541	0.474143414136269	0.481321050431289	0.467354959099622	0.471840039784077	0.488950305021653	0.465052727192178	0.000798810903910608	0.000779308891929917	0.000780203093375961
224	7.05265052202183	0.36	0.200446148188273	0.194789897247453	0.206102399129093	0.449273983289829	9.88448094784474	9.65141265334924	10.1175492423402	32.35	20.85	49.93	0.293851083823248	0.300947181918129	0.308043280013009	0.286291381075253	0.293204922782831	0.300118464490408	0.286121550147852	0.29287784399675	0.29986522115901	0.200446148188273	39.8229160473222	0.0366114026138771	34.8200743224554	0.512827944974024	0.520193940432711	0.505861343903541	0.474143414136269	0.481321050431289	0.467354959099622	0.471840039784077	0.488950305021653	0.465052727192178	0.000798810903910608	0.000779308891929917	0.000780203093375961
224	7.05265052202183	0.36	0.200462757382524	0.194743980113749	0.206181534651298	0.442457309076884	9.68586016520096	9.45430272535227	9.91741760504965	32.45	21.16	50.73	0.286910540082873	0.293937633677945	0.300964727273018	0.279515436789178	0.286361407435699	0.293207378082221	0.27948137752661	0.285789585931189	0.292775661519771	0.200462757382524	40.0177267747829	0.0667656451963185	34.8820355073665	0.512827944974024	0.520193940432711	0.505861343903541	0.474143414136269	0.481321050431289	0.467354959099622	0.471840039784077	0.488950305021653	0.465052727192178	0.000798810903910608	0.000779308891929917	0.000780203093375961
224	7.05265052202183	0.36	0.200483712234453	0.194744750913129	0.206222673555778	0.442112352639518	9.71826541848501	9.48577076402896	9.95076007294105	31.63	20.69	48.87	0.29521814862901	0.302453896061884	0.309689643494758	0.287720976216655	0.29477296920798	0.301824962199305	0.287786577576244	0.295038562636838	0.301620028202209	0.200483712234453	39.0075529980916	0.0316444011002184	34.6191838464677	0.512827944974024	0.520193940432711	0.505861343903541	0.474143414136269	0.481321050431289	0.467354959099622	0.471840039784077	0.488950305021653	0.465052727192178	0.000798810903910608	0.000779308891929917	0.000780203093375961
224	7.05265052202183	0.36	0.200514607744231	0.194838064744099	0.206191150744362	0.457709211034839	9.98722987127398	9.75571254324912	10.2187471992988	32.16	20.82	49.86	0.298706184405724	0.305794919069802	0.312883653733881	0.29104675752404	0.297953722785013	0.304860688045986	0.291005465137836	0.297496461303007	0.304341736054052	0.200514607744231	39.8018988957086	0.123510298896086	34.8526346236639	0.512827944974024	0.520193940432711	0.505861343903541	0.474143414136269	0.481321050431289	0.467354959099622	0.471840039784077	0.488950305021653	0.465052727192178	0.000798810903910608	0.000779308891929917	0.000780203093375961
224	7.05265052202183	0.36	0.20062420051561	0.19498756364899	0.20626083738223	0.449467996134132	9.8600277666406	9.6276271883869	10.0924283448943	32.28	20.87	49.22	0.293735078990252	0.300825528264511	0.307915977538769	0.286187445627518	0.293095703140128	0.300003960652738	0.286175563414838	0.29317554516459	0.300027228732544	0.20062420051561	39.5014312972707	0.147338075225748	34.8411709027538	0.512827944974024	0.520193940432711	0.505861343903541	0.474143414136269	0.481321050431289	0.467354959099622	0.471840039784077	0.488950305021653	0.465052727192178	0.000798810903910608	0.000779308891929917	0.000780203093375961
224	7.05265052202183	0.36	0.200628340350618	0.194934563988086	0.20632211671315	0.461050746845973	9.9981372357059	9.76792106076983	10.228353410642	32.11	20.68	50.05	0.299568752411452	0.306629166995218	0.313689581578983	0.291894547564477	0.29877409192268	0.305653636280882	0.291421353184098	0.298309802088365	0.305052819949872	0.200628340350618	39.6322584379779	-0.116478851183469	34.5511107815903	0.512827944974024	0.520193940432711	0.505861343903541	0.474143414136269	0.481321050431289	0.467354959099622	0.471840039784077	0.488950305021653	0.465052727192178	0.000798810903910608	0.000779308891929917	0.000780203093375961
224	7.05265052202183	0.36	0.200662618271012	0.194997350932682	0.206327885609342	0.461326755000947	9.9918545960675	9.76191082222704	10.221798369908	31.73	20.63	49.58	0.3029316488698	0.310067264818906	0.317202880768012	0.295225204410205	0.302179293509271	0.309133382608337	0.294910075438058	0.301483330630174	0.308660114969881	0.200662618271012	39.4668432378922	-0.0977820553953726	34.530827532947	0.512827944974024	0.520193940432711	0.505861343903541	0.474143414136269	0.481321050431289	0.467354959099622	0.471840039784077	0.488950305021653	0.465052727192178	0.000798810903910608	0.000779308891929917	0.000780203093375961
224	7.05265052202183	0.36	0.200679242618666	0.194985676959331	0.206372808278	0.449024986567886	9.90797802257777	9.67423809762719	10.1417179475283	31.68	20.47	49.79	0.300690909388186	0.307955922910125	0.315220936432064	0.293048774662437	0.300129146047266	0.307209517432094	0.292450901945686	0.29907575023002	0.306182002116898	0.200679242618666	39.5337833241175	0.0746130190153252	34.7041961300273	0.512827944974024	0.520193940432711	0.505861343903541	0.474143414136269	0.481321050431289	0.467354959099622	0.471840039784077	0.488950305021653	0.465052727192178	0.000798810903910608	0.000779308891929917	0.000780203093375961
224	7.05265052202183	0.36	0.200684772796306	0.195038535136933	0.206331010455679	0.450500551085797	9.75914480216896	9.52960135619051	9.98868824814741	32.25	20.52	49.48	0.29098527915031	0.297994361818997	0.305003444487683	0.2835119050404	0.290340973458526	0.297170041876651	0.283010129376241	0.289945454570858	0.296761062696414	0.200684772796306	39.4347696240378	-0.05919033099266	34.5946892117139	0.512827944974024	0.520193940432711	0.505861343903541	0.474143414136269	0.481321050431289	0.467354959099622	0.471840039784077	0.488950305021653	0.465052727192178	0.000798810903910608	0.000779308891929917	0.000780203093375961
224	7.05265052202183	0.36	0.200693295384802	0.194978639479139	0.206407951290465	0.447666166674528	9.95796538821501	9.72240000669609	10.1935307697339	31.93	20.8	49.03	0.299843592076372	0.30710854415763	0.314373496238888	0.292187582051993	0.299267035601915	0.306346489151837	0.292341003533096	0.299363739304474	0.306541884685706	0.200693295384802	39.3391399720952	0.00331141037677665	34.6603440461715	0.512827944974024	0.520193940432711	0.505861343903541	0.474143414136269	0.481321050431289	0.467354959099622	0.471840039784077	0.488950305021653	0.465052727192178	0.000798810903910608	0.000779308891929917	0.000780203093375961
224	7.05265052202183	0.36	0.200700551706009	0.195042119018335	0.206358984393682	0.462059136168423	9.91917006991	9.69123508345536	10.1471050563646	31.93	20.35	49.64	0.298880797252869	0.305910385317416	0.312939973381964	0.29124934563072	0.298099444207381	0.304949542784042	0.290594170727997	0.297800858044526	0.304120512371273	0.200700551706009	39.3768290743705	-0.0518824451944528	34.5392179717024	0.512827944974024	0.520193940432711	0.505861343903541	0.474143414136269	0.481321050431289	0.467354959099622	0.471840039784077	0.488950305021653	0.465052727192178	0.000798810903910608	0.000779308891929917	0.000780203093375961
224	7.05265052202183	0.36	0.200713444484721	0.195049118199771	0.206377770769671	0.456372757512636	9.97257415441531	9.74077321467033	10.2043750941603	31.74	20.53	49	0.302187608041175	0.30937875909043	0.316569910139685	0.294498752986471	0.301506932541784	0.308515112097097	0.294185649571785	0.301102908280322	0.308468592803305	0.200713444484721	39.2796406341799	-0.0868771500358251	34.4669260238252	0.512827944974024	0.520193940432711	0.505861343903541	0.474143414136269	0.481321050431289	0.467354959099622	0.471840039784077	0.488950305021653	0.465052727192178	0.000798810903910608	0.000779308891929917	0.000780203093375961
224	7.05265052202183	0.36	0.200717355869585	0.195064961903287	0.206369749835884	0.459191243999299	10.096784165051	9.86342476551615	10.3301435645858	31.67	20.58	49.32	0.306586307496084	0.313839852620999	0.321093397745915	0.298794570740332	0.305863770665291	0.31293297059025	0.298293160275613	0.305622797056701	0.312186611119794	0.200717355869585	39.3494207245739	-0.00939559705319004	34.6207557665415	0.512827944974024	0.520193940432711	0.505861343903541	0.474143414136269	0.481321050431289	0.467354959099622	0.471840039784077	0.488950305021653	0.465052727192178	0.000798810903910608	0.000779308891929917	0.000780203093375961
224	7.05265052202183	0.36	0.200723731983239	0.195057541835926	0.206389922130552	0.449637028050305	9.93094644698594	9.69695424891968	10.1649386450522	32.52	21.11	49.66	0.293732751653576	0.300820665078673	0.30790857850377	0.286153775191595	0.293058804247445	0.299963833303295	0.286426186550701	0.29336191936572	0.300227911444506	0.200723731983239	39.9051653679865	-0.0828591492459761	34.7171556498404	0.512827944974024	0.520193940432711	0.505861343903541	0.474143414136269	0.481321050431289	0.467354959099622	0.471840039784077	0.488950305021653	0.465052727192178	0.000798810903910608	0.000779308891929917	0.000780203093375961
224	7.05265052202183	0.36	0.200815068069467	0.195100214709333	0.206529921429601	0.439507743507277	9.80581835961428	9.56998645686145	10.0416502623671	31.81	20.53	49.36	0.296175499509383	0.30347411293093	0.310772726352476	0.288628796627125	0.295741437653804	0.302854078680483	0.288103563982273	0.295322946898935	0.302272667620291	0.200815068069467	39.353190369183	0.113228088244684	34.7515136317695	0.512827944974024	0.520193940432711	0.505861343903541	0.474143414136269	0.481321050431289	0.467354959099622	0.471840039784077	0.488950305021653	0.465052727192178	0.000798810903910608	0.000779308891929917	0.000780203093375961
224	7.05265052202183	0.36	0.200829579579923	0.195170640486284	0.206488518673561	0.455545815277992	9.94527294310129	9.71372095518826	10.1768249310143	31.99	20.86	49.07	0.299040775932747	0.306169196283066	0.313297616633384	0.291397196306029	0.298343411910555	0.305289627515082	0.291662198698788	0.298855949100638	0.305784734585973	0.200829579579923	39.330078443739	-0.00469854532028248	34.6479160314295	0.512827944974024	0.520193940432711	0.505861343903541	0.474143414136269	0.481321050431289	0.467354959099622	0.471840039784077	0.488950305021653	0.465052727192178	0.000798810903910608	0.000779308891929917	0.000780203093375961
224	7.05265052202183	0.36	0.20083708796427	0.195160460227871	0.206513715700669	0.449588447966818	9.87250012428797	9.63986220007158	10.1051380485044	32.08	20.56	49.88	0.295868857510408	0.303009033938551	0.310149210366694	0.288292853891523	0.295250199308271	0.302207544725018	0.287250347720111	0.294670276912975	0.301215058521279	0.20083708796427	39.5933217903346	-0.0716279479389621	34.6215073620244	0.512827944974024	0.520193940432711	0.505861343903541	0.474143414136269	0.481321050431289	0.467354959099622	0.471840039784077	0.488950305021653	0.465052727192178	0.000798810903910608	0.000779308891929917	0.000780203093375961
224	7.05265052202183	0.36	0.20083917237486	0.195192328506294	0.206486016243426	0.45324613944678	9.93823160270635	9.70576789862965	10.170695306783	32.06	20.71	49.36	0.298072538826775	0.305211700527624	0.312350862228472	0.290442828210473	0.297399250038554	0.304355671866636	0.290326037489871	0.297034794947542	0.304294972123059	0.20083917237486	39.61219907008	-0.0344268582277021	34.6452543003828	0.512827944974024	0.520193940432711	0.505861343903541	0.474143414136269	0.481321050431289	0.467354959099622	0.471840039784077	0.488950305021653	0.465052727192178	0.000798810903910608	0.000779308891929917	0.000780203093375961
224	7.05265052202183	0.36	0.200865400386607	0.195192154056533	0.20653864671668	0.452171440169961	9.82309911343123	9.59282958872284	10.0533686381396	32.1	20.66	49.61	0.294265750365644	0.30132940492637	0.308393059487097	0.286728398839996	0.293611124266382	0.300493849692767	0.286598602839591	0.293546969323943	0.299648631798992	0.200865400386607	39.4954114911746	-0.0811297299872907	34.5814753227375	0.512827944974024	0.520193940432711	0.505861343903541	0.474143414136269	0.481321050431289	0.467354959099622	0.471840039784077	0.488950305021653	0.465052727192178	0.000798810903910608	0.000779308891929917	0.000780203093375961
224	7.05265052202183	0.36	0.200889089967699	0.195220777670541	0.206557402264858	0.451990654696411	10.0258972635219	9.79078803712415	10.2610064899196	32.04	20.83	49.35	0.300942635088987	0.308169263819748	0.315395892550508	0.293243358418779	0.300285102033562	0.307326845648345	0.293228418027471	0.300384608836027	0.307430154053834	0.200889089967699	39.6217634270779	0.110084674438222	34.8102054685044	0.512827944974024	0.520193940432711	0.505861343903541	0.474143414136269	0.481321050431289	0.467354959099622	0.471840039784077	0.488950305021653	0.465052727192178	0.000798810903910608	0.000779308891929917	0.000780203093375961
224	7.05265052202183	0.36	0.200901184094115	0.195186244945929	0.206616123242302	0.450416332272446	9.86388866424844	9.6318420833623	10.0959352451346	31.83	20.43	49.39	0.297976068057703	0.305154791211618	0.312333514365533	0.290381762061291	0.297377526158629	0.304373290255966	0.289649567717454	0.296333961012391	0.30342566998554	0.200901184094115	39.3576120131334	-0.0927633264137603	34.5158060776254	0.512827944974024	0.520193940432711	0.505861343903541	0.474143414136269	0.481321050431289	0.467354959099622	0.471840039784077	0.488950305021653	0.465052727192178	0.000798810903910608	0.000779308891929917	0.000780203093375961
224	7.05265052202183	0.36	0.200909512567398	0.195194963625912	0.206624061508885	0.450583493265216	10.0336340025762	9.79767386763313	10.2695941375192	32.17	20.81	49.79	0.299915345958032	0.307138291573473	0.314361237188915	0.292223780046359	0.299261487517017	0.306299194987675	0.291928638472964	0.298712187367499	0.306183341468517	0.200909512567398	39.6348674162265	0.0117631578639627	34.6856765861774	0.512827944974024	0.520193940432711	0.505861343903541	0.474143414136269	0.481321050431289	0.467354959099622	0.471840039784077	0.488950305021653	0.465052727192178	0.000798810903910608	0.000779308891929917	0.000780203093375961
224	7.05265052202183	0.36	0.200945883850105	0.195253808539145	0.206637959161066	0.451883162010051	9.99419876440487	9.75978201326062	10.2286155155491	32.18	20.75	49.78	0.298650263793427	0.305823438816364	0.3129966138393	0.290989565939284	0.297978741370834	0.304967916802384	0.29042712326123	0.297391212982027	0.304550485929306	0.200945883850105	39.6613492080725	-0.0507001642616005	34.6447774658631	0.512827944974024	0.520193940432711	0.505861343903541	0.474143414136269	0.481321050431289	0.467354959099622	0.471840039784077	0.488950305021653	0.465052727192178	0.000798810903910608	0.000779308891929917	0.000780203093375961
224	7.05265052202183	0.36	0.200950308803142	0.195303204659099	0.206597412947185	0.456878724334298	9.97357609138558	9.74198811182458	10.2051640709466	31.95	20.6	49.45	0.300203185859804	0.307339660311735	0.314476134763666	0.292534304176005	0.299488472840425	0.306442641504846	0.291850229431323	0.299131730716431	0.306209554171271	0.200950308803142	39.498215423478	0.0510184405120645	34.7051304316172	0.512827944974024	0.520193940432711	0.505861343903541	0.474143414136269	0.481321050431289	0.467354959099622	0.471840039784077	0.488950305021653	0.465052727192178	0.000798810903910608	0.000779308891929917	0.000780203093375961
224	7.05265052202183	0.36	0.200953578751768	0.195254660267347	0.206652497236189	0.44954169741604	9.87599007728943	9.64324793069279	10.1087322238861	32.2	20.94	49.71	0.294912680562504	0.302030470214497	0.30914825986649	0.287345285591579	0.294280434315709	0.301215583039838	0.287310176970204	0.294156181541556	0.301007421361736	0.200953578751768	39.6243436173065	-0.0801114294169439	34.6237130014593	0.512827944974024	0.520193940432711	0.505861343903541	0.474143414136269	0.481321050431289	0.467354959099622	0.471840039784077	0.488950305021653	0.465052727192178	0.000798810903910608	0.000779308891929917	0.000780203093375961
224	7.05265052202183	0.36	0.200977121238528	0.195282160649564	0.206672081827492	0.450036238268976	9.90956791734339	9.67626768011434	10.1428681545724	31.75	20.36	48.91	0.300091151692739	0.307326517558458	0.314561883424177	0.292454191155275	0.299505425621987	0.3065566600887	0.291981323348263	0.299858447016695	0.306173032675232	0.200977121238528	39.2226757561188	0.00437565234656743	34.5762355853697	0.512827944974024	0.520193940432711	0.505861343903541	0.474143414136269	0.481321050431289	0.467354959099622	0.471840039784077	0.488950305021653	0.465052727192178	0.000798810903910608	0.000779308891929917	0.000780203093375961
224	7.05265052202183	0.36	0.200984548652453	0.195331629444802	0.206637467860104	0.45437167340225	9.87917156316553	9.64861338830983	10.1097297380212	31.95	20.73	50.12	0.297373235624615	0.304479109567042	0.311584983509469	0.289777362691632	0.296701729662084	0.303626096632537	0.28930671807393	0.296415273668566	0.303193711020676	0.200984548652453	39.7953070362699	-0.0433810169680947	34.6318722123903	0.512827944974024	0.520193940432711	0.505861343903541	0.474143414136269	0.481321050431289	0.467354959099622	0.471840039784077	0.488950305021653	0.465052727192178	0.000798810903910608	0.000779308891929917	0.000780203093375961
224	7.05265052202183	0.36	0.201075532941655	0.195411767715514	0.206739298167797	0.460373249064195	10.0197421825512	9.78871376143061	10.2507706036718	32.09	20.44	49.9	0.300412844890452	0.307503041511876	0.3145932381333	0.292720118469946	0.29962875513545	0.306537391800954	0.291880067091183	0.298716785631225	0.305843210499066	0.201075532941655	39.604154774669	-0.0265149354422595	34.6249872087447	0.512827944974024	0.520193940432711	0.505861343903541	0.474143414136269	0.481321050431289	0.467354959099622	0.471840039784077	0.488950305021653	0.465052727192178	0.000798810903910608	0.000779308891929917	0.000780203093375961
224	7.05265052202183	0.36	0.20107662697711	0.195406069226243	0.206747184727977	0.458473184951978	10.0892957283133	9.85577199064576	10.3228194659808	32.31	20.89	49.72	0.300421024044996	0.307539232590758	0.31465744113652	0.292697493581439	0.299632699953089	0.306567906324739	0.292310700883689	0.299329252568131	0.30636985383427	0.20107662697711	39.7129022944927	-0.00506959248944871	34.7132074553639	0.512827944974024	0.520193940432711	0.505861343903541	0.474143414136269	0.481321050431289	0.467354959099622	0.471840039784077	0.488950305021653	0.465052727192178	0.000798810903910608	0.000779308891929917	0.000780203093375961
224	7.05265052202183	0.36	0.201079725292523	0.195370845783626	0.20678860480142	0.443723921074569	9.78372792073242	9.55043030201826	10.0170255394466	32	20.66	49.45	0.293896932658064	0.301076237921622	0.30825554318518	0.286383070010334	0.29337882686742	0.300374583724505	0.28542652123164	0.292852576101412	0.300219029207867	0.201079725292523	39.4711036188093	0.0965488668844749	34.7722474795508	0.512827944974024	0.520193940432711	0.505861343903541	0.474143414136269	0.481321050431289	0.467354959099622	0.471840039784077	0.488950305021653	0.465052727192178	0.000798810903910608	0.000779308891929917	0.000780203093375961
224	7.05265052202183	0.36	0.201102863965198	0.195403617634192	0.206802110296204	0.465100871312941	10.101361353967	9.87065505943745	10.3320676484966	31.61	20.4	49.18	0.30746409339896	0.314650435263996	0.321836777129032	0.299660012197384	0.306663949688507	0.313667887179631	0.299011811536716	0.306184253105487	0.312818726014326	0.201102863965198	39.3133202883994	0.0613306707072747	34.6323234626187	0.512827944974024	0.520193940432711	0.505861343903541	0.474143414136269	0.481321050431289	0.467354959099622	0.471840039784077	0.488950305021653	0.465052727192178	0.000798810903910608	0.000779308891929917	0.000780203093375961
224	7.05265052202183	0.36	0.201117338322114	0.195395421065252	0.206839255578977	0.450711999613028	10.0052772695486	9.77004505793098	10.2405094811661	32.1	20.71	49.25	0.299745010971193	0.306961935912071	0.31417886085295	0.292067960206037	0.299100045709689	0.30613213121334	0.291532380957157	0.299103008798931	0.305702207692497	0.201117338322114	39.5107033728327	0.0425598833507851	34.7363144612685	0.512827944974024	0.520193940432711	0.505861343903541	0.474143414136269	0.481321050431289	0.467354959099622	0.471840039784077	0.488950305021653	0.465052727192178	0.000798810903910608	0.000779308891929917	0.000780203093375961
224	7.05265052202183	0.36	0.201145449453586	0.19546931856607	0.206821580341102	0.458341265447074	9.99994334097366	9.76842622549008	10.2314604564572	32.09	20.65	49.52	0.299743460347126	0.306847546483698	0.313951632620271	0.292067172273861	0.29898932612868	0.305911479983499	0.291568612604904	0.298394394841302	0.305488403815127	0.201145449453586	39.6160535676138	0.00920099751889798	34.6872953463748	0.512827944974024	0.520193940432711	0.505861343903541	0.474143414136269	0.481321050431289	0.467354959099622	0.471840039784077	0.488950305021653	0.465052727192178	0.000798810903910608	0.000779308891929917	0.000780203093375961
224	7.05265052202183	0.36	0.201147713731779	0.195460015926546	0.206835411537012	0.457175836620973	10.0383205828402	9.8053687237539	10.2712724419264	31.77	20.42	49.04	0.303858352428371	0.311077292387824	0.318296232347277	0.296121929638159	0.303157070892797	0.310192212147436	0.295504303771085	0.303275852083881	0.310248278931503	0.201147713731779	39.2800703773497	-0.0162713396777849	34.5883498425726	0.512827944974024	0.520193940432711	0.505861343903541	0.474143414136269	0.481321050431289	0.467354959099622	0.471840039784077	0.488950305021653	0.465052727192178	0.000798810903910608	0.000779308891929917	0.000780203093375961
224	7.05265052202183	0.36	0.201154127605551	0.195502970525518	0.206805284685584	0.449945148337585	9.89242159190039	9.6594821676199	10.1253610161809	32.02	20.62	49.52	0.297026544077863	0.304189370301142	0.311352196524421	0.289429261660054	0.296408878622029	0.303388495584005	0.288808762083946	0.295797149745463	0.303212776744811	0.201154127605551	39.4456780349867	0.0329639784587445	34.6857462759981	0.512827944974024	0.520193940432711	0.505861343903541	0.474143414136269	0.481321050431289	0.467354959099622	0.471840039784077	0.488950305021653	0.465052727192178	0.000798810903910608	0.000779308891929917	0.000780203093375961
224	7.05265052202183	0.36	0.201179563983693	0.195504844511713	0.206854283455673	0.449233215241209	9.87539918071955	9.64252584274167	10.1082725186974	31.89	20.85	49.24	0.29773766370115	0.304928224008542	0.312118784315934	0.290140830164178	0.297147921947589	0.304155013731	0.290436821206326	0.297243422055976	0.303962074103987	0.201179563983693	39.5917037893963	0.0279528115046113	34.7161922967537	0.512827944974024	0.520193940432711	0.505861343903541	0.474143414136269	0.481321050431289	0.467354959099622	0.471840039784077	0.488950305021653	0.465052727192178	0.000798810903910608	0.000779308891929917	0.000780203093375961
224	7.05265052202183	0.36	0.20122486268176	0.195566682994627	0.206883042368893	0.450304436459734	9.83184879311778	9.6005036630841	10.0631939231515	31.89	20.44	49.86	0.296398356518922	0.303540723079783	0.310683089640644	0.28883506417167	0.295795176664103	0.302755289156536	0.287974833205635	0.294848879969461	0.302246191365878	0.20122486268176	39.5537115392443	0.0546699055777654	34.7048830308495	0.512827944974024	0.520193940432711	0.505861343903541	0.474143414136269	0.481321050431289	0.467354959099622	0.471840039784077	0.488950305021653	0.465052727192178	0.000798810903910608	0.000779308891929917	0.000780203093375961
224	7.05265052202183	0.36	0.201231835953208	0.195578978183732	0.206884693722684	0.463474721365624	9.94185024049809	9.71404356139822	10.169656919598	31.98	20.44	48.75	0.299144424111897	0.306159741409729	0.313175058707562	0.291499608543233	0.298335645190735	0.305171681838237	0.291196065208824	0.298263502133786	0.304818199903298	0.201231835953208	39.2366047841329	0.0982061319569067	34.6566793585673	0.512827944974024	0.520193940432711	0.505861343903541	0.474143414136269	0.481321050431289	0.467354959099622	0.471840039784077	0.488950305021653	0.465052727192178	0.000798810903910608	0.000779308891929917	0.000780203093375961
224	7.05265052202183	0.36	0.201234472818379	0.195579406687023	0.206889538949734	0.453064291254489	9.91614255540367	9.68411041202048	10.1481746987869	32.37	20.79	49.83	0.294663676742434	0.301723844541311	0.308784012340189	0.287080343674736	0.293958814141507	0.300837284608278	0.286955178847241	0.293578839476923	0.300626943092682	0.201234472818379	39.7899159448696	-0.00908594733374573	34.7205899750379	0.512827944974024	0.520193940432711	0.505861343903541	0.474143414136269	0.481321050431289	0.467354959099622	0.471840039784077	0.488950305021653	0.465052727192178	0.000798810903910608	0.000779308891929917	0.000780203093375961
224	7.05265052202183	0.36	0.201278808252292	0.195538377414465	0.20701923909012	0.456413311967773	9.99337931095704	9.76111376340949	10.2256448585046	31.68	20.51	48.95	0.30330936546542	0.310526607017323	0.317743848569226	0.295599437325629	0.302633221259442	0.309667005193254	0.295215189226419	0.302227872859122	0.309299786730103	0.201278808252292	39.1143265870881	0.0234644619885009	34.5823105288452	0.512827944974024	0.520193940432711	0.505861343903541	0.474143414136269	0.481321050431289	0.467354959099622	0.471840039784077	0.488950305021653	0.465052727192178	0.000798810903910608	0.000779308891929917	0.000780203093375961
224	7.05265052202183	0.36	0.201307659508997	0.195622833419905	0.206992485598089	0.454917405936677	10.021597078125	9.78797225494377	10.2552219013061	32.38	20.97	49.94	0.297707541523911	0.304813392453668	0.311919243383425	0.290044139598032	0.296967076143352	0.303890012688672	0.289593504022126	0.296793936098411	0.304088152253112	0.201307659508997	39.5549991355531	-0.0302557789285383	34.6483591430243	0.512827944974024	0.520193940432711	0.505861343903541	0.474143414136269	0.481321050431289	0.467354959099622	0.471840039784077	0.488950305021653	0.465052727192178	0.000798810903910608	0.000779308891929917	0.000780203093375961
224	7.05265052202183	0.36	0.201360680867687	0.195679259145323	0.20704210259005	0.447424922939032	9.90377931032734	9.66938142861401	10.1381771920407	31.86	20.77	49.96	0.298818178567076	0.306061904403176	0.313305630239276	0.291197578642639	0.298256571619366	0.305315564596093	0.290411939198386	0.297562567796643	0.304448195395725	0.201360680867687	39.6089353019588	0.0144560252638878	34.7027125835443	0.512827944974024	0.520193940432711	0.505861343903541	0.474143414136269	0.481321050431289	0.467354959099622	0.471840039784077	0.488950305021653	0.465052727192178	0.000798810903910608	0.000779308891929917	0.000780203093375961
224	7.05265052202183	0.36	0.201368923649755	0.195688418165985	0.207049429133526	0.453218499138688	9.89848004960272	9.66693325555582	10.1300268436496	31.96	20.74	49.03	0.297840777076277	0.304974795202327	0.312108813328377	0.290231496776349	0.29718325395036	0.304135011124371	0.290128460326838	0.297277933098583	0.303394078979074	0.201368923649755	39.321638721809	-0.0270653320410845	34.6112806904124	0.512827944974024	0.520193940432711	0.505861343903541	0.474143414136269	0.481321050431289	0.467354959099622	0.471840039784077	0.488950305021653	0.465052727192178	0.000798810903910608	0.000779308891929917	0.000780203093375961
224	7.05265052202183	0.36	0.201451380980878	0.195770025899462	0.207132736062294	0.449743808990182	9.84271504718095	9.61085177958771	10.0745783147742	31.93	20.56	49.73	0.296415327632763	0.303566392700235	0.310717457767706	0.288847032979817	0.295815511782451	0.302783990585085	0.288403091842095	0.295241812433554	0.302314333552113	0.201451380980878	39.3581291083476	-0.125678048385588	34.5024069478176	0.512827944974024	0.520193940432711	0.505861343903541	0.474143414136269	0.481321050431289	0.467354959099622	0.471840039784077	0.488950305021653	0.465052727192178	0.000798810903910608	0.000779308891929917	0.000780203093375961
224	7.05265052202183	0.36	0.201465659909954	0.195786716694476	0.207144603125432	0.45407308944934	10.0028401689534	9.76925521411977	10.2364251237869	31.86	20.66	50.29	0.301884068204731	0.309102180014796	0.316320291824862	0.29418496931094	0.30121899404088	0.308253018770821	0.293184917944439	0.300498847833208	0.307493676516097	0.201465659909954	39.5294347367262	0.108024173731492	34.777136503183	0.512827944974024	0.520193940432711	0.505861343903541	0.474143414136269	0.481321050431289	0.467354959099622	0.471840039784077	0.488950305021653	0.465052727192178	0.000798810903910608	0.000779308891929917	0.000780203093375961
224	7.05265052202183	0.36	0.201530968862174	0.195864495315994	0.207197442408353	0.461132602229118	10.0117522996918	9.7812605925513	10.2422440068323	32.25	20.68	50.12	0.298728176008322	0.305767592513753	0.312807009019185	0.291056816074117	0.297915459883576	0.304774103693035	0.290584345752727	0.296791842566864	0.303840364667428	0.201530968862174	39.7422516590503	-0.107949924071527	34.5865103541766	0.512827944974024	0.520193940432711	0.505861343903541	0.474143414136269	0.481321050431289	0.467354959099622	0.471840039784077	0.488950305021653	0.465052727192178	0.000798810903910608	0.000779308891929917	0.000780203093375961
224	7.05265052202183	0.36	0.201532071251345	0.195785899753473	0.207278242749217	0.450574829112108	9.9391539533571	9.7054116075762	10.172896299138	31.69	20.77	49.18	0.301571643108294	0.308834607950106	0.316097572791917	0.293905782093144	0.300984124539887	0.308062466986631	0.293854945909705	0.301153729455541	0.308178450567184	0.201532071251345	39.2752505011284	0.0636582141423528	34.6801198863218	0.512827944974024	0.520193940432711	0.505861343903541	0.474143414136269	0.481321050431289	0.467354959099622	0.471840039784077	0.488950305021653	0.465052727192178	0.000798810903910608	0.000779308891929917	0.000780203093375961
224	7.05265052202183	0.36	0.201543341454879	0.195847979811637	0.20723870309812	0.45925759440958	10.068283942969	9.83561433193055	10.3009535540074	32.38	20.88	49.79	0.299186482501957	0.306263986780027	0.313341491058098	0.291485455545002	0.298380785646026	0.305276115747049	0.291402926422291	0.298036484006693	0.304819732441371	0.201543341454879	39.6787009873354	-0.089943485521379	34.6305266074579	0.512827944974024	0.520193940432711	0.505861343903541	0.474143414136269	0.481321050431289	0.467354959099622	0.471840039784077	0.488950305021653	0.465052727192178	0.000798810903910608	0.000779308891929917	0.000780203093375961
224	7.05265052202183	0.36	0.201547261130353	0.195868277733502	0.207226244527204	0.457370870851129	9.92886185286566	9.69854064102041	10.1591830647109	32	20.92	49.31	0.298423346458166	0.305510312357804	0.312597278257441	0.29079328677776	0.297699053808713	0.304604820839666	0.290799979800236	0.297546345685621	0.304976730288796	0.201547261130353	39.5406587763558	0.0701008608903966	34.7246332563897	0.512827944974024	0.520193940432711	0.505861343903541	0.474143414136269	0.481321050431289	0.467354959099622	0.471840039784077	0.488950305021653	0.465052727192178	0.000798810903910608	0.000779308891929917	0.000780203093375961
224	7.05265052202183	0.36	0.201555940616864	0.195853990513832	0.207257890719896	0.450815699849452	9.86043279993335	9.62865454638228	10.0922110534844	31.97	20.79	49.51	0.296563354207946	0.303702143534581	0.310840932861216	0.288985230814217	0.295941601694232	0.302897972574246	0.288529054492954	0.295817364989645	0.302853424962319	0.201555940616864	39.466750908087	0.0450907178858068	34.6891326555496	0.512827944974024	0.520193940432711	0.505861343903541	0.474143414136269	0.481321050431289	0.467354959099622	0.471840039784077	0.488950305021653	0.465052727192178	0.000798810903910608	0.000779308891929917	0.000780203093375961
224	7.05265052202183	0.36	0.201579488128396	0.195864981289772	0.20729399496702	0.446655912155698	9.83745754719269	9.60426689735183	10.0706481970335	31.97	20.33	50.24	0.295790400866144	0.302972162528107	0.31015392419007	0.288231699879363	0.295229937029368	0.302228174179372	0.286829797432107	0.294130227893625	0.300847874064562	0.201579488128396	39.6398435291898	-0.0872777262625623	34.5836278876683	0.512827944974024	0.520193940432711	0.505861343903541	0.474143414136269	0.481321050431289	0.467354959099622	0.471840039784077	0.488950305021653	0.465052727192178	0.000798810903910608	0.000779308891929917	0.000780203093375961
224	7.05265052202183	0.36	0.201617123170658	0.195934352305299	0.207299894036017	0.449293028799314	9.91867178895311	9.68480630224187	10.1525372756643	31.87	20.54	48.42	0.299206469633111	0.306431608109211	0.31365674658531	0.291574629888518	0.298615477232645	0.305656324576773	0.291640931783774	0.298872569845442	0.306124189989128	0.201617123170658	39.3100315694191	-0.068089552552812	34.545234197715	0.512827944974024	0.520193940432711	0.505861343903541	0.474143414136269	0.481321050431289	0.467354959099622	0.471840039784077	0.488950305021653	0.465052727192178	0.000798810903910608	0.000779308891929917	0.000780203093375961
224	7.05265052202183	0.36	0.201621254446488	0.195911632581434	0.207330876311541	0.443854652471436	9.78019389606105	9.54704229679636	10.0133454953257	32	20.62	49.37	0.293749102732262	0.300922850470614	0.308096598208966	0.286238363041245	0.293228688425722	0.300219013810199	0.285852398502417	0.292924202430383	0.299686677549921	0.201621254446488	39.6066297562498	0.0226161263154334	34.7005823700022	0.512827944974024	0.520193940432711	0.505861343903541	0.474143414136269	0.481321050431289	0.467354959099622	0.471840039784077	0.488950305021653	0.465052727192178	0.000798810903910608	0.000779308891929917	0.000780203093375961
224	7.05265052202183	0.36	0.201621596395799	0.195944103969947	0.20729908882165	0.452072077811595	9.97010304940933	9.73634063221501	10.2038654666036	31.5	20.48	49.26	0.304282785358092	0.311588392475059	0.318893999592026	0.296574799681876	0.303695343700557	0.310815887719238	0.295872732055579	0.303365461161573	0.310131972622179	0.201621596395799	39.2284203664668	-0.0495158442298411	34.5271281646768	0.512827944974024	0.520193940432711	0.505861343903541	0.474143414136269	0.481321050431289	0.467354959099622	0.471840039784077	0.488950305021653	0.465052727192178	0.000798810903910608	0.000779308891929917	0.000780203093375961
224	7.05265052202183	0.36	0.201658355575207	0.195899974749778	0.207416736400636	0.442801414000549	9.87070375239824	9.63489181365814	10.1065156911383	32.39	20.94	50.49	0.292943155665163	0.300112877423753	0.307282599182343	0.285400782781489	0.292385906559448	0.299371030337407	0.284829350346288	0.292234428821986	0.29906698106375	0.201658355575207	39.8844528806415	-0.016855355125323	34.7604292867061	0.512827944974024	0.520193940432711	0.505861343903541	0.474143414136269	0.481321050431289	0.467354959099622	0.471840039784077	0.488950305021653	0.465052727192178	0.000798810903910608	0.000779308891929917	0.000780203093375961
224	7.05265052202183	0.36	0.201687083228188	0.195934223456773	0.207439942999603	0.454140905659966	9.99889449625403	9.76543361631056	10.2323553761975	32.4	20.76	49.47	0.29688203601082	0.303979554061707	0.311077072112593	0.289237800246078	0.29615256860266	0.303067336959241	0.28894525888621	0.295900057304018	0.30288374522051	0.201687083228188	39.5628141452324	0.0698652787545867	34.7582401544188	0.512827944974024	0.520193940432711	0.505861343903541	0.474143414136269	0.481321050431289	0.467354959099622	0.471840039784077	0.488950305021653	0.465052727192178	0.000798810903910608	0.000779308891929917	0.000780203093375961
224	7.05265052202183	0.36	0.201697599019989	0.196010157469474	0.207385040570503	0.452846617591601	9.93443777890477	9.70187541032674	10.1670001474828	32.47	20.93	50.13	0.29429937014221	0.301353981307227	0.308408592472244	0.286711974502132	0.293584709212673	0.300457443923214	0.286572243139743	0.29298503556713	0.300218753527651	0.201697599019989	40.0440238298527	-0.0223024799541476	34.7520655358211	0.512827944974024	0.520193940432711	0.505861343903541	0.474143414136269	0.481321050431289	0.467354959099622	0.471840039784077	0.488950305021653	0.465052727192178	0.000798810903910608	0.000779308891929917	0.000780203093375961
224	7.05265052202183	0.36	0.201745070461877	0.196050026665077	0.207440114258677	0.455690473622745	9.88367037032135	9.65361974739854	10.1137209932442	31.72	20.58	49.6	0.29963486408239	0.306775313875859	0.313915763669329	0.292013256819525	0.298972079871485	0.305930902923444	0.291483108320381	0.298562571198696	0.305329308089669	0.201745070461877	39.4449901018372	-0.00385990013435947	34.6048532078772	0.512827944974024	0.520193940432711	0.505861343903541	0.474143414136269	0.481321050431289	0.467354959099622	0.471840039784077	0.488950305021653	0.465052727192178	0.000798810903910608	0.000779308891929917	0.000780203093375961
224	7.05265052202183	0.36	0.201755629870034	0.196043219356314	0.207468040383753	0.447454101934845	9.78166209275849	9.55016808345424	10.0131561020627	31.49	20.41	48.69	0.298576589635735	0.305814021607107	0.313051453578479	0.291014868488707	0.298069005974551	0.305123143460394	0.290630244585695	0.297665162252234	0.304720177359855	0.201755629870034	39.1786618352175	0.0359785197649445	34.5996531982806	0.512827944974024	0.520193940432711	0.505861343903541	0.474143414136269	0.481321050431289	0.467354959099622	0.471840039784077	0.488950305021653	0.465052727192178	0.000798810903910608	0.000779308891929917	0.000780203093375961
224	7.05265052202183	0.36	0.201756653195448	0.196004629459861	0.207508676931035	0.46076872936723	10.0373171135076	9.8060675886397	10.2685666383754	31.97	20.59	49.32	0.302010747187279	0.309132852063749	0.316254956940219	0.294293170274411	0.301233277017776	0.308173383761141	0.293871621138168	0.300692623173077	0.30755009873118	0.201756653195448	39.1823647344891	-0.00227832158139054	34.5824835332997	0.512827944974024	0.520193940432711	0.505861343903541	0.474143414136269	0.481321050431289	0.467354959099622	0.471840039784077	0.488950305021653	0.465052727192178	0.000798810903910608	0.000779308891929917	0.000780203093375961
224	7.05265052202183	0.36	0.201782908940726	0.196092729141411	0.207473088740041	0.450532256004779	9.89078526568074	9.65816042031553	10.123410111046	32.04	20.75	49.69	0.296849454281761	0.303999320860264	0.311149187438768	0.289254647719498	0.296221587050447	0.303188526381397	0.288492670155545	0.295577469621018	0.302593359621171	0.201782908940726	39.5835134295652	0.0152264993310297	34.7028533574456	0.512827944974024	0.520193940432711	0.505861343903541	0.474143414136269	0.481321050431289	0.467354959099622	0.471840039784077	0.488950305021653	0.465052727192178	0.000798810903910608	0.000779308891929917	0.000780203093375961
224	7.05265052202183	0.36	0.201786562825227	0.196095942370773	0.207477183279681	0.460041122093851	10.0086065428908	9.77768056011713	10.2395325256645	31.49	20.54	49.41	0.305677186966072	0.312896568329334	0.320115949692596	0.29793544756427	0.304971987120751	0.312008526677232	0.297211484315959	0.304501641320358	0.311306966801569	0.201786562825227	39.2049311820785	0.0091795971185593	34.5695427289758	0.512827944974024	0.520193940432711	0.505861343903541	0.474143414136269	0.481321050431289	0.467354959099622	0.471840039784077	0.488950305021653	0.465052727192178	0.000798810903910608	0.000779308891929917	0.000780203093375961
224	7.05265052202183	0.36	0.201829232212929	0.196128335320986	0.207530129104872	0.452884814226651	9.98506705948221	9.75133748997265	10.2187966289918	32.64	21.02	50.26	0.29423666028156	0.301289211586676	0.308341762891793	0.286627791882712	0.293497966407501	0.300368140932289	0.286239335056318	0.292993427793149	0.300256561515403	0.201829232212929	39.934484638062	0.121490038935742	34.9056419514103	0.512827944974024	0.520193940432711	0.505861343903541	0.474143414136269	0.481321050431289	0.467354959099622	0.471840039784077	0.488950305021653	0.465052727192178	0.000798810903910608	0.000779308891929917	0.000780203093375961
224	7.05265052202183	0.36	0.201840886443494	0.196141523329491	0.207540249557496	0.455689963568308	9.89849723527543	9.66810126788787	10.128893202663	31.74	20.41	49.36	0.299864582273281	0.307010513889409	0.314156445505536	0.292233793212492	0.299197879088812	0.306161964965132	0.291587847042757	0.298249689048927	0.305166915291729	0.201840886443494	39.3262907537642	-0.0852804506434986	34.5031962850574	0.512827944974024	0.520193940432711	0.505861343903541	0.474143414136269	0.481321050431289	0.467354959099622	0.471840039784077	0.488950305021653	0.465052727192178	0.000798810903910608	0.000779308891929917	0.000780203093375961
224	7.05265052202183	0.36	0.201881600974636	0.196196925365988	0.207566276583283	0.461728381532153	10.0049745918827	9.77491485789766	10.2350343258678	32.02	20.51	48.79	0.300565793470652	0.307639828129378	0.314713862788104	0.292877830148715	0.299770922996444	0.306664015844173	0.292949395414248	0.29952589298318	0.306651566245567	0.201881600974636	39.3646241863275	0.0715228448975543	34.6791294019028	0.512827944974024	0.520193940432711	0.505861343903541	0.474143414136269	0.481321050431289	0.467354959099622	0.471840039784077	0.488950305021653	0.465052727192178	0.000798810903910608	0.000779308891929917	0.000780203093375961
224	7.05265052202183	0.36	0.201918476231989	0.196133958939067	0.207702993524911	0.444149406061273	9.85963590933125	9.62473075842042	10.0945410602421	32.2	20.86	48.94	0.29439511006861	0.301580238618577	0.308765367168544	0.286841725641484	0.293842503173924	0.300843280706364	0.286777583366511	0.294181735738284	0.300859953783286	0.201918476231989	39.1737594092837	-0.0361276171603866	34.6100694519418	0.512827944974024	0.520193940432711	0.505861343903541	0.474143414136269	0.481321050431289	0.467354959099622	0.471840039784077	0.488950305021653	0.465052727192178	0.000798810903910608	0.000779308891929917	0.000780203093375961
224	7.05265052202183	0.36	0.201921250361936	0.196225849569567	0.207616651154305	0.450693908855841	9.94437097003411	9.71056217264688	10.1781797674213	32.24	20.96	50.32	0.296605160309205	0.303746754647181	0.310888348985157	0.288988860596031	0.295947071331203	0.302905282066374	0.288917799860134	0.295638282094935	0.302750958609671	0.201921250361936	39.9250401297664	0.049119939664429	34.8343117804261	0.512827944974024	0.520193940432711	0.505861343903541	0.474143414136269	0.481321050431289	0.467354959099622	0.471840039784077	0.488950305021653	0.465052727192178	0.000798810903910608	0.000779308891929917	0.000780203093375961
224	7.05265052202183	0.36	0.201933969618035	0.196259418219252	0.207608521016817	0.461852672395014	10.0356794245782	9.80497134116515	10.2663875079913	32.11	20.8	49.81	0.30071501897537	0.307790754667739	0.314866490360108	0.293011599597728	0.299906076104476	0.306800552611223	0.292588192059535	0.299587099252516	0.306578587785859	0.201933969618035	39.5013522083718	-0.0999645633121002	34.5824013580708	0.512827944974024	0.520193940432711	0.505861343903541	0.474143414136269	0.481321050431289	0.467354959099622	0.471840039784077	0.488950305021653	0.465052727192178	0.000798810903910608	0.000779308891929917	0.000780203093375961
224	7.05265052202183	0.36	0.201946117895057	0.196239512223551	0.207652723566563	0.455656378309944	9.88563382069506	9.65552168158725	10.1157459598029	31.87	20.76	48.97	0.298290916760548	0.305399839840602	0.312508762920657	0.290682266231701	0.297609858576177	0.304537450920653	0.290920949970261	0.297781584110346	0.304327367277298	0.201946117895057	39.2835894495599	-0.13019571088813	34.5145002675492	0.512827944974024	0.520193940432711	0.505861343903541	0.474143414136269	0.481321050431289	0.467354959099622	0.471840039784077	0.488950305021653	0.465052727192178	0.000798810903910608	0.000779308891929917	0.000780203093375961
224	7.05265052202183	0.36	0.201977085337718	0.196298244151929	0.207655926523507	0.451985414254636	9.84148654605272	9.6106993452297	10.0722737468757	31.73	20.63	49.9	0.29819521022566	0.30535594175983	0.312516673294	0.290608589287891	0.297587138969623	0.304565688651356	0.290123903379482	0.297001590372891	0.304016122222374	0.201977085337718	39.3891709766287	-0.000577160508268932	34.6264720881279	0.512827944974024	0.520193940432711	0.505861343903541	0.474143414136269	0.481321050431289	0.467354959099622	0.471840039784077	0.488950305021653	0.465052727192178	0.000798810903910608	0.000779308891929917	0.000780203093375961
224	7.05265052202183	0.36	0.201990523354619	0.196256221687251	0.207724825021987	0.443103458582923	9.70721331974477	9.47544907741335	9.93897756207619	32.11	20.66	50.16	0.290587743969018	0.29769535942466	0.304802974880303	0.283143440577698	0.290068972490801	0.296994504403903	0.282345298235409	0.289146354104411	0.296177467207889	0.201990523354619	39.4890931114075	-0.0361045021132821	34.653050666296	0.512827944974024	0.520193940432711	0.505861343903541	0.474143414136269	0.481321050431289	0.467354959099622	0.471840039784077	0.488950305021653	0.465052727192178	0.000798810903910608	0.000779308891929917	0.000780203093375961
224	7.05265052202183	0.36	0.202003856358587	0.196317034414117	0.207690678303056	0.443303795101177	9.83350587969409	9.598821623803	10.0681901355852	32.2	20.85	49.68	0.293525166430439	0.300701644749217	0.307878123067994	0.285992942707743	0.292985263596698	0.299977584485653	0.285707560732618	0.292528802938931	0.299647802220674	0.202003856358587	39.7116247835855	0.09752645165429	34.829737395648	0.512827944974024	0.520193940432711	0.505861343903541	0.474143414136269	0.481321050431289	0.467354959099622	0.471840039784077	0.488950305021653	0.465052727192178	0.000798810903910608	0.000779308891929917	0.000780203093375961
224	7.05265052202183	0.36	0.202047161629445	0.196349230747372	0.207745092511518	0.452638156696573	9.91808107969943	9.68580392305361	10.1503582363453	31.91	20.31	49.16	0.298874789078658	0.306042163800655	0.313209538522652	0.291245931297441	0.298230356890181	0.305214782482921	0.290390141533202	0.297607999384857	0.30445894613864	0.202047161629445	39.2305081972173	-0.0366718823681567	34.5640559105878	0.512827944974024	0.520193940432711	0.505861343903541	0.474143414136269	0.481321050431289	0.467354959099622	0.471840039784077	0.488950305021653	0.465052727192178	0.000798810903910608	0.000779308891929917	0.000780203093375961
224	7.05265052202183	0.36	0.202071751099573	0.196347472867311	0.207796029331835	0.457461104412277	10.0368101339857	9.80402715107405	10.2695931168974	32.32	20.84	49.88	0.298752701489487	0.305846168687609	0.312939635885731	0.291070703509042	0.297981772354217	0.304892841199391	0.290893125720152	0.297667379925557	0.304554459978447	0.202071751099573	39.7171057170147	0.0639734691150327	34.7938574821398	0.512827944974024	0.520193940432711	0.505861343903541	0.474143414136269	0.481321050431289	0.467354959099622	0.471840039784077	0.488950305021653	0.465052727192178	0.000798810903910608	0.000779308891929917	0.000780203093375961
224	7.05265052202183	0.36	0.202126374258044	0.196396987953083	0.207855760563005	0.454495824454755	10.0328538442425	9.79876768054802	10.266940007937	31.92	20.8	49.13	0.302261927464452	0.309482767608619	0.316703607752785	0.294545122779172	0.301581613496589	0.308618104214006	0.294618877929568	0.30155958720047	0.30838776316651	0.202126374258044	39.40733732708	0.104254292113624	34.769284263212	0.512827944974024	0.520193940432711	0.505861343903541	0.474143414136269	0.481321050431289	0.467354959099622	0.471840039784077	0.488950305021653	0.465052727192178	0.000798810903910608	0.000779308891929917	0.000780203093375961
224	7.05265052202183	0.36	0.20216122345348	0.196446203501659	0.207876243405301	0.459357141127059	10.0548949694909	9.82258133160094	10.2872086073809	31.69	20.66	49.18	0.305164687429342	0.312382130207259	0.319599572985177	0.297406766208608	0.304440726575904	0.311474686943199	0.297192747491327	0.304302240411094	0.31122253821289	0.20216122345348	39.1761795476211	-0.0443287140202344	34.5563972636541	0.512827944974024	0.520193940432711	0.505861343903541	0.474143414136269	0.481321050431289	0.467354959099622	0.471840039784077	0.488950305021653	0.465052727192178	0.000798810903910608	0.000779308891929917	0.000780203093375961
224	7.05265052202183	0.36	0.202183993996012	0.196468018544679	0.207899969447345	0.450416591579217	9.89517543624117	9.66239296040749	10.1279579120749	32	20.71	49.16	0.297311134735729	0.304473834733576	0.311636534731422	0.289709512726311	0.296689077511281	0.30366864229625	0.289686618802453	0.296845159331452	0.303419211828298	0.202183993996012	39.4601571172827	-0.0457891692287893	34.6123686738785	0.512827944974024	0.520193940432711	0.505861343903541	0.474143414136269	0.481321050431289	0.467354959099622	0.471840039784077	0.488950305021653	0.465052727192178	0.000798810903910608	0.000779308891929917	0.000780203093375961
224	7.05265052202183	0.36	0.202210124190278	0.19649818858242	0.207922059798136	0.456142054057068	10.1217100391101	9.88633319169897	10.3570868865213	32.05	20.8	49.78	0.303724808158868	0.310955981379392	0.318187154599915	0.295952026425298	0.302998142878607	0.310044259331917	0.29593089271521	0.302812482935516	0.309815666833873	0.202210124190278	39.623821036092	0.159449702600198	34.8788029374251	0.512827944974024	0.520193940432711	0.505861343903541	0.474143414136269	0.481321050431289	0.467354959099622	0.471840039784077	0.488950305021653	0.465052727192178	0.000798810903910608	0.000779308891929917	0.000780203093375961
224	7.05265052202183	0.36	0.202252220066629	0.196567133356769	0.207937306776489	0.449794508501525	9.96447296708631	9.72976551058554	10.1991804235871	32.08	20.8	48.57	0.298678010710519	0.305882907491464	0.31308780427241	0.291030824957677	0.298051251566604	0.305071678175531	0.291301100918578	0.298284026134039	0.305444691151752	0.202252220066629	39.3802993236081	-0.0539187344493317	34.5800431923798	0.512827944974024	0.520193940432711	0.505861343903541	0.474143414136269	0.481321050431289	0.467354959099622	0.471840039784077	0.488950305021653	0.465052727192178	0.000798810903910608	0.000779308891929917	0.000780203093375961
224	7.05265052202183	0.36	0.202284305160907	0.196556860315519	0.208011750006296	0.456348680776693	9.94102399047978	9.70994518537829	10.1721027955813	31.87	20.57	49.84	0.299994568583981	0.307133886584428	0.314273204584875	0.292342800070466	0.299300020078467	0.306257240086468	0.291635197158018	0.298454352951222	0.305716148153628	0.202284305160907	39.313500218601	-0.031723794044463	34.5859501967048	0.512827944974024	0.520193940432711	0.505861343903541	0.474143414136269	0.481321050431289	0.467354959099622	0.471840039784077	0.488950305021653	0.465052727192178	0.000798810903910608	0.000779308891929917	0.000780203093375961
224	7.05265052202183	0.36	0.202299392411111	0.196495957393007	0.208102827429216	0.447082260234017	9.95086570372135	9.71519012835089	10.1865412790918	31.86	20.74	48.66	0.300218203286106	0.307501035311149	0.314783867336192	0.292561662781469	0.299658758905831	0.306755855030193	0.292582619586068	0.300094673727992	0.307226234175679	0.202299392411111	39.0338133659051	0.0963691802855923	34.6960481031145	0.512827944974024	0.520193940432711	0.505861343903541	0.474143414136269	0.481321050431289	0.467354959099622	0.471840039784077	0.488950305021653	0.465052727192178	0.000798810903910608	0.000779308891929917	0.000780203093375961
224	7.05265052202183	0.36	0.202317997523263	0.196611246639403	0.208024748407123	0.447965454837733	9.84021660558965	9.60757751475416	10.0728556964251	31.97	20.78	49.83	0.295889686188424	0.30305439628072	0.310219106373015	0.288328407703204	0.295310028046845	0.302291648390487	0.28823776595789	0.29507439643817	0.301610804809878	0.202317997523263	39.4444230405261	0.0458758211484382	34.7100815768589	0.512827944974024	0.520193940432711	0.505861343903541	0.474143414136269	0.481321050431289	0.467354959099622	0.471840039784077	0.488950305021653	0.465052727192178	0.000798810903910608	0.000779308891929917	0.000780203093375961
224	7.05265052202183	0.36	0.202335745887998	0.196606448575889	0.208065043200106	0.452338407177968	9.86105626166868	9.62997484843711	10.0921376749002	31.7	20.51	49.55	0.299091016091108	0.306268020784367	0.313445025477626	0.291486133564558	0.298480651072819	0.30547516858108	0.290890435694085	0.297605776907756	0.304755928015475	0.202335745887998	39.331498212734	0.0335421205499562	34.6163042412678	0.512827944974024	0.520193940432711	0.505861343903541	0.474143414136269	0.481321050431289	0.467354959099622	0.471840039784077	0.488950305021653	0.465052727192178	0.000798810903910608	0.000779308891929917	0.000780203093375961
224	7.05265052202183	0.36	0.202354895099434	0.196619913647687	0.208089876551181	0.449171456658424	9.83562749965299	9.60366307533179	10.0675919239742	31.97	20.55	49.31	0.295802652935094	0.302947394640686	0.310092136346277	0.288244104174436	0.295206278624365	0.302168453074294	0.287770277822038	0.294581381976653	0.302012991981171	0.202354895099434	39.3658391484832	0.027276508098187	34.6667430123783	0.512827944974024	0.520193940432711	0.505861343903541	0.474143414136269	0.481321050431289	0.467354959099622	0.471840039784077	0.488950305021653	0.465052727192178	0.000798810903910608	0.000779308891929917	0.000780203093375961
224	7.05265052202183	0.36	0.2023825575317	0.196660029145903	0.208105085917498	0.450330861440554	9.85853514405608	9.62657446118379	10.0904958269284	31.82	20.45	48.91	0.297889246765204	0.305067147209291	0.312245047653378	0.290298307488331	0.297293297649492	0.304288287810653	0.289723535426022	0.29682043507853	0.304157560246394	0.2023825575317	39.0808958697414	-0.024803854413426	34.5358706912082	0.512827944974024	0.520193940432711	0.505861343903541	0.474143414136269	0.481321050431289	0.467354959099622	0.471840039784077	0.488950305021653	0.465052727192178	0.000798810903910608	0.000779308891929917	0.000780203093375961
224	7.05265052202183	0.36	0.202394080516036	0.196700175719248	0.208087985312824	0.457944014384571	9.98898517846581	9.75753665454797	10.2204337023837	31.85	20.69	49.74	0.301610332966258	0.308764522474824	0.315918711983389	0.293919553313977	0.300891317722713	0.307863082131448	0.29326927523312	0.300599985555304	0.307403540867813	0.202394080516036	39.3945033115569	0.159743960858415	34.8110920799988	0.512827944974024	0.520193940432711	0.505861343903541	0.474143414136269	0.481321050431289	0.467354959099622	0.471840039784077	0.488950305021653	0.465052727192178	0.000798810903910608	0.000779308891929917	0.000780203093375961
224	7.05265052202183	0.36	0.202414068109252	0.196662573146144	0.20816556307236	0.448929849041318	9.88733842283973	9.65404055481835	10.1206362908611	32.59	20.67	49.73	0.291789423886018	0.298840756446437	0.305892089006856	0.284251069466597	0.291120231462841	0.297989393459085	0.284005776703302	0.290434667864104	0.297273554852757	0.202414068109252	39.6016265407624	0.0907080513647999	34.7841193995561	0.512827944974024	0.520193940432711	0.505861343903541	0.474143414136269	0.481321050431289	0.467354959099622	0.471840039784077	0.488950305021653	0.465052727192178	0.000798810903910608	0.000779308891929917	0.000780203093375961
224	7.05265052202183	0.36	0.202418558033181	0.196689445023371	0.208147671042991	0.450721888655277	9.91728330310289	9.68412455797299	10.1504420482328	31.79	20.6	49.76	0.299934529820209	0.307155870084407	0.314377210348606	0.292295482917004	0.299332902520199	0.306370322123395	0.291493165189332	0.299061688524272	0.306061638540895	0.202418558033181	39.3632281123404	0.0318914076348722	34.6726152086952	0.512827944974024	0.520193940432711	0.505861343903541	0.474143414136269	0.481321050431289	0.467354959099622	0.471840039784077	0.488950305021653	0.465052727192178	0.000798810903910608	0.000779308891929917	0.000780203093375961
224	7.05265052202183	0.36	0.202443974042182	0.196739104738638	0.208148843345727	0.449105684026705	9.90338699388808	9.66979347552398	10.1369805122522	32.57	21.25	50.27	0.292421647339593	0.299485686672054	0.306549726004516	0.284869270356985	0.291750866670799	0.298632462984612	0.284878379781827	0.291354242854794	0.298520452045077	0.202443974042182	40.0046078604818	-0.0323587256320602	34.7876328369962	0.512827944974024	0.520193940432711	0.505861343903541	0.474143414136269	0.481321050431289	0.467354959099622	0.471840039784077	0.488950305021653	0.465052727192178	0.000798810903910608	0.000779308891929917	0.000780203093375961
224	7.05265052202183	0.36	0.202514974639885	0.196816082645878	0.208213866633893	0.455849560598673	10.0285109456989	9.79516388080883	10.2618580105889	32.39	21.02	49.89	0.297854742118827	0.304950440637275	0.312046139155722	0.290186486009199	0.297099506108195	0.304012526207192	0.290086639936996	0.297150161714644	0.304010813575826	0.202514974639885	39.8673965057281	-0.0545959675680448	34.7361140396596	0.512827944974024	0.520193940432711	0.505861343903541	0.474143414136269	0.481321050431289	0.467354959099622	0.471840039784077	0.488950305021653	0.465052727192178	0.000798810903910608	0.000779308891929917	0.000780203093375961
224	7.05265052202183	0.36	0.202532992256507	0.196841348345151	0.208224636167864	0.444632344067348	9.8269011714414	9.59300477969665	10.0607975631861	31.91	20.77	49.07	0.296040541647957	0.303258594394909	0.310476647141862	0.288484470927342	0.295518291755525	0.302552112583709	0.288358507776548	0.295783200589584	0.302426601406733	0.202532992256507	39.5162287661319	-0.00406554657287625	34.6824289137766	0.512827944974024	0.520193940432711	0.505861343903541	0.474143414136269	0.481321050431289	0.467354959099622	0.471840039784077	0.488950305021653	0.465052727192178	0.000798810903910608	0.000779308891929917	0.000780203093375961
224	7.05265052202183	0.36	0.202566971935764	0.19687533609936	0.208258607772168	0.455225070999127	10.0091548025368	9.77596473713089	10.2423448679426	32.65	21	50.77	0.294897698875798	0.301932013701801	0.308966328527804	0.287270524426134	0.294122905155953	0.300975285885772	0.286747047472625	0.293430488248752	0.300049496145247	0.202566971935764	39.9999946533842	-0.0179360032715065	34.774114994864	0.512827944974024	0.520193940432711	0.505861343903541	0.474143414136269	0.481321050431289	0.467354959099622	0.471840039784077	0.488950305021653	0.465052727192178	0.000798810903910608	0.000779308891929917	0.000780203093375961
224	7.05265052202183	0.36	0.202573119596846	0.196841410919149	0.208304828274543	0.452508055053924	9.89026761004772	9.65858100783783	10.1219542122576	32.04	20.71	49.89	0.296844324992567	0.303964920966966	0.311085516941365	0.289249377906951	0.296187788994894	0.303126200082838	0.288644244093106	0.295860170297787	0.302790837383676	0.202573119596846	39.4420989308308	-0.00444071846001864	34.6739476204981	0.512827944974024	0.520193940432711	0.505861343903541	0.474143414136269	0.481321050431289	0.467354959099622	0.471840039784077	0.488950305021653	0.465052727192178	0.000798810903910608	0.000779308891929917	0.000780203093375961
224	7.05265052202183	0.36	0.202581729541848	0.196854811446214	0.208308647637482	0.44865311751816	9.80750975793176	9.57596602350657	10.0390534923569	32.1	20.65	50.09	0.293724948000549	0.300827121419601	0.307929294838652	0.286201095629079	0.293121344752339	0.300041593875598	0.920591931020775	0.292340391472279	0.29921521458613	0.202581729541848	39.5784684145331	0.125786056058999	34.7903768965672	0.512827944974024	0.520193940432711	0.505861343903541	0.474143414136269	0.481321050431289	0.467354959099622	0.471840039784077	0.488950305021653	0.465052727192178	0.000798810903910608	0.000779308891929917	0.000780203093375961
224	7.05265052202183	0.36	0.202615362831385	0.196909241518694	0.208321484144075	0.453089686138572	10.019308241515	9.78487409221941	10.2537423908105	31.81	20.82	49.48	0.30283659015578	0.310092200981186	0.317347811806592	0.295120320995227	0.302191059028266	0.309261797061305	0.294855954030961	0.301911695145314	0.308883452684574	0.202615362831385	39.4923448450763	0.0473080607747479	34.7117258136216	0.512827944974024	0.520193940432711	0.505861343903541	0.474143414136269	0.481321050431289	0.467354959099622	0.471840039784077	0.488950305021653	0.465052727192178	0.000798810903910608	0.000779308891929917	0.000780203093375961
224	7.05265052202183	0.36	0.202618699668353	0.196896125205144	0.208341274131562	0.454110586015423	9.92384054642818	9.69211790598168	10.1555631868747	31.57	20.2	48.29	0.302208587909286	0.309433899511482	0.316659211113679	0.294542573189914	0.301584602955292	0.308626632720669	0.29425181193473	0.301440169062016	0.308225024518497	0.202618699668353	38.868600808491	0.0968999347735213	34.5829637065291	0.512827944974024	0.520193940432711	0.505861343903541	0.474143414136269	0.481321050431289	0.467354959099622	0.471840039784077	0.488950305021653	0.465052727192178	0.000798810903910608	0.000779308891929917	0.000780203093375961
224	7.05265052202183	0.36	0.202628231197233	0.196931000253287	0.208325462141179	0.459026094893798	9.91235882904889	9.68318572149045	10.1415319366073	31.67	20.32	49.18	0.30106248414819	0.308187765749303	0.315313047350417	0.293412329190321	0.300356553664635	0.30730077813895	0.292741635728949	0.299767723351582	0.30642936449187	0.202628231197233	39.1048611937478	0.0930469324257778	34.6193984456011	0.512827944974024	0.520193940432711	0.505861343903541	0.474143414136269	0.481321050431289	0.467354959099622	0.471840039784077	0.488950305021653	0.465052727192178	0.000798810903910608	0.000779308891929917	0.000780203093375961
224	7.05265052202183	0.36	0.202642157836628	0.196908807550813	0.208375508122443	0.451256434002954	9.7047230199608	9.47680779905599	9.93263824086561	32.14	20.67	49.71	0.290380278794687	0.297363863013256	0.304347447231824	0.282937552198924	0.289742140418821	0.296546728638718	0.282470599225664	0.289184031810698	0.295974080382009	0.202642157836628	39.3976412942653	-0.0161757623778013	34.6538027570148	0.512827944974024	0.520193940432711	0.505861343903541	0.474143414136269	0.481321050431289	0.467354959099622	0.471840039784077	0.488950305021653	0.465052727192178	0.000798810903910608	0.000779308891929917	0.000780203093375961
224	7.05265052202183	0.36	0.202646345249277	0.196936888500814	0.208355801997739	0.449118845333278	9.78616932317693	9.55534678511015	10.0169918612437	32.17	20.72	49.8	0.292472698874465	0.299537779000562	0.306602859126658	0.284971633775271	0.291855515361603	0.298739396947936	0.284790232743474	0.291069806928244	0.297856663047305	0.202646345249277	39.5596190735755	-0.00483318755184105	34.683401892877	0.512827944974024	0.520193940432711	0.505861343903541	0.474143414136269	0.481321050431289	0.467354959099622	0.471840039784077	0.488950305021653	0.465052727192178	0.000798810903910608	0.000779308891929917	0.000780203093375961
224	7.05265052202183	0.36	0.202681681568841	0.196936194061561	0.208427169076121	0.455558336563629	9.85171645931725	9.62234850103965	10.0810844175949	31.69	20.17	49.19	0.298950714776614	0.306076804116086	0.313202893455557	0.291350869061408	0.298295800849297	0.305240732637186	0.290439670409976	0.297774733135625	0.304519788485081	0.202681681568841	39.2174577615912	0.115905548892291	34.6311632601779	0.512827944974024	0.520193940432711	0.505861343903541	0.474143414136269	0.481321050431289	0.467354959099622	0.471840039784077	0.488950305021653	0.465052727192178	0.000798810903910608	0.000779308891929917	0.000780203093375961
224	7.05265052202183	0.36	0.202715293062314	0.196954580535732	0.208476005588895	0.446557772746251	9.80650642018302	9.57400328978952	10.0390095505765	32.54	20.65	49.74	0.289835756326827	0.296874371063655	0.303912985800483	0.282354772384534	0.289211712629265	0.296068652873997	0.281703177775813	0.288764649634186	0.295651755187544	0.202715293062314	39.5728192882312	-0.00605056127237381	34.6641244493191	0.512827944974024	0.520193940432711	0.505861343903541	0.474143414136269	0.481321050431289	0.467354959099622	0.471840039784077	0.488950305021653	0.465052727192178	0.000798810903910608	0.000779308891929917	0.000780203093375961
224	7.05265052202183	0.36	0.202717230268069	0.196993442916476	0.208441017619661	0.444376506303331	9.85571089398525	9.62100722500652	10.090414562964	32.09	20.8	49.9	0.295209957728905	0.302411580030771	0.309613202332638	0.287649620839964	0.294666809353865	0.301683997867767	0.287159777554836	0.294504825765082	0.301545424214179	0.202717230268069	39.5583398674279	0.0682316509444608	34.7781868978325	0.512827944974024	0.520193940432711	0.505861343903541	0.474143414136269	0.481321050431289	0.467354959099622	0.471840039784077	0.488950305021653	0.465052727192178	0.000798810903910608	0.000779308891929917	0.000780203093375961
224	7.05265052202183	0.36	0.202727763829606	0.197003892675469	0.208451634983743	0.452241807222267	9.96415749390198	9.73061450272036	10.1977004850836	32.52	21.03	50.39	0.294709495186753	0.301782772729122	0.30885605027149	0.287104680910374	0.293995436467827	0.30088619202528	0.286673873272746	0.29391438568747	0.300475651835741	0.202727763829606	39.9605417962479	-0.0977335594726652	34.6807169924778	0.512827944974024	0.520193940432711	0.505861343903541	0.474143414136269	0.481321050431289	0.467354959099622	0.471840039784077	0.488950305021653	0.465052727192178	0.000798810903910608	0.000779308891929917	0.000780203093375961
224	7.05265052202183	0.36	0.202758995886213	0.196947547783336	0.208570443989091	0.458575549106239	10.1724934269874	9.93709255309581	10.4078943008789	31.82	20.72	48.51	0.307508574369239	0.314793178668623	0.322077782968008	0.299672670622539	0.306771649339809	0.313870628057078	0.300006896363128	0.307097717745174	0.314061038241056	0.202758995886213	38.9443831755347	0.0437783034031762	34.6243394124228	0.512827944974024	0.520193940432711	0.505861343903541	0.474143414136269	0.481321050431289	0.467354959099622	0.471840039784077	0.488950305021653	0.465052727192178	0.000798810903910608	0.000779308891929917	0.000780203093375961
224	7.05265052202183	0.36	0.202797872267661	0.197072698669037	0.208523045866285	0.445870536762204	9.97816564428164	9.74126343503409	10.2150678535292	32.15	20.83	49.52	0.29836384458347	0.30561989041498	0.31287593624649	0.29071469684936	0.29778471958344	0.304854742317519	0.290082514977577	0.297735808408217	0.305025277576823	0.202797872267661	39.4666689343171	-0.0450547910031967	34.6290969368078	0.512827944974024	0.520193940432711	0.505861343903541	0.474143414136269	0.481321050431289	0.467354959099622	0.471840039784077	0.488950305021653	0.465052727192178	0.000798810903910608	0.000779308891929917	0.000780203093375961
224	7.05265052202183	0.36	0.202888511431542	0.197158704968316	0.208618317894768	0.45631664972867	10.0583646664263	9.82454318708897	10.2921861457636	32.21	20.69	50.09	0.300376177342892	0.307525049387783	0.314673921432673	0.292667378682237	0.299632783397154	0.306598188112071	0.292064510465981	0.299082274041254	0.306061819193321	0.202888511431542	39.671926115967	-0.0139341432099314	34.6824955585049	0.512827944974024	0.520193940432711	0.505861343903541	0.474143414136269	0.481321050431289	0.467354959099622	0.471840039784077	0.488950305021653	0.465052727192178	0.000798810903910608	0.000779308891929917	0.000780203093375961
224	7.05265052202183	0.36	0.202896834025593	0.197138739047304	0.208654929003883	0.461547698879644	10.2009698741253	9.9663180382111	10.4356217100396	32.21	20.51	49.08	0.304718611233532	0.311893054321645	0.319067497409758	0.296898485941666	0.303888808199019	0.310879130456373	0.296172393489145	0.303604826691326	0.31069350100004	0.202896834025593	39.1875464714551	0.0344482991069392	34.634984631793	0.512827944974024	0.520193940432711	0.505861343903541	0.474143414136269	0.481321050431289	0.467354959099622	0.471840039784077	0.488950305021653	0.465052727192178	0.000798810903910608	0.000779308891929917	0.000780203093375961
224	7.05265052202183	0.36	0.202971634929684	0.197227319299554	0.208715950559814	0.452705562512031	9.88239646870221	9.65098651110584	10.1138064262986	31.74	20.59	49.6	0.299340947707273	0.306518501622211	0.313696055537148	0.291723593108788	0.298718499197765	0.305713405286742	0.290927039830366	0.298454892890885	0.305382663304643	0.202971634929684	39.2808376182042	-0.0314459297595851	34.5565636372975	0.512827944974024	0.520193940432711	0.505861343903541	0.474143414136269	0.481321050431289	0.467354959099622	0.471840039784077	0.488950305021653	0.465052727192178	0.000798810903910608	0.000779308891929917	0.000780203093375961
224	7.05265052202183	0.36	0.202981966094131	0.197240359285047	0.208723572903215	0.45177305337216	9.91569442904858	9.68306731650707	10.1483215415901	31.88	20.66	49.59	0.299025264202282	0.306209081221684	0.313392898241087	0.291396118413344	0.298396651965015	0.305397185516687	0.291290510267377	0.297811395995178	0.30482528882534	0.202981966094131	39.2197037532016	0.0817081567612002	34.7220251165382	0.512827944974024	0.520193940432711	0.505861343903541	0.474143414136269	0.481321050431289	0.467354959099622	0.471840039784077	0.488950305021653	0.465052727192178	0.000798810903910608	0.000779308891929917	0.000780203093375961
224	7.05265052202183	0.36	0.202996198235425	0.197267079772786	0.208725316698064	0.454494207898919	10.0623078869531	9.82753373726678	10.2970820366395	32.32	20.95	49.8	0.299485864098856	0.306640409783117	0.313794955467379	0.291785265445379	0.298755848240346	0.305726431035313	0.291809049564558	0.29845369744782	0.305583111271506	0.202996198235425	39.7742508214017	0.142693666969243	34.8986778712584	0.512827944974024	0.520193940432711	0.505861343903541	0.474143414136269	0.481321050431289	0.467354959099622	0.471840039784077	0.488950305021653	0.465052727192178	0.000798810903910608	0.000779308891929917	0.000780203093375961
224	7.05265052202183	0.36	0.202997910958287	0.197258825807842	0.208736996108732	0.459361967162164	10.0580413418993	9.82565726646421	10.2904254173344	31.59	20.35	49.2	0.306237458773875	0.313480201604286	0.320722944434697	0.298467184077564	0.305526154153419	0.312585124229275	0.297921114372617	0.305030207221783	0.311928864468328	0.202997910958287	39.2309802307423	-0.0332517008931748	34.5466971270679	0.512827944974024	0.520193940432711	0.505861343903541	0.474143414136269	0.481321050431289	0.467354959099622	0.471840039784077	0.488950305021653	0.465052727192178	0.000798810903910608	0.000779308891929917	0.000780203093375961
224	7.05265052202183	0.36	0.203052185419495	0.197325429872332	0.208778940966658	0.447481925829038	9.93681379798567	9.70166118163697	10.1719664143344	32.1	20.74	49.31	0.297658809030481	0.304873578378976	0.31208834772747	0.290035367460031	0.297065356882973	0.304095346305916	0.289980982096264	0.296622722461472	0.304058712500771	0.203052185419495	39.5029484837932	0.0579072197014274	34.7470663050194	0.512827944974024	0.520193940432711	0.505861343903541	0.474143414136269	0.481321050431289	0.467354959099622	0.471840039784077	0.488950305021653	0.465052727192178	0.000798810903910608	0.000779308891929917	0.000780203093375961
224	7.05265052202183	0.36	0.2031027507331	0.197375681351362	0.208829820114837	0.44767880487513	9.94114603520474	9.70598454181934	10.1763075285901	31.98	20.71	49.1	0.298899095778582	0.306140973965384	0.313382852152185	0.291260592697524	0.298317401375506	0.305374210053487	0.291258046141212	0.298106253604234	0.305449472264299	0.2031027507331	39.5327519772257	0.011719520554536	34.7128460302131	0.512827944974024	0.520193940432711	0.505861343903541	0.474143414136269	0.481321050431289	0.467354959099622	0.471840039784077	0.488950305021653	0.465052727192178	0.000798810903910608	0.000779308891929917	0.000780203093375961
224	7.05265052202183	0.36	0.203108319836496	0.197400200880308	0.208816438792685	0.457249834029556	9.99273423498914	9.76087483416078	10.2245936358175	32.15	20.53	49.64	0.299013274453126	0.306116022908807	0.313218771364488	0.291348208645783	0.298268881458082	0.30518955427038	0.290531004086822	0.297061170810448	0.304375590774349	0.203108319836496	39.578545703116	0.0797497010889546	34.7479432727198	0.512827944974024	0.520193940432711	0.505861343903541	0.474143414136269	0.481321050431289	0.467354959099622	0.471840039784077	0.488950305021653	0.465052727192178	0.000798810903910608	0.000779308891929917	0.000780203093375961
224	7.05265052202183	0.36	0.203124809146805	0.197406125145888	0.208843493147723	0.453378491094103	9.87552279692408	9.6445875804587	10.1064580133895	32	20.66	49.67	0.296818590071893	0.303925774778069	0.311032959484244	0.289230395226056	0.296155884094573	0.303081372963089	0.288897003857565	0.295366515247022	0.302693719604872	0.203124809146805	39.4862513115997	-0.120007557594957	34.5532215842371	0.512827944974024	0.520193940432711	0.505861343903541	0.474143414136269	0.481321050431289	0.467354959099622	0.471840039784077	0.488950305021653	0.465052727192178	0.000798810903910608	0.000779308891929917	0.000780203093375961
224	7.05265052202183	0.36	0.203129464047742	0.197402612612121	0.208856315483364	0.453792412058889	9.94794301326291	9.71550845120365	10.1803775753222	32.2	20.84	50.25	0.29712616832841	0.304234637345614	0.311343106362817	0.289502029579701	0.296428098122443	0.303354166665184	0.289125849661932	0.295901673683394	0.302911608175997	0.203129464047742	39.8057870566684	-0.0358222545883722	34.7090060588107	0.512827944974024	0.520193940432711	0.505861343903541	0.474143414136269	0.481321050431289	0.467354959099622	0.471840039784077	0.488950305021653	0.465052727192178	0.000798810903910608	0.000779308891929917	0.000780203093375961
224	7.05265052202183	0.36	0.203171346437999	0.197455453529481	0.208887239346518	0.455039430307552	9.92399302301476	9.69270047378976	10.1552855722398	31.73	20.6	49.04	0.300746772092762	0.30792335696471	0.315099941836658	0.293095345458544	0.30008934778023	0.307083350101915	0.293124815754936	0.299762995839054	0.306927816789369	0.203171346437999	39.35392944364	-0.0228150498136136	34.5793408872646	0.512827944974024	0.520193940432711	0.505861343903541	0.474143414136269	0.481321050431289	0.467354959099622	0.471840039784077	0.488950305021653	0.465052727192178	0.000798810903910608	0.000779308891929917	0.000780203093375961
224	7.05265052202183	0.36	0.20318184177384	0.197412386103911	0.208951297443769	0.45325328587399	9.98850320401852	9.75486697316217	10.2221394348749	31.9	20.77	49.27	0.301059019686651	0.308269604394614	0.315480189102577	0.29337521222749	0.300401764101554	0.307428315975617	0.292944472584562	0.300303445339154	0.307482872449935	0.20318184177384	39.1630983800228	0.133035421080801	34.7237649565057	0.512827944974024	0.520193940432711	0.505861343903541	0.474143414136269	0.481321050431289	0.467354959099622	0.471840039784077	0.488950305021653	0.465052727192178	0.000798810903910608	0.000779308891929917	0.000780203093375961
224	7.05265052202183	0.36	0.203310999407465	0.197573042275282	0.209048956539647	0.45455765988188	9.98140504803187	9.74854832527029	10.2142617707934	32.09	20.83	49.27	0.29918067606393	0.306326994614894	0.313473313165857	0.291519509484059	0.298482831133043	0.305446152782027	0.291240768236285	0.298298573874629	0.306033048937376	0.203310999407465	39.4829808924436	-0.0482699594988727	34.6189623300624	0.512827944974024	0.520193940432711	0.505861343903541	0.474143414136269	0.481321050431289	0.467354959099622	0.471840039784077	0.488950305021653	0.465052727192178	0.000798810903910608	0.000779308891929917	0.000780203093375961
224	7.05265052202183	0.36	0.203320724436898	0.19757990008505	0.209061548788746	0.453952590818508	10.0339957440254	9.79962629111502	10.2683651969357	31.9	20.4	50.15	0.302451709927688	0.309685194111858	0.316918678296027	0.294732528328764	0.301781399312949	0.308830270297134	0.293447595127752	0.300786281043868	0.307481218022217	0.203320724436898	39.5043120425987	0.10957547062907	34.7673256305017	0.512827944974024	0.520193940432711	0.505861343903541	0.474143414136269	0.481321050431289	0.467354959099622	0.471840039784077	0.488950305021653	0.465052727192178	0.000798810903910608	0.000779308891929917	0.000780203093375961
224	7.05265052202183	0.36	0.203344144812762	0.197606427081275	0.20908186254425	0.447912340555516	9.93697241075409	9.70202062093146	10.1719242005767	31.81	20.59	49.75	0.300333098311114	0.307606201693201	0.314879305075287	0.292681539546456	0.299769346741601	0.306857153936746	0.291874854397682	0.299325511739199	0.306218272286632	0.203344144812762	39.431984025181	-0.0369660571122186	34.6161589493554	0.512827944974024	0.520193940432711	0.505861343903541	0.474143414136269	0.481321050431289	0.467354959099622	0.471840039784077	0.488950305021653	0.465052727192178	0.000798810903910608	0.000779308891929917	0.000780203093375961
224	7.05265052202183	0.36	0.203371462817869	0.197631330999999	0.209111594635739	0.444191203583769	9.72064511144929	9.48907101046973	9.95221921242884	32.39	20.94	50.04	0.288542987479486	0.295584676054246	0.302626364629007	0.281114402848821	0.28797480204283	0.294835201236839	0.281089704066699	0.287426834411414	0.294358948216617	0.203371462817869	39.6552485932253	0.00703198044209516	34.7302194272958	0.512827944974024	0.520193940432711	0.505861343903541	0.474143414136269	0.481321050431289	0.467354959099622	0.471840039784077	0.488950305021653	0.465052727192178	0.000798810903910608	0.000779308891929917	0.000780203093375961
224	7.05265052202183	0.36	0.203387923565893	0.197646276602964	0.209129570528822	0.44849389931822	9.8944173035272	9.6607465917523	10.1280880153021	32.03	20.62	49.99	0.296970287969605	0.304153299955977	0.311336311942349	0.28937301231463	0.296372264092306	0.303371515869983	0.288458558906496	0.295789296970233	0.302565568524006	0.203387923565893	39.6293885620757	0.0583529176226993	34.7488033335504	0.512827944974024	0.520193940432711	0.505861343903541	0.474143414136269	0.481321050431289	0.467354959099622	0.471840039784077	0.488950305021653	0.465052727192178	0.000798810903910608	0.000779308891929917	0.000780203093375961
224	7.05265052202183	0.36	0.203438558511376	0.197688106574693	0.209189010448059	0.453171876521389	10.0005611361586	9.76660443819861	10.2345178341187	31.98	20.38	50.04	0.300708259341097	0.30791165452823	0.315115049715362	0.293022653044674	0.300041941351846	0.307061229659017	0.292089112871173	0.298863928234938	0.306361201017214	0.203438558511376	39.4462480907744	-0.0694356814926412	34.5513983620511	0.512827944974024	0.520193940432711	0.505861343903541	0.474143414136269	0.481321050431289	0.467354959099622	0.471840039784077	0.488950305021653	0.465052727192178	0.000798810903910608	0.000779308891929917	0.000780203093375961
224	7.05265052202183	0.36	0.203473041067152	0.197699022912045	0.20924705922226	0.446409780577464	9.86521513697572	9.63125003556901	10.0991802383824	32.23	20.88	49.94	0.294308137584663	0.301457555676864	0.308606973769066	0.286752699664802	0.293718578881721	0.300684458098641	0.286447642594558	0.293523621175555	0.300146460515337	0.203473041067152	39.6154254279148	-0.0166444969876349	34.685998119633	0.512827944974024	0.520193940432711	0.505861343903541	0.474143414136269	0.481321050431289	0.467354959099622	0.471840039784077	0.488950305021653	0.465052727192178	0.000798810903910608	0.000779308891929917	0.000780203093375961
224	7.05265052202183	0.36	0.203491578329115	0.197713376198911	0.209269780459319	0.451735220687352	9.9183933140716	9.68568511159223	10.151101516551	31.49	20.46	49.17	0.302779622248952	0.310054203327022	0.317328784405092	0.295110938311775	0.302201271643419	0.309291604975063	0.294063609177368	0.301507878812934	0.308342871876816	0.203491578329115	39.1478486269242	0.0546010915136025	34.5996523884186	0.512827944974024	0.520193940432711	0.505861343903541	0.474143414136269	0.481321050431289	0.467354959099622	0.471840039784077	0.488950305021653	0.465052727192178	0.000798810903910608	0.000779308891929917	0.000780203093375961
224	7.05265052202183	0.36	0.203525754132024	0.197800323891352	0.209251184372696	0.451585856915284	10.005223205195	9.77040697755616	10.2400394328338	31.79	20.37	48.85	0.302576932406621	0.309848888836018	0.317120845265414	0.294870132246572	0.301956867963576	0.309043603680579	0.294280858452974	0.301434021505599	0.308861522250992	0.203525754132024	39.0768759950305	-0.0322005201314561	34.5351436377669	0.512827944974024	0.520193940432711	0.505861343903541	0.474143414136269	0.481321050431289	0.467354959099622	0.471840039784077	0.488950305021653	0.465052727192178	0.000798810903910608	0.000779308891929917	0.000780203093375961
224	7.05265052202183	0.36	0.203530862608691	0.197797003880255	0.209264721337127	0.453500010209148	10.0056034337142	9.7716836884973	10.2395231789311	32.07	20.82	49.03	0.300015359454162	0.307197286201063	0.314379212947963	0.292334693302871	0.299332756191046	0.306330819079222	0.292269897175773	0.299405799762323	0.306397459850713	0.203530862608691	39.3832673165864	0.0250297948163438	34.6834926706148	0.512827944974024	0.520193940432711	0.505861343903541	0.474143414136269	0.481321050431289	0.467354959099622	0.471840039784077	0.488950305021653	0.465052727192178	0.000798810903910608	0.000779308891929917	0.000780203093375961
224	7.05265052202183	0.36	0.203539842611708	0.197822157485482	0.209257527737935	0.456237659899959	9.99065604298879	9.75837157413458	10.222940511843	31.97	20.88	49.77	0.30059808172597	0.307753401158301	0.314908720590632	0.292917453254771	0.299889946004254	0.306862438753737	0.29286378821676	0.299677498168565	0.306709103581234	0.203539842611708	39.7296365283397	-0.0500216402344325	34.6706157932229	0.512827944974024	0.520193940432711	0.505861343903541	0.474143414136269	0.481321050431289	0.467354959099622	0.471840039784077	0.488950305021653	0.465052727192178	0.000798810903910608	0.000779308891929917	0.000780203093375961
224	7.05265052202183	0.36	0.203543618035524	0.197808627429101	0.209278608641947	0.446678503531007	9.85249710018038	9.61896062083874	10.086033579522	31.55	20.46	48.86	0.300164079347573	0.307451692331848	0.314739305316124	0.292553543597669	0.299656382176996	0.306759220756323	0.292379641046157	0.299296085115814	0.306496646775293	0.203543618035524	38.9146548298509	0.07001587004409	34.597680764827	0.512827944974024	0.520193940432711	0.505861343903541	0.474143414136269	0.481321050431289	0.467354959099622	0.471840039784077	0.488950305021653	0.465052727192178	0.000798810903910608	0.000779308891929917	0.000780203093375961
224	7.05265052202183	0.36	0.203621225450149	0.197898290419829	0.20934416048047	0.457811029057744	9.99111541221601	9.75955550992478	10.2226753145072	32.11	20.94	49.79	0.299272093867604	0.306372767330038	0.313473440792472	0.291604886560101	0.29852364417881	0.305442401797519	0.291327264354794	0.29812273335734	0.305098743042168	0.203621225450149	39.4878006471133	-0.00973846811086734	34.6645579051716	0.512827944974024	0.520193940432711	0.505861343903541	0.474143414136269	0.481321050431289	0.467354959099622	0.471840039784077	0.488950305021653	0.465052727192178	0.000798810903910608	0.000779308891929917	0.000780203093375961
224	7.05265052202183	0.36	0.203626351392335	0.197887500777145	0.209365202007526	0.451344726691389	9.88524587471409	9.65313246235097	10.1173592870772	31.93	20.7	49.5	0.297663266343172	0.304820698063449	0.311978129783726	0.290062261645552	0.297036924182392	0.304011586719232	0.289993961586607	0.296497653622508	0.30345673811639	0.203626351392335	39.408275747423	0.0958173206328184	34.7406230691015	0.512827944974024	0.520193940432711	0.505861343903541	0.474143414136269	0.481321050431289	0.467354959099622	0.471840039784077	0.488950305021653	0.465052727192178	0.000798810903910608	0.000779308891929917	0.000780203093375961
224	7.05265052202183	0.36	0.203661644698265	0.19784662632647	0.209476663070059	0.448519801541693	9.98051097527504	9.74481938029833	10.2162025702518	32.22	20.64	49.28	0.297869387953885	0.30507376069819	0.312278133442494	0.290223885720203	0.297243341685085	0.304262797649967	0.29002064819748	0.297020666388305	0.304062127890576	0.203661644698265	39.2773199121649	0.0176710778199003	34.6591251690125	0.512827944974024	0.520193940432711	0.505861343903541	0.474143414136269	0.481321050431289	0.467354959099622	0.471840039784077	0.488950305021653	0.465052727192178	0.000798810903910608	0.000779308891929917	0.000780203093375961
224	7.05265052202183	0.36	0.203690553722905	0.19794192770806	0.209439179737751	0.449737792636381	10.0581902086791	9.82124814695559	10.2951322704026	32.28	21.1	49.02	0.299598099730188	0.306826039639284	0.314053979548381	0.291899152503814	0.298941351822547	0.305983551141281	0.292233380926157	0.299260517891214	0.30650975632071	0.203690553722905	39.5223419321718	-0.0385899163872723	34.6749643277914	0.512827944974024	0.520193940432711	0.505861343903541	0.474143414136269	0.481321050431289	0.467354959099622	0.471840039784077	0.488950305021653	0.465052727192178	0.000798810903910608	0.000779308891929917	0.000780203093375961
224	7.05265052202183	0.36	0.203713579405784	0.197918863775941	0.209508295035627	0.452294649888046	10.0557178903222	9.82005401499931	10.291381765645	32.15	20.8	49.33	0.300753516252612	0.307971067097935	0.315188617943257	0.293042750714924	0.300075256866445	0.307107763017966	0.292811506004342	0.299869019428181	0.307248833224908	0.203713579405784	39.2982379528405	0.0545987272068923	34.7304437422405	0.512827944974024	0.520193940432711	0.505861343903541	0.474143414136269	0.481321050431289	0.467354959099622	0.471840039784077	0.488950305021653	0.465052727192178	0.000798810903910608	0.000779308891929917	0.000780203093375961
224	7.05265052202183	0.36	0.203720688117445	0.197992841094418	0.209448535140472	0.461249292144459	10.0539977533836	9.82258780670484	10.2854077000623	31.84	20.27	49.5	0.303764477084581	0.310920852046894	0.318077227009208	0.296020940421102	0.302994885718071	0.30996883101504	0.29515595616181	0.302378477054911	0.308876340116126	0.203720688117445	39.1863515184289	-0.011227032456316	34.5620351372819	0.512827944974024	0.520193940432711	0.505861343903541	0.474143414136269	0.481321050431289	0.467354959099622	0.471840039784077	0.488950305021653	0.465052727192178	0.000798810903910608	0.000779308891929917	0.000780203093375961
224	7.05265052202183	0.36	0.203723402796114	0.19799778351006	0.209449022082168	0.441092838509429	9.80734535575436	9.572234073241	10.0424566382677	32.2	20.48	49.15	0.292771208474758	0.2999621958431	0.307153183211441	0.285259216914254	0.292265696261113	0.299272175607972	0.284849956468879	0.291627177169478	0.299078902967074	0.203723402796114	39.265399524292	0.00693805622095835	34.6421891115668	0.512827944974024	0.520193940432711	0.505861343903541	0.474143414136269	0.481321050431289	0.467354959099622	0.471840039784077	0.488950305021653	0.465052727192178	0.000798810903910608	0.000779308891929917	0.000780203093375961
224	7.05265052202183	0.36	0.203724982801713	0.197979461610558	0.209470503992868	0.448726946589696	10.0887962370505	9.85064720226782	10.3269452718331	31.27	20.43	48.53	0.310050049545346	0.317545812871083	0.32504157619682	0.302229815116453	0.309536516622924	0.316843218129394	0.301912609268718	0.309365791178041	0.31634650881957	0.203724982801713	39.0205164179683	-0.0101562344313556	34.5177613923153	0.512827944974024	0.520193940432711	0.505861343903541	0.474143414136269	0.481321050431289	0.467354959099622	0.471840039784077	0.488950305021653	0.465052727192178	0.000798810903910608	0.000779308891929917	0.000780203093375961
224	7.05265052202183	0.36	0.203791944059943	0.198018926205098	0.209564961914788	0.451025301875518	9.90677368768782	9.6740046981911	10.1395426771845	32.24	20.63	49.65	0.295483133431609	0.302592837481584	0.309702541531558	0.287895564731963	0.294822702124792	0.301749839517621	0.287433333497685	0.294235861039521	0.301382228930156	0.203791944059943	39.4919929347475	-0.023843723447033	34.6536330350722	0.512827944974024	0.520193940432711	0.505861343903541	0.474143414136269	0.481321050431289	0.467354959099622	0.471840039784077	0.488950305021653	0.465052727192178	0.000798810903910608	0.000779308891929917	0.000780203093375961
224	7.05265052202183	0.36	0.203861180199314	0.198088410348649	0.209633950049979	0.453277608345572	9.86999237116519	9.6391394987614	10.100845243569	31.58	20.59	49.08	0.300505520895015	0.307702487250852	0.31489945360669	0.292881926056509	0.299896310889718	0.306910695722928	0.292873597050159	0.299337272895073	0.306569803999792	0.203861180199314	38.9656209909915	0.033165122430648	34.5933903752203	0.512827944974024	0.520193940432711	0.505861343903541	0.474143414136269	0.481321050431289	0.467354959099622	0.471840039784077	0.488950305021653	0.465052727192178	0.000798810903910608	0.000779308891929917	0.000780203093375961
224	7.05265052202183	0.36	0.203887673658792	0.198104217077311	0.209671130240273	0.450651534476402	10.059244021822	9.82271412505185	10.2957739185922	32.11	20.98	49.69	0.301256020441385	0.308510232923723	0.315764445406061	0.293538694714629	0.300607074825765	0.307675454936902	0.293652397238682	0.300774059699785	0.307837410144916	0.203887673658792	39.5506792652083	0.0466197315289367	34.7664088024024	0.512827944974024	0.520193940432711	0.505861343903541	0.474143414136269	0.481321050431289	0.467354959099622	0.471840039784077	0.488950305021653	0.465052727192178	0.000798810903910608	0.000779308891929917	0.000780203093375961
224	7.05265052202183	0.36	0.203922505991505	0.198181510650668	0.209663501332342	0.450669794756889	9.90571187891981	9.6728006784662	10.1386230793734	31.97	20.9	50.22	0.297883822934877	0.305056562361828	0.312229301788779	0.290271365689335	0.297260804889764	0.304250244090194	0.2897509691753	0.296893207507636	0.30367801147663	0.203922505991505	39.65280736712	0.0679221495942806	34.7884903623826	0.512827944974024	0.520193940432711	0.505861343903541	0.474143414136269	0.481321050431289	0.467354959099622	0.471840039784077	0.488950305021653	0.465052727192178	0.000798810903910608	0.000779308891929917	0.000780203093375961
224	7.05265052202183	0.36	0.203967180605669	0.198194357955946	0.209740003255392	0.464304253107991	10.2750188391741	10.0399702964688	10.5100673818793	31.84	20.62	48.8	0.310461801455357	0.317730109213538	0.324998416971719	0.302547154794696	0.309630170554128	0.31671318631356	0.302774123309805	0.309685397860808	0.316461151403729	0.203967180605669	39.2952158783546	-0.0364341835875718	34.5651240153142	0.512827944974024	0.520193940432711	0.505861343903541	0.474143414136269	0.481321050431289	0.467354959099622	0.471840039784077	0.488950305021653	0.465052727192178	0.000798810903910608	0.000779308891929917	0.000780203093375961
224	7.05265052202183	0.36	0.204041551077925	0.198298301699959	0.209784800455891	0.455149955823668	9.94367166599134	9.71197211809959	10.1753712138831	31.9	20.42	49.41	0.299766448513173	0.306918008438286	0.314069568363399	0.292116103494061	0.299085148327431	0.306054193160801	0.291552618107506	0.298171953147945	0.305238772721786	0.204041551077925	39.1829898798119	-0.0690029483881162	34.5065037388562	0.512827944974024	0.520193940432711	0.505861343903541	0.474143414136269	0.481321050431289	0.467354959099622	0.471840039784077	0.488950305021653	0.465052727192178	0.000798810903910608	0.000779308891929917	0.000780203093375961
224	7.05265052202183	0.36	0.204061563458994	0.198233356516016	0.209889770401973	0.438043361298395	9.70220987444064	9.46817494273062	9.93624480615065	31.8	20.45	49.5	0.293135891169968	0.300381642192385	0.307627393214803	0.285668326638992	0.292729493941145	0.299790661243297	0.285086040320372	0.292019603082073	0.299177445990401	0.204061563458994	39.4088687392822	0.0977793652412388	34.7387779601161	0.512827944974024	0.520193940432711	0.505861343903541	0.474143414136269	0.481321050431289	0.467354959099622	0.471840039784077	0.488950305021653	0.465052727192178	0.000798810903910608	0.000779308891929917	0.000780203093375961
224	7.05265052202183	0.36	0.204065963092074	0.198246505700414	0.209885420483735	0.447265789319065	10.0381001694444	9.80044677307786	10.2757535658109	32.39	20.66	49.51	0.297992661330722	0.305218757211585	0.312444853092447	0.290320516200909	0.297360568385016	0.304400620569123	0.290269238390931	0.296897160892727	0.304136607939979	0.204065963092074	39.4137108786763	-0.0778279057976354	34.616738906656	0.512827944974024	0.520193940432711	0.505861343903541	0.474143414136269	0.481321050431289	0.467354959099622	0.471840039784077	0.488950305021653	0.465052727192178	0.000798810903910608	0.000779308891929917	0.000780203093375961
224	7.05265052202183	0.36	0.204100988252461	0.198364568713834	0.209837407791088	0.456197042704931	9.97806748954029	9.74605671460798	10.2100782644726	31.85	20.65	49.45	0.3013029782696	0.308475677908518	0.315648377547436	0.293620755016964	0.300610574684809	0.307600394352654	0.293170111921983	0.300388784654224	0.307313278234443	0.204100988252461	39.4246194294195	0.161196775892614	34.7851671065308	0.512827944974024	0.520193940432711	0.505861343903541	0.474143414136269	0.481321050431289	0.467354959099622	0.471840039784077	0.488950305021653	0.465052727192178	0.000798810903910608	0.000779308891929917	0.000780203093375961
224	7.05265052202183	0.36	0.204105184067222	0.198341287088118	0.209869081046327	0.449160203319221	9.90084175622731	9.66733400203169	10.1343495104229	32.19	20.69	49.27	0.295776757849614	0.302921040487848	0.310065323126082	0.288189100501389	0.295150108533965	0.302111116566541	0.287784109783026	0.294730695910994	0.301690510016707	0.204105184067222	39.3476058841964	-0.0412910977287846	34.6036112618199	0.512827944974024	0.520193940432711	0.505861343903541	0.474143414136269	0.481321050431289	0.467354959099622	0.471840039784077	0.488950305021653	0.465052727192178	0.000798810903910608	0.000779308891929917	0.000780203093375961
224	7.05265052202183	0.36	0.204113010959267	0.198322756687095	0.209903265231439	0.456117860987657	10.0227855708454	9.78969781210894	10.2558733295818	31.64	20.35	49.51	0.304602877536974	0.311855318152856	0.319107758768739	0.296866246369742	0.303934481706407	0.311002717043071	0.295791161857462	0.30297966343723	0.311099667835941	0.204113010959267	39.0570581019366	0.0496839337018301	34.5844447632398	0.512827944974024	0.520193940432711	0.505861343903541	0.474143414136269	0.481321050431289	0.467354959099622	0.471840039784077	0.488950305021653	0.465052727192178	0.000798810903910608	0.000779308891929917	0.000780203093375961
224	7.05265052202183	0.36	0.204116993228585	0.19837215029675	0.20986183616042	0.455456651092076	9.96694264148156	9.73484440986794	10.1990408730952	31.67	20.58	49.06	0.302669992558683	0.309886252734775	0.317102512910867	0.294979010904909	0.302011902640165	0.309044794375421	0.294563137436982	0.301318164717285	0.309130991768844	0.204116993228585	39.1986495784455	0.00639754686835083	34.588170556293	0.512827944974024	0.520193940432711	0.505861343903541	0.474143414136269	0.481321050431289	0.467354959099622	0.471840039784077	0.488950305021653	0.465052727192178	0.000798810903910608	0.000779308891929917	0.000780203093375961
224	7.05265052202183	0.36	0.204165245657485	0.198396862797564	0.209933628517405	0.452871687043652	9.896185551353	9.66453037596896	10.127840726737	32.03	20.63	48.97	0.297128921600015	0.304250990626367	0.311373059652718	0.289528224844824	0.296468108015126	0.303407991185428	0.289419240947956	0.296245990942359	0.303009378593576	0.204165245657485	39.1703947725809	0.179582888054557	34.7592342270366	0.512827944974024	0.520193940432711	0.505861343903541	0.474143414136269	0.481321050431289	0.467354959099622	0.471840039784077	0.488950305021653	0.465052727192178	0.000798810903910608	0.000779308891929917	0.000780203093375961
224	7.05265052202183	0.36	0.204196082480788	0.198398143999837	0.209994020961739	0.45004220327493	9.97532747958493	9.74048189974446	10.2101730594254	31.94	20.68	49.8	0.300286114051331	0.307526091220661	0.314766068389992	0.292617066701325	0.299672141122488	0.306727215543651	0.291915316696665	0.299321499404491	0.306114916816281	0.204196082480788	39.3533408595693	-0.0337144446602946	34.6306427944558	0.512827944974024	0.520193940432711	0.505861343903541	0.474143414136269	0.481321050431289	0.467354959099622	0.471840039784077	0.488950305021653	0.465052727192178	0.000798810903910608	0.000779308891929917	0.000780203093375961
224	7.05265052202183	0.36	0.20421554647624	0.19843662720242	0.20999446575006	0.458756508323783	10.0145061848026	9.78284571581013	10.2461666537951	31.97	20.89	49.34	0.301327821960066	0.308463347407731	0.315598872855397	0.293628183280349	0.300581379172848	0.307534575065348	0.293695945174684	0.300350042081351	0.307764977238839	0.20421554647624	39.3271414807107	0.0440351043345493	34.6775288295103	0.512827944974024	0.520193940432711	0.505861343903541	0.474143414136269	0.481321050431289	0.467354959099622	0.471840039784077	0.488950305021653	0.465052727192178	0.000798810903910608	0.000779308891929917	0.000780203093375961
224	7.05265052202183	0.36	0.20432619785695	0.198533232152428	0.210119163561473	0.44908814383509	9.90378118015993	9.67017008318314	10.1373922771367	31.67	20.33	49.04	0.300665497805745	0.307928947792796	0.315192397779846	0.293025547536831	0.300104432294127	0.307183317051423	0.292609416682832	0.299460943279112	0.306731182188713	0.20432619785695	38.9759947318949	-0.0404864276897903	34.5026248724954	0.512827944974024	0.520193940432711	0.505861343903541	0.474143414136269	0.481321050431289	0.467354959099622	0.471840039784077	0.488950305021653	0.465052727192178	0.000798810903910608	0.000779308891929917	0.000780203093375961
224	7.05265052202183	0.36	0.204407903420442	0.198653120671878	0.210162686169006	0.462746742975966	10.0198740729927	9.7899432072618	10.2498049387235	32.23	20.61	49.63	0.299165962877009	0.306192304847052	0.313218646817095	0.291485943299032	0.298331908987721	0.305177874676409	0.291135717744868	0.297773332147511	0.304474157551449	0.204407903420442	39.3352851136452	0.189071011996409	34.817981140102	0.512827944974024	0.520193940432711	0.505861343903541	0.474143414136269	0.481321050431289	0.467354959099622	0.471840039784077	0.488950305021653	0.465052727192178	0.000798810903910608	0.000779308891929917	0.000780203093375961
224	7.05265052202183	0.36	0.204436274798152	0.198612603416101	0.210259946180202	0.451444280429702	10.1291872428526	9.89139369668336	10.3669807890218	31.62	20.77	48.73	0.307932413850698	0.315335247355803	0.322738080860909	0.300113736305329	0.30732860529129	0.314543474277251	0.300543243176734	0.30728209351991	0.314698493370529	0.204436274798152	39.2141123250381	0.0162955675399098	34.6356634533389	0.512827944974024	0.520193940432711	0.505861343903541	0.474143414136269	0.481321050431289	0.467354959099622	0.471840039784077	0.488950305021653	0.465052727192178	0.000798810903910608	0.000779308891929917	0.000780203093375961
224	7.05265052202183	0.36	0.204460780787037	0.198679877820155	0.210241683753918	0.449336821973729	9.88170037787643	9.64872723247839	10.1146735232745	31.49	20.46	49	0.30159802628738	0.308880255242251	0.316162484197123	0.293958867045239	0.301056644837387	0.308154422629534	0.293609483866749	0.300460859695014	0.30742226581724	0.204460780787037	38.9702830795803	-0.0490494244844194	34.4851352976572	0.512827944974024	0.520193940432711	0.505861343903541	0.474143414136269	0.481321050431289	0.467354959099622	0.471840039784077	0.488950305021653	0.465052727192178	0.000798810903910608	0.000779308891929917	0.000780203093375961
224	7.05265052202183	0.36	0.204461893478065	0.198686377118385	0.210237409837746	0.458964261574809	10.0664450585416	9.83368050881486	10.2992096082684	31.64	20.53	49.71	0.305966313268224	0.313208577349878	0.320450841431531	0.298194974828224	0.305253290276287	0.31231160572435	0.297361533737953	0.304572913372639	0.311393590173472	0.204461893478065	39.3009712633154	-0.115476266786008	34.4654645978879	0.512827944974024	0.520193940432711	0.505861343903541	0.474143414136269	0.481321050431289	0.467354959099622	0.471840039784077	0.488950305021653	0.465052727192178	0.000798810903910608	0.000779308891929917	0.000780203093375961
224	7.05265052202183	0.36	0.204539989649294	0.198750967270676	0.210329012027913	0.44896337559338	9.83086624846582	9.59891659367879	10.0628159032528	31.74	20.4	49.56	0.297780952845225	0.304976576282571	0.312172199719917	0.290204131848024	0.297216667850707	0.304229203853389	0.289042518103329	0.296488376413005	0.302928400653727	0.204539989649294	39.2930341117645	0.0493578625487172	34.6777653895852	0.512827944974024	0.520193940432711	0.505861343903541	0.474143414136269	0.481321050431289	0.467354959099622	0.471840039784077	0.488950305021653	0.465052727192178	0.000798810903910608	0.000779308891929917	0.000780203093375961
224	7.05265052202183	0.36	0.204601558568929	0.19884865775717	0.210354459380687	0.456119322086846	9.99661591647741	9.76413743825128	10.2290943947035	32.1	20.59	49.53	0.299506944517678	0.306638032042814	0.31376911956795	0.291835137611772	0.298783563841324	0.305731990070876	0.291120300379101	0.298313308645873	0.30529975822954	0.204601558568929	39.3437811603092	-0.113227732966007	34.5464596338813	0.512827944974024	0.520193940432711	0.505861343903541	0.474143414136269	0.481321050431289	0.467354959099622	0.471840039784077	0.488950305021653	0.465052727192178	0.000798810903910608	0.000779308891929917	0.000780203093375961
224	7.05265052202183	0.36	0.204641582573274	0.198873331789441	0.210409833357107	0.45481174897882	9.93434945940076	9.70270921877647	10.165989700025	31.98	20.69	48.92	0.298726670945767	0.30585840254552	0.312990134145274	0.291091495309554	0.298040946488272	0.304990397666991	0.290942937210626	0.298165809024558	0.305028713878195	0.204641582573274	39.0424539203323	-0.0158334868967469	34.5629724048443	0.512827944974024	0.520193940432711	0.505861343903541	0.474143414136269	0.481321050431289	0.467354959099622	0.471840039784077	0.488950305021653	0.465052727192178	0.000798810903910608	0.000779308891929917	0.000780203093375961
224	7.05265052202183	0.36	0.204691226252987	0.198940301961913	0.210442150544061	0.443646957235221	9.82575303432907	9.59141677547102	10.0600892931871	32.06	20.73	49.84	0.294616194886021	0.301814219799832	0.309012244713643	0.287075790192713	0.294089588910595	0.301103387628478	0.286733880087867	0.293529984784064	0.300737450961941	0.204691226252987	39.5461100591971	-0.168637810387038	34.5261727738235	0.512827944974024	0.520193940432711	0.505861343903541	0.474143414136269	0.481321050431289	0.467354959099622	0.471840039784077	0.488950305021653	0.465052727192178	0.000798810903910608	0.000779308891929917	0.000780203093375961
224	7.05265052202183	0.36	0.204738579243773	0.198973334557414	0.210503823930133	0.450557456895551	10.0184702563162	9.7828543359987	10.2540861766338	31.9	20.67	49.52	0.301947850476966	0.309220137095427	0.316492423713888	0.294241736743894	0.301328424863499	0.308415112983104	0.293725924382145	0.301135048319188	0.307923654832652	0.204738579243773	39.4661873352957	-0.0481743988270378	34.613770586756	0.512827944974024	0.520193940432711	0.505861343903541	0.474143414136269	0.481321050431289	0.467354959099622	0.471840039784077	0.488950305021653	0.465052727192178	0.000798810903910608	0.000779308891929917	0.000780203093375961
224	7.05265052202183	0.36	0.204745849881446	0.198970803319473	0.210520896443419	0.451565883358412	9.92134255504816	9.68848556308964	10.1541995470067	31.66	20.37	49.07	0.30125082115512	0.308491205586972	0.315731590018824	0.293596239254963	0.300652650360503	0.307709061466042	0.292153646016299	0.300078767095787	0.307315951768076	0.204745849881446	39.0038729199608	0.0686599055561458	34.623773228844	0.512827944974024	0.520193940432711	0.505861343903541	0.474143414136269	0.481321050431289	0.467354959099622	0.471840039784077	0.488950305021653	0.465052727192178	0.000798810903910608	0.000779308891929917	0.000780203093375961
224	7.05265052202183	0.36	0.204766073339961	0.198970923935034	0.210561222744887	0.454463898749576	9.93649043822598	9.70463769447859	10.1683431819734	32.24	20.66	50.17	0.296423012197361	0.303504831308127	0.310586650418894	0.288811371970182	0.295711341976773	0.302611311983364	0.28804160580248	0.294836403628121	0.301913732594146	0.204766073339961	39.5153621596815	0.0412690694646641	34.6960779322525	0.512827944974024	0.520193940432711	0.505861343903541	0.474143414136269	0.481321050431289	0.467354959099622	0.471840039784077	0.488950305021653	0.465052727192178	0.000798810903910608	0.000779308891929917	0.000780203093375961
224	7.05265052202183	0.36	0.204788073233129	0.198966280973675	0.210609865492582	0.447559422302015	9.93860844997663	9.70345022031336	10.1737666796399	31.91	20.36	49.61	0.299419956833628	0.306676248706744	0.313932540579861	0.291777193416366	0.298848266766779	0.305919340117191	0.291188675227576	0.297917599900537	0.305074359002707	0.204788073233129	39.351389133139	0.0957791836387769	34.7333709053709	0.512827944974024	0.520193940432711	0.505861343903541	0.474143414136269	0.481321050431289	0.467354959099622	0.471840039784077	0.488950305021653	0.465052727192178	0.000798810903910608	0.000779308891929917	0.000780203093375961
224	7.05265052202183	0.36	0.204801522940675	0.199009000511479	0.210594045369871	0.452306775736567	9.9427405029765	9.70973004689846	10.1757509590545	31.79	20.77	48.85	0.300751807135574	0.307969136083802	0.315186465032029	0.293092312539182	0.300125831811897	0.307159351084612	0.293350454750264	0.30046516799464	0.307133649449465	0.204801522940675	39.206845188191	0.012457105282862	34.6225954759932	0.512827944974024	0.520193940432711	0.505861343903541	0.474143414136269	0.481321050431289	0.467354959099622	0.471840039784077	0.488950305021653	0.465052727192178	0.000798810903910608	0.000779308891929917	0.000780203093375961
224	7.05265052202183	0.36	0.204837171219852	0.199064379785454	0.210609962654251	0.451904336989419	9.99776340641759	9.76327306924522	10.23225374359	31.79	20.59	49.72	0.302414302405106	0.309677566602858	0.316940830800609	0.294712528947013	0.301790815070075	0.308869101193137	0.293945709915593	0.301214610597398	0.308058674705001	0.204837171219852	39.3213911092361	0.108805325133102	34.7415976901837	0.512827944974024	0.520193940432711	0.505861343903541	0.474143414136269	0.481321050431289	0.467354959099622	0.471840039784077	0.488950305021653	0.465052727192178	0.000798810903910608	0.000779308891929917	0.000780203093375961
224	7.05265052202183	0.36	0.204938025251653	0.199126404175872	0.210749646327434	0.445166182618944	9.9144334721702	9.6787085777405	10.1501583665999	32.46	20.91	49.55	0.293640131364157	0.300791735156147	0.307943338948138	0.286070377961882	0.293037620451197	0.300004862940512	0.286118379108327	0.293102182067804	0.300068137898597	0.204938025251653	39.5391102756353	0.0285941800728921	34.7585363983082	0.512827944974024	0.520193940432711	0.505861343903541	0.474143414136269	0.481321050431289	0.467354959099622	0.471840039784077	0.488950305021653	0.465052727192178	0.000798810903910608	0.000779308891929917	0.000780203093375961
224	7.05265052202183	0.36	0.205015118593521	0.19922230653997	0.210807930647072	0.452429838722111	9.92116289265616	9.68871585531503	10.1536099299973	31.82	20.59	49.09	0.299790499081744	0.306982929366129	0.314175359650515	0.292150782737161	0.299159924600568	0.306169066463975	0.291834535194251	0.298498666149201	0.305976315651576	0.205015118593521	39.2473255438603	0.107822209854495	34.7030705376833	0.512827944974024	0.520193940432711	0.505861343903541	0.474143414136269	0.481321050431289	0.467354959099622	0.471840039784077	0.488950305021653	0.465052727192178	0.000798810903910608	0.000779308891929917	0.000780203093375961
224	7.05265052202183	0.36	0.205018841137047	0.199242985836028	0.210794696438066	0.462441173094494	10.0762467690979	9.8448801425198	10.3076133956759	32.19	20.49	48.99	0.301170882989922	0.308248764102965	0.315326645216007	0.293444279404888	0.300340575960222	0.307236872515556	0.293176454738186	0.299992117869904	0.306880007772742	0.205018841137047	39.2214471065697	-0.0165576812691114	34.6001034235517	0.512827944974024	0.520193940432711	0.505861343903541	0.474143414136269	0.481321050431289	0.467354959099622	0.471840039784077	0.488950305021653	0.465052727192178	0.000798810903910608	0.000779308891929917	0.000780203093375961
224	7.05265052202183	0.36	0.205033089479063	0.199187463263443	0.210878715694682	0.447549114313191	9.76549114509929	9.53442424157126	9.99655804862732	31.88	20.56	49.07	0.294515791376315	0.301653385658801	0.308790979941287	0.28700292003652	0.293958439778047	0.300913959519574	0.286607536596065	0.293648122993939	0.300577427296235	0.205033089479063	39.0589914703748	0.185132752615312	34.7580378602985	0.512827944974024	0.520193940432711	0.505861343903541	0.474143414136269	0.481321050431289	0.467354959099622	0.471840039784077	0.488950305021653	0.465052727192178	0.000798810903910608	0.000779308891929917	0.000780203093375961
224	7.05265052202183	0.36	0.205034807846484	0.199260439963055	0.210809175729913	0.455242774961281	9.97147425817813	9.73917035397541	10.2037781623808	31.84	20.66	49.1	0.301216034492536	0.308400800574024	0.315585566655512	0.293537935864241	0.300539559827522	0.307541183790803	0.293040960115689	0.300120211472581	0.307448796147301	0.205034807846484	39.0892238166975	-0.0701025583671774	34.5110430931096	0.512827944974024	0.520193940432711	0.505861343903541	0.474143414136269	0.481321050431289	0.467354959099622	0.471840039784077	0.488950305021653	0.465052727192178	0.000798810903910608	0.000779308891929917	0.000780203093375961
224	7.05265052202183	0.36	0.205087943650594	0.199279302851004	0.210896584450183	0.451477869794892	9.826007083304	9.59534666032795	10.0566675062801	31.96	20.78	49.25	0.295604817579605	0.302710796620318	0.309816775661032	0.288052203897968	0.294976627323439	0.30190105074891	0.288044733798652	0.294923512481594	0.302130382790248	0.205087943650594	39.2037681316986	0.0842130501313157	34.6869803197838	0.512827944974024	0.520193940432711	0.505861343903541	0.474143414136269	0.481321050431289	0.467354959099622	0.471840039784077	0.488950305021653	0.465052727192178	0.000798810903910608	0.000779308891929917	0.000780203093375961
224	7.05265052202183	0.36	0.205128022096783	0.19933896911775	0.210917075075815	0.447044911152232	9.9799962932396	9.74361293422323	10.216379652256	32.22	20.83	49.16	0.297853821286111	0.305079856150876	0.312305891015641	0.290209037588203	0.297249607404052	0.304290177219901	0.289981918902959	0.297176601606132	0.304549041333237	0.205128022096783	39.4674764226543	-0.0966276714505676	34.5573527250756	0.512827944974024	0.520193940432711	0.505861343903541	0.474143414136269	0.481321050431289	0.467354959099622	0.471840039784077	0.488950305021653	0.465052727192178	0.000798810903910608	0.000779308891929917	0.000780203093375961
224	7.05265052202183	0.36	0.205149130770462	0.199338637679426	0.210959623861497	0.447697240681762	9.85994748518473	9.62671546856781	10.0931795018017	32.18	20.95	49.21	0.294578511169404	0.301715435537469	0.308852359905534	0.287022259557775	0.293976114237409	0.300929968917043	0.287441577612421	0.293858633968298	0.301113186256037	0.205149130770462	39.4107364790686	0.0522148915493045	34.7334891453467	0.512827944974024	0.520193940432711	0.505861343903541	0.474143414136269	0.481321050431289	0.467354959099622	0.471840039784077	0.488950305021653	0.465052727192178	0.000798810903910608	0.000779308891929917	0.000780203093375961
224	7.05265052202183	0.36	0.205166201188502	0.199386431220833	0.210945971156171	0.459430256452097	10.1538814870068	9.91931534303495	10.3884476309787	32.25	20.57	50.21	0.302933748898526	0.31009734829029	0.317260947682053	0.295154228982554	0.302133862855979	0.309113496729405	0.294089611591063	0.301568870619257	0.307943182465307	0.205166201188502	39.6155118505575	0.180987014621917	34.8824348043026	0.512827944974024	0.520193940432711	0.505861343903541	0.474143414136269	0.481321050431289	0.467354959099622	0.471840039784077	0.488950305021653	0.465052727192178	0.000798810903910608	0.000779308891929917	0.000780203093375961
224	7.05265052202183	0.36	0.205201217853988	0.199379460529855	0.211022975178121	0.43987993610932	9.79181557925602	9.55649826589793	10.0271328926141	32.02	20.73	49.55	0.293880143317941	0.301116589540261	0.308353035762582	0.286363644993033	0.293415006454966	0.3004663679169	0.285874002111843	0.293289286084167	0.300040611598444	0.205201217853988	39.2621012360852	-0.0709414351847363	34.559853604973	0.512827944974024	0.520193940432711	0.505861343903541	0.474143414136269	0.481321050431289	0.467354959099622	0.471840039784077	0.488950305021653	0.465052727192178	0.000798810903910608	0.000779308891929917	0.000780203093375961
224	7.05265052202183	0.36	0.205202747081579	0.199411633444561	0.210993860718597	0.452294400270599	10.0176998014713	9.78292679250147	10.2524728104411	32.04	20.76	49.19	0.300644837519715	0.307859783990524	0.315074730461333	0.292952334432538	0.29998267438072	0.307013014328901	0.292974254138543	0.300049355918674	0.306826664386435	0.205202747081579	39.15476404835	0.0490775468103802	34.671881062654	0.512827944974024	0.520193940432711	0.505861343903541	0.474143414136269	0.481321050431289	0.467354959099622	0.471840039784077	0.488950305021653	0.465052727192178	0.000798810903910608	0.000779308891929917	0.000780203093375961
224	7.05265052202183	0.36	0.205215060700957	0.199420934766482	0.211009186635431	0.444771842958564	9.83360933560729	9.59961937893774	10.0675992922768	31.82	20.52	49.18	0.296997140701582	0.304236422316874	0.311475703932166	0.289428055659314	0.296482841430431	0.303537627201549	0.289140420282139	0.295867779017314	0.30294447124885	0.205215060700957	39.0585487663061	-0.258528451549232	34.3061738770169	0.512827944974024	0.520193940432711	0.505861343903541	0.474143414136269	0.481321050431289	0.467354959099622	0.471840039784077	0.488950305021653	0.465052727192178	0.000798810903910608	0.000779308891929917	0.000780203093375961
224	7.05265052202183	0.36	0.205221451049274	0.199338772522454	0.211104129576094	0.446268197955995	9.93838402706518	9.70261611043037	10.1741519437	31.86	20.8	49.1	0.299854869469351	0.30714116803697	0.31442746660459	0.292207976998925	0.299308460536251	0.306408944073578	0.292328939175971	0.299526768964803	0.306640453928603	0.205221451049274	39.0299462009583	0.0742945789259718	34.6354247924155	0.512827944974024	0.520193940432711	0.505861343903541	0.474143414136269	0.481321050431289	0.467354959099622	0.471840039784077	0.488950305021653	0.465052727192178	0.000798810903910608	0.000779308891929917	0.000780203093375961
224	7.05265052202183	0.36	0.205228997147317	0.19946320074923	0.210994793545405	0.456656771274126	10.0284594108933	9.79549286121421	10.2614259605724	31.96	20.77	49.26	0.301817166677059	0.308995294919395	0.316173423161731	0.294106529877531	0.301101275774898	0.308096021672265	0.293915490035445	0.301268864923407	0.308060742310276	0.205228997147317	39.2911305662085	-0.0229698954207715	34.6243311598552	0.512827944974024	0.520193940432711	0.505861343903541	0.474143414136269	0.481321050431289	0.467354959099622	0.471840039784077	0.488950305021653	0.465052727192178	0.000798810903910608	0.000779308891929917	0.000780203093375961
224	7.05265052202183	0.36	0.20525052784095	0.199440017526134	0.211061038155765	0.446688349775806	9.93181119446474	9.69639940029396	10.1672229886355	32.3	20.79	49.83	0.295667472991797	0.302845767472203	0.310024061952609	0.288067710372678	0.295061495770941	0.302055281169204	0.287495333194589	0.294856627231282	0.301413391892979	0.20525052784095	39.5261775197225	-0.123054868718503	34.5656424691885	0.512827944974024	0.520193940432711	0.505861343903541	0.474143414136269	0.481321050431289	0.467354959099622	0.471840039784077	0.488950305021653	0.465052727192178	0.000798810903910608	0.000779308891929917	0.000780203093375961
224	7.05265052202183	0.36	0.205302542893759	0.199508300010247	0.211096785777272	0.453685691906808	9.90590486633391	9.67440269610681	10.137407036561	31.59	20.7	49	0.301547723047718	0.308763564118783	0.315979405189847	0.29389681579026	0.300929575622105	0.30796233545395	0.293835438759868	0.301030012121539	0.307691839226513	0.205302542893759	39.0854550067837	-0.0327169748074912	34.5418284249352	0.512827944974024	0.520193940432711	0.505861343903541	0.474143414136269	0.481321050431289	0.467354959099622	0.471840039784077	0.488950305021653	0.465052727192178	0.000798810903910608	0.000779308891929917	0.000780203093375961
224	7.05265052202183	0.36	0.205344044161248	0.199471766520859	0.211216321801637	0.444347996487978	9.93493734978932	9.69833332401907	10.1715413755596	31.99	20.62	49.67	0.298502067543682	0.30578443127794	0.313066795012197	0.290871277830434	0.297967478076013	0.305063678321593	0.289962974861936	0.297344986096552	0.304557122353784	0.205344044161248	39.2668395822363	-0.033696228489686	34.6005346809057	0.512827944974024	0.520193940432711	0.505861343903541	0.474143414136269	0.481321050431289	0.467354959099622	0.471840039784077	0.488950305021653	0.465052727192178	0.000798810903910608	0.000779308891929917	0.000780203093375961
224	7.05265052202183	0.36	0.205419813939728	0.199611384840875	0.211228243038581	0.448312943789879	9.92526662707692	9.69078160427761	10.1597516498762	32.4	20.67	49.73	0.29459008413215	0.301718194682457	0.308846305232765	0.287004528582752	0.293949093652563	0.300893658722374	0.286553986607602	0.293224348231534	0.300209582365031	0.205419813939728	39.6212073909599	0.0271757539787999	34.7406945867698	0.512827944974024	0.520193940432711	0.505861343903541	0.474143414136269	0.481321050431289	0.467354959099622	0.471840039784077	0.488950305021653	0.465052727192178	0.000798810903910608	0.000779308891929917	0.000780203093375961
224	7.05265052202183	0.36	0.20555252589004	0.19973521169408	0.211369840085999	0.452287557607021	9.96832407709895	9.73470500220851	10.2019431519894	31.62	20.72	48.75	0.303095172511854	0.310369025575703	0.317642878639552	0.295399937376231	0.302489115741356	0.309578294106481	0.295348206608397	0.302600428431398	0.309794658172077	0.20555252589004	39.0259354211951	-0.0679431761476159	34.5118393111907	0.512827944974024	0.520193940432711	0.505861343903541	0.474143414136269	0.481321050431289	0.467354959099622	0.471840039784077	0.488950305021653	0.465052727192178	0.000798810903910608	0.000779308891929917	0.000780203093375961
224	7.05265052202183	0.36	0.205565273580317	0.199759420536461	0.211371126624172	0.449912463098999	9.93943553893154	9.70537360978425	10.1734974680788	31.84	20.81	49.17	0.300089783910653	0.307326969882423	0.314564155854193	0.292439167551062	0.299491845630989	0.306544523710916	0.292325943508195	0.299690851305358	0.306479082012502	0.205565273580317	39.0811367129809	0.036195109901205	34.6665651271346	0.512827944974024	0.520193940432711	0.505861343903541	0.474143414136269	0.481321050431289	0.467354959099622	0.471840039784077	0.488950305021653	0.465052727192178	0.000798810903910608	0.000779308891929917	0.000780203093375961
224	7.05265052202183	0.36	0.205570673055301	0.199776013927039	0.211365332183563	0.45519304692428	10.0291855483187	9.79551372621278	10.2628573704247	32.08	20.5	49.68	0.300676330221439	0.307848959234143	0.315021588246848	0.292977680336909	0.299966658180665	0.306955636024421	0.292046206121077	0.299137190293271	0.306586283475959	0.205570673055301	39.3524722297701	-0.000739463960021053	34.6154909627843	0.512827944974024	0.520193940432711	0.505861343903541	0.474143414136269	0.481321050431289	0.467354959099622	0.471840039784077	0.488950305021653	0.465052727192178	0.000798810903910608	0.000779308891929917	0.000780203093375961
224	7.05265052202183	0.36	0.205570976735593	0.19979583797909	0.211346115492097	0.448989771882977	9.94164132251327	9.70709055159193	10.1761920934346	31.76	20.52	49.17	0.300887402524489	0.308157693436843	0.315427984349198	0.293227754379763	0.300312966522348	0.307398178664933	0.292782929148001	0.299899286497214	0.307171611927884	0.205570976735593	39.1091136505849	-0.0417906421749324	34.5613665612639	0.512827944974024	0.520193940432711	0.505861343903541	0.474143414136269	0.481321050431289	0.467354959099622	0.471840039784077	0.488950305021653	0.465052727192178	0.000798810903910608	0.000779308891929917	0.000780203093375961
224	7.05265052202183	0.36	0.205603945347603	0.199818639611707	0.211389251083499	0.453755313971184	10.0511624695906	9.81629860029557	10.2860263388856	32.08	20.53	49.99	0.301325997961673	0.308535496437843	0.315744994914013	0.293610889111352	0.300635796593462	0.307660704075572	0.292892118073973	0.299820733725744	0.306630237411317	0.205603945347603	39.3734661196924	0.157781321725344	34.8118260024607	0.512827944974024	0.520193940432711	0.505861343903541	0.474143414136269	0.481321050431289	0.467354959099622	0.471840039784077	0.488950305021653	0.465052727192178	0.000798810903910608	0.000779308891929917	0.000780203093375961
224	7.05265052202183	0.36	0.205712306658075	0.199902271692771	0.21152234162338	0.45757841118857	10.0316646661502	9.79905599811776	10.2642733341826	31.77	20.59	49.22	0.303636846151521	0.310844536602767	0.318052227054014	0.295905670256084	0.302929839097933	0.309954007939781	0.295777439211272	0.30259065776615	0.30942078499826	0.205712306658075	39.0883435672176	0.093168089166264	34.6815301843843	0.512827944974024	0.520193940432711	0.505861343903541	0.474143414136269	0.481321050431289	0.467354959099622	0.471840039784077	0.488950305021653	0.465052727192178	0.000798810903910608	0.000779308891929917	0.000780203093375961
224	7.05265052202183	0.36	0.205734946564211	0.199953327774437	0.211516565353985	0.457661289216365	10.0188808669515	9.78660740512703	10.2511543287761	32.44	20.71	49.26	0.297142412585423	0.304194733575631	0.311247054565839	0.289485774301903	0.296356374108617	0.303226973915331	0.289764042477578	0.295928740230949	0.303058517374208	0.205734946564211	39.2061780487297	0.00269523783624456	34.6294361425318	0.512827944974024	0.520193940432711	0.505861343903541	0.474143414136269	0.481321050431289	0.467354959099622	0.471840039784077	0.488950305021653	0.465052727192178	0.000798810903910608	0.000779308891929917	0.000780203093375961
224	7.05265052202183	0.36	0.205762109411557	0.19994812857564	0.211576090247474	0.441505264358274	9.79635838881322	9.56170683652623	10.0310099411002	31.73	20.76	49.08	0.296704776858596	0.303986137566589	0.311267498274582	0.289156526283655	0.296252647186167	0.30334876808868	0.28929194173467	0.29609032417847	0.30346980533359	0.205762109411557	39.1755727466946	-0.0424894450480898	34.5892821191317	0.512827944974024	0.520193940432711	0.505861343903541	0.474143414136269	0.481321050431289	0.467354959099622	0.471840039784077	0.488950305021653	0.465052727192178	0.000798810903910608	0.000779308891929917	0.000780203093375961
224	7.05265052202183	0.36	0.205908906918848	0.200054920578923	0.211762893258774	0.452592929826471	9.96700202734118	9.73355785703277	10.2004461976496	31.65	20.32	48.87	0.302744662680212	0.310005520182962	0.317266377685711	0.295053530637373	0.302129928360375	0.309206326083377	0.294610974788519	0.301767793602796	0.308416452153075	0.205908906918848	38.7210581514051	-0.185994381516424	34.3013689694189	0.512827944974024	0.520193940432711	0.505861343903541	0.474143414136269	0.481321050431289	0.467354959099622	0.471840039784077	0.488950305021653	0.465052727192178	0.000798810903910608	0.000779308891929917	0.000780203093375961
224	7.05265052202183	0.36	0.205914698837296	0.200124381657989	0.211705016016602	0.453796505151997	9.82150222210049	9.59202385497096	10.05098058923	32.17	20.73	49.97	0.29365933061745	0.300684799350779	0.307710268084108	0.286128791473371	0.292974100539406	0.299819409605441	0.285517722211195	0.292227806462324	0.299191134853532	0.205914698837296	39.3171712593459	-0.0452352401022022	34.5991991956935	0.512827944974024	0.520193940432711	0.505861343903541	0.474143414136269	0.481321050431289	0.467354959099622	0.471840039784077	0.488950305021653	0.465052727192178	0.000798810903910608	0.000779308891929917	0.000780203093375961
224	7.05265052202183	0.36	0.206085839896713	0.200281314139205	0.211890365654221	0.452754476736537	9.9808225211622	9.74713085066239	10.214514191662	32.66	20.77	50.21	0.293967847710003	0.301015853780416	0.30806385985083	0.286363836044613	0.293229532652292	0.300095229259972	0.285852839190376	0.292594346262653	0.299968982831301	0.206085839896713	39.4694522495473	-0.0460090009443328	34.6369473460825	0.512827944974024	0.520193940432711	0.505861343903541	0.474143414136269	0.481321050431289	0.467354959099622	0.471840039784077	0.488950305021653	0.465052727192178	0.000798810903910608	0.000779308891929917	0.000780203093375961
224	7.05265052202183	0.36	0.206369138590371	0.200563663355936	0.212174613824807	0.452090823329372	9.92266466667045	9.69002330886894	10.155306024472	31.58	20.63	49.12	0.302113945925315	0.309367199746336	0.316620453567357	0.294449884004669	0.301519136434294	0.308588388863919	0.294293506587584	0.300941496396121	0.308510961274659	0.206369138590371	38.9373953649496	-0.0322532846892185	34.5180578321866	0.512827944974024	0.520193940432711	0.505861343903541	0.474143414136269	0.481321050431289	0.467354959099622	0.471840039784077	0.488950305021653	0.465052727192178	0.000798810903910608	0.000779308891929917	0.000780203093375961
224	7.05265052202183	0.36	0.206520147254152	0.200702982875713	0.212337311632591	0.446143964425736	9.95814753925059	9.72185138164429	10.1944436968569	31.93	20.66	48.82	0.299783892845009	0.307070342638438	0.314356792431868	0.292128761105968	0.299229147757215	0.306329534408461	0.292194475815886	0.299339152342715	0.306536536263606	0.206520147254152	39.032947812049	0.000855519605195933	34.5899457538627	0.512827944974024	0.520193940432711	0.505861343903541	0.474143414136269	0.481321050431289	0.467354959099622	0.471840039784077	0.488950305021653	0.465052727192178	0.000798810903910608	0.000779308891929917	0.000780203093375961
224	7.05265052202183	0.36	0.20654814198762	0.200701417846422	0.212394866128817	0.439805109310271	9.88589296159073	9.64827869732011	10.1235072258613	31.73	20.79	49.65	0.299410498675752	0.306784270473772	0.314158042271792	0.291793707937689	0.298979896210802	0.306166084483915	0.291386815897343	0.298888145631642	0.305968294141632	0.20654814198762	39.3044767507034	0.0238641411168801	34.7053804843282	0.512827944974024	0.520193940432711	0.505861343903541	0.474143414136269	0.481321050431289	0.467354959099622	0.471840039784077	0.488950305021653	0.465052727192178	0.000798810903910608	0.000779308891929917	0.000780203093375961
224	7.05265052202183	0.36	0.206549227358425	0.2007393670033	0.212359087713551	0.450366433610233	9.97567152872755	9.74097161772424	10.2103714397309	32.16	20.62	50.22	0.298322389485409	0.305510197951571	0.312698006417732	0.290673816897917	0.297677339917407	0.304680862936898	0.289886979858638	0.296805185675621	0.303965883658209	0.206549227358425	39.6811712428278	-0.0673645763452498	34.6569457257104	0.512827944974024	0.520193940432711	0.505861343903541	0.474143414136269	0.481321050431289	0.467354959099622	0.471840039784077	0.488950305021653	0.465052727192178	0.000798810903910608	0.000779308891929917	0.000780203093375961
224	7.05265052202183	0.36	0.206582878907868	0.200724897168948	0.212440860646789	0.456467553161649	10.1015744650699	9.86681991487028	10.3363290152696	32.21	20.61	49.77	0.301630554287813	0.308807045366929	0.315983536446045	0.293888991810836	0.300881293147683	0.307873594484531	0.29303629354735	0.300145631635979	0.307419860703199	0.206582878907868	39.4536000096476	0.100926643924315	34.7464081111097	0.512827944974024	0.520193940432711	0.505861343903541	0.474143414136269	0.481321050431289	0.467354959099622	0.471840039784077	0.488950305021653	0.465052727192178	0.000798810903910608	0.000779308891929917	0.000780203093375961
224	7.05265052202183	0.36	0.206612419592235	0.200786077535522	0.212438761648948	0.452115929156341	9.96598553628948	9.73234034178321	10.1996307307958	31.71	20.55	48.64	0.302201669953447	0.309456653387725	0.316711636822004	0.294516649837951	0.301587138283705	0.308657626729459	0.294500763750093	0.301403916224767	0.309036842455216	0.206612419592235	38.9283399208664	-0.0111773107527607	34.5281260704211	0.512827944974024	0.520193940432711	0.505861343903541	0.474143414136269	0.481321050431289	0.467354959099622	0.471840039784077	0.488950305021653	0.465052727192178	0.000798810903910608	0.000779308891929917	0.000780203093375961
224	7.05265052202183	0.36	0.206767257997365	0.200865261104037	0.212669254890694	0.439387620231844	9.84180748342349	9.60505231580024	10.0785626510468	32.42	21	49.63	0.29175385545327	0.298945303316489	0.306136751179708	0.284237908914978	0.291244096029581	0.298250283144184	0.284649259022458	0.29142003468254	0.298457874113697	0.206767257997365	39.3767619963864	-0.0179155926736103	34.7012583502637	0.512827944974024	0.520193940432711	0.505861343903541	0.474143414136269	0.481321050431289	0.467354959099622	0.471840039784077	0.488950305021653	0.465052727192178	0.000798810903910608	0.000779308891929917	0.000780203093375961
224	7.05265052202183	0.36	0.206879823596309	0.201066758125779	0.212692889066839	0.450948736452818	9.84417445443487	9.61284052765881	10.0755083812109	32.03	20.92	49.91	0.29556335357372	0.302676113948407	0.309788874323093	0.288003060101482	0.294933881290609	0.301864702479736	0.287508875993073	0.294271978904774	0.301791699057693	0.206879823596309	39.3836074752547	0.0528080849816622	34.7503990821386	0.512827944974024	0.520193940432711	0.505861343903541	0.474143414136269	0.481321050431289	0.467354959099622	0.471840039784077	0.488950305021653	0.465052727192178	0.000798810903910608	0.000779308891929917	0.000780203093375961
224	7.05265052202183	0.36	0.206934766278409	0.201113564109432	0.212755968447385	0.449257088842227	9.9210387675021	9.68710048173164	10.1549770532726	31.92	20.63	49.47	0.298822826080247	0.306039237204931	0.313255648329614	0.291193905236058	0.298226082010336	0.305258258784613	0.290539005355489	0.297764068362454	0.305055704958525	0.206934766278409	39.265208141424	0.290174579879168	34.9022273721098	0.512827944974024	0.520193940432711	0.505861343903541	0.474143414136269	0.481321050431289	0.467354959099622	0.471840039784077	0.488950305021653	0.465052727192178	0.000798810903910608	0.000779308891929917	0.000780203093375961
224	7.05265052202183	0.36	0.206987922728962	0.201072445608682	0.212903399849242	0.444236218543323	9.90369577551851	9.6677823821244	10.1396091689126	32.21	20.87	49.31	0.295558715183861	0.302770944078788	0.309983172973716	0.287973182019225	0.295000308602284	0.302027435185343	0.287703688847115	0.295036595031561	0.301910173800571	0.206987922728962	39.4053918767422	0.0614253648699616	34.7517744868211	0.512827944974024	0.520193940432711	0.505861343903541	0.474143414136269	0.481321050431289	0.467354959099622	0.471840039784077	0.488950305021653	0.465052727192178	0.000798810903910608	0.000779308891929917	0.000780203093375961
224	7.05265052202183	0.36	0.207010808968474	0.2011741943498	0.212847423587148	0.460342283777228	10.0466238089347	9.8149611321919	10.2782864856775	31.88	20.53	49.45	0.303112744499637	0.310267119213902	0.317421493928166	0.295379531574161	0.302351379146238	0.309323226718315	0.29503776462449	0.301971728033326	0.308624748086401	0.207010808968474	39.0938350267991	-0.0481667471027283	34.5125544435324	0.512827944974024	0.520193940432711	0.505861343903541	0.474143414136269	0.481321050431289	0.467354959099622	0.471840039784077	0.488950305021653	0.465052727192178	0.000798810903910608	0.000779308891929917	0.000780203093375961
224	7.05265052202183	0.36	0.207138527913945	0.201284827449605	0.212992228378286	0.459890160134449	10.1482054291481	9.91398735596812	10.3824235023281	31.9	20.64	49.27	0.306056300182614	0.313286884037476	0.320517467892337	0.298246255998804	0.305292327463796	0.312338398928789	0.298149722371968	0.305204495899479	0.311654127610018	0.207138527913945	39.3425501234923	-0.045303342730615	34.5645932584162	0.512827944974024	0.520193940432711	0.505861343903541	0.474143414136269	0.481321050431289	0.467354959099622	0.471840039784077	0.488950305021653	0.465052727192178	0.000798810903910608	0.000779308891929917	0.000780203093375961
224	7.05265052202183	0.36	0.207162856751997	0.201217808559884	0.213107904944111	0.441236355490638	9.84440916214498	9.60847803087749	10.0803402934125	31.75	20.57	48.33	0.297918647037195	0.305233882935668	0.312549118834142	0.290335909014355	0.297464954763453	0.304594000512551	0.29028043453971	0.297619453079858	0.304858700917824	0.207162856751997	38.6132006578529	0.150607075640749	34.6403748299036	0.512827944974024	0.520193940432711	0.505861343903541	0.474143414136269	0.481321050431289	0.467354959099622	0.471840039784077	0.488950305021653	0.465052727192178	0.000798810903910608	0.000779308891929917	0.000780203093375961
224	7.05265052202183	0.36	0.207232741676767	0.201312582309785	0.21315290104375	0.444198507080029	9.96197327328676	9.72465354233205	10.1992930042415	32.28	20.98	49.83	0.296709618280087	0.30395049801687	0.311191377753653	0.289085766697418	0.296140594520006	0.303195422342594	0.288773909298521	0.296350397301978	0.303125892647483	0.207232741676767	39.4393333574585	-0.0641067066493158	34.6596331862378	0.512827944974024	0.520193940432711	0.505861343903541	0.474143414136269	0.481321050431289	0.467354959099622	0.471840039784077	0.488950305021653	0.465052727192178	0.000798810903910608	0.000779308891929917	0.000780203093375961
224	7.05265052202183	0.36	0.207419744342415	0.201591684434577	0.213247804250253	0.449455967385548	9.85897485543986	9.62659344612294	10.0913562647568	32.07	20.58	49.65	0.295630420420039	0.30276679884078	0.309903177261522	0.288063060837987	0.295016766780211	0.301970472722435	0.287596637978256	0.294672245850452	0.301294911835354	0.207419744342415	39.3527238476115	0.0283468849423243	34.6720050035668	0.512827944974024	0.520193940432711	0.505861343903541	0.474143414136269	0.481321050431289	0.467354959099622	0.471840039784077	0.488950305021653	0.465052727192178	0.000798810903910608	0.000779308891929917	0.000780203093375961
224	7.05265052202183	0.36	0.207442906814526	0.201567762424816	0.213318051204235	0.447633179381762	9.89289712281728	9.65885538313823	10.1269388624963	31.74	20.83	49.43	0.299613462612713	0.306873334848046	0.314133207083379	0.291989605538863	0.299064745660313	0.306139885781762	0.292096812423442	0.299175701689731	0.306198911518006	0.207442906814526	39.1929098762635	-0.0819039361843361	34.5264055040475	0.512827944974024	0.520193940432711	0.505861343903541	0.474143414136269	0.481321050431289	0.467354959099622	0.471840039784077	0.488950305021653	0.465052727192178	0.000798810903910608	0.000779308891929917	0.000780203093375961
224	7.05265052202183	0.36	0.207697198996716	0.201854963050503	0.213539434942929	0.465903077922623	10.2383814748078	10.0049224200967	10.471840529519	31.74	20.43	48.5	0.310371725676638	0.317614069659234	0.32485641364183	0.302474473466627	0.309532539654919	0.316590605843211	0.30235457617367	0.309194135449033	0.31665782214589	0.207697198996716	38.7552768478507	0.133747243270641	34.6340222214239	0.512827944974024	0.520193940432711	0.505861343903541	0.474143414136269	0.481321050431289	0.467354959099622	0.471840039784077	0.488950305021653	0.465052727192178	0.000798810903910608	0.000779308891929917	0.000780203093375961
224	7.05265052202183	0.36	0.207760523970746	0.201900282072244	0.213620765869248	0.455241742049851	10.1112868246173	9.87572523797023	10.3468484112644	32.33	20.68	49.84	0.30085776432923	0.308034000060051	0.315210235790872	0.293120448083578	0.300112128812381	0.307103809541185	0.292439331308394	0.299198011277301	0.306793294782499	0.207760523970746	39.4087864517272	-0.0730844943488912	34.6094599609424	0.512827944974024	0.520193940432711	0.505861343903541	0.474143414136269	0.481321050431289	0.467354959099622	0.471840039784077	0.488950305021653	0.465052727192178	0.000798810903910608	0.000779308891929917	0.000780203093375961
224	7.05265052202183	0.36	0.207912615014568	0.202063549213561	0.213761680815575	0.453778096169226	10.0492728535904	9.81446393008358	10.2840817770972	31.98	20.61	49.32	0.302224344490321	0.309454996464067	0.316685648437814	0.294500630754335	0.301546494550068	0.308592358345801	0.294222019047995	0.301024861397034	0.308088259841222	0.207912615014568	39.266962313593	0.0784327181592254	34.7128207062062	0.512827944974024	0.520193940432711	0.505861343903541	0.474143414136269	0.481321050431289	0.467354959099622	0.471840039784077	0.488950305021653	0.465052727192178	0.000798810903910608	0.000779308891929917	0.000780203093375961
224	7.05265052202183	0.36	0.207985931970542	0.202116457358	0.213855406583084	0.438951589270287	9.80478622165307	9.5687127687655	10.0408596745406	31.93	20.42	49.75	0.295057479897799	0.302336958314911	0.309616436732024	0.28752297580011	0.29461656752158	0.30171015924305	0.286517966025992	0.293541191897245	0.301004291841008	0.207985931970542	39.2390936156057	-0.149662544406998	34.4650300854057	0.512827944974024	0.520193940432711	0.505861343903541	0.474143414136269	0.481321050431289	0.467354959099622	0.471840039784077	0.488950305021653	0.465052727192178	0.000798810903910608	0.000779308891929917	0.000780203093375961
224	7.05265052202183	0.36	0.208017019419392	0.202164957005475	0.213869081833308	0.45702507139717	10.1924013060483	9.95580194984695	10.4290006622497	31.87	20.7	49.03	0.307578167770384	0.314887754365484	0.322197340960584	0.299732783272761	0.306855924523665	0.313979065774568	0.29965938594699	0.306555233194628	0.314042736921334	0.208017019419392	39.383141402446	0.0566999991169143	34.6923859932695	0.512827944974024	0.520193940432711	0.505861343903541	0.474143414136269	0.481321050431289	0.467354959099622	0.471840039784077	0.488950305021653	0.465052727192178	0.000798810903910608	0.000779308891929917	0.000780203093375961
224	7.05265052202183	0.36	0.208020730327808	0.202175060647107	0.213866400008508	0.448650310821659	9.97825699880998	9.74268078700295	10.213833210617	32.17	20.57	49.7	0.298230748597152	0.305441912704326	0.3126530768115	0.290582367360959	0.297608595030466	0.304634822699973	0.29016284223639	0.29680490068026	0.304242623683283	0.208020730327808	39.4033759338898	-0.0182468919182035	34.6498371526834	0.512827944974024	0.520193940432711	0.505861343903541	0.474143414136269	0.481321050431289	0.467354959099622	0.471840039784077	0.488950305021653	0.465052727192178	0.000798810903910608	0.000779308891929917	0.000780203093375961
224	7.05265052202183	0.36	0.208096715240928	0.202213217183989	0.213980213297868	0.444991754914796	9.84505657235649	9.61089850804006	10.0792146366729	32.12	20.61	50.06	0.294639241861185	0.301817775115715	0.308996308370245	0.287089609762297	0.294084205246899	0.3010788007315	0.286201411984539	0.293063158435422	0.300138749369613	0.208096715240928	39.3704093038535	0.0373036691713035	34.6773195120859	0.512827944974024	0.520193940432711	0.505861343903541	0.474143414136269	0.481321050431289	0.467354959099622	0.471840039784077	0.488950305021653	0.465052727192178	0.000798810903910608	0.000779308891929917	0.000780203093375961
224	7.05265052202183	0.36	0.208148821156887	0.20229680668364	0.214000835630134	0.449326341998197	9.89958413461684	9.66618441507667	10.132983854157	31.73	20.29	48.97	0.2999580405455	0.307200828343749	0.314443616141997	0.292327197344603	0.299385730778724	0.306444264212845	0.291936652902846	0.299047910096459	0.305513655281868	0.208148821156887	38.8580019597748	-0.0703852002218795	34.4627324963066	0.512827944974024	0.520193940432711	0.505861343903541	0.474143414136269	0.481321050431289	0.467354959099622	0.471840039784077	0.488950305021653	0.465052727192178	0.000798810903910608	0.000779308891929917	0.000780203093375961
224	7.05265052202183	0.36	0.208257802217074	0.202386797626203	0.214128806807945	0.456561818809453	10.029123125745	9.79609657318658	10.2621496783035	31.77	20.69	49.43	0.303637054993407	0.310859880495944	0.31808270599848	0.29590726910249	0.302946220819716	0.309985172536943	0.295670607612058	0.302893615059042	0.309528624065096	0.208257802217074	38.977316350608	0.0274358032679043	34.6025655499118	0.512827944974024	0.520193940432711	0.505861343903541	0.474143414136269	0.481321050431289	0.467354959099622	0.471840039784077	0.488950305021653	0.465052727192178	0.000798810903910608	0.000779308891929917	0.000780203093375961
224	7.05265052202183	0.36	0.208442644968138	0.202554571042379	0.214330718893897	0.446310756868722	9.90789182396506	9.67286751190157	10.1429161360286	32.17	20.36	49.07	0.296104712667392	0.303299249996451	0.31049378732551	0.288511020325451	0.295521051631193	0.302531082936935	0.287727860328563	0.295284795768247	0.301815072565261	0.208442644968138	39.098771678071	-0.0557885444007188	34.5519816885599	0.512827944974024	0.520193940432711	0.505861343903541	0.474143414136269	0.481321050431289	0.467354959099622	0.471840039784077	0.488950305021653	0.465052727192178	0.000798810903910608	0.000779308891929917	0.000780203093375961
224	7.05265052202183	0.36	0.20851413959854	0.202656743051024	0.214371536146055	0.450613139797794	9.95943950324758	9.72523821799407	10.1936407885011	31.37	20.42	48.55	0.305151274436154	0.312499867762893	0.319848461089632	0.29743997200933	0.304602863258767	0.311765754508203	0.297048264034513	0.30430894312154	0.311500180847633	0.20851413959854	38.7381126722901	-0.0438122158144051	34.45160145772	0.512827944974024	0.520193940432711	0.505861343903541	0.474143414136269	0.481321050431289	0.467354959099622	0.471840039784077	0.488950305021653	0.465052727192178	0.000798810903910608	0.000779308891929917	0.000780203093375961
224	7.05265052202183	0.36	0.208520337697769	0.202622198923643	0.214418476471895	0.442749783255548	9.97927289452961	9.7408422837274	10.2177035053318	32.13	20.85	50.27	0.298533139501933	0.305840458183713	0.313147776865492	0.29088238579139	0.298002433821703	0.305122481852016	0.290531588371751	0.297532386864717	0.304372800530295	0.208520337697769	39.5488339915516	-0.0744941832021616	34.6293801108892	0.512827944974024	0.520193940432711	0.505861343903541	0.474143414136269	0.481321050431289	0.467354959099622	0.471840039784077	0.488950305021653	0.465052727192178	0.000798810903910608	0.000779308891929917	0.000780203093375961
224	7.05265052202183	0.36	0.208566853790036	0.202677527762491	0.214456179817581	0.446872086882609	10.0254474040008	9.78790447651515	10.2629903314864	31.85	20.79	49.16	0.302621890366726	0.309966229487671	0.317310568608615	0.294906420424706	0.302063512589844	0.309220604754982	0.295460284178309	0.302230701683624	0.308941022667629	0.208566853790036	39.0552300274762	0.0332406190142462	34.6355029073534	0.512827944974024	0.520193940432711	0.505861343903541	0.474143414136269	0.481321050431289	0.467354959099622	0.471840039784077	0.488950305021653	0.465052727192178	0.000798810903910608	0.000779308891929917	0.000780203093375961
224	7.05265052202183	0.36	0.20873655212123	0.202852924050576	0.214620180191884	0.452344396786119	10.1071304323407	9.87028544460355	10.3439754200778	32.06	20.44	49.7	0.303144144603202	0.310418318345601	0.317692492088001	0.295384904686707	0.302472889580447	0.309560874474187	0.294526992486291	0.301507796462711	0.308781746435268	0.20873655212123	39.1830078594454	-0.0425555516733403	34.5916604885219	0.512827944974024	0.520193940432711	0.505861343903541	0.474143414136269	0.481321050431289	0.467354959099622	0.471840039784077	0.488950305021653	0.465052727192178	0.000798810903910608	0.000779308891929917	0.000780203093375961
224	7.05265052202183	0.36	0.208991952318729	0.203084471555114	0.214899433082343	0.453518800108463	10.1005136789775	9.86438399032701	10.336643367628	31.72	20.74	49.15	0.306153172135828	0.313481744633278	0.320810317130728	0.298365405592105	0.305507557640893	0.312649709689681	0.298495178695241	0.305290593323621	0.312212750507342	0.208991952318729	38.9663400355701	0.0106137433066347	34.5819757770381	0.512827944974024	0.520193940432711	0.505861343903541	0.474143414136269	0.481321050431289	0.467354959099622	0.471840039784077	0.488950305021653	0.465052727192178	0.000798810903910608	0.000779308891929917	0.000780203093375961
224	7.05265052202183	0.36	0.209448531771222	0.203557840038626	0.215339223503818	0.45733806689864	9.98976838331364	9.75801899856962	10.2215177680577	32.16	20.77	48.84	0.298824145874632	0.3059211101215	0.313018074368367	0.291162404115006	0.298077404795383	0.304992405475761	0.291310381570237	0.298386032651991	0.305293109356454	0.209448531771222	39.0929777963546	0.0338411393598417	34.6380336283381	0.512827944974024	0.520193940432711	0.505861343903541	0.474143414136269	0.481321050431289	0.467354959099622	0.471840039784077	0.488950305021653	0.465052727192178	0.000798810903910608	0.000779308891929917	0.000780203093375961
224	7.05265052202183	0.36	0.210107468498869	0.20420217132246	0.216012765675278	0.440171301503306	9.76341765510068	9.52892148570828	9.99791382449309	32.22	20.78	49.37	0.291222136176688	0.298388789347052	0.305555442517417	0.283746533949928	0.290729220856251	0.297711907762573	0.283665789566925	0.290512471207263	0.297003028935919	0.210107468498869	39.1233403566272	0.00498808670466151	34.635822270504	0.512827944974024	0.520193940432711	0.505861343903541	0.474143414136269	0.481321050431289	0.467354959099622	0.471840039784077	0.488950305021653	0.465052727192178	0.000798810903910608	0.000779308891929917	0.000780203093375961
224	7.05265052202183	0.36	0.21029161632038	0.204361401225316	0.216221831415445	0.447459215239702	10.0181619050477	9.78107331401183	10.2552504960835	32.1	20.59	49.64	0.300060022403352	0.307333335428813	0.314606648454275	0.292374553030503	0.299461573913318	0.306548594796132	0.291909895898503	0.298702576905053	0.305800876942344	0.21029161632038	39.2791509417626	-0.105701403641158	34.5582881507867	0.512827944974024	0.520193940432711	0.505861343903541	0.474143414136269	0.481321050431289	0.467354959099622	0.471840039784077	0.488950305021653	0.465052727192178	0.000798810903910608	0.000779308891929917	0.000780203093375961
224	7.05265052202183	0.36	0.210773146098607	0.204765411766078	0.216780880431137	0.440389567138828	9.91095270194579	9.67301845215189	10.1488869517397	31.44	20.48	48.98	0.302883112584264	0.310333348157003	0.317783583729741	0.295219468810036	0.302481196179143	0.30974292354825	0.295000825252545	0.302300306158037	0.309210464159096	0.210773146098607	38.5665618504039	-0.0427279688055346	34.4688420254098	0.512827944974024	0.520193940432711	0.505861343903541	0.474143414136269	0.481321050431289	0.467354959099622	0.471840039784077	0.488950305021653	0.465052727192178	0.000798810903910608	0.000779308891929917	0.000780203093375961
224	7.05265052202183	0.36	0.210847742920461	0.204871054669445	0.216824431171477	0.449457949466101	10.17272273863	9.93294708107508	10.412498396185	32.02	20.98	49.48	0.305444208252226	0.312817456622749	0.320190704993272	0.297631751450097	0.304816411584766	0.312001071719436	0.297543989919526	0.304679820642316	0.3122068381704	0.210847742920461	39.1862928495429	0.0699167855073699	34.7329213028077	0.512827944974024	0.520193940432711	0.505861343903541	0.474143414136269	0.481321050431289	0.467354959099622	0.471840039784077	0.488950305021653	0.465052727192178	0.000798810903910608	0.000779308891929917	0.000780203093375961
224	7.05265052202183	0.36	0.211089303104926	0.205136374096966	0.217042232112886	0.444214257669246	10.0239483913727	9.78515987137923	10.2627369113661	31.89	20.72	49.53	0.302092892779332	0.309464904653998	0.316836916528664	0.29438419444813	0.301568089961921	0.308751985475712	0.29400309672595	0.301563207949804	0.308337292836398	0.211089303104926	39.2654904298437	-0.125799433387025	34.5389207003853	0.512827944974024	0.520193940432711	0.505861343903541	0.474143414136269	0.481321050431289	0.467354959099622	0.471840039784077	0.488950305021653	0.465052727192178	0.000798810903910608	0.000779308891929917	0.000780203093375961
224	7.05265052202183	0.37	0.189313461737275	0.184007295907593	0.194619627566956	0.462352637939723	9.98798739371704	9.7586064986087	10.2173682888254	32.57	20.79	50.01	0.295150876275792	0.302088544292409	0.309026212309027	0.287528654920106	0.294287158836037	0.301045662751968	0.286642610747184	0.293649424474522	0.300787263813358	0.189313461737275	40.4594771051516	-0.130469608813299	34.6766782201775	0.512827944974024	0.520193940432711	0.505861343903541	0.474143414136269	0.481321050431289	0.467354959099622	0.471840039784077	0.488950305021653	0.465052727192178	0.000798810903910608	0.000779308891929917	0.000780203093375961
224	7.05265052202183	0.37	0.19048839963872	0.185149774054523	0.195827025222918	0.461495972669655	9.91206877696205	9.68403877300501	10.1400987809191	31.42	20.17	49.34	0.303442857947638	0.310588025136706	0.317733192325774	0.295768346705153	0.302732802223191	0.309697257741228	0.295007982212541	0.301739709965358	0.308883880496753	0.19048839963872	39.4854748865028	-0.00808948983180607	34.5540993131543	0.512827944974024	0.520193940432711	0.505861343903541	0.474143414136269	0.481321050431289	0.467354959099622	0.471840039784077	0.488950305021653	0.465052727192178	0.000798810903910608	0.000779308891929917	0.000780203093375961
224	7.05265052202183	0.37	0.191917744100488	0.186530925515274	0.197304562685701	0.469048628867679	9.98709234994073	9.76079749932701	10.2133872005545	32.27	20.95	49.9	0.297849894431971	0.304755262294633	0.311660630157294	0.290197303913804	0.296925253709116	0.303653203504428	0.290187282721874	0.296928018786216	0.303292076224191	0.191917744100488	39.9719452671081	0.0248637129115695	34.7453470618335	0.512827944974024	0.520193940432711	0.505861343903541	0.474143414136269	0.481321050431289	0.467354959099622	0.471840039784077	0.488950305021653	0.465052727192178	0.000798810903910608	0.000779308891929917	0.000780203093375961
224	7.05265052202183	0.37	0.192019317519947	0.186668022217554	0.19737061282234	0.471641384595594	9.91445027964836	9.6909674040364	10.1379331552603	32.45	20.71	50.16	0.294167163377757	0.300950936435841	0.307734709493926	0.286586128758582	0.293195075986987	0.299804023215392	0.286036149390859	0.292709131644805	0.298849154238938	0.192019317519947	40.3129123816933	-0.0478054755222342	34.7065352822168	0.512827944974024	0.520193940432711	0.505861343903541	0.474143414136269	0.481321050431289	0.467354959099622	0.471840039784077	0.488950305021653	0.465052727192178	0.000798810903910608	0.000779308891929917	0.000780203093375961
224	7.05265052202183	0.37	0.192601246197342	0.187205395478664	0.19799709691602	0.460354727821229	9.85917506882568	9.63184042120156	10.0865097164498	31.63	20.36	50.13	0.299800047886389	0.306876051564142	0.313952055241894	0.292187063648662	0.299083382550362	0.305979701452062	0.291037122740336	0.297486160431061	0.304795906323817	0.192601246197342	39.7239591192246	-0.1095035251213	34.4942747612902	0.512827944974024	0.520193940432711	0.505861343903541	0.474143414136269	0.481321050431289	0.467354959099622	0.471840039784077	0.488950305021653	0.465052727192178	0.000798810903910608	0.000779308891929917	0.000780203093375961
224	7.05265052202183	0.37	0.192815926471682	0.187410480729417	0.198221372213947	0.466587570231543	10.0852836163171	9.85563159781803	10.3149356348162	32	20.54	49.96	0.303305503364662	0.310373007905416	0.317440512446171	0.295551347804205	0.302438168087584	0.309324988370963	0.295071557294207	0.301865700422615	0.308279347489768	0.192815926471682	40.0379566939328	0.094319879307044	34.8129127129476	0.512827944974024	0.520193940432711	0.505861343903541	0.474143414136269	0.481321050431289	0.467354959099622	0.471840039784077	0.488950305021653	0.465052727192178	0.000798810903910608	0.000779308891929917	0.000780203093375961
224	7.05265052202183	0.37	0.192843592974075	0.187454507886903	0.198232678061247	0.455999093605608	9.72392068648779	9.49772912553972	9.95011224743587	31.71	20.55	49.65	0.294889770904572	0.301912668347411	0.308935565790249	0.28739028376483	0.294234578440625	0.301078873116421	0.286928723304883	0.293367035413628	0.300133533479941	0.192843592974075	39.7407376851169	0.0359716610657942	34.6849925228714	0.512827944974024	0.520193940432711	0.505861343903541	0.474143414136269	0.481321050431289	0.467354959099622	0.471840039784077	0.488950305021653	0.465052727192178	0.000798810903910608	0.000779308891929917	0.000780203093375961
224	7.05265052202183	0.37	0.193485747513819	0.18809869436883	0.198872800658808	0.464566105088928	9.91692058213378	9.69018317650595	10.1436579877616	32.15	20.79	50.14	0.296786701222147	0.303731115526214	0.31067552983028	0.289177797518244	0.295944173589795	0.302710549661346	0.288579064144908	0.295676571222237	0.302087261943311	0.193485747513819	39.9921811953907	-0.0499444498377302	34.6610799916216	0.512827944974024	0.520193940432711	0.505861343903541	0.474143414136269	0.481321050431289	0.467354959099622	0.471840039784077	0.488950305021653	0.465052727192178	0.000798810903910608	0.000779308891929917	0.000780203093375961
224	7.05265052202183	0.37	0.193801388077136	0.188374595786302	0.19922818036797	0.463476194247142	9.99455779681133	9.76554405965764	10.223571533965	32.54	20.93	50.24	0.295619208216205	0.302551833703779	0.309484459191352	0.287988723144888	0.294742404592908	0.301496086040928	0.287084478177409	0.294367286886159	0.300951007440832	0.193801388077136	40.2833349038996	0.0180305349328755	34.8312822669261	0.512827944974024	0.520193940432711	0.505861343903541	0.474143414136269	0.481321050431289	0.467354959099622	0.471840039784077	0.488950305021653	0.465052727192178	0.000798810903910608	0.000779308891929917	0.000780203093375961
224	7.05265052202183	0.37	0.193816094021258	0.188443112828004	0.199189075214513	0.468045296004991	9.94436674175597	9.71858558969962	10.1701478938123	32.34	20.68	50.11	0.295974634713814	0.302850686109191	0.309726737504567	0.288361469477363	0.295060652623547	0.301759835769731	0.287497453786968	0.294722607928829	0.30088460216318	0.193816094021258	40.044147031102	-0.0336418403692532	34.7087510174443	0.512827944974024	0.520193940432711	0.505861343903541	0.474143414136269	0.481321050431289	0.467354959099622	0.471840039784077	0.488950305021653	0.465052727192178	0.000798810903910608	0.000779308891929917	0.000780203093375961
224	7.05265052202183	0.37	0.194215142349606	0.188849855233369	0.199580429465843	0.470006369356131	10.0459610424848	9.81876952568823	10.2731525592813	31.73	20.64	50.2	0.304628552384377	0.311677197603584	0.318725842822791	0.296877913182956	0.303747220301629	0.310616527420302	0.295985516638407	0.302823313765366	0.309914278855435	0.194215142349606	39.878344942769	-0.0469203119736658	34.6314656949711	0.512827944974024	0.520193940432711	0.505861343903541	0.474143414136269	0.481321050431289	0.467354959099622	0.471840039784077	0.488950305021653	0.465052727192178	0.000798810903910608	0.000779308891929917	0.000780203093375961
224	7.05265052202183	0.37	0.194287131256631	0.188863850759178	0.199710411754083	0.466749850123592	9.98949735854544	9.76210063452057	10.2168940825703	32.79	20.98	50.33	0.293308220819997	0.300140492995944	0.306972765171891	0.285704930317716	0.292360092728382	0.299015255139049	0.285195417250059	0.291758925440922	0.29873174567775	0.194287131256631	40.2780445643557	0.0282130184183032	34.8195384196909	0.512827944974024	0.520193940432711	0.505861343903541	0.474143414136269	0.481321050431289	0.467354959099622	0.471840039784077	0.488950305021653	0.465052727192178	0.000798810903910608	0.000779308891929917	0.000780203093375961
224	7.05265052202183	0.37	0.194458602738746	0.18907503596991	0.199842169507582	0.45990297376214	9.95664088956276	9.72685000572689	10.1864317733986	32.94	21	50.86	0.290934654446367	0.297807807763665	0.304680961080962	0.283373649589553	0.290068178790336	0.29676270799112	0.282553907344312	0.290548005727718	0.296329575691882	0.194458602738746	40.4763051962077	0.129887871905818	34.996157694469	0.512827944974024	0.520193940432711	0.505861343903541	0.474143414136269	0.481321050431289	0.467354959099622	0.471840039784077	0.488950305021653	0.465052727192178	0.000798810903910608	0.000779308891929917	0.000780203093375961
224	7.05265052202183	0.37	0.194629035995487	0.189263884887413	0.19999418710356	0.472258849854914	9.94399382646619	9.72012251627724	10.1678651366551	31.77	20.47	50.86	0.301269379523773	0.308208136787466	0.315146894051158	0.293599673918396	0.300361784535941	0.307123895153486	0.291939183741266	0.299473261413216	0.305624794077479	0.194629035995487	40.1414958361349	0.0238475377490296	34.7603674655315	0.512827944974024	0.520193940432711	0.505861343903541	0.474143414136269	0.481321050431289	0.467354959099622	0.471840039784077	0.488950305021653	0.465052727192178	0.000798810903910608	0.000779308891929917	0.000780203093375961
224	7.05265052202183	0.37	0.194925151725109	0.18948287316559	0.200367430284628	0.477305691647129	10.1183072405234	9.89280513078918	10.3438093502577	32	20.6	49.55	0.304440078349345	0.311379655046532	0.318319231743719	0.296656774632915	0.303418934370448	0.310181094107981	0.296167002271578	0.302720982770593	0.309572497250432	0.194925151725109	39.8475669608371	0.0646741544713421	34.7156310522008	0.512827944974024	0.520193940432711	0.505861343903541	0.474143414136269	0.481321050431289	0.467354959099622	0.471840039784077	0.488950305021653	0.465052727192178	0.000798810903910608	0.000779308891929917	0.000780203093375961
224	7.05265052202183	0.37	0.194974370733637	0.189551828971015	0.200396912496259	0.45776825351995	9.92477264863585	9.69473052405962	10.1548147732121	32.26	20.64	50.24	0.295966297836001	0.302989155850279	0.310012013864557	0.288364081702778	0.295206549973738	0.302049018244697	0.287635752792087	0.294276616250783	0.301390367881492	0.194974370733637	40.2621177833681	-0.0665856712071272	34.6970881500448	0.512827944974024	0.520193940432711	0.505861343903541	0.474143414136269	0.481321050431289	0.467354959099622	0.471840039784077	0.488950305021653	0.465052727192178	0.000798810903910608	0.000779308891929917	0.000780203093375961
224	7.05265052202183	0.37	0.194986043828529	0.189562352818853	0.200409734838205	0.465708352725167	10.0113037340536	9.7829332437563	10.2396742243509	31.77	20.42	50.29	0.303142019723313	0.310218495658393	0.317294971593472	0.295423515278607	0.302319812263215	0.309216109247822	0.293938618684054	0.301153898279851	0.307869706688137	0.194986043828529	39.7456634433322	0.0508809508738295	34.7181814687201	0.512827944974024	0.520193940432711	0.505861343903541	0.474143414136269	0.481321050431289	0.467354959099622	0.471840039784077	0.488950305021653	0.465052727192178	0.000798810903910608	0.000779308891929917	0.000780203093375961
224	7.05265052202183	0.37	0.195081743655733	0.189623709821515	0.20053977748995	0.464138284632241	9.93923636376232	9.71179321714949	10.1666795103751	31.82	20.59	49.43	0.300545367776695	0.307583922101177	0.314622476425658	0.292887033170119	0.299746234857885	0.306605436545651	0.292642144092195	0.299196865654082	0.306381623402768	0.195081743655733	39.6887042235552	-0.16761742968764	34.4718144156386	0.512827944974024	0.520193940432711	0.505861343903541	0.474143414136269	0.481321050431289	0.467354959099622	0.471840039784077	0.488950305021653	0.465052727192178	0.000798810903910608	0.000779308891929917	0.000780203093375961
224	7.05265052202183	0.37	0.195083328136624	0.189610362982676	0.200556293290573	0.456377946067638	9.87946355809301	9.64982926758595	10.1090978486001	32.23	20.64	49.45	0.29487414760527	0.301891185295425	0.30890822298558	0.287304153311254	0.294141049962574	0.300977946613893	0.286827028842922	0.293717857673775	0.300614459774661	0.195083328136624	39.8380421019244	0.102618357206363	34.7910599504396	0.512827944974024	0.520193940432711	0.505861343903541	0.474143414136269	0.481321050431289	0.467354959099622	0.471840039784077	0.488950305021653	0.465052727192178	0.000798810903910608	0.000779308891929917	0.000780203093375961
224	7.05265052202183	0.37	0.195093060825558	0.189624401843214	0.200561719807901	0.454585034436243	9.88412220287328	9.65354772589292	10.1146966798536	31.78	20.81	49.29	0.299076577761191	0.306220006006685	0.313363434252178	0.29146073357329	0.29842225778306	0.30538378199283	0.291542540526399	0.298288657745118	0.305059625295619	0.195093060825558	39.85679011982	0.077428577974405	34.8056761163163	0.512827944974024	0.520193940432711	0.505861343903541	0.474143414136269	0.481321050431289	0.467354959099622	0.471840039784077	0.488950305021653	0.465052727192178	0.000798810903910608	0.000779308891929917	0.000780203093375961
224	7.05265052202183	0.37	0.195366338792137	0.189922195234361	0.200810482349912	0.468863124638648	9.96788409288854	9.74194034125201	10.1938278445251	31.71	20.37	49.23	0.302447309950561	0.309461937169457	0.316476564388352	0.294755245569969	0.30159147158509	0.308427697600211	0.294164083383437	0.301024172974766	0.307723436396226	0.195366338792137	39.4408500239175	0.00349659226641743	34.5857636453751	0.512827944974024	0.520193940432711	0.505861343903541	0.474143414136269	0.481321050431289	0.467354959099622	0.471840039784077	0.488950305021653	0.465052727192178	0.000798810903910608	0.000779308891929917	0.000780203093375961
224	7.05265052202183	0.37	0.195431653265372	0.18998530574236	0.200878000788384	0.472504960541108	10.0611462670715	9.83474928441207	10.287543249731	32.07	20.81	50.32	0.301948952935095	0.308899850195896	0.315850747456697	0.294218744745662	0.300991691785384	0.307764638825106	0.29365369661389	0.300493369085032	0.306763001327282	0.195431653265372	40.1450571919045	-0.257382085248979	34.4737778650744	0.512827944974024	0.520193940432711	0.505861343903541	0.474143414136269	0.481321050431289	0.467354959099622	0.471840039784077	0.488950305021653	0.465052727192178	0.000798810903910608	0.000779308891929917	0.000780203093375961
[truncated: 1,366 more rows]
