# Supplementary material for: Re-expressing coefficients from regression models for inclusion in a meta-analysis
Source: BMC Med Res Methodol. 2024 Jan 8;24:6. doi: 10.1186/s12874-023-02132-y (PMC10773134; doi:10.1186/s12874-023-02132-y)
Supplement: Supplementary file 2 — Additional file 2. [file 12874_2023_2132_MOESM2_ESM.zip › Supp_Files_R1/simdata/simdata_scenario_225.csv]

ex_no	errsd	rsquare	beta	b_low_ci	b_hi_ci	lrsquare	lbeta	lb_low_ci	lb_hi_ci	x_median	x_25	x_75	rbl	rb	rbu	altl	alt	altu	dzl	dz	dzu	observed_beta	xlog	error	ylog	RelBias_rb	RelBias_rbl	RelBias_rbu	RelBias_alt	RelBias_altl	RelBias_altu	RelBias_dz	RelBias_dzl	RelBias_dzu	MC_SE_RelBias_rb	MC_SE_RelBias_alt	MC_SE_RelBias_dz
225	24.3279064864899	0.15	56.9769739691144	36.1608282246808	77.793119713548	0.227089781862661	23.2419887048837	16.5473911402416	29.9365862695257	0.25	0.17	0.37	26.4968900644138	37.2167681522912	47.9366462401686	62.8644811450147	88.2976384813653	113.730795817716	63.3890767073528	88.9944624628702	114.675420116247	56.9769739691144	0.303698248745414	-1.41928644065479	-42.3900604826063	-0.389235949713544	-0.360522297127757	-0.406690235669242	0.458481774122763	0.527057461739158	0.416802260279724	0.448237496731573	0.510980323270681	0.409460093915819	0.00203559321477564	0.00508250825857124	0.00556655228623722
225	24.3279064864899	0.15	60.5831805641235	38.206298813687	82.96006231456	0.214355198130131	21.6888638510368	15.2059779967039	28.1717497053696	0.27	0.18	0.39	23.4922669637493	33.5079124696493	43.5235579755493	53.8046228099551	76.7435766995362	99.6825305891172	54.1434213402505	77.2081329517143	100.24856865805	60.5831805641235	0.306441751424095	3.98270263964539	-36.4277900164538	-0.389235949713544	-0.360522297127757	-0.406690235669242	0.458481774122763	0.527057461739158	0.416802260279724	0.448237496731573	0.510980323270681	0.409460093915819	0.00203559321477564	0.00508250825857124	0.00556655228623722
225	24.3279064864899	0.15	65.28390294315	40.9968249193948	89.5709809669052	0.201843446470205	21.1908731825855	14.6117043787769	27.7700419863941	0.26	0.16	0.36	23.0543127900295	33.4349098490363	43.8155069080431	53.8974472877259	78.1656910605311	102.433934833336	54.1249362545174	78.5031979843065	102.854760230973	65.28390294315	0.282338529689162	2.48352274837468	-40.4166712225966	-0.389235949713544	-0.360522297127757	-0.406690235669242	0.458481774122763	0.527057461739158	0.416802260279724	0.448237496731573	0.510980323270681	0.409460093915819	0.00203559321477564	0.00508250825857124	0.00556655228623722
225	24.3279064864899	0.16	45.3221650407711	28.8668209817518	61.7775090997904	0.314272516615665	24.1406151595144	18.573164579962	29.7080657390667	0.24	0.16	0.41	30.7984553424742	40.0305319391985	49.2626085359228	75.7399736170111	98.4436199554625	121.147266293914	75.3906219498546	97.9646764703231	120.583668235199	45.3221650407711	0.300329226836824	0.263128739895328	-42.4773195437847	-0.389235949713544	-0.360522297127757	-0.406690235669242	0.458481774122763	0.527057461739158	0.416802260279724	0.448237496731573	0.510980323270681	0.409460093915819	0.00203559321477564	0.00508250825857124	0.00556655228623722
225	24.3279064864899	0.16	54.7812824816137	35.0284919767021	74.5340729865253	0.285436155616961	22.9663594618572	17.2929562952427	28.6397626284716	0.24	0.16	0.37	28.2540214131971	37.5234864958864	46.7929515785757	68.4214577314202	90.8688928796029	113.316328027786	68.7544429123401	91.3488039167453	113.88195253905	54.7812824816137	0.290907189831286	-2.58480126892116	-45.6392635135291	-0.389235949713544	-0.360522297127757	-0.406690235669242	0.458481774122763	0.527057461739158	0.416802260279724	0.448237496731573	0.510980323270681	0.409460093915819	0.00203559321477564	0.00508250825857124	0.00556655228623722
225	24.3279064864899	0.16	56.6007164309588	36.4716963761179	76.7297364857997	0.275270101172822	26.2679695987389	19.6133913741065	32.9225478233712	0.22	0.15	0.33	33.6716574979569	45.0960294741874	56.5204014504179	85.93898090638	115.097001570858	144.255022235336	86.7305028957009	116.205777176132	145.666624977037	56.6007164309588	0.274682330154377	-2.17920124133173	-46.7735093556145	-0.389235949713544	-0.360522297127757	-0.406690235669242	0.458481774122763	0.527057461739158	0.416802260279724	0.448237496731573	0.510980323270681	0.409460093915819	0.00203559321477564	0.00508250825857124	0.00556655228623722
225	24.3279064864899	0.16	64.2085653491585	41.2706744199977	87.1464562783194	0.219426290497054	24.6480366355892	17.3898117240539	31.9062615471246	0.24	0.16	0.35	28.6468123817179	40.6035264948131	52.5602406079083	69.9655362112649	99.1680144172307	128.370492623197	70.568780315073	100.098889774621	129.624636829768	64.2085653491585	0.29105709017609	-1.44664712882024	-43.8593235771768	-0.389235949713544	-0.360522297127757	-0.406690235669242	0.458481774122763	0.527057461739158	0.416802260279724	0.448237496731573	0.510980323270681	0.409460093915819	0.00203559321477564	0.00508250825857124	0.00556655228623722
225	24.3279064864899	0.17	52.0503497807438	33.9690314076434	70.1316681538442	0.34692439253739	28.1430924234589	22.1144213153266	34.1717635315912	0.25	0.17	0.38	35.4764749313643	45.1478109517588	54.8191469721533	84.3249010482543	107.312936204001	130.300971359748	84.5231362797719	107.610157929677	130.642843419289	52.0503497807438	0.306230865068173	-1.86864465669378	-43.7793621939385	-0.389235949713544	-0.360522297127757	-0.406690235669242	0.458481774122763	0.527057461739158	0.416802260279724	0.448237496731573	0.510980323270681	0.409460093915819	0.00203559321477564	0.00508250825857124	0.00556655228623722
225	24.3279064864899	0.17	52.2199281358973	34.3309127149389	70.1089435568557	0.254279644305075	22.0961039203389	16.1882007767213	28.0040070639565	0.26	0.16	0.39	25.5738111815874	34.9070040149285	44.2401968482696	59.8619714959639	81.7086692520674	103.555367008171	59.775540997564	81.5750330395302	103.405071063579	52.2199281358973	0.312740219978075	-0.153533849869277	-41.2064309900561	-0.389235949713544	-0.360522297127757	-0.406690235669242	0.458481774122763	0.527057461739158	0.416802260279724	0.448237496731573	0.510980323270681	0.409460093915819	0.00203559321477564	0.00508250825857124	0.00556655228623722
225	24.3279064864899	0.17	53.1454291878854	35.013215566464	71.2776428093068	0.281920806446614	24.7681279504397	18.5964784862818	30.9397774145975	0.24	0.17	0.37	30.5866689956347	40.7375262913605	50.8883835870863	74.5818958830414	99.3335346463694	124.085173409697	75.0415521254741	99.9395659458641	124.841867201286	53.1454291878854	0.313929668354784	0.868931463479136	-40.3355699802249	-0.389235949713544	-0.360522297127757	-0.406690235669242	0.458481774122763	0.527057461739158	0.416802260279724	0.448237496731573	0.510980323270681	0.409460093915819	0.00203559321477564	0.00508250825857124	0.00556655228623722
225	24.3279064864899	0.17	60.8624214489329	39.7226088067123	82.0022340911535	0.237987091248702	24.8855159751659	17.9330867719964	31.8379451783355	0.24	0.18	0.34	29.5633427502022	41.0246739807395	52.4860052112767	72.2589016442591	100.27275694802	128.286612251782	73.5024928344085	101.925189011684	130.47780346444	60.8624214489329	0.295985631356736	-0.742805651019613	-42.7853700132616	-0.389235949713544	-0.360522297127757	-0.406690235669242	0.458481774122763	0.527057461739158	0.416802260279724	0.448237496731573	0.510980323270681	0.409460093915819	0.00203559321477564	0.00508250825857124	0.00556655228623722
225	24.3279064864899	0.18	42.1083788074978	28.158646368782	56.0581112462136	0.287934242093946	24.0351976479053	18.1339131484819	29.9364821473286	0.24	0.16	0.37	29.8350962165327	39.5442742301138	49.2534522436948	72.7726664958639	96.4549354720832	120.137204448302	72.8782707780285	96.6034565998993	120.664807103006	42.1083788074978	0.322507443394979	1.91561427420123	-39.6590323256825	-0.389235949713544	-0.360522297127757	-0.406690235669242	0.458481774122763	0.527057461739158	0.416802260279724	0.448237496731573	0.510980323270681	0.409460093915819	0.00203559321477564	0.00508250825857124	0.00556655228623722
225	24.3279064864899	0.18	58.1072521503138	38.6569151137722	77.5575891868555	0.31331157992355	27.9094463628292	21.4584273536084	34.3604653720499	0.29	0.18	0.39	31.8120981672592	41.3757277202739	50.9393572732886	70.086169417649	91.1560830579277	112.225996698206	70.5642099865254	91.8105335253894	113.078278798242	58.1072521503138	0.329147996409534	2.27151471719333	-36.8210555354072	-0.389235949713544	-0.360522297127757	-0.406690235669242	0.458481774122763	0.527057461739158	0.416802260279724	0.448237496731573	0.510980323270681	0.409460093915819	0.00203559321477564	0.00508250825857124	0.00556655228623722
225	24.3279064864899	0.18	58.5345358529941	39.351831066515	77.7172406394732	0.298271663291261	25.3274787229687	19.2621278427802	31.3928296031572	0.25	0.15	0.4	30.9878255443695	40.7454201608498	50.5030147773301	73.8652482245935	97.1242906310795	120.383333037565	73.0929588243503	96.1448333593343	119.191185860594	58.5345358529941	0.300984744292603	0.822826690599115	-41.2094285709339	-0.389235949713544	-0.360522297127757	-0.406690235669242	0.458481774122763	0.527057461739158	0.416802260279724	0.448237496731573	0.510980323270681	0.409460093915819	0.00203559321477564	0.00508250825857124	0.00556655228623722
225	24.3279064864899	0.18	60.3496853564471	40.4799990347803	80.2193716781139	0.242405399245959	25.5084522274412	18.4677356813719	32.5491687735105	0.25	0.18	0.38	29.6701636192153	40.9817404969972	52.293317374779	70.6288879825996	97.5557397000606	124.482591417522	71.4299365456857	98.7199029298125	125.947079507447	60.3496853564471	0.313983062553072	-1.16726588053225	-41.2838276269445	-0.389235949713544	-0.360522297127757	-0.406690235669242	0.458481774122763	0.527057461739158	0.416802260279724	0.448237496731573	0.510980323270681	0.409460093915819	0.00203559321477564	0.00508250825857124	0.00556655228623722
225	24.3279064864899	0.18	63.8293441286371	42.9024178210551	84.756270436219	0.267806890860689	24.9520143122733	18.5104252277	31.3936033968467	0.24	0.17	0.36	30.1821612240654	40.6854899103686	51.1888185966718	72.9390346639168	98.3216654652504	123.704296266584	73.5936498431672	99.2077735953033	124.822753435011	63.8293441286371	0.290843853693666	0.903805562101335	-41.9807832789744	-0.389235949713544	-0.360522297127757	-0.406690235669242	0.458481774122763	0.527057461739158	0.416802260279724	0.448237496731573	0.510980323270681	0.409460093915819	0.00203559321477564	0.00508250825857124	0.00556655228623722
225	24.3279064864899	0.18	64.6129250414537	42.7250020826106	86.5008480002967	0.266190872769075	25.8718956898262	19.1651986627489	32.5785927169035	0.26	0.18	0.35	30.4886379570672	41.1578755237897	51.8271130905121	71.8625543960338	97.0102394478377	122.157924499642	73.0747972061201	98.6172199660063	124.150948806418	64.6129250414537	0.297964513616173	3.27655544074917	-38.411072458196	-0.389235949713544	-0.360522297127757	-0.406690235669242	0.458481774122763	0.527057461739158	0.416802260279724	0.448237496731573	0.510980323270681	0.409460093915819	0.00203559321477564	0.00508250825857124	0.00556655228623722
225	24.3279064864899	0.19	34.5266503067365	23.32747611937	45.725824494103	0.370373475594288	28.6667783184953	22.8311729017313	34.5023837352594	0.25	0.17	0.41	37.0131650515805	46.4736613386639	55.9341576257472	88.920034343912	111.647830077824	134.375625811736	88.9591596973995	111.746570801063	134.429469595673	34.5266503067365	0.32847581869711	-2.28743729819373	-42.8116882886059	-0.389235949713544	-0.360522297127757	-0.406690235669242	0.458481774122763	0.527057461739158	0.416802260279724	0.448237496731573	0.510980323270681	0.409460093915819	0.00203559321477564	0.00508250825857124	0.00556655228623722
225	24.3279064864899	0.19	45.3907526302625	30.7057664067044	60.0757388538206	0.382672036637466	31.3770972116471	25.1549134113577	37.5992810119366	0.23	0.14	0.37	42.2362929968262	52.6836347853483	63.1309765738703	105.246272179745	131.279422804783	157.312573429821	104.461321189548	130.349552719445	156.090369544561	45.3907526302625	0.294021353965363	2.00364760086352	-42.1912616049945	-0.389235949713544	-0.360522297127757	-0.406690235669242	0.458481774122763	0.527057461739158	0.416802260279724	0.448237496731573	0.510980323270681	0.409460093915819	0.00203559321477564	0.00508250825857124	0.00556655228623722
225	24.3279064864899	0.19	47.429915064271	31.8895715130696	62.9702586154723	0.301275666476752	23.8640122292976	18.1898750581557	29.5381494004395	0.25	0.18	0.39	29.289617280016	38.4262004399176	47.5627835998192	69.8818821211694	91.6807885823383	113.479695043507	70.4157999127938	92.3536043094409	114.313738371894	47.429915064271	0.327696802746629	0.840298106879678	-39.584055427146	-0.389235949713544	-0.360522297127757	-0.406690235669242	0.458481774122763	0.527057461739158	0.416802260279724	0.448237496731573	0.510980323270681	0.409460093915819	0.00203559321477564	0.00508250825857124	0.00556655228623722
225	24.3279064864899	0.19	48.9860794745382	33.1643200596943	64.8078388893821	0.27299647123534	22.0061778166058	16.3993163964731	27.6130392367386	0.25	0.16	0.42	26.5220164254177	35.589788952313	44.6575614792083	63.5598292630849	85.2906835224771	107.021537781869	63.0154171617045	84.5770887709111	106.09850675042	48.9860794745382	0.323480406210029	1.83500762833248	-39.081383845767	-0.389235949713544	-0.360522297127757	-0.406690235669242	0.458481774122763	0.527057461739158	0.416802260279724	0.448237496731573	0.510980323270681	0.409460093915819	0.00203559321477564	0.00508250825857124	0.00556655228623722
225	24.3279064864899	0.19	51.0432997106712	34.5974715419992	67.4891278793432	0.23072666844959	20.2358743727597	14.466896449206	26.0048522963134	0.28	0.18	0.4	22.0662626739606	30.8656470248731	39.6650313757856	49.9237674396801	69.8319152052604	89.7400629708407	50.0862672798073	70.04624805463	90.0137267221829	51.0432997106712	0.326894542066217	-1.75790852633325	-40.9615249611784	-0.389235949713544	-0.360522297127757	-0.406690235669242	0.458481774122763	0.527057461739158	0.416802260279724	0.448237496731573	0.510980323270681	0.409460093915819	0.00203559321477564	0.00508250825857124	0.00556655228623722
225	24.3279064864899	0.19	51.5587321604569	35.0701632301915	68.0473010907224	0.314316501180989	25.3605004074655	19.5123095356945	31.2086912792365	0.26	0.15	0.4	30.9865388315982	40.2737630431261	49.5609872546541	72.9087677305584	94.7608395795583	116.612911428558	71.9106073804115	93.4614675967536	115.001312878996	51.5587321604569	0.313626521374819	0.400631429930269	-41.5464512065322	-0.389235949713544	-0.360522297127757	-0.406690235669242	0.458481774122763	0.527057461739158	0.416802260279724	0.448237496731573	0.510980323270681	0.409460093915819	0.00203559321477564	0.00508250825857124	0.00556655228623722
225	24.3279064864899	0.19	52.9660181766813	36.1384146867798	69.7936216665828	0.285932200045106	22.8182647752347	17.1882923390448	28.4482372114246	0.21	0.14	0.37	30.0110451931112	39.8410709970508	49.6710968009903	78.0378240123359	103.598873912079	129.159923811822	77.2176253804584	102.450822826627	127.701872093083	52.9660181766813	0.290202165492453	0.460179539910526	-43.6856319127524	-0.389235949713544	-0.360522297127757	-0.406690235669242	0.458481774122763	0.527057461739158	0.416802260279724	0.448237496731573	0.510980323270681	0.409460093915819	0.00203559321477564	0.00508250825857124	0.00556655228623722
225	24.3279064864899	0.19	53.6461237554449	36.4119369884086	70.8803105224811	0.298343208656129	24.2610221960451	18.4520560543362	30.0699883377539	0.25	0.17	0.4	29.9518323005446	39.3810893548074	48.8103464090703	72.0492015880784	94.7313011508501	117.413400713622	72.0183680586053	94.6513679503389	117.372748410527	53.6461237554449	0.31855445869196	2.49934834478804	-38.6913850305853	-0.389235949713544	-0.360522297127757	-0.406690235669242	0.458481774122763	0.527057461739158	0.416802260279724	0.448237496731573	0.510980323270681	0.409460093915819	0.00203559321477564	0.00508250825857124	0.00556655228623722
225	24.3279064864899	0.19	53.8515826940518	36.3349946734944	71.3681707146092	0.289740283627539	25.3545274332695	19.1566193205786	31.5524355459603	0.28	0.17	0.45	29.2183046609465	38.6715575792533	48.1248104975601	66.1023940013567	87.4890780082359	108.875762015115	65.1926986405823	86.2673759482772	107.429072574097	53.8515826940518	0.349588582835109	1.26854448248173	-37.2698946765871	-0.389235949713544	-0.360522297127757	-0.406690235669242	0.458481774122763	0.527057461739158	0.416802260279724	0.448237496731573	0.510980323270681	0.409460093915819	0.00203559321477564	0.00508250825857124	0.00556655228623722
225	24.3279064864899	0.19	56.7842789872712	38.6080740117816	74.9604839627608	0.258567659849549	21.9184051475641	16.1235434937804	27.7132668013477	0.24	0.15	0.36	26.6327530378819	36.2046637889799	45.776574540078	65.2299789377312	88.6738766001271	112.117774262523	65.0197372823441	88.3823574390005	111.767250943467	56.7842789872712	0.291898566422255	-2.12314102638536	-44.995842845378	-0.389235949713544	-0.360522297127757	-0.406690235669242	0.458481774122763	0.527057461739158	0.416802260279724	0.448237496731573	0.510980323270681	0.409460093915819	0.00203559321477564	0.00508250825857124	0.00556655228623722
225	24.3279064864899	0.19	56.9160040352331	38.7720231985849	75.0599848718812	0.277405791340235	25.177476483808	18.8331264359923	31.5218265316238	0.25	0.16	0.41	30.1758656837325	40.3412652282072	50.5066647726818	71.638051800668	95.7708944761356	119.903737151603	71.0312203157647	94.9819521394729	118.935379572973	56.9160040352331	0.333357650648231	0.574747252617121	-39.3280509912891	-0.389235949713544	-0.360522297127757	-0.406690235669242	0.458481774122763	0.527057461739158	0.416802260279724	0.448237496731573	0.510980323270681	0.409460093915819	0.00203559321477564	0.00508250825857124	0.00556655228623722
225	24.3279064864899	0.19	58.5021973742406	39.7173044105286	77.2870903379525	0.338146849807358	29.9914721681551	23.4404149462115	36.5425293900987	0.25	0.17	0.37	37.9755179068906	48.5888023309016	59.2020867549127	91.1699408541632	116.649843868993	142.129746883823	91.5954628546174	117.174881915991	142.727798658298	58.5021973742406	0.312569935166703	2.57513854114756	-38.6734444389744	-0.389235949713544	-0.360522297127757	-0.406690235669242	0.458481774122763	0.527057461739158	0.416802260279724	0.448237496731573	0.510980323270681	0.409460093915819	0.00203559321477564	0.00508250825857124	0.00556655228623722
225	24.3279064864899	0.19	58.8190891813247	39.8635696379279	77.7746087247215	0.215467016483393	23.8128995576998	16.71854407706	30.9072550383397	0.23	0.17	0.37	27.8905540618965	39.7256459308467	51.5607377997969	69.0248491925271	98.3148887385698	127.604928284613	69.6055101419309	99.1132369451109	128.683041655961	58.8190891813247	0.313946496896308	1.01970167572004	-39.5699615860482	-0.389235949713544	-0.360522297127757	-0.406690235669242	0.458481774122763	0.527057461739158	0.416802260279724	0.448237496731573	0.510980323270681	0.409460093915819	0.00203559321477564	0.00508250825857124	0.00556655228623722
225	24.3279064864899	0.19	62.5412419244504	42.6128457310082	82.4696381178925	0.274138868900035	27.4217813620687	20.4551538960482	34.3884088280892	0.3	0.19	0.41	30.2408957367251	40.5403564940081	50.839817251291	66.4557426353936	89.089275693679	111.722808751964	66.8150825940397	89.5358022503889	112.293094037205	62.5412419244504	0.336546437642284	2.32997845895615	-35.8924101667677	-0.389235949713544	-0.360522297127757	-0.406690235669242	0.458481774122763	0.527057461739158	0.416802260279724	0.448237496731573	0.510980323270681	0.409460093915819	0.00203559321477564	0.00508250825857124	0.00556655228623722
225	24.3279064864899	0.19	67.0444255833738	45.754139075989	88.3347120907587	0.239218167966534	26.4024639049626	19.0511849078095	33.7537429021156	0.24	0.16	0.34	31.2762613998534	43.3448295572052	55.413397714557	76.1162582017703	105.487231869197	134.858205536624	76.7460481963336	106.416020357862	135.904793432565	67.0444255833738	0.292662070151036	-2.1659180167917	-44.2202467175833	-0.389235949713544	-0.360522297127757	-0.406690235669242	0.458481774122763	0.527057461739158	0.416802260279724	0.448237496731573	0.510980323270681	0.409460093915819	0.00203559321477564	0.00508250825857124	0.00556655228623722
225	24.3279064864899	0.2	50.5053859229693	34.6987557177943	66.3120161281443	0.298114219980931	23.6614019814648	17.9929064173258	29.3298975456038	0.27	0.17	0.42	27.9620014336715	36.7711664131875	45.5803313927036	64.407368776972	84.6983032009167	104.989237624861	64.1262384519602	84.3401156528886	104.498102432678	50.5053859229693	0.338291792180323	-4.1485721702022	-43.5554007735926	-0.389235949713544	-0.360522297127757	-0.406690235669242	0.458481774122763	0.527057461739158	0.416802260279724	0.448237496731573	0.510980323270681	0.409460093915819	0.00203559321477564	0.00508250825857124	0.00556655228623722
225	24.3279064864899	0.2	50.6703701173296	34.9844584617952	66.356281772864	0.343622094336507	27.556607267426	21.6102959203672	33.5029186144848	0.23	0.15	0.35	36.1738074528789	46.1274296761011	56.0810518993232	89.846888020185	114.569250532066	139.291613043948	89.6400414940438	114.26628265057	138.820794120759	50.6703701173296	0.296387484471425	-2.71664213380024	-46.2087289439247	-0.389235949713544	-0.360522297127757	-0.406690235669242	0.458481774122763	0.527057461739158	0.416802260279724	0.448237496731573	0.510980323270681	0.409460093915819	0.00203559321477564	0.00508250825857124	0.00556655228623722
225	24.3279064864899	0.2	52.2217200985475	36.0688892637367	68.3745509333583	0.287544629332969	23.979770686924	18.0864959287762	29.8730454450719	0.22	0.15	0.38	30.6783168775008	40.6744903313639	50.670663785227	77.2819680799872	102.463400323098	127.644832566208	76.5670476718788	101.562386798276	126.510954528628	52.2217200985475	0.314774027181678	0.444540372461882	-42.4332456980378	-0.389235949713544	-0.360522297127757	-0.406690235669242	0.458481774122763	0.527057461739158	0.416802260279724	0.448237496731573	0.510980323270681	0.409460093915819	0.00203559321477564	0.00508250825857124	0.00556655228623722
225	24.3279064864899	0.2	52.4346571625277	35.9988122654391	68.8705020596163	0.30028470080597	24.4485772431391	18.6217366861264	30.2754178001517	0.26	0.15	0.4	29.4919261746706	38.7201068989219	47.9482876231732	69.2046366433767	90.8591359161207	112.513635188865	68.4244467484722	89.7819544871154	111.304032836934	52.4346571625277	0.321973614762554	-2.14124392639267	-43.4366069833491	-0.389235949713544	-0.360522297127757	-0.406690235669242	0.458481774122763	0.527057461739158	0.416802260279724	0.448237496731573	0.510980323270681	0.409460093915819	0.00203559321477564	0.00508250825857124	0.00556655228623722
225	24.3279064864899	0.2	59.7125224818166	41.2020139250782	78.2230310385551	0.277889568104876	23.9069121906841	17.8899866719473	29.9238377094209	0.24	0.15	0.34	29.5147757342094	39.4414576569763	49.3681395797431	72.1974815068012	96.4796051792564	120.761728851712	72.4594817102137	96.8834416459126	121.257282622264	59.7125224818166	0.288529042391064	0.703512957452444	-42.8142525937998	-0.389235949713544	-0.360522297127757	-0.406690235669242	0.458481774122763	0.527057461739158	0.416802260279724	0.448237496731573	0.510980323270681	0.409460093915819	0.00203559321477564	0.00508250825857124	0.00556655228623722
225	24.3279064864899	0.2	64.3733280972064	44.3964748003948	84.350181394018	0.28979233095088	27.3795792849484	20.6874940042805	34.0716645656163	0.27	0.19	0.4	32.3255526845271	42.7823704733235	53.2391882621198	74.8552405085202	99.0697564418793	123.284272375238	75.5244673291303	99.9226332246107	124.318911002458	64.3733280972064	0.319779057542819	-2.46713593087131	-41.8353127469487	-0.389235949713544	-0.360522297127757	-0.406690235669242	0.458481774122763	0.527057461739158	0.416802260279724	0.448237496731573	0.510980323270681	0.409460093915819	0.00203559321477564	0.00508250825857124	0.00556655228623722
225	24.3279064864899	0.2	68.4702965040399	47.2910536503706	89.6495393577093	0.272697870616306	26.4080707156343	19.6746043983264	33.1415370329422	0.26	0.18	0.38	30.8676202238656	41.4318011784028	51.99598213294	71.7632344151339	96.323592121563	120.883949827992	72.5520934321388	97.4029383964978	122.263598202405	68.4702965040399	0.305819137633244	1.65653181102499	-39.1202570436327	-0.389235949713544	-0.360522297127757	-0.406690235669242	0.458481774122763	0.527057461739158	0.416802260279724	0.448237496731573	0.510980323270681	0.409460093915819	0.00203559321477564	0.00508250825857124	0.00556655228623722
225	24.3279064864899	0.2	68.6823316317323	47.2216402548765	90.1430230085881	0.22414686846531	24.2527032545304	17.2078972980317	31.297509211029	0.27	0.18	0.38	26.8061208246413	37.7803797003993	48.7546385761573	61.8887071707214	87.2255583481265	112.562409525532	62.6466461533942	88.2622928130663	113.9497402905	68.6823316317323	0.307326937915628	0.761320728202602	-39.2663353496889	-0.389235949713544	-0.360522297127757	-0.406690235669242	0.458481774122763	0.527057461739158	0.416802260279724	0.448237496731573	0.510980323270681	0.409460093915819	0.00203559321477564	0.00508250825857124	0.00556655228623722
225	24.3279064864899	0.2	78.0936574851954	53.8399297617321	102.347385208659	0.263634418471948	26.899598064766	19.8805706511345	33.9186254783974	0.27	0.17	0.38	30.7877937055645	41.6577215268896	52.5276493482147	70.6767013817581	95.6297931822338	120.58288498271	71.049619348944	96.1993093845962	121.326606478158	78.0936574851954	0.299597121558977	-2.73455741138662	-43.925499854243	-0.389235949713544	-0.360522297127757	-0.406690235669242	0.458481774122763	0.527057461739158	0.416802260279724	0.448237496731573	0.510980323270681	0.409460093915819	0.00203559321477564	0.00508250825857124	0.00556655228623722
225	24.3279064864899	0.2	83.1221702376081	57.3948701720782	108.849470303138	0.27705524828992	29.3542838436124	21.9509673700203	36.7576003172045	0.24	0.17	0.37	35.8519908117259	47.9436508152857	60.0353108188456	86.7899413155815	116.061243643755	145.332545971928	87.3042159671465	116.798979583632	146.222262233341	83.1221702376081	0.286468773024642	1.773237365465	-40.0695237089337	-0.389235949713544	-0.360522297127757	-0.406690235669242	0.458481774122763	0.527057461739158	0.416802260279724	0.448237496731573	0.510980323270681	0.409460093915819	0.00203559321477564	0.00508250825857124	0.00556655228623722
225	24.3279064864899	0.21	49.9676497840718	34.9183678350961	65.0169317330475	0.308049566072367	27.8862046388397	21.3608808872223	34.4115283904571	0.25	0.17	0.42	34.3104277499391	44.7915802036638	55.2727326573885	81.6560364356924	106.600329549348	131.544622663004	81.1398371452077	105.975579064503	130.709538821609	49.9676497840718	0.334716098100905	-2.807228091054	-42.1199992406132	-0.389235949713544	-0.360522297127757	-0.406690235669242	0.458481774122763	0.527057461739158	0.416802260279724	0.448237496731573	0.510980323270681	0.409460093915819	0.00203559321477564	0.00508250825857124	0.00556655228623722
225	24.3279064864899	0.21	54.3434485139674	37.9849478116734	70.7019492162615	0.356734649020368	27.6728833836915	21.871089348834	33.4746774185491	0.23	0.15	0.36	36.4002170328148	46.056186092251	55.7121551516871	89.8610183330387	113.698656770497	137.536295207955	90.0013114350715	113.859041598198	137.67734444517	54.3434485139674	0.298973198056741	-0.0941340579324207	-42.9646686165049	-0.389235949713544	-0.360522297127757	-0.406690235669242	0.458481774122763	0.527057461739158	0.416802260279724	0.448237496731573	0.510980323270681	0.409460093915819	0.00203559321477564	0.00508250825857124	0.00556655228623722
225	24.3279064864899	0.21	54.7762466895733	38.4211304003941	71.1313629787526	0.25224010033951	23.0353941504008	16.8430493629691	29.2277389378324	0.25	0.17	0.38	27.2261325590634	37.2358164589816	47.2455003588998	65.2142998447584	89.1903282352913	113.166356625824	65.6308766220118	89.8223616578092	113.870300646018	54.7762466895733	0.301464664475661	3.11227179432852	-38.4963145394162	-0.389235949713544	-0.360522297127757	-0.406690235669242	0.458481774122763	0.527057461739158	0.416802260279724	0.448237496731573	0.510980323270681	0.409460093915819	0.00203559321477564	0.00508250825857124	0.00556655228623722
225	24.3279064864899	0.21	56.1974068906096	39.1883862301363	73.2064275510828	0.24366006309376	22.8590011342071	16.5710515483891	29.1469507200252	0.24	0.16	0.42	27.1421256717287	37.4413102091373	47.7404947465458	65.8980990531285	90.9033875489935	115.908676044858	65.2784519384827	90.054553259332	114.799165230454	56.1974068906096	0.317975389581982	0.4277564827752	-39.7356513943737	-0.389235949713544	-0.360522297127757	-0.406690235669242	0.458481774122763	0.527057461739158	0.416802260279724	0.448237496731573	0.510980323270681	0.409460093915819	0.00203559321477564	0.00508250825857124	0.00556655228623722
225	24.3279064864899	0.21	60.1467835217736	42.0506859542785	78.2428810892686	0.290523477697792	24.2771356510698	18.3538687309283	30.2004025712113	0.24	0.16	0.36	30.1015548711918	39.8161031676444	49.5306514640971	73.1820779471725	96.7998224023917	120.417566857611	73.6913405444649	8.92296432770358	121.208597367945	60.1467835217736	0.303208353117184	-0.873109816661017	-42.4663211330691	-0.389235949713544	-0.360522297127757	-0.406690235669242	0.458481774122763	0.527057461739158	0.416802260279724	0.448237496731573	0.510980323270681	0.409460093915819	0.00203559321477564	0.00508250825857124	0.00556655228623722
225	24.3279064864899	0.21	61.5296843382588	43.0085394854284	80.0508291910893	0.258219734089949	25.4481522314787	18.7139735048022	32.1823309581552	0.26	0.16	0.37	29.3685810358373	39.936794867788	50.5050086997387	68.296657811228	92.8730472144433	117.449436617659	68.5167614619236	93.1808850150677	117.89846275369	61.5296843382588	0.318243094485356	-2.36941147014604	-43.2156616835219	-0.389235949713544	-0.360522297127757	-0.406690235669242	0.458481774122763	0.527057461739158	0.416802260279724	0.448237496731573	0.510980323270681	0.409460093915819	0.00203559321477564	0.00508250825857124	0.00556655228623722
225	24.3279064864899	0.21	61.7105694953433	42.8546288445208	80.5665101461659	0.370401659649603	31.4187367047197	25.0233103005385	37.8141631089008	0.27	0.17	0.42	38.8839141627105	48.8218163965633	58.759718630416	89.5564333399553	112.445154758812	135.333876177669	89.008660797291	111.758233947732	134.533170545287	61.7105694953433	0.325272546112892	2.73024663984331	-37.4223125178023	-0.389235949713544	-0.360522297127757	-0.406690235669242	0.458481774122763	0.527057461739158	0.416802260279724	0.448237496731573	0.510980323270681	0.409460093915819	0.00203559321477564	0.00508250825857124	0.00556655228623722
225	24.3279064864899	0.21	65.8889857390093	46.1990888281545	85.578882649864	0.341770499473728	26.3359391734685	20.6296252922715	32.0422530546654	0.25	0.17	0.36	33.061647703984	42.206755118958	51.351862533932	78.5063871425593	100.22186090262	121.937334662681	79.4945071005536	101.424233340406	123.431943484194	65.8889857390093	0.304074794193177	-1.31930936751728	-43.2497969685844	-0.389235949713544	-0.360522297127757	-0.406690235669242	0.458481774122763	0.527057461739158	0.416802260279724	0.448237496731573	0.510980323270681	0.409460093915819	0.00203559321477564	0.00508250825857124	0.00556655228623722
225	24.3279064864899	0.21	66.0121864459406	46.0734226939598	85.9509501979215	0.239741694610865	22.5024454829445	16.2460530659947	28.7588378998944	0.26	0.17	0.39	25.5132850525842	35.3385098309385	45.1637346092927	59.3716484127669	82.2358068272776	105.099965241788	59.6514283568674	82.6010971860855	105.560245614067	66.0121864459406	0.31139424323947	-0.898232719804694	-41.3986344718207	-0.389235949713544	-0.360522297127757	-0.406690235669242	0.458481774122763	0.527057461739158	0.416802260279724	0.448237496731573	0.510980323270681	0.409460093915819	0.00203559321477564	0.00508250825857124	0.00556655228623722
225	24.3279064864899	0.21	66.0441891132856	46.0802390526674	86.0081391739038	0.247646312038772	22.6007051447665	16.4503167013577	28.7510935881752	0.23	0.15	0.37	27.4558501347274	37.7209499767658	47.9860498188042	67.9824047208668	93.399434917972	118.816465115077	67.4607650350484	92.6659372106988	117.916342623127	66.0441891132856	0.290733866752915	1.90033868663919	-41.5642337688033	-0.389235949713544	-0.360522297127757	-0.406690235669242	0.458481774122763	0.527057461739158	0.416802260279724	0.448237496731573	0.510980323270681	0.409460093915819	0.00203559321477564	0.00508250825857124	0.00556655228623722
225	24.3279064864899	0.21	66.1848826719422	45.9524640873631	86.4173012565214	0.275864224832848	25.221035083931	18.8411819949429	31.6008881729192	0.27	0.15	0.37	29.3834387667234	39.3330280563598	49.2826173459962	67.9134335855685	90.9097471481133	113.906060710658	67.6875265348847	90.602628763306	113.556626961176	66.1848826719422	0.297208341832727	-0.490945082525909	-42.5516604518776	-0.389235949713544	-0.360522297127757	-0.406690235669242	0.458481774122763	0.527057461739158	0.416802260279724	0.448237496731573	0.510980323270681	0.409460093915819	0.00203559321477564	0.00508250825857124	0.00556655228623722
225	24.3279064864899	0.21	69.5147655970731	48.7506467448501	90.278884449296	0.240975614740559	24.1966343778206	17.4918974898232	30.901371265818	0.26	0.17	0.37	27.4794238079861	38.0124323951626	48.545440982339	63.9690556208715	88.4887332122332	113.008410803595	64.4271677535061	89.1687536271353	113.86619892961	69.5147655970731	0.30667255392293	-3.15431323023009	-44.0597006389862	-0.389235949713544	-0.360522297127757	-0.406690235669242	0.458481774122763	0.527057461739158	0.416802260279724	0.448237496731573	0.510980323270681	0.409460093915819	0.00203559321477564	0.00508250825857124	0.00556655228623722
225	24.3279064864899	0.21	69.893679885186	48.9755681113328	90.8117916590391	0.278635648510849	25.2269088946801	18.8895471339313	31.5642706554289	0.24	0.15	0.34	31.2472002398634	41.7305014289565	52.2138026180496	76.648643188593	102.363933074189	128.079222959785	77.1483576062739	102.999750798203	129.004465311481	69.893679885186	0.281034244953529	0.410746840207399	-43.5935548446684	-0.389235949713544	-0.360522297127757	-0.406690235669242	0.458481774122763	0.527057461739158	0.416802260279724	0.448237496731573	0.510980323270681	0.409460093915819	0.00203559321477564	0.00508250825857124	0.00556655228623722
225	24.3279064864899	0.21	71.4935028371758	49.7173784698386	93.2696272045131	0.283707801371705	26.5405685722919	19.9563361128076	33.1248010317761	0.25	0.16	0.39	32.3265016107896	42.9920466288819	53.6575916469741	77.5970073267871	103.198737599909	128.800467873031	77.4377823198962	103.026562521382	128.526286286743	71.4935028371758	0.300865546003287	-1.35984811251151	-42.5706004322766	-0.389235949713544	-0.360522297127757	-0.406690235669242	0.458481774122763	0.527057461739158	0.416802260279724	0.448237496731573	0.510980323270681	0.409460093915819	0.00203559321477564	0.00508250825857124	0.00556655228623722
225	24.3279064864899	0.21	74.2167020435302	51.6297062809136	96.8036978061468	0.253803309098411	28.1352928425381	20.60321290232	35.6673727827562	0.26	0.18	0.41	32.5619900956642	44.4659350568657	56.3698800180672	76.2506968504507	104.126268825454	132.001840800457	76.4679438962416	104.439537057959	132.438850640142	74.2167020435302	0.313265663538001	-0.103057956254613	-39.4856751950198	-0.389235949713544	-0.360522297127757	-0.406690235669242	0.458481774122763	0.527057461739158	0.416802260279724	0.448237496731573	0.510980323270681	0.409460093915819	0.00203559321477564	0.00508250825857124	0.00556655228623722
225	24.3279064864899	0.22	44.7297411174326	31.6050474218983	57.8544348129669	0.415176136944194	30.6060750423066	24.9346858523576	36.2774642322556	0.26	0.18	0.4	39.0042457765718	47.8757534895294	56.747261202487	90.4164592662937	110.981664407141	131.546869547989	90.7280832303339	111.395382679882	131.998039763921	44.7297411174326	0.349371916599328	-0.688308098758027	-39.4723419777497	-0.389235949713544	-0.360522297127757	-0.406690235669242	0.458481774122763	0.527057461739158	0.416802260279724	0.448237496731573	0.510980323270681	0.409460093915819	0.00203559321477564	0.00508250825857124	0.00556655228623722
225	24.3279064864899	0.22	45.8991803209972	32.4218853089487	59.3764753330456	0.314464372965593	25.5872758914618	19.6888136507408	31.4857381321828	0.27	0.19	0.4	30.4183115145706	39.5311643800571	48.6440172455437	69.6681970956531	90.5397050106237	111.411212925594	70.3272302201811	91.2377726311727	112.42445164101	45.8991803209972	0.337818144529286	-0.292861791276606	-39.5285644380781	-0.389235949713544	-0.360522297127757	-0.406690235669242	0.458481774122763	0.527057461739158	0.416802260279724	0.448237496731573	0.510980323270681	0.409460093915819	0.00203559321477564	0.00508250825857124	0.00556655228623722
225	24.3279064864899	0.22	47.0884195538406	33.2483753787222	60.9284637289589	0.352668126135236	28.0919426899837	22.1497377506471	34.0341476293202	0.23	0.16	0.36	37.0115418850523	46.940786622742	56.8700313604316	91.7562917022981	116.372144761446	140.987997820595	92.2310966631048	117.010766218654	141.782440241978	47.0884195538406	0.318028823434219	0.236534032035302	-41.5065692597349	-0.389235949713544	-0.360522297127757	-0.406690235669242	0.458481774122763	0.527057461739158	0.416802260279724	0.448237496731573	0.510980323270681	0.409460093915819	0.00203559321477564	0.00508250825857124	0.00556655228623722
225	24.3279064864899	0.22	51.4404690085077	36.1724772343241	66.7084607826912	0.289892660051567	23.8120362407231	17.9933439966642	29.630728484782	0.25	0.18	0.41	28.6817064887535	37.9568041650622	47.231901841371	67.7387604275574	89.6441383270219	111.549516226486	67.8587356568713	89.7884109231712	111.729188322533	51.4404690085077	0.331193405595408	-1.2342350353984	-41.1411930345098	-0.389235949713544	-0.360522297127757	-0.406690235669242	0.458481774122763	0.527057461739158	0.416802260279724	0.448237496731573	0.510980323270681	0.409460093915819	0.00203559321477564	0.00508250825857124	0.00556655228623722
225	24.3279064864899	0.22	52.1899576656586	36.9162864525173	67.4636288787999	0.331572046020175	25.6990795473097	20.0021430612468	31.3960160333726	0.24	0.15	0.38	32.5896599981665	41.8717265519075	51.1537931056485	78.6954995487918	101.109260979039	123.523022409286	78.2518795412268	100.530316108071	122.894429007754	52.1899576656586	0.31948076616345	0.433540026745772	-41.3122413219618	-0.389235949713544	-0.360522297127757	-0.406690235669242	0.458481774122763	0.527057461739158	0.416802260279724	0.448237496731573	0.510980323270681	0.409460093915819	0.00203559321477564	0.00508250825857124	0.00556655228623722
225	24.3279064864899	0.22	53.7263679525979	37.7368952438154	69.7158406613803	0.292315262427763	23.3659604401408	17.689687532316	29.0422333479655	0.24	0.17	0.38	29.1567916059418	38.512632740476	47.8684738750102	71.2517274041375	94.1150057498385	116.97828409554	71.6061498399573	94.6272161218551	117.629359065411	53.7263679525979	0.319883512202577	-0.0555838243451835	-41.2026189785812	-0.389235949713544	-0.360522297127757	-0.406690235669242	0.458481774122763	0.527057461739158	0.416802260279724	0.448237496731573	0.510980323270681	0.409460093915819	0.00203559321477564	0.00508250825857124	0.00556655228623722
225	24.3279064864899	0.22	53.8946925271154	37.8849338103425	69.9044512438883	0.43584986071523	30.6054947578185	25.1690652612477	36.0419242543894	0.23	0.15	0.37	42.2730272675571	51.4038523483172	60.5346774290774	105.372223701589	128.132253091023	150.892282480457	104.892651397813	127.605951216852	150.224451926277	53.8946925271154	0.306943947535885	-0.730496552746414	-43.7517425527148	-0.389235949713544	-0.360522297127757	-0.406690235669242	0.458481774122763	0.527057461739158	0.416802260279724	0.448237496731573	0.510980323270681	0.409460093915819	0.00203559321477564	0.00508250825857124	0.00556655228623722
225	24.3279064864899	0.22	55.5416562690733	39.3242740281483	71.7590385099984	0.305016916618754	27.190606622354	20.7825032073632	33.5987100373448	0.29	0.2	0.42	31.1407550565728	40.7427349928835	50.3447149291942	69.2871689949517	90.6512626183937	112.015356241836	7.38705319082367	91.5616763976926	113.100403819315	55.5416562690733	0.356721703914964	0.266278944506779	-37.2286467264094	-0.389235949713544	-0.360522297127757	-0.406690235669242	0.458481774122763	0.527057461739158	0.416802260279724	0.448237496731573	0.510980323270681	0.409460093915819	0.00203559321477564	0.00508250825857124	0.00556655228623722
225	24.3279064864899	0.22	57.1589817411504	40.2978489966847	74.0201144856162	0.261903108612269	21.8790466154557	16.1444850895911	27.6136081413203	0.25	0.16	0.37	25.9974755717263	35.2318439864456	44.4662124011648	62.0305112032178	84.0639040925969	106.097296981976	62.1968441502001	84.3466046787928	106.365773009608	57.1589817411504	0.294162031321411	1.12067948811324	-41.5750806856543	-0.389235949713544	-0.360522297127757	-0.406690235669242	0.458481774122763	0.527057461739158	0.416802260279724	0.448237496731573	0.510980323270681	0.409460093915819	0.00203559321477564	0.00508250825857124	0.00556655228623722
225	24.3279064864899	0.22	57.5348265273918	40.8259443865006	74.243708668283	0.371847156943462	28.4689961462523	22.6919205922759	34.2460717002286	0.25	0.16	0.39	36.6896428752424	46.0303612193226	55.3710795634029	87.9041141759546	110.283388201473	132.662662226992	87.5204676390325	109.794291335128	132.071790060798	57.5348265273918	0.316992550855236	1.20426624184069	-40.3418321245449	-0.389235949713544	-0.360522297127757	-0.406690235669242	0.458481774122763	0.527057461739158	0.416802260279724	0.448237496731573	0.510980323270681	0.409460093915819	0.00203559321477564	0.00508250825857124	0.00556655228623722
225	24.3279064864899	0.22	57.570591113671	40.8476928708122	74.2934893565299	0.353926765903551	24.5531361024453	19.3737700786215	29.7325021262691	0.25	0.17	0.35	31.4596238990081	39.8700110608027	48.2803982225974	75.7048404387367	95.9437034383588	116.182566437981	76.6209438321477	97.0985086126275	117.505708605689	57.570591113671	0.291515020053319	0.864120227514606	-42.4281379429611	-0.389235949713544	-0.360522297127757	-0.406690235669242	0.458481774122763	0.527057461739158	0.416802260279724	0.448237496731573	0.510980323270681	0.409460093915819	0.00203559321477564	0.00508250825857124	0.00556655228623722
225	24.3279064864899	0.22	58.9540881895451	41.7834188474149	76.1247575316753	0.344163006108331	26.9076667819646	21.1083428954999	32.7069906684292	0.27	0.16	0.41	32.9115090944419	41.9536447929143	50.9957804913867	76.0505941470877	96.9447983676881	117.839002588289	75.438384698316	96.1821584882429	116.931648189527	58.9540881895451	0.323967312809013	-0.0375087175812801	-40.9521743087707	-0.389235949713544	-0.360522297127757	-0.406690235669242	0.458481774122763	0.527057461739158	0.416802260279724	0.448237496731573	0.510980323270681	0.409460093915819	0.00203559321477564	0.00508250825857124	0.00556655228623722
225	24.3279064864899	0.22	61.2206752287282	43.084893668221	79.3564567892354	0.267972179085645	25.6912470635659	19.0616125516621	32.3208815754696	0.24	0.18	0.36	31.5453510358143	42.5168335035408	53.4883159712672	77.4146908803669	104.339543381584	131.264395882801	78.6223966249133	105.983936108074	133.422556371631	61.2206752287282	0.30930464336781	1.94067997413393	-39.2129629967078	-0.389235949713544	-0.360522297127757	-0.406690235669242	0.458481774122763	0.527057461739158	0.416802260279724	0.448237496731573	0.510980323270681	0.409460093915819	0.00203559321477564	0.00508250825857124	0.00556655228623722
225	24.3279064864899	0.22	61.8259912304012	43.5319612623861	80.1200211984163	0.282791118402556	25.6190365171667	19.2490545770495	31.9890184572839	0.25	0.17	0.36	31.2308218575213	41.5658630103799	51.9009041632385	75.0896541085153	99.9386532448774	124.787652381239	75.5837972231538	100.583851319897	125.630701786373	61.8259912304012	0.301164169353046	0.784525258932838	-41.0717569519729	-0.389235949713544	-0.360522297127757	-0.406690235669242	0.458481774122763	0.527057461739158	0.416802260279724	0.448237496731573	0.510980323270681	0.409460093915819	0.00203559321477564	0.00508250825857124	0.00556655228623722
225	24.3279064864899	0.22	64.4314532366356	45.553226731984	83.3096797412873	0.240373130972974	21.5278296645019	15.552760885858	27.5028984431457	0.26	0.17	0.37	24.7552800352211	34.2657780060047	43.7762759767882	58.3804861614366	80.8091354993452	103.237784837254	58.7923071673474	81.4021295012653	103.962279135948	64.4314532366356	0.3016848285153	1.16528311683948	-39.8398996224642	-0.389235949713544	-0.360522297127757	-0.406690235669242	0.458481774122763	0.527057461739158	0.416802260279724	0.448237496731573	0.510980323270681	0.409460093915819	0.00203559321477564	0.00508250825857124	0.00556655228623722
225	24.3279064864899	0.22	65.3877541022244	45.9042316167332	84.8712765877156	0.29759554859894	26.5617223809022	20.1905096383608	32.9329351234437	0.25	0.17	0.33	32.8026220468606	43.1536477176864	53.5046733885122	78.9779125114669	103.899773900065	128.821635288663	80.0995578509738	105.333409284908	130.622727546868	65.3877541022244	0.281158751218611	2.14620518575636	-41.4035901512844	-0.389235949713544	-0.360522297127757	-0.406690235669242	0.458481774122763	0.527057461739158	0.416802260279724	0.448237496731573	0.510980323270681	0.409460093915819	0.00203559321477564	0.00508250825857124	0.00556655228623722
225	24.3279064864899	0.22	66.7355505127381	47.3208331286695	86.1502678968068	0.207860442524671	22.1781544133615	15.4184797952869	28.9378290314361	0.27	0.19	0.39	23.6798940814317	34.0614868912415	44.4430797010513	53.9266731023561	77.5688718305751	101.211070558794	54.5509289215568	78.4751231271471	102.469936137891	66.7355505127381	0.31915790089439	2.87020536397979	-36.4289630547524	-0.389235949713544	-0.360522297127757	-0.406690235669242	0.458481774122763	0.527057461739158	0.416802260279724	0.448237496731573	0.510980323270681	0.409460093915819	0.00203559321477564	0.00508250825857124	0.00556655228623722
225	24.3279064864899	0.22	67.7927809840365	48.0408537298614	87.5447082382117	0.298101126642238	27.6343149382569	21.0138326463956	34.2547972301182	0.24	0.16	0.39	34.3426099170461	45.1623706260047	55.9821313349632	83.1889971266232	109.397984873985	135.606972621348	82.8541345650523	108.988950719202	135.058360479761	67.7927809840365	0.31234169674535	-1.96991429053415	-43.2551174925367	-0.389235949713544	-0.360522297127757	-0.406690235669242	0.458481774122763	0.527057461739158	0.416802260279724	0.448237496731573	0.510980323270681	0.409460093915819	0.00203559321477564	0.00508250825857124	0.00556655228623722
225	24.3279064864899	0.22	68.456283884896	48.1674452987148	88.7451224710771	0.295902619128857	25.1554295262971	19.0970125804084	31.2138464721858	0.24	0.15	0.38	31.6592365985123	41.7029465607239	51.7466565229355	77.836521135641	102.529707919263	127.222894702884	77.0782920724888	101.524247997118	125.916355616337	68.456283884896	0.291927624956657	0.29581314870213	-43.0106306381132	-0.389235949713544	-0.360522297127757	-0.406690235669242	0.458481774122763	0.527057461739158	0.416802260279724	0.448237496731573	0.510980323270681	0.409460093915819	0.00203559321477564	0.00508250825857124	0.00556655228623722
225	24.3279064864899	0.22	68.5516177711515	48.3549569250637	88.7482786172393	0.288250743550607	24.3482212719026	18.3746920252218	30.3217505185834	0.25	0.17	0.38	29.7372684666381	39.4047199078939	49.0721713491497	71.3153289218394	94.4996197097623	117.683910497685	71.5601302041332	94.8752061606764	118.165380975589	68.5516177711515	0.307715639775772	-0.0185545363608006	-41.4525390165301	-0.389235949713544	-0.360522297127757	-0.406690235669242	0.458481774122763	0.527057461739158	0.416802260279724	0.448237496731573	0.510980323270681	0.409460093915819	0.00203559321477564	0.00508250825857124	0.00556655228623722
225	24.3279064864899	0.22	68.5650107350518	48.4183743053678	88.7116471647357	0.254561682357284	22.9492011448077	16.8177626771226	29.0806396124928	0.25	0.17	0.41	26.8819223313708	36.6825632270888	46.4832041228069	63.6639963876372	86.8746864153137	110.08537644299	63.5586436038476	86.7253712617168	109.918486006527	68.5650107350518	0.313384431612776	0.643081259227274	-40.062438745896	-0.389235949713544	-0.360522297127757	-0.406690235669242	0.458481774122763	0.527057461739158	0.416802260279724	0.448237496731573	0.510980323270681	0.409460093915819	0.00203559321477564	0.00508250825857124	0.00556655228623722
225	24.3279064864899	0.22	68.5896153625963	48.2761087409189	88.9031219842737	0.301083371990998	28.0096105223352	21.3467329660541	34.6724880786163	0.27	0.19	0.44	32.8276626685813	43.0740407521728	53.3204188357644	74.8531643346712	98.2168082915803	121.580452248489	75.0427266171054	98.4441571578168	121.882108084843	68.5896153625963	0.339485856510156	-2.71962026344068	-40.9689047152762	-0.389235949713544	-0.360522297127757	-0.406690235669242	0.458481774122763	0.527057461739158	0.416802260279724	0.448237496731573	0.510980323270681	0.409460093915819	0.00203559321477564	0.00508250825857124	0.00556655228623722
225	24.3279064864899	0.22	68.8544729491529	48.543011132513	89.1659347657929	0.3230106457561	28.8961126089992	22.3646960295011	35.4275291884973	0.25	0.17	0.41	35.6418049927025	46.0506867295926	56.4595684664828	84.1580216372751	108.735645991945	133.313270346615	84.0039117515533	108.560838044665	133.123842219347	68.8544729491529	0.314182084653646	0.65221691008518	-39.7671695746365	-0.389235949713544	-0.360522297127757	-0.406690235669242	0.458481774122763	0.527057461739158	0.416802260279724	0.448237496731573	0.510980323270681	0.409460093915819	0.00203559321477564	0.00508250825857124	0.00556655228623722
225	24.3279064864899	0.22	69.2178628690061	49.0156396729914	89.4200860650208	0.266094489804744	25.860920143794	19.1554139460119	32.5664263415761	0.3	0.19	0.43	28.0705007260676	37.896804512767	47.7231082994664	61.1925618636068	82.6135086513428	104.034455439079	61.451986130085	82.9339483164025	104.48531111361	69.2178628690061	0.340487179639938	-3.47160368153138	-40.9318516466969	-0.389235949713544	-0.360522297127757	-0.406690235669242	0.458481774122763	0.527057461739158	0.416802260279724	0.448237496731573	0.510980323270681	0.409460093915819	0.00203559321477564	0.00508250825857124	0.00556655228623722
225	24.3279064864899	0.22	69.3901920509364	49.2184269757994	89.5619571260735	0.33521428711877	27.7411591543575	21.6417236422359	33.840594666479	0.23	0.16	0.33	36.3398542294914	46.5817647656792	56.823675301867	90.5595582817669	116.082580148097	141.605602014426	91.5511859445187	117.42881616923	143.161782780666	69.3901920509364	0.282350865649183	1.80120461437566	-42.3749821649794	-0.389235949713544	-0.360522297127757	-0.406690235669242	0.458481774122763	0.527057461739158	0.416802260279724	0.448237496731573	0.510980323270681	0.409460093915819	0.00203559321477564	0.00508250825857124	0.00556655228623722
225	24.3279064864899	0.22	69.6558285163857	49.1011498619492	90.2105071708221	0.28158234457357	26.5465005134748	19.9261874348675	33.1668135920822	0.22	0.16	0.35	34.3164056250503	45.717751201715	57.1190967783797	87.8866106008033	117.086219381802	146.2858281628	88.2835584078633	117.64862727632	147.050132294388	69.6558285163857	0.283614774496494	1.79594380940208	-41.9100089025081	-0.389235949713544	-0.360522297127757	-0.406690235669242	0.458481774122763	0.527057461739158	0.416802260279724	0.448237496731573	0.510980323270681	0.409460093915819	0.00203559321477564	0.00508250825857124	0.00556655228623722
225	24.3279064864899	0.22	71.2722189001656	50.5681836316164	91.9762541687147	0.314131318357141	26.1159672447874	20.0909756623677	32.1409588272072	0.24	0.15	0.34	33.3196577238927	43.311738780045	53.3038198361974	81.9513210258768	106.527331053799	131.103341081721	82.5022250044868	107.184250925009	131.89885094226	71.2722189001656	0.278836072129847	-0.601849584928636	-44.229332915143	-0.389235949713544	-0.360522297127757	-0.406690235669242	0.458481774122763	0.527057461739158	0.416802260279724	0.448237496731573	0.510980323270681	0.409460093915819	0.00203559321477564	0.00508250825857124	0.00556655228623722
225	24.3279064864899	0.22	71.9126597801397	50.8330236462588	92.9922959140206	0.305733787965559	26.538257024368	20.2944545736726	32.7820594750635	0.23	0.16	0.34	33.8046000178289	44.2049408434411	54.6052816690533	83.5271276561888	109.225127199169	134.923126742149	84.2376251090392	110.094678980098	135.98770498868	71.9126597801397	0.282066092871969	3.09719722474644	-40.6959242263005	-0.389235949713544	-0.360522297127757	-0.406690235669242	0.458481774122763	0.527057461739158	0.416802260279724	0.448237496731573	0.510980323270681	0.409460093915819	0.00203559321477564	0.00508250825857124	0.00556655228623722
225	24.3279064864899	0.22	71.9932825527396	50.5825740680925	93.4039910373868	0.239289535683051	22.4025815625211	16.1662187895138	28.6389443355285	0.27	0.16	0.42	25.2282306827005	34.9604012481818	44.692571813663	58.3467467629035	80.8548845145888	103.363022266274	57.6481358192732	79.8937544874839	102.090680080608	71.9932825527396	0.315326693418332	-2.17262704872057	-43.5121659663097	-0.389235949713544	-0.360522297127757	-0.406690235669242	0.458481774122763	0.527057461739158	0.416802260279724	0.448237496731573	0.510980323270681	0.409460093915819	0.00203559321477564	0.00508250825857124	0.00556655228623722
225	24.3279064864899	0.22	73.0752824606226	51.4748860082227	94.6756789130225	0.315382646431387	26.9240565638527	20.7306297365636	33.1174833911417	0.27	0.18	0.38	32.2815827088166	41.9259409804567	51.5702992520969	74.5028377696053	96.7611039204689	119.019370071333	75.2063094364484	97.6433807367655	120.096837454021	73.0752824606226	0.30012593608122	-1.34877594231983	-42.6274397990029	-0.389235949713544	-0.360522297127757	-0.406690235669242	0.458481774122763	0.527057461739158	0.416802260279724	0.448237496731573	0.510980323270681	0.409460093915819	0.00203559321477564	0.00508250825857124	0.00556655228623722
225	24.3279064864899	0.22	74.7850189617252	52.585523749009	96.9845141744414	0.242519500270912	23.4356453549471	16.9690635635237	29.9022271463705	0.26	0.16	0.37	27.0331443408572	37.3349525876764	47.6367608344955	63.8078949999989	88.123849172214	112.439803344429	64.1556635360454	88.590975996698	112.985368829935	74.7850189617252	0.292059032615505	2.95855661830005	-38.9872243638646	-0.389235949713544	-0.360522297127757	-0.406690235669242	0.458481774122763	0.527057461739158	0.416802260279724	0.448237496731573	0.510980323270681	0.409460093915819	0.00203559321477564	0.00508250825857124	0.00556655228623722
225	24.3279064864899	0.22	78.374034489754	55.5123249217104	101.235744057798	0.265525506011949	23.1135125625391	17.1116416757423	29.1153834493358	0.21	0.14	0.33	29.8229990354262	40.2833507105922	50.7437023857582	77.3921347920088	104.537256778386	131.682378764764	77.1317594712289	104.149998398759	131.174311886438	78.374034489754	0.260209316084533	0.584251483754616	-45.6899722456713	-0.389235949713544	-0.360522297127757	-0.406690235669242	0.458481774122763	0.527057461739158	0.416802260279724	0.448237496731573	0.510980323270681	0.409460093915819	0.00203559321477564	0.00508250825857124	0.00556655228623722
225	24.3279064864899	0.22	84.1231661601138	59.6513293597194	108.595002960508	0.271129398694036	27.6627281547645	20.5813566063644	34.7440997031646	0.27	0.18	0.43	31.6445382951251	42.5323887624778	53.4202392298304	72.1420803170838	96.9638102336538	121.785540150224	72.0633147889641	96.9187613284376	121.67612393281	84.1231661601138	0.316106596927506	2.97533930821043	-36.4588909290154	-0.389235949713544	-0.360522297127757	-0.406690235669242	0.458481774122763	0.527057461739158	0.416802260279724	0.448237496731573	0.510980323270681	0.409460093915819	0.00203559321477564	0.00508250825857124	0.00556655228623722
225	24.3279064864899	0.22	84.3763758508686	59.2960825404027	109.456669161335	0.247104706110645	23.8639769036784	17.3603583026877	30.367595504669	0.25	0.15	0.35	27.7676740370506	38.1701299210198	48.5725858049891	65.8056132747367	90.4580198138873	115.110426353038	65.9162081974182	90.5905758953654	115.279045833092	84.3763758508686	0.280716473416159	-1.82967827617517	-45.2425167659145	-0.389235949713544	-0.360522297127757	-0.406690235669242	0.458481774122763	0.527057461739158	0.416802260279724	0.448237496731573	0.510980323270681	0.409460093915819	0.00203559321477564	0.00508250825857124	0.00556655228623722
225	24.3279064864899	0.23	39.8575397157993	28.5962438439799	51.1188355876188	0.349269475857834	26.8858130890057	21.1561523201019	32.6154738579095	0.22	0.15	0.37	35.9784328204733	45.7223698057556	55.4663067910379	90.8879350758144	115.502856924139	140.117778772465	90.8211653022742	115.420008942689	139.978168677207	39.8575397157993	0.317237805817434	0.201742387127598	-42.7170958249649	-0.389235949713544	-0.360522297127757	-0.406690235669242	0.458481774122763	0.527057461739158	0.416802260279724	0.448237496731573	0.510980323270681	0.409460093915819	0.00203559321477564	0.00508250825857124	0.00556655228623722
225	24.3279064864899	0.23	41.0684050072135	29.1872601046315	52.9495499097954	0.402220048213528	30.0308391829672	24.3148454254527	35.7468329404817	0.21	0.14	0.34	42.2810774039227	52.2206172312588	62.160157058595	109.445275366659	135.173940297032	160.902605227405	109.531361470752	135.260389488594	160.959116343619	41.0684050072135	0.302434648075155	-1.10795349412856	-45.4795368830819	-0.389235949713544	-0.360522297127757	-0.406690235669242	0.458481774122763	0.527057461739158	0.416802260279724	0.448237496731573	0.510980323270681	0.409460093915819	0.00203559321477564	0.00508250825857124	0.00556655228623722
225	24.3279064864899	0.23	48.6664748356638	34.6864529302093	62.6464967411183	0.374241617290911	28.9711465560169	23.122189373989	34.8201037380448	0.25	0.16	0.39	36.8866221641119	46.2174113094614	55.548200454811	87.1862985600397	109.240824577841	131.295350595643	86.8735490660751	108.847842496034	130.833060652506	48.6664748356638	0.335057308640075	2.60418909760306	-38.2001224880266	-0.389235949713544	-0.360522297127757	-0.406690235669242	0.458481774122763	0.527057461739158	0.416802260279724	0.448237496731573	0.510980323270681	0.409460093915819	0.00203559321477564	0.00508250825857124	0.00556655228623722
225	24.3279064864899	0.23	52.6649421404841	37.8286606991722	67.5012235817961	0.321065447818344	25.2010877899785	19.4794294744208	30.9227461055362	0.27	0.17	0.42	30.2410012537805	39.1236369860895	48.0062727183985	69.5872807382408	90.0270294493535	110.466778160466	69.2666210006208	89.6292287713447	110.045729974189	52.6649421404841	0.333889855323557	0.492864795726741	-39.2836874052477	-0.389235949713544	-0.360522297127757	-0.406690235669242	0.458481774122763	0.527057461739158	0.416802260279724	0.448237496731573	0.510980323270681	0.409460093915819	0.00203559321477564	0.00508250825857124	0.00556655228623722
225	24.3279064864899	0.23	54.8743523222759	39.1903715184447	70.5583331261072	0.381061966646471	27.6234587675847	22.126919932059	33.1199976031103	0.25	0.16	0.4	35.9298128355369	44.8551224678802	53.7804321002236	86.4608619879319	107.938568199592	129.416274411252	85.8800500617542	107.256014149069	128.559413928055	54.8743523222759	0.320479912481371	-0.816006887218937	-42.1058062102174	-0.389235949713544	-0.360522297127757	-0.406690235669242	0.458481774122763	0.527057461739158	0.416802260279724	0.448237496731573	0.510980323270681	0.409460093915819	0.00203559321477564	0.00508250825857124	0.00556655228623722
225	24.3279064864899	0.23	54.8770711124223	39.3024967317527	70.4516454930918	0.324986393542025	25.249261740596	19.5678296462949	30.930693834897	0.25	0.16	0.39	31.5526191771837	40.7137814773907	49.8749437775978	75.3881589296277	97.2767747554587	119.16539058129	75.3722127050172	97.284739303467	119.183711514047	54.8770711124223	0.319334922554012	-0.508454507586341	-41.2600705094359	-0.389235949713544	-0.360522297127757	-0.406690235669242	0.458481774122763	0.527057461739158	0.416802260279724	0.448237496731573	0.510980323270681	0.409460093915819	0.00203559321477564	0.00508250825857124	0.00556655228623722
225	24.3279064864899	0.23	56.2461097030964	39.9677137703994	72.5245056357934	0.313723301914434	23.8414131741928	18.33595213486	29.3468742135255	0.25	0.16	0.37	29.6370946260202	38.5357800382909	47.4344654505616	70.9837391773792	92.296960743018	113.610182308657	71.2801615786171	92.6329870898979	113.999538519551	56.2461097030964	0.311996335336162	0.591094372442863	-41.2919027228304	-0.389235949713544	-0.360522297127757	-0.406690235669242	0.458481774122763	0.527057461739158	0.416802260279724	0.448237496731573	0.510980323270681	0.409460093915819	0.00203559321477564	0.00508250825857124	0.00556655228623722
225	24.3279064864899	0.23	56.2886928732883	40.0743180405589	72.5030677060177	0.282696757306258	24.3505925654514	18.2945909926938	30.4065941382089	0.25	0.17	0.39	29.215621964105	38.8867784624586	48.5579349608121	69.1270192019294	92.0099214310154	114.892823660101	69.2105417055524	92.1401020801829	115.103458962997	56.2886928732883	0.321127445730235	1.82129541249156	-38.7628798488179	-0.389235949713544	-0.360522297127757	-0.406690235669242	0.458481774122763	0.527057461739158	0.416802260279724	0.448237496731573	0.510980323270681	0.409460093915819	0.00203559321477564	0.00508250825857124	0.00556655228623722
225	24.3279064864899	0.23	59.7663145022266	42.5702326425017	76.9623963619514	0.346858667647469	27.6803113112846	21.7499146876529	33.6107079349163	0.23	0.15	0.4	36.3847689809201	46.305548635222	56.2263282895238	90.3110208023699	114.935493152468	139.559965502566	89.4008981115691	113.77230966868	138.199025282987	59.7663145022266	0.303294294259351	2.01121440206802	-40.6888662429037	-0.389235949713544	-0.360522297127757	-0.406690235669242	0.458481774122763	0.527057461739158	0.416802260279724	0.448237496731573	0.510980323270681	0.409460093915819	0.00203559321477564	0.00508250825857124	0.00556655228623722
225	24.3279064864899	0.23	59.859573714701	42.7403162201083	76.9788312092937	0.321789245054136	26.5025204685648	20.4953602687202	32.5096806684094	0.25	0.16	0.35	33.2411726350573	42.984111848194	52.7270510613307	79.8944348655205	103.311377189082	126.728319512643	80.4346792008162	103.998899447439	127.520099310791	59.859573714701	0.307672351504506	3.87718740745905	-37.575083614485	-0.389235949713544	-0.360522297127757	-0.406690235669242	0.458481774122763	0.527057461739158	0.416802260279724	0.448237496731573	0.510980323270681	0.409460093915819	0.00203559321477564	0.00508250825857124	0.00556655228623722
225	24.3279064864899	0.23	60.0491341241118	42.8753620040211	77.2229062442024	0.361481767636436	28.1537751949222	22.3117213866524	33.9958290031919	0.27	0.19	0.4	34.3843334894905	43.3874544466778	52.390575403865	78.5620654069565	99.1325899954722	119.703114583988	79.3107230626633	100.07423237724	120.892737625646	60.0491341241118	0.344842828149932	2.52674846941415	-36.1873875558131	-0.389235949713544	-0.360522297127757	-0.406690235669242	0.458481774122763	0.527057461739158	0.416802260279724	0.448237496731573	0.510980323270681	0.409460093915819	0.00203559321477564	0.00508250825857124	0.00556655228623722
225	24.3279064864899	0.23	60.0788190575063	42.7501870348253	77.4074510801874	0.405004661566714	31.8911658005814	25.8560914119463	37.9262401892165	0.28	0.17	0.42	39.2898771063342	48.4605335400248	57.6311899737154	88.5747303170967	109.24897213889	129.923213960684	88.0947643353449	108.676426975067	129.206245714185	60.0788190575063	0.330254983889939	1.50714180406406	-38.785241803043	-0.389235949713544	-0.360522297127757	-0.406690235669242	0.458481774122763	0.527057461739158	0.416802260279724	0.448237496731573	0.510980323270681	0.409460093915819	0.00203559321477564	0.00508250825857124	0.00556655228623722
225	24.3279064864899	0.23	60.9887836571202	43.6779832388164	78.299584075424	0.313448302264479	26.4342907177371	20.326181622717	32.5423998127572	0.24	0.14	0.38	33.438163984676	43.486482815366	53.534801646056	81.5515232910352	106.058123220753	130.564723150471	80.7266279221878	104.973012179714	129.24929336769	60.9887836571202	0.296993856900935	-1.3738918524737	-44.3101742513052	-0.389235949713544	-0.360522297127757	-0.406690235669242	0.458481774122763	0.527057461739158	0.416802260279724	0.448237496731573	0.510980323270681	0.409460093915819	0.00203559321477564	0.00508250825857124	0.00556655228623722
225	24.3279064864899	0.23	62.1791684123571	44.1750174781068	80.1833193466073	0.268043465216554	23.0835210443201	17.1278932164239	29.0391488722163	0.25	0.17	0.41	27.6449517360098	37.257520064142	46.8700883922741	66.1163438444306	89.1059977559265	112.095651667422	65.9328278976386	88.8665700272406	111.82088647717	62.1791684123571	0.302278372168014	1.44185796936655	-40.0791971101756	-0.389235949713544	-0.360522297127757	-0.406690235669242	0.458481774122763	0.527057461739158	0.416802260279724	0.448237496731573	0.510980323270681	0.409460093915819	0.00203559321477564	0.00508250825857124	0.00556655228623722
225	24.3279064864899	0.23	63.2239564139475	45.0149677875842	81.4329450403107	0.348963663665023	25.3169879255355	19.918029211826	30.715946639245	0.24	0.15	0.37	32.4052368552107	41.1889641019498	49.9726913486888	78.1329907025422	99.3116317465676	120.490272790593	77.9389412909388	99.074270649572	120.162687980125	63.2239564139475	0.299797868705132	1.06155164080259	-42.3760570349026	-0.389235949713544	-0.360522297127757	-0.406690235669242	0.458481774122763	0.527057461739158	0.416802260279724	0.448237496731573	0.510980323270681	0.409460093915819	0.00203559321477564	0.00508250825857124	0.00556655228623722
225	24.3279064864899	0.23	63.5701045701866	45.6295431132261	81.5106660271471	0.283521193636151	24.949963508051	18.7574881624956	31.1424388536065	0.25	0.17	0.4	30.3405301022284	40.356955702581	50.3733813029335	72.7224055265772	96.7305082848784	120.73861104318	72.6688815166675	96.6535691245549	120.660711003105	63.5701045701866	0.311736080063952	1.08789516412034	-39.5260372798231	-0.389235949713544	-0.360522297127757	-0.406690235669242	0.458481774122763	0.527057461739158	0.416802260279724	0.448237496731573	0.510980323270681	0.409460093915819	0.00203559321477564	0.00508250825857124	0.00556655228623722
225	24.3279064864899	0.23	65.5023412867808	46.9352563544232	84.0694262191384	0.331114262454549	26.2666501152954	20.4378766813039	32.0954235492869	0.21	0.14	0.36	35.4610769124355	45.5743869333837	55.6876969543318	91.5674010250393	117.681935466997	143.796469908955	90.8973263111809	116.805492076572	142.683639453242	65.5023412867808	0.278777881903143	3.57360454150443	-41.5117202518582	-0.389235949713544	-0.360522297127757	-0.406690235669242	0.458481774122763	0.527057461739158	0.416802260279724	0.448237496731573	0.510980323270681	0.409460093915819	0.00203559321477564	0.00508250825857124	0.00556655228623722
225	24.3279064864899	0.23	65.8579283084999	46.999255390048	84.7166012269517	0.33243670036021	29.4440535339221	22.9296477853994	35.9584592824449	0.22	0.14	0.38	39.6241441018423	50.881523828438	62.1389035550338	101.862157029152	130.801608150167	159.741059271181	100.916707709907	129.547495047178	158.420958395242	65.8579283084999	0.293389515847213	1.37976170446413	-42.4219484932556	-0.389235949713544	-0.360522297127757	-0.406690235669242	0.458481774122763	0.527057461739158	0.416802260279724	0.448237496731573	0.510980323270681	0.409460093915819	0.00203559321477564	0.00508250825857124	0.00556655228623722
225	24.3279064864899	0.23	65.8825839447178	47.0409722952009	84.7241955942346	0.328029782142583	26.4129200279221	20.5106339860504	32.3152060697937	0.23	0.16	0.38	34.1412284288181	43.9659513576567	53.7906742864953	84.2978573615514	108.556008874721	132.81416038789	84.2151501997274	108.445600558269	132.740698302645	65.8825839447178	0.29645301849556	0.247181648000745	-42.4188836181404	-0.389235949713544	-0.360522297127757	-0.406690235669242	0.458481774122763	0.527057461739158	0.416802260279724	0.448237496731573	0.510980323270681	0.409460093915819	0.00203559321477564	0.00508250825857124	0.00556655228623722
225	24.3279064864899	0.23	66.8212851177366	47.7185115515221	85.924058683951	0.265786176352303	23.108522120309	17.1119547544329	29.1050894861851	0.24	0.16	0.36	27.8515741242433	37.6116420345708	47.3717099448984	67.1822954637392	90.7250856547982	114.267875845857	67.6344987905947	91.3426940657768	115.072300473652	66.8212851177366	0.297753868507643	2.64208105731875	-40.3480007915456	-0.389235949713544	-0.360522297127757	-0.406690235669242	0.458481774122763	0.527057461739158	0.416802260279724	0.448237496731573	0.510980323270681	0.409460093915819	0.00203559321477564	0.00508250825857124	0.00556655228623722
225	24.3279064864899	0.23	68.6853226605235	49.2611898318583	88.1094554891888	0.357827928616137	29.7425645866189	23.5216754101258	35.963453763112	0.24	0.15	0.37	38.7608742856951	49.0121467444371	59.2634192031791	94.700250852387	119.746075831554	144.791900810722	94.4607700489763	119.360706727534	144.383536811139	68.6853226605235	0.294812974319213	1.58554339009561	-41.2720915387815	-0.389235949713544	-0.360522297127757	-0.406690235669242	0.458481774122763	0.527057461739158	0.416802260279724	0.448237496731573	0.510980323270681	0.409460093915819	0.00203559321477564	0.00508250825857124	0.00556655228623722
225	24.3279064864899	0.23	68.7687525206272	49.1720887776766	88.3654162635778	0.298874420073332	30.1620796046275	22.9493396222242	37.3748195870308	0.25	0.18	0.36	37.0131332787345	48.6459780868274	60.2788228949203	88.4540642572654	116.254261403532	144.054458549798	89.6619846041232	117.865277313051	146.063230363305	68.7687525206272	0.314815126622443	-1.49858588697654	-41.9493517714593	-0.389235949713544	-0.360522297127757	-0.406690235669242	0.458481774122763	0.527057461739158	0.416802260279724	0.448237496731573	0.510980323270681	0.409460093915819	0.00203559321477564	0.00508250825857124	0.00556655228623722
225	24.3279064864899	0.23	68.8512508030735	48.9247250156327	88.7777765905143	0.296495656113264	26.6478887008766	20.2391510806647	33.0566263210886	0.25	0.18	0.39	32.4400494395711	42.7122078130283	52.9843661864854	77.0403854291303	101.435263179066	125.830140929002	77.4794040730574	102.010056793695	126.472536521903	68.8512508030735	0.308653909888207	0.39306153647894	-39.7315141242819	-0.389235949713544	-0.360522297127757	-0.406690235669242	0.458481774122763	0.527057461739158	0.416802260279724	0.448237496731573	0.510980323270681	0.409460093915819	0.00203559321477564	0.00508250825857124	0.00556655228623722
225	24.3279064864899	0.23	69.3484991195239	49.3965867057456	89.3004115333021	0.292733921799809	25.8582728175152	19.5828952103485	32.133650424682	0.26	0.16	0.37	31.1039477129916	41.0712694433068	51.0385911736221	73.1974789500853	96.6537562456757	120.110033541266	4.78329290547389	96.9438941285556	120.352903718357	69.3484991195239	0.296168335957921	3.3052032202637	-38.7683280773192	-0.389235949713544	-0.360522297127757	-0.406690235669242	0.458481774122763	0.527057461739158	0.416802260279724	0.448237496731573	0.510980323270681	0.409460093915819	0.00203559321477564	0.00508250825857124	0.00556655228623722
225	24.3279064864899	0.23	70.4405449132497	50.5261940663646	90.3548957601348	0.282619611547975	26.5787993867149	19.9673843212221	33.1902144522077	0.27	0.18	0.4	30.9287226110002	41.169554326223	51.4103860414458	71.014615939226	94.5283167894556	118.042017639685	71.4694196394902	95.1338857398948	118.827158431565	70.4405449132497	0.318850882446264	0.312955594543466	-39.0677984190233	-0.389235949713544	-0.360522297127757	-0.406690235669242	0.458481774122763	0.527057461739158	0.416802260279724	0.448237496731573	0.510980323270681	0.409460093915819	0.00203559321477564	0.00508250825857124	0.00556655228623722
225	24.3279064864899	0.23	70.4860669184119	50.2330674340875	90.7390664027363	0.319756835983879	25.2539221326445	19.5030134355259	31.0048308297631	0.25	0.16	0.39	31.2245157250132	40.4317769331298	49.6390381412463	74.0686387775648	95.9094676493593	117.750296521154	74.0416290188711	95.8515776482109	117.710125104592	70.4860669184119	0.298231607903706	0.329738741177991	-41.6647441257068	-0.389235949713544	-0.360522297127757	-0.406690235669242	0.458481774122763	0.527057461739158	0.416802260279724	0.448237496731573	0.510980323270681	0.409460093915819	0.00203559321477564	0.00508250825857124	0.00556655228623722
225	24.3279064864899	0.23	71.4843531093321	51.0610749187334	91.9076312999308	0.320019509769301	28.3225707356463	21.8767513834821	34.7683900878105	0.26	0.17	0.38	34.7482820785797	44.9866006090762	55.2249191395728	81.7759872103844	105.870663410847	129.96533961131	82.0031550119779	106.115110859	130.366085621835	71.4843531093321	0.305392865923155	-1.81326082961124	-42.9944870978848	-0.389235949713544	-0.360522297127757	-0.406690235669242	0.458481774122763	0.527057461739158	0.416802260279724	0.448237496731573	0.510980323270681	0.409460093915819	0.00203559321477564	0.00508250825857124	0.00556655228623722
225	24.3279064864899	0.23	73.3883437086681	52.6518730912635	94.1248143260728	0.279634339833667	25.6628994348479	19.2319894141941	32.0938094555017	0.25	0.15	0.38	31.2065443126121	41.6415790980325	52.076613883453	75.0396593854213	100.131878765076	125.22409814473	74.3794503238786	99.1847410051998	124.106511986468	73.3883437086681	0.297871190802676	2.78483186319765	-39.5904616057087	-0.389235949713544	-0.360522297127757	-0.406690235669242	0.458481774122763	0.527057461739158	0.416802260279724	0.448237496731573	0.510980323270681	0.409460093915819	0.00203559321477564	0.00508250825857124	0.00556655228623722
225	24.3279064864899	0.23	73.4026552238664	52.7134841099979	94.0918263377349	0.344625749836634	30.5497359178941	23.9721921467773	37.127279689011	0.23	0.17	0.32	39.93520708087	50.8927186415452	61.8502302022203	98.6870466393839	125.765019523064	152.842992406743	100.475521831429	128.049887112583	155.698824860258	73.4026552238664	0.282441117261577	1.60031817154002	-42.1361407257169	-0.389235949713544	-0.360522297127757	-0.406690235669242	0.458481774122763	0.527057461739158	0.416802260279724	0.448237496731573	0.510980323270681	0.409460093915819	0.00203559321477564	0.00508250825857124	0.00556655228623722
225	24.3279064864899	0.23	73.5999768063805	52.6832863083101	94.5166673044509	0.325060799848562	28.9689048438423	22.4516070564188	35.4862026312657	0.27	0.16	0.4	34.9291529434372	45.0684579215972	55.2077628997571	80.5407053212132	103.92022373468	127.299742148147	79.8126288266488	103.063339127941	126.255143534078	73.5999768063805	0.314824899739587	1.45202053777072	-39.5685521961952	-0.389235949713544	-0.360522297127757	-0.406690235669242	0.458481774122763	0.527057461739158	0.416802260279724	0.448237496731573	0.510980323270681	0.409460093915819	0.00203559321477564	0.00508250825857124	0.00556655228623722
225	24.3279064864899	0.23	73.9576624883511	52.7482237360705	95.1671012406318	0.302533015656782	28.9881751878028	22.1161969134477	35.8601534621579	0.26	0.17	0.37	34.7736648267785	45.5785907434956	56.3835166602126	81.0169823843571	106.190702123694	131.36442186303	81.6111633273254	106.893653877606	132.319293243269	73.9576624883511	0.314105230534005	-0.76209725552052	-40.8790777070257	-0.389235949713544	-0.360522297127757	-0.406690235669242	0.458481774122763	0.527057461739158	0.416802260279724	0.448237496731573	0.510980323270681	0.409460093915819	0.00203559321477564	0.00508250825857124	0.00556655228623722
225	24.3279064864899	0.23	74.6056238556996	53.0303049261948	96.1809427852045	0.283195533795814	25.1317290603678	18.8891366226089	31.3743214981267	0.26	0.15	0.36	29.8448752225445	39.7081842817375	49.5714933409306	69.8691557095599	92.9599232644433	116.050690819327	69.8227752216827	92.8590952585866	115.953249424661	74.6056238556996	0.297247121369631	-1.61310258770302	-43.717706826946	-0.389235949713544	-0.360522297127757	-0.406690235669242	0.458481774122763	0.527057461739158	0.416802260279724	0.448237496731573	0.510980323270681	0.409460093915819	0.00203559321477564	0.00508250825857124	0.00556655228623722
225	24.3279064864899	0.23	78.7631139022985	56.3570187372125	101.169209067384	0.24870952279626	25.8007604808508	18.7995085812307	32.8020123804709	0.26	0.18	0.41	29.856418248295	40.9754485183429	52.0944787883907	70.2540074281737	96.4177765946456	122.581545761118	70.6282299704139	96.9287422800399	123.267776017833	78.7631139022985	0.311388829971429	-0.0684638993609844	-40.0245616800235	-0.389235949713544	-0.360522297127757	-0.406690235669242	0.458481774122763	0.527057461739158	0.416802260279724	0.448237496731573	0.510980323270681	0.409460093915819	0.00203559321477564	0.00508250825857124	0.00556655228623722
225	24.3279064864899	0.23	80.978520405709	57.5877801082326	104.369260703185	0.331490049096831	28.9234078552628	22.5105204716944	35.3362952388312	0.24	0.16	0.38	36.8272623165204	47.3187605552193	57.8102587939182	89.3042340668666	114.745582553979	140.186931041091	89.1216318527993	114.543298667694	139.918483190601	80.978520405709	0.289768768087727	2.81370595469707	-39.7527477761274	-0.389235949713544	-0.360522297127757	-0.406690235669242	0.458481774122763	0.527057461739158	0.416802260279724	0.448237496731573	0.510980323270681	0.409460093915819	0.00203559321477564	0.00508250825857124	0.00556655228623722
225	24.3279064864899	0.23	81.1400308048861	57.7221462965841	104.557915313188	0.321397854277404	29.1882222891288	22.5663738809427	35.810070697315	0.23	0.15	0.34	37.8098478825925	48.9047221559707	59.999596429349	94.0044271311922	121.588968158709	149.173509186225	94.078711511068	121.643878541655	149.308572609842	81.1400308048861	0.279247697699792	0.571050509580442	-43.3962825907658	-0.389235949713544	-0.360522297127757	-0.406690235669242	0.458481774122763	0.527057461739158	0.416802260279724	0.448237496731573	0.510980323270681	0.409460093915819	0.00203559321477564	0.00508250825857124	0.00556655228623722
225	24.3279064864899	0.23	82.4452571536619	59.0290316712413	105.861482636083	0.311732190774967	29.0856968276203	22.3380423237604	35.8333513314802	0.27	0.18	0.41	34.3301943479013	44.7003193191305	55.0704442903597	78.2313178793812	101.862659282572	125.494000685763	78.4740846557831	102.134498362347	125.888384582757	82.4452571536619	0.315874705317177	0.899733593157494	-38.6828588873168	-0.389235949713544	-0.360522297127757	-0.406690235669242	0.458481774122763	0.527057461739158	0.416802260279724	0.448237496731573	0.510980323270681	0.409460093915819	0.00203559321477564	0.00508250825857124	0.00556655228623722
225	24.3279064864899	0.23	84.9048396861504	60.8099347557323	108.999744616568	0.321124151663424	27.4596021789098	21.226009842942	33.6931945148776	0.24	0.14	0.33	35.0726761697267	45.3727168740886	55.6727575784505	85.9313038915159	111.167357267605	136.403410643694	86.4047167844226	111.704787745048	137.002595961455	84.9048396861504	0.267506837187757	-0.623753286280141	-45.9509868510804	-0.389235949713544	-0.360522297127757	-0.406690235669242	0.458481774122763	0.527057461739158	0.416802260279724	0.448237496731573	0.510980323270681	0.409460093915819	0.00203559321477564	0.00508250825857124	0.00556655228623722
225	24.3279064864899	0.23	99.775299166072	71.2837240476198	128.266874284524	0.287865750669552	32.2753132863444	24.3495359704139	40.201090602275	0.25	0.17	0.35	39.3403649265557	52.1456591347979	64.9509533430402	94.1833393309126	124.840029270078	155.496719209244	95.3046748106803	126.292108716999	157.29938823761	99.775299166072	0.277965729334732	0.513039270135386	-41.8702710445445	-0.389235949713544	-0.360522297127757	-0.406690235669242	0.458481774122763	0.527057461739158	0.416802260279724	0.448237496731573	0.510980323270681	0.409460093915819	0.00203559321477564	0.00508250825857124	0.00556655228623722
225	24.3279064864899	0.24	49.6344695250403	35.7023606634937	63.5665783865869	0.353610285738323	26.5611083287448	20.9542907204638	32.1679259370258	0.29	0.18	0.45	31.1454842096492	39.4791974149622	47.8129106202753	68.7815467711115	87.1856814042371	105.589816037363	68.2990022641048	86.5747197479648	104.791521186598	49.6344695250403	0.359610492810889	-0.455951809374649	-38.571953268003	-0.389235949713544	-0.360522297127757	-0.406690235669242	0.458481774122763	0.527057461739158	0.416802260279724	0.448237496731573	0.510980323270681	0.409460093915819	0.00203559321477564	0.00508250825857124	0.00556655228623722
225	24.3279064864899	0.24	49.7540640940271	35.8688688442449	63.6392593438092	0.29464485493625	22.4199735140862	17.0040185409241	27.8359284872482	0.24	0.15	0.38	28.100178787882	37.0503750421788	46.0005712964755	68.8574694629969	90.7892824212063	112.721095379416	68.6375580827443	90.512312317945	112.254207511592	49.7540640940271	0.317172856049553	1.84022421421002	-39.8705231741363	-0.389235949713544	-0.360522297127757	-0.406690235669242	0.458481774122763	0.527057461739158	0.416802260279724	0.448237496731573	0.510980323270681	0.409460093915819	0.00203559321477564	0.00508250825857124	0.00556655228623722
225	24.3279064864899	0.24	51.4201015939616	37.0827719760141	65.757431211909	0.381559643602022	29.0643083913229	23.2871649845558	34.8414517980901	0.27	0.18	0.38	35.9702563983289	44.8938557170585	53.8174550357882	82.3678199492583	102.801853386357	123.235886823455	83.0476907738038	103.638612425244	124.229333033533	51.4201015939616	0.329775623429553	4.2103608447874	-35.3510558361169	-0.389235949713544	-0.360522297127757	-0.406690235669242	0.458481774122763	0.527057461739158	0.416802260279724	0.448237496731573	0.510980323270681	0.409460093915819	0.00203559321477564	0.00508250825857124	0.00556655228623722
225	24.3279064864899	0.24	52.4858441191478	37.9529450113762	67.0187432269193	0.340262785707614	27.2783013827712	21.3479414971553	33.2086612683871	0.23	0.16	0.36	35.6260147255555	45.5227576335754	55.4195005415952	88.2016456478981	112.703656826133	137.205668004368	88.5455564743012	113.117253352603	137.805424169354	52.4858441191478	0.308666065083123	-1.69324808074996	-43.7288529870775	-0.389235949713544	-0.360522297127757	-0.406690235669242	0.458481774122763	0.527057461739158	0.416802260279724	0.448237496731573	0.510980323270681	0.409460093915819	0.00203559321477564	0.00508250825857124	0.00556655228623722
225	24.3279064864899	0.24	54.9633797411326	39.8941929231569	70.0325665591083	0.410101030571983	30.9030697198121	25.1163763311336	36.6897631084906	0.26	0.16	0.36	39.4888358819077	48.5868754442944	57.684915006681	91.9978385512868	113.19370204285	134.389565534414	92.175485182311	113.372684791394	134.701889222946	54.9633797411326	0.318361469093944	-3.3877215849569	-45.002331091745	-0.389235949713544	-0.360522297127757	-0.406690235669242	0.458481774122763	0.527057461739158	0.416802260279724	0.448237496731573	0.510980323270681	0.409460093915819	0.00203559321477564	0.00508250825857124	0.00556655228623722
225	24.3279064864899	0.24	56.2967623751577	40.8548769870629	71.7386477632525	0.346742728018795	26.4479491336429	20.7801309769261	32.1157672903596	0.24	0.16	0.38	34.1160838639443	43.4213071936164	52.7265305232885	83.0310385629729	105.677903900868	128.324769238763	83.1208526632787	105.784533182092	128.444579035205	56.2967623751577	0.311320654810651	-0.970345053376215	-42.1823776010977	-0.389235949713544	-0.360522297127757	-0.406690235669242	0.458481774122763	0.527057461739158	0.416802260279724	0.448237496731573	0.510980323270681	0.409460093915819	0.00203559321477564	0.00508250825857124	0.00556655228623722
225	24.3279064864899	0.24	56.7520154636982	41.169812680447	72.3342182469495	0.360004485737549	27.0589067171302	21.4260303933597	32.6917830409007	0.26	0.16	0.4	33.8231936331869	42.7152685118696	51.6073433905522	79.1133319070578	99.9121269247282	120.710921942399	78.9148475751254	30.8110062435272	120.345900417876	56.7520154636982	0.325995381540069	4.12214572613025	-36.1658855716423	-0.389235949713544	-0.360522297127757	-0.406690235669242	0.458481774122763	0.527057461739158	0.416802260279724	0.448237496731573	0.510980323270681	0.409460093915819	0.00203559321477564	0.00508250825857124	0.00556655228623722
225	24.3279064864899	0.24	58.9766999649422	42.551664484306	75.4017354455784	0.351318580316356	29.9842799461882	23.6230037075241	36.3455561848522	0.24	0.17	0.34	38.713468575965	49.1383523383172	59.5632361006695	94.0442166964089	119.368737170666	144.693257644923	95.3711178996315	121.053557256509	146.725638958923	58.9766999649422	0.301584865357656	0.585867969437108	-41.6009483108132	-0.389235949713544	-0.360522297127757	-0.406690235669242	0.458481774122763	0.527057461739158	0.416802260279724	0.448237496731573	0.510980323270681	0.409460093915819	0.00203559321477564	0.00508250825857124	0.00556655228623722
225	24.3279064864899	0.24	59.4890820901321	43.0578489217172	75.9203152585469	0.354147583106591	26.6414641424109	21.0242878559612	32.2586404288607	0.24	0.14	0.36	34.824003784739	44.1281271680862	53.4322505514334	85.5393864866129	108.393421620736	131.247456754859	85.105660819519	107.828552507699	130.575155394704	59.4890820901321	0.291887388861938	-3.71422150439856	-48.0023330750549	-0.389235949713544	-0.360522297127757	-0.406690235669242	0.458481774122763	0.527057461739158	0.416802260279724	0.448237496731573	0.510980323270681	0.409460093915819	0.00203559321477564	0.00508250825857124	0.00556655228623722
225	24.3279064864899	0.24	60.8184542902083	43.8864473949296	77.7504611854869	0.342160394504244	25.1008070843736	19.6668239413647	30.5347902273825	0.28	0.17	0.39	29.7060281383871	37.9138636603307	46.1216991822742	66.5913742681027	84.9907053609887	103.390036453875	66.6918507471523	85.0874935882456	103.512131763431	60.8184542902083	0.316245168530949	2.01499173937663	-38.6232030435781	-0.389235949713544	-0.360522297127757	-0.406690235669242	0.458481774122763	0.527057461739158	0.416802260279724	0.448237496731573	0.510980323270681	0.409460093915819	0.00203559321477564	0.00508250825857124	0.00556655228623722
225	24.3279064864899	0.24	60.9511511932009	44.0147950245218	77.88750736188	0.297462097801027	25.1875637245337	19.1440336814988	31.2310937675686	0.24	0.17	0.39	31.372582879079	41.2765117120371	51.1804405449951	76.2096209730098	100.268037374763	124.326453776516	76.3160321444949	100.422785601185	124.500811788362	60.9511511932009	0.314798937725028	1.91711671433641	-39.1254314053875	-0.389235949713544	-0.360522297127757	-0.406690235669242	0.458481774122763	0.527057461739158	0.416802260279724	0.448237496731573	0.510980323270681	0.409460093915819	0.00203559321477564	0.00508250825857124	0.00556655228623722
225	24.3279064864899	0.24	61.1805145212493	44.1095133815036	78.251515660995	0.331779391219499	26.5623887795339	20.6768283875578	32.4479491715101	0.25	0.16	0.41	33.0035581587474	42.3978632742404	51.7921683897335	78.0508067098703	100.267595857757	122.484385005643	77.339600756132	99.3572618013574	121.380349983421	61.1805145212493	0.31290684954063	-3.98300077712017	-45.9877774669107	-0.389235949713544	-0.360522297127757	-0.406690235669242	0.458481774122763	0.527057461739158	0.416802260279724	0.448237496731573	0.510980323270681	0.409460093915819	0.00203559321477564	0.00508250825857124	0.00556655228623722
225	24.3279064864899	0.24	63.6626459349391	45.748666748724	81.5766251211541	0.286111574812295	24.2060588386764	18.2362970409632	30.1758206363897	0.24	0.18	0.35	29.7228660555378	39.4528254819677	49.1827849083976	71.7985261174105	95.3022065732095	118.805887029008	72.7567743087991	96.679890116431	120.464671045395	63.6626459349391	0.300668028201452	0.530726862519978	-41.0265632254384	-0.389235949713544	-0.360522297127757	-0.406690235669242	0.458481774122763	0.527057461739158	0.416802260279724	0.448237496731573	0.510980323270681	0.409460093915819	0.00203559321477564	0.00508250825857124	0.00556655228623722
225	24.3279064864899	0.24	64.4120293282827	46.4525358509398	82.3715228056257	0.28563988480096	22.6895584125857	17.0873317013592	28.2917851238122	0.26	0.17	0.39	27.0423082859815	35.9083585541398	44.7744088222981	63.4110299106638	84.2008742093873	104.990718508111	63.5122495868931	84.3183181886981	105.129140736998	64.4120293282827	0.306432430602778	-0.989965792615672	-42.2310836873814	-0.389235949713544	-0.360522297127757	-0.406690235669242	0.458481774122763	0.527057461739158	0.416802260279724	0.448237496731573	0.510980323270681	0.409460093915819	0.00203559321477564	0.00508250825857124	0.00556655228623722
225	24.3279064864899	0.24	64.7088305846706	46.8225790490332	82.5950821203079	0.303200027012919	24.3357925177493	18.5758201458065	30.0957648896921	0.25	0.16	0.37	30.147400537843	39.4954773829492	48.8435542280553	72.5065435835135	94.9893025975422	117.472061611571	7.39332259260118	95.0898675130074	117.604755028585	64.7088305846706	0.300692926760424	-2.00128059629337	-44.4948012368229	-0.389235949713544	-0.360522297127757	-0.406690235669242	0.458481774122763	0.527057461739158	0.416802260279724	0.448237496731573	0.510980323270681	0.409460093915819	0.00203559321477564	0.00508250825857124	0.00556655228623722
225	24.3279064864899	0.24	65.5619105563361	47.525031724628	83.5987893880442	0.33442778901757	27.7847337558529	21.6649213063091	33.9045462053967	0.29	0.19	0.4	32.3092242035733	41.4357928959115	50.5623615882496	71.5712707783798	91.7884110922774	112.005551406175	72.2305059650296	92.551931577923	113.004553814666	65.5619105563361	0.330127856698804	1.48124211846232	-37.0368958920662	-0.389235949713544	-0.360522297127757	-0.406690235669242	0.458481774122763	0.527057461739158	0.416802260279724	0.448237496731573	0.510980323270681	0.409460093915819	0.00203559321477564	0.00508250825857124	0.00556655228623722
225	24.3279064864899	0.24	65.6518860313154	47.2359482310697	84.067823831561	0.358923955287623	27.8467790657406	22.0362726826371	33.6572854488441	0.25	0.17	0.36	35.1375577623071	44.4026002949049	53.6676428275026	83.0126406227134	104.901345902559	126.790051182405	83.7905717331399	105.793277410541	127.96122694627	65.6518860313154	0.30166624820569	-3.21299781914152	-45.2076668545726	-0.389235949713544	-0.360522297127757	-0.406690235669242	0.458481774122763	0.527057461739158	0.416802260279724	0.448237496731573	0.510980323270681	0.409460093915819	0.00203559321477564	0.00508250825857124	0.00556655228623722
225	24.3279064864899	0.24	66.1743596227452	47.9971804377899	84.3515388077006	0.388661715767319	31.2340972354142	25.1180710717244	37.350123399104	0.25	0.16	0.36	40.0604662108401	49.8148322517468	59.5691982926535	94.6640351764747	117.713883003027	140.763730829579	94.8340488674215	117.890644585552	141.08497036259	66.1743596227452	0.298488178335451	-0.758822273916703	-42.9885562019626	-0.389235949713544	-0.360522297127757	-0.406690235669242	0.458481774122763	0.527057461739158	0.416802260279724	0.448237496731573	0.510980323270681	0.409460093915819	0.00203559321477564	0.00508250825857124	0.00556655228623722
225	24.3279064864899	0.24	66.5093811068621	48.0221265458212	84.996635667903	0.313149317171873	27.752572420098	21.3353936391034	34.1697512010926	0.24	0.17	0.37	34.9604179727562	45.4756798978182	55.9909418228801	84.9168539525149	110.457823224071	135.998792495627	85.4801950566144	111.215687465907	136.893560423816	66.5093811068621	0.304392204465148	-0.247736857335112	-42.4249392384267	-0.389235949713544	-0.360522297127757	-0.406690235669242	0.458481774122763	0.527057461739158	0.416802260279724	0.448237496731573	0.510980323270681	0.409460093915819	0.00203559321477564	0.00508250825857124	0.00556655228623722
225	24.3279064864899	0.24	66.6648186187162	47.9990483466354	85.3305888907969	0.283684096193926	25.8958271353115	19.4711685884904	32.3204856821327	0.25	0.16	0.4	31.4161168248014	41.7821008975653	52.1480849703292	75.1089722785833	99.8917426859944	124.674513093406	74.8135171853173	99.4823555924249	124.169152166836	66.6648186187162	0.310096844259021	-2.13305052731035	-43.2475257588862	-0.389235949713544	-0.360522297127757	-0.406690235669242	0.458481774122763	0.527057461739158	0.416802260279724	0.448237496731573	0.510980323270681	0.409460093915819	0.00203559321477564	0.00508250825857124	0.00556655228623722
225	24.3279064864899	0.24	68.7790493342821	49.6230350006821	87.9350636678821	0.29861286773272	25.7234900154786	19.5683208942504	31.8786591367067	0.24	0.18	0.4	31.8203433536899	41.8293572029597	51.8383710522295	76.6833765224592	100.803951498375	124.924526474291	77.0259056424038	101.27856029316	125.464719867536	68.7790493342821	0.310131438440884	4.22526355877361	-36.4940308061572	-0.389235949713544	-0.360522297127757	-0.406690235669242	0.458481774122763	0.527057461739158	0.416802260279724	0.448237496731573	0.510980323270681	0.409460093915819	0.00203559321477564	0.00508250825857124	0.00556655228623722
225	24.3279064864899	0.24	69.1051534880447	49.9413366963201	88.2689702797693	0.328121541242513	28.8359501952482	22.3935497585937	35.2783506319026	0.28	0.18	0.38	34.2481044439257	44.1009417744369	53.9537791049482	77.6816298436666	100.029858303195	122.378086762723	78.3671930722892	101.052222118818	123.567631796108	69.1051534880447	0.322668102350373	-0.915167384497718	-40.0712845225528	-0.389235949713544	-0.360522297127757	-0.406690235669242	0.458481774122763	0.527057461739158	0.416802260279724	0.448237496731573	0.510980323270681	0.409460093915819	0.00203559321477564	0.00508250825857124	0.00556655228623722
225	24.3279064864899	0.24	69.1207420266305	50.1193913232479	88.122092730013	0.342471483633655	27.0833343495489	21.2242104563059	32.942458242792	0.24	0.16	0.36	34.5149423743833	44.0430859044326	53.5712294344818	83.1818200734244	106.144869298694	129.107918523965	83.667080427964	106.844296518194	129.907817652889	69.1207420266305	0.296732393601641	-1.40032354397897	-43.9365566189115	-0.389235949713544	-0.360522297127757	-0.406690235669242	0.458481774122763	0.527057461739158	0.416802260279724	0.448237496731573	0.510980323270681	0.409460093915819	0.00203559321477564	0.00508250825857124	0.00556655228623722
225	24.3279064864899	0.24	69.323917644709	50.1744319343229	88.4734033550951	0.329496504391832	27.5562763299944	21.418923232363	33.6936294276259	0.24	0.16	0.37	34.8528883287037	44.8395940013014	54.826299673899	84.0489195136013	108.132198160866	132.215476808131	84.081797714154	108.141016816849	132.240090641983	69.323917644709	0.302400997216106	-2.32775603774785	-44.3395197964797	-0.389235949713544	-0.360522297127757	-0.406690235669242	0.458481774122763	0.527057461739158	0.416802260279724	0.448237496731573	0.510980323270681	0.409460093915819	0.00203559321477564	0.00508250825857124	0.00556655228623722
225	24.3279064864899	0.24	70.1147104066069	50.5548937427752	89.6745270704385	0.31899022650656	27.97881916822	21.5961427622799	34.36149557416	0.24	0.14	0.36	35.4054525191407	45.869429763737	56.3334070083333	86.0424632405656	111.472059908806	136.901656577047	85.4897299892263	110.771135287861	136.048662342919	70.1147104066069	0.294713185910463	3.00569105058631	-40.3010043295198	-0.389235949713544	-0.360522297127757	-0.406690235669242	0.458481774122763	0.527057461739158	0.416802260279724	0.448237496731573	0.510980323270681	0.409460093915819	0.00203559321477564	0.00508250825857124	0.00556655228623722
225	24.3279064864899	0.24	71.1064489089858	51.402488101379	90.8104097165926	0.357204375934486	29.1798149234169	23.068339564731	35.2912902821027	0.24	0.15	0.36	38.2590300339827	48.3949619524374	58.530893870892	94.1040638105811	119.034972492446	143.965881174311	93.8058557900464	118.680127965622	143.518254664442	71.1064489089858	0.287642078529742	0.770632712672458	-43.0948746326436	-0.389235949713544	-0.360522297127757	-0.406690235669242	0.458481774122763	0.527057461739158	0.416802260279724	0.448237496731573	0.510980323270681	0.409460093915819	0.00203559321477564	0.00508250825857124	0.00556655228623722
225	24.3279064864899	0.24	71.9535979002898	51.7911400052571	92.1160557953226	0.288393237143701	27.4467768984463	20.7153937504863	34.1781600464063	0.25	0.18	0.35	33.1689445540311	43.9470585061921	54.7251724583531	78.6891800702251	104.258909858203	129.828639646181	80.1218318521098	106.102198333504	132.072379231525	71.9535979002898	0.306383818168209	0.439144233741007	-39.9125901033503	-0.389235949713544	-0.360522297127757	-0.406690235669242	0.458481774122763	0.527057461739158	0.416802260279724	0.448237496731573	0.510980323270681	0.409460093915819	0.00203559321477564	0.00508250825857124	0.00556655228623722
225	24.3279064864899	0.24	71.9580423302427	52.0001743216676	91.9159103388178	0.305657501141866	26.4231796613825	20.2053347686156	32.6410245541495	0.27	0.16	0.42	31.156321371357	40.7441443861583	50.3319674009596	71.2264488617505	93.1451656935482	115.063882525346	70.3962439522334	92.0192718394391	113.723969293184	71.9580423302427	0.315984076799946	1.27738639397986	-39.7585002692887	-0.389235949713544	-0.360522297127757	-0.406690235669242	0.458481774122763	0.527057461739158	0.416802260279724	0.448237496731573	0.510980323270681	0.409460093915819	0.00203559321477564	0.00508250825857124	0.00556655228623722
225	24.3279064864899	0.24	72.0019996692033	51.8814960051422	92.1225033332645	0.343696564738991	27.459607308499	21.5352052137836	33.3840094032144	0.27	0.18	0.4	33.175254096118	42.3018699285949	51.4284857610718	75.7723241167601	96.6175267169872	117.462729317214	75.9437184734571	96.8484315240416	117.712171001319	72.0019996692033	0.314336493771501	1.75193978287948	-39.0982831221275	-0.389235949713544	-0.360522297127757	-0.406690235669242	0.458481774122763	0.527057461739158	0.416802260279724	0.448237496731573	0.510980323270681	0.409460093915819	0.00203559321477564	0.00508250825857124	0.00556655228623722
225	24.3279064864899	0.24	72.8424979539608	52.781992400586	92.9030035073356	0.324277863412312	28.0073132199425	21.6950902432496	34.3195361966353	0.27	0.16	0.41	33.6143214263432	43.3944647525191	53.174608078695	77.201930839809	99.6639623975583	122.125993955308	76.7763285344644	99.1233575401015	121.46791059049	72.8424979539608	0.326622277127598	0.331290258671346	-39.1416657230915	-0.389235949713544	-0.360522297127757	-0.406690235669242	0.458481774122763	0.527057461739158	0.416802260279724	0.448237496731573	0.510980323270681	0.409460093915819	0.00203559321477564	0.00508250825857124	0.00556655228623722
225	24.3279064864899	0.24	73.2526833044077	52.9326878979396	93.5726787108759	0.285710935471502	24.0100665710804	18.0828281789055	29.9373049632553	0.24	0.17	0.37	29.6827652786773	39.4122624682226	49.141759657768	72.2287579076126	95.9040957836054	119.579433659598	72.8585977824081	96.7623052023609	120.589389680112	73.2526833044077	0.288555048314154	-1.63651937756478	-43.7937097088608	-0.389235949713544	-0.360522297127757	-0.406690235669242	0.458481774122763	0.527057461739158	0.416802260279724	0.448237496731573	0.510980323270681	0.409460093915819	0.00203559321477564	0.00508250825857124	0.00556655228623722
225	24.3279064864899	0.24	73.2825925689567	52.6859203585946	93.8792647793188	0.298279301339051	29.3090955334268	22.290366714384	36.3278243524695	0.26	0.16	0.38	35.3230849356799	46.4455199046643	57.5679548736488	82.9368094323219	109.051721850809	135.166634269296	82.8195893457398	108.899146812339	134.965104316317	73.2825925689567	0.305402812692925	0.528973977790763	-41.0002250746154	-0.389235949713544	-0.360522297127757	-0.406690235669242	0.458481774122763	0.527057461739158	0.416802260279724	0.448237496731573	0.510980323270681	0.409460093915819	0.00203559321477564	0.00508250825857124	0.00556655228623722
225	24.3279064864899	0.24	73.5257594138098	53.0102463465142	94.0412724811054	0.371656026426281	31.3693505541714	25.0011148922828	37.7375862160601	0.27	0.17	0.39	38.5259975292927	48.339265154874	58.1525327804554	88.0185980130099	110.438525171895	132.85845233078	88.1009168440763	110.541695042892	132.96845524311	73.5257594138098	0.307151131935086	-2.03462641360872	-43.2510270129765	-0.389235949713544	-0.360522297127757	-0.406690235669242	0.458481774122763	0.527057461739158	0.416802260279724	0.448237496731573	0.510980323270681	0.409460093915819	0.00203559321477564	0.00508250825857124	0.00556655228623722
225	24.3279064864899	0.24	73.5385853626542	53.0388521367757	94.0383185885326	0.311260970245123	24.8548607377779	19.0823890773248	30.6273323982309	0.26	0.17	0.4	30.1454838965625	39.2645701272446	48.3836563579267	70.5619440833401	91.9071132273631	113.252282371386	70.5396946856719	91.8611668688858	113.21062588753	73.5385853626542	0.306864801534286	0.305810746615078	-40.8683225686271	-0.389235949713544	-0.360522297127757	-0.406690235669242	0.458481774122763	0.527057461739158	0.416802260279724	0.448237496731573	0.510980323270681	0.409460093915819	0.00203559321477564	0.00508250825857124	0.00556655228623722
225	24.3279064864899	0.24	73.6423000934433	53.431085433904	93.8535147529827	0.317240214671899	26.5355863905406	20.4576801001547	32.6134926809265	0.25	0.17	0.38	33.055228627929	42.8758231931121	52.6964177582952	79.1430071891609	102.656122013525	126.16923683789	79.741036362428	103.4263434935	127.088391612464	73.6423000934433	0.304319142335078	-0.0666305528153212	-41.386042171651	-0.389235949713544	-0.360522297127757	-0.406690235669242	0.458481774122763	0.527057461739158	0.416802260279724	0.448237496731573	0.510980323270681	0.409460093915819	0.00203559321477564	0.00508250825857124	0.00556655228623722
225	24.3279064864899	0.24	74.9990655214531	54.1640044636782	95.8341265792279	0.306040409100989	26.6554941822205	20.3886354580968	32.9223529063441	0.24	0.17	0.37	33.1979250579485	43.4019775409991	53.6060300240498	80.1111776513078	104.734965427382	129.358753203456	80.874825293592	105.661247532772	14.7012130695745	74.9990655214531	0.299458540186231	-1.37959534872825	-43.5196497464472	-0.389235949713544	-0.360522297127757	-0.406690235669242	0.458481774122763	0.527057461739158	0.416802260279724	0.448237496731573	0.510980323270681	0.409460093915819	0.00203559321477564	0.00508250825857124	0.00556655228623722
225	24.3279064864899	0.24	75.4031843763344	54.6250093063856	96.1813594462832	0.347726345806202	27.0912161052426	21.2981286808386	32.8843035296465	0.27	0.16	0.43	33.1977672437479	42.227554358851	51.2573414739541	76.6903491340975	97.5501112192795	118.409873304462	75.611455579056	96.1646908736101	116.753557399054	75.4031843763344	0.312438084393461	1.7830931998163	-39.2106547885414	-0.389235949713544	-0.360522297127757	-0.406690235669242	0.458481774122763	0.527057461739158	0.416802260279724	0.448237496731573	0.510980323270681	0.409460093915819	0.00203559321477564	0.00508250825857124	0.00556655228623722
225	24.3279064864899	0.24	76.0245756378824	54.7558331013556	97.2933181744093	0.291944982632297	26.1633994985217	19.8018541330702	32.5249448639732	0.24	0.17	0.37	32.5822497602828	43.049626126436	53.5170024925891	79.4808924739365	105.014930840329	130.548969206722	79.9259863916686	22.3012650437228	131.337848024958	76.0245756378824	0.297253974024735	1.8556093290849	-40.1030986734074	-0.389235949713544	-0.360522297127757	-0.406690235669242	0.458481774122763	0.527057461739158	0.416802260279724	0.448237496731573	0.510980323270681	0.409460093915819	0.00203559321477564	0.00508250825857124	0.00556655228623722
225	24.3279064864899	0.24	76.2691697000912	55.171909082192	97.3664303179905	0.312575187939118	25.9328130745619	19.9284016517992	31.9372244973247	0.23	0.16	0.36	33.7683215407129	43.9426897178154	54.1170578949179	84.973281339444	110.575662805803	136.178044272163	85.222867170346	110.912251545976	136.596273606543	76.2691697000912	0.282300465535863	-0.444762820214663	-44.8045763780567	-0.389235949713544	-0.360522297127757	-0.406690235669242	0.458481774122763	0.527057461739158	0.416802260279724	0.448237496731573	0.510980323270681	0.409460093915819	0.00203559321477564	0.00508250825857124	0.00556655228623722
225	24.3279064864899	0.24	76.4725562513078	55.0955623685392	97.8495501340764	0.28889173628201	24.2975622950595	18.3457603767044	30.2493642134146	0.25	0.15	0.39	29.4703011160281	39.0311691920989	48.5920372681697	70.143755612066	92.9000617362125	115.656367860359	69.6019637215616	92.1520000204191	114.808103478344	76.4725562513078	0.292200216293889	-1.0359805011636	-44.1834333321925	-0.389235949713544	-0.360522297127757	-0.406690235669242	0.458481774122763	0.527057461739158	0.416802260279724	0.448237496731573	0.510980323270681	0.409460093915819	0.00203559321477564	0.00508250825857124	0.00556655228623722
225	24.3279064864899	0.24	77.3288919493562	56.0912110430363	98.5665728556761	0.283735437714324	27.296434769771	20.5251460797754	34.0677234597667	0.24	0.18	0.37	33.6055504650964	44.6920919640437	55.778633462991	81.5577905428871	108.463876498994	135.369962455101	82.4807479875004	109.608644008702	136.823354531808	77.3288919493562	0.2975909472909	2.29594189435753	-39.0185041741928	-0.389235949713544	-0.360522297127757	-0.406690235669242	0.458481774122763	0.527057461739158	0.416802260279724	0.448237496731573	0.510980323270681	0.409460093915819	0.00203559321477564	0.00508250825857124	0.00556655228623722
225	24.3279064864899	0.24	78.2539511966788	56.2914506450954	100.216451748262	0.324522324626203	30.4389575351842	23.5825212085984	37.29539386177	0.26	0.17	0.34	37.5296791375167	48.4411441622893	59.3526091870618	88.4909996005475	114.219075868146	139.947152135745	89.6493465038376	115.747363408488	141.790775687605	78.2539511966788	0.299764203876191	2.32419446226846	-39.0033026855371	-0.389235949713544	-0.360522297127757	-0.406690235669242	0.458481774122763	0.527057461739158	0.416802260279724	0.448237496731573	0.510980323270681	0.409460093915819	0.00203559321477564	0.00508250825857124	0.00556655228623722
225	24.3279064864899	0.24	78.9806887459897	56.7712710155352	101.190106476444	0.318326602338454	28.3133446450766	21.8444758439914	34.7822134461618	0.24	0.15	0.38	35.6338090907806	46.1861536531968	56.7384982156131	86.1516913531787	111.664044789143	137.176398225108	85.5902834249234	110.950843900946	136.378980363152	78.9806887459897	0.284589684639716	1.67818845582222	-41.5253637531123	-0.389235949713544	-0.360522297127757	-0.406690235669242	0.458481774122763	0.527057461739158	0.416802260279724	0.448237496731573	0.510980323270681	0.409460093915819	0.00203559321477564	0.00508250825857124	0.00556655228623722
225	24.3279064864899	0.24	79.1651488853156	57.1399790671588	101.190318703472	0.286169392528539	27.6177612917986	20.8075603702863	34.4279622133109	0.24	0.16	0.37	34.15248082476	45.3304013616073	56.5083218984545	83.0978554432556	110.295329901794	137.492804360333	83.248398685896	110.556140227437	137.775912693859	79.1651488853156	0.286536171514122	-0.801449336717982	-43.291448218574	-0.389235949713544	-0.360522297127757	-0.406690235669242	0.458481774122763	0.527057461739158	0.416802260279724	0.448237496731573	0.510980323270681	0.409460093915819	0.00203559321477564	0.00508250825857124	0.00556655228623722
225	24.3279064864899	0.24	81.1364895855947	58.3378966000351	103.935082571154	0.250210130430457	24.9600761180846	18.2140393095953	31.7061129265739	0.26	0.18	0.36	28.7737846063124	39.4308940357111	50.0880034651098	67.351373959496	92.2966834600486	117.241992960601	68.1466222966599	93.4794575310496	118.591987713161	81.1364895855947	0.297732934536658	-1.80721147561326	-43.173360881836	-0.389235949713544	-0.360522297127757	-0.406690235669242	0.458481774122763	0.527057461739158	0.416802260279724	0.448237496731573	0.510980323270681	0.409460093915819	0.00203559321477564	0.00508250825857124	0.00556655228623722
225	24.3279064864899	0.24	81.1846731675848	58.5025127016226	103.866833633547	0.32997055009279	29.6023049866162	23.0163259231178	36.1882840501146	0.27	0.16	0.37	35.931229062837	46.2127276444991	56.4942262261613	83.1296240624926	106.916650952052	130.703677841612	83.3911885280159	107.236309441908	131.135440895152	81.1846731675848	0.293429510208123	0.750972111142491	-41.1707778302119	-0.389235949713544	-0.360522297127757	-0.406690235669242	0.458481774122763	0.527057461739158	0.416802260279724	0.448237496731573	0.510980323270681	0.409460093915819	0.00203559321477564	0.00508250825857124	0.00556655228623722
225	24.3279064864899	0.24	85.0262509768039	61.2037340612322	108.848767892376	0.273417255545114	25.587826383132	19.0753158787196	32.1003368875444	0.27	0.16	0.37	29.4246621634978	39.4705467321694	49.516431300841	67.2914900871743	90.2655020949746	113.239514102775	67.4389911394973	90.4882396172143	113.478430673432	85.0262509768039	0.28678216346602	-2.34689325178893	-44.3864292918728	-0.389235949713544	-0.360522297127757	-0.406690235669242	0.458481774122763	0.527057461739158	0.416802260279724	0.448237496731573	0.510980323270681	0.409460093915819	0.00203559321477564	0.00508250825857124	0.00556655228623722
225	24.3279064864899	0.24	86.5123065627937	62.2593786154627	110.765234510125	0.327009787081865	26.3509913039013	20.4488932814321	32.2530893263704	0.24	0.14	0.35	33.5734824073589	43.2636881997576	52.9538939921563	81.713524408316	105.298235041885	128.882945675454	81.5147425655276	105.04242568604	128.553220674447	86.5123065627937	0.266645350129249	-1.96384909082171	-47.0916436663648	-0.389235949713544	-0.360522297127757	-0.406690235669242	0.458481774122763	0.527057461739158	0.416802260279724	0.448237496731573	0.510980323270681	0.409460093915819	0.00203559321477564	0.00508250825857124	0.00556655228623722
225	24.3279064864899	0.25	42.8868531885974	31.4106437460029	54.363062631192	0.413880769609958	28.9921612679011	23.6054783167199	34.3788442190823	0.23	0.14	0.35	39.940412996531	49.0546676989726	58.1689224014142	100.346101702518	123.244711423787	146.143321145056	99.9386236174421	122.734205702808	145.584907736367	42.8868531885974	0.302460763182986	-0.447738490935111	-45.3108059971184	-0.389235949713544	-0.360522297127757	-0.406690235669242	0.458481774122763	0.527057461739158	0.416802260279724	0.448237496731573	0.510980323270681	0.409460093915819	0.00203559321477564	0.00508250825857124	0.00556655228623722
225	24.3279064864899	0.25	45.1376779894542	32.9804934972557	57.2948624816527	0.409294593732178	28.412728093198	23.0834808960753	33.7419752903207	0.24	0.15	0.39	37.5702501244188	46.2440351169066	54.9178201093944	90.6236724355977	111.545818211389	132.46796398718	89.6741974896439	110.367261225204	131.078270805945	45.1376779894542	0.340908073233481	-0.998363122705083	-41.9386701731307	-0.389235949713544	-0.360522297127757	-0.406690235669242	0.458481774122763	0.527057461739158	0.416802260279724	0.448237496731573	0.510980323270681	0.409460093915819	0.00203559321477564	0.00508250825857124	0.00556655228623722
225	24.3279064864899	0.25	48.2617840362823	35.3649236010126	61.158644471552	0.435090933012478	29.5766877550342	24.3148887537903	34.8384867562781	0.24	0.16	0.38	40.0450403977773	48.7108811385435	57.3767218793098	97.7794118372866	118.939106078842	140.098800320398	97.6479033574954	118.859007218743	139.928005010755	48.2617840362823	0.328813689581928	1.94007289869097	-40.1579420456146	-0.389235949713544	-0.360522297127757	-0.406690235669242	0.458481774122763	0.527057461739158	0.416802260279724	0.448237496731573	0.510980323270681	0.409460093915819	0.00203559321477564	0.00508250825857124	0.00556655228623722
225	24.3279064864899	0.25	52.2479164182639	38.2483295644566	66.2475032720712	0.391444376586662	29.4584521299249	23.7237548739311	35.1931493859188	0.25	0.15	0.35	38.5203137198085	47.8317544492753	57.1431951787421	92.6885732721298	115.094002329642	137.499431387154	92.9463886512914	115.416425559822	137.857278999535	52.2479164182639	0.323424159308325	-3.03146111298664	-45.1231897696526	-0.389235949713544	-0.360522297127757	-0.406690235669242	0.458481774122763	0.527057461739158	0.416802260279724	0.448237496731573	0.510980323270681	0.409460093915819	0.00203559321477564	0.00508250825857124	0.00556655228623722
225	24.3279064864899	0.25	52.5529636427235	38.3864779012214	66.7194493842257	0.318171685533522	22.8343406565379	17.6154200612946	28.0532612517812	0.26	0.16	0.44	27.7421099241178	35.9612649788762	44.1804200336346	64.7382616438395	83.9182667653553	103.098271886871	63.8089949705859	82.6839989087809	101.597676513152	52.5529636427235	0.330103096226409	-1.33000899629875	-41.5194359728271	-0.389235949713544	-0.360522297127757	-0.406690235669242	0.458481774122763	0.527057461739158	0.416802260279724	0.448237496731573	0.510980323270681	0.409460093915819	0.00203559321477564	0.00508250825857124	0.00556655228623722
225	24.3279064864899	0.25	53.1532857229327	38.6976773910844	67.608894054781	0.348371221972304	25.5642443854976	20.1054414785855	31.0230472924097	0.24	0.16	0.38	32.9059959129521	41.8402611135339	50.7745263141157	79.8290297920318	101.50330838715	123.177586982269	79.831544748238	101.479555094503	13.1396160604434	53.1532857229327	0.320312150676317	1.128308731075	-40.8627830115457	-0.389235949713544	-0.360522297127757	-0.406690235669242	0.458481774122763	0.527057461739158	0.416802260279724	0.448237496731573	0.510980323270681	0.409460093915819	0.00203559321477564	0.00508250825857124	0.00556655228623722
225	24.3279064864899	0.25	58.316142765508	42.3801256042931	74.252159926723	0.322194698611853	25.7024536940339	19.8820469875856	31.5228604004822	0.24	0.14	0.35	32.429446917319	41.9230654789204	51.4166840405217	78.3966929233308	101.347078139664	124.297463355997	78.1600007694844	101.0550975645	123.954828708413	58.316142765508	0.299883898064676	-0.0968141255883833	-43.405871791917	-0.389235949713544	-0.360522297127757	-0.406690235669242	0.458481774122763	0.527057461739158	0.416802260279724	0.448237496731573	0.510980323270681	0.409460093915819	0.00203559321477564	0.00508250825857124	0.00556655228623722
225	24.3279064864899	0.25	58.7390644504098	42.8447156596502	74.6334132411694	0.362205969616294	27.790589162967	22.0329341586279	33.548244167306	0.26	0.16	0.41	34.9549906815865	44.0894425696321	53.2238944576777	82.1656632614948	103.637226642768	125.10879002404	81.5112002068567	102.86498233063	124.169844756451	58.7390644504098	0.323523280784468	-0.469622711088711	-41.0822100432469	-0.389235949713544	-0.360522297127757	-0.406690235669242	0.458481774122763	0.527057461739158	0.416802260279724	0.448237496731573	0.510980323270681	0.409460093915819	0.00203559321477564	0.00508250825857124	0.00556655228623722
225	24.3279064864899	0.25	59.8168966224983	43.4294493551899	76.2043438898066	0.421352687336062	29.7659091492652	24.3197704237632	35.2120478747672	0.26	0.16	0.39	38.598042807128	47.2416398476282	55.8852368881285	90.7641944745469	111.089813746587	131.415433018627	90.4168325133888	110.683617470601	130.927047121615	59.8168966224983	0.32008285472204	-1.46560316407817	-42.4862637666229	-0.389235949713544	-0.360522297127757	-0.406690235669242	0.458481774122763	0.527057461739158	0.416802260279724	0.448237496731573	0.510980323270681	0.409460093915819	0.00203559321477564	0.00508250825857124	0.00556655228623722
225	24.3279064864899	0.25	60.2944007723983	43.8222532698511	76.7665482749455	0.356645599160963	27.2196477939569	21.5117699999854	32.9275255879283	0.25	0.17	0.41	34.5743782646405	43.7482549813052	52.9221316979698	82.3361304619166	104.182987819792	126.029845177668	81.9948084484314	103.770768525131	125.472352830264	60.2944007723983	0.317013791695898	0.787511415114482	-40.2842796004891	-0.389235949713544	-0.360522297127757	-0.406690235669242	0.458481774122763	0.527057461739158	0.416802260279724	0.448237496731573	0.510980323270681	0.409460093915819	0.00203559321477564	0.00508250825857124	0.00556655228623722
225	24.3279064864899	0.25	60.8772612729978	44.5798144254412	77.1747081205543	0.411265219139541	30.7123943144886	24.9752207051773	36.4495679238	0.27	0.17	0.4	38.6276252942126	47.5009559864368	56.3742866786611	88.5633042368261	108.907590992843	129.251877748859	88.3848490866821	108.681343734484	129.039909002041	60.8772612729978	0.324692418230688	1.05429923320385	-38.9407253012563	-0.389235949713544	-0.360522297127757	-0.406690235669242	0.458481774122763	0.527057461739158	0.416802260279724	0.448237496731573	0.510980323270681	0.409460093915819	0.00203559321477564	0.00508250825857124	0.00556655228623722
225	24.3279064864899	0.25	61.3848204534675	44.8602393242722	77.9094015826627	0.358316468959564	25.82665787404	20.4305486376602	31.2227671104198	0.26	0.16	0.4	32.1759296678668	40.6742247625878	49.1725198573087	75.0856899286567	94.9172956348841	114.748901341112	74.6098374077668	94.3637108482669	114.056174814915	61.3848204534675	0.316253556127354	-1.36145001728413	-41.8490748234436	-0.389235949713544	-0.360522297127757	-0.406690235669242	0.458481774122763	0.527057461739158	0.416802260279724	0.448237496731573	0.510980323270681	0.409460093915819	0.00203559321477564	0.00508250825857124	0.00556655228623722
225	24.3279064864899	0.25	63.0751084833495	46.0901625332444	80.0600544334546	0.376654541941716	26.4634059638731	21.1481522940307	31.7786596337155	0.24	0.14	0.4	34.4672155908462	43.13000521007	51.7927948292939	83.2549840393288	104.179807792022	125.104631544716	81.8299943703527	102.399425506843	122.972068725973	63.0751084833495	0.310081487080998	-1.12025334747557	-44.1372344260166	-0.389235949713544	-0.360522297127757	-0.406690235669242	0.458481774122763	0.527057461739158	0.416802260279724	0.448237496731573	0.510980323270681	0.409460093915819	0.00203559321477564	0.00508250825857124	0.00556655228623722
225	24.3279064864899	0.25	64.7121371428787	47.1301206750898	82.2941536106676	0.362690783777139	28.8985879240921	22.9176551179421	34.8795207302421	0.22	0.15	0.33	38.9197249462977	49.0767963630591	59.2338677798205	98.1701787343637	123.790131541764	149.410084349165	98.9337096801912	125.012502997289	150.586316220083	64.7121371428787	0.291731197051078	1.25738516930329	-42.9975455846079	-0.389235949713544	-0.360522297127757	-0.406690235669242	0.458481774122763	0.527057461739158	0.416802260279724	0.448237496731573	0.510980323270681	0.409460093915819	0.00203559321477564	0.00508250825857124	0.00556655228623722
225	24.3279064864899	0.25	65.0262893554807	47.617870960344	82.4347077506174	0.308355264553477	25.2188616572326	19.3219204912996	31.1158028231655	0.25	0.16	0.38	31.0427842557431	40.5168669415349	49.9909496273266	73.8970698429985	96.4500388087501	119.003007774502	73.9576815042603	96.5678169678289	119.078462341164	65.0262893554807	0.30911136729348	-1.80132704410893	-43.1282674196091	-0.389235949713544	-0.360522297127757	-0.406690235669242	0.458481774122763	0.527057461739158	0.416802260279724	0.448237496731573	0.510980323270681	0.409460093915819	0.00203559321477564	0.00508250825857124	0.00556655228623722
225	24.3279064864899	0.25	65.3495756517075	47.8971426300959	82.802008673319	0.33054460921735	27.761904129015	21.5933909942379	33.9304172637922	0.22	0.16	0.36	36.8055797217887	47.3197088832309	57.8338380446732	93.2064101442054	119.832379422184	146.458348700163	93.5343702231233	120.247639342271	146.970083866617	65.3495756517075	0.293898853895114	-2.65408072593754	-45.5762044702786	-0.389235949713544	-0.360522297127757	-0.406690235669242	0.458481774122763	0.527057461739158	0.416802260279724	0.448237496731573	0.510980323270681	0.409460093915819	0.00203559321477564	0.00508250825857124	0.00556655228623722
225	24.3279064864899	0.25	68.2484942452044	49.9738688305972	86.5231196598115	0.324705885655716	26.5218706199352	20.5502664096224	32.4934748302481	0.26	0.18	0.4	32.728808960673	42.2393179483603	51.7498269360475	77.2293155261037	99.6710151402421	122.11271475438	77.4483696959923	99.9511416706576	122.53103432203	68.2484942452044	0.322541890650025	-2.18072704540729	-42.643629827181	-0.389235949713544	-0.360522297127757	-0.406690235669242	0.458481774122763	0.527057461739158	0.416802260279724	0.448237496731573	0.510980323270681	0.409460093915819	0.00203559321477564	0.00508250825857124	0.00556655228623722
225	24.3279064864899	0.25	68.7017822401772	50.1482435920454	87.255320888309	0.297332909022205	27.6322731860649	21.0001071149926	34.2644392571372	0.26	0.18	0.39	33.4115717635024	43.963474733221	54.5153777029395	78.7611648147273	103.635186749094	128.50920868346	79.4509433668529	104.505945929264	129.645574609193	68.7017822401772	0.310491808546249	-0.338156160115426	-41.1500919999988	-0.389235949713544	-0.360522297127757	-0.406690235669242	0.458481774122763	0.527057461739158	0.416802260279724	0.448237496731573	0.510980323270681	0.409460093915819	0.00203559321477564	0.00508250825857124	0.00556655228623722
225	24.3279064864899	0.25	68.9879038614612	50.2434478999088	87.7323598230137	0.311104247128833	23.031182771915	17.680299377641	28.382066166189	0.24	0.15	0.34	29.3283328241918	38.204454531111	47.0805762380301	72.1515800261396	93.9880140811387	115.824448136138	72.6531976414133	94.6046637194458	116.616457586236	68.9879038614612	0.284218251639055	-0.262497563260889	-44.9572029378483	-0.389235949713544	-0.360522297127757	-0.406690235669242	0.458481774122763	0.527057461739158	0.416802260279724	0.448237496731573	0.510980323270681	0.409460093915819	0.00203559321477564	0.00508250825857124	0.00556655228623722
225	24.3279064864899	0.25	69.0196451184974	50.5455581844818	87.4937320525131	0.40665557170258	32.768085702187	26.5882546379659	38.947916766408	0.26	0.17	0.35	42.2352452414334	52.0518610404753	61.8684768395173	99.4035803621485	122.507666816159	145.611753270169	100.626680599741	123.938766223065	147.360281788889	69.0196451184974	0.30612722422997	-2.04116761714983	-43.8633145463838	-0.389235949713544	-0.360522297127757	-0.406690235669242	0.458481774122763	0.527057461739158	0.416802260279724	0.448237496731573	0.510980323270681	0.409460093915819	0.00203559321477564	0.00508250825857124	0.00556655228623722
225	24.3279064864899	0.25	69.4636621875469	50.720421942261	88.2069024328328	0.325942953462512	24.2765705692294	18.8258950891193	29.7272460493395	0.22	0.15	0.37	32.5970887894992	42.0349482775501	51.4728077656011	83.9809516326541	108.29601934622	132.611087059786	83.432263450671	107.573921910838	131.794843895185	69.4636621875469	0.285237641417552	1.64198367264935	-42.8851799437231	-0.389235949713544	-0.360522297127757	-0.406690235669242	0.458481774122763	0.527057461739158	0.416802260279724	0.448237496731573	0.510980323270681	0.409460093915819	0.00203559321477564	0.00508250825857124	0.00556655228623722
225	24.3279064864899	0.25	69.5475942412091	50.7779563091219	88.3172321732964	0.342675540764583	29.1168551982145	22.8206587328384	35.4130516635905	0.26	0.16	0.38	35.8181664669088	45.7003620575508	55.5825576481928	83.3061400673867	106.290219132626	129.274298197865	83.4748217173446	106.507831714007	129.53113196838	69.5475942412091	0.318380800276247	-3.18449271236615	-43.7528889761904	-0.389235949713544	-0.360522297127757	-0.406690235669242	0.458481774122763	0.527057461739158	0.416802260279724	0.448237496731573	0.510980323270681	0.409460093915819	0.00203559321477564	0.00508250825857124	0.00556655228623722
225	24.3279064864899	0.25	69.9773567023451	50.8532971451921	89.1014162594981	0.286289250941461	25.2771173124177	19.0459185688547	31.5083160559807	0.28	0.16	0.39	29.2084428976405	38.7644856806247	48.3205284636089	66.4244780581144	88.1563846984376	109.888291338761	66.3957805349039	88.0260463190625	109.768002272764	69.9773567023451	0.314433594923478	-2.35365387517215	-42.806164620951	-0.389235949713544	-0.360522297127757	-0.406690235669242	0.458481774122763	0.527057461739158	0.416802260279724	0.448237496731573	0.510980323270681	0.409460093915819	0.00203559321477564	0.00508250825857124	0.00556655228623722
225	24.3279064864899	0.25	70.0935443299435	51.112876975024	89.074211684863	0.295724928325607	24.8211170055082	18.8406654876747	30.8015685233418	0.3	0.16	0.44	27.7353925468699	36.5392307426677	45.3430689384654	60.7127826146102	79.9843870691861	99.255991523762	59.8580491415038	78.8373197763691	97.8142893294988	70.0935443299435	0.332152986917667	-1.43505572259655	-40.6556325702384	-0.389235949713544	-0.360522297127757	-0.406690235669242	0.458481774122763	0.527057461739158	0.416802260279724	0.448237496731573	0.510980323270681	0.409460093915819	0.00203559321477564	0.00508250825857124	0.00556655228623722
225	24.3279064864899	0.25	70.7106795901536	51.7305335823093	89.6908255979978	0.312996751353877	28.0224737653868	21.540587398934	34.5043601318397	0.25	0.16	0.37	34.4583314284926	44.8273610450255	55.1963906615584	81.672117253264	106.248484347574	130.824851441884	81.6265196442744	106.226976181842	130.75141679583	70.7106795901536	0.305865701088169	1.04953001590966	-40.7313741370097	-0.389235949713544	-0.360522297127757	-0.406690235669242	0.458481774122763	0.527057461739158	0.416802260279724	0.448237496731573	0.510980323270681	0.409460093915819	0.00203559321477564	0.00508250825857124	0.00556655228623722
225	24.3279064864899	0.25	71.6739111562099	52.2650870453799	91.0827352670398	0.337423081809243	27.3062213802015	21.3320479524251	33.2803948079779	0.26	0.15	0.41	33.5195625087719	42.9069256019545	52.2942886951371	78.0466311532184	99.9040782676677	121.761525382117	77.1489085413776	98.7447717753757	120.308151478658	71.6739111562099	0.310623630706458	0.773854223786287	-40.3310945869427	-0.389235949713544	-0.360522297127757	-0.406690235669242	0.458481774122763	0.527057461739158	0.416802260279724	0.448237496731573	0.510980323270681	0.409460093915819	0.00203559321477564	0.00508250825857124	0.00556655228623722
225	24.3279064864899	0.25	71.8267032338691	52.4661693281871	91.1872371395511	0.316820481759971	27.2831187070073	21.0279321327015	33.5383052813132	0.25	0.17	0.36	33.7132349939831	43.7419231968914	53.7706113997998	80.0853022135234	103.908306018363	127.731309823203	80.7389495833878	104.735089284292	128.843268555576	71.8267032338691	0.306116508218393	1.5515716115844	-39.8201234513861	-0.389235949713544	-0.360522297127757	-0.406690235669242	0.458481774122763	0.527057461739158	0.416802260279724	0.448237496731573	0.510980323270681	0.409460093915819	0.00203559321477564	0.00508250825857124	0.00556655228623722
225	24.3279064864899	0.25	71.93754541087	52.259917505883	91.615173315857	0.290045521406558	26.6288982188955	20.1242947130477	33.1335017247433	0.24	0.16	0.36	33.1185281000959	43.8231464263587	54.5277647526216	80.8036094590392	106.92106842428	133.03852738952	81.2309367361409	107.52240840833	133.749567169288	71.93754541087	0.297258684468938	1.13434025919446	-40.9469172337087	-0.389235949713544	-0.360522297127757	-0.406690235669242	0.458481774122763	0.527057461739158	0.416802260279724	0.448237496731573	0.510980323270681	0.409460093915819	0.00203559321477564	0.00508250825857124	0.00556655228623722
225	24.3279064864899	0.25	72.2493119117826	52.569867752826	91.9287560707391	0.320092195779685	25.9213328631236	20.022986647241	31.8196790790063	0.24	0.15	0.39	32.9431196214294	42.6474623541956	52.3518050869618	80.3536337574266	104.024106097818	127.694578438209	79.5794060741929	103.00145443879	126.451994165523	72.2493119117826	0.296879412880069	-5.42407163502216	-48.495390590642	-0.389235949713544	-0.360522297127757	-0.406690235669242	0.458481774122763	0.527057461739158	0.416802260279724	0.448237496731573	0.510980323270681	0.409460093915819	0.00203559321477564	0.00508250825857124	0.00556655228623722
225	24.3279064864899	0.25	72.4724543799087	52.7603931447846	92.1845156150328	0.342066405360552	26.9987095029577	21.1526357926712	32.8447832132442	0.28	0.17	0.39	31.9154851544154	40.7361484769934	49.5568117995715	71.4711617225453	91.2240513238767	110.976940925208	71.5770897873279	91.3862196233591	111.195663031071	72.4724543799087	0.311122377090043	0.506609232059822	-40.288857920225	-0.389235949713544	-0.360522297127757	-0.406690235669242	0.458481774122763	0.527057461739158	0.416802260279724	0.448237496731573	0.510980323270681	0.409460093915819	0.00203559321477564	0.00508250825857124	0.00556655228623722
225	24.3279064864899	0.25	72.9038863520131	53.3635807089254	92.4441919951009	0.356914722618622	27.964521599831	22.1038834508504	33.8251597488115	0.22	0.14	0.35	38.0277633479701	48.11046945222	58.19317555647	97.2822255519022	123.075698610831	148.86917166976	97.0995015169076	122.799499111304	148.510634321165	72.9038863520131	0.284478254181449	-0.823797474432552	-44.9604266091338	-0.389235949713544	-0.360522297127757	-0.406690235669242	0.458481774122763	0.527057461739158	0.416802260279724	0.448237496731573	0.510980323270681	0.409460093915819	0.00203559321477564	0.00508250825857124	0.00556655228623722
225	24.3279064864899	0.25	73.3186119025238	53.6118234876467	93.0254003174008	0.369201048590535	32.0735212052411	25.5279715511163	38.6190708593659	0.26	0.17	0.36	40.5581089427555	50.9574904772668	61.3568720117781	95.4730112379776	119.952956087323	144.432900936669	96.487186050133	121.28127844243	145.964786265775	73.3186119025238	0.294215670256773	-1.79535747460284	-44.0019129654	-0.389235949713544	-0.360522297127757	-0.406690235669242	0.458481774122763	0.527057461739158	0.416802260279724	0.448237496731573	0.510980323270681	0.409460093915819	0.00203559321477564	0.00508250825857124	0.00556655228623722
225	24.3279064864899	0.25	74.6014683430538	54.6480058146984	94.5549308714092	0.257600136335268	23.5951057568548	17.3411718491794	29.8490396645301	0.27	0.18	0.42	26.6585101101238	36.272656244873	45.8868023796223	60.7660831664953	82.6808113784501	104.595539590405	60.8363264657706	82.7746075130535	104.709459709441	74.6014683430538	0.315514106829786	1.5854413687023	-37.8082230562336	-0.389235949713544	-0.360522297127757	-0.406690235669242	0.458481774122763	0.527057461739158	0.416802260279724	0.448237496731573	0.510980323270681	0.409460093915819	0.00203559321477564	0.00508250825857124	0.00556655228623722
225	24.3279064864899	0.25	74.6846480039683	54.4064445118673	94.9628514960693	0.317381163709217	27.9860337216307	21.5779913524067	34.3940760908547	0.24	0.15	0.38	35.2059566298112	45.6611124433634	56.1162682569155	85.1343079323478	110.416747034086	135.699186135823	84.9020083632979	110.191408737928	135.245217572418	74.6846480039683	0.29980386222054	-2.05591097791183	-44.3526353317699	-0.389235949713544	-0.360522297127757	-0.406690235669242	0.458481774122763	0.527057461739158	0.416802260279724	0.448237496731573	0.510980323270681	0.409460093915819	0.00203559321477564	0.00508250825857124	0.00556655228623722
225	24.3279064864899	0.25	74.8845028246672	54.3602570582322	95.4087485911022	0.280431852251835	23.9534703223015	17.962789264184	29.9441513804191	0.23	0.15	0.35	30.3170444996137	40.4279321546881	50.5388198097626	75.964306955857	101.29878748004	126.633268004224	75.8531032948661	101.134465580348	126.488919834684	74.8845028246672	0.276779548100743	-0.124472770258337	-44.2459343761999	-0.389235949713544	-0.360522297127757	-0.406690235669242	0.458481774122763	0.527057461739158	0.416802260279724	0.448237496731573	0.510980323270681	0.409460093915819	0.00203559321477564	0.00508250825857124	0.00556655228623722
225	24.3279064864899	0.25	74.9276606670391	54.8397614390654	95.0155598950128	0.347320104463069	29.7028834441717	23.3456343474609	36.0601325408825	0.25	0.18	0.39	37.3677282920181	47.5433334349302	57.7189385778423	88.620015542186	112.752129725553	136.88424390892	89.1020330983374	113.347084358357	137.698128352315	74.9276606670391	0.312270702831581	-1.02853443745283	-41.8127880425627	-0.389235949713544	-0.360522297127757	-0.406690235669242	0.458481774122763	0.527057461739158	0.416802260279724	0.448237496731573	0.510980323270681	0.409460093915819	0.00203559321477564	0.00508250825857124	0.00556655228623722
225	24.3279064864899	0.25	75.1852371954743	54.8122250315495	95.5582493593992	0.291285640179394	25.5306008453766	19.313003752361	31.7481979383922	0.26	0.17	0.42	30.4087800007654	40.1985332964844	49.9882865922033	70.9454583799095	93.7855241429401	116.625589905971	70.585248225984	93.3655852147586	116.025066308397	75.1852371954743	0.317310701334389	1.54055091313833	-38.5470827639714	-0.389235949713544	-0.360522297127757	-0.406690235669242	0.458481774122763	0.527057461739158	0.416802260279724	0.448237496731573	0.510980323270681	0.409460093915819	0.00203559321477564	0.00508250825857124	0.00556655228623722
225	24.3279064864899	0.25	75.2141938195689	55.11906491107	95.3093227280678	0.360740383225278	28.9198140917887	22.9091534003322	34.9304747832452	0.25	0.16	0.37	37.2173272879379	46.9820148895074	56.746702491077	89.6017626167239	113.110522763127	136.61928290953	89.6137638420879	113.052179427041	136.633159469031	75.2141938195689	0.300107488208753	-0.518460932402994	-43.1153961157845	-0.389235949713544	-0.360522297127757	-0.406690235669242	0.458481774122763	0.527057461739158	0.416802260279724	0.448237496731573	0.510980323270681	0.409460093915819	0.00203559321477564	0.00508250825857124	0.00556655228623722
225	24.3279064864899	0.25	75.2504928048579	55.1141477603835	95.3868378493322	0.31598996020159	27.7504548134874	21.3758955520293	34.1250140749455	0.26	0.16	0.37	34.0465811686473	44.199697269974	54.3528133713006	80.345565563265	104.305617568187	128.265669573109	80.6701966874393	104.715652659778	128.799807824684	75.2504928048579	0.30818285722237	0.793677983788533	-40.2907050916606	-0.389235949713544	-0.360522297127757	-0.406690235669242	0.458481774122763	0.527057461739158	0.416802260279724	0.448237496731573	0.510980323270681	0.409460093915819	0.00203559321477564	0.00508250825857124	0.00556655228623722
225	24.3279064864899	0.25	75.6237896365915	55.3606446880275	95.8869345851556	0.302496899326749	28.4694231846414	21.7198433718019	35.2190029974809	0.26	0.17	0.43	34.1680301172698	44.7859633305187	55.4038965437675	79.6462452734342	104.39682381416	129.147402354885	79.1795750702251	103.802554795901	128.4523225593	75.6237896365915	0.318756849017278	-1.58021659815719	-41.5491730024799	-0.389235949713544	-0.360522297127757	-0.406690235669242	0.458481774122763	0.527057461739158	0.416802260279724	0.448237496731573	0.510980323270681	0.409460093915819	0.00203559321477564	0.00508250825857124	0.00556655228623722
225	24.3279064864899	0.25	76.2722218580633	55.6955874581298	96.8488562579968	0.2693301431875	24.534943593439	18.2255351877705	30.8443519991074	0.25	0.16	0.37	29.3457598906132	39.5048242043352	49.6638885180571	70.0127459531094	94.2501141987831	118.487482444457	70.3024513365643	94.660425896121	118.956113527928	76.2722218580633	0.297536367152791	0.0648082133343089	-41.7667364100014	-0.389235949713544	-0.360522297127757	-0.406690235669242	0.458481774122763	0.527057461739158	0.416802260279724	0.448237496731573	0.510980323270681	0.409460093915819	0.00203559321477564	0.00508250825857124	0.00556655228623722
225	24.3279064864899	0.25	76.3910653788678	55.8634071549943	96.9187236027413	0.29701409136874	26.0092926819469	19.7619002657717	32.2566850981222	0.25	0.17	0.37	31.8232045134245	41.8835754221832	51.9439463309419	75.932276383197	99.9369885434413	123.941700703686	76.6018572819789	100.846189545375	125.065411833103	76.3910653788678	0.295224291548399	0.981455087054742	-40.9966516709908	-0.389235949713544	-0.360522297127757	-0.406690235669242	0.458481774122763	0.527057461739158	0.416802260279724	0.448237496731573	0.510980323270681	0.409460093915819	0.00203559321477564	0.00508250825857124	0.00556655228623722
225	24.3279064864899	0.25	76.6782997624909	56.0582747487012	97.2983247762806	0.309864275494038	26.9774016616479	20.691507277905	33.2632960453909	0.26	0.17	0.39	32.5260148299173	42.4071264956315	52.2882381613458	75.7629341213254	98.7790341904426	121.79513425956	75.9115773159804	98.9182187286716	122.01947513164	76.6782997624909	0.305859519659961	0.829257454499692	-39.8030128540668	-0.389235949713544	-0.360522297127757	-0.406690235669242	0.458481774122763	0.527057461739158	0.416802260279724	0.448237496731573	0.510980323270681	0.409460093915819	0.00203559321477564	0.00508250825857124	0.00556655228623722
225	24.3279064864899	0.25	77.3329314410905	56.6533090235329	98.0125538586481	0.291552845152317	23.8587496945356	18.0520651805748	29.6654342084963	0.23	0.15	0.38	30.1655867958949	39.8687450744694	49.571903353044	74.7872724417723	98.8435835831869	122.899894724602	74.0583793882551	97.8545332030527	121.631155225648	77.3329314410905	0.291447876363676	2.93468032721321	-40.3322028875034	-0.389235949713544	-0.360522297127757	-0.406690235669242	0.458481774122763	0.527057461739158	0.416802260279724	0.448237496731573	0.510980323270681	0.409460093915819	0.00203559321477564	0.00508250825857124	0.00556655228623722
225	24.3279064864899	0.25	77.4744535753628	56.4274243317266	98.5214828189989	0.306732541481468	27.5871362014432	21.1117964271017	34.0624759757848	0.24	0.15	0.36	34.4918708620916	45.0711024332164	55.6503340043413	83.523513528385	109.141566975927	134.759620423468	83.3807383194966	108.896168008766	134.47685119708	77.4744535753628	0.297879843097753	0.360182848217132	-41.9610607648079	-0.389235949713544	-0.360522297127757	-0.406690235669242	0.458481774122763	0.527057461739158	0.416802260279724	0.448237496731573	0.510980323270681	0.409460093915819	0.00203559321477564	0.00508250825857124	0.00556655228623722
225	24.3279064864899	0.25	77.8017537108105	56.6096476152273	98.9938598063937	0.339597978913643	29.0834082128195	22.7512404999945	35.4155759256445	0.25	0.17	0.37	36.4308991781854	46.5704150224026	56.7099308666198	86.4330337828764	110.489237040961	134.545440299046	87.2953992472205	111.468430904822	135.702254857566	77.8017537108105	0.303150559541475	1.10730157885663	-40.2565913088086	-0.389235949713544	-0.360522297127757	-0.406690235669242	0.458481774122763	0.527057461739158	0.416802260279724	0.448237496731573	0.510980323270681	0.409460093915819	0.00203559321477564	0.00508250825857124	0.00556655228623722
225	24.3279064864899	0.25	78.0612669235333	57.0003345791387	99.1221992679278	0.385873673212217	31.994380840961	25.6925686690402	38.2961930128818	0.26	0.16	0.4	40.5445993457431	50.489282298777	60.4339652518108	94.8030578227507	118.056126498699	141.309195174648	94.5741969927555	117.72722776436	140.916227818936	78.0612669235333	0.311518403011217	-0.811876782205189	-42.2602144366644	-0.389235949713544	-0.360522297127757	-0.406690235669242	0.458481774122763	0.527057461739158	0.416802260279724	0.448237496731573	0.510980323270681	0.409460093915819	0.00203559321477564	0.00508250825857124	0.00556655228623722
225	24.3279064864899	0.25	78.3003043796621	57.0840619296526	99.5165468296716	0.322820650266504	28.9834364595305	22.4294349443402	35.5374379747208	0.24	0.15	0.38	36.7319281599578	47.4651951108924	58.1984620618271	89.1665783586989	115.221532088807	141.276485818915	88.48255963164	114.341005485721	140.195303938977	78.3003043796621	0.298825883594493	-0.284410737097904	-43.3203542890198	-0.389235949713544	-0.360522297127757	-0.406690235669242	0.458481774122763	0.527057461739158	0.416802260279724	0.448237496731573	0.510980323270681	0.409460093915819	0.00203559321477564	0.00508250825857124	0.00556655228623722
225	24.3279064864899	0.25	78.3688602928645	57.0587087947402	99.6790117909889	0.345108410150173	28.9755542031614	22.7436015100508	35.2075068962721	0.27	0.17	0.4	35.1932274285557	44.836490319691	54.4797532108263	80.7269933661746	102.846920304427	124.96684724268	80.6311757927615	102.725775469141	124.796154187037	78.3688602928645	0.308252499211773	4.63009816574101	-36.7775897793787	-0.389235949713544	-0.360522297127757	-0.406690235669242	0.458481774122763	0.527057461739158	0.416802260279724	0.448237496731573	0.510980323270681	0.409460093915819	0.00203559321477564	0.00508250825857124	0.00556655228623722
225	24.3279064864899	0.25	78.3789065011813	57.262907911866	99.4949050904965	0.330583769178403	26.9222076417862	20.9407988241508	32.9036164594216	0.23	0.14	0.36	35.1813150566979	45.2303026747562	55.2792902928145	87.7213594199444	112.777581827482	137.833804235019	87.0590045216397	111.924625831248	136.753153365735	78.3789065011813	0.28966340645758	1.87337681465698	-41.4034817937497	-0.389235949713544	-0.360522297127757	-0.406690235669242	0.458481774122763	0.527057461739158	0.416802260279724	0.448237496731573	0.510980323270681	0.409460093915819	0.00203559321477564	0.00508250825857124	0.00556655228623722
225	24.3279064864899	0.25	79.4655119943192	57.9703417690011	100.960682219637	0.287555986081595	26.3007373238806	19.8372403491519	32.7642342986092	0.24	0.17	0.38	32.7027486692835	43.3581681413908	54.0135876134982	79.9331213608691	105.977444008736	132.021766656603	80.4639290751972	106.610818150315	132.841753864316	79.4655119943192	0.293833942565995	-0.762410927570562	-42.8703468503654	-0.389235949713544	-0.360522297127757	-0.406690235669242	0.458481774122763	0.527057461739158	0.416802260279724	0.448237496731573	0.510980323270681	0.409460093915819	0.00203559321477564	0.00508250825857124	0.00556655228623722
225	24.3279064864899	0.25	79.7066416544645	58.1214214808798	101.291861828049	0.275364117096621	23.8104163081845	17.7798416956986	29.8409909206704	0.23	0.16	0.36	29.7610127152529	39.8553662418028	49.9497197683526	73.9166038130833	98.9876703628038	124.058736912524	74.2114222149983	99.3875639557138	124.622241059221	79.7066416544645	0.284318293530236	0.429596621090454	-43.0641130126933	-0.389235949713544	-0.360522297127757	-0.406690235669242	0.458481774122763	0.527057461739158	0.416802260279724	0.448237496731573	0.510980323270681	0.409460093915819	0.00203559321477564	0.00508250825857124	0.00556655228623722
225	24.3279064864899	0.25	80.9635343148934	59.1200388577005	102.807029772086	0.302019955102451	25.8023070291994	19.6781307340142	31.9264833243846	0.24	0.16	0.34	32.0314164323499	42.0001499400059	51.9688834476619	77.2724157259356	101.320934513468	125.369453301001	78.1850728728593	102.403067274464	126.767345489996	80.9635343148934	0.285135950249002	4.63576777483375	-38.461670248759	-0.389235949713544	-0.360522297127757	-0.406690235669242	0.458481774122763	0.527057461739158	0.416802260279724	0.448237496731573	0.510980323270681	0.409460093915819	0.00203559321477564	0.00508250825857124	0.00556655228623722
225	24.3279064864899	0.25	81.2601409975584	59.3931745798585	103.127107415258	0.307117160984099	26.7099301685149	20.4461562457195	32.9737040913102	0.27	0.16	0.4	31.9051234525167	41.6794046368972	51.4536858212778	73.7838687214991	96.387895965859	118.991923210219	73.5627672838317	96.1207095434523	118.645611261623	81.2601409975584	0.305663208853074	-1.41079042495229	-42.4411417854105	-0.389235949713544	-0.360522297127757	-0.406690235669242	0.458481774122763	0.527057461739158	0.416802260279724	0.448237496731573	0.510980323270681	0.409460093915819	0.00203559321477564	0.00508250825857124	0.00556655228623722
225	24.3279064864899	0.25	83.0491454480406	60.3018558621107	105.796435033971	0.32498455810409	27.5561410504316	21.3556033586806	33.7566787421826	0.24	0.16	0.36	35.1653750281062	45.3755399971845	55.5857049662627	85.8495433113809	110.775710003152	135.701876694924	86.238374670313	111.229029903687	136.26641227788	83.0491454480406	0.281980503110381	-1.35385768088073	-44.3642291111103	-0.389235949713544	-0.360522297127757	-0.406690235669242	0.458481774122763	0.527057461739158	0.416802260279724	0.448237496731573	0.510980323270681	0.409460093915819	0.00203559321477564	0.00508250825857124	0.00556655228623722
225	24.3279064864899	0.25	87.966346717334	63.9412108248895	111.991482609778	0.296589238779912	29.387662909095	22.3216029136439	36.453722904546	0.24	0.16	0.37	36.7841554944211	48.428437968719	60.0727204430169	89.8729226393414	118.322826787934	146.772730936527	90.3185309046503	118.849418512195	147.40317100775	87.966346717334	0.284709943952713	0.268110312259537	-42.2356110843316	-0.389235949713544	-0.360522297127757	-0.406690235669242	0.458481774122763	0.527057461739158	0.416802260279724	0.448237496731573	0.510980323270681	0.409460093915819	0.00203559321477564	0.00508250825857124	0.00556655228623722
225	24.3279064864899	0.25	89.3111782159013	65.3967232529463	113.225633178856	0.299057389934162	27.8436786095615	21.1882499103092	34.4991073088137	0.23	0.15	0.38	35.313981941562	46.4064360089644	57.4988900763667	87.3102830498006	114.73526463201	142.160246214219	86.837618747082	114.155049590611	141.454438270077	89.3111782159013	0.282565298391138	-1.07743229450471	-44.0828243348108	-0.389235949713544	-0.360522297127757	-0.406690235669242	0.458481774122763	0.527057461739158	0.416802260279724	0.448237496731573	0.510980323270681	0.409460093915819	0.00203559321477564	0.00508250825857124	0.00556655228623722
225	24.3279064864899	0.25	89.5341345314591	65.5766325915825	113.491636471336	0.323316433391714	26.8833023682302	20.8110892810037	32.9555154554566	0.24	0.14	0.36	33.853991135009	43.7318329552588	53.6096747755086	81.6157580565385	105.429421411834	129.243084767129	81.1863609337338	104.831362459147	128.498435089162	89.5341345314591	0.275485971942878	-0.704678820145491	-44.5860497576468	-0.389235949713544	-0.360522297127757	-0.406690235669242	0.458481774122763	0.527057461739158	0.416802260279724	0.448237496731573	0.510980323270681	0.409460093915819	0.00203559321477564	0.00508250825857124	0.00556655228623722
225	24.3279064864899	0.25	90.3403626264437	66.1528847907595	114.527840462128	0.336523686780416	27.7978545337752	21.7038660139559	33.8918430535946	0.26	0.17	0.38	34.5314467256954	44.2271497761948	53.9228528266942	81.4014743907352	104.257294184063	127.113113977391	81.9717443462827	105.00952880388	127.99385394631	90.3403626264437	0.282869214274874	1.64921281779052	-41.1585450081853	-0.389235949713544	-0.360522297127757	-0.406690235669242	0.458481774122763	0.527057461739158	0.416802260279724	0.448237496731573	0.510980323270681	0.409460093915819	0.00203559321477564	0.00508250825857124	0.00556655228623722
225	24.3279064864899	0.25	91.5027204147573	66.5436341065679	116.461806722947	0.267478838364465	26.5054563617354	19.6571036275634	33.3538090959075	0.24	0.16	0.37	32.17500456809	43.38447798191	54.5939513957301	78.0626531571376	105.258958081521	132.455263005904	78.3884655603799	105.607653845132	132.810946665428	91.5027204147573	0.283445559293204	0.148204610657571	-42.5885653559387	-0.389235949713544	-0.360522297127757	-0.406690235669242	0.458481774122763	0.527057461739158	0.416802260279724	0.448237496731573	0.510980323270681	0.409460093915819	0.00203559321477564	0.00508250825857124	0.00556655228623722
225	24.3279064864899	0.25	91.5806349079668	67.031336004278	116.129933811656	0.263639659015712	25.3063666680978	18.7031570776515	31.9095762585441	0.25	0.18	0.37	30.1264742658082	40.7627226260395	51.3989709862707	71.9035763462026	97.2893645821346	122.675152818067	72.6423054806033	98.2841137058977	123.957781695107	91.5806349079668	0.285478313842461	-0.985189696035696	-43.3408041907513	-0.389235949713544	-0.360522297127757	-0.406690235669242	0.458481774122763	0.527057461739158	0.416802260279724	0.448237496731573	0.510980323270681	0.409460093915819	0.00203559321477564	0.00508250825857124	0.00556655228623722
225	24.3279064864899	0.25	92.6477261040053	67.8008117999448	117.494640408066	0.317508596844771	28.0794707165671	21.6519242181468	34.5070172149873	0.22	0.15	0.36	36.8220646230105	47.7529883666783	58.6839121103461	93.0205065622874	120.634386290104	148.248266017921	93.1015329763306	120.740057075554	148.4372062565	92.6477261040053	0.273038452603054	0.946742646328502	-43.1304849554621	-0.389235949713544	-0.360522297127757	-0.406690235669242	0.458481774122763	0.527057461739158	0.416802260279724	0.448237496731573	0.510980323270681	0.409460093915819	0.00203559321477564	0.00508250825857124	0.00556655228623722
225	24.3279064864899	0.25	95.3712246528783	69.2321913937016	121.510257912055	0.281697065845561	27.4386737759303	20.5978053675941	34.2795421842666	0.23	0.15	0.35	34.8041617098833	46.3631936587116	57.92222560754	87.314536723982	116.313123961986	145.31171119999	87.3194337687716	116.305723998625	145.301698959687	95.3712246528783	0.271594258635761	-0.69946803600635	-44.6539748741976	-0.389235949713544	-0.360522297127757	-0.406690235669242	0.458481774122763	0.527057461739158	0.416802260279724	0.448237496731573	0.510980323270681	0.409460093915819	0.00203559321477564	0.00508250825857124	0.00556655228623722
225	24.3279064864899	0.26	47.0986059246694	34.6637136271279	59.533498222211	0.520801973238455	33.1961046713249	28.2245320594783	38.1676772831715	0.27	0.17	0.4	44.0049869296035	51.7561867490676	59.5073865685316	101.680734619816	119.591152207007	137.501569794198	101.854561659147	119.856250038962	137.787947360454	47.0986059246694	0.347939562672775	1.76348900084265	-37.5461888628966	-0.389235949713544	-0.360522297127757	-0.406690235669242	0.458481774122763	0.527057461739158	0.416802260279724	0.448237496731573	0.510980323270681	0.409460093915819	0.00203559321477564	0.00508250825857124	0.00556655228623722
225	24.3279064864899	0.26	47.1609647490541	34.6653700859337	59.6565594121745	0.394468909489254	30.9339347634388	24.9500604852039	36.9178090416738	0.23	0.17	0.35	41.414247757004	51.346794896621	61.2793420362381	101.953577365616	126.405517653855	150.857457942093	103.356947513242	128.231119047627	153.025677808194	47.1609647490541	0.307666063339015	1.15669938240107	-40.6867601641013	-0.389235949713544	-0.360522297127757	-0.406690235669242	0.458481774122763	0.527057461739158	0.416802260279724	0.448237496731573	0.510980323270681	0.409460093915819	0.00203559321477564	0.00508250825857124	0.00556655228623722
225	24.3279064864899	0.26	50.851987284946	37.3287416270326	64.3752329428594	0.366340569359325	27.4163005568005	21.7866717878003	33.0459293258007	0.26	0.17	0.39	34.4397363473946	43.3388895740311	52.2380428006676	80.6649246053048	101.508566288177	122.352207971049	80.937915066372	101.813180738704	122.791357650388	50.851987284946	0.331936120474588	3.00587891283858	-36.945628773278	-0.389235949713544	-0.360522297127757	-0.406690235669242	0.458481774122763	0.527057461739158	0.416802260279724	0.448237496731573	0.510980323270681	0.409460093915819	0.00203559321477564	0.00508250825857124	0.00556655228623722
225	24.3279064864899	0.26	54.3661038180867	40.024830849504	68.7073767866694	0.340886484123078	27.3352983941544	21.4007934194654	33.2698033688434	0.27	0.19	0.47	32.8534033120255	41.9637517729074	51.0741002337893	74.7867427105663	95.5253334701479	116.263924229729	74.3745873649329	95.0254460077238	115.66911266437	54.3661038180867	0.368814649174373	0.640623603932058	-36.4588260696301	-0.389235949713544	-0.360522297127757	-0.406690235669242	0.458481774122763	0.527057461739158	0.416802260279724	0.448237496731573	0.510980323270681	0.409460093915819	0.00203559321477564	0.00508250825857124	0.00556655228623722
225	24.3279064864899	0.26	55.347756380097	40.6013592047052	70.0941535554888	0.393031871138714	26.7484509346517	21.5586206397443	31.9382812295591	0.25	0.16	0.39	34.6846185645816	43.0342846773532	51.3839507901249	82.6828470900536	102.587179183827	122.491511277601	82.2302156096857	102.087334315395	121.794875225261	55.347756380097	0.315908273915606	-2.10867429006391	-43.3572161226247	-0.389235949713544	-0.360522297127757	-0.406690235669242	0.458481774122763	0.527057461739158	0.416802260279724	0.448237496731573	0.510980323270681	0.409460093915819	0.00203559321477564	0.00508250825857124	0.00556655228623722
225	24.3279064864899	0.26	57.0880924333111	41.9969535271979	72.1792313394242	0.336637438847417	27.0260929912233	21.1028029372396	32.9493830452069	0.25	0.18	0.41	33.7767772787875	43.2574917367709	52.7382061947543	80.1014388888499	102.584900336657	125.068361784464	80.2725120388664	102.790313787988	125.323104778793	57.0880924333111	0.339123549480847	1.14521118484583	-38.5111938838082	-0.389235949713544	-0.360522297127757	-0.406690235669242	0.458481774122763	0.527057461739158	0.416802260279724	0.448237496731573	0.510980323270681	0.409460093915819	0.00203559321477564	0.00508250825857124	0.00556655228623722
225	24.3279064864899	0.26	57.6267004687177	42.5261805787756	72.7272203586598	0.365465770559948	26.2018568726066	20.8114480401967	31.5922657050166	0.24	0.16	0.38	34.482188602144	43.4134793822385	52.344770162333	84.7273739320293	106.672756296004	128.618138659979	84.5097245212001	106.431177437392	128.290979777307	57.6267004687177	0.305794410416793	0.0911649753020938	-41.8683502738736	-0.389235949713544	-0.360522297127757	-0.406690235669242	0.458481774122763	0.527057461739158	0.416802260279724	0.448237496731573	0.510980323270681	0.409460093915819	0.00203559321477564	0.00508250825857124	0.00556655228623722
225	24.3279064864899	0.26	58.1904104079823	42.6972343572522	73.6835864587124	0.369934483618442	27.8635395413504	22.1861042420132	33.5409748406875	0.25	0.16	0.37	35.8644176497002	45.0421402698344	54.2198628899685	85.9089605428843	107.893107006593	129.877253470302	86.0560385626594	108.05824017246	130.143436092596	58.1904104079823	0.325606783485417	1.17092065607536	-40.3232260180786	-0.389235949713544	-0.360522297127757	-0.406690235669242	0.458481774122763	0.527057461739158	0.416802260279724	0.448237496731573	0.510980323270681	0.409460093915819	0.00203559321477564	0.00508250825857124	0.00556655228623722
225	24.3279064864899	0.26	58.3845038004116	42.9291504539073	73.839857146916	0.306042010331471	24.867210478693	19.0208094929637	30.7136114644224	0.24	0.16	0.39	30.9779022405028	40.4995389648337	50.0211756891645	74.7716592911246	97.7541250345496	120.736590777975	74.7116329246132	97.6526708176432	120.68620062254	58.3845038004116	0.314131468902105	2.75983723512053	-39.0057870788312	-0.389235949713544	-0.360522297127757	-0.406690235669242	0.458481774122763	0.527057461739158	0.416802260279724	0.448237496731573	0.510980323270681	0.409460093915819	0.00203559321477564	0.00508250825857124	0.00556655228623722
225	24.3279064864899	0.26	59.2934719840491	43.5836180994879	75.0033258686102	0.35290499019617	30.0435287621959	23.6918060785457	36.3952514458461	0.26	0.17	0.39	37.3840186592552	47.4065943352828	57.4291700113104	87.4053635290493	110.838555087328	134.271746645607	87.6992301725271	111.160372008364	134.73691647698	59.2934719840491	0.325736218193363	0.34994635997772	-39.6103936835228	-0.389235949713544	-0.360522297127757	-0.406690235669242	0.458481774122763	0.527057461739158	0.416802260279724	0.448237496731573	0.510980323270681	0.409460093915819	0.00203559321477564	0.00508250825857124	0.00556655228623722
225	24.3279064864899	0.26	59.5619373284546	43.9028642004389	75.2210104564703	0.355041542302373	28.5988816450476	22.5807622803494	34.6170010097459	0.23	0.16	0.34	38.1599945640359	48.3302181991547	58.5004418342734	95.7475028061677	121.265680341775	146.783857877382	96.5724434404717	122.339606396427	147.948028816714	59.5619373284546	0.287925474381613	0.436037002329109	-43.005345246223	-0.389235949713544	-0.360522297127757	-0.406690235669242	0.458481774122763	0.527057461739158	0.416802260279724	0.448237496731573	0.510980323270681	0.409460093915819	0.00203559321477564	0.00508250825857124	0.00556655228623722
225	24.3279064864899	0.26	59.7512346550414	44.1476167839352	75.3548525261475	0.347568341401775	28.1523878366199	22.1302858530585	34.1744898201813	0.25	0.16	0.39	35.5729579541707	45.2530850921286	54.9332122300865	84.7249525264752	107.780339522135	130.835726517794	84.7206913345558	107.813873974472	130.810736673023	59.7512346550414	0.307971855559941	-1.89539035484365	-44.1628948804057	-0.389235949713544	-0.360522297127757	-0.406690235669242	0.458481774122763	0.527057461739158	0.416802260279724	0.448237496731573	0.510980323270681	0.409460093915819	0.00203559321477564	0.00508250825857124	0.00556655228623722
225	24.3279064864899	0.26	61.260306352831	45.2491064162004	77.2715062894616	0.377355469225117	29.02915314325	23.2072551412568	34.8510511452432	0.27	0.16	0.42	36.0138866085114	45.048525699343	54.0831647901745	82.8390907639174	103.620554753082	124.402018742246	82.3204509858699	102.924288632969	123.551985153309	61.260306352831	0.336056261648234	-0.701276488586734	-40.3426328591418	-0.389235949713544	-0.360522297127757	-0.406690235669242	0.458481774122763	0.527057461739158	0.416802260279724	0.448237496731573	0.510980323270681	0.409460093915819	0.00203559321477564	0.00508250825857124	0.00556655228623722
225	24.3279064864899	0.26	62.2191769932382	45.694597233605	78.7437567528715	0.306163089940809	22.3908371278162	17.1281436458237	27.6535306098087	0.27	0.18	0.43	26.5117804575908	34.6576354372808	42.8034904169708	60.8307150444658	79.5212056305551	98.2116962166444	60.8412733770437	79.5424672382728	98.2422936697395	62.2191769932382	0.340018250387167	0.402953068229275	-38.5310062377155	-0.389235949713544	-0.360522297127757	-0.406690235669242	0.458481774122763	0.527057461739158	0.416802260279724	0.448237496731573	0.510980323270681	0.409460093915819	0.00203559321477564	0.00508250825857124	0.00556655228623722
225	24.3279064864899	0.26	62.7528327327844	46.3332716497063	79.1723938158624	0.441863926569125	30.1792998027352	24.8836361516477	35.4749634538226	0.22	0.15	0.36	42.4781442128581	51.5182203055472	60.5582963982363	107.748719299324	130.6794908621	153.610262424875	23.341064453125	130.695624337968	153.69225754387	62.7528327327844	0.303876583939305	0.411346407939425	-42.8163098961974	-0.389235949713544	-0.360522297127757	-0.406690235669242	0.458481774122763	0.527057461739158	0.416802260279724	0.448237496731573	0.510980323270681	0.409460093915819	0.00203559321477564	0.00508250825857124	0.00556655228623722
225	24.3279064864899	0.26	63.0852341219953	46.5698042094023	79.6006640345882	0.281947829824768	26.1392250316738	19.6263643131622	32.6520857501854	0.28	0.18	0.42	30.012704483593	39.9721937180001	49.9316829524072	68.0676729313893	90.6554159367526	113.243158942116	68.0803787020661	90.690910848383	113.321601844905	63.0852341219953	0.336425786061474	2.57623416983342	-35.8966003157393	-0.389235949713544	-0.360522297127757	-0.406690235669242	0.458481774122763	0.527057461739158	0.416802260279724	0.448237496731573	0.510980323270681	0.409460093915819	0.00203559321477564	0.00508250825857124	0.00556655228623722
225	24.3279064864899	0.26	63.7314315676302	47.0034760223554	80.459387112905	0.295876921389195	24.3523708822999	18.4870003238441	30.2177414407557	0.24	0.15	0.41	30.6559113528938	40.3821122909649	50.1083132290361	75.3902927797077	99.3093708300896	123.228448880471	74.1408055215748	97.6263990381316	121.165831364489	63.7314315676302	0.313191186317797	1.59349227594593	-40.3682512842934	-0.389235949713544	-0.360522297127757	-0.406690235669242	0.458481774122763	0.527057461739158	0.416802260279724	0.448237496731573	0.510980323270681	0.409460093915819	0.00203559321477564	0.00508250825857124	0.00556655228623722
225	24.3279064864899	0.26	63.8813652428292	47.2311051982542	80.5316252874043	0.392257319210032	30.8007996791647	24.8150052960513	36.7865940622781	0.27	0.16	0.4	38.7200065189302	48.059919800029	57.3998330811279	89.5384133951943	111.136576505767	132.73473961634	89.1334423836217	110.678723341828	132.110613871566	63.8813652428292	0.32264116499668	0.286747570212045	-40.1526691250401	-0.389235949713544	-0.360522297127757	-0.406690235669242	0.458481774122763	0.527057461739158	0.416802260279724	0.448237496731573	0.510980323270681	0.409460093915819	0.00203559321477564	0.00508250825857124	0.00556655228623722
225	24.3279064864899	0.26	65.2520218955742	48.0078232756053	82.4962205155431	0.328742570936504	28.2257662769292	21.9285620023291	34.5229705515293	0.27	0.18	0.39	34.2277897158395	44.056951504278	53.8861132927165	79.1766020352932	101.913671467023	124.650740898754	79.7404932648672	102.663927834403	125.511904920392	65.2520218955742	0.330779240659053	1.97598584624748	-37.4065142500014	-0.389235949713544	-0.360522297127757	-0.406690235669242	0.458481774122763	0.527057461739158	0.416802260279724	0.448237496731573	0.510980323270681	0.409460093915819	0.00203559321477564	0.00508250825857124	0.00556655228623722
225	24.3279064864899	0.26	65.5224815073318	48.441495124304	82.6034678903596	0.332634322224853	24.3958897861468	19.0007769970206	29.7910025752729	0.25	0.16	0.41	30.286261967182	38.8857944652261	47.4853269632703	71.5252092114208	91.8341982081322	112.143187204844	70.8459778059097	90.9795942757206	111.137229351689	65.5224815073318	0.314065340291052	0.865676023620825	-40.7106850220544	-0.389235949713544	-0.360522297127757	-0.406690235669242	0.458481774122763	0.527057461739158	0.416802260279724	0.448237496731573	0.510980323270681	0.409460093915819	0.00203559321477564	0.00508250825857124	0.00556655228623722
225	24.3279064864899	0.26	65.5359239373084	48.0976383773493	82.9742094972675	0.361881138451976	26.4092545353828	20.9339356117533	31.8845734590124	0.25	0.16	0.43	33.5019871251787	42.2645087784265	51.0270304316744	79.4390411043559	100.216504697464	120.993968290571	78.7056850348439	99.2293871203445	119.875172921246	65.5359239373084	0.315120110855618	-0.14512342671603	-41.4721369000269	-0.389235949713544	-0.360522297127757	-0.406690235669242	0.458481774122763	0.527057461739158	0.416802260279724	0.448237496731573	0.510980323270681	0.409460093915819	0.00203559321477564	0.00508250825857124	0.00556655228623722
225	24.3279064864899	0.26	65.8922645823718	48.4272772490751	83.3572519156685	0.322185636803121	25.6560526912238	19.8460331053942	31.4660722770534	0.24	0.14	0.39	32.2890104309054	41.7417701846733	51.1945299384412	77.8549939867746	100.647409857272	123.439825727769	76.8497862696296	99.378417655539	121.800918941001	65.8922645823718	0.308731207597178	-0.901502278970731	-43.5689042240835	-0.389235949713544	-0.360522297127757	-0.406690235669242	0.458481774122763	0.527057461739158	0.416802260279724	0.448237496731573	0.510980323270681	0.409460093915819	0.00203559321477564	0.00508250825857124	0.00556655228623722
225	24.3279064864899	0.26	66.5231091628331	49.0007767851283	84.0454415405379	0.311177169347411	26.4923238730454	20.3383532195042	32.6462945265866	0.24	0.17	0.37	33.6003367529928	43.7671129956596	53.9338892383263	82.3095519895934	107.214742787653	132.119933585713	82.9026176923712	107.993195618802	133.143632171569	66.5231091628331	0.314957196798927	-1.85469042242672	-42.670953520445	-0.389235949713544	-0.360522297127757	-0.406690235669242	0.458481774122763	0.527057461739158	0.416802260279724	0.448237496731573	0.510980323270681	0.409460093915819	0.00203559321477564	0.00508250825857124	0.00556655228623722
225	24.3279064864899	0.26	66.8105685214707	49.4291748680629	84.1919621748785	0.313466268222428	25.2315687777258	19.4016131592515	31.0615243962002	0.25	0.16	0.36	30.9458364140491	40.2446947816301	49.543553149211	73.1317462180845	95.1069722600314	117.082198301978	73.5470637485216	95.6230914218687	117.706213492186	66.8105685214707	0.301020823759909	-1.7265370094854	-44.0130152175447	-0.389235949713544	-0.360522297127757	-0.406690235669242	0.458481774122763	0.527057461739158	0.416802260279724	0.448237496731573	0.510980323270681	0.409460093915819	0.00203559321477564	0.00508250825857124	0.00556655228623722
225	24.3279064864899	0.26	66.9232511228312	49.4299175108602	84.4165847348021	0.311049752404074	26.7939792593444	20.5680858840129	33.0198726346758	0.28	0.18	0.41	31.4575866098727	40.9796967946884	50.501806979504	71.3549760318852	92.9538975396543	114.552819047423	71.7649903732035	93.4743018298217	115.215694711387	66.9232511228312	0.333512285287558	-1.62374566197353	-40.4091726059478	-0.389235949713544	-0.360522297127757	-0.406690235669242	0.458481774122763	0.527057461739158	0.416802260279724	0.448237496731573	0.510980323270681	0.409460093915819	0.00203559321477564	0.00508250825857124	0.00556655228623722
225	24.3279064864899	0.26	67.2513685559741	49.5180339563237	84.9847031556244	0.353183477151839	27.0589759557244	21.3417259711044	32.7762259403444	0.27	0.17	0.4	33.3588074009229	42.295321783972	51.2318361670211	77.2727555757827	97.973408429509	118.674061283235	77.3237043899416	98.0254793318191	118.747018537827	67.2513685559741	0.320907654659119	0.246709790833317	-40.9918080951677	-0.389235949713544	-0.360522297127757	-0.406690235669242	0.458481774122763	0.527057461739158	0.416802260279724	0.448237496731573	0.510980323270681	0.409460093915819	0.00203559321477564	0.00508250825857124	0.00556655228623722
225	24.3279064864899	0.26	67.3091494188655	49.3472382804199	85.2710605573111	0.290832232589433	26.616966574971	20.1276756269787	33.1062575229634	0.27	0.2	0.41	31.0892658238731	41.1126433379746	51.1360208520762	71.1893124320245	94.1412006341438	117.093088836263	71.9243392074481	95.0432879416968	118.246083599926	67.3091494188655	0.341073297846098	2.45308657783484	-35.1790796479972	-0.389235949713544	-0.360522297127757	-0.406690235669242	0.458481774122763	0.527057461739158	0.416802260279724	0.448237496731573	0.510980323270681	0.409460093915819	0.00203559321477564	0.00508250825857124	0.00556655228623722
225	24.3279064864899	0.26	67.3191964510178	49.5310650817692	85.1073278202663	0.357224261985668	29.2698502930769	23.1397832165241	35.3999173696296	0.25	0.17	0.38	37.5537810217858	47.5023269734752	57.4508729251646	90.3177993769746	114.244305654359	138.170811931744	90.8271446490533	114.862168511693	138.983700051567	67.3191964510178	0.315101707514807	3.54897383123396	-37.3192241849851	-0.389235949713544	-0.360522297127757	-0.406690235669242	0.458481774122763	0.527057461739158	0.416802260279724	0.448237496731573	0.510980323270681	0.409460093915819	0.00203559321477564	0.00508250825857124	0.00556655228623722
225	24.3279064864899	0.26	68.8732351671383	50.7428047984096	87.0036655358671	0.371129256065194	30.0164773131723	23.9160074734412	36.1169471529034	0.27	0.18	0.43	37.3332697878226	46.8562006788618	56.3791315699009	86.3677769245568	108.398377928424	130.42897893229	86.393658960899	108.459747746214	130.555667334804	68.8732351671383	0.338378446908944	-2.25098315465128	-40.4965841394938	-0.389235949713544	-0.360522297127757	-0.406690235669242	0.458481774122763	0.527057461739158	0.416802260279724	0.448237496731573	0.510980323270681	0.409460093915819	0.00203559321477564	0.00508250825857124	0.00556655228623722
225	24.3279064864899	0.26	68.9819057084216	50.706940494393	87.2568709224502	0.322796240119557	24.9494146563804	19.3073082924286	30.5915210203321	0.26	0.17	0.4	30.3457911367823	39.2136342715568	48.0814774063314	70.6746072917934	91.3275976274368	111.98058796308	70.4941704262207	91.1141371666845	111.697893822839	68.9819057084216	0.313483603735617	1.80868560445407	-39.1088740270324	-0.389235949713544	-0.360522297127757	-0.406690235669242	0.458481774122763	0.527057461739158	0.416802260279724	0.448237496731573	0.510980323270681	0.409460093915819	0.00203559321477564	0.00508250825857124	0.00556655228623722
225	24.3279064864899	0.26	69.2328118197989	50.9384805015331	87.5271431380647	0.36031676468243	27.4366116612366	21.7289767240065	33.1442465984667	0.26	0.16	0.42	34.1117669441445	43.0720376119273	52.0323082797101	79.3534930776662	100.19758413792	121.041675198175	78.2765901011243	98.8066462568173	119.428672254734	69.2328118197989	0.30708086864217	-0.256521892027048	-41.7375702049914	-0.389235949713544	-0.360522297127757	-0.406690235669242	0.458481774122763	0.527057461739158	0.416802260279724	0.448237496731573	0.510980323270681	0.409460093915819	0.00203559321477564	0.00508250825857124	0.00556655228623722
225	24.3279064864899	0.26	69.2429802080658	50.8538686250604	87.6320917910712	0.324899690343848	28.0696914536484	21.7523753974581	34.3870075098387	0.24	0.17	0.37	35.7177772799742	46.0909196968055	56.4640621136368	86.9430713315844	112.19304290764	137.443014483696	87.4056308450629	112.836832796433	138.227270752327	69.2429802080658	0.304527336333029	0.906261015444369	-40.1361304294471	-0.389235949713544	-0.360522297127757	-0.406690235669242	0.458481774122763	0.527057461739158	0.416802260279724	0.448237496731573	0.510980323270681	0.409460093915819	0.00203559321477564	0.00508250825857124	0.00556655228623722
225	24.3279064864899	0.26	69.3818914445444	51.2511006108395	87.5126822782492	0.291835038846363	25.0528686986873	18.9597249463439	31.1460124510308	0.26	0.16	0.41	29.6484080696479	39.1766060212401	48.7048039728323	68.7070663678057	90.7876626510115	112.868258934217	4.46703303770379	90.2819038933797	112.232864931079	69.3818914445444	0.324287079259653	-1.34537902659451	-40.8978219422283	-0.389235949713544	-0.360522297127757	-0.406690235669242	0.458481774122763	0.527057461739158	0.416802260279724	0.448237496731573	0.510980323270681	0.409460093915819	0.00203559321477564	0.00508250825857124	0.00556655228623722
225	24.3279064864899	0.26	69.3882798883066	51.1630652346463	87.6134945419668	0.321905994125674	26.2030127694513	20.265328360443	32.1406971784596	0.27	0.17	0.4	31.4769718265823	40.6996363466556	49.9223008667288	72.4668480793399	93.6994314531464	114.932014826953	72.3056661409916	93.4740293699976	114.704418886461	69.3882798883066	0.328244588086953	1.83316761480324	-38.3471635314051	-0.389235949713544	-0.360522297127757	-0.406690235669242	0.458481774122763	0.527057461739158	0.416802260279724	0.448237496731573	0.510980323270681	0.409460093915819	0.00203559321477564	0.00508250825857124	0.00556655228623722
225	24.3279064864899	0.26	69.5843583320683	51.2330845605811	87.9356321035555	0.376510756602367	31.1041511523944	24.854876618763	37.3534256860258	0.26	0.17	0.41	38.8780265366774	48.6531489353979	58.4282713341183	90.1207456313371	112.77985149874	135.438957366143	90.1210249345664	112.738144545511	135.382350686197	69.5843583320683	0.336403864594064	0.564371949418798	-38.394319137287	-0.389235949713544	-0.360522297127757	-0.406690235669242	0.458481774122763	0.527057461739158	0.416802260279724	0.448237496731573	0.510980323270681	0.409460093915819	0.00203559321477564	0.00508250825857124	0.00556655228623722
225	24.3279064864899	0.26	69.8544669563522	51.6000502437425	88.1088836689619	0.371550431571892	28.320331118809	22.5697713796545	34.0708908579634	0.26	0.18	0.41	35.5716608500868	44.6349764370476	53.6982920240085	83.0714374749192	104.237237330898	125.403037186876	83.0746982998399	104.283429211508	125.435090201286	69.8544669563522	0.325389076493828	1.97152212385237	-38.2704118360096	-0.389235949713544	-0.360522297127757	-0.406690235669242	0.458481774122763	0.527057461739158	0.416802260279724	0.448237496731573	0.510980323270681	0.409460093915819	0.00203559321477564	0.00508250825857124	0.00556655228623722
225	24.3279064864899	0.26	69.8939370090019	51.6826372715215	88.1052367464823	0.364240071741516	28.7706459342808	22.8360960052593	34.7051958633023	0.24	0.15	0.39	37.306332961205	47.0013480625596	56.6963631639142	90.3322402292925	113.80740821412	137.282576198947	89.1026361104617	112.288131109158	135.410293062285	69.8939370090019	0.318241254545115	2.00348941961333	-39.7803931510959	-0.389235949713544	-0.360522297127757	-0.406690235669242	0.458481774122763	0.527057461739158	0.416802260279724	0.448237496731573	0.510980323270681	0.409460093915819	0.00203559321477564	0.00508250825857124	0.00556655228623722
225	24.3279064864899	0.26	69.9905621015139	51.7266716339885	88.2544525690394	0.362638332121696	29.4582499227562	23.3607961007731	35.5557037447392	0.24	0.15	0.35	38.7542039751048	48.8695257358256	58.9848474965465	95.3481662360855	120.23520510785	145.122243979614	95.6188620166974	120.529803970754	145.469592650103	69.9905621015139	0.2977044435199	-0.32988396998328	-43.0006452898411	-0.389235949713544	-0.360522297127757	-0.406690235669242	0.458481774122763	0.527057461739158	0.416802260279724	0.448237496731573	0.510980323270681	0.409460093915819	0.00203559321477564	0.00508250825857124	0.00556655228623722
225	24.3279064864899	0.26	70.253516426204	51.6451920462349	88.8618408061732	0.282104778498217	25.7282184924799	19.3202482429638	32.136188741996	0.26	0.18	0.41	30.4286889725541	40.5210092789931	50.6133295854322	71.0114705203081	94.5639313762004	118.116392232093	71.2147816594689	94.8104008019398	118.457398982112	70.253516426204	0.325779949186854	-2.34190051937499	-41.5013408669064	-0.389235949713544	-0.360522297127757	-0.406690235669242	0.458481774122763	0.527057461739158	0.416802260279724	0.448237496731573	0.510980323270681	0.409460093915819	0.00203559321477564	0.00508250825857124	0.00556655228623722
225	24.3279064864899	0.26	70.9440094667192	52.2658737755755	89.6221451578628	0.334047728233504	27.5509285416905	21.4774291408675	33.6244279425135	0.24	0.16	0.36	35.272032915392	45.2464422998846	55.2208516843771	85.8724913898708	110.155962264472	134.439433139073	86.2139455713635	110.545276035047	134.954829524999	70.9440094667192	0.291630538283871	-0.29141432399082	-42.8869197330986	-0.389235949713544	-0.360522297127757	-0.406690235669242	0.458481774122763	0.527057461739158	0.416802260279724	0.448237496731573	0.510980323270681	0.409460093915819	0.00203559321477564	0.00508250825857124	0.00556655228623722
225	24.3279064864899	0.26	71.5644959028532	52.6782687977285	90.4507230079779	0.332754207186167	26.373732347343	20.5427973436289	32.2046673510571	0.26	0.16	0.42	32.4322001957954	41.6378623169659	50.8435244381364	75.8673513450434	97.4017892892549	118.936227233466	75.2787981832556	96.6552206348422	117.987643399268	71.5644959028532	0.316222946148554	1.15987748359901	-39.9134502234025	-0.389235949713544	-0.360522297127757	-0.406690235669242	0.458481774122763	0.527057461739158	0.416802260279724	0.448237496731573	0.510980323270681	0.409460093915819	0.00203559321477564	0.00508250825857124	0.00556655228623722
225	24.3279064864899	0.26	71.6647846710123	52.6764844803842	90.6530848616404	0.3409791907473	28.1253829991545	22.020609814173	34.230156184136	0.23	0.16	0.37	36.5876813485849	46.7308834616222	56.8740855746594	90.1646773670692	115.161028933533	140.157380499997	90.432400853154	115.424975779216	140.495545017252	71.6647846710123	0.290187918808984	-0.90073605459067	-43.7531019635144	-0.389235949713544	-0.360522297127757	-0.406690235669242	0.458481774122763	0.527057461739158	0.416802260279724	0.448237496731573	0.510980323270681	0.409460093915819	0.00203559321477564	0.00508250825857124	0.00556655228623722
225	24.3279064864899	0.26	72.7057575532325	53.7052876185212	91.7062274879439	0.33016996539568	27.8680111079719	21.6706762488083	34.0653459671355	0.23	0.16	0.35	35.9675994484153	46.2535386273717	56.5394778063281	88.5366358736954	113.856158601709	139.175681329723	88.8311656357105	114.292712208298	139.695494899558	72.7057575532325	0.298606296359289	0.254006662610193	-42.5458807529482	-0.389235949713544	-0.360522297127757	-0.406690235669242	0.458481774122763	0.527057461739158	0.416802260279724	0.448237496731573	0.510980323270681	0.409460093915819	0.00203559321477564	0.00508250825857124	0.00556655228623722
225	24.3279064864899	0.26	72.9850289223832	53.9994079294268	91.9706499153397	0.413176670830223	32.7430733732022	26.6506413487744	38.83550539763	0.25	0.16	0.39	42.635601620181	52.3822527904907	62.1289039608004	101.060192919154	124.162914826588	147.265636734023	30.8313541965579	123.893242188533	146.973354653872	72.9850289223832	0.316832227171447	-2.03821986778984	-42.6495892294695	-0.389235949713544	-0.360522297127757	-0.406690235669242	0.458481774122763	0.527057461739158	0.416802260279724	0.448237496731573	0.510980323270681	0.409460093915819	0.00203559321477564	0.00508250825857124	0.00556655228623722
225	24.3279064864899	0.26	73.1228260826099	53.9392931167037	92.306359048516	0.392020381905999	28.8519840832458	23.2421330121164	34.4618351543752	0.23	0.15	0.37	39.026128238626	48.4456925784117	57.8652569181974	97.2509769009225	120.724015999856	144.197055098789	96.7767757365673	120.097504359072	143.496413459109	73.1228260826099	0.292788686849488	0.973727751612903	-42.7523761328451	-0.389235949713544	-0.360522297127757	-0.406690235669242	0.458481774122763	0.527057461739158	0.416802260279724	0.448237496731573	0.510980323270681	0.409460093915819	0.00203559321477564	0.00508250825857124	0.00556655228623722
225	24.3279064864899	0.26	74.5764303703389	55.0447274013435	94.1081333393342	0.291567067624796	26.9251895607152	20.3724279684215	33.4779511530089	0.24	0.16	0.37	33.2088429703009	43.8904186311701	54.5719942920392	80.2300500287467	106.035928012023	131.8418059953	80.2581186153839	106.117575713498	131.949469489701	74.5764303703389	0.30745371203056	-0.0443803169661842	-41.3633917037294	-0.389235949713544	-0.360522297127757	-0.406690235669242	0.458481774122763	0.527057461739158	0.416802260279724	0.448237496731573	0.510980323270681	0.409460093915819	0.00203559321477564	0.00508250825857124	0.00556655228623722
225	24.3279064864899	0.26	74.8321005228208	54.9737663021754	94.6904347434662	0.348213973685924	30.0468107573162	23.6286104302599	36.4650110843725	0.24	0.17	0.39	38.6954941159171	49.2062871108504	59.7170801057838	93.9324150380299	119.447121402066	144.961827766101	94.1900944979574	119.712060264411	145.37528378825	74.8321005228208	0.301097703163555	1.75078072074368	-40.1160203981946	-0.389235949713544	-0.360522297127757	-0.406690235669242	0.458481774122763	0.527057461739158	0.416802260279724	0.448237496731573	0.510980323270681	0.409460093915819	0.00203559321477564	0.00508250825857124	0.00556655228623722
225	24.3279064864899	0.26	75.3346373834087	55.4169004294545	95.2523743373629	0.329466788037094	28.2692600188572	21.9726872355519	34.5658328021624	0.26	0.18	0.41	34.907425245929	44.9106233701506	54.9138214943722	82.1663679239075	105.712259713403	129.258151502898	82.3754443792086	105.989956287033	129.633819862412	75.3346373834087	0.31553969966694	2.61263951203931	-37.6916732258489	-0.389235949713544	-0.360522297127757	-0.406690235669242	0.458481774122763	0.527057461739158	0.416802260279724	0.448237496731573	0.510980323270681	0.409460093915819	0.00203559321477564	0.00508250825857124	0.00556655228623722
225	24.3279064864899	0.26	75.3810566457472	55.3069278216278	95.4551854698664	0.320236139145541	27.3789053944597	21.1509512247671	33.6068595641522	0.24	0.16	0.38	34.5722897912828	44.7521930057213	54.9320962201599	83.7593100326398	108.422462938856	133.085615845072	83.8651855451743	108.587016018516	133.276993384659	75.3810566457472	0.300383649405453	2.23365998724756	-39.6608178925674	-0.389235949713544	-0.360522297127757	-0.406690235669242	0.458481774122763	0.527057461739158	0.416802260279724	0.448237496731573	0.510980323270681	0.409460093915819	0.00203559321477564	0.00508250825857124	0.00556655228623722
225	24.3279064864899	0.26	75.4707515466188	55.3368163362206	95.604686757017	0.325691024525845	27.7328483528312	21.5025834388399	33.9631132668224	0.25	0.17	0.41	34.4779693936661	44.46778683258	54.4576042714938	81.9108796596439	105.64414320303	129.377406746417	81.6242360615342	105.262803991053	129.079828532524	75.4707515466188	0.306263194299188	-0.51764066897307	-42.0210549187382	-0.389235949713544	-0.360522297127757	-0.406690235669242	0.458481774122763	0.527057461739158	0.416802260279724	0.448237496731573	0.510980323270681	0.409460093915819	0.00203559321477564	0.00508250825857124	0.00556655228623722
225	24.3279064864899	0.26	76.4016868576773	56.4956369622978	96.3077367530568	0.30065111781383	24.3795180448092	18.5741987848564	30.1848373047621	0.25	0.15	0.38	29.9428181941592	39.301370946461	48.6599236987629	71.5234886293243	93.8779756727905	116.232462716257	71.2959575714089	93.5937584946484	115.869484855191	76.4016868576773	0.293968355536305	-0.683901454723053	-42.7542592355938	-0.389235949713544	-0.360522297127757	-0.406690235669242	0.458481774122763	0.527057461739158	0.416802260279724	0.448237496731573	0.510980323270681	0.409460093915819	0.00203559321477564	0.00508250825857124	0.00556655228623722
225	24.3279064864899	0.26	76.5140532703501	56.5391833363371	96.488923204363	0.345537919049259	31.2638913168874	24.5461561050288	37.981626528746	0.26	0.18	0.39	39.0868991263991	49.7841112463033	60.4813233662076	92.2185391779077	117.456695619627	142.694852061347	92.7793508726691	118.230361655737	143.572156756123	76.5140532703501	0.317371828748496	-2.92037147362561	-43.6480652085759	-0.389235949713544	-0.360522297127757	-0.406690235669242	0.458481774122763	0.527057461739158	0.416802260279724	0.448237496731573	0.510980323270681	0.409460093915819	0.00203559321477564	0.00508250825857124	0.00556655228623722
225	24.3279064864899	0.26	76.9945425392515	56.8423392741518	97.1467458043512	0.365712014214227	29.1060303891326	23.121334747563	35.0907260307023	0.29	0.16	0.4	34.7560937559117	43.7523149987582	52.7485362416048	77.5615188804203	97.6374396291608	117.713360377901	77.0791478778743	97.1009212178196	117.036004215447	76.9945425392515	0.317591132096443	-0.303454629608332	-40.7408595588002	-0.389235949713544	-0.360522297127757	-0.406690235669242	0.458481774122763	0.527057461739158	0.416802260279724	0.448237496731573	0.510980323270681	0.409460093915819	0.00203559321477564	0.00508250825857124	0.00556655228623722
225	24.3279064864899	0.26	77.5251725755131	56.8985832510285	98.1517618999978	0.321549471161789	28.1053036912358	21.7313495167903	34.4792578656813	0.24	0.16	0.37	35.6176275361553	46.0645224950954	56.5114174540355	86.534255315831	111.915347156295	137.296438996759	86.5967942580021	112.014141095349	137.472003152444	77.5251725755131	0.295271955027914	-4.30960908714065	-46.2167708410748	-0.389235949713544	-0.360522297127757	-0.406690235669242	0.458481774122763	0.527057461739158	0.416802260279724	0.448237496731573	0.510980323270681	0.409460093915819	0.00203559321477564	0.00508250825857124	0.00556655228623722
225	24.3279064864899	0.26	77.6765893905517	57.2586103618416	98.0945684192617	0.272337931719673	26.0333072057473	19.3893686762872	32.6772457352073	0.24	0.15	0.37	32.1441519547345	43.1586296942837	54.1731074338329	79.029349891745	106.109455049892	133.189560208039	78.6607868668616	105.700272558552	132.647032413638	77.6765893905517	0.291248273213953	-2.59927499544095	-45.3847973441576	-0.389235949713544	-0.360522297127757	-0.406690235669242	0.458481774122763	0.527057461739158	0.416802260279724	0.448237496731573	0.510980323270681	0.409460093915819	0.00203559321477564	0.00508250825857124	0.00556655228623722
225	24.3279064864899	0.26	78.0202547609515	57.7235894130554	98.3169201088475	0.354379206887688	29.204281143242	23.0498683704112	35.3586939160727	0.25	0.17	0.37	37.4103991820637	47.3991346864427	57.3878701908217	89.9792100028731	114.004041313483	138.028872624094	90.4827828666552	114.61439013823	138.750620677972	78.0202547609515	0.293200717844308	-0.0442614861591544	-42.4096169048885	-0.389235949713544	-0.360522297127757	-0.406690235669242	0.458481774122763	0.527057461739158	0.416802260279724	0.448237496731573	0.510980323270681	0.409460093915819	0.00203559321477564	0.00508250825857124	0.00556655228623722
225	24.3279064864899	0.26	78.1075834899922	57.308602848354	98.9065641316305	0.359801931676875	30.1284213626945	23.8538036303643	36.4030390950246	0.25	0.17	0.38	38.7284481109841	48.9157629320669	59.1030777531497	93.1819475669822	117.692969356085	142.203991145188	93.8598692639217	118.540230128167	143.306950810625	78.1075834899922	0.299223676054547	-0.475282899228176	-41.8413460310148	-0.389235949713544	-0.360522297127757	-0.406690235669242	0.458481774122763	0.527057461739158	0.416802260279724	0.448237496731573	0.510980323270681	0.409460093915819	0.00203559321477564	0.00508250825857124	0.00556655228623722
225	24.3279064864899	0.26	79.2242012632862	58.262307959316	100.186094567256	0.358497220098759	31.132156361957	24.6300953594285	37.6342173644855	0.24	0.16	0.38	40.4998283657648	51.1913157832234	61.8828032006821	98.7269405388668	124.789713768487	150.852486998108	98.5494815558182	124.548210095681	150.641374183877	79.2242012632862	0.298452925424881	1.86378560647365	-39.8029780577402	-0.389235949713544	-0.360522297127757	-0.406690235669242	0.458481774122763	0.527057461739158	0.416802260279724	0.448237496731573	0.510980323270681	0.409460093915819	0.00203559321477564	0.00508250825857124	0.00556655228623722
225	24.3279064864899	0.26	79.2818585412697	58.6184925300027	99.9452245525367	0.29308943479814	26.4214357374925	20.0148885467363	32.8279829282488	0.24	0.17	0.38	32.6679827668466	43.1246472011205	53.5813116353945	79.0277239725395	104.323635155152	129.619546337765	79.5395244896464	23.5483886718752	130.424576447001	79.2818585412697	0.299993739571776	0.571887192412176	-41.0024103745876	-0.389235949713544	-0.360522297127757	-0.406690235669242	0.458481774122763	0.527057461739158	0.416802260279724	0.448237496731573	0.510980323270681	0.409460093915819	0.00203559321477564	0.00508250825857124	0.00556655228623722
225	24.3279064864899	0.26	79.3640685847003	58.7193882009259	100.008748968475	0.357211523712001	27.1526833390937	21.4658627509286	32.8395039272588	0.24	0.15	0.33	35.328582404522	44.6879690781386	54.0473557517552	86.2014404308044	109.038264268699	131.875088106594	86.6622960863998	109.63170018046	132.555295818283	79.3640685847003	0.274915671149515	1.80939931854918	-42.4048454495208	-0.389235949713544	-0.360522297127757	-0.406690235669242	0.458481774122763	0.527057461739158	0.416802260279724	0.448237496731573	0.510980323270681	0.409460093915819	0.00203559321477564	0.00508250825857124	0.00556655228623722
225	24.3279064864899	0.26	79.3708660923034	58.6804447635547	100.061287421052	0.292319934752308	25.4093039591856	19.2367130547081	31.5818948636631	0.26	0.16	0.39	30.1864946637235	39.8726027773835	49.5587108910435	70.1931402956268	92.7164028776122	115.239665459598	69.9424891494449	92.3956605291582	114.849876601762	79.3708660923034	0.296356917870974	-0.841025650127118	-42.4354971753682	-0.389235949713544	-0.360522297127757	-0.406690235669242	0.458481774122763	0.527057461739158	0.416802260279724	0.448237496731573	0.510980323270681	0.409460093915819	0.00203559321477564	0.00508250825857124	0.00556655228623722
225	24.3279064864899	0.26	79.3885924767227	58.427795502027	100.349389451418	0.366095194340471	28.9342140250403	22.9897574446713	34.8786706054094	0.23	0.14	0.34	38.4691808121298	48.4161485246176	58.3631162371054	95.5119026748672	120.208394568077	144.904886461286	95.4773813876396	120.134256796149	144.864334411111	79.3885924767227	0.280509719205913	-2.1885736378565	-46.6000684890078	-0.389235949713544	-0.360522297127757	-0.406690235669242	0.458481774122763	0.527057461739158	0.416802260279724	0.448237496731573	0.510980323270681	0.409460093915819	0.00203559321477564	0.00508250825857124	0.00556655228623722
225	24.3279064864899	0.26	79.5810317352573	58.5280251990779	100.634038271437	0.324650648978516	29.5910613926908	22.9275658691399	36.2545569162416	0.23	0.16	0.35	38.057284596262	49.1179679236198	60.1786512509776	93.6897858750859	120.919081489993	148.148377104901	94.4238708515081	121.964520676427	149.386441698055	79.5810317352573	0.287710977581473	2.96174501370836	-39.5850715329606	-0.389235949713544	-0.360522297127757	-0.406690235669242	0.458481774122763	0.527057461739158	0.416802260279724	0.448237496731573	0.510980323270681	0.409460093915819	0.00203559321477564	0.00508250825857124	0.00556655228623722
225	24.3279064864899	0.26	81.9439469944951	60.6333438033608	103.254550185629	0.404189344762541	29.7600339146206	24.1187158569143	35.401351972327	0.24	0.15	0.37	39.3480586737268	48.5514887090846	57.7549187444423	95.1425408899869	117.396185618128	139.649830346268	94.6865207343239	116.828566964478	138.924430416036	81.9439469944951	0.281006669222241	-1.35849791539087	-45.2554148493623	-0.389235949713544	-0.360522297127757	-0.406690235669242	0.458481774122763	0.527057461739158	0.416802260279724	0.448237496731573	0.510980323270681	0.409460093915819	0.00203559321477564	0.00508250825857124	0.00556655228623722
225	24.3279064864899	0.26	82.5931855858278	60.552009714044	104.634361457611	0.267109251647224	24.8171209523995	18.3989391725837	31.2353027322153	0.24	0.17	0.34	30.4945796195874	41.1321361363903	51.7696926531932	74.9541101654836	101.100677621028	127.247245076572	75.8359946851046	102.26606258991	128.792239004218	82.5931855858278	0.278302769243632	0.6349816871652	-42.7538894570305	-0.389235949713544	-0.360522297127757	-0.406690235669242	0.458481774122763	0.527057461739158	0.416802260279724	0.448237496731573	0.510980323270681	0.409460093915819	0.00203559321477564	0.00508250825857124	0.00556655228623722
225	24.3279064864899	0.26	82.6850640115221	60.6269157594721	104.743212263572	0.275105955455759	24.5852596176092	18.3544062621664	30.816112973052	0.23	0.14	0.35	30.9878591956307	41.5074479902341	52.0270367848375	77.6715972846952	104.039125912495	130.406654540295	77.3316737699013	103.528879187974	129.744563897019	82.6850640115221	0.271337205618617	-0.712222635352184	-45.9378236986496	-0.389235949713544	-0.360522297127757	-0.406690235669242	0.458481774122763	0.527057461739158	0.416802260279724	0.448237496731573	0.510980323270681	0.409460093915819	0.00203559321477564	0.00508250825857124	0.00556655228623722
225	24.3279064864899	0.26	82.7877611227738	61.0939582642319	104.481563981316	0.343785565419712	28.7193308315745	22.5243659511184	34.9142957120306	0.26	0.16	0.4	35.2904875104015	44.9965689697226	54.7026504290436	81.9361975663239	104.471431963734	127.006666361143	81.6945944373291	104.184518142835	126.612449928748	82.7877611227738	0.305182570936051	-0.395295826945818	-41.3696814244313	-0.389235949713544	-0.360522297127757	-0.406690235669242	0.458481774122763	0.527057461739158	0.416802260279724	0.448237496731573	0.510980323270681	0.409460093915819	0.00203559321477564	0.00508250825857124	0.00556655228623722
225	24.3279064864899	0.26	84.5665990091808	62.2114324531927	106.921765565169	0.277643155280788	26.4800026244457	19.8113837719987	33.1486214768926	0.24	0.16	0.38	32.2717332277597	43.1345730515963	53.9974128754328	77.9101418287629	104.135116650079	130.360091471396	77.8245383961911	103.994589534821	130.166524266173	84.5665990091808	0.294202988808572	1.57635313829415	-40.431800691562	-0.389235949713544	-0.360522297127757	-0.406690235669242	0.458481774122763	0.527057461739158	0.416802260279724	0.448237496731573	0.510980323270681	0.409460093915819	0.00203559321477564	0.00508250825857124	0.00556655228623722
225	24.3279064864899	0.26	84.9938168459692	62.7695782431519	107.218055448787	0.344770668520282	28.7436521135191	22.5569540777849	34.9303501492533	0.25	0.18	0.36	36.1304351887707	46.039933237212	55.9494312856533	85.7455793153097	109.263027872132	132.780476428955	86.9692544759942	110.89578279501	134.738246795724	84.9938168459692	0.296805901438536	2.13194294154143	-39.6356549521266	-0.389235949713544	-0.360522297127757	-0.406690235669242	0.458481774122763	0.527057461739158	0.416802260279724	0.448237496731573	0.510980323270681	0.409460093915819	0.00203559321477564	0.00508250825857124	0.00556655228623722
225	24.3279064864899	0.26	85.154525557559	62.4728660149036	107.836185100214	0.315395089572115	26.3312158703703	20.2743366114525	32.388095129288	0.24	0.14	0.38	33.000114428721	42.8587703470767	52.7174262654324	79.6048784819077	103.386526514395	127.168174546882	78.6113667122135	102.087475444987	125.548461711426	85.154525557559	0.282868655837287	-0.406696080081847	-44.3425035860377	-0.389235949713544	-0.360522297127757	-0.406690235669242	0.458481774122763	0.527057461739158	0.416802260279724	0.448237496731573	0.510980323270681	0.409460093915819	0.00203559321477564	0.00508250825857124	0.00556655228623722
225	24.3279064864899	0.26	86.4899363107063	63.5048684006162	109.475004220796	0.291874604414392	26.5204823784052	20.0710155862905	32.9699491705198	0.26	0.16	0.37	31.8383938841355	42.069100107604	52.2998063310726	74.830314674795	98.8757162372464	122.921117799698	75.0350275738081	99.1560039634288	123.271887427042	86.4899363107063	0.290077525951086	1.5174662129935	-40.7633781650645	-0.389235949713544	-0.360522297127757	-0.406690235669242	0.458481774122763	0.527057461739158	0.416802260279724	0.448237496731573	0.510980323270681	0.409460093915819	0.00203559321477564	0.00508250825857124	0.00556655228623722
225	24.3279064864899	0.26	88.6072892716871	65.3044874502844	111.91009109309	0.30737444743184	29.4341280235909	22.5356702484395	36.3325857987423	0.25	0.16	0.39	36.1623512623467	47.2321109137495	58.3018705651522	85.9793820815692	112.298773973824	138.61816586608	85.8332956470158	112.061908610766	138.327509371612	88.6072892716871	0.306043536031049	-0.584176442009502	-41.5444063828227	-0.389235949713544	-0.360522297127757	-0.406690235669242	0.458481774122763	0.527057461739158	0.416802260279724	0.448237496731573	0.510980323270681	0.409460093915819	0.00203559321477564	0.00508250825857124	0.00556655228623722
225	24.3279064864899	0.26	88.7871453015133	65.2559891628111	112.318301440215	0.348916281760849	31.1820863747176	24.5316762086346	37.8324965408006	0.24	0.16	0.4	39.9497892431965	50.7799698739972	61.6101505047978	96.4190465096593	122.557749860316	148.696453210973	96.1541323771023	122.140495765963	148.166019178639	88.7871453015133	0.297635922610214	4.19088580774063	-37.4330636811151	-0.389235949713544	-0.360522297127757	-0.406690235669242	0.458481774122763	0.527057461739158	0.416802260279724	0.448237496731573	0.510980323270681	0.409460093915819	0.00203559321477564	0.00508250825857124	0.00556655228623722
225	24.3279064864899	0.26	89.7673888714276	66.071689635882	113.463088106973	0.329169566953353	30.1879180354248	23.4594659515365	36.9163701193131	0.23	0.16	0.32	39.2055456979281	50.4501595436207	61.6947733893133	97.2099014436105	125.090850025051	152.971798606491	98.6945627017925	127.011447151573	155.229465229841	89.7673888714276	0.273675744237681	3.09783985166847	-40.6447170896258	-0.389235949713544	-0.360522297127757	-0.406690235669242	0.458481774122763	0.527057461739158	0.416802260279724	0.448237496731573	0.510980323270681	0.409460093915819	0.00203559321477564	0.00508250825857124	0.00556655228623722
225	24.3279064864899	0.26	91.6081298074362	67.7479076185615	115.468351996311	0.307975780982417	29.4136362392132	22.5297046932261	36.2975677852004	0.25	0.16	0.36	36.4554677000001	47.5944039417698	58.7333401835395	87.4116470071552	114.120199228	140.828751448845	87.64247359688	114.38356613021	141.100070597822	91.6081298074362	0.287943331190855	-0.282334148449487	-43.0300267373761	-0.389235949713544	-0.360522297127757	-0.406690235669242	0.458481774122763	0.527057461739158	0.416802260279724	0.448237496731573	0.510980323270681	0.409460093915819	0.00203559321477564	0.00508250825857124	0.00556655228623722
225	24.3279064864899	0.26	93.002881161393	68.4046745299806	117.601087792805	0.321183618524418	27.8767071205047	21.5492909847011	34.2041232563083	0.26	0.17	0.36	33.9552192581476	43.9253292901336	53.8954393221195	79.2778852749589	102.555874831891	125.833864388823	80.0945703641483	103.604659446237	127.155847856497	93.002881161393	0.290085239607967	0.432641920198165	-41.425545828725	-0.389235949713544	-0.360522297127757	-0.406690235669242	0.458481774122763	0.527057461739158	0.416802260279724	0.448237496731573	0.510980323270681	0.409460093915819	0.00203559321477564	0.00508250825857124	0.00556655228623722
225	24.3279064864899	0.27	46.845771938932	34.9270474229041	58.7644964549599	0.369722232790573	22.3860924597513	17.8226564500449	26.9495284694576	0.21	0.14	0.38	31.5435025537294	39.6201187320989	47.6967349104684	83.2825452446623	104.606783133371	125.931021022081	81.7639394452312	102.762672095568	123.61227235214	46.845771938932	0.315705201504138	-3.89453505283293	-48.1463148284353	-0.389235949713544	-0.360522297127757	-0.406690235669242	0.458481774122763	0.527057461739158	0.416802260279724	0.448237496731573	0.510980323270681	0.409460093915819	0.00203559321477564	0.00508250825857124	0.00556655228623722
225	24.3279064864899	0.27	50.2597682324677	37.3500529610482	63.1694835038871	0.438014390596121	28.2753646715441	23.2748801856882	33.2758491573999	0.25	0.16	0.38	37.6960260016943	45.794817131704	53.8936082617137	90.4712704991551	109.90854282612	129.345815153084	90.3275579948558	109.73118838999	129.15312667259	50.2597682324677	0.33322951672783	-1.74562629147594	-43.6799413031636	-0.389235949713544	-0.360522297127757	-0.406690235669242	0.458481774122763	0.527057461739158	0.416802260279724	0.448237496731573	0.510980323270681	0.409460093915819	0.00203559321477564	0.00508250825857124	0.00556655228623722
225	24.3279064864899	0.27	56.1700866213203	41.6247483870239	70.7154248556168	0.334597931984483	25.9646861655743	20.2479389866506	31.681433344498	0.26	0.16	0.38	31.8417350616674	40.8318426082101	49.8219501547528	74.1988227073426	95.1479134109111	116.09700411448	74.1913707778998	95.1708383352893	116.127306481657	56.1700866213203	0.317438214238313	1.65162547433223	-39.7683547501025	-0.389235949713544	-0.360522297127757	-0.406690235669242	0.458481774122763	0.527057461739158	0.416802260279724	0.448237496731573	0.510980323270681	0.409460093915819	0.00203559321477564	0.00508250825857124	0.00556655228623722
225	24.3279064864899	0.27	59.4241218157378	44.0941514185224	74.7540922129533	0.386810630368424	28.8100271939935	23.1466271751147	34.4734272128722	0.26	0.16	0.39	36.4156538389476	45.3256523920286	54.2356509451095	84.8926433772274	105.663747282256	126.434851187284	84.5043198258164	105.220851962781	125.841420869436	59.4241218157378	0.318098814604026	2.28086392653634	-38.7137428498854	-0.389235949713544	-0.360522297127757	-0.406690235669242	0.458481774122763	0.527057461739158	0.416802260279724	0.448237496731573	0.510980323270681	0.409460093915819	0.00203559321477564	0.00508250825857124	0.00556655228623722
225	24.3279064864899	0.27	59.9637029149033	44.4599948771742	75.4674109526324	0.374313786930049	28.2304979072664	22.5319476811293	33.9290481334035	0.26	0.19	0.37	35.3755468205803	44.322369047714	53.2691912748476	82.300748686613	103.115414008783	123.930079330953	83.7795396835205	105.04036995245	126.282492809286	59.9637029149033	0.321146623254295	-1.6207978287449	-41.4510255714943	-0.389235949713544	-0.360522297127757	-0.406690235669242	0.458481774122763	0.527057461739158	0.416802260279724	0.448237496731573	0.510980323270681	0.409460093915819	0.00203559321477564	0.00508250825857124	0.00556655228623722
225	24.3279064864899	0.27	60.9870769663918	45.3929592896094	76.5811946431743	0.359029292388978	28.2932112793187	22.390903476876	34.1955190817615	0.28	0.18	0.43	34.2599593432008	43.2909850698573	52.3220107965137	77.7428964781736	98.2361519174422	118.729407356711	77.6303137718902	98.1310718321804	118.564964933586	60.9870769663918	0.339329685267114	0.825146691480362	-37.9061268908851	-0.389235949713544	-0.360522297127757	-0.406690235669242	0.458481774122763	0.527057461739158	0.416802260279724	0.448237496731573	0.510980323270681	0.409460093915819	0.00203559321477564	0.00508250825857124	0.00556655228623722
225	24.3279064864899	0.27	60.9916527797974	45.3543648859666	76.6289406736282	0.295551060935243	24.1546716037372	18.332364657378	29.9769785500964	0.26	0.16	0.36	29.0101081004884	38.2236360367292	47.43716397297	68.0192852801039	89.6220170920828	111.224748904062	68.3433703176333	90.105749163221	111.76781802988	60.9916527797974	0.313039596278229	-1.50441600343845	-42.9254270524393	-0.389235949713544	-0.360522297127757	-0.406690235669242	0.458481774122763	0.527057461739158	0.416802260279724	0.448237496731573	0.510980323270681	0.409460093915819	0.00203559321477564	0.00508250825857124	0.00556655228623722
225	24.3279064864899	0.27	61.259409407781	45.3932786721127	77.1255401434492	0.33369222115245	27.012208048654	21.0527063496888	32.9717097476192	0.23	0.15	0.31	35.4083554022905	45.4315871271102	55.4548188519298	88.3912837146079	113.412675108247	138.434066501887	89.4962476277716	114.763818729804	140.049784829263	61.259409407781	0.307073392803188	-0.699945658760578	-43.6426980713815	-0.389235949713544	-0.360522297127757	-0.406690235669242	0.458481774122763	0.527057461739158	0.416802260279724	0.448237496731573	0.510980323270681	0.409460093915819	0.00203559321477564	0.00508250825857124	0.00556655228623722
225	24.3279064864899	0.27	61.8796187179074	45.9122241660761	77.8470132697387	0.402154787905121	29.8417513771441	24.1609772030226	35.5225255512656	0.23	0.15	0.39	40.8947958076799	50.5100567273076	60.1253176469352	102.782979487251	126.949505969358	151.116032451465	101.822128836835	125.716094393257	149.582830751318	61.8796187179074	0.309646687803234	1.31303155190431	-41.2408861696944	-0.389235949713544	-0.360522297127757	-0.406690235669242	0.458481774122763	0.527057461739158	0.416802260279724	0.448237496731573	0.510980323270681	0.409460093915819	0.00203559321477564	0.00508250825857124	0.00556655228623722
225	24.3279064864899	0.27	62.3815904636477	46.5284029488976	78.2347779783979	0.360101651726	25.3217015577481	20.0515720788274	30.5918310366689	0.24	0.14	0.4	32.7260922932456	41.3274499846272	49.9288076760088	79.1639059949375	99.9704558759296	120.777005756922	77.8419341407752	98.3243340272563	118.706185652498	62.3815904636477	0.315790817185261	-0.508982364565565	-42.2660282287572	-0.389235949713544	-0.360522297127757	-0.406690235669242	0.458481774122763	0.527057461739158	0.416802260279724	0.448237496731573	0.510980323270681	0.409460093915819	0.00203559321477564	0.00508250825857124	0.00556655228623722
225	24.3279064864899	0.27	62.4160700179824	46.2100679626253	78.6220720733395	0.338244151719476	23.4577262697007	18.3349531553364	28.580499384065	0.23	0.15	0.39	30.638439598792	39.1987982380005	47.759156877209	75.959942377392	97.1830972599183	118.406252142445	75.3929900145189	95.9886818792842	117.542236090859	62.4160700179824	0.301918877721863	1.50891964649171	-41.0154624483313	-0.389235949713544	-0.360522297127757	-0.406690235669242	0.458481774122763	0.527057461739158	0.416802260279724	0.448237496731573	0.510980323270681	0.409460093915819	0.00203559321477564	0.00508250825857124	0.00556655228623722
225	24.3279064864899	0.27	62.5057412438446	46.6034397611762	78.4080427265129	0.369167499218063	25.9571847853653	20.6594727161896	31.254896854541	0.25	0.16	0.38	33.4180466582801	41.9874419929012	50.5568373275222	80.1013278946466	100.641724901581	121.182121908516	80.0642289241659	100.58585394057	121.147225330478	62.5057412438446	0.316350896630663	-0.0185768883684003	-41.7795541605418	-0.389235949713544	-0.360522297127757	-0.406690235669242	0.458481774122763	0.527057461739158	0.416802260279724	0.448237496731573	0.510980323270681	0.409460093915819	0.00203559321477564	0.00508250825857124	0.00556655228623722
225	24.3279064864899	0.27	63.3456440085041	46.9374203020529	79.7538677149553	0.413897846186474	29.6850608665612	24.1698327420455	35.2002889910769	0.25	0.16	0.39	38.6252287370044	47.4389822337591	56.2527357305137	91.4554582171556	112.32435378143	133.193249345704	91.0369536174651	111.798525812951	132.584659918225	63.3456440085041	0.312607696948113	0.684606572096272	-41.0979568471364	-0.389235949713544	-0.360522297127757	-0.406690235669242	0.458481774122763	0.527057461739158	0.416802260279724	0.448237496731573	0.510980323270681	0.409460093915819	0.00203559321477564	0.00508250825857124	0.00556655228623722
225	24.3279064864899	0.27	64.0833106979762	47.714689855566	80.4519315403864	0.347348467571459	25.5711841634048	20.0985768183494	31.0437915084603	0.25	0.14	0.33	32.5009032002993	41.350518930927	50.2001346615548	77.8789434720093	99.084468715019	120.289993958029	77.8908357829887	99.1217980389968	120.284012379665	64.0833106979762	0.304876383549898	1.29005861420127	-41.767993990812	-0.389235949713544	-0.360522297127757	-0.406690235669242	0.458481774122763	0.527057461739158	0.416802260279724	0.448237496731573	0.510980323270681	0.409460093915819	0.00203559321477564	0.00508250825857124	0.00556655228623722
225	24.3279064864899	0.27	64.7074151620917	47.9237799152101	81.4910504089733	0.361716158378735	27.9289786231243	22.1365127282539	33.7214445179948	0.23	0.16	0.37	37.3088679016476	47.0714871339303	56.8341063662129	93.3430459509016	117.768140220778	142.193234490655	93.8406306272288	118.358952747329	142.722853540152	64.7074151620917	0.295373912944622	-0.888130716160223	-43.9196030147376	-0.389235949713544	-0.360522297127757	-0.406690235669242	0.458481774122763	0.527057461739158	0.416802260279724	0.448237496731573	0.510980323270681	0.409460093915819	0.00203559321477564	0.00508250825857124	0.00556655228623722
225	24.3279064864899	0.27	64.7117417635953	48.2472397332209	81.1762437939698	0.367447393853861	29.2053765733925	23.222651983442	35.1881011633431	0.24	0.17	0.35	38.3407548352951	48.2182734285177	58.0957920217403	93.859053230551	118.0394468459	142.219840461249	94.8236591229935	119.206754397411	143.594910032424	64.7117417635953	0.296775762407322	1.13287201291106	-41.5282816908988	-0.389235949713544	-0.360522297127757	-0.406690235669242	0.458481774122763	0.527057461739158	0.416802260279724	0.448237496731573	0.510980323270681	0.409460093915819	0.00203559321477564	0.00508250825857124	0.00556655228623722
225	24.3279064864899	0.27	64.8543880685048	48.3768439328427	81.3319322041669	0.386906341464419	28.3833672808808	22.8049645267263	33.9617700350353	0.24	0.16	0.38	37.7102014992772	46.9346268061771	56.159052113077	92.4665968233787	115.085176991847	137.703757160315	92.2081449398214	114.789434341595	137.288216838618	64.8543880685048	0.323142112849701	-0.843968728956794	-42.2385428547432	-0.389235949713544	-0.360522297127757	-0.406690235669242	0.458481774122763	0.527057461739158	0.416802260279724	0.448237496731573	0.510980323270681	0.409460093915819	0.00203559321477564	0.00508250825857124	0.00556655228623722
225	24.3279064864899	0.27	65.190752203591	48.5970542439405	81.7844501632415	0.305514227165478	25.4232379607443	19.4386771957083	31.4077987257804	0.25	0.16	0.38	31.2520742102735	40.8736104527751	50.4951466952768	74.4475157029287	97.3675774460457	120.287639189163	74.354893960266	97.2246544198799	120.127961082417	65.190752203591	0.32220208860481	-0.0743117166381731	-41.3033373024272	-0.389235949713544	-0.360522297127757	-0.406690235669242	0.458481774122763	0.527057461739158	0.416802260279724	0.448237496731573	0.510980323270681	0.409460093915819	0.00203559321477564	0.00508250825857124	0.00556655228623722
225	24.3279064864899	0.27	65.4096210801442	48.7884384735911	82.0308036866972	0.340239260102948	26.8613799733186	21.0213536655171	32.7014062811201	0.24	0.16	0.37	34.8474195092003	44.5285204473648	54.2096213855293	85.6697182564807	109.469965203493	133.270212150505	85.8867110949762	109.7148991551	133.603680344008	65.4096210801442	0.310299348311727	-1.89197788015559	-43.3108446881645	-0.389235949713544	-0.360522297127757	-0.406690235669242	0.458481774122763	0.527057461739158	0.416802260279724	0.448237496731573	0.510980323270681	0.409460093915819	0.00203559321477564	0.00508250825857124	0.00556655228623722
225	24.3279064864899	0.27	65.4643155202254	48.663403835518	82.2652272049328	0.328737938952953	28.0492322809945	21.7913472870736	34.3071172749154	0.24	0.15	0.38	35.881427231446	46.1856017312636	56.4897762310811	87.5939194990437	112.748521790061	137.903124081079	87.0557292859854	112.130641448573	137.114476891878	65.4643155202254	0.298196211921661	0.490908223189163	-42.1031732092598	-0.389235949713544	-0.360522297127757	-0.406690235669242	0.458481774122763	0.527057461739158	0.416802260279724	0.448237496731573	0.510980323270681	0.409460093915819	0.00203559321477564	0.00508250825857124	0.00556655228623722
225	24.3279064864899	0.27	65.900956935032	49.0125821115119	82.7893317585521	0.380399354244622	29.3285390459509	23.4845157737395	35.1725623181623	0.24	0.16	0.42	38.4879907635082	48.0655658725556	57.643140981603	93.5001863033724	116.767315588789	140.034444874206	92.8157030893561	115.848483211211	138.978248274924	65.900956935032	0.310276069605899	2.42468532870468	-38.3915938265593	-0.389235949713544	-0.360522297127757	-0.406690235669242	0.458481774122763	0.527057461739158	0.416802260279724	0.448237496731573	0.510980323270681	0.409460093915819	0.00203559321477564	0.00508250825857124	0.00556655228623722
225	24.3279064864899	0.27	66.4220152732379	49.4492525972441	83.3947779492318	0.315084645394335	25.2412373382507	19.4309055417822	31.0515691347193	0.23	0.14	0.34	32.6941735249308	42.4705576251306	52.2469417253305	81.651748582914	106.067684835005	130.483621087096	81.5417839182058	106.001764231569	130.322402458233	66.4220152732379	0.285040581175959	0.210472791425352	-43.7059484432537	-0.389235949713544	-0.360522297127757	-0.406690235669242	0.458481774122763	0.527057461739158	0.416802260279724	0.448237496731573	0.510980323270681	0.409460093915819	0.00203559321477564	0.00508250825857124	0.00556655228623722
225	24.3279064864899	0.27	66.6421093324752	49.3254083379248	83.9588103270257	0.421200747572857	33.7725792708105	27.5914317974399	39.9537267441811	0.25	0.16	0.39	44.7803751897201	54.8122613561426	64.8441475225651	107.70278431043	131.830810648561	155.958836986693	107.223930862306	131.283864273122	155.278916056749	66.6421093324752	0.315247785173469	-1.31124692659445	-43.1850103479983	-0.389235949713544	-0.360522297127757	-0.406690235669242	0.458481774122763	0.527057461739158	0.416802260279724	0.448237496731573	0.510980323270681	0.409460093915819	0.00203559321477564	0.00508250825857124	0.00556655228623722
225	24.3279064864899	0.27	66.7153161643699	49.5644399693169	83.8661923594229	0.355884003662585	27.2428469377872	21.5206110015902	32.9650828739841	0.25	0.17	0.38	34.3204257987797	43.4460762664569	52.571726734134	81.0942400534877	102.656842277856	124.219444502224	81.5656362519201	103.184682626772	124.873197335656	66.7153161643699	0.317396556599601	-1.0505106867787	-42.0000863059384	-0.389235949713544	-0.360522297127757	-0.406690235669242	0.458481774122763	0.527057461739158	0.416802260279724	0.448237496731573	0.510980323270681	0.409460093915819	0.00203559321477564	0.00508250825857124	0.00556655228623722
225	24.3279064864899	0.27	66.8847296309663	49.9039756956982	83.8654835662344	0.436796469030363	29.6069944752179	24.3580387542678	34.855950196168	0.23	0.15	0.37	40.7828679010275	49.5712383419089	58.3596087827903	101.319881050208	123.153476712391	144.987072374574	101.287996388781	123.203474439549	144.886253419715	66.8847296309663	0.296193425428089	-3.0606985527199	-46.2861891222181	-0.389235949713544	-0.360522297127757	-0.406690235669242	0.458481774122763	0.527057461739158	0.416802260279724	0.448237496731573	0.510980323270681	0.409460093915819	0.00203559321477564	0.00508250825857124	0.00556655228623722
225	24.3279064864899	0.27	67.6394841652417	50.0941105454691	85.1848577850143	0.310526354198688	25.3010308949116	19.4148543809471	31.1872074088761	0.25	0.17	0.42	31.2385037388293	40.7093626714277	50.1802216040261	74.4747948926515	97.0539901818859	119.63318547112	74.0301164172073	96.4941294700303	118.938687065175	67.6394841652417	0.325014159962973	-0.476414691469719	-40.7764896910388	-0.389235949713544	-0.360522297127757	-0.406690235669242	0.458481774122763	0.527057461739158	0.416802260279724	0.448237496731573	0.510980323270681	0.409460093915819	0.00203559321477564	0.00508250825857124	0.00556655228623722
225	24.3279064864899	0.27	67.7201952596534	50.5169198974	84.9234706219069	0.327011437408365	27.7215331050258	21.5124842550987	33.9305819549529	0.26	0.16	0.38	34.0099012579885	43.826021785398	53.6421423128074	79.6664981535924	102.660271112243	125.654044070893	79.5920486155268	102.53783427351	125.483399681488	67.7201952596534	0.312902578998783	-1.95829896649171	-42.4803700294438	-0.389235949713544	-0.360522297127757	-0.406690235669242	0.458481774122763	0.527057461739158	0.416802260279724	0.448237496731573	0.510980323270681	0.409460093915819	0.00203559321477564	0.00508250825857124	0.00556655228623722
225	24.3279064864899	0.27	67.7251489121529	50.1937073705877	85.2565904537181	0.338361784037923	27.4923253908108	21.4900409136209	33.4946098680007	0.24	0.17	0.37	35.1788180841352	45.0044519468637	54.8300858095922	85.3595859756766	109.20097929552	133.042372615364	86.0204637730948	110.092982446103	134.067939026469	67.7251489121529	0.30524613445063	-0.347636998607245	-41.9918941110351	-0.389235949713544	-0.360522297127757	-0.406690235669242	0.458481774122763	0.527057461739158	0.416802260279724	0.448237496731573	0.510980323270681	0.409460093915819	0.00203559321477564	0.00508250825857124	0.00556655228623722
225	24.3279064864899	0.27	68.2634993734972	50.7216820376051	85.8053167093893	0.302617645711582	27.4264064546903	20.9259669273149	33.9268459820656	0.26	0.16	0.4	33.2463317338606	43.5739677132964	53.9016036927321	78.2606548839047	102.571534099792	126.88241331568	77.7626284157158	101.944237775273	126.1018276847	68.2634993734972	0.318154722898992	-4.60567532554999	-45.2180357757839	-0.389235949713544	-0.360522297127757	-0.406690235669242	0.458481774122763	0.527057461739158	0.416802260279724	0.448237496731573	0.510980323270681	0.409460093915819	0.00203559321477564	0.00508250825857124	0.00556655228623722
225	24.3279064864899	0.27	68.4189052945947	50.9174553645213	85.9203552246682	0.37125340154111	26.5514421748492	21.1566318455718	31.9462525041266	0.26	0.16	0.4	33.5950812226783	42.1616192480092	50.7281572733401	79.0400684195753	99.1947972369586	119.349526054342	78.6137427624395	98.6573335098594	118.689238321565	68.4189052945947	0.31371298908275	2.70048995455494	-38.338500694797	-0.389235949713544	-0.360522297127757	-0.406690235669242	0.458481774122763	0.527057461739158	0.416802260279724	0.448237496731573	0.510980323270681	0.409460093915819	0.00203559321477564	0.00508250825857124	0.00556655228623722
225	24.3279064864899	0.27	68.4842635737983	50.6810192472254	86.2875079003713	0.34589241817324	24.8225380445289	19.4930472449573	30.1520288441006	0.21	0.13	0.35	34.0037783417183	43.300571272323	52.5973642029277	88.3292187031324	112.4788425406	136.628466378067	86.8661574537746	110.65808359276	134.402251309441	68.4842635737983	0.27972424133207	-1.27021571890883	-46.9182792072362	-0.389235949713544	-0.360522297127757	-0.406690235669242	0.458481774122763	0.527057461739158	0.416802260279724	0.448237496731573	0.510980323270681	0.409460093915819	0.00203559321477564	0.00508250825857124	0.00556655228623722
225	24.3279064864899	0.27	68.5646680831666	50.8738768765887	86.2554592897445	0.327922521997067	27.2004612799934	21.1207104746725	33.2802120853143	0.23	0.15	0.38	35.3288006641056	45.498454026202	55.6681073882983	87.68107283988	112.920710201934	138.160347563987	87.2671027767485	112.431905634977	137.60997469711	68.5646680831666	0.305328753995791	-3.23649960198358	-46.0904724660873	-0.389235949713544	-0.360522297127757	-0.406690235669242	0.458481774122763	0.527057461739158	0.416802260279724	0.448237496731573	0.510980323270681	0.409460093915819	0.00203559321477564	0.00508250825857124	0.00556655228623722
225	24.3279064864899	0.27	68.8587329233082	51.0374563128617	86.6800095337547	0.368195754063887	27.7445843691071	22.0702415972696	33.4189271409445	0.25	0.14	0.39	35.5572134937699	44.699107862521	53.8410022312721	84.8825218250887	106.706139933244	128.529758041399	83.7031934366209	105.255913182746	126.729805706548	68.8587329233082	0.307287291279022	-0.535390542759045	-42.6437650801223	-0.389235949713544	-0.360522297127757	-0.406690235669242	0.458481774122763	0.527057461739158	0.416802260279724	0.448237496731573	0.510980323270681	0.409460093915819	0.00203559321477564	0.00508250825857124	0.00556655228623722
225	24.3279064864899	0.27	69.1019776524236	51.2577421466509	86.9462131581963	0.35526921721142	28.6570660495268	22.6296995527073	34.6844325463464	0.26	0.16	0.38	35.5241118514342	44.9858743067377	54.4476367620413	82.6351698218211	104.644850192653	126.654530563484	82.6842611346818	104.685599243186	126.777778202333	69.1019776524236	0.302800015860916	0.376518482149653	-41.6617015258651	-0.389235949713544	-0.360522297127757	-0.406690235669242	0.458481774122763	0.527057461739158	0.416802260279724	0.448237496731573	0.510980323270681	0.409460093915819	0.00203559321477564	0.00508250825857124	0.00556655228623722
225	24.3279064864899	0.27	69.7189638860482	51.9941479238885	87.4437798482078	0.340091917367974	28.4760609339012	22.2829487979205	34.6691730698818	0.25	0.17	0.35	35.9514911089326	45.9435086786229	55.9355262483132	85.9487852566343	109.836578109945	133.724370963256	86.9369054308762	111.161872707905	135.320350644474	69.7189638860482	0.301215502556274	2.4368306329078	-39.3253176323465	-0.389235949713544	-0.360522297127757	-0.406690235669242	0.458481774122763	0.527057461739158	0.416802260279724	0.448237496731573	0.510980323270681	0.409460093915819	0.00203559321477564	0.00508250825857124	0.00556655228623722
225	24.3279064864899	0.27	69.9920992662312	52.0700766640636	87.9141218683987	0.322265670435703	26.3596579163792	20.391394932228	32.3279209005303	0.2	0.14	0.34	36.2100614333165	46.8082166857923	57.4063719382681	95.9652526592277	124.052878204922	152.140503750615	95.6133927706076	123.665471376032	151.676423334918	69.9920992662312	0.276413525117895	-1.11990598210556	-46.3828060136112	-0.389235949713544	-0.360522297127757	-0.406690235669242	0.458481774122763	0.527057461739158	0.416802260279724	0.448237496731573	0.510980323270681	0.409460093915819	0.00203559321477564	0.00508250825857124	0.00556655228623722
225	24.3279064864899	0.27	70.1263335312269	52.0735108351255	88.1791562273282	0.385141664894398	28.8637431764987	23.1697703028178	34.5577160501796	0.25	0.16	0.41	37.6104642226354	46.8532387625362	56.0960133024369	90.4738331603053	112.707784773113	134.94173638592	89.7165588399691	111.763048457452	133.821182668623	70.1263335312269	0.308818059960634	-3.73835286940843	-45.3120545313813	-0.389235949713544	-0.360522297127757	-0.406690235669242	0.458481774122763	0.527057461739158	0.416802260279724	0.448237496731573	0.510980323270681	0.409460093915819	0.00203559321477564	0.00508250825857124	0.00556655228623722
225	24.3279064864899	0.27	70.1816870114504	52.0343068988921	88.3290671240086	0.335671763036982	24.8392492511527	19.3834563252727	30.2950421770327	0.23	0.17	0.38	32.6984468025279	41.9019630257877	51.1054792490474	81.8874548233828	104.936027237232	127.984599651081	82.4095402893858	105.629501459002	128.853233969448	70.1816870114504	0.298352865876048	-0.687827791472364	-43.3518937045524	-0.389235949713544	-0.360522297127757	-0.406690235669242	0.458481774122763	0.527057461739158	0.416802260279724	0.448237496731573	0.510980323270681	0.409460093915819	0.00203559321477564	0.00508250825857124	0.00556655228623722
225	24.3279064864899	0.27	70.9355301229552	52.9163388176137	88.9547214282968	0.344033564376145	27.9917149354168	21.9570193173934	34.0264105534402	0.24	0.17	0.37	35.6947589552767	45.5051527223019	55.3155464893271	85.9958890873122	109.631110587169	133.266332087026	86.7381300084821	110.566534998983	134.363813614071	70.9355301229552	0.306810920770748	0.427336560493362	-41.0569024624101	-0.389235949713544	-0.360522297127757	-0.406690235669242	0.458481774122763	0.527057461739158	0.416802260279724	0.448237496731573	0.510980323270681	0.409460093915819	0.00203559321477564	0.00508250825857124	0.00556655228623722
225	24.3279064864899	0.27	71.0271273217305	52.6709935856743	89.3832610577867	0.387654790169997	28.616160991789	23.0008680591801	34.2314539243978	0.27	0.18	0.43	35.3450941867244	43.9740318893557	52.6029695919869	80.5358488245267	100.197384274513	119.858919724499	80.4380935502623	100.073854947334	119.712359614562	71.0271273217305	0.329272600074007	2.81210443086439	-36.7254114361272	-0.389235949713544	-0.360522297127757	-0.406690235669242	0.458481774122763	0.527057461739158	0.416802260279724	0.448237496731573	0.510980323270681	0.409460093915819	0.00203559321477564	0.00508250825857124	0.00556655228623722
225	24.3279064864899	0.27	71.2849689070775	52.7720501044553	89.7978877096996	0.403406996762358	31.7605587694272	25.730230410974	37.7908871278804	0.24	0.16	0.37	42.4236609358656	52.3663859532771	62.3091109706886	103.708572848273	128.014486082338	152.320399316404	103.78520043785	128.129214174994	152.460849824754	71.2849689070775	0.299922435444796	1.70452847123013	-41.7006224216041	-0.389235949713544	-0.360522297127757	-0.406690235669242	0.458481774122763	0.527057461739158	0.416802260279724	0.448237496731573	0.510980323270681	0.409460093915819	0.00203559321477564	0.00508250825857124	0.00556655228623722
225	24.3279064864899	0.27	71.3122179243524	53.1592108492036	89.4652249995011	0.329812066130303	27.772455967265	21.5913700469083	33.9535418876218	0.24	0.17	0.4	35.267660616203	45.363937045403	55.4602134746029	85.3828613946245	109.825905131984	134.268948869343	85.3966540312457	109.841500023358	134.351198304538	71.3122179243524	0.310419185188523	-0.533947883734562	-41.8048072461757	-0.389235949713544	-0.360522297127757	-0.406690235669242	0.458481774122763	0.527057461739158	0.416802260279724	0.448237496731573	0.510980323270681	0.409460093915819	0.00203559321477564	0.00508250825857124	0.00556655228623722
225	24.3279064864899	0.27	71.9094779738379	53.3884009668374	90.4305549808383	0.331849835810551	26.8552745636466	20.9057632515536	32.8047858757397	0.26	0.18	0.41	33.1938189856025	42.6403528992464	52.0868868128902	78.0892089607254	100.312393375181	122.535577789637	78.1245497224131	100.312434133058	122.61578464555	71.9094779738379	0.316738489565329	-0.0295981945187249	-40.3165971685497	-0.389235949713544	-0.360522297127757	-0.406690235669242	0.458481774122763	0.527057461739158	0.416802260279724	0.448237496731573	0.510980323270681	0.409460093915819	0.00203559321477564	0.00508250825857124	0.00556655228623722
225	24.3279064864899	0.27	72.3053966522216	53.7143240381992	90.896469266244	0.346284253448815	31.2155165009143	24.5192290503566	37.9118039514719	0.25	0.17	0.36	39.7774848812447	50.6408555148802	61.5042261485157	95.6289913959424	121.745604348128	147.862217300313	96.3608845145836	122.642962753626	148.852964801359	72.3053966522216	0.305959028464337	-2.06881898004162	-42.966921583907	-0.389235949713544	-0.360522297127757	-0.406690235669242	0.458481774122763	0.527057461739158	0.416802260279724	0.448237496731573	0.510980323270681	0.409460093915819	0.00203559321477564	0.00508250825857124	0.00556655228623722
225	24.3279064864899	0.27	72.7492352123228	53.8537884637554	91.6446819608902	0.323776291194374	28.3247059181339	21.9336363392125	34.7157754970553	0.27	0.18	0.43	33.7192556397625	43.5444440221325	53.3696324045025	76.8622057649794	99.2584786600098	121.65475155504	76.6595188571118	99.0016595946894	121.266416242563	72.7492352123228	0.330563833806496	1.8866335510297	-37.2276953051004	-0.389235949713544	-0.360522297127757	-0.406690235669242	0.458481774122763	0.527057461739158	0.416802260279724	0.448237496731573	0.510980323270681	0.409460093915819	0.00203559321477564	0.00508250825857124	0.00556655228623722
225	24.3279064864899	0.27	72.7646664694438	53.9404126400452	91.5889202988424	0.333126521649962	25.9303225939468	20.2022238079259	31.6584213799676	0.25	0.15	0.39	32.6339995694713	41.8869795925693	51.1399596156673	78.1138752070744	100.26212967644	122.410384145806	77.537038445795	99.5179443209417	121.565696607168	72.7646664694438	0.301853527144327	0.641018550672643	-41.4969816777324	-0.389235949713544	-0.360522297127757	-0.406690235669242	0.458481774122763	0.527057461739158	0.416802260279724	0.448237496731573	0.510980323270681	0.409460093915819	0.00203559321477564	0.00508250825857124	0.00556655228623722
225	24.3279064864899	0.27	72.921266956867	54.1972894542143	91.6452444595197	0.302936424830816	27.7960514416147	21.2129732254384	34.3791296577911	0.25	0.17	0.4	34.0722042128108	44.6459216708373	55.2196391288637	81.0875217409802	106.251627324097	131.415732907215	80.9027503453505	105.969229825534	131.15121730324	72.921266956867	0.30818283797979	2.23928809805232	-38.6428755440895	-0.389235949713544	-0.360522297127757	-0.406690235669242	0.458481774122763	0.527057461739158	0.416802260279724	0.448237496731573	0.510980323270681	0.409460093915819	0.00203559321477564	0.00508250825857124	0.00556655228623722
225	24.3279064864899	0.27	73.1372123035158	54.4147615723274	91.8596630347042	0.363538190865926	28.5675808457075	22.6659766352512	34.4691850561638	0.26	0.17	0.34	35.8378433425376	45.1690436065957	54.5002438706539	83.9584388555058	105.81893417969	127.679429503875	85.0132421557366	107.073846893622	129.214663216469	73.1372123035158	0.285706949601068	2.37083689758253	-40.4798165372854	-0.389235949713544	-0.360522297127757	-0.406690235669242	0.458481774122763	0.527057461739158	0.416802260279724	0.448237496731573	0.510980323270681	0.409460093915819	0.00203559321477564	0.00508250825857124	0.00556655228623722
225	24.3279064864899	0.27	73.6180035666492	54.4885853794991	92.7474217537993	0.33315231167345	26.6062093452699	20.7291459570934	32.4832727334464	0.27	0.17	0.37	31.8415044985756	40.8691094322463	49.896714365917	72.5250873812597	93.0871759812894	113.649264581319	72.8635431083337	93.5500133346187	114.127623839591	73.6180035666492	0.310218812569411	-0.927460589546896	-41.7670494796786	-0.389235949713544	-0.360522297127757	-0.406690235669242	0.458481774122763	0.527057461739158	0.416802260279724	0.448237496731573	0.510980323270681	0.409460093915819	0.00203559321477564	0.00508250825857124	0.00556655228623722
225	24.3279064864899	0.27	73.6335857892482	54.6576110685183	92.6095605099781	0.309845741366748	25.9862215832221	19.9310156294848	32.0414275369594	0.24	0.16	0.35	32.9859713529525	43.0073798872334	53.0287884215143	80.9547854088955	105.549512928265	130.144240447634	81.5803386556126	106.313094458871	131.179081350973	73.6335857892482	0.289699945775453	-0.263453466029108	-42.510073505774	-0.389235949713544	-0.360522297127757	-0.406690235669242	0.458481774122763	0.527057461739158	0.416802260279724	0.448237496731573	0.510980323270681	0.409460093915819	0.00203559321477564	0.00508250825857124	0.00556655228623722
225	24.3279064864899	0.27	73.7552238880071	54.7514298225764	92.7590179534378	0.393812407950634	28.4829584396764	22.9656230944589	34.0002937848938	0.25	0.16	0.38	37.0524535639317	45.9540544843367	54.8556554047416	88.5797028408736	109.860376277978	131.141049715083	88.7527502430887	110.073906900201	131.334526281745	73.7552238880071	0.305261723786136	1.20048130326237	-41.1861175538836	-0.389235949713544	-0.360522297127757	-0.406690235669242	0.458481774122763	0.527057461739158	0.416802260279724	0.448237496731573	0.510980323270681	0.409460093915819	0.00203559321477564	0.00508250825857124	0.00556655228623722
225	24.3279064864899	0.27	73.8033474347387	54.8586004812589	92.7480943882185	0.330705423361693	28.0884619228956	21.8496568799259	34.3272669658652	0.24	0.15	0.34	36.0908549582818	46.3959965518636	56.7011381454454	88.3944902001395	113.634062348205	138.87363449627	88.8902463876468	114.244025011176	139.655744142394	73.8033474347387	0.284782833743373	1.60765015856501	-42.1319132757958	-0.389235949713544	-0.360522297127757	-0.406690235669242	0.458481774122763	0.527057461739158	0.416802260279724	0.448237496731573	0.510980323270681	0.409460093915819	0.00203559321477564	0.00508250825857124	0.00556655228623722
225	24.3279064864899	0.27	73.9580896744626	54.7332080595982	93.1829712893271	0.324948429729764	26.8158660265352	20.7814042137828	32.8503278392876	0.25	0.15	0.4	33.2468951393983	42.9010608082523	52.5552264771064	78.8080074389592	101.692116064982	124.576224691006	78.1562807131358	100.864038465221	123.610465758596	73.9580896744626	0.298870065629535	-0.573148725763259	-42.5187273321365	-0.389235949713544	-0.360522297127757	-0.406690235669242	0.458481774122763	0.527057461739158	0.416802260279724	0.448237496731573	0.510980323270681	0.409460093915819	0.00203559321477564	0.00508250825857124	0.00556655228623722
225	24.3279064864899	0.27	74.0096274734919	55.0921420847216	92.9271128622622	0.413313893116884	30.5176337526441	24.8408909467651	36.1943765585231	0.23	0.15	0.38	41.6813870953675	51.206589506173	60.7317919169785	103.790302607841	127.508890435939	151.227478264037	103.276343666861	126.908071205458	150.564368497208	74.0096274734919	0.300155297155132	-0.807646178390188	-44.6030529784049	-0.389235949713544	-0.360522297127757	-0.406690235669242	0.458481774122763	0.527057461739158	0.416802260279724	0.448237496731573	0.510980323270681	0.409460093915819	0.00203559321477564	0.00508250825857124	0.00556655228623722
225	24.3279064864899	0.27	74.0970544898402	55.3117713343655	92.8823376453149	0.337688862099464	30.0610911616432	23.4881028032709	36.6340795200155	0.25	0.17	0.37	37.7208806264413	48.2768165954641	58.8327525644868	89.7573902149413	114.875395100314	139.993399985686	90.5121656690154	115.92299548697	141.260811886469	74.0970544898402	0.30101878081777	-2.2067318212163	-43.8478790968742	-0.389235949713544	-0.360522297127757	-0.406690235669242	0.458481774122763	0.527057461739158	0.416802260279724	0.448237496731573	0.510980323270681	0.409460093915819	0.00203559321477564	0.00508250825857124	0.00556655228623722
225	24.3279064864899	0.27	74.4869556888648	55.3357674328346	93.638143944895	0.29532974632718	23.3450952011007	17.7149384785269	28.9752519236744	0.25	0.16	0.36	28.6743662928218	37.7876452547987	46.9009242167755	68.7781009186336	90.6371374443479	112.496173970062	69.0718825459119	91.016948606092	112.989718531747	74.4869556888648	0.29280695046183	0.0949846180068715	-42.4076227548567	-0.389235949713544	-0.360522297127757	-0.406690235669242	0.458481774122763	0.527057461739158	0.416802260279724	0.448237496731573	0.510980323270681	0.409460093915819	0.00203559321477564	0.00508250825857124	0.00556655228623722
225	24.3279064864899	0.27	74.8185097142541	55.4026288944654	94.2343905340429	0.315231257566221	27.5303237765796	21.1952145483039	33.8654330048552	0.26	0.16	0.39	33.276768642242	43.222974359208	53.1691800761739	77.4177764178348	100.557436962411	123.697097506986	77.1934495367039	100.286202733066	123.345300229003	74.8185097142541	0.308818451223901	1.26185972227117	-39.8329368984178	-0.389235949713544	-0.360522297127757	-0.406690235669242	0.458481774122763	0.527057461739158	0.416802260279724	0.448237496731573	0.510980323270681	0.409460093915819	0.00203559321477564	0.00508250825857124	0.00556655228623722
225	24.3279064864899	0.27	75.0673906955932	55.9308316156706	94.2039497755158	0.383863234154382	31.846345396761	25.5470008088913	38.1456899846306	0.26	0.18	0.37	40.037234353184	49.9095609492759	59.7818875453678	92.9820090380815	115.909385906502	138.836762774922	94.0263165399408	117.189224723053	140.411914410328	75.0673906955932	0.318210756527947	1.59381152277023	-38.4226924922894	-0.389235949713544	-0.360522297127757	-0.406690235669242	0.458481774122763	0.527057461739158	0.416802260279724	0.448237496731573	0.510980323270681	0.409460093915819	0.00203559321477564	0.00508250825857124	0.00556655228623722
225	24.3279064864899	0.27	75.3171012401706	56.0452760265845	94.5889264537568	0.376112620608904	32.6305912230494	26.0690697997526	39.1921126463462	0.25	0.17	0.39	41.8196401247302	52.3455417660531	62.871443407376	99.3997899649347	124.418475186005	149.437160407075	99.5579279111139	124.660649666948	149.614261901612	75.3171012401706	0.314827617111706	1.15671927813003	-39.7453275757907	-0.389235949713544	-0.360522297127757	-0.406690235669242	0.458481774122763	0.527057461739158	0.416802260279724	0.448237496731573	0.510980323270681	0.409460093915819	0.00203559321477564	0.00508250825857124	0.00556655228623722
225	24.3279064864899	0.27	75.5191644513266	56.2593022627663	94.779026639887	0.333302306104872	28.4068581086627	22.1341658593563	34.679550357969	0.25	0.16	0.41	35.4439204932552	45.4885188203745	55.5331171474939	84.0940915760606	107.925861871513	131.757632166965	83.639511778569	107.391195993197	130.946712870741	75.5191644513266	0.310489130503771	-0.673592588879717	-42.0338418221423	-0.389235949713544	-0.360522297127757	-0.406690235669242	0.458481774122763	0.527057461739158	0.416802260279724	0.448237496731573	0.510980323270681	0.409460093915819	0.00203559321477564	0.00508250825857124	0.00556655228623722
225	24.3279064864899	0.27	75.7233114686395	56.241624990329	95.20499794695	0.348359921654308	28.9034434845688	22.7314586587742	35.0754283103634	0.26	0.16	0.38	35.7920266892747	45.5101819967156	55.2283373041564	83.5067472982717	106.180275861185	128.853804424098	83.6130366190414	106.271436607334	129.005669433227	75.7233114686395	0.31606417960789	3.16475227665803	-37.2451918469827	-0.389235949713544	-0.360522297127757	-0.406690235669242	0.458481774122763	0.527057461739158	0.416802260279724	0.448237496731573	0.510980323270681	0.409460093915819	0.00203559321477564	0.00508250825857124	0.00556655228623722
225	24.3279064864899	0.27	76.0055188516957	56.412807373546	95.5982303298454	0.370805400875452	28.5492326608398	22.7429340287827	34.355531292897	0.25	0.15	0.42	36.6350270103103	45.987993823921	55.3409606375316	87.4410873568294	109.764902976354	132.088718595878	86.1890008715123	108.112617391972	130.177095632225	76.0055188516957	0.31054282858753	-0.0241401285855416	-41.5063868407057	-0.389235949713544	-0.360522297127757	-0.406690235669242	0.458481774122763	0.527057461739158	0.416802260279724	0.448237496731573	0.510980323270681	0.409460093915819	0.00203559321477564	0.00508250825857124	0.00556655228623722
225	24.3279064864899	0.27	76.2134584535495	56.7081834030803	95.7187335040188	0.331494502962211	27.3780536886927	21.3078626645352	33.4482447128502	0.27	0.17	0.39	32.7257100807934	42.0486212858787	51.3715324909639	74.5286870956883	95.7604443382141	116.99220158074	74.8235522173004	96.0949969556832	117.445729109727	76.2134584535495	0.316391416427872	-0.388449143867492	-40.9808152762295	-0.389235949713544	-0.360522297127757	-0.406690235669242	0.458481774122763	0.527057461739158	0.416802260279724	0.448237496731573	0.510980323270681	0.409460093915819	0.00203559321477564	0.00508250825857124	0.00556655228623722
225	24.3279064864899	0.27	76.7311695366023	57.1488052413999	96.3135338318047	0.366347425550186	31.1642842997491	24.7651437506622	37.563424848836	0.23	0.16	0.35	41.7280035879332	52.5102288994598	63.2924542109865	104.369453832392	131.337793319098	158.306132805803	104.923421424653	132.04891523521	159.161361281705	76.7311695366023	0.293191774910549	-1.63733311964403	-44.526124742373	-0.389235949713544	-0.360522297127757	-0.406690235669242	0.458481774122763	0.527057461739158	0.416802260279724	0.448237496731573	0.510980323270681	0.409460093915819	0.00203559321477564	0.00508250825857124	0.00556655228623722
225	24.3279064864899	0.27	77.0656869320144	57.4601516881629	96.671222175866	0.378064784892005	30.0478930844065	24.0307692768668	36.0650168919461	0.25	0.17	0.37	38.8958320928674	48.6350557774523	58.3742794620372	93.2911142302081	116.65050726499	140.009900299771	93.8833108003297	117.439852253662	140.890462653533	77.0656869320144	0.298999359899476	0.427490259828176	-41.8847462805245	-0.389235949713544	-0.360522297127757	-0.406690235669242	0.458481774122763	0.527057461739158	0.416802260279724	0.448237496731573	0.510980323270681	0.409460093915819	0.00203559321477564	0.00508250825857124	0.00556655228623722
225	24.3279064864899	0.27	77.6200327655828	57.6687650267311	97.5713005044345	0.318436900675298	24.6983932021602	19.0568813830169	30.3399050213035	0.24	0.16	0.37	31.6038542840548	40.9597144529107	50.3155746217665	77.7291012553632	100.739668126725	123.750234998087	78.1602643555049	101.273057217247	124.38764683957	77.6200327655828	0.286475016094699	-0.0816944197018118	-43.2228345867507	-0.389235949713544	-0.360522297127757	-0.406690235669242	0.458481774122763	0.527057461739158	0.416802260279724	0.448237496731573	0.510980323270681	0.409460093915819	0.00203559321477564	0.00508250825857124	0.00556655228623722
225	24.3279064864899	0.27	78.2303251024081	58.3031050869592	98.1575451178569	0.330021282160841	28.6623817453179	22.286250212036	35.0385132785998	0.22	0.15	0.33	38.4910378770062	49.5033848632113	60.5157318494164	98.889113800023	127.181446103557	155.473778407091	99.3443590286321	127.841075681422	156.257461966338	78.2303251024081	0.28139356033319	1.17314053563071	-43.0710330086118	-0.389235949713544	-0.360522297127757	-0.406690235669242	0.458481774122763	0.527057461739158	0.416802260279724	0.448237496731573	0.510980323270681	0.409460093915819	0.00203559321477564	0.00508250825857124	0.00556655228623722
225	24.3279064864899	0.27	78.2827427768847	58.2103805556177	98.3551049981516	0.305467995521936	26.8755930587516	20.5484625587822	33.202723558721	0.25	0.16	0.4	33.0061932452672	43.1692159713037	53.3322386973402	78.5537310715656	102.741414521239	126.929097970913	78.0129255085508	102.056611983614	126.053187789029	78.2827427768847	0.311315816094117	1.17728806152299	-40.3819248870833	-0.389235949713544	-0.360522297127757	-0.406690235669242	0.458481774122763	0.527057461739158	0.416802260279724	0.448237496731573	0.510980323270681	0.409460093915819	0.00203559321477564	0.00508250825857124	0.00556655228623722
225	24.3279064864899	0.27	78.5323116892239	58.4367785586517	98.6278448197962	0.356442258692443	30.4152996516577	24.0344762231324	36.796123080183	0.21	0.15	0.35	42.0334118231914	53.1927055166454	64.3519992100995	109.499689955535	138.570354138017	167.6410183205	109.943871520806	139.130686970918	168.447816633947	78.5323116892239	0.285625774865217	2.94339673448224	-40.7456107815602	-0.389235949713544	-0.360522297127757	-0.406690235669242	0.458481774122763	0.527057461739158	0.416802260279724	0.448237496731573	0.510980323270681	0.409460093915819	0.00203559321477564	0.00508250825857124	0.00556655228623722
225	24.3279064864899	0.27	78.5986407998665	58.6156062469752	98.5816753527577	0.293345629308792	24.9474237269155	18.9020259936579	30.9928214601731	0.25	0.17	0.39	30.1793840045944	39.831596932124	49.4838098596536	71.3924744956692	94.2257889579697	117.05910342027	71.7281211771013	94.6399962967475	117.586383084709	78.5986407998665	0.301505085284939	-2.46476087433915	-43.9966188570397	-0.389235949713544	-0.360522297127757	-0.406690235669242	0.458481774122763	0.527057461739158	0.416802260279724	0.448237496731573	0.510980323270681	0.409460093915819	0.00203559321477564	0.00508250825857124	0.00556655228623722
225	24.3279064864899	0.27	79.1024658288937	58.9224802296104	99.282451428177	0.345582256485633	28.4081883828498	22.3046621462101	34.5117146194896	0.25	0.16	0.39	35.6845174924207	45.4493544278158	55.2141913632109	84.5876763606963	107.734545772104	130.881415183513	84.3219927311612	107.443445334766	130.482417123774	79.1024658288937	0.309613830618803	-1.33186612915779	-42.5007572244301	-0.389235949713544	-0.360522297127757	-0.406690235669242	0.458481774122763	0.527057461739158	0.416802260279724	0.448237496731573	0.510980323270681	0.409460093915819	0.00203559321477564	0.00508250825857124	0.00556655228623722
225	24.3279064864899	0.27	79.9666898765991	59.3808938328092	100.552485920389	0.36967269213067	32.5549484920699	25.9178715817404	39.1920254023994	0.28	0.18	0.42	39.3332476551499	49.4057487475694	59.4782498399889	88.5650970521318	111.244944000672	133.924790949212	88.7730995953904	111.528965031546	134.270822158864	79.9666898765991	0.334134717061535	0.702820671723685	-38.2023067322035	-0.389235949713544	-0.360522297127757	-0.406690235669242	0.458481774122763	0.527057461739158	0.416802260279724	0.448237496731573	0.510980323270681	0.409460093915819	0.00203559321477564	0.00508250825857124	0.00556655228623722
225	24.3279064864899	0.27	80.7555808100764	60.1413719724652	101.369789647688	0.407187566389732	30.8570887207153	25.0440688353939	36.6701086060367	0.24	0.15	0.36	41.0978623930878	50.6371546265284	60.1764468599689	99.9762767320647	123.181934268134	146.387591804203	99.8902877181357	122.974881849626	146.300576028137	80.7555808100764	0.29073325136995	0.865791752832004	-42.6072213301118	-0.389235949713544	-0.360522297127757	-0.406690235669242	0.458481774122763	0.527057461739158	0.416802260279724	0.448237496731573	0.510980323270681	0.409460093915819	0.00203559321477564	0.00508250825857124	0.00556655228623722
225	24.3279064864899	0.27	80.9315314442459	60.4135514883412	101.449511400151	0.393671056544926	33.3642310977284	26.8994475379313	39.8290146575256	0.25	0.16	0.37	43.0879896053125	53.4433891514312	63.7987886975498	102.262176886711	126.838995388059	151.415813889408	102.401777405259	126.918329463682	151.532338624303	80.9315314442459	0.298453587989819	-1.33624753802672	-43.4880007796522	-0.389235949713544	-0.360522297127757	-0.406690235669242	0.458481774122763	0.527057461739158	0.416802260279724	0.448237496731573	0.510980323270681	0.409460093915819	0.00203559321477564	0.00508250825857124	0.00556655228623722
225	24.3279064864899	0.27	81.1039337174212	60.3959658184974	101.811901616345	0.321051858457202	29.592963904025	22.8739640173252	36.3119637907249	0.24	0.18	0.36	37.3444701306926	48.3140375562136	59.2836049817346	90.3654756958988	116.90943722799	143.453398760082	91.6845308668956	118.530614129337	145.525093115263	81.1039337174212	0.302428080826461	0.927387351435168	-40.0128230726795	-0.389235949713544	-0.360522297127757	-0.406690235669242	0.458481774122763	0.527057461739158	0.416802260279724	0.448237496731573	0.510980323270681	0.409460093915819	0.00203559321477564	0.00508250825857124	0.00556655228623722
225	24.3279064864899	0.27	81.120851326211	60.4090520447335	101.832650607689	0.26519711319822	27.1229658370533	20.0740281844451	34.1719034896616	0.24	0.16	0.33	33.118657308741	44.7481792144794	56.3777011202177	81.0148010736752	109.462917040221	137.911033006766	81.9469106318783	18.2838503837581	139.352815780292	81.120851326211	0.29202784431588	1.22685079755514	-41.0065161092455	-0.389235949713544	-0.360522297127757	-0.406690235669242	0.458481774122763	0.527057461739158	0.416802260279724	0.448237496731573	0.510980323270681	0.409460093915819	0.00203559321477564	0.00508250825857124	0.00556655228623722
225	24.3279064864899	0.27	81.4422033287417	60.6509034198642	102.233503237619	0.334182754556836	27.7974288798782	21.6714486354718	33.9234091242846	0.24	0.16	0.37	35.2441380123087	45.2067804192008	55.1694228260929	84.9438751066668	108.955398726506	132.966922346345	85.271950877345	109.401881112015	133.568075451741	81.4422033287417	0.295484563913002	-4.32619020830927	-47.3915101798739	-0.389235949713544	-0.360522297127757	-0.406690235669242	0.458481774122763	0.527057461739158	0.416802260279724	0.448237496731573	0.510980323270681	0.409460093915819	0.00203559321477564	0.00508250825857124	0.00556655228623722
225	24.3279064864899	0.27	81.5780097717529	60.5259668436496	102.630052699856	0.311443521384742	26.4694878224933	20.3246399817434	32.6143356632433	0.23	0.15	0.36	34.3108622078168	44.6842330395439	55.057603871271	85.9917551978975	111.990063247867	137.988371297837	86.0701333022862	112.088661493586	138.043364108856	81.5780097717529	0.284144518003699	0.392135044673221	-43.48663241007	-0.389235949713544	-0.360522297127757	-0.406690235669242	0.458481774122763	0.527057461739158	0.416802260279724	0.448237496731573	0.510980323270681	0.409460093915819	0.00203559321477564	0.00508250825857124	0.00556655228623722
225	24.3279064864899	0.27	82.3811750166639	61.0954904891481	103.66685954418	0.380750454434062	30.5938365422321	24.5022273039743	36.6854457804899	0.23	0.15	0.36	40.7578143997926	50.8907984607437	61.0237825216947	100.562948335742	125.564356473404	150.565764611067	100.301599817005	125.308431447176	150.200598997655	82.3811750166639	0.292729476080663	-1.98127472731001	-45.0961224301573	-0.389235949713544	-0.360522297127757	-0.406690235669242	0.458481774122763	0.527057461739158	0.416802260279724	0.448237496731573	0.510980323270681	0.409460093915819	0.00203559321477564	0.00508250825857124	0.00556655228623722
225	24.3279064864899	0.27	82.3970295369408	61.2946385388695	103.499420535012	0.30730990653465	27.7745036262378	21.2640241264003	34.2849831260753	0.26	0.17	0.38	33.7095394229409	44.0305052033335	54.351470983726	79.1783413585111	103.420646821554	127.662952284598	79.3218847896264	103.555157384069	127.900503562563	82.3970295369408	0.304872047611354	-1.91938898647046	-43.2480286467699	-0.389235949713544	-0.360522297127757	-0.406690235669242	0.458481774122763	0.527057461739158	0.416802260279724	0.448237496731573	0.510980323270681	0.409460093915819	0.00203559321477564	0.00508250825857124	0.00556655228623722
225	24.3279064864899	0.27	83.2336625612046	61.8133523226174	104.653972799792	0.39621450226853	33.2250826779625	26.8214312050785	39.6287341508464	0.22	0.15	0.35	45.477295557828	56.3350588313451	67.1928221048621	114.515487680567	141.856208828022	169.196929975477	114.776230616901	142.209973794504	169.555806222766	83.2336625612046	0.284248539608449	0.636198159447446	-43.6779428965318	-0.389235949713544	-0.360522297127757	-0.406690235669242	0.458481774122763	0.527057461739158	0.416802260279724	0.448237496731573	0.510980323270681	0.409460093915819	0.00203559321477564	0.00508250825857124	0.00556655228623722
225	24.3279064864899	0.27	84.3734071509359	62.8347454504488	105.912068851423	0.356201819781001	28.0698266488929	22.1779723633299	33.9616809344559	0.23	0.15	0.38	37.1188362466436	46.9799169095677	56.8409975724918	92.1803823264292	116.669247753677	141.158113180925	91.3862004461343	115.624709582378	139.923909051167	84.3734071509359	0.283752001523037	1.2230298973349	-42.6471662718868	-0.389235949713544	-0.360522297127757	-0.406690235669242	0.458481774122763	0.527057461739158	0.416802260279724	0.448237496731573	0.510980323270681	0.409460093915819	0.00203559321477564	0.00508250825857124	0.00556655228623722
225	24.3279064864899	0.27	84.5416147379216	62.8389646455438	106.244264830299	0.301327759458173	27.8270902591052	21.2114720910941	34.4427084271164	0.26	0.17	0.38	33.5517507579102	44.0161622296538	54.4805737013974	78.6344799549258	103.159684617187	127.684889279448	79.0453724186294	103.698877433924	128.364889779421	84.5416147379216	0.306415162549914	5.30956455295795	-35.583821844567	-0.389235949713544	-0.360522297127757	-0.406690235669242	0.458481774122763	0.527057461739158	0.416802260279724	0.448237496731573	0.510980323270681	0.409460093915819	0.00203559321477564	0.00508250825857124	0.00556655228623722
225	24.3279064864899	0.27	84.6174125283372	63.1499377466941	106.08488730998	0.347447080593061	30.2791850062766	23.8004058230413	36.757964189512	0.24	0.15	0.37	38.901475771977	49.4909620732829	60.0804483745888	94.24406109783	119.898516980808	145.552972863785	94.039318270951	119.646492951128	145.220017693238	84.6174125283372	0.292543551339269	-3.02499360908098	-45.7308458338549	-0.389235949713544	-0.360522297127757	-0.406690235669242	0.458481774122763	0.527057461739158	0.416802260279724	0.448237496731573	0.510980323270681	0.409460093915819	0.00203559321477564	0.00508250825857124	0.00556655228623722
225	24.3279064864899	0.27	84.783309993808	63.225105370493	106.341514617123	0.322533808837383	31.5382282445595	24.401832195028	38.674624294091	0.24	0.16	0.39	39.9585474144048	51.644555974503	63.3305645346012	96.9903833478288	125.355539825998	153.720696304167	96.8715927230691	125.283153482999	153.565527806485	84.783309993808	0.30256225369792	-2.31977609593053	-44.0756599122609	-0.389235949713544	-0.360522297127757	-0.406690235669242	0.458481774122763	0.527057461739158	0.416802260279724	0.448237496731573	0.510980323270681	0.409460093915819	0.00203559321477564	0.00508250825857124	0.00556655228623722
225	24.3279064864899	0.27	85.0402519824948	62.9672183451908	107.113285619799	0.296570808820947	27.1868285354471	20.6496551737839	33.7240018971103	0.24	0.17	0.38	33.6547863713548	44.3090646683891	54.9633429654234	81.29262535947	107.027872777755	132.76312019604	81.4091140788066	107.22182581679	133.050356408087	85.0402519824948	0.288532674187695	-0.5596929123642	-42.9400193858432	-0.389235949713544	-0.360522297127757	-0.406690235669242	0.458481774122763	0.527057461739158	0.416802260279724	0.448237496731573	0.510980323270681	0.409460093915819	0.00203559321477564	0.00508250825857124	0.00556655228623722
225	24.3279064864899	0.27	85.2122009080887	63.5989645558335	106.825437260344	0.341576038150087	29.9978708689784	23.4953012863649	36.5004404515919	0.28	0.19	0.41	35.8961883054545	45.8308326567603	55.7654770080662	81.3402200906957	103.851974017929	126.363727945162	81.8641353043232	104.591738722135	127.235154446093	85.2122009080887	0.315691023882741	-4.12710315149507	-43.6383997620418	-0.389235949713544	-0.360522297127757	-0.406690235669242	0.458481774122763	0.527057461739158	0.416802260279724	0.448237496731573	0.510980323270681	0.409460093915819	0.00203559321477564	0.00508250825857124	0.00556655228623722
225	24.3279064864899	0.27	85.5632112113389	63.6688640601272	107.457558362551	0.394465673373582	32.5844828431983	26.2812831029893	38.8876825834073	0.23	0.15	0.33	43.6367656090198	54.1024361233734	64.5681066377271	107.458166874443	133.230511659591	159.002856444739	108.520199541648	134.43145051473	160.472223174695	85.5632112113389	0.279098294543646	-2.88109467686847	-46.7995319659102	-0.389235949713544	-0.360522297127757	-0.406690235669242	0.458481774122763	0.527057461739158	0.416802260279724	0.448237496731573	0.510980323270681	0.409460093915819	0.00203559321477564	0.00508250825857124	0.00556655228623722
225	24.3279064864899	0.27	87.644716516258	65.0498906873653	110.239542345151	0.323364162618443	26.4017843848438	20.4389836522771	32.3645851174105	0.24	0.15	0.38	33.5797955426413	43.3762527866783	53.1727100307153	81.7858976776322	105.645841933299	129.505786188965	81.2133916092616	104.897984792422	128.577517806261	87.644716516258	0.286810035172187	1.56675734528098	-41.2880631192641	-0.389235949713544	-0.360522297127757	-0.406690235669242	0.458481774122763	0.527057461739158	0.416802260279724	0.448237496731573	0.510980323270681	0.409460093915819	0.00203559321477564	0.00508250825857124	0.00556655228623722
225	24.3279064864899	0.27	87.9381160139605	65.4050061164198	110.471225911501	0.28740043807039	26.0920100977333	19.6773734356729	32.5066467597938	0.22	0.14	0.34	33.5791554774208	44.5256409171897	55.4721263569587	85.1441104751045	112.900281002518	140.656451529931	85.3054155231177	113.069480353435	140.916579349476	87.9381160139605	0.274863370337658	-1.33292059156063	-45.7866423500386	-0.389235949713544	-0.360522297127757	-0.406690235669242	0.458481774122763	0.527057461739158	0.416802260279724	0.448237496731573	0.510980323270681	0.409460093915819	0.00203559321477564	0.00508250825857124	0.00556655228623722
225	24.3279064864899	0.27	88.2531307750393	65.7137512993027	110.792510250776	0.336229379822006	30.506127341874	23.8140072876051	37.1982473961428	0.24	0.16	0.36	39.3809981870328	50.4476937054195	61.5143892238061	96.5692015919226	123.706704440274	150.844207288625	96.8493552704919	124.070489784273	151.346037447554	88.2531307750393	0.282892954741817	1.45601613169545	-41.6916783843167	-0.389235949713544	-0.360522297127757	-0.406690235669242	0.458481774122763	0.527057461739158	0.416802260279724	0.448237496731573	0.510980323270681	0.409460093915819	0.00203559321477564	0.00508250825857124	0.00556655228623722
225	24.3279064864899	0.27	89.0463523988228	66.2377410650084	111.854963732637	0.348495824333412	29.1279770252549	22.9099071611653	35.3460468893445	0.25	0.16	0.39	36.6981763866756	46.6585757480419	56.6189751094082	87.0986894353461	110.738494353354	134.378299271362	86.9466107096965	110.48612537011	134.161701868025	89.0463523988228	0.292098711499165	2.64356268119473	-39.9592100912743	-0.389235949713544	-0.360522297127757	-0.406690235669242	0.458481774122763	0.527057461739158	0.416802260279724	0.448237496731573	0.510980323270681	0.409460093915819	0.00203559321477564	0.00508250825857124	0.00556655228623722
225	24.3279064864899	0.27	98.8903841162954	73.7615627952013	124.019205437389	0.307223295288296	30.3031902819442	23.198528948421	37.4078516154675	0.23	0.15	0.36	39.0095344902147	50.9563924977883	62.9032505053619	97.3601344552416	127.177145017796	156.994155580349	96.7534356324111	126.415373650286	156.046325885748	98.8903841162954	0.272808178238625	4.08990200198026	-40.3781713857966	-0.389235949713544	-0.360522297127757	-0.406690235669242	0.458481774122763	0.527057461739158	0.416802260279724	0.448237496731573	0.510980323270681	0.409460093915819	0.00203559321477564	0.00508250825857124	0.00556655228623722
225	24.3279064864899	0.28	45.8067874411897	34.4167818273914	57.196793054988	0.436029938917101	26.949986550354	22.1646346045746	31.7353384961333	0.28	0.17	0.41	33.9535860137529	41.2841764699369	48.6147669261209	77.133974131167	93.78722467102	110.440475210873	77.0139476631705	93.5666125395949	110.157033050165	45.8067874411897	0.347460532325939	-1.01982610944435	-41.7493670089077	-0.389235949713544	-0.360522297127757	-0.406690235669242	0.458481774122763	0.527057461739158	0.416802260279724	0.448237496731573	0.510980323270681	0.409460093915819	0.00203559321477564	0.00508250825857124	0.00556655228623722
225	24.3279064864899	0.28	51.8165338574466	38.6851844479641	64.947883266929	0.3228125658154	23.1080286881493	17.8825318523109	28.3335255239877	0.26	0.17	0.39	28.01073215157	36.1958142996905	44.380896447811	65.0182360660129	84.0173682717157	103.016500477419	65.3658024803644	84.4511212480676	103.563003959784	51.8165338574466	0.327672097779366	-0.391498245656485	-40.675482092642	-0.389235949713544	-0.360522297127757	-0.406690235669242	0.458481774122763	0.527057461739158	0.416802260279724	0.448237496731573	0.510980323270681	0.409460093915819	0.00203559321477564	0.00508250825857124	0.00556655228623722
225	24.3279064864899	0.28	53.1888964520409	39.7398589910696	66.6379339130121	0.36298652489546	26.0961746285166	20.698690554785	31.4936587022483	0.23	0.16	0.39	34.787141152092	43.8583932606302	52.9296453691684	86.7719362041233	109.39897835778	132.026020511437	86.4795949832865	109.074828902837	131.625260055863	53.1888964520409	0.30273227178194	3.48821468986744	-39.3761569471669	-0.389235949713544	-0.360522297127757	-0.406690235669242	0.458481774122763	0.527057461739158	0.416802260279724	0.448237496731573	0.510980323270681	0.409460093915819	0.00203559321477564	0.00508250825857124	0.00556655228623722
225	24.3279064864899	0.28	53.697089864276	40.2617570397942	67.1324226887578	0.438836220803463	27.8857732745775	22.9624116514891	32.809134897666	0.24	0.17	0.41	37.559675423018	45.6128306124622	53.6659858019065	91.0630865685437	110.587887033589	130.112687498634	90.7506449104362	110.158153503095	129.673092185961	53.697089864276	0.332543602968286	-2.34000358602235	-43.1703571638282	-0.389235949713544	-0.360522297127757	-0.406690235669242	0.458481774122763	0.527057461739158	0.416802260279724	0.448237496731573	0.510980323270681	0.409460093915819	0.00203559321477564	0.00508250825857124	0.00556655228623722
225	24.3279064864899	0.28	56.1249390650761	41.9766703589456	70.2732077712066	0.385461284515827	28.6989532138431	23.0413073478824	34.3565990798039	0.26	0.17	0.4	36.5542743568356	45.5299429712796	54.5056115857237	85.9238184189532	107.021863279252	128.119908139551	85.6682831618797	106.756904918632	127.77978640076	56.1249390650761	0.332572712119052	-0.0291283434239604	-40.826078613155	-0.389235949713544	-0.360522297127757	-0.406690235669242	0.458481774122763	0.527057461739158	0.416802260279724	0.448237496731573	0.510980323270681	0.409460093915819	0.00203559321477564	0.00508250825857124	0.00556655228623722
225	24.3279064864899	0.28	56.9415231886339	42.855014703363	71.0280316739047	0.401111509249007	28.0063194458907	22.6633594632925	33.3492794284889	0.26	0.16	0.41	35.5833999184774	43.9723010483893	52.3612021783012	82.7878234021813	102.305319393925	121.822815385669	82.3964289683689	101.801374770197	121.219137404822	56.9415231886339	0.339827780675246	-0.703396370897043	-40.5597811147832	-0.389235949713544	-0.360522297127757	-0.406690235669242	0.458481774122763	0.527057461739158	0.416802260279724	0.448237496731573	0.510980323270681	0.409460093915819	0.00203559321477564	0.00508250825857124	0.00556655228623722
225	24.3279064864899	0.28	57.280722208074	43.0200968439865	71.5413475721615	0.294198170000616	24.0581743566423	18.2402303642311	29.8761183490536	0.27	0.18	0.41	28.2437225875804	37.2524024600657	46.261082332551	64.8281281399648	85.505850466915	106.183572793865	64.9678371418609	85.6961504493026	106.400886839897	57.280722208074	0.336190762074111	-0.482406238903833	-39.5867565139621	-0.389235949713544	-0.360522297127757	-0.406690235669242	0.458481774122763	0.527057461739158	0.416802260279724	0.448237496731573	0.510980323270681	0.409460093915819	0.00203559321477564	0.00508250825857124	0.00556655228623722
225	24.3279064864899	0.28	57.4481944453469	42.9433433624011	71.9530455282928	0.376904164386679	25.6490651817165	20.500111807487	30.7980185559459	0.25	0.16	0.41	33.0644975808057	41.3692111347929	49.6739246887802	79.0213049352923	98.8688559390868	118.716406942881	78.5413997433204	98.2360738556913	117.976729587547	57.4481944453469	0.336753488537961	-2.54325215823883	-43.1191941163628	-0.389235949713544	-0.360522297127757	-0.406690235669242	0.458481774122763	0.527057461739158	0.416802260279724	0.448237496731573	0.510980323270681	0.409460093915819	0.00203559321477564	0.00508250825857124	0.00556655228623722
225	24.3279064864899	0.28	57.4537112165671	43.1614080891684	71.7460143439658	0.346190569809629	26.1747190957528	20.5586109195197	31.7908272719859	0.28	0.18	0.41	31.5158878327683	40.1252552667714	48.7346227007746	71.6450551905542	91.2167267308871	110.78839827122	71.9390494907853	91.5970058449976	111.248010167442	57.4537112165671	0.346276516259737	-0.844351777297002	-39.734549260173	-0.389235949713544	-0.360522297127757	-0.406690235669242	0.458481774122763	0.527057461739158	0.416802260279724	0.448237496731573	0.510980323270681	0.409460093915819	0.00203559321477564	0.00508250825857124	0.00556655228623722
225	24.3279064864899	0.28	57.8884146947491	43.4415085606609	72.3353208288373	0.326694881343586	26.7761905978799	20.7745629796605	32.7778182160993	0.25	0.17	0.37	33.6241126906399	43.3378863839704	53.051660077301	80.6438554640236	103.941307769828	127.238760075633	81.0395812444708	104.431070537146	127.867937567965	57.8884146947491	0.317258341907225	0.271385481893549	-40.6215885933114	-0.389235949713544	-0.360522297127757	-0.406690235669242	0.458481774122763	0.527057461739158	0.416802260279724	0.448237496731573	0.510980323270681	0.409460093915819	0.00203559321477564	0.00508250825857124	0.00556655228623722
225	24.3279064864899	0.28	58.7625309895708	43.8747616081973	73.6503003709443	0.335081991584	23.9337732244871	18.6699034448365	29.1976430041376	0.27	0.17	0.43	28.799403308014	36.9192261658527	45.0390490236913	65.8618245333959	84.4311796893205	103.000534845245	65.4730854133172	83.9174383131587	102.432833573996	58.7625309895708	0.336707151471731	-1.30043008145284	-40.5216539236448	-0.389235949713544	-0.360522297127757	-0.406690235669242	0.458481774122763	0.527057461739158	0.416802260279724	0.448237496731573	0.510980323270681	0.409460093915819	0.00203559321477564	0.00508250825857124	0.00556655228623722
225	24.3279064864899	0.28	58.9862438935224	44.1390014267968	73.8334863602481	0.429378800406506	31.1624548960985	25.5536442749093	36.7712655172877	0.25	0.17	0.38	40.7765148351833	49.726617882803	58.6767209304228	96.4066400921594	117.56708911011	138.727538128061	96.8710828911614	118.134845073328	139.395813456925	58.9862438935224	0.322549266889002	-2.30967426423275	-43.510129335852	-0.389235949713544	-0.360522297127757	-0.406690235669242	0.458481774122763	0.527057461739158	0.416802260279724	0.448237496731573	0.510980323270681	0.409460093915819	0.00203559321477564	0.00508250825857124	0.00556655228623722
225	24.3279064864899	0.28	59.3773069716855	44.5764003621708	74.1782135812003	0.402468604126326	31.573672313332	25.5671247593844	37.5802198672796	0.24	0.16	0.38	42.0284301579283	51.9022727091405	61.7761152603527	102.422436468405	126.484791583751	150.547146699097	102.037302490408	126.074734984912	150.001798253912	59.3773069716855	0.323428585667806	0.565983491198206	-41.3493907639479	-0.389235949713544	-0.360522297127757	-0.406690235669242	0.458481774122763	0.527057461739158	0.416802260279724	0.448237496731573	0.510980323270681	0.409460093915819	0.00203559321477564	0.00508250825857124	0.00556655228623722
225	24.3279064864899	0.28	60.1404195931118	44.8962666534555	75.3845725327682	0.44548573793424	31.5596158995206	26.0622248832923	37.0570069157489	0.23	0.17	0.37	43.4227827075749	52.5820934197346	61.7414041318944	107.320572681735	129.958054890526	152.595537099318	108.14505200426	130.928440612059	153.844541793216	60.1404195931118	0.312959147698699	-2.3990456053097	-44.256920212926	-0.389235949713544	-0.360522297127757	-0.406690235669242	0.458481774122763	0.527057461739158	0.416802260279724	0.448237496731573	0.510980323270681	0.409460093915819	0.00203559321477564	0.00508250825857124	0.00556655228623722
225	24.3279064864899	0.28	60.719665524002	45.5442555007013	75.8950755473027	0.428627125518225	29.6017370696622	24.2656532633354	34.9378208759891	0.27	0.16	0.42	37.5672932971458	45.8284442843036	54.0895952714614	86.2144830948834	105.173284744315	124.132086393746	85.2760276809713	104.005560523645	122.806466808255	60.719665524002	0.332152926908298	1.05056729598754	-39.6213145184075	-0.389235949713544	-0.360522297127757	-0.406690235669242	0.458481774122763	0.527057461739158	0.416802260279724	0.448237496731573	0.510980323270681	0.409460093915819	0.00203559321477564	0.00508250825857124	0.00556655228623722
225	24.3279064864899	0.28	61.1962258369745	45.7085073618034	76.6839443121457	0.397006088160841	29.1312197362198	23.5258790858496	34.7365603865901	0.25	0.16	0.36	37.8842760315857	46.9106878257967	55.9370996200076	90.3939577155066	111.931470676514	133.468983637521	90.6004001447881	112.106282955379	133.733840461684	61.1962258369745	0.302108470172079	0.369123059554639	-42.2395679144276	-0.389235949713544	-0.360522297127757	-0.406690235669242	0.458481774122763	0.527057461739158	0.416802260279724	0.448237496731573	0.510980323270681	0.409460093915819	0.00203559321477564	0.00508250825857124	0.00556655228623722
225	24.3279064864899	0.28	62.0173951663306	46.3247907626299	77.7099995700312	0.384305984733582	29.068965689575	23.3243770762148	34.8135543029351	0.26	0.15	0.38	37.0261551635955	46.1453710232208	55.264586882846	87.0863729236289	108.534979445519	129.983585967408	86.3403183526233	107.575666164229	128.835260297241	62.0173951663306	0.319261635037908	-2.01674665057084	-43.2402309002091	-0.389235949713544	-0.360522297127757	-0.406690235669242	0.458481774122763	0.527057461739158	0.416802260279724	0.448237496731573	0.510980323270681	0.409460093915819	0.00203559321477564	0.00508250825857124	0.00556655228623722
225	24.3279064864899	0.28	62.1078534886134	46.6788097219993	77.5368972552274	0.39240746214481	30.0522731948241	24.2137853991359	35.8907609905123	0.27	0.17	0.41	37.5445267157629	46.5973558133848	55.6501849110067	86.2901260962837	107.09661462325	127.903103150216	86.007757949447	106.796122865926	127.593192705507	62.1078534886134	0.329905036228069	-1.67894254076474	-41.4757648847063	-0.389235949713544	-0.360522297127757	-0.406690235669242	0.458481774122763	0.527057461739158	0.416802260279724	0.448237496731573	0.510980323270681	0.409460093915819	0.00203559321477564	0.00508250825857124	0.00556655228623722
225	24.3279064864899	0.28	62.2897166160047	46.8591401016825	77.7202931303269	0.439102644737775	33.1562406329635	27.3055192901404	39.0069619757867	0.27	0.18	0.41	42.4771263216588	51.5786499700906	60.6801736185224	97.9371770076988	118.922060162135	139.906943316571	98.0969155219494	119.14826008847	140.0983107969	62.2897166160047	0.348085203746843	-0.602511278452909	-39.4330966772511	-0.389235949713544	-0.360522297127757	-0.406690235669242	0.458481774122763	0.527057461739158	0.416802260279724	0.448237496731573	0.510980323270681	0.409460093915819	0.00203559321477564	0.00508250825857124	0.00556655228623722
225	24.3279064864899	0.28	62.3653112861756	46.9326005747843	77.7980219975669	0.45635300398002	29.0240919514785	24.0781143837773	33.9700695191796	0.26	0.17	0.42	37.6712896594277	45.4094933506369	53.1476970418461	87.342253649182	105.283560031229	123.224866413276	87.2335779032099	105.082652780957	123.043611264042	62.3653112861756	0.343272577060797	-0.435919956026205	-39.8579156849863	-0.389235949713544	-0.360522297127757	-0.406690235669242	0.458481774122763	0.527057461739158	0.416802260279724	0.448237496731573	0.510980323270681	0.409460093915819	0.00203559321477564	0.00508250825857124	0.00556655228623722
225	24.3279064864899	0.28	62.4634025321845	46.780451109944	78.1463539544251	0.34029538803953	25.382277896151	19.8645181736079	30.9000376186941	0.22	0.15	0.38	33.7064549291949	43.0690842048008	52.4317134804067	84.9434478961869	108.538157387718	132.132866879249	84.0908394919009	107.412694414984	130.760384838797	62.4634025321845	0.293539266795323	-0.548355272213697	-43.7006285834745	-0.389235949713544	-0.360522297127757	-0.406690235669242	0.458481774122763	0.527057461739158	0.416802260279724	0.448237496731573	0.510980323270681	0.409460093915819	0.00203559321477564	0.00508250825857124	0.00556655228623722
225	24.3279064864899	0.28	63.3754549261841	47.5472223581804	79.2036874941877	0.304109106485353	23.8979212663452	18.2537335196257	29.5421090130647	0.27	0.17	0.35	28.4985420266572	37.3104994014752	46.1224567762932	65.938704090276	86.3274330733497	106.716162056423	66.6449671396364	87.2903916966735	107.911299640096	63.3754549261841	0.305180320483395	0.654203574361367	-41.1465605436142	-0.389235949713544	-0.360522297127757	-0.406690235669242	0.458481774122763	0.527057461739158	0.416802260279724	0.448237496731573	0.510980323270681	0.409460093915819	0.00203559321477564	0.00508250825857124	0.00556655228623722
225	24.3279064864899	0.28	63.8864919050557	47.9932064110825	79.7797773990289	0.409100890300381	29.9639365039195	24.3414841327311	35.5863888751078	0.28	0.17	0.41	37.1963182836853	45.7880100142797	54.3797017448741	84.3020984748537	103.774392394218	123.246686313583	84.1379647724566	103.56390203848	123.048314438193	63.8864919050557	0.340026427822428	-2.06311689513641	-41.1127979289211	-0.389235949713544	-0.360522297127757	-0.406690235669242	0.458481774122763	0.527057461739158	0.416802260279724	0.448237496731573	0.510980323270681	0.409460093915819	0.00203559321477564	0.00508250825857124	0.00556655228623722
225	24.3279064864899	0.28	64.0010663469244	48.126495535296	79.8756371585528	0.416847620903787	27.7160296168633	22.5978109009218	32.8342483328047	0.25	0.15	0.38	36.6150916318243	44.9081093979066	53.201127163989	87.9153148883798	107.827412217296	127.739509546212	87.2963374895256	106.966489480792	126.831525827056	64.0010663469244	0.308788650620705	1.42518171188411	-41.4355991211862	-0.389235949713544	-0.360522297127757	-0.406690235669242	0.458481774122763	0.527057461739158	0.416802260279724	0.448237496731573	0.510980323270681	0.409460093915819	0.00203559321477564	0.00508250825857124	0.00556655228623722
225	24.3279064864899	0.28	64.101366922339	48.1069714663338	80.0957623783442	0.364466708882647	30.3925335036112	24.1265018326008	36.6585651746215	0.26	0.19	0.38	37.9889701089316	47.8553026383322	57.7216351677327	88.6332991272607	111.65275977228	134.6722204173	89.9612287088366	113.365842785024	136.654051034941	64.101366922339	0.328228978264093	-1.0287862309007	-40.2834414034821	-0.389235949713544	-0.360522297127757	-0.406690235669242	0.458481774122763	0.527057461739158	0.416802260279724	0.448237496731573	0.510980323270681	0.409460093915819	0.00203559321477564	0.00508250825857124	0.00556655228623722
225	24.3279064864899	0.28	65.0847703299968	48.9786188876589	81.1909217723348	0.364308472629226	26.1928952550586	20.7908583916622	31.594932118455	0.26	0.15	0.44	32.9515923396707	41.5133223641461	50.0750523886216	77.3797401178307	97.4851249327352	117.59050974764	75.6190736125088	95.2934061491847	114.924764292675	65.0847703299968	0.32372373574683	0.343911911185325	-40.5182856290314	-0.389235949713544	-0.360522297127757	-0.406690235669242	0.458481774122763	0.527057461739158	0.416802260279724	0.448237496731573	0.510980323270681	0.409460093915819	0.00203559321477564	0.00508250825857124	0.00556655228623722
225	24.3279064864899	0.28	65.420405920414	48.912958917903	81.927852922925	0.301739388102936	23.5528336295971	17.9588473662268	29.1468198929675	0.23	0.17	0.41	30.1531191009543	39.5454888120371	48.9378585231199	75.1351917578496	98.538989452546	121.942787147242	75.055270682592	98.3386551388768	50.3134495319117	65.420405920414	0.314036897961081	-0.0760529202062995	-41.2674280549268	-0.389235949713544	-0.360522297127757	-0.406690235669242	0.458481774122763	0.527057461739158	0.416802260279724	0.448237496731573	0.510980323270681	0.409460093915819	0.00203559321477564	0.00508250825857124	0.00556655228623722
225	24.3279064864899	0.28	65.4535354332765	49.2427858287236	81.6642850378295	0.461023453712461	33.6150033345717	27.940314612371	39.2896920567723	0.27	0.17	0.42	42.9313390911358	51.6507106926845	60.3700822942331	97.8125370783734	117.678301252794	137.544065427215	97.4318646113667	117.135169408467	136.856263802323	65.4535354332765	0.350085706217729	0.100072821628006	-38.9808576438158	-0.389235949713544	-0.360522297127757	-0.406690235669242	0.458481774122763	0.527057461739158	0.416802260279724	0.448237496731573	0.510980323270681	0.409460093915819	0.00203559321477564	0.00508250825857124	0.00556655228623722
225	24.3279064864899	0.28	65.4656982596909	48.964113416246	81.9672831031358	0.353253073654482	27.215231093425	21.4658420105873	32.9646201762627	0.22	0.17	0.36	36.404188849753	46.1546494111929	55.9051099726329	91.6893022718879	116.247270845168	140.805239418448	92.5485553471033	117.342017152236	142.190705185441	65.4656982596909	0.308947597031239	0.883181169795505	-40.8167785257043	-0.389235949713544	-0.360522297127757	-0.406690235669242	0.458481774122763	0.527057461739158	0.416802260279724	0.448237496731573	0.510980323270681	0.409460093915819	0.00203559321477564	0.00508250825857124	0.00556655228623722
225	24.3279064864899	0.28	66.135626897363	49.7085709790459	82.56268281568	0.368282377783551	27.2913769443879	21.7107635621307	32.8719903266452	0.26	0.18	0.38	34.2076824603675	43.0005491860369	51.7934159117063	79.8627948901875	100.391017245574	120.919239600961	80.7718700118511	101.643112999732	122.329140908938	66.135626897363	0.302937725920582	1.01970241594421	-40.5466490390462	-0.389235949713544	-0.360522297127757	-0.406690235669242	0.458481774122763	0.527057461739158	0.416802260279724	0.448237496731573	0.510980323270681	0.409460093915819	0.00203559321477564	0.00508250825857124	0.00556655228623722
225	24.3279064864899	0.28	66.335634152532	49.6786619772083	82.9926063278556	0.378168620450947	30.8003984664615	24.6339462717151	36.9668506612078	0.24	0.16	0.37	40.3736077697628	50.4800649120982	60.5865220544337	98.0856357358788	122.638761616935	147.191887497991	98.0024165128171	122.596587517813	147.068086786969	66.335634152532	0.313015931181062	-5.79595740689775	-47.7143541517645	-0.389235949713544	-0.360522297127757	-0.406690235669242	0.458481774122763	0.527057461739158	0.416802260279724	0.448237496731573	0.510980323270681	0.409460093915819	0.00203559321477564	0.00508250825857124	0.00556655228623722
225	24.3279064864899	0.28	66.4008026522137	49.7499320631826	83.0516732412447	0.475545787536748	34.8715882276856	29.1539745388452	40.589201916526	0.24	0.16	0.32	48.0320088197346	57.4519412808917	66.8718737420489	117.32545476391	140.335066208612	163.344677653314	119.032328101643	142.388797996714	165.789860614141	66.4008026522137	0.293636832155988	0.807374718581882	-42.5835485126639	-0.389235949713544	-0.360522297127757	-0.406690235669242	0.458481774122763	0.527057461739158	0.416802260279724	0.448237496731573	0.510980323270681	0.409460093915819	0.00203559321477564	0.00508250825857124	0.00556655228623722
225	24.3279064864899	0.28	66.5240829140487	49.709889704873	83.3382761232244	0.332734523360119	25.3320424605984	19.731165082249	30.9329198389479	0.27	0.16	0.38	30.5948380435707	39.2794714941652	47.9641049447596	70.3191714026621	90.2799316888235	110.240691974985	70.371623223105	90.4222415102318	110.487275689687	66.5240829140487	0.314580425560612	-3.51693577442861	-44.5240030958494	-0.389235949713544	-0.360522297127757	-0.406690235669242	0.458481774122763	0.527057461739158	0.416802260279724	0.448237496731573	0.510980323270681	0.409460093915819	0.00203559321477564	0.00508250825857124	0.00556655228623722
225	24.3279064864899	0.28	66.7356207410708	49.8621266917902	83.6091147903514	0.358304445031343	26.7861055846968	21.1893871900347	32.382823979359	0.24	0.16	0.43	34.7742056076976	43.9590600085788	53.1439144094599	84.5980373177733	106.942779398439	129.287521479106	83.2242493211658	105.133562137384	127.13277722586	66.7356207410708	0.32237850827829	3.21051519981735	-38.4818942658079	-0.389235949713544	-0.360522297127757	-0.406690235669242	0.458481774122763	0.527057461739158	0.416802260279724	0.448237496731573	0.510980323270681	0.409460093915819	0.00203559321477564	0.00508250825857124	0.00556655228623722
225	24.3279064864899	0.28	67.3259038766418	50.6110274450527	84.040780308231	0.418360132895898	33.3052757109198	27.1740058448555	39.4365455769842	0.25	0.16	0.4	43.3287517985877	53.1050163564742	62.8812809143607	102.36179814094	125.457686614686	148.553575088433	102.118529830503	125.239102358581	148.281899621044	67.3259038766418	0.320054520036568	-2.65554603784551	-43.2912333199053	-0.389235949713544	-0.360522297127757	-0.406690235669242	0.458481774122763	0.527057461739158	0.416802260279724	0.448237496731573	0.510980323270681	0.409460093915819	0.00203559321477564	0.00508250825857124	0.00556655228623722
225	24.3279064864899	0.28	67.497251058822	50.6902684338772	84.3042336837669	0.384159687174862	30.3800796098416	24.374533140631	36.3856260790522	0.24	0.17	0.34	39.9612680689637	49.8071695667321	59.6530710645005	97.1161036280122	121.044162880744	144.972222133476	98.394574171983	122.628507621433	146.863376087796	67.497251058822	0.295919214151058	-0.39642934830421	-43.1087365446489	-0.389235949713544	-0.360522297127757	-0.406690235669242	0.458481774122763	0.527057461739158	0.416802260279724	0.448237496731573	0.510980323270681	0.409460093915819	0.00203559321477564	0.00508250825857124	0.00556655228623722
225	24.3279064864899	0.28	67.7635178489544	50.9969103336046	84.5301253643042	0.390412182819358	28.6615496713845	23.06987895815	34.2532203846189	0.28	0.17	0.42	35.3764730206412	43.9510125093786	52.525551998116	80.444928801805	99.9431478095981	119.441366817391	80.0852648985457	99.4577524085706	118.88887916795	67.7635178489544	0.332348798836497	0.964037765701055	-38.8918661713107	-0.389235949713544	-0.360522297127757	-0.406690235669242	0.458481774122763	0.527057461739158	0.416802260279724	0.448237496731573	0.510980323270681	0.409460093915819	0.00203559321477564	0.00508250825857124	0.00556655228623722
225	24.3279064864899	0.28	67.7925970429299	50.9282025457934	84.6569915400664	0.367154890931729	30.1627557035932	23.9800221162446	36.3454892909417	0.24	0.16	0.38	39.447704068884	49.6184471861415	59.789190303399	96.2047155386236	121.009034864878	145.813354191132	96.2283013320099	121.087896548306	145.940530215166	67.7925970429299	0.306319263158119	-1.34398434322163	-43.1578105137967	-0.389235949713544	-0.360522297127757	-0.406690235669242	0.458481774122763	0.527057461739158	0.416802260279724	0.448237496731573	0.510980323270681	0.409460093915819	0.00203559321477564	0.00508250825857124	0.00556655228623722
225	24.3279064864899	0.28	68.036545958434	51.1793668869873	84.8937250298806	0.450319205812717	32.7435602126856	27.0954078090629	38.3917126163083	0.26	0.17	0.38	42.69121380322	51.590377955146	60.489542107072	99.6675285420737	120.443646578937	141.219764615801	100.254860054884	121.08078697568	141.955723771022	68.036545958434	0.332617256044292	-0.878093343332685	-40.9335661779086	-0.389235949713544	-0.360522297127757	-0.406690235669242	0.458481774122763	0.527057461739158	0.416802260279724	0.448237496731573	0.510980323270681	0.409460093915819	0.00203559321477564	0.00508250825857124	0.00556655228623722
225	24.3279064864899	0.28	68.1234097713802	50.8791118490501	85.3677076937103	0.394611533802363	29.1181454666195	23.4871995414819	34.7490913917571	0.26	0.17	0.39	37.1856079295046	46.1006830143225	55.0157580991403	87.2305647067595	108.14368344684	129.056802186921	87.3982844747916	108.40284996956	129.285347546327	68.1234097713802	0.321002247239664	0.92995560368838	-39.621500089436	-0.389235949713544	-0.360522297127757	-0.406690235669242	0.458481774122763	0.527057461739158	0.416802260279724	0.448237496731573	0.510980323270681	0.409460093915819	0.00203559321477564	0.00508250825857124	0.00556655228623722
225	24.3279064864899	0.28	68.318358600631	51.3216809381167	85.3150362631453	0.386381468057255	30.4976586016932	24.4970810967307	36.4982361066558	0.26	0.17	0.42	38.6820209115164	48.1572095518117	57.6323981921071	90.5033795170139	112.672246946912	134.84111437681	90.0792961674763	112.060863370459	134.118423260372	68.318358600631	0.326408698766974	-1.32250502232051	-40.9528125754568	-0.389235949713544	-0.360522297127757	-0.406690235669242	0.458481774122763	0.527057461739158	0.416802260279724	0.448237496731573	0.510980323270681	0.409460093915819	0.00203559321477564	0.00508250825857124	0.00556655228623722
225	24.3279064864899	0.28	68.4988422803375	51.1516838307486	85.8460007299263	0.399519226993746	29.0451980454883	23.485636858437	34.6047592325396	0.25	0.16	0.41	37.5592100941692	46.4502922442721	55.341374394375	88.9964930689541	110.06389914494	131.131305220926	88.0274690749039	108.897393329833	129.712836391748	68.4988422803375	0.319188739641869	-0.466805080095989	-42.1261431771075	-0.389235949713544	-0.360522297127757	-0.406690235669242	0.458481774122763	0.527057461739158	0.416802260279724	0.448237496731573	0.510980323270681	0.409460093915819	0.00203559321477564	0.00508250825857124	0.00556655228623722
225	24.3279064864899	0.28	68.5335003732925	51.3663966175698	85.7006041290152	0.360995919040081	27.5431464360582	21.8217810744535	33.2645117976628	0.24	0.16	0.38	35.5711727431673	44.8974360261707	54.223699309174	85.9366573005737	108.468045214972	130.999433129371	85.7871707142259	108.263004864261	130.774339199509	68.5335003732925	0.315746865460353	1.60792293112257	-40.1667520139526	-0.389235949713544	-0.360522297127757	-0.406690235669242	0.458481774122763	0.527057461739158	0.416802260279724	0.448237496731573	0.510980323270681	0.409460093915819	0.00203559321477564	0.00508250825857124	0.00556655228623722
225	24.3279064864899	0.28	68.743663983936	51.3202898204538	86.1670381474182	0.385490960539126	29.7229344160526	23.8637902604923	35.5820785716129	0.24	0.16	0.39	39.028062512216	48.6104063844662	58.1927502567164	94.6081760878787	117.836797188829	141.065418289779	94.2582023707618	117.377584008139	140.47912058622	68.743663983936	0.306091611249163	3.03160729554897	-39.0087145022476	-0.389235949713544	-0.360522297127757	-0.406690235669242	0.458481774122763	0.527057461739158	0.416802260279724	0.448237496731573	0.510980323270681	0.409460093915819	0.00203559321477564	0.00508250825857124	0.00556655228623722
225	24.3279064864899	0.28	68.7703164694879	51.4192969886986	86.1213359502771	0.325719663471093	27.672297402184	21.4560407527361	33.888554051632	0.31	0.18	0.46	31.1050516211081	40.1168253308723	49.1285990406364	67.1537988839442	86.6096366901236	106.065474496303	66.6069002659449	85.9068111741418	105.181002072249	68.7703164694879	0.350405579394561	1.51378354727251	-35.5810426659118	-0.389235949713544	-0.360522297127757	-0.406690235669242	0.458481774122763	0.527057461739158	0.416802260279724	0.448237496731573	0.510980323270681	0.409460093915819	0.00203559321477564	0.00508250825857124	0.00556655228623722
225	24.3279064864899	0.28	68.8238363682446	51.7569044041682	85.8907683323209	0.374120970960236	28.7791504568646	22.9674582589329	34.5908426547964	0.24	0.14	0.36	37.9045656448152	47.4959477620892	57.0873298793631	92.7533288375499	116.223657659318	139.693986481086	91.967907852365	115.1984975976	138.499824934347	68.8238363682446	0.303117847633398	1.16387547751612	-42.0217841985373	-0.389235949713544	-0.360522297127757	-0.406690235669242	0.458481774122763	0.527057461739158	0.416802260279724	0.448237496731573	0.510980323270681	0.409460093915819	0.00203559321477564	0.00508250825857124	0.00556655228623722
225	24.3279064864899	0.28	68.8404672116735	51.5912749754479	86.0896594478992	0.315110536008764	27.0494187065849	20.8232314462792	33.2756059668905	0.25	0.16	0.39	33.3808935846725	43.3618465847239	53.3427995847753	79.2858955653714	102.992534670093	126.699173774815	79.1568536759672	102.834159111364	126.506977795233	68.8404672116735	0.318454577136156	-0.41781726952505	-40.9490419974239	-0.389235949713544	-0.360522297127757	-0.406690235669242	0.458481774122763	0.527057461739158	0.416802260279724	0.448237496731573	0.510980323270681	0.409460093915819	0.00203559321477564	0.00508250825857124	0.00556655228623722
225	24.3279064864899	0.28	69.0630033702438	51.6002414422473	86.5257652982404	0.380901872291384	28.0906707280622	22.4992681517137	33.6820733044108	0.24	0.15	0.35	36.7868971835252	45.9289879529161	55.0710787223069	89.1514733492606	111.306939669722	133.462405990183	89.220630021388	111.373951720296	133.59452497844	69.0630033702438	0.304537464118027	0.257168852354714	-42.5591521268944	-0.389235949713544	-0.360522297127757	-0.406690235669242	0.458481774122763	0.527057461739158	0.416802260279724	0.448237496731573	0.510980323270681	0.409460093915819	0.00203559321477564	0.00508250825857124	0.00556655228623722
225	24.3279064864899	0.28	69.8556657650461	52.5619628259335	87.1493687041588	0.373306562635086	28.4761889507945	22.7156636481438	34.2367142534451	0.24	0.16	0.36	37.0221055660835	46.4106393625968	55.79917315911	89.426682900804	112.104632247192	134.78258159358	89.8042338194496	112.58214690703	135.378716489662	69.8556657650461	0.30366882944895	-1.95968964368658	-44.1327822974235	-0.389235949713544	-0.360522297127757	-0.406690235669242	0.458481774122763	0.527057461739158	0.416802260279724	0.448237496731573	0.510980323270681	0.409460093915819	0.00203559321477564	0.00508250825857124	0.00556655228623722
225	24.3279064864899	0.28	69.9143596724804	52.4349501966332	87.3937691483277	0.317113361971043	27.7565510713545	21.3971238820778	34.1159782606311	0.24	0.14	0.37	35.024895865452	45.4346255233199	55.8443551811878	84.9815460331081	110.238863671129	135.496181309149	84.2145535642074	109.295979554914	134.255598035286	69.9143596724804	0.310137600369647	-1.72972587202616	-43.8162418017799	-0.389235949713544	-0.360522297127757	-0.406690235669242	0.458481774122763	0.527057461739158	0.416802260279724	0.448237496731573	0.510980323270681	0.409460093915819	0.00203559321477564	0.00508250825857124	0.00556655228623722
225	24.3279064864899	0.28	69.9414905594189	52.3213836334699	87.5615974853679	0.437387318892128	32.3060292129447	26.5854407267865	38.0266176991029	0.24	0.16	0.39	43.5562722202526	52.9286016814714	62.3009311426903	105.778291239624	128.539398763457	151.30050628729	105.455797040435	128.141931096638	150.863812467654	69.9414905594189	0.313348844033658	1.26206368501027	-40.0275482767575	-0.389235949713544	-0.360522297127757	-0.406690235669242	0.458481774122763	0.527057461739158	0.416802260279724	0.448237496731573	0.510980323270681	0.409460093915819	0.00203559321477564	0.00508250825857124	0.00556655228623722
225	24.3279064864899	0.28	70.0549663862385	52.6929970035017	87.4169357689754	0.34099980660592	29.124258570904	22.8029637737864	35.4455533680216	0.27	0.19	0.4	35.20702684926	44.966898322636	54.7267697960121	80.5863414687233	102.925982319733	125.265623170743	81.3329057291657	103.892582876254	126.484840068867	70.0549663862385	0.331250849454641	-1.69187097544231	-40.0665212807311	-0.389235949713544	-0.360522297127757	-0.406690235669242	0.458481774122763	0.527057461739158	0.416802260279724	0.448237496731573	0.510980323270681	0.409460093915819	0.00203559321477564	0.00508250825857124	0.00556655228623722
225	24.3279064864899	0.28	70.0909993312861	52.7090230751285	87.4729755874437	0.34838705465421	26.645816505615	20.9562609605324	32.3353720506976	0.24	0.17	0.34	34.1950854421113	43.4789380510356	52.7627906599598	82.6986054736722	105.151003362278	127.603401250883	83.8274873123674	106.588199727712	129.314533583561	70.0909993312861	0.28906510058335	-0.8063617423822	-43.9509712289121	-0.389235949713544	-0.360522297127757	-0.406690235669242	0.458481774122763	0.527057461739158	0.416802260279724	0.448237496731573	0.510980323270681	0.409460093915819	0.00203559321477564	0.00508250825857124	0.00556655228623722
225	24.3279064864899	0.28	70.499480580396	52.6957175760335	88.3032435847584	0.305146816170584	24.3179551048975	18.5886148060898	30.0472954037053	0.24	0.15	0.38	30.6998907074856	40.1621407370988	49.6243907667119	75.1794908817805	98.3511414456367	121.522792009493	74.9313172976936	98.0079147127769	121.080186008836	70.499480580396	0.294892853908312	-3.50669113659318	-46.6782710850724	-0.389235949713544	-0.360522297127757	-0.406690235669242	0.458481774122763	0.527057461739158	0.416802260279724	0.448237496731573	0.510980323270681	0.409460093915819	0.00203559321477564	0.00508250825857124	0.00556655228623722
225	24.3279064864899	0.28	70.5749762989186	52.9277961011717	88.2221564966655	0.358639177816843	29.7517008900651	23.5398702115517	35.9635315685784	0.27	0.19	0.42	36.2918097302093	45.8686924842295	55.4455752382497	82.9528059217284	104.842849497266	126.732893072803	83.276507177888	105.296839962925	127.232758680124	70.5749762989186	0.334441519890934	-1.2019373081611	-39.8156712269738	-0.389235949713544	-0.360522297127757	-0.406690235669242	0.458481774122763	0.527057461739158	0.416802260279724	0.448237496731573	0.510980323270681	0.409460093915819	0.00203559321477564	0.00508250825857124	0.00556655228623722
225	24.3279064864899	0.28	71.3837883180932	53.6183517160814	89.1492249201051	0.401771920464453	30.1353776277075	24.3941375736382	35.8766176817768	0.24	0.16	0.34	39.8184723666163	49.1898800563932	58.5612877461702	96.3324487578941	119.004605608935	141.676762459976	97.2832589947949	120.112906002684	143.032639173441	71.3837883180932	0.299272760976161	0.178836329379245	-42.1196182564752	-0.389235949713544	-0.360522297127757	-0.406690235669242	0.458481774122763	0.527057461739158	0.416802260279724	0.448237496731573	0.510980323270681	0.409460093915819	0.00203559321477564	0.00508250825857124	0.00556655228623722
225	24.3279064864899	0.28	71.3850143221249	53.6807802061151	89.0892484381347	0.382807677815583	30.6903517743824	24.6060987662643	36.7746047825004	0.25	0.17	0.39	39.5991506701311	49.3906764976219	59.1822023251126	94.4263045920957	117.774724559734	141.123144527373	94.6618790975582	117.927317323906	141.343001261491	71.3850143221249	0.317234116103365	-2.05442089688343	-43.3220093985857	-0.389235949713544	-0.360522297127757	-0.406690235669242	0.458481774122763	0.527057461739158	0.416802260279724	0.448237496731573	0.510980323270681	0.409460093915819	0.00203559321477564	0.00508250825857124	0.00556655228623722
225	24.3279064864899	0.28	71.5964108065137	53.5390639497772	89.6537576632502	0.407436390467556	29.6235269793643	24.0457671959704	35.2012867627583	0.25	0.16	0.4	38.4389246828624	47.3553833038586	56.2718419248549	91.0427655875259	112.16143783967	133.280110091815	90.6832200008495	111.703861645104	132.685734292633	71.5964108065137	0.309652729117479	-2.69170188208967	-44.514004094359	-0.389235949713544	-0.360522297127757	-0.406690235669242	0.458481774122763	0.527057461739158	0.416802260279724	0.448237496731573	0.510980323270681	0.409460093915819	0.00203559321477564	0.00508250825857124	0.00556655228623722
225	24.3279064864899	0.28	71.9302677038045	54.1163473695489	89.7441880380602	0.368611108331703	26.6671595722697	21.2180382141589	32.1162809303805	0.26	0.15	0.46	33.410993174478	41.9914545095533	50.5719158446287	77.9559878722562	97.9762948497351	117.996601827214	75.9483917687389	95.491795163149	114.922336584469	71.9302677038045	0.329528490760935	1.16992054558907	-39.2104034313714	-0.389235949713544	-0.360522297127757	-0.406690235669242	0.458481774122763	0.527057461739158	0.416802260279724	0.448237496731573	0.510980323270681	0.409460093915819	0.00203559321477564	0.00508250825857124	0.00556655228623722
225	24.3279064864899	0.28	72.151277631071	54.2053853078849	90.097169954257	0.350575134111452	30.0358243864264	23.6532053935558	36.4184433792971	0.24	0.16	0.33	38.8963231648938	49.3921695778592	59.8880159908245	94.8251848584243	120.412965280132	146.000745701839	95.7816273803336	121.630911174116	147.497188689895	72.151277631071	0.292306399704462	3.36634929845792	-39.7136719571799	-0.389235949713544	-0.360522297127757	-0.406690235669242	0.458481774122763	0.527057461739158	0.416802260279724	0.448237496731573	0.510980323270681	0.409460093915819	0.00203559321477564	0.00508250825857124	0.00556655228623722
225	24.3279064864899	0.28	72.2983875795118	53.980389010765	90.6163861482586	0.352874318449417	28.6780588752514	22.6146130023984	34.7415047481045	0.28	0.16	0.42	34.3535433658497	43.5644394672974	52.7753355687451	77.4234886560005	98.1823286460247	118.941168636049	76.4839458595806	96.9853436764904	117.53564865933	72.2983875795118	0.32350660135166	0.185286460852519	-39.9184186521233	-0.389235949713544	-0.360522297127757	-0.406690235669242	0.458481774122763	0.527057461739158	0.416802260279724	0.448237496731573	0.510980323270681	0.409460093915819	0.00203559321477564	0.00508250825857124	0.00556655228623722
225	24.3279064864899	0.28	72.3924740314586	54.0760163941439	90.7089316687733	0.373966219884188	31.3532881681231	25.0196791201516	37.6868972160947	0.26	0.17	0.38	39.6901317052816	49.7374938667445	59.7848560282074	93.2884459590664	116.903958474639	140.519470990211	93.8043488958197	117.595774735706	141.28840742349	72.3924740314586	0.314241458371652	-0.834232297238065	-41.0495844126084	-0.389235949713544	-0.360522297127757	-0.406690235669242	0.458481774122763	0.527057461739158	0.416802260279724	0.448237496731573	0.510980323270681	0.409460093915819	0.00203559321477564	0.00508250825857124	0.00556655228623722
225	24.3279064864899	0.28	73.1150566547492	54.8410884829705	91.3890248265279	0.390536441788133	31.4555559538311	25.3203956343792	37.590716273283	0.27	0.17	0.37	39.35524816439	48.8910690254398	58.4268898864896	90.6636676671001	112.631576238478	134.599484809857	91.4363509240315	113.543327263351	135.80395783924	73.1150566547492	0.315949651763064	-1.27184065517016	-41.7722176910346	-0.389235949713544	-0.360522297127757	-0.406690235669242	0.458481774122763	0.527057461739158	0.416802260279724	0.448237496731573	0.510980323270681	0.409460093915819	0.00203559321477564	0.00508250825857124	0.00556655228623722
225	24.3279064864899	0.28	73.2548967216337	55.0189275786644	91.4908658646029	0.35539340633436	27.3738325753275	21.6179257248428	33.1297394258122	0.27	0.18	0.39	33.5334122542981	42.4618913216877	51.3903703890773	77.1021156083466	97.6310322613884	118.15994891443	77.6143892334771	98.288479917882	118.911699408706	73.2548967216337	0.310077955884012	-0.939922512384142	-41.4919251999913	-0.389235949713544	-0.360522297127757	-0.406690235669242	0.458481774122763	0.527057461739158	0.416802260279724	0.448237496731573	0.510980323270681	0.409460093915819	0.00203559321477564	0.00508250825857124	0.00556655228623722
225	24.3279064864899	0.28	73.5341408460912	54.9374351656681	92.1308465265142	0.305156682826721	27.0193254604893	20.6536870737968	33.3849638471818	0.24	0.16	0.37	33.7664671251188	44.1735735437759	54.5806799624331	81.8244547667072	107.043433265416	132.262411764124	81.8482669663898	107.096008279252	132.208492995535	73.5341408460912	0.30956470207533	3.50586573944666	-37.8996551465875	-0.389235949713544	-0.360522297127757	-0.406690235669242	0.458481774122763	0.527057461739158	0.416802260279724	0.448237496731573	0.510980323270681	0.409460093915819	0.00203559321477564	0.00508250825857124	0.00556655228623722
225	24.3279064864899	0.28	73.9471694965647	55.5412141778614	92.353124815268	0.325858140325034	25.7987776634381	20.0052117631053	31.5923435637709	0.26	0.16	0.4	31.3673987139593	40.4514860869554	49.5355734599515	72.8820322805426	93.9888749357268	115.095717590911	72.7330702368581	93.7783043095005	114.943040910872	73.9471694965647	0.315032747349755	0.609309153912873	-39.8885722398377	-0.389235949713544	-0.360522297127757	-0.406690235669242	0.458481774122763	0.527057461739158	0.416802260279724	0.448237496731573	0.510980323270681	0.409460093915819	0.00203559321477564	0.00508250825857124	0.00556655228623722
225	24.3279064864899	0.28	74.0139100616404	55.2757913606752	92.7520287626056	0.375909702577439	28.5389202120003	22.7976901991313	34.2801502248693	0.24	0.16	0.38	37.431075871324	46.857487684509	56.2838994976939	91.1056432754235	114.049127854161	136.992612432898	90.7790084099322	113.61716747529	136.521341452653	74.0139100616404	0.297830562485808	1.478711898707	-40.686856340259	-0.389235949713544	-0.360522297127757	-0.406690235669242	0.458481774122763	0.527057461739158	0.416802260279724	0.448237496731573	0.510980323270681	0.409460093915819	0.00203559321477564	0.00508250825857124	0.00556655228623722
225	24.3279064864899	0.28	74.0943244764946	55.4687690089498	92.7198799440394	0.371765653766598	28.9721058790363	23.091910843004	34.8523009150686	0.26	0.16	0.4	36.416772743797	45.6900515024176	54.9633302610382	85.0962221062328	106.765385226433	128.434548346633	84.7861451798065	106.314358610821	127.977055852658	74.0943244764946	0.311501769689842	0.525568185875783	-40.6796006460575	-0.389235949713544	-0.360522297127757	-0.406690235669242	0.458481774122763	0.527057461739158	0.416802260279724	0.448237496731573	0.510980323270681	0.409460093915819	0.00203559321477564	0.00508250825857124	0.00556655228623722
225	24.3279064864899	0.28	74.1804039484848	55.6039916200087	92.7568162769608	0.349799637764064	27.7972150001086	21.8802272035308	33.7142027966863	0.27	0.16	0.41	33.988582375032	43.1799872569515	52.371392138871	78.2564507225609	99.4190492468649	120.581647771169	77.7311923416006	98.747972687603	119.767424593384	74.1804039484848	0.323129373889736	2.25404259100751	-37.8126045782808	-0.389235949713544	-0.360522297127757	-0.406690235669242	0.458481774122763	0.527057461739158	0.416802260279724	0.448237496731573	0.510980323270681	0.409460093915819	0.00203559321477564	0.00508250825857124	0.00556655228623722
225	24.3279064864899	0.28	74.2997281534036	55.6089669480093	92.9904893587979	0.33003279744737	24.3018716180158	18.8959044359933	29.7078388000383	0.26	0.16	0.38	29.8132958775739	38.3426414639694	46.871987050365	69.6974860720652	89.637379589803	109.577273107541	69.5874168318493	89.5199463532605	109.416422250294	74.2997281534036	0.294220428429728	-0.238581749115943	-42.6680057687132	-0.389235949713544	-0.360522297127757	-0.406690235669242	0.458481774122763	0.527057461739158	0.416802260279724	0.448237496731573	0.510980323270681	0.409460093915819	0.00203559321477564	0.00508250825857124	0.00556655228623722
225	24.3279064864899	0.28	74.883455297844	56.3222132933886	93.4446973022994	0.35702267254767	28.3897127376041	22.441364429012	34.3380610461963	0.25	0.15	0.37	36.3870810489354	46.0319060192132	55.6767309894909	87.4303105020076	110.604745427273	133.779180352538	87.3209545463505	110.388216966941	133.641556830152	74.883455297844	0.290827831810189	2.26586604622521	-40.6041217619814	-0.389235949713544	-0.360522297127757	-0.406690235669242	0.458481774122763	0.527057461739158	0.416802260279724	0.448237496731573	0.510980323270681	0.409460093915819	0.00203559321477564	0.00508250825857124	0.00556655228623722
225	24.3279064864899	0.28	75.1544718216307	56.3932974056363	93.9156462376251	0.35729869162527	28.1799386752131	22.2790912663896	34.0807860840365	0.28	0.17	0.38	34.0604787006674	43.0817482435292	52.103017786391	77.2289053081098	97.6837784591133	118.138651610117	77.6577985635802	98.1583227741848	118.808752326162	75.1544718216307	0.309451798511946	-1.53506660071982	-42.7167999277393	-0.389235949713544	-0.360522297127757	-0.406690235669242	0.458481774122763	0.527057461739158	0.416802260279724	0.448237496731573	0.510980323270681	0.409460093915819	0.00203559321477564	0.00508250825857124	0.00556655228623722
225	24.3279064864899	0.28	75.5272256938072	56.6825230724663	94.3719283151481	0.368305587190254	30.4276190413162	24.2060088694713	36.6492292131611	0.26	0.16	0.39	38.1477464785964	47.9527667445985	57.7577870106007	89.0811052216969	111.977399829995	134.873694438293	89.0393375782891	111.947827541247	134.798683698692	75.5272256938072	0.314306339028968	1.20801883452016	-40.239110302457	-0.389235949713544	-0.360522297127757	-0.406690235669242	0.458481774122763	0.527057461739158	0.416802260279724	0.448237496731573	0.510980323270681	0.409460093915819	0.00203559321477564	0.00508250825857124	0.00556655228623722
225	24.3279064864899	0.28	75.9288104543216	56.9198923869265	94.9377285217168	0.350826530575916	27.573323715242	21.7172201569369	33.4294272735472	0.25	0.16	0.38	35.2815707514036	44.7953358892448	54.3091010270861	84.9428824109664	107.84794633466	130.753010258353	84.8925919298831	107.64783128353	130.598664434969	75.9288104543216	0.303437578136615	-0.334685287351216	-42.3245616549042	-0.389235949713544	-0.360522297127757	-0.406690235669242	0.458481774122763	0.527057461739158	0.416802260279724	0.448237496731573	0.510980323270681	0.409460093915819	0.00203559321477564	0.00508250825857124	0.00556655228623722
225	24.3279064864899	0.28	76.0796018255117	57.1401617330274	95.0190419179959	0.318759224338438	28.7429866304237	22.1824964298595	35.3034768309879	0.25	0.17	0.38	35.9072651783818	46.5268661812129	57.146467184044	86.1304548128467	111.603602371171	137.076749929496	86.4568705045443	112.061902418392	137.619332133549	76.0796018255117	0.310553083321003	0.267067163150385	-40.4183398831061	-0.389235949713544	-0.360522297127757	-0.406690235669242	0.458481774122763	0.527057461739158	0.416802260279724	0.448237496731573	0.510980323270681	0.409460093915819	0.00203559321477564	0.00508250825857124	0.00556655228623722
225	24.3279064864899	0.28	76.171447931271	57.1794069695763	95.1634888929656	0.39382836010274	27.9608511364475	22.5448323485057	33.3768699243894	0.26	0.18	0.41	35.7676671214953	44.3602507404952	52.952834359495	84.0772512461612	104.275404213038	124.473557179915	84.5001828518102	104.685377521833	124.885407131566	76.171447931271	0.312178341263624	-0.83328833089082	-41.7390820944691	-0.389235949713544	-0.360522297127757	-0.406690235669242	0.458481774122763	0.527057461739158	0.416802260279724	0.448237496731573	0.510980323270681	0.409460093915819	0.00203559321477564	0.00508250825857124	0.00556655228623722
225	24.3279064864899	0.28	76.4314038668053	57.459746379067	95.4030613545437	0.318211005648594	28.4016403348857	21.910869439241	34.8924112305304	0.27	0.17	0.41	33.651956303027	43.6208504703213	53.5897446376156	76.6383523294674	99.3413303271997	122.044308324932	76.2851713117407	98.903806715612	121.477183756685	76.4314038668053	0.33120073251567	-0.352627369645368	-39.5348623021703	-0.389235949713544	-0.360522297127757	-0.406690235669242	0.458481774122763	0.527057461739158	0.416802260279724	0.448237496731573	0.510980323270681	0.409460093915819	0.00203559321477564	0.00508250825857124	0.00556655228623722
225	24.3279064864899	0.28	76.5824128403919	57.4248473700877	95.7399783106961	0.360931599404764	29.0046101427436	22.978824020169	35.0303962653181	0.25	0.16	0.38	37.0566860447913	46.7741400068093	56.4915939688272	88.5484517232857	111.768701423675	134.988951124065	88.6014996546288	111.896356717115	135.123235705286	76.5824128403919	0.309248426798686	1.45024102446303	-39.7654374302178	-0.389235949713544	-0.360522297127757	-0.406690235669242	0.458481774122763	0.527057461739158	0.416802260279724	0.448237496731573	0.510980323270681	0.409460093915819	0.00203559321477564	0.00508250825857124	0.00556655228623722
225	24.3279064864899	0.28	76.7678153558354	57.5996575267711	95.9359731848997	0.367262844545383	30.1797058469695	23.9949346727438	36.3644770211952	0.24	0.17	0.38	39.3366535806509	49.475801883166	59.6149501856811	95.5924129330781	120.231663176787	144.870913420496	96.3455915595842	121.057797026705	145.854059467012	76.7678153558354	0.302705994894997	2.68777495657774	-38.4303179770418	-0.389235949713544	-0.360522297127757	-0.406690235669242	0.458481774122763	0.527057461739158	0.416802260279724	0.448237496731573	0.510980323270681	0.409460093915819	0.00203559321477564	0.00508250825857124	0.00556655228623722
225	24.3279064864899	0.28	76.8248640148987	57.818066034855	95.8316619949423	0.389073403316608	30.4155986174944	24.4650011344103	36.3661961005785	0.25	0.17	0.4	39.4917082502781	49.0972365077965	58.7027647653149	94.4601107040158	117.435547897704	140.410985091393	94.3128540894818	117.235275126595	140.222491315024	76.8248640148987	0.311791192160912	-0.054313743304173	-41.720152006328	-0.389235949713544	-0.360522297127757	-0.406690235669242	0.458481774122763	0.527057461739158	0.416802260279724	0.448237496731573	0.510980323270681	0.409460093915819	0.00203559321477564	0.00508250825857124	0.00556655228623722
225	24.3279064864899	0.28	76.9986733614926	57.6884310249742	96.3089156980111	0.331673033958282	26.2372677521885	20.4223512973731	32.0521842070039	0.24	0.16	0.38	33.6917439923602	43.2848938544822	52.8780437166043	82.4126423430084	105.878237614931	129.343832886853	82.0703565391569	105.421082624476	128.759370285621	76.9986733614926	0.300993477299152	-2.09042887090667	-44.3316350692959	-0.389235949713544	-0.360522297127757	-0.406690235669242	0.458481774122763	0.527057461739158	0.416802260279724	0.448237496731573	0.510980323270681	0.409460093915819	0.00203559321477564	0.00508250825857124	0.00556655228623722
225	24.3279064864899	0.28	77.1140418214916	57.9906097631008	96.2374738798824	0.399611621085719	28.6038097015816	23.1297891244075	34.0778302787557	0.25	0.17	0.39	37.0021707153355	45.7593039000092	54.5164370846829	87.7052692333788	108.46207103247	129.218872831562	87.8154766681687	108.657153281884	129.35935824269	77.1140418214916	0.307485762593372	0.160204994682175	-41.2761930311048	-0.389235949713544	-0.360522297127757	-0.406690235669242	0.458481774122763	0.527057461739158	0.416802260279724	0.448237496731573	0.510980323270681	0.409460093915819	0.00203559321477564	0.00508250825857124	0.00556655228623722
225	24.3279064864899	0.28	77.6109342577364	58.1449345612431	97.0769339542297	0.323172824189369	30.209877392572	23.3840405762329	37.0357142089111	0.26	0.19	0.4	36.7351202032251	47.4581573583466	58.1811945134682	85.5135903843266	110.475136770623	135.43668315692	86.2078356673623	111.428012302857	136.617735252849	77.6109342577364	0.317602513322454	-1.31523518983181	-40.4131455272633	-0.389235949713544	-0.360522297127757	-0.406690235669242	0.458481774122763	0.527057461739158	0.416802260279724	0.448237496731573	0.510980323270681	0.409460093915819	0.00203559321477564	0.00508250825857124	0.00556655228623722
225	24.3279064864899	0.28	78.1314886607422	58.4854003563173	97.7775769651672	0.375640604102792	29.6340249123095	23.6690700191064	35.5989798055125	0.25	0.17	0.38	37.9779419808506	47.5489437426262	57.1199455044018	90.2885841327856	113.04263958526	135.796695037734	90.4279237729554	113.203687415893	135.983651771438	78.1314886607422	0.294747460908748	-1.77009275804183	-43.732468827646	-0.389235949713544	-0.360522297127757	-0.406690235669242	0.458481774122763	0.527057461739158	0.416802260279724	0.448237496731573	0.510980323270681	0.409460093915819	0.00203559321477564	0.00508250825857124	0.00556655228623722
225	24.3279064864899	0.28	78.2875499986632	58.7231306541199	97.8519693432065	0.33815890090909	26.2910347757376	20.5484211670518	32.0336483844234	0.25	0.15	0.41	32.7939885639197	41.9588389180782	51.1236892722367	77.5442685313443	99.2153627786099	120.886457025875	76.6060021212778	98.0462027154025	119.401889358645	78.2875499986632	0.301769759308295	-1.19552655010815	-43.2201279793518	-0.389235949713544	-0.360522297127757	-0.406690235669242	0.458481774122763	0.527057461739158	0.416802260279724	0.448237496731573	0.510980323270681	0.409460093915819	0.00203559321477564	0.00508250825857124	0.00556655228623722
225	24.3279064864899	0.28	79.0174432540297	59.2668229258962	98.7680635821633	0.41181996289541	32.6173992527793	26.5313391934652	38.7034593120934	0.24	0.17	0.35	43.5891349986449	53.5881060871696	63.5870771756944	106.164414216935	130.517613894292	154.87081357165	107.298651500984	14.9168580903203	156.535475721785	79.0174432540297	0.299907771819209	2.23356477987168	-40.8942168044271	-0.389235949713544	-0.360522297127757	-0.406690235669242	0.458481774122763	0.527057461739158	0.416802260279724	0.448237496731573	0.510980323270681	0.409460093915819	0.00203559321477564	0.00508250825857124	0.00556655228623722
225	24.3279064864899	0.28	79.3624746544002	59.6145150636052	99.1104342451953	0.315279123669777	26.536784317863	20.4309792724425	32.6425893632835	0.24	0.15	0.35	33.8398268651929	43.9528705355148	54.0659142058366	83.1182205517661	107.958128793261	132.798037034755	83.192730692311	108.00155867844	132.914379567166	79.3624746544002	0.287488097707981	1.26500957059504	-42.1057511480685	-0.389235949713544	-0.360522297127757	-0.406690235669242	0.458481774122763	0.527057461739158	0.416802260279724	0.448237496731573	0.510980323270681	0.409460093915819	0.00203559321477564	0.00508250825857124	0.00556655228623722
225	24.3279064864899	0.28	79.4248093726172	59.7534944713931	99.0961242738413	0.418744394728167	31.6650557109616	25.8403392192695	37.4897722026538	0.26	0.18	0.38	40.6209984184201	49.7774493995408	58.9339003806615	94.6215284865004	115.950334303161	137.279140119822	95.4413507330516	117.033517091757	138.533756861192	79.4248093726172	0.309587300368638	-3.9813992450873	-44.380242951645	-0.389235949713544	-0.360522297127757	-0.406690235669242	0.458481774122763	0.527057461739158	0.416802260279724	0.448237496731573	0.510980323270681	0.409460093915819	0.00203559321477564	0.00508250825857124	0.00556655228623722
225	24.3279064864899	0.28	80.3823111905534	60.1520333547156	100.612589026391	0.420154047173103	33.6352071777259	27.4659679971821	39.8044463582697	0.24	0.15	0.34	45.1893308499151	55.3394843216753	65.4896377934355	110.225491038184	134.983672438425	159.741853838666	110.783109495178	135.715068288673	160.589624968266	80.3823111905534	0.291020190825722	0.501255633443931	-42.6118922599628	-0.389235949713544	-0.360522297127757	-0.406690235669242	0.458481774122763	0.527057461739158	0.416802260279724	0.448237496731573	0.510980323270681	0.409460093915819	0.00203559321477564	0.00508250825857124	0.00556655228623722
225	24.3279064864899	0.28	80.5197828573745	60.4275233371376	100.612042377611	0.338290137599379	30.7956698264407	24.0711039614874	37.5202356913941	0.27	0.17	0.38	37.0872573195429	47.4480494541604	57.8088415887779	84.7192376979912	108.386623075923	132.054008453855	85.248545441595	109.036619632718	132.931493631018	80.5197828573745	0.312526847369647	-1.83950942134486	-42.0649755470635	-0.389235949713544	-0.360522297127757	-0.406690235669242	0.458481774122763	0.527057461739158	0.416802260279724	0.448237496731573	0.510980323270681	0.409460093915819	0.00203559321477564	0.00508250825857124	0.00556655228623722
225	24.3279064864899	0.28	80.5839402274015	60.5809114762823	100.586968978521	0.382040774453502	30.7526712795739	24.6461572490859	36.859185310062	0.24	0.16	0.39	40.3286480620086	50.3207718942303	60.3128957264519	97.8136329092632	122.048661343791	146.283689778318	97.5859502120373	121.749663831971	145.918219562896	80.5839402274015	0.296083016014401	0.336156270191703	-41.8480103251296	-0.389235949713544	-0.360522297127757	-0.406690235669242	0.458481774122763	0.527057461739158	0.416802260279724	0.448237496731573	0.510980323270681	0.409460093915819	0.00203559321477564	0.00508250825857124	0.00556655228623722
225	24.3279064864899	0.28	80.7146516828632	60.7151750174656	100.714128348261	0.367558318159675	29.0230977075876	23.0791313856988	34.9670640294764	0.26	0.15	0.37	36.4410091111557	45.8262900072371	55.2115709033185	85.2555019424011	107.212820172123	129.170138401845	84.8272397040167	106.717929566943	128.590753675998	80.7146516828632	0.29592416073592	-1.66104476197778	-44.5159132411346	-0.389235949713544	-0.360522297127757	-0.406690235669242	0.458481774122763	0.527057461739158	0.416802260279724	0.448237496731573	0.510980323270681	0.409460093915819	0.00203559321477564	0.00508250825857124	0.00556655228623722
225	24.3279064864899	0.28	81.0757837697433	60.7026111092102	101.448956430276	0.37802661172206	29.2281934760535	23.3747402830179	35.0816466690891	0.25	0.17	0.37	37.9812385106232	47.4924202026385	57.0036018946538	91.4594705075732	114.362558336311	137.265646165049	92.0946130813562	115.177885073392	138.25480548851	81.0757837697433	0.296760775608858	-0.943426558631521	-43.0700677197	-0.389235949713544	-0.360522297127757	-0.406690235669242	0.458481774122763	0.527057461739158	0.416802260279724	0.448237496731573	0.510980323270681	0.409460093915819	0.00203559321477564	0.00508250825857124	0.00556655228623722
225	24.3279064864899	0.28	81.3443586329569	60.9976262012136	101.6910910647	0.309794708659768	27.4025758501684	21.0165746700924	33.7885770302444	0.28	0.18	0.39	31.9561805731773	41.6662408496237	51.3763011260701	72.0848808969146	93.9882662819943	115.891651667074	72.6523317734572	94.7037235996766	116.824598046534	81.3443586329569	0.31393353771556	-5.6478513570138	-44.9622480529445	-0.389235949713544	-0.360522297127757	-0.406690235669242	0.458481774122763	0.527057461739158	0.416802260279724	0.448237496731573	0.510980323270681	0.409460093915819	0.00203559321477564	0.00508250825857124	0.00556655228623722
225	24.3279064864899	0.28	81.588421619101	61.3885474056808	101.788295832521	0.36852877592026	29.4722005700781	23.4488366161586	35.4955645239976	0.26	0.16	0.37	37.337162360489	46.9280568507015	56.518951340914	88.0847319046261	110.711287231442	133.337842558258	88.5267913104084	111.283019969552	133.996822104082	81.588421619101	0.302577474406686	0.592412536394146	-41.0011071962119	-0.389235949713544	-0.360522297127757	-0.406690235669242	0.458481774122763	0.527057461739158	0.416802260279724	0.448237496731573	0.510980323270681	0.409460093915819	0.00203559321477564	0.00508250825857124	0.00556655228623722
225	24.3279064864899	0.28	82.6146786581461	61.9192558754454	103.310101440847	0.381512307402817	31.5634023966401	25.2888821027411	37.8379226905392	0.25	0.16	0.37	40.806590844737	50.9312686118252	61.0559463789134	97.5686785149241	121.776812781343	145.984947047763	97.8838433119324	122.244863373258	146.527921310234	82.6146786581461	0.298648561650716	2.75440043408884	-38.7373182590672	-0.389235949713544	-0.360522297127757	-0.406690235669242	0.458481774122763	0.527057461739158	0.416802260279724	0.448237496731573	0.510980323270681	0.409460093915819	0.00203559321477564	0.00508250825857124	0.00556655228623722
225	24.3279064864899	0.28	82.8117366837122	62.1356077351977	103.487865632227	0.366461942292881	30.5798944456441	24.3022985103038	36.8574903809843	0.25	0.15	0.39	39.360167613493	49.5274045980941	59.6946415826951	94.4655728243038	118.867243955946	143.268915087589	93.7662225753753	118.044772045888	142.279008462041	82.8117366837122	0.298698710387067	1.18525030808828	-41.3824560312669	-0.389235949713544	-0.360522297127757	-0.406690235669242	0.458481774122763	0.527057461739158	0.416802260279724	0.448237496731573	0.510980323270681	0.409460093915819	0.00203559321477564	0.00508250825857124	0.00556655228623722
225	24.3279064864899	0.28	83.4401903941152	62.3637438915779	104.516636896653	0.363559002234117	32.0936707556131	25.4639310594985	38.7234104517277	0.26	0.18	0.38	40.4196750258007	50.9432632100628	61.4668513943249	95.0612133377774	119.811166444142	144.561119550506	96.0387022198599	120.997865977534	145.959958205673	83.4401903941152	0.304737339790997	-5.53306915831005	-45.9909243154327	-0.389235949713544	-0.360522297127757	-0.406690235669242	0.458481774122763	0.527057461739158	0.416802260279724	0.448237496731573	0.510980323270681	0.409460093915819	0.00203559321477564	0.00508250825857124	0.00556655228623722
225	24.3279064864899	0.28	83.6572185566824	62.5466035849687	104.767833528396	0.302461535885963	25.5423404172113	19.4862109062465	31.5984699281761	0.22	0.14	0.32	33.4162935556715	43.8017606186751	54.1872276816787	85.1841546650921	111.658581910898	138.133009156704	85.4347685693429	111.951127118649	138.459957505362	83.6572185566824	0.263412136085106	3.6453589247551	-42.7387700423794	-0.389235949713544	-0.360522297127757	-0.406690235669242	0.458481774122763	0.527057461739158	0.416802260279724	0.448237496731573	0.510980323270681	0.409460093915819	0.00203559321477564	0.00508250825857124	0.00556655228623722
225	24.3279064864899	0.28	83.9026885589061	62.8992167395428	104.90616037827	0.338747063802942	27.1738400458571	21.2461905847258	33.1014895069884	0.27	0.17	0.38	32.9246759295581	42.1106020725758	51.2965282155934	75.6310855399739	96.7320241603824	117.832962780791	75.8764436386599	97.1009849755036	118.247914920531	83.9026885589061	0.300609022330676	-5.398953565608	-46.987058578574	-0.389235949713544	-0.360522297127757	-0.406690235669242	0.458481774122763	0.527057461739158	0.416802260279724	0.448237496731573	0.510980323270681	0.409460093915819	0.00203559321477564	0.00508250825857124	0.00556655228623722
225	24.3279064864899	0.28	84.2098232071877	63.1364246119403	105.283221802435	0.355056658797338	29.9817440838908	23.6728344761334	36.2906536916482	0.22	0.15	0.35	40.330326088039	51.0785270268552	61.8267279656715	102.078658742204	129.283049138925	156.487439535646	102.199170727085	129.480077327278	156.723389531545	84.2098232071877	0.280115941178092	-0.737828476781056	-45.5286606527989	-0.389235949713544	-0.360522297127757	-0.406690235669242	0.458481774122763	0.527057461739158	0.416802260279724	0.448237496731573	0.510980323270681	0.409460093915819	0.00203559321477564	0.00508250825857124	0.00556655228623722
225	24.3279064864899	0.28	84.8523305441234	63.8513832365238	105.853277851723	0.370958777481883	30.9132953748321	24.6282633833514	37.1983273663128	0.21	0.14	0.32	43.5230778443121	54.629989134051	65.7369004237898	114.716481505134	143.991657955345	173.266834405556	114.932761550971	144.174863128116	173.608229364704	84.8523305441234	0.268095378988864	2.31771478408837	-43.6496512617317	-0.389235949713544	-0.360522297127757	-0.406690235669242	0.458481774122763	0.527057461739158	0.416802260279724	0.448237496731573	0.510980323270681	0.409460093915819	0.00203559321477564	0.00508250825857124	0.00556655228623722
225	24.3279064864899	0.28	85.1539298886854	63.7134995147043	106.594360262667	0.368405477001985	27.5141915559809	21.8895045997232	33.1388785122386	0.26	0.17	0.39	34.4202837422355	43.264856725312	52.1094297083886	80.2006586686328	100.808872830887	121.417086993141	80.3430460970534	100.956798285922	121.608355276166	85.1539298886854	0.300019841168453	2.04789911594586	-40.3192973003822	-0.389235949713544	-0.360522297127757	-0.406690235669242	0.458481774122763	0.527057461739158	0.416802260279724	0.448237496731573	0.510980323270681	0.409460093915819	0.00203559321477564	0.00508250825857124	0.00556655228623722
225	24.3279064864899	0.28	85.3625898370459	64.1941311565059	106.531048517586	0.38244897246022	30.4027210717556	24.3709119214018	36.4345302221094	0.24	0.16	0.36	40.032400950843	49.9404340660864	59.8484671813297	97.4832994602442	121.610449875761	145.737600291279	97.8033897773418	122.037233938431	146.151874129346	85.3625898370459	0.278800810277281	0.164870306418861	-43.6857137860067	-0.389235949713544	-0.360522297127757	-0.406690235669242	0.458481774122763	0.527057461739158	0.416802260279724	0.448237496731573	0.510980323270681	0.409460093915819	0.00203559321477564	0.00508250825857124	0.00556655228623722
225	24.3279064864899	0.28	85.3869101006623	64.1371486868122	106.636671514512	0.368057853099448	28.8097450304347	22.9158079861441	34.7036820747252	0.26	0.17	0.39	36.4657521304902	45.8447296232221	55.223707115954	85.9755310319666	108.088404711055	130.201278390144	86.1274459430833	108.259933395292	130.440487140234	85.3869101006623	0.303923391866113	3.70746524281857	-37.7246627380523	-0.389235949713544	-0.360522297127757	-0.406690235669242	0.458481774122763	0.527057461739158	0.416802260279724	0.448237496731573	0.510980323270681	0.409460093915819	0.00203559321477564	0.00508250825857124	0.00556655228623722
225	24.3279064864899	0.28	85.5515636021778	64.177779879182	106.925347325174	0.296998843527657	28.3997268684135	21.5779067196935	35.2215470171335	0.25	0.17	0.4	34.4233649708105	45.306255873768	56.1891467767255	81.3648365630083	107.088197437317	132.811558311625	81.7024922010304	107.530853232396	133.301259320741	85.5515636021778	0.307138169702873	1.13825025349716	-39.3893557739483	-0.389235949713544	-0.360522297127757	-0.406690235669242	0.458481774122763	0.527057461739158	0.416802260279724	0.448237496731573	0.510980323270681	0.409460093915819	0.00203559321477564	0.00508250825857124	0.00556655228623722
225	24.3279064864899	0.28	85.9422923686333	64.3082146711344	107.576370066132	0.353558096241258	27.9205194075123	22.0260690875461	33.8149697274785	0.24	0.15	0.35	36.3689967841384	46.1017931300977	55.834589476057	89.0418691512736	112.870581938063	136.699294724852	89.0604759128699	112.939214602018	136.778810080273	85.9422923686333	0.279774765500424	1.77591476833189	-42.3206385110455	-0.389235949713544	-0.360522297127757	-0.406690235669242	0.458481774122763	0.527057461739158	0.416802260279724	0.448237496731573	0.510980323270681	0.409460093915819	0.00203559321477564	0.00508250825857124	0.00556655228623722
225	24.3279064864899	0.28	86.2034310712053	64.5276124629016	107.879249679509	0.352777521081119	29.9919117602806	23.6493317366566	36.3344917839047	0.25	0.16	0.35	38.1890311512558	48.4310535812627	58.6730760112697	91.3782292587485	115.885210595237	140.392191931726	91.9010082624873	116.57608723256	141.160407749102	86.2034310712053	0.288923556264537	-0.14232712177741	-43.2260813096773	-0.389235949713544	-0.360522297127757	-0.406690235669242	0.458481774122763	0.527057461739158	0.416802260279724	0.448237496731573	0.510980323270681	0.409460093915819	0.00203559321477564	0.00508250825857124	0.00556655228623722
225	24.3279064864899	0.28	86.2354895720073	64.7357391823231	107.735239961692	0.318745671760839	29.167099628045	22.5095993111592	35.8245999449307	0.23	0.16	0.35	37.4023972089578	48.464631939519	59.5268666700802	92.1782461714324	119.441134977812	146.704023784191	5.60659264334412	120.515095742315	147.997880730849	86.2354895720073	0.284053113281663	-0.505182292430708	-43.5241670867944	-0.389235949713544	-0.360522297127757	-0.406690235669242	0.458481774122763	0.527057461739158	0.416802260279724	0.448237496731573	0.510980323270681	0.409460093915819	0.00203559321477564	0.00508250825857124	0.00556655228623722
225	24.3279064864899	0.28	86.5664188855233	64.6812358889659	108.451601882081	0.318475799392729	27.0928507811007	20.9049607152999	33.2807408469014	0.21	0.15	0.39	36.2699207459586	47.005854925784	57.7417891056095	93.6514840348812	121.372420495805	149.093356956729	92.5526392614115	119.924104642079	147.398545778449	86.5664188855233	0.280582945005374	-0.262582086987928	-44.6581632058636	-0.389235949713544	-0.360522297127757	-0.406690235669242	0.458481774122763	0.527057461739158	0.416802260279724	0.448237496731573	0.510980323270681	0.409460093915819	0.00203559321477564	0.00508250825857124	0.00556655228623722
225	24.3279064864899	0.28	87.7539299440957	65.6286391325522	109.879220755639	0.320642273999517	26.4630448259423	20.4490348600348	32.4770547918498	0.26	0.16	0.4	32.3265509701378	41.8337086931549	51.340866416172	75.718455200978	97.9870633430557	120.255671485133	75.2184943004511	97.3709133944953	119.482958151129	87.7539299440957	0.297114602208825	0.614042766393254	-41.7708887928267	-0.389235949713544	-0.360522297127757	-0.406690235669242	0.458481774122763	0.527057461739158	0.416802260279724	0.448237496731573	0.510980323270681	0.409460093915819	0.00203559321477564	0.00508250825857124	0.00556655228623722
225	24.3279064864899	0.28	88.1208311897522	66.2275530168155	110.014109362689	0.353146908125297	29.6309887562478	23.3698009571838	35.8921765553117	0.25	0.16	0.4	37.4291007359638	47.4570264888321	57.4849522417004	88.8197100911534	112.616099549412	136.41248900767	15.669249676913	111.785273250214	135.405779177718	88.1208311897522	0.300650606453987	0.80453552734137	-40.8642060897767	-0.389235949713544	-0.360522297127757	-0.406690235669242	0.458481774122763	0.527057461739158	0.416802260279724	0.448237496731573	0.510980323270681	0.409460093915819	0.00203559321477564	0.00508250825857124	0.00556655228623722
225	24.3279064864899	0.28	88.7744718637551	66.718979302268	110.829964425242	0.323706100947643	27.9250346026194	21.6231350885087	34.2269341167301	0.23	0.15	0.35	36.040604203353	46.5443662705875	57.0481283378221	89.1115013782277	115.082375857737	141.053250337246	88.9877073332602	115.040704182472	140.957833408539	88.7744718637551	0.274438357398488	-0.430988994225919	-44.7274873642792	-0.389235949713544	-0.360522297127757	-0.406690235669242	0.458481774122763	0.527057461739158	0.416802260279724	0.448237496731573	0.510980323270681	0.409460093915819	0.00203559321477564	0.00508250825857124	0.00556655228623722
225	24.3279064864899	0.28	89.0455819304944	66.7491455649077	111.342018296081	0.314952381566517	29.0876313581697	22.3898378965999	35.7854248197395	0.27	0.18	0.39	34.7683743456084	45.1691370236084	55.5698997016084	80.0254519779014	103.964613640977	127.903775304052	80.4928153753081	104.579145732571	128.709870717926	89.0455819304944	0.304365245643269	-2.54937403583855	-43.0711474324628	-0.389235949713544	-0.360522297127757	-0.406690235669242	0.458481774122763	0.527057461739158	0.416802260279724	0.448237496731573	0.510980323270681	0.409460093915819	0.00203559321477564	0.00508250825857124	0.00556655228623722
225	24.3279064864899	0.28	89.1625050641467	66.562629539141	111.762380589152	0.355079620529887	29.1900751174139	23.0480604245791	35.3320898102487	0.22	0.17	0.39	39.4242814082034	49.930350517837	60.4364196274705	100.222247336043	126.930200384901	153.638153433759	100.31526860352	127.105315996216	153.862351343861	89.1625050641467	0.283707167237424	-4.78655383418414	-48.1604991274243	-0.389235949713544	-0.360522297127757	-0.406690235669242	0.458481774122763	0.527057461739158	0.416802260279724	0.448237496731573	0.510980323270681	0.409460093915819	0.00203559321477564	0.00508250825857124	0.00556655228623722
225	24.3279064864899	0.28	89.1768322732029	66.9327673474538	111.420897198952	0.314973850473243	26.468410339524	20.3740287172624	32.5627919617855	0.25	0.16	0.38	32.8004810385729	42.6119253835713	52.4233697285697	78.2437105344711	101.648361531886	125.053012529301	78.2947826829274	101.770451095162	125.199872012103	89.1768322732029	0.293232387422889	1.71194543392881	-41.0028414781294	-0.389235949713544	-0.360522297127757	-0.406690235669242	0.458481774122763	0.527057461739158	0.416802260279724	0.448237496731573	0.510980323270681	0.409460093915819	0.00203559321477564	0.00508250825857124	0.00556655228623722
225	24.3279064864899	0.28	89.3205007497617	67.1939885299913	111.447012969532	0.301112964660557	29.5052904636609	22.4871166374879	36.523464289834	0.24	0.17	0.37	36.8709286295201	48.3782548210429	59.8855810125656	89.615893655156	117.584793776892	145.553693898628	90.4988152942652	118.698499918879	146.915234818295	89.3205007497617	0.292514560869215	1.59254550522796	-40.066043890868	-0.389235949713544	-0.360522297127757	-0.406690235669242	0.458481774122763	0.527057461739158	0.416802260279724	0.448237496731573	0.510980323270681	0.409460093915819	0.00203559321477564	0.00508250825857124	0.00556655228623722
225	24.3279064864899	0.28	90.3666647533327	67.4625188278614	113.270810678804	0.367570702960745	31.1845323344839	24.7980716543725	37.5709930145952	0.23	0.16	0.34	41.2767229429823	51.907072421496	62.5374219000097	101.912901426053	128.159407478018	154.405913529982	102.868471631717	129.43182861922	155.892314446431	90.3666647533327	0.274890465543341	1.80513154889208	-42.3288241994636	-0.389235949713544	-0.360522297127757	-0.406690235669242	0.458481774122763	0.527057461739158	0.416802260279724	0.448237496731573	0.510980323270681	0.409460093915819	0.00203559321477564	0.00508250825857124	0.00556655228623722
225	24.3279064864899	0.28	92.1492066851014	68.9187565041518	115.379656866051	0.351310462234266	30.6356417830897	24.1360609497362	37.1352226164431	0.26	0.17	0.42	38.0048790559953	48.2391829882184	58.4734869204416	88.6723889786783	112.550906730755	136.429424482831	88.4033390786054	112.285672091637	136.019259898645	92.1492066851014	0.304189474577007	0.0905480929893334	-41.2841018698687	-0.389235949713544	-0.360522297127757	-0.406690235669242	0.458481774122763	0.527057461739158	0.416802260279724	0.448237496731573	0.510980323270681	0.409460093915819	0.00203559321477564	0.00508250825857124	0.00556655228623722
225	24.3279064864899	0.28	92.3494057415112	69.0943841074924	115.60442737553	0.27688353282721	28.9904286549364	21.6757431145179	36.3051141953549	0.24	0.16	0.36	35.9321736570521	48.0578271904255	60.1834807237988	88.3364074695953	118.146367801594	147.956328133592	88.8384142789432	118.74100874413	148.732792244387	92.3494057415112	0.287391053885563	1.90671475067024	-40.6475890086803	-0.389235949713544	-0.360522297127757	-0.406690235669242	0.458481774122763	0.527057461739158	0.416802260279724	0.448237496731573	0.510980323270681	0.409460093915819	0.00203559321477564	0.00508250825857124	0.00556655228623722
225	24.3279064864899	0.28	93.5425112534019	69.927475969832	117.157546536972	0.373577698108239	32.4613634549865	25.8984700045191	39.0242569054539	0.23	0.16	0.35	43.4369555317705	54.4442509788744	65.4515464259782	108.111605556992	135.508009588029	162.904413619066	109.14104855543	136.749755643064	164.331457433011	93.5425112534019	0.277276628690771	-1.50978429032036	-45.1818343897076	-0.389235949713544	-0.360522297127757	-0.406690235669242	0.458481774122763	0.527057461739158	0.416802260279724	0.448237496731573	0.510980323270681	0.409460093915819	0.00203559321477564	0.00508250825857124	0.00556655228623722
225	24.3279064864899	0.28	93.9899189793225	70.3962988662211	117.583539092424	0.347250578278504	29.804392357957	23.4244391635405	36.1843455523736	0.27	0.16	0.38	36.0634817033497	45.8858438819578	55.708206060566	82.3204643517117	104.741522368931	127.162580386149	82.5686044416193	105.002012745221	127.596764439763	93.9899189793225	0.296415742692011	3.25680138384342	-38.1162366467873	-0.389235949713544	-0.360522297127757	-0.406690235669242	0.458481774122763	0.527057461739158	0.416802260279724	0.448237496731573	0.510980323270681	0.409460093915819	0.00203559321477564	0.00508250825857124	0.00556655228623722
225	24.3279064864899	0.28	98.3728706979368	74.025413862771	122.720327533103	0.315917762406367	29.2237663758323	22.5096512538053	35.9378814978593	0.27	0.17	0.37	34.9522840340033	45.377752475786	55.8032209175688	80.4439666850189	104.438565584209	128.4331644834	80.9506730913065	105.125833925125	129.252372287463	98.3728706979368	0.295711043382567	-0.103129107729604	-41.4094248182856	-0.389235949713544	-0.360522297127757	-0.406690235669242	0.458481774122763	0.527057461739158	0.416802260279724	0.448237496731573	0.510980323270681	0.409460093915819	0.00203559321477564	0.00508250825857124	0.00556655228623722
225	24.3279064864899	0.29	50.6134051034982	38.1996070747146	63.0272031322817	0.423351542031094	27.4645629552103	22.4600346663651	32.4690912440555	0.25	0.14	0.41	36.4258456134201	44.5422255534058	52.6586054933915	87.5442895676618	107.050843327542	126.557397087422	85.8239065493643	104.976108303249	124.090447157757	50.6134051034982	0.33509304493804	-1.68406958863343	-42.9767454065786	-0.389235949713544	-0.360522297127757	-0.406690235669242	0.458481774122763	0.527057461739158	0.416802260279724	0.448237496731573	0.510980323270681	0.409460093915819	0.00203559321477564	0.00508250825857124	0.00556655228623722
225	24.3279064864899	0.29	52.1823108131254	39.3142880252502	65.0503336010005	0.421245475569242	30.2792916189434	24.7380033052759	35.820579932611	0.25	0.16	0.36	40.0355628584929	49.0034894070173	57.9714159555417	96.0125601891922	117.519278867179	139.025997545165	96.1773534819576	117.777331389632	139.229641294308	52.1823108131254	0.325958436518807	0.0573187893423181	-41.6723637497737	-0.389235949713544	-0.360522297127757	-0.406690235669242	0.458481774122763	0.527057461739158	0.416802260279724	0.448237496731573	0.510980323270681	0.409460093915819	0.00203559321477564	0.00508250825857124	0.00556655228623722
225	24.3279064864899	0.29	56.5491450941912	42.8798045522512	70.2184856361312	0.404005955441405	29.6496656523455	24.0271284407494	35.2722028639416	0.25	0.17	0.39	38.3604310986742	47.3370739728752	56.3137168470761	90.7413199420409	111.975503180442	133.209686418843	90.723769494545	111.961232001095	133.173347780087	56.5491450941912	0.33031937837894	3.02872718573382	-37.5336026173555	-0.389235949713544	-0.360522297127757	-0.406690235669242	0.458481774122763	0.527057461739158	0.416802260279724	0.448237496731573	0.510980323270681	0.409460093915819	0.00203559321477564	0.00508250825857124	0.00556655228623722
225	24.3279064864899	0.29	56.853983049015	42.8566041963073	70.8513619017226	0.321406364435468	25.0777154609727	19.3885169607302	30.7669139612152	0.28	0.17	0.44	29.593225666421	38.2768055100853	46.9603853537496	66.9962351027928	86.6550301019513	106.31382510111	66.4281877318867	85.8974580949257	105.426502076405	56.853983049015	0.341022109918466	0.86153759992625	-38.3497068054974	-0.389235949713544	-0.360522297127757	-0.406690235669242	0.458481774122763	0.527057461739158	0.416802260279724	0.448237496731573	0.510980323270681	0.409460093915819	0.00203559321477564	0.00508250825857124	0.00556655228623722
225	24.3279064864899	0.29	57.9232797030891	43.9386996579997	71.9078597481785	0.407110501613989	27.456044340897	22.2829052515917	32.6291834302023	0.26	0.18	0.41	35.1724743491366	43.3380209809031	51.5035676126696	82.2615081161382	101.359117623337	120.456727130535	82.3318481524637	101.441816424261	120.562322444174	57.9232797030891	0.327960991408544	0.0984632844391885	-40.5918607149022	-0.389235949713544	-0.360522297127757	-0.406690235669242	0.458481774122763	0.527057461739158	0.416802260279724	0.448237496731573	0.510980323270681	0.409460093915819	0.00203559321477564	0.00508250825857124	0.00556655228623722
225	24.3279064864899	0.29	59.1750104641636	44.5539534104805	73.7960675178467	0.402933837589668	27.7464318519158	22.473077414921	33.0197862889106	0.25	0.16	0.39	36.4504150522409	45.0035808869483	53.5567467216557	87.6117241226378	108.169997722858	128.728271323078	87.3216195049449	107.78084262419	128.284981106706	59.1750104641636	0.33059745354487	0.31323960668292	-40.5143546914492	-0.389235949713544	-0.360522297127757	-0.406690235669242	0.458481774122763	0.527057461739158	0.416802260279724	0.448237496731573	0.510980323270681	0.409460093915819	0.00203559321477564	0.00508250825857124	0.00556655228623722
225	24.3279064864899	0.29	59.4193012739102	44.8585897949061	73.9800127529142	0.373546552352391	27.4291598364551	21.8832857848757	32.9750338880345	0.23	0.16	0.35	36.5110497832708	45.7640333424816	55.0170169016924	90.3709235330834	113.273597508387	136.17627148369	90.8424365804951	113.794150935339	136.82966329638	59.4193012739102	0.301019653937563	-0.347751026984801	-44.0086662037671	-0.389235949713544	-0.360522297127757	-0.406690235669242	0.458481774122763	0.527057461739158	0.416802260279724	0.448237496731573	0.510980323270681	0.409460093915819	0.00203559321477564	0.00508250825857124	0.00556655228623722
225	24.3279064864899	0.29	60.4347708043407	45.7613907918886	75.1081508167928	0.443562381434899	30.1113625067945	24.84577593718	35.376949076409	0.26	0.17	0.42	39.1141087658204	47.403595329673	55.6930818935256	91.2413538979546	110.578212158822	129.915070419689	91.1570302196185	110.592250050092	129.840261815299	60.4347708043407	0.328883886017413	-0.931211618143427	-41.0120758892074	-0.389235949713544	-0.360522297127757	-0.406690235669242	0.458481774122763	0.527057461739158	0.416802260279724	0.448237496731573	0.510980323270681	0.409460093915819	0.00203559321477564	0.00508250825857124	0.00556655228623722
225	24.3279064864899	0.29	62.1525599317381	46.8526518915312	77.4524679719451	0.337962836135756	26.6945126600046	20.8612145709599	32.5278107490494	0.26	0.16	0.44	32.6341998346235	41.7595081854523	50.8848165362812	75.6542659720563	96.8090210617821	117.963776151508	74.6756064033634	95.6009042189558	116.443085539097	62.1525599317381	0.344045951652101	-0.871249275771138	-39.8544507021087	-0.389235949713544	-0.360522297127757	-0.406690235669242	0.458481774122763	0.527057461739158	0.416802260279724	0.448237496731573	0.510980323270681	0.409460093915819	0.00203559321477564	0.00508250825857124	0.00556655228623722
225	24.3279064864899	0.29	62.8433824589308	47.5162345313035	78.1705303865582	0.415215513841594	31.6405962211333	25.7779828323986	37.503209609868	0.27	0.16	0.42	39.9565329523435	49.0437337072225	58.1309344621014	91.8040531051909	112.682788046319	133.561522987448	90.720864220832	111.36141427357	131.958344630009	62.8433824589308	0.330503835920475	1.08463134908676	-39.2603479460375	-0.389235949713544	-0.360522297127757	-0.406690235669242	0.458481774122763	0.527057461739158	0.416802260279724	0.448237496731573	0.510980323270681	0.409460093915819	0.00203559321477564	0.00508250825857124	0.00556655228623722
225	24.3279064864899	0.29	63.1313108069493	47.8407095059631	78.4219121079356	0.39257977459031	30.0381347437777	24.2045019779029	35.8717675096525	0.24	0.17	0.36	39.5637137664468	49.099137266519	58.6345607665911	95.8527855087804	118.954684104128	142.056582699475	96.626853247259	119.954857296394	143.170383035107	63.1313108069493	0.294946362955957	0.866228514797211	-41.894035387913	-0.389235949713544	-0.360522297127757	-0.406690235669242	0.458481774122763	0.527057461739158	0.416802260279724	0.448237496731573	0.510980323270681	0.409460093915819	0.00203559321477564	0.00508250825857124	0.00556655228623722
225	24.3279064864899	0.29	63.4292060532357	47.8190419567866	79.0393701496848	0.366848184503496	26.912058799262	21.39200734798	32.432110250544	0.25	0.16	0.37	34.3873141780449	43.2607097620331	52.1341053460212	81.9036989338799	103.038350993918	124.173003053956	81.9388194601616	103.031505878686	124.138546778067	63.4292060532357	0.318520591099716	0.227089421582951	-40.5756892566563	-0.389235949713544	-0.360522297127757	-0.406690235669242	0.458481774122763	0.527057461739158	0.416802260279724	0.448237496731573	0.510980323270681	0.409460093915819	0.00203559321477564	0.00508250825857124	0.00556655228623722
225	24.3279064864899	0.29	63.8291971458813	48.0895590708224	79.5688352209402	0.356444821722601	27.1148496370557	21.426459147858	32.8032401262535	0.25	0.15	0.37	34.6159401439722	43.8059319821382	52.9959238203041	82.8685042822871	104.86879879481	126.869093307332	82.6012316011036	104.547543115761	126.429854891606	63.8291971458813	0.316614292401159	-0.800984477195528	-42.2413620568438	-0.389235949713544	-0.360522297127757	-0.406690235669242	0.458481774122763	0.527057461739158	0.416802260279724	0.448237496731573	0.510980323270681	0.409460093915819	0.00203559321477564	0.00508250825857124	0.00556655228623722
225	24.3279064864899	0.29	64.5977252979759	48.7125868326203	80.4828637633315	0.424193282812717	29.5213731507136	24.1513212173113	34.8914250841159	0.27	0.18	0.43	37.303606254072	45.5980718481104	53.8925374421488	85.4178203261641	104.410492696433	123.403165066703	85.2725666043171	104.232269069881	123.187096658856	64.5977252979759	0.341011802077097	0.489678857374624	-39.3105795656277	-0.389235949713544	-0.360522297127757	-0.406690235669242	0.458481774122763	0.527057461739158	0.416802260279724	0.448237496731573	0.510980323270681	0.409460093915819	0.00203559321477564	0.00508250825857124	0.00556655228623722
225	24.3279064864899	0.29	65.4104996216589	49.5962387204345	81.2247605228832	0.39185636878569	31.5572848841069	25.4193154892538	37.69525427896	0.27	0.17	0.39	39.5893133887579	49.1488939386816	58.7084744886053	91.3830868206492	113.449243179166	135.515399537683	91.6111998526275	113.778804807779	135.801931143188	65.4104996216589	0.323097745554274	-3.58026606256412	-44.4401264231386	-0.389235949713544	-0.360522297127757	-0.406690235669242	0.458481774122763	0.527057461739158	0.416802260279724	0.448237496731573	0.510980323270681	0.409460093915819	0.00203559321477564	0.00508250825857124	0.00556655228623722
225	24.3279064864899	0.29	65.9175032824345	49.8742306897066	81.9607758751623	0.41442924533006	28.0843316121336	22.872215936417	33.2964472878502	0.25	0.16	0.42	36.7601752241124	45.1370760919737	53.5139769598351	87.5396192211665	107.488128926448	127.436638631729	86.5649112886279	106.241675373478	126.129420704861	65.9175032824345	0.318592170787992	0.649025922317115	-40.6103140834077	-0.389235949713544	-0.360522297127757	-0.406690235669242	0.458481774122763	0.527057461739158	0.416802260279724	0.448237496731573	0.510980323270681	0.409460093915819	0.00203559321477564	0.00508250825857124	0.00556655228623722
225	24.3279064864899	0.29	66.2644969896115	49.9788412312996	82.5501527479234	0.381289847660117	28.7302705217234	23.0162581399576	34.4442829034891	0.24	0.16	0.42	37.7154375570023	47.0786657530874	56.4418939491724	91.6104865990088	114.353690622149	137.096894645289	90.7018967412185	113.259357307783	135.793557376452	66.2644969896115	0.320611584843912	-3.15248626849541	-44.0287919469792	-0.389235949713544	-0.360522297127757	-0.406690235669242	0.458481774122763	0.527057461739158	0.416802260279724	0.448237496731573	0.510980323270681	0.409460093915819	0.00203559321477564	0.00508250825857124	0.00556655228623722
225	24.3279064864899	0.29	66.2721441375587	50.0109536004577	82.5333346746597	0.360458363669172	30.5549390351435	24.2005508575899	36.9093272126971	0.24	0.17	0.37	39.5037715045878	49.8763576533367	60.2489438020856	95.5743075285045	120.669449098248	145.764590667992	96.005700160043	121.218388253972	146.484354948444	66.2721441375587	0.313058891418956	-0.873827827710519	-42.1946805320338	-0.389235949713544	-0.360522297127757	-0.406690235669242	0.458481774122763	0.527057461739158	0.416802260279724	0.448237496731573	0.510980323270681	0.409460093915819	0.00203559321477564	0.00508250825857124	0.00556655228623722
225	24.3279064864899	0.29	66.374907137177	50.1851434000547	82.5646708742993	0.372042585610357	28.4769074278675	22.7006431596073	34.2531716961278	0.26	0.16	0.42	35.7932252182409	44.9009463704681	54.0086675226953	83.6241519247221	104.902632773487	126.181113622251	82.7838607683492	103.859469929119	124.877000669504	66.374907137177	0.317688312737144	-2.13551328034877	-42.7656295723865	-0.389235949713544	-0.360522297127757	-0.406690235669242	0.458481774122763	0.527057461739158	0.416802260279724	0.448237496731573	0.510980323270681	0.409460093915819	0.00203559321477564	0.00508250825857124	0.00556655228623722
225	24.3279064864899	0.29	66.7014856784846	50.258450306305	83.1445210506643	0.338431585754651	28.1187531921392	21.9806602805689	34.2568461037094	0.23	0.15	0.37	36.9936205209678	47.3240781593949	57.654535797822	92.4140548938204	118.220652513396	144.027250132971	92.2638102733119	118.134056006653	143.929008484388	66.7014856784846	0.30893577368377	2.08237501224325	-40.0008397314185	-0.389235949713544	-0.360522297127757	-0.406690235669242	0.458481774122763	0.527057461739158	0.416802260279724	0.448237496731573	0.510980323270681	0.409460093915819	0.00203559321477564	0.00508250825857124	0.00556655228623722
225	24.3279064864899	0.29	66.7465414450625	50.3162511330692	83.1768317570557	0.376132137063678	27.3751946440868	21.8706833915896	32.879705896584	0.26	0.16	0.41	34.3163674668398	42.953264059595	51.5901606523502	79.788668221903	99.8702365106252	119.951804799347	79.0148974987191	98.8996603546918	118.810363782268	66.7465414450625	0.323489746907711	2.3488667560474	-37.7552401775401	-0.389235949713544	-0.360522297127757	-0.406690235669242	0.458481774122763	0.527057461739158	0.416802260279724	0.448237496731573	0.510980323270681	0.409460093915819	0.00203559321477564	0.00508250825857124	0.00556655228623722
225	24.3279064864899	0.29	66.7530723822125	50.3489944430473	83.1571503213777	0.360319117069068	25.7766229772571	20.414342645034	31.1389033094802	0.25	0.17	0.37	32.6384995648966	41.2117261112185	49.7849526575405	77.3155457283617	97.6241903633211	117.93283499828	77.989028713736	98.4985715961396	119.051360143474	66.7530723822125	0.312065506918793	-1.61801069497062	-44.1720068583291	-0.389235949713544	-0.360522297127757	-0.406690235669242	0.458481774122763	0.527057461739158	0.416802260279724	0.448237496731573	0.510980323270681	0.409460093915819	0.00203559321477564	0.00508250825857124	0.00556655228623722
225	24.3279064864899	0.29	67.3540002836098	50.7841664721778	83.9238340950419	0.417906008137022	29.2554261087653	23.8646767431458	34.6461754743848	0.25	0.16	0.36	38.3936064743903	47.0662699247808	55.7389333751713	91.5218239890272	112.195525959488	132.869227929949	92.1451870537267	112.884976108642	133.78215422334	67.3540002836098	0.301179363055652	1.86767445796157	-40.2483350268175	-0.389235949713544	-0.360522297127757	-0.406690235669242	0.458481774122763	0.527057461739158	0.416802260279724	0.448237496731573	0.510980323270681	0.409460093915819	0.00203559321477564	0.00508250825857124	0.00556655228623722
225	24.3279064864899	0.29	67.7622201968668	51.3584700270496	84.165970366684	0.348043104366201	28.1920225509193	22.1677498841742	34.2162952176645	0.23	0.16	0.36	36.8050349123267	46.8071130203634	56.8091911284001	90.6301552003326	115.259662913518	139.889170626704	91.0558305341684	115.806188345859	140.614921809754	67.7622201968668	0.303255087228946	1.06657085680738	-40.9316336401058	-0.389235949713544	-0.360522297127757	-0.406690235669242	0.458481774122763	0.527057461739158	0.416802260279724	0.448237496731573	0.510980323270681	0.409460093915819	0.00203559321477564	0.00508250825857124	0.00556655228623722
225	24.3279064864899	0.29	68.2279708136878	51.6442940848408	84.8116475425349	0.401558595960155	29.1566326806704	23.5993923331905	34.7138730281503	0.26	0.17	0.4	37.1084272021051	45.8468068166102	54.5851864311153	86.4628123337354	106.8232785048	127.183744675866	86.617207395042	106.971432938554	127.361856369569	68.2279708136878	0.326596924339337	-3.08985973626175	-43.2105585247817	-0.389235949713544	-0.360522297127757	-0.406690235669242	0.458481774122763	0.527057461739158	0.416802260279724	0.448237496731573	0.510980323270681	0.409460093915819	0.00203559321477564	0.00508250825857124	0.00556655228623722
225	24.3279064864899	0.29	68.3701467347155	51.7073470791825	85.0329463902486	0.3451322753232	27.5558983127014	21.629592737902	33.4822038875008	0.23	0.15	0.37	36.39335872693	46.3647977328593	56.3362367387885	90.8894556557446	115.792314173245	140.695172690745	90.7376204261871	115.608485428517	140.466751885937	68.3701467347155	0.308945174524314	-2.54795810380536	-44.4113665588501	-0.389235949713544	-0.360522297127757	-0.406690235669242	0.458481774122763	0.527057461739158	0.416802260279724	0.448237496731573	0.510980323270681	0.409460093915819	0.00203559321477564	0.00508250825857124	0.00556655228623722
225	24.3279064864899	0.29	68.5708194990777	51.6517569230858	85.4898820750695	0.332553419718926	26.3819095750237	20.5465283189656	32.2172908310817	0.26	0.17	0.38	32.158173170353	41.2913560630624	50.4245389557719	74.5876030939553	95.7710893876961	116.954575681437	74.730495262553	95.9669591374915	117.126311113275	68.5708194990777	0.309842155768378	-0.509185820139745	-41.7006709437807	-0.389235949713544	-0.360522297127757	-0.406690235669242	0.458481774122763	0.527057461739158	0.416802260279724	0.448237496731573	0.510980323270681	0.409460093915819	0.00203559321477564	0.00508250825857124	0.00556655228623722
225	24.3279064864899	0.29	68.8408049312704	51.8183295711864	85.8632802913543	0.327542816929666	27.2607486347072	21.1622698345523	33.359227434862	0.27	0.18	0.42	32.5511453337604	41.9316357674746	51.3121262011888	74.2383004230204	95.6320689000725	117.025837377125	74.3760905506199	95.79483977277	117.197235344085	68.8408049312704	0.342105443449527	-1.1361287109335	-39.6510491188153	-0.389235949713544	-0.360522297127757	-0.406690235669242	0.458481774122763	0.527057461739158	0.416802260279724	0.448237496731573	0.510980323270681	0.409460093915819	0.00203559321477564	0.00508250825857124	0.00556655228623722
225	24.3279064864899	0.29	68.8837058493506	51.8804240300778	85.8869876686234	0.342078745262627	27.3229288015164	21.406813559923	33.2390440431097	0.28	0.17	0.47	32.6727733311048	41.7024167083496	50.7320600855944	73.965812995737	94.4074481973516	114.849083398966	72.986871017059	93.1504126544305	113.314733658382	68.8837058493506	0.347746671892081	1.83127177857236	-36.0417786139403	-0.389235949713544	-0.360522297127757	-0.406690235669242	0.458481774122763	0.527057461739158	0.416802260279724	0.448237496731573	0.510980323270681	0.409460093915819	0.00203559321477564	0.00508250825857124	0.00556655228623722
225	24.3279064864899	0.29	69.7991076819314	52.7079544443396	86.8902609195231	0.36729895811195	27.9554534954921	22.226946735118	33.6839602558663	0.23	0.15	0.35	37.2838209457343	46.8929059399754	56.5019909342165	92.8094421113511	116.729034977492	140.648627843634	93.2736419954996	117.316004026217	141.294443890678	69.7991076819314	0.297922346836581	1.56398638242797	-41.6802861654707	-0.389235949713544	-0.360522297127757	-0.406690235669242	0.458481774122763	0.527057461739158	0.416802260279724	0.448237496731573	0.510980323270681	0.409460093915819	0.00203559321477564	0.00508250825857124	0.00556655228623722
225	24.3279064864899	0.29	69.8483681557531	52.7675674994601	86.929168812046	0.350614243776524	26.6461762637055	20.9843445138885	32.3080080135225	0.22	0.15	0.37	35.603131386326	45.2092898985727	54.8154484108194	89.7138461853564	113.91973464636	138.125623107363	89.3195626982266	113.474630561897	137.560027422391	69.8483681557531	0.298256329952571	-2.03704992268806	-45.2423138137788	-0.389235949713544	-0.360522297127757	-0.406690235669242	0.458481774122763	0.527057461739158	0.416802260279724	0.448237496731573	0.510980323270681	0.409460093915819	0.00203559321477564	0.00508250825857124	0.00556655228623722
225	24.3279064864899	0.29	70.0440271801438	52.9251141683166	87.1629401919711	0.4000896472746	28.2064498937685	22.8138473572286	33.5990524303084	0.26	0.16	0.38	35.6692192943411	44.1004987462971	52.5317781982531	82.645842495064	102.181178771089	121.716515047113	82.5606526504757	102.128844518513	121.618773844328	70.0440271801438	0.315759075379536	0.550958968654946	-40.7725551605649	-0.389235949713544	-0.360522297127757	-0.406690235669242	0.458481774122763	0.527057461739158	0.416802260279724	0.448237496731573	0.510980323270681	0.409460093915819	0.00203559321477564	0.00508250825857124	0.00556655228623722
225	24.3279064864899	0.29	70.0539571939369	52.8752663680472	87.2326480198267	0.339942482524456	26.9173093093019	21.0612525611949	32.7733660574089	0.29	0.17	0.43	31.6494082183414	40.4494893166566	49.2495704149717	70.6079226834263	90.2403733602647	109.872824037103	70.0656556751924	89.554726914309	109.024569893274	70.0539571939369	0.329723258585024	1.51081679665587	-37.9508129160227	-0.389235949713544	-0.360522297127757	-0.406690235669242	0.458481774122763	0.527057461739158	0.416802260279724	0.448237496731573	0.510980323270681	0.409460093915819	0.00203559321477564	0.00508250825857124	0.00556655228623722
225	24.3279064864899	0.29	70.1103164809668	53.1627573540265	87.0578756079071	0.370114914166781	28.4946331887373	22.6908537171622	34.2984126603125	0.27	0.17	0.42	34.9629975493261	43.9056988672599	52.8484001851937	79.8718889754206	100.301214172685	120.73053936995	79.3572838344615	99.6585523352742	119.982173736827	70.1103164809668	0.331921390423797	-1.89470538988647	-42.1196462629454	-0.389235949713544	-0.360522297127757	-0.406690235669242	0.458481774122763	0.527057461739158	0.416802260279724	0.448237496731573	0.510980323270681	0.409460093915819	0.00203559321477564	0.00508250825857124	0.00556655228623722
225	24.3279064864899	0.29	70.2759519257086	53.2860828024894	87.2658210489277	0.452524689660603	31.2310235143651	25.8677146442343	36.5943323844958	0.28	0.16	0.39	39.3407719717191	47.4975308572877	55.6542897428564	88.7603733167076	107.163595405433	125.566817494158	88.5334279593404	106.875938757874	125.25220685464	70.2759519257086	0.315770283991009	-0.64970117055372	-41.8423351686777	-0.389235949713544	-0.360522297127757	-0.406690235669242	0.458481774122763	0.527057461739158	0.416802260279724	0.448237496731573	0.510980323270681	0.409460093915819	0.00203559321477564	0.00508250825857124	0.00556655228623722
225	24.3279064864899	0.29	70.5093771430242	53.3088278879137	87.7099263981346	0.344692043148329	26.6998559308972	20.9520582741818	32.4476535876127	0.27	0.16	0.39	32.4066339361147	41.2967760005611	50.1869180650075	74.3032197782455	94.6868912504695	115.070562722693	74.2230007902976	94.5723527815186	114.937722052419	70.5093771430242	0.317121097306428	2.31830009201575	-38.7442330337208	-0.389235949713544	-0.360522297127757	-0.406690235669242	0.458481774122763	0.527057461739158	0.416802260279724	0.448237496731573	0.510980323270681	0.409460093915819	0.00203559321477564	0.00508250825857124	0.00556655228623722
225	24.3279064864899	0.29	70.7662900474922	53.3508147903218	88.1817653046625	0.338173666880859	26.2369617776362	20.5063480951503	31.9675754601221	0.25	0.16	0.39	32.8530226072569	42.0339835463082	51.2149444853596	77.9845789345022	99.7778057436506	121.571032552799	77.5450450827489	99.160059561273	120.859154966806	70.7662900474922	0.316765806880878	2.40176995807979	-38.9195505628644	-0.389235949713544	-0.360522297127757	-0.406690235669242	0.458481774122763	0.527057461739158	0.416802260279724	0.448237496731573	0.510980323270681	0.409460093915819	0.00203559321477564	0.00508250825857124	0.00556655228623722
225	24.3279064864899	0.29	70.8216786203497	53.567597712927	88.0757595277724	0.383648738886649	28.3510052574493	22.7405102395359	33.9615002753626	0.28	0.17	0.41	34.8174878010076	43.4075915315824	51.9976952621573	79.0569647194883	98.5617472427452	118.066529766002	79.0737168539534	98.5871872128253	118.189662413557	70.8216786203497	0.330739170232633	0.066011456806979	-39.1198915555567	-0.389235949713544	-0.360522297127757	-0.406690235669242	0.458481774122763	0.527057461739158	0.416802260279724	0.448237496731573	0.510980323270681	0.409460093915819	0.00203559321477564	0.00508250825857124	0.00556655228623722
225	24.3279064864899	0.29	70.9052234998737	53.7121685684517	88.0982784312957	0.375445345931641	26.9193874051869	21.498598492349	32.3401763180247	0.25	0.17	0.42	34.2894023620053	42.935343269174	51.5812841763426	81.030590079016	101.462141673291	121.893693267567	80.9291858887098	101.348774746149	121.683741136093	70.9052234998737	0.318038769967624	-1.41784794774776	-42.0022599205726	-0.389235949713544	-0.360522297127757	-0.406690235669242	0.458481774122763	0.527057461739158	0.416802260279724	0.448237496731573	0.510980323270681	0.409460093915819	0.00203559321477564	0.00508250825857124	0.00556655228623722
225	24.3279064864899	0.29	71.0828181843059	53.6715029223547	88.494133446257	0.419489569787374	30.2489859070144	24.6932612834924	35.8047105305364	0.24	0.16	0.35	40.7317830709889	49.8960067662497	59.0602304615106	99.6181237250227	122.031156032673	144.444188340324	100.115811664562	122.687317628881	145.150349600438	71.0828181843059	0.293954641570286	-1.5155385318719	-44.8250356607427	-0.389235949713544	-0.360522297127757	-0.406690235669242	0.458481774122763	0.527057461739158	0.416802260279724	0.448237496731573	0.510980323270681	0.409460093915819	0.00203559321477564	0.00508250825857124	0.00556655228623722
225	24.3279064864899	0.29	71.2301610900731	53.810897674162	88.6494245059841	0.358020176555713	25.6129207517185	20.2580190183028	30.9678224851343	0.25	0.17	0.36	32.5362495619828	41.1367163213878	49.7371830807928	77.4270752994032	97.8937546602769	118.360434021151	78.0090363798165	98.597760118514	119.214640265379	71.2301610900731	0.313106942032518	2.1667180596553	-39.6795746451795	-0.389235949713544	-0.360522297127757	-0.406690235669242	0.458481774122763	0.527057461739158	0.416802260279724	0.448237496731573	0.510980323270681	0.409460093915819	0.00203559321477564	0.00508250825857124	0.00556655228623722
225	24.3279064864899	0.29	71.2354837206926	53.9701268000638	88.5008406413214	0.375123221424142	28.5414436779471	22.7900695882772	34.2928177676169	0.26	0.17	0.38	35.7641573499586	44.7897132889029	53.8152692278471	83.1668285856307	104.155072662492	125.143316739353	83.6668062478488	104.765982755642	125.880943524824	71.2354837206926	0.317090029815517	-2.29731126935872	-42.9935046403983	-0.389235949713544	-0.360522297127757	-0.406690235669242	0.458481774122763	0.527057461739158	0.416802260279724	0.448237496731573	0.510980323270681	0.409460093915819	0.00203559321477564	0.00508250825857124	0.00556655228623722
225	24.3279064864899	0.29	71.4629154386046	53.9500622977295	88.9757685794797	0.381653726612921	30.2094210462783	24.20585926832	36.2129828242366	0.25	0.17	0.36	39.0140557268277	48.6903614166349	58.3666671064421	93.1738430781217	116.282914183951	139.391985289779	94.1095258131785	117.454663049649	140.774503194592	71.4629154386046	0.308298601155928	-0.98570706641817	-42.106735626797	-0.389235949713544	-0.360522297127757	-0.406690235669242	0.458481774122763	0.527057461739158	0.416802260279724	0.448237496731573	0.510980323270681	0.409460093915819	0.00203559321477564	0.00508250825857124	0.00556655228623722
225	24.3279064864899	0.29	71.7106449916773	54.3860626761579	89.0352273071967	0.426373330194582	31.5347906048667	25.8240154059767	37.2455658037567	0.25	0.16	0.37	41.1951759592151	50.3051608118167	59.4151456644182	97.3662291943042	118.897994806695	140.429760419087	97.6203211900426	119.194047928519	140.872063080941	71.7106449916773	0.309785204586842	-2.14000325974842	-43.4145753371604	-0.389235949713544	-0.360522297127757	-0.406690235669242	0.458481774122763	0.527057461739158	0.416802260279724	0.448237496731573	0.510980323270681	0.409460093915819	0.00203559321477564	0.00508250825857124	0.00556655228623722
225	24.3279064864899	0.29	72.1471969189158	54.6842460331392	89.6101478046924	0.405567739165348	30.4667807309124	24.707987132006	36.2255743298187	0.27	0.16	0.4	37.9904145190173	46.8449988598242	55.699583200631	86.6114552113821	106.7983482674	126.985241323418	86.3507728353653	106.49887772642	126.60996495417	72.1471969189158	0.335957781731318	3.21572162439886	-36.0378215728474	-0.389235949713544	-0.360522297127757	-0.406690235669242	0.458481774122763	0.527057461739158	0.416802260279724	0.448237496731573	0.510980323270681	0.409460093915819	0.00203559321477564	0.00508250825857124	0.00556655228623722
225	24.3279064864899	0.29	72.1598199265413	54.7429821275003	89.5766577255823	0.370802091844741	30.0792818877537	23.9617608359694	36.1968029395381	0.23	0.17	0.39	40.2708482588813	50.5521361693719	60.8334240798626	100.449379436034	126.094456087336	151.739532738638	100.393189661078	125.982490077873	151.70619661393	72.1598199265413	0.313838336279659	-2.62059868996728	-44.1490965043357	-0.389235949713544	-0.360522297127757	-0.406690235669242	0.458481774122763	0.527057461739158	0.416802260279724	0.448237496731573	0.510980323270681	0.409460093915819	0.00203559321477564	0.00508250825857124	0.00556655228623722
225	24.3279064864899	0.29	72.2418979521003	54.4623880954873	90.0214078087134	0.413539491567878	29.8014338007216	24.2604929724606	35.3423746289827	0.23	0.16	0.37	40.2695186728779	49.4668181837435	58.6641176946091	99.1351585886811	121.776992304249	144.418826019817	99.5117987747379	122.180808753152	144.928367014378	72.2418979521003	0.302193422750524	-2.54182841826788	-44.8843699464657	-0.389235949713544	-0.360522297127757	-0.406690235669242	0.458481774122763	0.527057461739158	0.416802260279724	0.448237496731573	0.510980323270681	0.409460093915819	0.00203559321477564	0.00508250825857124	0.00556655228623722
225	24.3279064864899	0.29	72.6498609185818	55.0431856986938	90.2565361384698	0.333003019710615	25.6844672409754	20.0091012768263	31.3598332051245	0.25	0.17	0.42	32.2203057918895	41.3592483318799	50.4981908718703	76.877432949555	98.6828883938917	120.488343838228	76.7900105564129	98.5262714745681	120.338203511615	72.6498609185818	0.312541338388912	-1.57941835099198	-42.2893131064496	-0.389235949713544	-0.360522297127757	-0.406690235669242	0.458481774122763	0.527057461739158	0.416802260279724	0.448237496731573	0.510980323270681	0.409460093915819	0.00203559321477564	0.00508250825857124	0.00556655228623722
225	24.3279064864899	0.29	72.8423320292861	55.1529594965031	90.531704562069	0.330943622665011	27.8727855856965	21.6852147394527	34.0603564319403	0.25	0.17	0.39	34.9100917344835	44.8711951153503	54.8322984962172	83.2729565275419	107.033722758412	130.794488989281	83.6981257905821	107.571117762838	131.461692572291	72.8423320292861	0.314574321883141	0.101645629244011	-40.2554540755121	-0.389235949713544	-0.360522297127757	-0.406690235669242	0.458481774122763	0.527057461739158	0.416802260279724	0.448237496731573	0.510980323270681	0.409460093915819	0.00203559321477564	0.00508250825857124	0.00556655228623722
225	24.3279064864899	0.29	73.7288699843777	55.7606427738343	91.6970971949211	0.37016913096732	30.9004124486231	24.6073562621743	37.193468635072	0.28	0.16	0.41	37.7247249642161	47.372401508123	57.02007805203	85.7643826616364	107.697664446784	129.630946231931	85.2362616849726	107.058828996011	128.856376472716	73.7288699843777	0.329261287038545	-2.90671291978412	-42.46502871101	-0.389235949713544	-0.360522297127757	-0.406690235669242	0.458481774122763	0.527057461739158	0.416802260279724	0.448237496731573	0.510980323270681	0.409460093915819	0.00203559321477564	0.00508250825857124	0.00556655228623722
225	24.3279064864899	0.29	73.9506648835094	55.9657935276192	91.9355362393996	0.401369215958864	28.0552358079042	22.7058135795891	33.4046580362192	0.27	0.16	0.4	35.3819468179481	43.7178283808591	52.0537099437702	81.7135344779103	100.965000458555	120.2164664392	81.3357184882365	100.531128601255	119.700973731727	73.9506648835094	0.308899889713927	-3.00620165793835	-44.3808687045585	-0.389235949713544	-0.360522297127757	-0.406690235669242	0.458481774122763	0.527057461739158	0.416802260279724	0.448237496731573	0.510980323270681	0.409460093915819	0.00203559321477564	0.00508250825857124	0.00556655228623722
225	24.3279064864899	0.29	74.0939205593778	56.1976060195524	91.9902350992031	0.362790881295882	27.57070820168	21.8658324114754	33.2755839918845	0.24	0.17	0.38	35.7036857398884	45.0189081638774	54.3341305878663	86.4078649172622	108.951993463269	131.496122009277	86.787297015054	109.47808475198	132.005778695112	74.0939205593778	0.306731776236492	-0.845150519575806	-42.8576971477962	-0.389235949713544	-0.360522297127757	-0.406690235669242	0.458481774122763	0.527057461739158	0.416802260279724	0.448237496731573	0.510980323270681	0.409460093915819	0.00203559321477564	0.00508250825857124	0.00556655228623722
225	24.3279064864899	0.29	74.1362217919782	56.0099995149655	92.262444068991	0.393050741585424	28.6036503039975	23.0540870737275	34.1532135342674	0.24	0.14	0.41	38.0667057049229	47.2300956757318	56.3934856465406	93.1990344987549	115.633838934814	138.068643370873	91.4071764178645	113.347143839931	135.361311599978	74.1362217919782	0.312027724761482	1.05174278459907	-41.321713302137	-0.389235949713544	-0.360522297127757	-0.406690235669242	0.458481774122763	0.527057461739158	0.416802260279724	0.448237496731573	0.510980323270681	0.409460093915819	0.00203559321477564	0.00508250825857124	0.00556655228623722
225	24.3279064864899	0.29	74.1719360779245	56.0731512102284	92.2707209456205	0.311086814337452	27.0790733829026	20.7874791236388	33.3706676421665	0.26	0.16	0.41	32.6971284584553	42.5933291704357	52.489529882416	76.207964907694	99.2732722338811	122.338579560068	75.3824011966528	98.1924987428707	120.980987833649	74.1719360779245	0.329075408408973	-2.21877205254676	-42.0898514030628	-0.389235949713544	-0.360522297127757	-0.406690235669242	0.458481774122763	0.527057461739158	0.416802260279724	0.448237496731573	0.510980323270681	0.409460093915819	0.00203559321477564	0.00508250825857124	0.00556655228623722
225	24.3279064864899	0.29	74.1883923502859	55.9322142009087	92.4445704996631	0.315810916259351	24.2877805187375	18.7063208267976	29.8692402106775	0.25	0.16	0.4	29.9495608745164	38.8856990045194	47.8218371345225	71.0456095369172	92.2436959800596	113.441782423202	70.7310525166533	91.8559866193155	112.887052489553	74.1883923502859	0.301508311523583	0.526471973987446	-40.906046926167	-0.389235949713544	-0.360522297127757	-0.406690235669242	0.458481774122763	0.527057461739158	0.416802260279724	0.448237496731573	0.510980323270681	0.409460093915819	0.00203559321477564	0.00508250825857124	0.00556655228623722
225	24.3279064864899	0.29	74.2665938306691	56.3079729077635	92.2252147535747	0.3993697855851	31.2586089367363	25.2735133074729	37.2437045659998	0.24	0.17	0.37	41.7856478365722	51.6810310066938	61.5764141768154	102.442975982936	126.702800897065	150.962625811195	103.062735479166	127.480381141553	151.868850071135	74.2665938306691	0.295351276327127	-2.9257280220893	-46.0381176569596	-0.389235949713544	-0.360522297127757	-0.406690235669242	0.458481774122763	0.527057461739158	0.416802260279724	0.448237496731573	0.510980323270681	0.409460093915819	0.00203559321477564	0.00508250825857124	0.00556655228623722
225	24.3279064864899	0.29	74.3339633477596	56.0872717663008	92.5806549292183	0.410337556129099	30.6670629677173	24.9273688725613	36.4067570628733	0.25	0.18	0.37	40.2204766426255	49.4815115103748	58.742546378124	96.160556549212	118.302170509118	140.443784469024	97.011760114825	119.40486567031	141.673442699221	74.3339633477596	0.317708431906853	0.647007530913809	-40.4443185021751	-0.389235949713544	-0.360522297127757	-0.406690235669242	0.458481774122763	0.527057461739158	0.416802260279724	0.448237496731573	0.510980323270681	0.409460093915819	0.00203559321477564	0.00508250825857124	0.00556655228623722
225	24.3279064864899	0.29	74.6388243663061	56.2838938823881	92.9937548502242	0.413172459012348	34.6664414476879	28.2160765090591	41.1168063863168	0.26	0.16	0.38	44.3208150037699	54.4528201058962	64.5848252080225	103.160034337598	126.743039166259	150.326043994919	103.342131491138	126.954199642926	150.608626434933	74.6388243663061	0.313463941800882	0.0131851769409818	-41.3977401696962	-0.389235949713544	-0.360522297127757	-0.406690235669242	0.458481774122763	0.527057461739158	0.416802260279724	0.448237496731573	0.510980323270681	0.409460093915819	0.00203559321477564	0.00508250825857124	0.00556655228623722
225	24.3279064864899	0.29	75.0676175737627	56.6933485013169	93.4418866462085	0.313680151839073	28.2522186552976	21.7275602417178	34.7768770688774	0.26	0.17	0.39	34.5085418992217	44.8712538529926	55.2339658067636	81.2052942410356	105.590765983035	129.976237725034	81.7078182937788	106.189433425616	130.723087517512	75.0676175737627	0.311155665157784	-2.55859099373443	-43.0742052850124	-0.389235949713544	-0.360522297127757	-0.406690235669242	0.458481774122763	0.527057461739158	0.416802260279724	0.448237496731573	0.510980323270681	0.409460093915819	0.00203559321477564	0.00508250825857124	0.00556655228623722
225	24.3279064864899	0.29	75.162854331421	56.6308613696805	93.6948472931615	0.330194205592794	25.1518762193024	19.5588664896917	30.7448859489131	0.25	0.16	0.4	31.4102025735856	40.3921938712765	49.3741851689674	74.7398529389062	96.1122941740509	117.484735409196	74.3665710938678	95.6786785835603	116.939095570345	75.162854331421	0.312285800147441	-0.153894590290277	-41.4909048574816	-0.389235949713544	-0.360522297127757	-0.406690235669242	0.458481774122763	0.527057461739158	0.416802260279724	0.448237496731573	0.510980323270681	0.409460093915819	0.00203559321477564	0.00508250825857124	0.00556655228623722
225	24.3279064864899	0.29	75.1959977255086	56.8327526466613	93.5592428043559	0.428494629294345	32.7502002529843	26.8449692937131	38.6554312122554	0.28	0.17	0.41	40.5555629957677	49.4767863189535	58.3980096421393	90.9277094957071	110.929562330585	130.931415165463	90.6007878553443	110.529950299566	130.511770260178	75.1959977255086	0.34057889914111	-3.37047967290205	-42.4191984036083	-0.389235949713544	-0.360522297127757	-0.406690235669242	0.458481774122763	0.527057461739158	0.416802260279724	0.448237496731573	0.510980323270681	0.409460093915819	0.00203559321477564	0.00508250825857124	0.00556655228623722
225	24.3279064864899	0.29	75.2389105611392	57.0078629617252	93.4699581605531	0.408822138752089	30.4731775725031	24.7518728155076	36.1944823294986	0.25	0.17	0.37	39.645973926493	48.809995611319	57.974017296145	94.0883637269095	115.83654443958	137.58472515225	94.7483091846227	116.6629880548	138.656022348055	75.2389105611392	0.302033341616841	-2.24618830591402	-43.8013037561296	-0.389235949713544	-0.360522297127757	-0.406690235669242	0.458481774122763	0.527057461739158	0.416802260279724	0.448237496731573	0.510980323270681	0.409460093915819	0.00203559321477564	0.00508250825857124	0.00556655228623722
225	24.3279064864899	0.29	75.4127998652382	57.1757291527667	93.6498705777097	0.330903398586223	25.690099894843	19.9865525272508	31.3936472624352	0.24	0.15	0.35	32.8408868025832	42.2126658133394	51.5844448240957	79.997357523979	102.826142893448	125.654928262916	80.1482076695362	103.07635010059	125.832778262354	75.4127998652382	0.295363993319489	-1.15762456571653	-43.8686333454351	-0.389235949713544	-0.360522297127757	-0.406690235669242	0.458481774122763	0.527057461739158	0.416802260279724	0.448237496731573	0.510980323270681	0.409460093915819	0.00203559321477564	0.00508250825857124	0.00556655228623722
225	24.3279064864899	0.29	75.6563021316915	57.1485808821194	94.1640233812636	0.333091157830729	29.2198817282237	22.7645940544539	35.6751694019935	0.25	0.17	0.41	36.4098422436775	46.7344720296205	57.0591018155635	86.2820011584711	110.748729500482	135.215457842492	86.4219666765193	110.878586982241	135.40232418533	75.6563021316915	0.3178266618165	-3.77452118954763	-43.6015165967173	-0.389235949713544	-0.360522297127757	-0.406690235669242	0.458481774122763	0.527057461739158	0.416802260279724	0.448237496731573	0.510980323270681	0.409460093915819	0.00203559321477564	0.00508250825857124	0.00556655228623722
225	24.3279064864899	0.29	76.0652971171903	57.6434917444421	94.4871024899384	0.375149254614481	29.9853369439142	23.9433400585414	36.0273338292869	0.24	0.15	0.35	39.6786957034456	49.6914405949149	59.7041854863841	97.5147356008612	122.122151581163	146.729567561465	97.7927340187339	122.514085687944	147.200448786739	76.0652971171903	0.289454534988485	-0.326799797725152	-44.1192810030728	-0.389235949713544	-0.360522297127757	-0.406690235669242	0.458481774122763	0.527057461739158	0.416802260279724	0.448237496731573	0.510980323270681	0.409460093915819	0.00203559321477564	0.00508250825857124	0.00556655228623722
225	24.3279064864899	0.29	76.1137075118441	57.6290105797859	94.5984044439024	0.326881177770746	27.3153352476884	21.1954552407908	33.435215254586	0.26	0.16	0.39	33.3294431632051	42.952836033908	52.5762289046109	77.6601519118281	100.083393385933	122.506634860037	77.4956900256532	99.7933441401591	122.249582857274	76.1137075118441	0.316107598836229	0.622920744543035	-39.7973889438715	-0.389235949713544	-0.360522297127757	-0.406690235669242	0.458481774122763	0.527057461739158	0.416802260279724	0.448237496731573	0.510980323270681	0.409460093915819	0.00203559321477564	0.00508250825857124	0.00556655228623722
225	24.3279064864899	0.29	76.2688747423053	57.415605240349	95.1221442442616	0.348256269667331	26.1952576279667	20.6002962271952	31.7902190287382	0.28	0.18	0.41	31.5503007844582	40.1192414018625	48.6881820192669	71.6593538179323	91.1217593189888	110.584164820045	71.8972950293428	91.4435663996421	110.933978368239	76.2688747423053	0.313931306543339	2.08718230475228	-37.4467038010046	-0.389235949713544	-0.360522297127757	-0.406690235669242	0.458481774122763	0.527057461739158	0.416802260279724	0.448237496731573	0.510980323270681	0.409460093915819	0.00203559321477564	0.00508250825857124	0.00556655228623722
225	24.3279064864899	0.29	76.3771500086	57.9177871345422	94.8365128826577	0.370740294463331	28.2514590925703	22.5049194080266	33.997998777114	0.26	0.18	0.41	35.1901009203521	44.1757501366642	53.1613993529763	81.5445285842065	102.366592465911	123.188656347616	81.7582466149881	102.705731214769	123.501208021945	76.3771500086	0.324686399380619	1.73155011639051	-37.9333494505171	-0.389235949713544	-0.360522297127757	-0.406690235669242	0.458481774122763	0.527057461739158	0.416802260279724	0.448237496731573	0.510980323270681	0.409460093915819	0.00203559321477564	0.00508250825857124	0.00556655228623722
225	24.3279064864899	0.29	76.4494988504634	57.8506692658158	95.0483284351111	0.328769244146381	24.8640205072654	19.3171612165686	30.4108797979622	0.25	0.17	0.41	30.972052458304	39.8655754249674	48.7590983916307	73.5775567889041	94.7051101537975	115.832663518691	73.4771096020539	94.595317676658	115.694881825058	76.4494988504634	0.314525266164799	0.209192530379364	-40.8253595520093	-0.389235949713544	-0.360522297127757	-0.406690235669242	0.458481774122763	0.527057461739158	0.416802260279724	0.448237496731573	0.510980323270681	0.409460093915819	0.00203559321477564	0.00508250825857124	0.00556655228623722
225	24.3279064864899	0.29	76.606395339845	58.1013923733177	95.1113983063723	0.39685224477352	33.1373095245476	26.7590800045074	39.5155390445878	0.23	0.16	0.35	44.5719406730587	55.1960005330575	65.8200603930563	110.129787743446	136.380057300646	162.630326857847	18.2838503837586	137.338323518535	163.849996189949	76.606395339845	0.2907208046075	1.24771288382011	-41.5930528150032	-0.389235949713544	-0.360522297127757	-0.406690235669242	0.458481774122763	0.527057461739158	0.416802260279724	0.448237496731573	0.510980323270681	0.409460093915819	0.00203559321477564	0.00508250825857124	0.00556655228623722
225	24.3279064864899	0.29	76.6813772177408	58.0111777933856	95.351576642096	0.363319957421376	26.5297247154732	21.0465233388396	32.0129260921069	0.23	0.15	0.33	35.3079255381466	44.5066165903439	53.7053076425411	87.9019293549505	110.802812901753	133.703696448555	88.474349748984	111.552635549926	134.566052748969	76.6813772177408	0.278399456377824	-1.47046996868085	-46.3008777946864	-0.389235949713544	-0.360522297127757	-0.406690235669242	0.458481774122763	0.527057461739158	0.416802260279724	0.448237496731573	0.510980323270681	0.409460093915819	0.00203559321477564	0.00508250825857124	0.00556655228623722
225	24.3279064864899	0.29	76.6944040472935	57.9744449988432	95.4143630957438	0.293277909547344	25.0509405199663	18.9794663100123	31.1224147299203	0.26	0.17	0.38	30.2080728008284	39.871544467884	49.5350161349397	71.2363384890496	94.0246289964414	116.812919503833	71.6297427669414	94.4863016736499	117.445068535723	76.6944040472935	0.304487931876107	-0.620156697372358	-42.0315321012186	-0.389235949713544	-0.360522297127757	-0.406690235669242	0.458481774122763	0.527057461739158	0.416802260279724	0.448237496731573	0.510980323270681	0.409460093915819	0.00203559321477564	0.00508250825857124	0.00556655228623722
225	24.3279064864899	0.29	76.8088311523964	57.8765700552456	95.7410922495471	0.320979200432028	28.9482059633207	22.3745009940822	35.5219109325592	0.26	0.17	0.4	35.3253143504873	45.7040126082554	56.0827108660234	82.6380797859177	106.917430457501	131.196781129085	82.6100467130182	106.895037410343	131.160900915769	76.8088311523964	0.323804966438573	-0.335879331266209	-40.2281417857702	-0.389235949713544	-0.360522297127757	-0.406690235669242	0.458481774122763	0.527057461739158	0.416802260279724	0.448237496731573	0.510980323270681	0.409460093915819	0.00203559321477564	0.00508250825857124	0.00556655228623722
225	24.3279064864899	0.29	77.1326931917883	58.0868155265907	96.178570856986	0.373026399468612	30.1588165881375	24.0542532965131	36.263379879762	0.22	0.16	0.31	41.4336643499774	51.9488286874639	62.4639930249504	106.136871508528	133.072617204394	160.00836290026	107.821266027227	135.009976603293	162.474452679952	77.1326931917883	0.284941896987484	1.90706971268018	-42.327517571537	-0.389235949713544	-0.360522297127757	-0.406690235669242	0.458481774122763	0.527057461739158	0.416802260279724	0.448237496731573	0.510980323270681	0.409460093915819	0.00203559321477564	0.00508250825857124	0.00556655228623722
225	24.3279064864899	0.29	77.1719882789892	58.1829095340666	96.1610670239118	0.37606474817786	32.2776511940964	25.7864385713341	38.7688638168587	0.25	0.17	0.38	41.5050868012287	51.9531501352823	62.4012134693359	98.9865280091175	123.904377688852	148.822227368586	99.3964185078261	124.435589133007	149.515584090012	77.1719882789892	0.310339854612387	-2.36302017660112	-43.1644761446859	-0.389235949713544	-0.360522297127757	-0.406690235669242	0.458481774122763	0.527057461739158	0.416802260279724	0.448237496731573	0.510980323270681	0.409460093915819	0.00203559321477564	0.00508250825857124	0.00556655228623722
225	24.3279064864899	0.29	77.4272517997209	58.429659654794	96.4248439446479	0.413533366543739	32.6089487995684	26.54593389187	38.6719637072669	0.27	0.17	0.41	41.2522379441217	50.6741303759316	60.0960228077414	95.0162537413767	116.71769266058	138.419131579783	94.8968137194489	116.591325419204	138.211122559222	77.4272517997209	0.326890457884238	-1.07831953236292	-40.8247370582285	-0.389235949713544	-0.360522297127757	-0.406690235669242	0.458481774122763	0.527057461739158	0.416802260279724	0.448237496731573	0.510980323270681	0.409460093915819	0.00203559321477564	0.00508250825857124	0.00556655228623722
225	24.3279064864899	0.29	77.5810689846486	58.408239878032	96.7538980912653	0.351997119380465	25.1929694905403	19.8561349824466	30.529803998634	0.27	0.17	0.4	30.7506230471094	39.0156245878561	47.2806261286027	70.5928618407639	89.5664647816146	108.540067722465	70.7689368377824	89.8302994250968	108.8405598134	77.5810689846486	0.3085097808621	0.456902776057953	-40.880918257246	-0.389235949713544	-0.360522297127757	-0.406690235669242	0.458481774122763	0.527057461739158	0.416802260279724	0.448237496731573	0.510980323270681	0.409460093915819	0.00203559321477564	0.00508250825857124	0.00556655228623722
225	24.3279064864899	0.29	77.9466035936449	58.995688340724	96.8975188465657	0.39562574713564	31.160305685852	25.1472133263295	37.1733980453744	0.25	0.18	0.35	40.2767240501919	49.9075192603804	59.538314470569	95.5793451942939	118.433862824453	141.288380454612	97.0926675995784	120.29917352898	143.615375191556	77.9466035936449	0.297003207117922	-0.0432990841517213	-42.1785552786945	-0.389235949713544	-0.360522297127757	-0.406690235669242	0.458481774122763	0.527057461739158	0.416802260279724	0.448237496731573	0.510980323270681	0.409460093915819	0.00203559321477564	0.00508250825857124	0.00556655228623722
225	24.3279064864899	0.29	77.9482299200628	59.1246784365246	96.771781403601	0.402014486276595	31.7882685091762	25.7351829235289	37.8413540948235	0.25	0.17	0.37	41.6483522978941	51.4443207862259	61.2402892745576	99.8778091665121	123.369731830839	146.861654495165	100.735232082193	124.405042722799	148.094212533898	77.9482299200628	0.304912827866027	1.13173477266555	-40.8160916979282	-0.389235949713544	-0.360522297127757	-0.406690235669242	0.458481774122763	0.527057461739158	0.416802260279724	0.448237496731573	0.510980323270681	0.409460093915819	0.00203559321477564	0.00508250825857124	0.00556655228623722
225	24.3279064864899	0.29	78.8428566187213	59.7484606235936	97.9372526138489	0.405891508817832	28.9262575467759	23.4623215068198	34.390193586732	0.26	0.18	0.36	37.1824771487064	45.8415809329849	54.5006847172634	87.3077452027242	107.640086801649	127.972428400575	88.3795183314275	18.3841024637219	129.616317964165	78.8428566187213	0.306385294539167	5.71158000960239	-35.4930265105822	-0.389235949713544	-0.360522297127757	-0.406690235669242	0.458481774122763	0.527057461739158	0.416802260279724	0.448237496731573	0.510980323270681	0.409460093915819	0.00203559321477564	0.00508250825857124	0.00556655228623722
225	24.3279064864899	0.29	79.5075479480638	60.2833447195939	98.7317511765336	0.389038012768493	31.4368780798715	25.2860165758808	37.5877395838622	0.23	0.16	0.35	42.058554303474	52.289360796953	62.5201672904321	103.764406994991	129.005254819108	154.246102643226	104.478675514693	130.031953774261	155.394429388448	79.5075479480638	0.300289991490862	-0.734461982588906	-42.7877971084604	-0.389235949713544	-0.360522297127757	-0.406690235669242	0.458481774122763	0.527057461739158	0.416802260279724	0.448237496731573	0.510980323270681	0.409460093915819	0.00203559321477564	0.00508250825857124	0.00556655228623722
225	24.3279064864899	0.29	79.7039605429937	60.1182321896147	99.2896888963726	0.376306556026807	33.431612722011	26.7117951067884	40.1514303372336	0.26	0.17	0.39	42.0061741805592	52.5735594153649	63.1409446501706	97.8830883329643	122.507285193664	147.131482054365	98.2803531338925	122.931893342221	147.765348823848	79.7039605429937	0.316692416508907	-2.18692821079944	-42.1673975513726	-0.389235949713544	-0.360522297127757	-0.406690235669242	0.458481774122763	0.527057461739158	0.416802260279724	0.448237496731573	0.510980323270681	0.409460093915819	0.00203559321477564	0.00508250825857124	0.00556655228623722
225	24.3279064864899	0.29	79.7507740739578	60.1655026079132	99.3360455400024	0.323127749967894	30.4509857770975	23.5699622225665	37.3320093316284	0.27	0.17	0.39	36.7291187770615	47.4518313998314	58.1745440226014	84.8261119441911	109.590278675371	134.354445406552	85.1463776375583	110.08290210194	134.910725391363	79.7507740739578	0.327604843973832	0.0811939351387261	-39.1000056484604	-0.389235949713544	-0.360522297127757	-0.406690235669242	0.458481774122763	0.527057461739158	0.416802260279724	0.448237496731573	0.510980323270681	0.409460093915819	0.00203559321477564	0.00508250825857124	0.00556655228623722
225	24.3279064864899	0.29	79.8061090062801	60.4763475940933	99.1358704184669	0.367798785860919	27.7990216363154	22.1086911511976	33.4893521214331	0.23	0.17	0.35	36.6965040879327	46.1414429348666	55.5863817818006	90.3358323950626	113.586450781319	136.837069167576	91.3128384141474	114.802094426912	138.306679948179	79.8061090062801	0.289853900472501	-1.21067564747913	-44.0030556836668	-0.389235949713544	-0.360522297127757	-0.406690235669242	0.458481774122763	0.527057461739158	0.416802260279724	0.448237496731573	0.510980323270681	0.409460093915819	0.00203559321477564	0.00508250825857124	0.00556655228623722
225	24.3279064864899	0.29	79.8759864699001	60.323200940804	99.4287719989962	0.383875356474349	29.7349645781848	23.8534109593598	35.6165181970099	0.25	0.17	0.4	38.0349066985147	47.4132024699437	56.7914982413727	89.8573156535586	112.013502077401	134.169688501243	89.8529022447583	111.955285445392	134.172893628361	79.8759864699001	0.310064762378628	-1.39950086586875	-42.5792942090918	-0.389235949713544	-0.360522297127757	-0.406690235669242	0.458481774122763	0.527057461739158	0.416802260279724	0.448237496731573	0.510980323270681	0.409460093915819	0.00203559321477564	0.00508250825857124	0.00556655228623722
225	24.3279064864899	0.29	80.3582714461335	60.727689625631	99.988853266636	0.371727809822546	31.344501146677	24.9822879855838	37.7067143077702	0.23	0.17	0.38	42.0838928588562	52.8013538524672	63.5188148460782	105.232914942075	132.032471364249	158.832027786424	105.645332575698	132.635801700671	159.501677115753	80.3582714461335	0.307903050460328	-3.89342580235513	-44.8339705049004	-0.389235949713544	-0.360522297127757	-0.406690235669242	0.458481774122763	0.527057461739158	0.416802260279724	0.448237496731573	0.510980323270681	0.409460093915819	0.00203559321477564	0.00508250825857124	0.00556655228623722
225	24.3279064864899	0.29	80.9526238767045	60.9993894438945	100.905858309514	0.34214594095483	27.9052458371427	21.8639459044311	33.9465457698542	0.26	0.17	0.38	34.7330916082858	44.3303081817807	53.9275247552756	81.7523119274222	104.341566342201	126.93082075698	82.1654721274251	104.821237551731	127.515158908433	80.9526238767045	0.303282015012605	-2.79040691649263	-43.8759286753748	-0.389235949713544	-0.360522297127757	-0.406690235669242	0.458481774122763	0.527057461739158	0.416802260279724	0.448237496731573	0.510980323270681	0.409460093915819	0.00203559321477564	0.00508250825857124	0.00556655228623722
225	24.3279064864899	0.29	81.0834318641043	61.1427203827044	101.024143345504	0.398018487834353	29.404742442353	23.7587174611574	35.0507674235487	0.25	0.17	0.35	38.2972407184984	47.3982024249125	56.4991641313266	91.4713072689907	113.208561678774	134.945816088558	92.4926078215583	114.383331562138	136.323152500269	81.0834318641043	0.295628202394681	0.21036703663978	-41.9391816232105	-0.389235949713544	-0.360522297127757	-0.406690235669242	0.458481774122763	0.527057461739158	0.416802260279724	0.448237496731573	0.510980323270681	0.409460093915819	0.00203559321477564	0.00508250825857124	0.00556655228623722
225	24.3279064864899	0.29	81.1112087426263	61.2909695611393	100.931447924113	0.356307108466137	28.6492790113614	22.6371779587568	34.661380063966	0.24	0.15	0.38	36.9645531865084	46.7817940778668	56.5990349692253	89.4627610449364	113.222752720008	136.982744395079	88.9898083268225	112.670944841598	136.263594504747	81.1112087426263	0.29863478577877	5.27643295936747	-37.0119328860754	-0.389235949713544	-0.360522297127757	-0.406690235669242	0.458481774122763	0.527057461739158	0.416802260279724	0.448237496731573	0.510980323270681	0.409460093915819	0.00203559321477564	0.00508250825857124	0.00556655228623722
225	24.3279064864899	0.29	81.1484019396395	61.3132669316021	100.983536947677	0.331395620986733	28.7998768181948	22.4130179821338	35.1867356542557	0.23	0.15	0.35	37.8524375556449	48.6389445517769	59.4254515479088	94.9110855152144	121.957139984372	149.003194453529	95.0559013123712	122.105012893438	149.229055077577	81.1484019396395	0.291216812906942	3.02135989771156	-41.0260363473018	-0.389235949713544	-0.360522297127757	-0.406690235669242	0.458481774122763	0.527057461739158	0.416802260279724	0.448237496731573	0.510980323270681	0.409460093915819	0.00203559321477564	0.00508250825857124	0.00556655228623722
225	24.3279064864899	0.29	81.2796874824611	61.5073460973713	101.052028867551	0.385209822306014	30.3507524896104	24.3642976794643	36.3372072997565	0.25	0.17	0.42	39.0421230866899	48.6350080787178	58.2278930707456	92.6957757134187	115.471686585151	138.247597456882	92.314089301532	115.055689877703	137.716024098041	81.2796874824611	0.319342709413114	-1.22008947673822	-41.4067905982272	-0.389235949713544	-0.360522297127757	-0.406690235669242	0.458481774122763	0.527057461739158	0.416802260279724	0.448237496731573	0.510980323270681	0.409460093915819	0.00203559321477564	0.00508250825857124	0.00556655228623722
225	24.3279064864899	0.29	82.3194374947764	62.4295943588954	102.209280630657	0.365877549084765	28.1847654532679	22.3915648026863	33.9779661038495	0.24	0.16	0.4	36.6257982789823	46.101714780915	55.5776312828477	88.798556204565	111.772736799272	134.746917393978	88.4577042869375	111.274903605013	134.132100020446	82.3194374947764	0.302879256041548	2.13590120409381	-39.5723309811214	-0.389235949713544	-0.360522297127757	-0.406690235669242	0.458481774122763	0.527057461739158	0.416802260279724	0.448237496731573	0.510980323270681	0.409460093915819	0.00203559321477564	0.00508250825857124	0.00556655228623722
225	24.3279064864899	0.29	82.4420534368111	62.5124289587901	102.371677914832	0.383195493687465	31.0502898642331	24.8997293935343	37.2008503349319	0.24	0.15	0.38	40.60525903725	50.6352917813748	60.6653245254995	98.140251721848	122.382183964757	146.624116207666	97.3792527657796	121.502723312192	145.511559341757	82.4420534368111	0.301119672330385	-2.42669144666174	-44.7616146890402	-0.389235949713544	-0.360522297127757	-0.406690235669242	0.458481774122763	0.527057461739158	0.416802260279724	0.448237496731573	0.510980323270681	0.409460093915819	0.00203559321477564	0.00508250825857124	0.00556655228623722
225	24.3279064864899	0.29	83.0852880743048	62.8466102065746	103.323965942035	0.33324763941445	28.4289206037594	22.1505843440235	34.7072568634953	0.25	0.15	0.37	35.7501382681643	45.8831165180201	56.016094767876	85.497038966602	109.730221780531	133.96340459446	85.3113830692044	109.513317622244	133.691846406514	83.0852880743048	0.291524498706943	-0.32540075584771	-43.0448014085384	-0.389235949713544	-0.360522297127757	-0.406690235669242	0.458481774122763	0.527057461739158	0.416802260279724	0.448237496731573	0.510980323270681	0.409460093915819	0.00203559321477564	0.00508250825857124	0.00556655228623722
225	24.3279064864899	0.29	83.2429127728316	63.1289854779299	103.356840067733	0.339855538716915	25.8701441534833	20.2408152206509	31.4994730863158	0.24	0.15	0.34	33.4956960971581	42.8114419853334	52.1271878735088	82.1980722185929	105.058810836032	127.91954945347	82.6640323969125	105.565431231992	128.556783760942	83.2429127728316	0.280269328676059	-0.708076755216322	-44.848329760214	-0.389235949713544	-0.360522297127757	-0.406690235669242	0.458481774122763	0.527057461739158	0.416802260279724	0.448237496731573	0.510980323270681	0.409460093915819	0.00203559321477564	0.00508250825857124	0.00556655228623722
225	24.3279064864899	0.29	83.6338777561885	63.3960293224163	103.871726189961	0.360578037440157	29.477726093195	23.3489524750877	35.6064997113023	0.26	0.16	0.39	37.1504321143254	46.901901199994	56.6533702856626	87.5790288864646	110.567299658419	133.555570430374	87.4607250932692	110.425228515446	133.363600141726	83.6338777561885	0.299975696122578	0.365788354224794	-41.2874395891507	-0.389235949713544	-0.360522297127757	-0.406690235669242	0.458481774122763	0.527057461739158	0.416802260279724	0.448237496731573	0.510980323270681	0.409460093915819	0.00203559321477564	0.00508250825857124	0.00556655228623722
225	24.3279064864899	0.29	83.7086489721949	63.0236724390229	104.393625505367	0.325160572298646	27.4121663414658	21.2464987830296	33.577833899902	0.25	0.15	0.35	34.2578775746487	44.1994066020855	54.1409356295224	81.8480282851596	105.600070345043	129.352112404926	82.1243626777095	105.931515572072	129.701615713002	83.7086489721949	0.286111815155265	-1.82714238719347	-45.3143556571163	-0.389235949713544	-0.360522297127757	-0.406690235669242	0.458481774122763	0.527057461739158	0.416802260279724	0.448237496731573	0.510980323270681	0.409460093915819	0.00203559321477564	0.00508250825857124	0.00556655228623722
225	24.3279064864899	0.29	83.7130106326423	63.2672072982517	104.158813967033	0.338513288603988	29.6638718385701	23.1896735186713	36.1380701584688	0.25	0.17	0.38	37.306699893256	47.72215371909	58.1376075449239	88.9285704921435	113.756052483542	138.583534474941	89.6517956037221	114.658776284528	139.740123929029	83.7130106326423	0.308218460676884	0.845084045204293	-40.0598137456409	-0.389235949713544	-0.360522297127757	-0.406690235669242	0.458481774122763	0.527057461739158	0.416802260279724	0.448237496731573	0.510980323270681	0.409460093915819	0.00203559321477564	0.00508250825857124	0.00556655228623722
225	24.3279064864899	0.29	83.7670356937918	63.3405941328258	104.193477254758	0.344169624659453	29.364307136672	23.0356041511585	35.6930101221856	0.26	0.17	0.37	36.6128359570135	46.6716893176108	56.7305426782081	86.220012798364	109.907728945396	133.595445092427	86.6676929393238	110.536277981992	134.321433331298	83.7670356937918	0.299441771003431	0.335460607073699	-41.6816091656596	-0.389235949713544	-0.360522297127757	-0.406690235669242	0.458481774122763	0.527057461739158	0.416802260279724	0.448237496731573	0.510980323270681	0.409460093915819	0.00203559321477564	0.00508250825857124	0.00556655228623722
225	24.3279064864899	0.29	84.3149681251336	63.8262417562307	104.803694494037	0.319360445600336	27.6180490078654	21.3230381050959	33.9130599106349	0.24	0.15	0.37	35.1242945648077	45.4937276703421	55.8631607758765	85.7811092884014	111.105503287074	136.429897285746	85.4651464606159	110.657988281778	135.846779833556	84.3149681251336	0.287294308859921	0.366427521136842	-43.235543052159	-0.389235949713544	-0.360522297127757	-0.406690235669242	0.458481774122763	0.527057461739158	0.416802260279724	0.448237496731573	0.510980323270681	0.409460093915819	0.00203559321477564	0.00508250825857124	0.00556655228623722
225	24.3279064864899	0.29	84.7237989926094	64.0532251047504	105.394372880468	0.33377943254515	29.8729763363075	23.2836170467273	36.4623356258876	0.25	0.17	0.36	37.7788219796295	48.4703838216439	59.1619456636584	90.8384204227844	116.54606663009	142.253712837396	91.7360349357536	117.708709471073	143.65729527481	84.7237989926094	0.30100145293573	-2.20549765121495	-43.8340569738513	-0.389235949713544	-0.360522297127757	-0.406690235669242	0.458481774122763	0.527057461739158	0.416802260279724	0.448237496731573	0.510980323270681	0.409460093915819	0.00203559321477564	0.00508250825857124	0.00556655228623722
225	24.3279064864899	0.29	85.1056417830021	64.2523387621035	105.958944803901	0.414628128982043	34.1836033215684	27.8421347358897	40.5250719072471	0.25	0.16	0.39	44.4414973210042	54.5637225682799	64.6859478155555	105.102886441777	129.041663369522	152.980440297267	104.569811726629	128.330869464196	152.213587214014	85.1056417830021	0.302478728651757	-1.638634440635	-43.6302517530139	-0.389235949713544	-0.360522297127757	-0.406690235669242	0.458481774122763	0.527057461739158	0.416802260279724	0.448237496731573	0.510980323270681	0.409460093915819	0.00203559321477564	0.00508250825857124	0.00556655228623722
225	24.3279064864899	0.29	85.9558317825108	64.979796861901	106.931866703121	0.36048650076089	27.8512976483276	22.0595283929151	33.6430669037401	0.24	0.16	0.37	36.5688220554556	46.170032721204	55.7712433869524	89.9026968814186	113.506813275117	137.110929668816	89.8859711087262	113.477671209753	137.048860909314	85.9558317825108	0.286350425269111	-0.899860685911391	-43.7737650024691	-0.389235949713544	-0.360522297127757	-0.406690235669242	0.458481774122763	0.527057461739158	0.416802260279724	0.448237496731573	0.510980323270681	0.409460093915819	0.00203559321477564	0.00508250825857124	0.00556655228623722
225	24.3279064864899	0.29	86.0617207147398	64.9773279068465	107.146113522633	0.363548359647669	30.6135777644515	24.2894423613959	36.9377131675072	0.25	0.16	0.42	38.8265670610487	48.9356697599293	59.0447724588099	91.9564050250818	115.898690232959	139.840975440837	90.8981467398985	114.44962839657	138.191041977037	86.0617207147398	0.311715971366354	1.79665863457845	-39.7118759673732	-0.389235949713544	-0.360522297127757	-0.406690235669242	0.458481774122763	0.527057461739158	0.416802260279724	0.448237496731573	0.510980323270681	0.409460093915819	0.00203559321477564	0.00508250825857124	0.00556655228623722
225	24.3279064864899	0.29	86.0759845860927	64.8932675797294	107.258701592456	0.419629993448712	30.9767447632556	25.2889953043387	36.6644942221725	0.27	0.18	0.43	38.9771437579249	47.7434955109828	56.5098472640407	89.0658498647597	109.097655528836	129.129461192913	88.7342293543553	108.785322045177	128.745278417034	86.0759845860927	0.32110156173895	2.34638347362384	-38.498990353474	-0.389235949713544	-0.360522297127757	-0.406690235669242	0.458481774122763	0.527057461739158	0.416802260279724	0.448237496731573	0.510980323270681	0.409460093915819	0.00203559321477564	0.00508250825857124	0.00556655228623722
225	24.3279064864899	0.29	86.091701183682	64.8740773579646	107.309325009399	0.376642320878994	29.6064233289728	23.6597305208448	35.5531161371008	0.27	0.16	0.39	36.3005121208434	45.4243689699396	54.5482258190358	82.5886336027094	103.346656735967	124.104679869225	82.3195355458468	102.964106377146	123.647780044753	86.091701183682	0.303853589526116	-2.47401751643712	-43.8553542740704	-0.389235949713544	-0.360522297127757	-0.406690235669242	0.458481774122763	0.527057461739158	0.416802260279724	0.448237496731573	0.510980323270681	0.409460093915819	0.00203559321477564	0.00508250825857124	0.00556655228623722
225	24.3279064864899	0.29	86.1747030737883	64.9759213981338	107.373484749443	0.362627948867808	29.9818920668714	23.7759121043491	36.1878720293936	0.24	0.15	0.38	38.9087637310404	49.0647151419299	59.2206665528193	94.3800970585478	119.015155795121	143.650214531695	93.5468376248255	117.989971660934	142.400915330965	86.1747030737883	0.300358991949344	-1.69852764376365	-43.7867538063109	-0.389235949713544	-0.360522297127757	-0.406690235669242	0.458481774122763	0.527057461739158	0.416802260279724	0.448237496731573	0.510980323270681	0.409460093915819	0.00203559321477564	0.00508250825857124	0.00556655228623722
225	24.3279064864899	0.29	86.3270529290634	65.4679507723205	107.186155085806	0.294611933396868	26.436075033334	20.0494513899768	32.8226986766913	0.23	0.17	0.34	33.2840797514605	43.8865090425849	54.4889383337094	81.9498023816382	108.054384261653	134.158966141668	82.8802001464624	109.2634091519	135.608267587568	86.3270529290634	0.284446911932497	1.89176188531836	-41.1271282568137	-0.389235949713544	-0.360522297127757	-0.406690235669242	0.458481774122763	0.527057461739158	0.416802260279724	0.448237496731573	0.510980323270681	0.409460093915819	0.00203559321477564	0.00508250825857124	0.00556655228623722
225	24.3279064864899	0.29	87.7143894759835	66.4997037449953	108.929075206972	0.379861582231363	31.8550613655314	25.500354241422	38.2097684896407	0.25	0.15	0.4	40.9516573167158	51.1568405871466	61.3620238575774	97.4431200779095	121.726017620905	146.0089151639	96.4690165259212	120.512653834956	144.54166413636	87.7143894759835	0.3075533217953	3.06183849451062	-38.4607425734879	-0.389235949713544	-0.360522297127757	-0.406690235669242	0.458481774122763	0.527057461739158	0.416802260279724	0.448237496731573	0.510980323270681	0.409460093915819	0.00203559321477564	0.00508250825857124	0.00556655228623722
225	24.3279064864899	0.29	88.3987635624021	66.9753685948878	109.822158529916	0.337714447370583	30.0299389450297	23.4641377091458	36.5957401809136	0.26	0.17	0.38	37.2908314543836	47.7256571567105	58.1604828590374	87.8093173541505	112.380368357712	136.951419361273	88.2784279477857	112.929999601722	137.762958318242	88.3987635624021	0.302337257590383	2.48346066595182	-38.8273743529744	-0.389235949713544	-0.360522297127757	-0.406690235669242	0.458481774122763	0.527057461739158	0.416802260279724	0.448237496731573	0.510980323270681	0.409460093915819	0.00203559321477564	0.00508250825857124	0.00556655228623722
225	24.3279064864899	0.29	88.7278026451234	66.9150074713878	110.540597818859	0.356319251876223	28.7528242511589	22.719153781647	34.7864947206709	0.24	0.16	0.38	37.1566761744618	47.02461148287	56.8925467912781	90.0732631659288	113.994593743649	137.915924321369	90.0044260679072	113.960159777023	137.869380564205	88.7278026451234	0.290587634337138	-3.31274586067902	-46.1097056830446	-0.389235949713544	-0.360522297127757	-0.406690235669242	0.458481774122763	0.527057461739158	0.416802260279724	0.448237496731573	0.510980323270681	0.409460093915819	0.00203559321477564	0.00508250825857124	0.00556655228623722
225	24.3279064864899	0.29	88.8528497406842	67.3074139954049	110.398285485963	0.306393054793666	27.0651451252012	20.7072540978298	33.4230361525727	0.24	0.16	0.38	34.2652703054014	44.7859725480035	55.3066747906056	84.0806544842182	109.896517668934	135.712380853651	84.0446329697554	109.841735333696	135.583698422519	88.8528497406842	0.294891700675232	1.25913246397202	-40.4279075533817	-0.389235949713544	-0.360522297127757	-0.406690235669242	0.458481774122763	0.527057461739158	0.416802260279724	0.448237496731573	0.510980323270681	0.409460093915819	0.00203559321477564	0.00508250825857124	0.00556655228623722
225	24.3279064864899	0.29	88.9226971824022	67.4475599600081	110.397834404796	0.363099253181775	30.0171842340487	23.8102289946769	36.2241394734205	0.25	0.15	0.36	38.2077017883854	48.1678535724272	58.128005356469	90.8426398813712	114.523898877079	138.205157872786	90.7039093191287	114.373840769037	138.093285115	88.9226971824022	0.287855519614891	-1.55040778583421	-44.8005572063363	-0.389235949713544	-0.360522297127757	-0.406690235669242	0.458481774122763	0.527057461739158	0.416802260279724	0.448237496731573	0.510980323270681	0.409460093915819	0.00203559321477564	0.00508250825857124	0.00556655228623722
225	24.3279064864899	0.29	89.4486108368699	67.6127567869662	111.284464886774	0.306109821017642	26.9044043988444	20.5800589728791	33.2287498248097	0.26	0.16	0.39	32.2613399051196	42.1753959208645	52.0894519366093	74.9422483015665	97.9723409695305	121.002433637495	74.8545065284022	97.8551566248811	120.892254048579	89.4486108368699	0.299113688580386	-0.0660786360631556	-41.7273476614835	-0.389235949713544	-0.360522297127757	-0.406690235669242	0.458481774122763	0.527057461739158	0.416802260279724	0.448237496731573	0.510980323270681	0.409460093915819	0.00203559321477564	0.00508250825857124	0.00556655228623722
225	24.3279064864899	0.29	90.2452186320616	68.0844409779852	112.405996286138	0.369254746181551	29.7355961872211	23.6678687440845	35.8033236303578	0.24	0.16	0.37	39.2663970819247	49.3331165547816	59.3998360276384	96.6154993875263	121.384798364333	146.15409734114	97.080563906302	121.908871846889	146.779286143664	90.2452186320616	0.279788676412581	-0.807390816332927	-44.1770186182798	-0.389235949713544	-0.360522297127757	-0.406690235669242	0.458481774122763	0.527057461739158	0.416802260279724	0.448237496731573	0.510980323270681	0.409460093915819	0.00203559321477564	0.00508250825857124	0.00556655228623722
225	24.3279064864899	0.29	90.7029362065125	68.7411355144834	112.664736898542	0.298073809702669	29.4335156072169	22.3815300486521	36.4855011657818	0.25	0.17	0.36	35.949581758993	47.2765969742075	58.6036121894221	85.5565125150783	112.513708443416	139.470904371755	86.5055402870476	113.749791439346	141.109250346812	90.7029362065125	0.288738694410597	2.20699226013463	-39.8575006932946	-0.389235949713544	-0.360522297127757	-0.406690235669242	0.458481774122763	0.527057461739158	0.416802260279724	0.448237496731573	0.510980323270681	0.409460093915819	0.00203559321477564	0.00508250825857124	0.00556655228623722
225	24.3279064864899	0.29	90.7045040956092	68.5212936742533	112.887714516965	0.340784431298066	29.7776154761702	23.3114139777383	36.2438169746021	0.25	0.18	0.36	37.5255259345021	47.9344874955143	58.3434490565265	89.5056268981638	114.333010570372	139.160394242581	90.8773031379449	116.031751049527	141.250306489817	90.7045040956092	0.302103062438812	1.90315502077057	-39.6786842005514	-0.389235949713544	-0.360522297127757	-0.406690235669242	0.458481774122763	0.527057461739158	0.416802260279724	0.448237496731573	0.510980323270681	0.409460093915819	0.00203559321477564	0.00508250825857124	0.00556655228623722
225	24.3279064864899	0.29	91.1867106323594	68.9322200233951	113.441201241324	0.309089561969373	28.200157069179	21.6174323142898	34.7828818240681	0.24	0.17	0.37	35.3669543473718	46.1365463369618	56.9061383265518	85.7650288324217	111.88133951127	137.997650190118	86.4555374095417	112.71140773097	139.189269307013	91.1867106323594	0.291622524610826	-0.155836586452028	-42.5266868019466	-0.389235949713544	-0.360522297127757	-0.406690235669242	0.458481774122763	0.527057461739158	0.416802260279724	0.448237496731573	0.510980323270681	0.409460093915819	0.00203559321477564	0.00508250825857124	0.00556655228623722
225	24.3279064864899	0.29	91.6683086478801	69.4700899016778	113.866527394082	0.366867662966483	31.3465243522694	24.9171696403127	37.7758790642262	0.25	0.16	0.34	40.3284548699664	50.7343695499654	61.1402842299643	96.7221314328377	121.679255394145	146.636379355453	97.7965549289956	123.060840360692	148.367117390036	91.6683086478801	0.288562023350014	3.59861160488854	-38.8573575070957	-0.389235949713544	-0.360522297127757	-0.406690235669242	0.458481774122763	0.527057461739158	0.416802260279724	0.448237496731573	0.510980323270681	0.409460093915819	0.00203559321477564	0.00508250825857124	0.00556655228623722
[truncated: 1,349 more rows]
