# Supplementary material for: Re-expressing coefficients from regression models for inclusion in a meta-analysis
Source: BMC Med Res Methodol. 2024 Jan 8;24:6. doi: 10.1186/s12874-023-02132-y (PMC10773134; doi:10.1186/s12874-023-02132-y)
Supplement: Supplementary file 2 — Additional file 2. [file 12874_2023_2132_MOESM2_ESM.zip › Supp_Files_R1/simdata/simdata_scenario_226.csv]

ex_no	errsd	rsquare	beta	b_low_ci	b_hi_ci	lrsquare	lbeta	lb_low_ci	lb_hi_ci	x_median	x_25	x_75	rbl	rb	rbu	altl	alt	altu	dzl	dz	dzu	observed_beta	xlog	error	ylog	RelBias_rb	RelBias_rbl	RelBias_rbu	RelBias_alt	RelBias_altl	RelBias_altu	RelBias_dz	RelBias_dzl	RelBias_dzu	MC_SE_RelBias_rb	MC_SE_RelBias_alt	MC_SE_RelBias_dz
226	24.3279064864899	0.29	70.1657798247317	67.8233566615634	72.5082029878999	0.384331048930437	29.3162914584363	28.5260731472347	30.1065097696379	0.25	0.16	0.39	45.7743597736688	47.0423834897262	48.3104072057836	108.831344761447	111.846148832772	114.860952904097	108.747063942894	111.756017528019	114.78728468636	70.1657798247317	0.312592910411112	0.236093679919208	-41.0316447653651	-0.381801999169656	-0.378690898049133	-0.384723189697569	0.474381021110133	0.481800936042594	0.467414039938885	0.468188404721424	0.477306800519745	0.421535924859233	0.000330009657961899	0.000813060247431991	0.00162840600170378
226	24.3279064864899	0.29	70.9400026205343	68.5634113768941	73.3165938641745	0.377998820577285	29.3364822693927	28.5350338327729	30.1379307060126	0.25	0.16	0.39	46.0367715534251	47.3297820613062	48.6227925691873	110.05496909018	113.146024928294	116.237080766408	109.958856077716	113.095858173178	116.114440244402	70.9400026205343	0.309424094883714	-0.0963512756072224	-41.6358423483122	-0.381801999169656	-0.378690898049133	-0.384723189697569	0.474381021110133	0.481800936042594	0.467414039938885	0.468188404721424	0.477306800519745	0.421535924859233	0.000330009657961899	0.000813060247431991	0.00162840600170378
226	24.3279064864899	0.29	71.1016084056792	68.7605310797455	73.442685731613	0.392350709761152	29.8296163331622	29.0390212454136	30.6202114209107	0.25	0.16	0.39	46.7766392060813	48.0501456671007	49.3236521281201	111.646477987487	114.686083086962	117.725688186438	111.441812236849	114.462640428321	117.555196383946	71.1016084056792	0.310392734948797	-0.0248795630502222	-41.6381688020845	-0.381801999169656	-0.378690898049133	-0.384723189697569	0.474381021110133	0.481800936042594	0.467414039938885	0.468188404721424	0.477306800519745	0.421535924859233	0.000330009657961899	0.000813060247431991	0.00162840600170378
226	24.3279064864899	0.29	71.4154894900096	69.0393891715935	73.7915898084257	0.382641761736388	30.0564628133012	29.2433936736887	30.8695319529137	0.25	0.17	0.39	46.625839915185	47.9222021625551	49.2185644099251	110.144994514474	113.207412540296	116.269830566118	110.100036571417	113.135657745933	116.264372969628	71.4154894900096	0.314506728736335	-0.301998253989611	-41.2986625422864	-0.381801999169656	-0.378690898049133	-0.384723189697569	0.474381021110133	0.481800936042594	0.467414039938885	0.468188404721424	0.477306800519745	0.421535924859233	0.000330009657961899	0.000813060247431991	0.00162840600170378
226	24.3279064864899	0.29	71.9561583823444	69.5591172951649	74.353199469524	0.377197853459668	29.341527103393	28.5385737332948	30.1444804734912	0.25	0.16	0.39	45.6204179411658	46.9039813271108	48.1875447130558	108.050766983816	111.090853300047	114.130939616279	107.685257133226	110.770773756274	113.833263825659	71.9561583823444	0.313722437814575	-0.308054896333311	-41.608553879722	-0.381801999169656	-0.378690898049133	-0.384723189697569	0.474381021110133	0.481800936042594	0.467414039938885	0.468188404721424	0.477306800519745	0.421535924859233	0.000330009657961899	0.000813060247431991	0.00162840600170378
226	24.3279064864899	0.29	71.9993470073699	69.6084944947339	74.3901995200058	0.383312531912788	29.7864159538864	28.9817947554429	30.5910371523298	0.25	0.16	0.38	46.6289688267801	47.9235282940657	49.2180877613513	111.160133492154	114.246270861641	117.332408231129	111.061157913485	114.114949229694	117.222877470347	71.9993470073699	0.30875310259823	0.207906660625714	-41.3687310303355	-0.381801999169656	-0.378690898049133	-0.384723189697569	0.474381021110133	0.481800936042594	0.467414039938885	0.468188404721424	0.477306800519745	0.421535924859233	0.000330009657961899	0.000813060247431991	0.00162840600170378
226	24.3279064864899	0.29	72.3794671457856	69.9891080900467	74.7698262015245	0.386988467047855	30.0878087973758	29.2813298408432	30.8942877539084	0.25	0.16	0.39	47.2791303222657	48.581312425856	49.8834945294463	113.11803308643	116.23357851365	119.349123940871	112.925213692739	116.014737366652	119.155096931453	72.3794671457856	0.310368807222912	0.485762784470225	-41.083417810076	-0.381801999169656	-0.378690898049133	-0.384723189697569	0.474381021110133	0.481800936042594	0.467414039938885	0.468188404721424	0.477306800519745	0.421535924859233	0.000330009657961899	0.000813060247431991	0.00162840600170378
226	24.3279064864899	0.29	73.3102501176678	70.8844570667794	75.7360431685563	0.373970321754834	28.9263142478982	28.1292576521252	29.7233708436711	0.25	0.16	0.39	45.1632605161144	46.4429841094691	47.7227077028239	107.439962178999	110.484327286796	113.528692394593	107.377837179112	110.371663007024	113.508256843896	73.3102501176678	0.310143159002186	-0.113007298365825	-41.5894839658102	-0.381801999169656	-0.378690898049133	-0.384723189697569	0.474381021110133	0.481800936042594	0.467414039938885	0.468188404721424	0.477306800519745	0.421535924859233	0.000330009657961899	0.000813060247431991	0.00162840600170378
226	24.3279064864899	0.29	73.521179510668	71.0840216064412	75.9583374148949	0.366944170158525	29.0092230445076	28.1977496687904	29.8206964202248	0.25	0.16	0.39	45.660932290157	46.9749602285247	48.2889881668924	109.567210377293	112.72032986793	115.873449358567	109.493582244901	112.638387480526	115.747993746733	73.521179510668	0.310002886667973	0.447118198203047	-41.0242015401307	-0.381801999169656	-0.378690898049133	-0.384723189697569	0.474381021110133	0.481800936042594	0.467414039938885	0.468188404721424	0.477306800519745	0.421535924859233	0.000330009657961899	0.000813060247431991	0.00162840600170378
226	24.3279064864899	0.29	73.8874661716489	71.4384803493484	76.3364519939494	0.364480056181576	29.0493584068572	28.2324348490034	29.866281964711	0.25	0.16	0.38	45.4882200710402	46.8044508098913	48.1206815487424	108.597509778752	111.7398481756	114.882186572447	108.533187968035	111.647770113126	114.797001942899	73.8874661716489	0.309510120261233	0.33692007581646	-41.136440515359	-0.381801999169656	-0.378690898049133	-0.384723189697569	0.474381021110133	0.481800936042594	0.467414039938885	0.468188404721424	0.477306800519745	0.421535924859233	0.000330009657961899	0.000813060247431991	0.00162840600170378
226	24.3279064864899	0.29	74.0931135674082	71.5958048743676	76.5904222604488	0.366176832604854	28.8855035982087	28.0761547849432	29.6948524114741	0.25	0.16	0.38	45.1493200748069	46.4508355031904	47.752350931574	107.578406305706	110.67955944236	113.780712579014	107.5603615522	110.637748534626	113.698524154859	74.0931135674082	0.306312358083133	0.426039399128699	-41.2965413205228	-0.381801999169656	-0.378690898049133	-0.384723189697569	0.474381021110133	0.481800936042594	0.467414039938885	0.468188404721424	0.477306800519745	0.421535924859233	0.000330009657961899	0.000813060247431991	0.00162840600170378
226	24.3279064864899	0.29	74.115792340674	71.6739771032861	76.5576075780619	0.379784624483023	29.2592715409641	28.462959555713	30.0555835262153	0.25	0.16	0.38	45.8931500703787	47.1771088017411	48.4610675331034	109.645369568506	112.712932579435	115.780495590365	109.492733924637	112.58816649093	115.632727611748	74.115792340674	0.307429737545729	0.256297618765441	-41.4547148264909	-0.381801999169656	-0.378690898049133	-0.384723189697569	0.474381021110133	0.481800936042594	0.467414039938885	0.468188404721424	0.477306800519745	0.421535924859233	0.000330009657961899	0.000813060247431991	0.00162840600170378
226	24.3279064864899	0.29	75.126284833112	72.6504020008962	77.6021676653277	0.371583142998653	29.113739825456	28.3074130608096	29.9200665901024	0.25	0.16	0.4	45.1648934434984	46.4513996433996	47.7379058433008	106.768046873314	109.809297361941	112.850547850569	106.540911262048	109.591381278246	112.613483722951	75.126284833112	0.313035449081747	0.162380584908871	-40.8878853533735	-0.381801999169656	-0.378690898049133	-0.384723189697569	0.474381021110133	0.481800936042594	0.467414039938885	0.468188404721424	0.477306800519745	0.421535924859233	0.000330009657961899	0.000813060247431991	0.00162840600170378
226	24.3279064864899	0.29	75.3878686873288	72.9037838604662	77.8719535141914	0.378343085131419	29.5861033211263	28.7784268686066	30.3937797736459	0.25	0.16	0.39	46.3140793194229	47.6138998918682	48.9137204643134	110.439153196545	113.538666032334	116.638178868123	110.305761436353	113.407443914066	116.500452397139	75.3878686873288	0.308067877980383	0.0518011574807024	-41.5586523820151	-0.381801999169656	-0.378690898049133	-0.384723189697569	0.474381021110133	0.481800936042594	0.467414039938885	0.468188404721424	0.477306800519745	0.421535924859233	0.000330009657961899	0.000813060247431991	0.00162840600170378
226	24.3279064864899	0.29	75.5652331794677	73.075678786992	78.0547875719434	0.379283580609562	29.4409766597118	28.6388665752262	30.2430867441973	0.24	0.16	0.38	46.6157377058619	47.921339420629	49.2269411353962	112.451419954394	115.600930697887	118.75044144138	112.38842942469	115.575742243568	118.788450231729	75.5652331794677	0.303018952629741	0.26641056823219	-41.8536153413207	-0.381801999169656	-0.378690898049133	-0.384723189697569	0.474381021110133	0.481800936042594	0.467414039938885	0.468188404721424	0.477306800519745	0.421535924859233	0.000330009657961899	0.000813060247431991	0.00162840600170378
226	24.3279064864899	0.29	75.7087084442808	73.1967124669305	78.220704421631	0.375754060142919	29.2776461302999	28.4739731872322	30.0813190733675	0.25	0.16	0.38	45.7830697364519	47.0752889204703	48.3675081044887	109.074050822227	112.152646944384	115.23124306654	109.058454092429	112.046142251133	115.117248553595	75.7087084442808	0.305752692075943	0.504323281716329	-41.2223161214042	-0.381801999169656	-0.378690898049133	-0.384723189697569	0.474381021110133	0.481800936042594	0.467414039938885	0.468188404721424	0.477306800519745	0.421535924859233	0.000330009657961899	0.000813060247431991	0.00162840600170378
226	24.3279064864899	0.29	75.7112975604769	73.21372902798	78.2088660929737	0.365495131910321	29.0481244265908	28.2330224526951	29.8632264004865	0.25	0.16	0.38	45.3657917472209	46.6755256399508	47.9852595326807	108.008114622005	111.126364804842	114.244614987678	108.107048620175	111.184451383521	114.348083084908	75.7112975604769	0.306201166804415	0.45447241340792	-41.170905974505	-0.381801999169656	-0.378690898049133	-0.384723189697569	0.474381021110133	0.481800936042594	0.467414039938885	0.468188404721424	0.477306800519745	0.421535924859233	0.000330009657961899	0.000813060247431991	0.00162840600170378
226	24.3279064864899	0.29	75.9826374436311	73.4576325762879	78.5076423109742	0.37291169872982	29.5123704636138	28.6973235500388	30.3274173771888	0.25	0.16	0.39	45.9545342362369	47.2597117462131	48.5648892561893	109.033644168072	112.130362752301	115.227081336529	108.947890857035	111.997261000618	115.183900901828	75.9826374436311	0.308996915397445	0.189013761842455	-41.171090444208	-0.381801999169656	-0.378690898049133	-0.384723189697569	0.474381021110133	0.481800936042594	0.467414039938885	0.468188404721424	0.477306800519745	0.421535924859233	0.000330009657961899	0.000813060247431991	0.00162840600170378
226	24.3279064864899	0.29	76.352692411961	73.8369396782876	78.8684451456344	0.373536389347287	29.2682838643134	28.4610564683819	30.0755112602449	0.25	0.16	0.39	45.863781030075	47.1645936183079	48.4654062065409	109.511545843109	112.617569685673	115.723593528238	109.206494249484	112.380181348909	115.418521116222	76.352692411961	0.307999053636966	-0.699632554146121	-42.3945013996017	-0.381801999169656	-0.378690898049133	-0.384723189697569	0.474381021110133	0.481800936042594	0.467414039938885	0.468188404721424	0.477306800519745	0.421535924859233	0.000330009657961899	0.000813060247431991	0.00162840600170378
226	24.3279064864899	0.29	76.5709038553132	74.0458303122065	79.0959773984198	0.375545349974928	29.5224788921094	28.7117246192852	30.3332331649335	0.25	0.16	0.38	46.3034684670463	47.6109738643718	48.9184792616972	110.648008843676	113.772458772721	116.896908701767	110.584481604061	113.674535024665	116.826097867272	76.5709038553132	0.305646220358348	0.293634178857683	-41.4864181559885	-0.381801999169656	-0.378690898049133	-0.384723189697569	0.474381021110133	0.481800936042594	0.467414039938885	0.468188404721424	0.477306800519745	0.421535924859233	0.000330009657961899	0.000813060247431991	0.00162840600170378
226	24.3279064864899	0.3	71.7639772809298	69.4052072175603	74.1227473442992	0.393302805172495	30.0353517975561	29.2408912002693	30.8298123948428	0.25	0.16	0.39	47.0856475867528	48.3649414170675	49.6442352473821	112.344956221042	115.39731329218	118.449670363318	112.193591750106	115.317452796589	118.365279431273	71.7639772809298	0.311023362737025	0.00334919645780318	-41.4555653704353	-0.381801999169656	-0.378690898049133	-0.384723189697569	0.474381021110133	0.481800936042594	0.467414039938885	0.468188404721424	0.477306800519745	0.421535924859233	0.000330009657961899	0.000813060247431991	0.00162840600170378
226	24.3279064864899	0.3	71.781721680244	69.4524845222449	74.1109588382432	0.392099864667924	29.8535533133365	29.0619074038624	30.6451992228107	0.25	0.16	0.39	46.7059907024087	47.9782611688195	49.2505316352302	111.218901639768	114.248502805163	117.278103970558	110.935635872675	113.966901652864	116.94022233601	71.781721680244	0.311000149308226	-0.255280620583201	-41.8746834743483	-0.381801999169656	-0.378690898049133	-0.384723189697569	0.474381021110133	0.481800936042594	0.467414039938885	0.468188404721424	0.477306800519745	0.421535924859233	0.000330009657961899	0.000813060247431991	0.00162840600170378
226	24.3279064864899	0.3	71.7873508118267	69.4617308897777	74.1129707338757	0.392205615710716	29.6770098203986	28.8902199752718	30.4637996655254	0.25	0.16	0.39	46.167856084386	47.4251812404272	48.6825063964683	109.312464178606	112.289455590757	115.266447002907	109.215148933348	112.137980633404	115.131908077806	71.7873508118267	0.316181122229711	0.473730636217143	-40.6331494023708	-0.381801999169656	-0.378690898049133	-0.384723189697569	0.474381021110133	0.481800936042594	0.467414039938885	0.468188404721424	0.477306800519745	0.421535924859233	0.000330009657961899	0.000813060247431991	0.00162840600170378
226	24.3279064864899	0.3	71.9011111602936	69.5875793945412	74.2146429260461	0.397386902226341	29.8162986745893	29.034340710777	30.5982566384016	0.25	0.16	0.39	46.5315884728407	47.7847853867168	49.0379823005929	110.49208028797	113.467872401868	116.443664515766	110.150468581354	113.079700399327	116.038173447582	71.9011111602936	0.313656909305552	-0.283982322376867	-41.6963641152262	-0.381801999169656	-0.378690898049133	-0.384723189697569	0.474381021110133	0.481800936042594	0.467414039938885	0.468188404721424	0.477306800519745	0.421535924859233	0.000330009657961899	0.000813060247431991	0.00162840600170378
226	24.3279064864899	0.3	72.035521380901	69.712496337952	74.3585464238499	0.397892116864386	30.3944400554196	29.5981600623007	31.1907200485385	0.25	0.16	0.39	47.3094730293351	48.5822408898698	49.8550087504045	112.039960876781	115.05417456737	118.068388257958	111.79912379442	114.812941770242	117.818337389648	72.035521380901	0.315785693814281	-0.302314126461382	-41.4082269042614	-0.381801999169656	-0.378690898049133	-0.384723189697569	0.474381021110133	0.481800936042594	0.467414039938885	0.468188404721424	0.477306800519745	0.421535924859233	0.000330009657961899	0.000813060247431991	0.00162840600170378
226	24.3279064864899	0.3	72.100718260801	69.7711843043389	74.4302522172632	0.392642866334784	29.7880086451734	28.9989998365533	30.5770174537936	0.24	0.16	0.38	47.1600095137756	48.4431455919405	49.7262816701054	113.660817965333	116.753317261001	119.845816556669	113.472715043268	116.54679150902	119.714824708976	72.100718260801	0.308135729350563	-0.166340035567474	-42.0841619750719	-0.381801999169656	-0.378690898049133	-0.384723189697569	0.474381021110133	0.481800936042594	0.467414039938885	0.468188404721424	0.477306800519745	0.421535924859233	0.000330009657961899	0.000813060247431991	0.00162840600170378
226	24.3279064864899	0.3	72.2332925642189	69.8754468775643	74.5911382508735	0.386335820137417	29.3153421262705	28.528486538203	30.1021977143381	0.25	0.16	0.39	45.8947163217238	47.1605568335282	48.4263973453325	109.39786148613	112.415207622516	115.432553758903	109.360852316792	112.394823211622	115.391916431269	72.2332925642189	0.311013407693597	-0.307838727980159	-41.8418959369466	-0.381801999169656	-0.378690898049133	-0.384723189697569	0.474381021110133	0.481800936042594	0.467414039938885	0.468188404721424	0.477306800519745	0.421535924859233	0.000330009657961899	0.000813060247431991	0.00162840600170378
226	24.3279064864899	0.3	72.6345165384317	70.2622855419069	75.0067475349564	0.382799858256026	29.4881675372342	28.6907384416238	30.2855966328445	0.25	0.16	0.39	46.2271854871937	47.5120218043442	48.7968581214948	110.363015975866	113.430440684977	116.497865394088	110.171002793842	113.219322166088	116.282380797947	72.6345165384317	0.311283079106271	0.152612326958658	-41.3538267408657	-0.381801999169656	-0.378690898049133	-0.384723189697569	0.474381021110133	0.481800936042594	0.467414039938885	0.468188404721424	0.477306800519745	0.421535924859233	0.000330009657961899	0.000813060247431991	0.00162840600170378
226	24.3279064864899	0.3	72.6950161112875	70.3217799850002	75.0682522375747	0.393008485771645	30.0405080906143	29.2454208433263	30.8355953379023	0.25	0.16	0.38	47.274036656515	48.5592629445819	49.8444892326488	113.234597536079	116.313075528754	119.39155352143	113.18136877709	116.253411151702	119.353231790577	72.6950161112875	0.309300159061951	-0.041948276791166	-41.6997495950094	-0.381801999169656	-0.378690898049133	-0.384723189697569	0.474381021110133	0.481800936042594	0.467414039938885	0.468188404721424	0.477306800519745	0.421535924859233	0.000330009657961899	0.000813060247431991	0.00162840600170378
226	24.3279064864899	0.3	72.770555585334	70.4167966248117	75.1243145458563	0.380564650211066	28.8102256318385	28.027431434311	29.5930198293659	0.25	0.16	0.38	45.428685181437	46.6974889690647	47.9662927566924	109.116587010567	112.164166713547	115.211746416527	109.063733457468	112.167335784357	115.191758213153	72.770555585334	0.308225616082599	-0.309785983896909	-42.1911011870464	-0.381801999169656	-0.378690898049133	-0.384723189697569	0.474381021110133	0.481800936042594	0.467414039938885	0.468188404721424	0.477306800519745	0.421535924859233	0.000330009657961899	0.000813060247431991	0.00162840600170378
226	24.3279064864899	0.3	72.8569919863585	70.4747707003573	75.2392132723598	0.394029614933015	30.3116416422744	29.5110926898462	31.1121905947026	0.25	0.16	0.39	47.6320846714943	48.9242027196632	50.2163207678321	113.918702367379	117.008980955185	120.09925954299	113.746132423239	116.84429195796	119.888908809173	72.8569919863585	0.307946259331479	0.523249247880653	-41.1145550121927	-0.381801999169656	-0.378690898049133	-0.384723189697569	0.474381021110133	0.481800936042594	0.467414039938885	0.468188404721424	0.477306800519745	0.421535924859233	0.000330009657961899	0.000813060247431991	0.00162840600170378
226	24.3279064864899	0.3	72.9204187680285	70.5707652484595	75.2700722875975	0.389200314051087	30.1787442948714	29.373586235039	30.9839023547038	0.25	0.16	0.39	47.1828279334077	48.4761543216902	49.7694807099728	112.296530558907	115.374685740479	118.45284092205	112.159831880327	115.256455362948	118.361183165762	72.9204187680285	0.313451825171157	-0.263624187985508	-41.5031615462003	-0.381801999169656	-0.378690898049133	-0.384723189697569	0.474381021110133	0.481800936042594	0.467414039938885	0.468188404721424	0.477306800519745	0.421535924859233	0.000330009657961899	0.000813060247431991	0.00162840600170378
226	24.3279064864899	0.3	72.9289617332292	70.5307414362508	75.3271820302076	0.380868401754352	28.8839398592579	28.0996481702703	29.6682315482454	0.25	0.16	0.39	45.0312660896656	46.2881376179034	47.5450091461412	106.923863745573	109.908224872871	112.892586000168	106.722360053749	109.694495228314	112.744351703287	72.9289617332292	0.308959015696314	0.16859421962114	-41.4746180046165	-0.381801999169656	-0.378690898049133	-0.384723189697569	0.474381021110133	0.481800936042594	0.467414039938885	0.468188404721424	0.477306800519745	0.421535924859233	0.000330009657961899	0.000813060247431991	0.00162840600170378
226	24.3279064864899	0.3	72.9608053044089	70.597877411307	75.3237331975108	0.396813300688584	30.0325209123833	29.2439482378821	30.8210935868845	0.25	0.16	0.39	46.9829403931849	48.2498508206145	49.516761248044	111.840859453165	114.856684981923	117.872510510682	111.555343967509	114.615855380396	117.640900496378	72.9608053044089	0.312289829625046	-0.488129798989749	-41.8831888546122	-0.381801999169656	-0.378690898049133	-0.384723189697569	0.474381021110133	0.481800936042594	0.467414039938885	0.468188404721424	0.477306800519745	0.421535924859233	0.000330009657961899	0.000813060247431991	0.00162840600170378
226	24.3279064864899	0.3	72.9720635898725	70.6028224873298	75.3413046924153	0.37757782191096	29.3017343819066	28.5005180632917	30.1029507005215	0.25	0.16	0.39	45.6425783402401	46.9256981245419	48.2088179088436	108.301119471175	111.345717609772	114.39031574837	108.152673495059	111.187388376837	114.166765442552	72.9720635898725	0.313468683778366	0.415111041211987	-40.7914749308547	-0.381801999169656	-0.378690898049133	-0.384723189697569	0.474381021110133	0.481800936042594	0.467414039938885	0.468188404721424	0.477306800519745	0.421535924859233	0.000330009657961899	0.000813060247431991	0.00162840600170378
226	24.3279064864899	0.3	72.9784088113582	70.5889248839642	75.3678927387522	0.380801985486556	29.575040363583	28.7718699732936	30.3782107538723	0.25	0.16	0.39	46.2066593025066	47.4965240426299	48.7863887827531	109.950089039194	113.019359684722	116.088630330249	109.745404246549	112.875356852813	115.909277153129	72.9784088113582	0.31062024579744	0.387843929990651	-41.1833794132018	-0.381801999169656	-0.378690898049133	-0.384723189697569	0.474381021110133	0.481800936042594	0.467414039938885	0.468188404721424	0.477306800519745	0.421535924859233	0.000330009657961899	0.000813060247431991	0.00162840600170378
226	24.3279064864899	0.3	72.9819140936913	70.5824165117239	75.3814116756587	0.382064294016603	29.5732874702535	28.772310200308	30.3742647401989	0.25	0.16	0.38	46.6430988107258	47.9415716023479	49.24004439397	112.0508459146	115.170170710938	118.289495507277	112.056126521426	115.222214186003	118.29015737013	72.9819140936913	0.305885855394784	-0.0513004833837173	-41.9464847533666	-0.381801999169656	-0.378690898049133	-0.384723189697569	0.474381021110133	0.481800936042594	0.467414039938885	0.468188404721424	0.477306800519745	0.421535924859233	0.000330009657961899	0.000813060247431991	0.00162840600170378
226	24.3279064864899	0.3	73.1092983284209	70.744120149194	75.4744765076477	0.379873811792607	29.1522224130092	28.3589740302906	29.9454707957278	0.25	0.16	0.39	45.6637013486211	46.9409921703923	48.2182829921636	108.947829076196	111.995283794518	115.042738512841	108.778160763996	111.828941254193	114.923071537338	73.1092983284209	0.311561666967471	-0.28055180414695	-41.7828311981948	-0.381801999169656	-0.378690898049133	-0.384723189697569	0.474381021110133	0.481800936042594	0.467414039938885	0.468188404721424	0.477306800519745	0.421535924859233	0.000330009657961899	0.000813060247431991	0.00162840600170378
226	24.3279064864899	0.3	73.1155763350155	70.7465728259224	75.4845798441087	0.378336138511684	29.3020888469648	28.5021539445921	30.1020237493376	0.25	0.16	0.39	46.0678606229379	47.3607906120738	48.6537206012097	110.333982152373	113.430590339005	116.527198525636	110.24343427742	113.322467194424	116.430788590872	73.1155763350155	0.311287361672389	0.150548102882873	-41.2737020816986	-0.381801999169656	-0.378690898049133	-0.384723189697569	0.474381021110133	0.481800936042594	0.467414039938885	0.468188404721424	0.477306800519745	0.421535924859233	0.000330009657961899	0.000813060247431991	0.00162840600170378
226	24.3279064864899	0.3	73.1622757906084	70.782624803034	75.5419267781828	0.382896824672781	29.5204613722629	28.722322768822	30.3185999757039	0.25	0.16	0.39	45.922412585085	47.198508900216	48.4746052153471	108.785679496764	111.808626178575	114.831572860386	108.61761895724	111.632413250651	114.657348450876	73.1622757906084	0.312490348107935	0.00983887702143113	-41.2353730477551	-0.381801999169656	-0.378690898049133	-0.384723189697569	0.474381021110133	0.481800936042594	0.467414039938885	0.468188404721424	0.477306800519745	0.421535924859233	0.000330009657961899	0.000813060247431991	0.00162840600170378
226	24.3279064864899	0.3	73.2336212243825	70.8485085913373	75.6187338574277	0.385050059191311	29.4028270607288	28.6114790004525	30.194175121005	0.25	0.16	0.39	46.0440532241357	47.3175585960739	48.5910639680122	109.791997160194	112.828669398816	115.865341637437	109.740116568081	112.781638963484	115.758524302841	73.2336212243825	0.310765849077449	0.0246838450900867	-41.432372027914	-0.381801999169656	-0.378690898049133	-0.384723189697569	0.474381021110133	0.481800936042594	0.467414039938885	0.468188404721424	0.477306800519745	0.421535924859233	0.000330009657961899	0.000813060247431991	0.00162840600170378
226	24.3279064864899	0.3	73.2652814722031	70.8615423832943	75.6690205611119	0.380270416286961	29.6560243703604	28.8497461252459	30.4623026154749	0.25	0.16	0.38	46.5261432138711	47.8264325453463	49.1267218768214	111.1803295501	114.287541676396	117.394753802691	111.138137775065	114.222554590224	117.32346786684	73.2652814722031	0.309507797780441	-0.0622811184532266	-41.632108680312	-0.381801999169656	-0.378690898049133	-0.384723189697569	0.474381021110133	0.481800936042594	0.467414039938885	0.468188404721424	0.477306800519745	0.421535924859233	0.000330009657961899	0.000813060247431991	0.00162840600170378
226	24.3279064864899	0.3	73.3336637914197	70.95048450337	75.7168430794695	0.3815260411325	29.256983446604	28.4636690606156	30.0502978325924	0.25	0.16	0.39	45.870465981496	47.1489273238345	48.427388666173	109.533496417306	112.586317832226	115.639139247147	109.304506866399	112.401062813492	115.379417428636	73.3336637914197	0.310267627686083	0.101461371104216	-41.4368260671574	-0.381801999169656	-0.378690898049133	-0.384723189697569	0.474381021110133	0.481800936042594	0.467414039938885	0.468188404721424	0.477306800519745	0.421535924859233	0.000330009657961899	0.000813060247431991	0.00162840600170378
226	24.3279064864899	0.3	73.3523060224996	70.9858952304279	75.7187168145713	0.379269341305573	29.2445897527144	28.4478060716667	30.0413734337622	0.25	0.16	0.39	45.7048671619889	46.9849972432818	48.2651273245747	108.800860680627	111.848222226044	114.895583771461	108.614828687528	111.558343049279	114.550573830206	73.3523060224996	0.312322761333372	-0.589363788084033	-41.9515524406896	-0.381801999169656	-0.378690898049133	-0.384723189697569	0.474381021110133	0.481800936042594	0.467414039938885	0.468188404721424	0.477306800519745	0.421535924859233	0.000330009657961899	0.000813060247431991	0.00162840600170378
226	24.3279064864899	0.3	73.3673348662381	70.9731803133092	75.761489419167	0.378667823371751	29.3559767727411	28.5551355426683	30.1568180028139	0.25	0.16	0.38	45.9288134761557	47.2169070810721	48.5050006859884	109.457994327451	112.527791516384	115.597588705318	109.47785428285	112.488959895458	115.556777832187	73.3673348662381	0.310256171996904	0.00517282647495239	-41.5076480523931	-0.381801999169656	-0.378690898049133	-0.384723189697569	0.474381021110133	0.481800936042594	0.467414039938885	0.468188404721424	0.477306800519745	0.421535924859233	0.000330009657961899	0.000813060247431991	0.00162840600170378
226	24.3279064864899	0.3	73.4111370052482	71.0005550382322	75.8217189722642	0.379172548615024	29.0463693598337	28.2548235838001	29.8379151358673	0.25	0.16	0.39	45.1239853587687	46.3881128767694	47.6522403947701	106.773288246695	109.764492387617	112.755696528539	106.552402546945	109.476080080344	112.506771380339	73.4111370052482	0.312691852302048	-0.0575535529408796	-41.2830358841711	-0.381801999169656	-0.378690898049133	-0.384723189697569	0.474381021110133	0.481800936042594	0.467414039938885	0.468188404721424	0.477306800519745	0.421535924859233	0.000330009657961899	0.000813060247431991	0.00162840600170378
226	24.3279064864899	0.3	73.506027885351	71.1151042474861	75.896951523216	0.386326736572525	29.8949370642882	29.092509147118	30.6973649814583	0.25	0.16	0.38	46.7494432925523	48.0388837536829	49.3283242148135	111.308598676697	114.378706055459	117.448813434221	111.318288582875	114.435726325296	117.439827042988	73.506027885351	0.309998787897813	0.0343096897386595	-41.4377376501428	-0.381801999169656	-0.378690898049133	-0.384723189697569	0.474381021110133	0.481800936042594	0.467414039938885	0.468188404721424	0.477306800519745	0.421535924859233	0.000330009657961899	0.000813060247431991	0.00162840600170378
226	24.3279064864899	0.3	73.5220824935176	71.1218047719116	75.9223602151237	0.382533181238876	29.5407661926156	28.7414636777653	30.3400687074659	0.25	0.16	0.39	46.2830925737155	47.5702292590277	48.8573659443399	110.434086044628	113.505267237427	116.576448430226	110.27200632309	113.26919789156	116.368812527844	73.5220824935176	0.309488977036016	-0.543354272762298	-42.1511517201085	-0.381801999169656	-0.378690898049133	-0.384723189697569	0.474381021110133	0.481800936042594	0.467414039938885	0.468188404721424	0.477306800519745	0.421535924859233	0.000330009657961899	0.000813060247431991	0.00162840600170378
226	24.3279064864899	0.3	73.5603807046403	71.1758293087566	75.944932100524	0.39030370842641	30.0557022608473	29.255684763566	30.8557197581287	0.25	0.16	0.39	46.8441250152067	48.125110914524	49.4060968138413	111.133486410168	114.172510599161	117.211534788153	110.885421321381	113.925721302725	117.032211133293	73.5603807046403	0.31253755033978	0.298349210208733	-40.9821378716231	-0.381801999169656	-0.378690898049133	-0.384723189697569	0.474381021110133	0.481800936042594	0.467414039938885	0.468188404721424	0.477306800519745	0.421535924859233	0.000330009657961899	0.000813060247431991	0.00162840600170378
226	24.3279064864899	0.3	73.6059748252609	71.213692481566	75.9982571689558	0.380819536029181	29.3827408820086	28.5848224711311	30.180659292886	0.25	0.16	0.39	45.6109718441331	46.8841591871436	48.1573465301541	107.830768655597	110.840763055817	113.850757456036	107.813723377977	110.816989451106	113.771210255961	73.6059748252609	0.31580186728281	-0.0622447590419522	-41.1364110718106	-0.381801999169656	-0.378690898049133	-0.384723189697569	0.474381021110133	0.481800936042594	0.467414039938885	0.468188404721424	0.477306800519745	0.421535924859233	0.000330009657961899	0.000813060247431991	0.00162840600170378
226	24.3279064864899	0.3	73.6460516487018	71.2372619784035	76.0548413190001	0.391962504443902	30.2093609893187	29.4080490280987	31.0106729505387	0.25	0.16	0.39	47.5054296766213	48.7998599527135	50.0942902288056	113.712219922383	116.810656063917	119.909092205452	113.442889006688	116.557318297612	119.700388050283	73.6460516487018	0.310095574508204	-0.539704094272023	-42.1837383605612	-0.381801999169656	-0.378690898049133	-0.384723189697569	0.474381021110133	0.481800936042594	0.467414039938885	0.468188404721424	0.477306800519745	0.421535924859233	0.000330009657961899	0.000813060247431991	0.00162840600170378
226	24.3279064864899	0.3	73.7607375144837	71.3496537600756	76.1718212688917	0.380080383818647	29.4932366090108	28.6910607937425	30.2954124242791	0.25	0.16	0.39	46.1400384638141	47.4300717336642	48.7201050035143	109.943560237986	113.017481613756	116.091402989526	109.761912238758	112.810313720725	115.885797616949	73.7607375144837	0.312913498852068	-0.677960859836621	-41.9853823328667	-0.381801999169656	-0.378690898049133	-0.384723189697569	0.474381021110133	0.481800936042594	0.467414039938885	0.468188404721424	0.477306800519745	0.421535924859233	0.000330009657961899	0.000813060247431991	0.00162840600170378
226	24.3279064864899	0.3	73.8423494871404	71.4235463850241	76.2611525892566	0.384503042919967	29.8180476301412	29.014596554448	30.6214987058344	0.25	0.16	0.39	46.4584521699801	47.7449457905605	49.0314394111409	110.21936380579	113.271478152643	116.323592499496	110.252653700368	113.25608651702	116.34066498632	73.8423494871404	0.312394698982193	-0.0847253952375032	-41.3606643555171	-0.381801999169656	-0.378690898049133	-0.384723189697569	0.474381021110133	0.481800936042594	0.467414039938885	0.468188404721424	0.477306800519745	0.421535924859233	0.000330009657961899	0.000813060247431991	0.00162840600170378
226	24.3279064864899	0.3	73.8597696245458	71.4280836961624	76.2914555529293	0.375759321313637	29.4829351039615	28.6736360438341	30.2922341640889	0.25	0.16	0.38	46.2847995260043	47.5911648818775	48.8975302377507	110.707177479986	113.831832286476	116.956487092966	110.640090359554	113.765252372079	116.973749784609	73.8597696245458	0.308008223445104	-0.382585139395961	-42.0816548595195	-0.381801999169656	-0.378690898049133	-0.384723189697569	0.474381021110133	0.481800936042594	0.467414039938885	0.468188404721424	0.477306800519745	0.421535924859233	0.000330009657961899	0.000813060247431991	0.00162840600170378
226	24.3279064864899	0.3	73.9353411340703	71.5209258189977	76.3497564491428	0.37758130708872	29.3557826230987	28.5530943802254	30.158470865972	0.25	0.16	0.39	45.8382264525914	47.12683654009	48.4154466275886	109.032384543455	112.097516889534	115.162649235613	108.967115687023	112.068159427294	115.064320440215	73.9353411340703	0.310902432868219	-0.15912366951334	-41.4923728302774	-0.381801999169656	-0.378690898049133	-0.384723189697569	0.474381021110133	0.481800936042594	0.467414039938885	0.468188404721424	0.477306800519745	0.421535924859233	0.000330009657961899	0.000813060247431991	0.00162840600170378
226	24.3279064864899	0.3	74.0071018960788	71.5995222059516	76.4146815862059	0.380731608249273	29.5879544966255	28.7843134693279	30.391595523923	0.25	0.16	0.39	46.2083590797317	47.4984691669547	48.7885792541778	109.910253533036	112.978882880543	116.04751222805	109.875415411338	112.887720888747	116.010198357446	74.0071018960788	0.311804195353773	0.0950898981595525	-41.2366042598513	-0.381801999169656	-0.378690898049133	-0.384723189697569	0.474381021110133	0.481800936042594	0.467414039938885	0.468188404721424	0.477306800519745	0.421535924859233	0.000330009657961899	0.000813060247431991	0.00162840600170378
226	24.3279064864899	0.3	74.0748394944523	71.6552573704414	76.4944216184632	0.383669461173309	29.498337030051	28.7020989777158	30.2945750823861	0.25	0.16	0.39	46.1355644015002	47.4154321899485	48.6952999783967	109.879407030435	112.927621905367	115.975836780299	109.561864925649	112.629520739806	115.694200151197	74.0748394944523	0.308909585071527	0.318807764238246	-41.3106963430335	-0.381801999169656	-0.378690898049133	-0.384723189697569	0.474381021110133	0.481800936042594	0.467414039938885	0.468188404721424	0.477306800519745	0.421535924859233	0.000330009657961899	0.000813060247431991	0.00162840600170378
226	24.3279064864899	0.3	74.095661367961	71.6584814942936	76.5328412416284	0.379246437754612	29.3453349282063	28.5457675007459	30.1449023556667	0.25	0.16	0.39	46.0251443201266	47.3143093860711	48.6034744520157	109.957031690889	113.036929996582	116.116828302275	109.840071927158	112.94168458012	115.940803557717	74.095661367961	0.309201496873837	-0.362279648383733	-41.9957300516669	-0.381801999169656	-0.378690898049133	-0.384723189697569	0.474381021110133	0.481800936042594	0.467414039938885	0.468188404721424	0.477306800519745	0.421535924859233	0.000330009657961899	0.000813060247431991	0.00162840600170378
226	24.3279064864899	0.3	74.1314168405408	71.7109963651945	76.5518373158871	0.376444868756684	29.2352967999446	28.4339667799429	30.0366268199463	0.25	0.16	0.39	45.5325875717575	46.8157933091766	48.0989990465957	108.031991861442	111.076564532892	114.121137204343	107.812146680441	110.800784805549	113.897151860725	74.1314168405408	0.312509249620038	0.155980703340172	-41.1202363493827	-0.381801999169656	-0.378690898049133	-0.384723189697569	0.474381021110133	0.481800936042594	0.467414039938885	0.468188404721424	0.477306800519745	0.421535924859233	0.000330009657961899	0.000813060247431991	0.00162840600170378
226	24.3279064864899	0.3	74.1401414333693	71.7149851354703	76.5652977312682	0.385809274457066	29.7126370958015	28.914231335074	30.5110428565289	0.25	0.16	0.39	46.4558244001179	47.73860440525	49.0213844103822	110.592338974752	113.64611410391	116.699889233068	110.618972958534	113.621019252481	116.719721639631	74.1401414333693	0.309092151455091	-0.476345907875724	-42.0883296733926	-0.381801999169656	-0.378690898049133	-0.384723189697569	0.474381021110133	0.481800936042594	0.467414039938885	0.468188404721424	0.477306800519745	0.421535924859233	0.000330009657961899	0.000813060247431991	0.00162840600170378
226	24.3279064864899	0.3	74.1721421600084	71.7563023290514	76.5879819909655	0.386289391145067	29.4805203495014	28.6891537115696	30.2718869874332	0.25	0.16	0.38	46.032728993722	47.3025038481785	48.5722787026349	109.437680748039	112.456428890537	115.475177033034	109.387074073512	112.524391022116	115.382487113725	74.1721421600084	0.309438922350921	-0.326519024956115	-41.9424510930665	-0.381801999169656	-0.378690898049133	-0.384723189697569	0.474381021110133	0.481800936042594	0.467414039938885	0.468188404721424	0.477306800519745	0.421535924859233	0.000330009657961899	0.000813060247431991	0.00162840600170378
226	24.3279064864899	0.3	74.1722937077753	71.7684987626136	76.576088652937	0.382347705119141	29.3321214817359	28.5381526963451	30.1260902671268	0.25	0.16	0.39	45.8100888901003	47.0845855620373	48.3590822339742	108.955497639335	111.986782286341	115.018066933348	108.749675060427	111.741041095079	114.770158585923	74.1722937077753	0.310649388031021	0.202563663371389	-41.3020115833437	-0.381801999169656	-0.378690898049133	-0.384723189697569	0.474381021110133	0.481800936042594	0.467414039938885	0.468188404721424	0.477306800519745	0.421535924859233	0.000330009657961899	0.000813060247431991	0.00162840600170378
226	24.3279064864899	0.3	74.1901097450019	71.7899143616542	76.5903051283495	0.375598051031497	29.1683822120407	28.3674422368068	29.9693221872746	0.25	0.16	0.39	45.8645901753085	47.1595530208294	48.4545158663503	109.882387016693	112.984859054923	116.087331093152	109.708979291942	112.811076465887	115.893875695209	74.1901097450019	0.309748805306853	0.14175351984805	-41.3775169345322	-0.381801999169656	-0.378690898049133	-0.384723189697569	0.474381021110133	0.481800936042594	0.467414039938885	0.468188404721424	0.477306800519745	0.421535924859233	0.000330009657961899	0.000813060247431991	0.00162840600170378
226	24.3279064864899	0.3	74.2357040891284	71.8061580693333	76.6652501089235	0.39143874238597	29.8109136126975	29.0193010084429	30.602526216952	0.25	0.16	0.39	46.7610674836769	48.036654734993	49.3122419863091	111.648480934409	114.694120963017	117.739760991626	111.549144394268	114.638895458161	117.61210998211	74.2357040891284	0.308284315118285	0.308168909887099	-41.3570667203459	-0.381801999169656	-0.378690898049133	-0.384723189697569	0.474381021110133	0.481800936042594	0.467414039938885	0.468188404721424	0.477306800519745	0.421535924859233	0.000330009657961899	0.000813060247431991	0.00162840600170378
226	24.3279064864899	0.3	74.2487265793058	71.8290068625811	76.6684462960306	0.386899873686923	29.4929953407544	28.7023122360269	30.2836784454818	0.25	0.16	0.38	46.610598895349	47.8946143692495	49.1786298431499	112.17184445562	115.261922408498	118.352000361376	111.999571892534	115.130697653808	118.245814208384	74.2487265793058	0.305554081310621	-0.259294384103388	-42.1474732276918	-0.381801999169656	-0.378690898049133	-0.384723189697569	0.474381021110133	0.481800936042594	0.467414039938885	0.468188404721424	0.477306800519745	0.421535924859233	0.000330009657961899	0.000813060247431991	0.00162840600170378
226	24.3279064864899	0.3	74.3195704219872	71.891958937455	76.7471819065194	0.398278135451403	30.4132869000455	29.6171546986022	31.2094191014888	0.25	0.16	0.38	47.7182367630941	49.0009401581297	50.2836435531654	113.918860115389	116.98108786186	120.043315608331	113.960584781294	117.101683517593	120.082087895554	74.3195704219872	0.306020327532754	0.370159360224756	-41.4864187951836	-0.381801999169656	-0.378690898049133	-0.384723189697569	0.474381021110133	0.481800936042594	0.467414039938885	0.468188404721424	0.477306800519745	0.421535924859233	0.000330009657961899	0.000813060247431991	0.00162840600170378
226	24.3279064864899	0.3	74.3563176655412	71.9488347106273	76.763800620455	0.375830506979374	28.9907339362608	28.1950664122156	29.786401460306	0.25	0.16	0.39	45.2558408097046	46.5329650512009	47.8100892926973	107.62882544473	110.666121395926	113.703417347121	107.516910824528	110.554017040151	113.577923443293	74.3563176655412	0.312859721527087	-0.145807546440405	-41.4117279290759	-0.381801999169656	-0.378690898049133	-0.384723189697569	0.474381021110133	0.481800936042594	0.467414039938885	0.468188404721424	0.477306800519745	0.421535924859233	0.000330009657961899	0.000813060247431991	0.00162840600170378
226	24.3279064864899	0.3	74.3704954450926	71.9529368871887	76.7880540029965	0.38476457568256	29.5525158870413	28.7566594125661	30.3483723615165	0.25	0.16	0.39	46.470571408972	47.7566702077856	49.0427690065992	111.277438364155	114.357103095533	117.436767826911	111.053734435269	114.062909134153	117.125794296829	74.3704954450926	0.309144197091071	0.339308778714397	-41.3099286636208	-0.381801999169656	-0.378690898049133	-0.384723189697569	0.474381021110133	0.481800936042594	0.467414039938885	0.468188404721424	0.477306800519745	0.421535924859233	0.000330009657961899	0.000813060247431991	0.00162840600170378
226	24.3279064864899	0.3	74.4033997217487	71.9904875583674	76.81631188513	0.387187586669791	29.7777721991035	28.9799383912037	30.5756060070034	0.25	0.16	0.39	46.9424681487993	48.2348203826032	49.5271726164072	112.678891231409	115.78100372204	118.883116212672	112.614898211038	115.657511884097	118.758996927092	74.4033997217487	0.308825613740626	-0.435583405845387	-42.1043168774818	-0.381801999169656	-0.378690898049133	-0.384723189697569	0.474381021110133	0.481800936042594	0.467414039938885	0.468188404721424	0.477306800519745	0.421535924859233	0.000330009657961899	0.000813060247431991	0.00162840600170378
226	24.3279064864899	0.3	74.4456726702168	72.0072809271974	76.8840644132361	0.379923865830996	28.9449603604307	28.1574353641185	29.7324853567429	0.25	0.16	0.38	45.4464282781057	46.7175027846898	47.9885772912738	108.689462848357	111.729358624445	114.769254400532	108.558623735638	111.519183570939	114.563379292187	74.4456726702168	0.305847060849993	-0.0936810816742786	-42.0709705099662	-0.381801999169656	-0.378690898049133	-0.384723189697569	0.474381021110133	0.481800936042594	0.467414039938885	0.468188404721424	0.477306800519745	0.421535924859233	0.000330009657961899	0.000813060247431991	0.00162840600170378
226	24.3279064864899	0.3	74.4775730479787	72.0574556443866	76.8976904515708	0.3830032448021	29.4257034478307	28.6303059231903	30.2211009724711	0.25	0.16	0.39	45.8589106060023	47.1329474282625	48.4069842505227	108.834683369815	111.858291918729	114.881900467643	108.578992794249	111.603922631543	114.621901935195	74.4775730479787	0.309977694349736	0.0923283298923115	-41.3727657830132	-0.381801999169656	-0.378690898049133	-0.384723189697569	0.474381021110133	0.481800936042594	0.467414039938885	0.468188404721424	0.477306800519745	0.421535924859233	0.000330009657961899	0.000813060247431991	0.00162840600170378
226	24.3279064864899	0.3	74.5190202777406	72.0789593011124	76.9590812543688	0.381054893560673	29.3828135765625	28.5852912632152	30.1803358899097	0.25	0.16	0.39	45.6158132250862	46.8884827442981	48.16115226351	107.851907534866	110.860948163632	113.869988792398	107.808003361002	110.81068068604	113.817377014765	74.5190202777406	0.311680059048548	0.281609052670507	-41.0040715220516	-0.381801999169656	-0.378690898049133	-0.384723189697569	0.474381021110133	0.481800936042594	0.467414039938885	0.468188404721424	0.477306800519745	0.421535924859233	0.000330009657961899	0.000813060247431991	0.00162840600170378
226	24.3279064864899	0.3	74.5324060668118	72.1075975929167	76.957214540707	0.380689520017407	29.7731877130388	28.9644433672636	30.581932058814	0.25	0.16	0.38	46.4222191172054	47.7184189700156	49.0146188228258	110.238713742331	113.316795903074	116.394878063818	110.482198863548	113.551384414131	116.609969809632	74.5324060668118	0.307739152698271	0.207455780098073	-41.3090377764347	-0.381801999169656	-0.378690898049133	-0.384723189697569	0.474381021110133	0.481800936042594	0.467414039938885	0.468188404721424	0.477306800519745	0.421535924859233	0.000330009657961899	0.000813060247431991	0.00162840600170378
226	24.3279064864899	0.3	74.6180794896401	72.1726058928418	77.0635530864385	0.374272260361279	28.9445053978265	28.1474616033756	29.7415491922775	0.25	0.16	0.39	45.5003972431088	46.7888192606497	48.0772412781906	108.989076373098	112.075289553178	115.161502733257	108.73343697864	111.806029426964	114.868743286844	74.6180794896401	0.309112391087487	-0.0486992560264281	-41.7840456023288	-0.381801999169656	-0.378690898049133	-0.384723189697569	0.474381021110133	0.481800936042594	0.467414039938885	0.468188404721424	0.477306800519745	0.421535924859233	0.000330009657961899	0.000813060247431991	0.00162840600170378
226	24.3279064864899	0.3	74.6704128092863	72.2672849305356	77.073540688037	0.397142470023991	30.0032153359374	29.2159535964321	30.7904770754426	0.25	0.16	0.39	47.1050345360311	48.3743407493603	49.6436469626895	112.535336692041	115.567747208014	118.600157723986	112.186822341685	115.226324528591	118.251818569971	74.6704128092863	0.308972982401559	0.499227121007485	-41.2416385425087	-0.381801999169656	-0.378690898049133	-0.384723189697569	0.474381021110133	0.481800936042594	0.467414039938885	0.468188404721424	0.477306800519745	0.421535924859233	0.000330009657961899	0.000813060247431991	0.00162840600170378
226	24.3279064864899	0.3	74.6913526910998	72.2816073445646	77.101098037635	0.381553591771401	29.4656607916449	28.6667346801534	30.2645869031364	0.25	0.16	0.39	45.9540941305596	47.2348094314293	48.515524732299	109.148635491922	112.190547865309	115.232460238696	109.044483127909	112.096271202461	115.228706595503	74.6913526910998	0.311110651113374	-0.236167793996027	-41.6971995996633	-0.381801999169656	-0.378690898049133	-0.384723189697569	0.474381021110133	0.481800936042594	0.467414039938885	0.468188404721424	0.477306800519745	0.421535924859233	0.000330009657961899	0.000813060247431991	0.00162840600170378
226	24.3279064864899	0.3	74.7131352012533	72.2876952091565	77.1385751933502	0.385815657318343	29.1273665167577	28.3446980534776	29.9100349800378	0.25	0.16	0.38	45.7306423711008	46.9933805213493	48.2561186715978	109.325438835125	112.344189398249	115.362939961373	109.128300993203	112.148190562659	115.133357125973	74.7131352012533	0.308327158726825	0.00141609266274498	-41.7294620060913	-0.381801999169656	-0.378690898049133	-0.384723189697569	0.474381021110133	0.481800936042594	0.467414039938885	0.468188404721424	0.477306800519745	0.421535924859233	0.000330009657961899	0.000813060247431991	0.00162840600170378
226	24.3279064864899	0.3	74.779716592837	72.3605725379927	77.1988606476813	0.381411828540719	29.4659926786547	28.6668175284281	30.2651678288813	0.25	0.16	0.39	46.1850720424853	47.4726220766382	48.760172110791	110.253836580867	113.327499233695	116.401161886524	109.940371938985	112.994332853702	116.048774710345	74.779716592837	0.309374655953874	0.125249711455679	-41.5591689416113	-0.381801999169656	-0.378690898049133	-0.384723189697569	0.474381021110133	0.481800936042594	0.467414039938885	0.468188404721424	0.477306800519745	0.421535924859233	0.000330009657961899	0.000813060247431991	0.00162840600170378
226	24.3279064864899	0.3	74.783812571003	72.357093263535	77.2105318784709	0.376959139226008	28.9753024671546	28.181968092429	29.7686368418802	0.25	0.16	0.39	45.4548816261691	46.7344558551531	48.0140300841372	108.634148590291	111.692246025611	114.750343460931	108.385534480096	111.529044580552	114.601937402895	74.783812571003	0.307431354174755	0.0650844664983989	-41.6228317838822	-0.381801999169656	-0.378690898049133	-0.384723189697569	0.474381021110133	0.481800936042594	0.467414039938885	0.468188404721424	0.477306800519745	0.421535924859233	0.000330009657961899	0.000813060247431991	0.00162840600170378
226	24.3279064864899	0.3	74.8218678739029	72.398367324242	77.2453684235639	0.384998461580926	29.8045531377666	29.0023056113645	30.6068006641688	0.25	0.16	0.39	46.385532125155	47.6686259214519	48.9517197177489	109.919577013352	112.960118339403	116.000659665455	109.857287235787	112.848209509672	115.873879370716	74.8218678739029	0.312150110883996	0.241676149477239	-40.9920000342421	-0.381801999169656	-0.378690898049133	-0.384723189697569	0.474381021110133	0.481800936042594	0.467414039938885	0.468188404721424	0.477306800519745	0.421535924859233	0.000330009657961899	0.000813060247431991	0.00162840600170378
226	24.3279064864899	0.3	74.8357462079831	72.4023087863581	77.2691836296082	0.378905077685752	29.4607287713427	28.6574349428387	30.2640225998467	0.25	0.16	0.4	45.951644962823	47.2397111446662	48.5277773265094	109.172630683547	112.232838292656	115.293045901766	108.742797969881	111.715712743368	114.814214351859	74.8357462079831	0.313108551114161	0.0159491252677312	-41.282251235237	-0.381801999169656	-0.378690898049133	-0.384723189697569	0.474381021110133	0.481800936042594	0.467414039938885	0.468188404721424	0.477306800519745	0.421535924859233	0.000330009657961899	0.000813060247431991	0.00162840600170378
226	24.3279064864899	0.3	74.8499878372231	72.4009649589216	77.2990107155245	0.370519641236624	28.9625362083339	28.1585673401862	29.7665050764815	0.25	0.16	0.39	45.2206873066783	46.5118050099189	47.8029227131596	107.601470198237	110.673651789054	113.745833379871	107.327880934262	110.375744975412	113.45329363956	74.8499878372231	0.310189610874755	-0.140675185334203	-41.6308148521017	-0.381801999169656	-0.378690898049133	-0.384723189697569	0.474381021110133	0.481800936042594	0.467414039938885	0.468188404721424	0.477306800519745	0.421535924859233	0.000330009657961899	0.000813060247431991	0.00162840600170378
226	24.3279064864899	0.3	74.8504260853426	72.4163834459953	77.2844687246899	0.379183016136772	29.617768992338	28.8106698873333	30.4248680973428	0.25	0.16	0.39	46.3493303260087	47.6477556375332	48.9461809490577	110.483093476752	113.578155348342	116.673217219931	110.239452774276	113.327114919509	116.403926588951	74.8504260853426	0.309116120574889	-0.356789807634401	-41.9849630722727	-0.381801999169656	-0.378690898049133	-0.384723189697569	0.474381021110133	0.481800936042594	0.467414039938885	0.468188404721424	0.477306800519745	0.421535924859233	0.000330009657961899	0.000813060247431991	0.00162840600170378
226	24.3279064864899	0.3	74.8521443745421	72.427097625089	77.2771911239952	0.379380279604278	29.3732643291822	28.5731633702815	30.1733652880829	0.25	0.16	0.39	45.9990034508278	47.2870598796012	48.5751163083747	109.724670971751	112.797162922393	115.869654873035	109.583953689288	112.599546521226	115.70889871194	74.8521443745421	0.308777340368892	0.017306410244681	-41.54831900836	-0.381801999169656	-0.378690898049133	-0.384723189697569	0.474381021110133	0.481800936042594	0.467414039938885	0.468188404721424	0.477306800519745	0.421535924859233	0.000330009657961899	0.000813060247431991	0.00162840600170378
226	24.3279064864899	0.3	74.948690614024	72.5271896659402	77.3701915621078	0.381925195895414	29.4208244572834	28.6237417787507	30.217907135816	0.25	0.16	0.39	45.9542222474451	47.2339052058091	48.5135881641731	109.314489035134	112.358559457375	115.402629879615	109.031278266203	112.057131780154	115.140038015385	74.948690614024	0.310856037829286	-0.333991919690667	-41.6922426459828	-0.381801999169656	-0.378690898049133	-0.384723189697569	0.474381021110133	0.481800936042594	0.467414039938885	0.468188404721424	0.477306800519745	0.421535924859233	0.000330009657961899	0.000813060247431991	0.00162840600170378
226	24.3279064864899	0.3	74.9571075757633	72.517413062543	77.3968020889836	0.374660755468105	28.7534238352051	27.9622981697678	29.5445495006425	0.25	0.16	0.39	44.7427576783441	46.0086459013677	47.2745341243912	106.075730625162	109.076887127681	112.078043630201	105.876004925694	108.91680383026	111.891688530791	74.9571075757633	0.310819838876088	-0.363171409284044	-41.6924563776388	-0.381801999169656	-0.378690898049133	-0.384723189697569	0.474381021110133	0.481800936042594	0.467414039938885	0.468188404721424	0.477306800519745	0.421535924859233	0.000330009657961899	0.000813060247431991	0.00162840600170378
226	24.3279064864899	0.3	74.9582568952789	72.5092550222069	77.4072587683508	0.379254902439114	29.6288487121324	28.8215709453333	30.4361264789316	0.25	0.16	0.38	46.4582390290254	47.7595110354649	49.0607830419044	110.963656023813	114.071692452524	117.179728881234	110.845964237724	113.968306555947	117.078044204085	74.9582568952789	0.308461635116431	0.26842788028724	-41.361935289126	-0.381801999169656	-0.378690898049133	-0.384723189697569	0.474381021110133	0.481800936042594	0.467414039938885	0.468188404721424	0.477306800519745	0.421535924859233	0.000330009657961899	0.000813060247431991	0.00162840600170378
226	24.3279064864899	0.3	74.9824591573743	72.5307678943079	77.4341504204407	0.382673807949413	29.5730921174841	28.7731530880067	30.3730311469616	0.25	0.16	0.38	46.5311725956436	47.8248125708232	49.1184525460028	111.505296752265	114.605319839508	117.705342926752	111.271314558382	114.417364935313	117.536526168471	74.9824591573743	0.307213474143244	-0.292856136097501	-42.126259265774	-0.381801999169656	-0.378690898049133	-0.384723189697569	0.474381021110133	0.481800936042594	0.467414039938885	0.468188404721424	0.477306800519745	0.421535924859233	0.000330009657961899	0.000813060247431991	0.00162840600170378
226	24.3279064864899	0.3	75.0078388151982	72.5734938043721	77.4421838260242	0.377181236390769	29.1678799866904	28.3696503718052	29.9661096015756	0.25	0.16	0.39	45.6915759105982	46.9771881252225	48.2628003398468	109.040148649195	112.108183493565	115.176218337934	108.992176950996	112.021836950646	115.068252068199	75.0078388151982	0.310113864561735	-0.292203446716525	-41.6616572949951	-0.381801999169656	-0.378690898049133	-0.384723189697569	0.474381021110133	0.481800936042594	0.467414039938885	0.468188404721424	0.477306800519745	0.421535924859233	0.000330009657961899	0.000813060247431991	0.00162840600170378
226	24.3279064864899	0.3	75.0468430774264	72.6210400984924	77.4726460563604	0.38654529332871	29.9273673787504	29.1244391265555	30.7302956309453	0.25	0.16	0.39	46.7847595005866	48.0745630573841	49.3643666141816	111.354250165234	114.424162449935	117.494074734636	111.304629633269	114.350146806868	117.470387129998	75.0468430774264	0.30947284125755	0.0568077337496306	-41.4599633659535	-0.381801999169656	-0.378690898049133	-0.384723189697569	0.474381021110133	0.481800936042594	0.467414039938885	0.468188404721424	0.477306800519745	0.421535924859233	0.000330009657961899	0.000813060247431991	0.00162840600170378
226	24.3279064864899	0.3	75.0626615935467	72.618588081545	77.5067351055483	0.372130543128626	29.5225011405661	28.7058109559874	30.3391913251448	0.25	0.16	0.39	46.1784275407513	47.4922196704923	48.8060118002333	110.070383834906	113.201924073522	116.333464312138	110.022690502164	113.145933202602	116.232456401058	75.0626615935467	0.310820529540972	-0.213373887949223	-41.4512186567962	-0.381801999169656	-0.378690898049133	-0.384723189697569	0.474381021110133	0.481800936042594	0.467414039938885	0.468188404721424	0.477306800519745	0.421535924859233	0.000330009657961899	0.000813060247431991	0.00162840600170378
226	24.3279064864899	0.3	75.0798994044163	72.6500017386053	77.5097970702273	0.378207501303693	29.0923079473455	28.2978827437894	29.8867331509016	0.25	0.16	0.39	45.6351948407248	46.9163418890361	48.1974889373474	109.048976203143	112.110380333696	115.17178446425	108.837373119266	111.85870889962	115.066173675326	75.0798994044163	0.308865382345104	-0.10671272185187	-41.7224702098493	-0.381801999169656	-0.378690898049133	-0.384723189697569	0.474381021110133	0.481800936042594	0.467414039938885	0.468188404721424	0.477306800519745	0.421535924859233	0.000330009657961899	0.000813060247431991	0.00162840600170378
226	24.3279064864899	0.3	75.1069010374924	72.6597826569921	77.5540194179927	0.38197810590227	29.4696663645242	28.6713499080789	30.2679828209694	0.25	0.16	0.39	45.7521529925229	47.0260622004545	48.2999714083862	108.171916592471	111.183822952578	114.195729312685	108.018282781541	111.006782339226	114.003453911692	75.1069010374924	0.310394679019831	0.269982644893647	-41.1224557882446	-0.381801999169656	-0.378690898049133	-0.384723189697569	0.474381021110133	0.481800936042594	0.467414039938885	0.468188404721424	0.477306800519745	0.421535924859233	0.000330009657961899	0.000813060247431991	0.00162840600170378
226	24.3279064864899	0.3	75.148026599716	72.7088797261777	77.5871734732544	0.3761603489332	29.2619664140457	28.4594190816523	30.064513746439	0.25	0.16	0.39	45.8473494346081	47.1402313406121	48.433113246616	109.438954656105	112.525101315219	115.611247974334	109.075154577102	112.12091507519	115.254713227265	75.148026599716	0.309520114073712	-0.313492611074056	-41.8585998292828	-0.381801999169656	-0.378690898049133	-0.384723189697569	0.474381021110133	0.481800936042594	0.467414039938885	0.468188404721424	0.477306800519745	0.421535924859233	0.000330009657961899	0.000813060247431991	0.00162840600170378
226	24.3279064864899	0.3	75.1531631900085	72.7239046492065	77.5824217308105	0.383588282788265	29.9566562362709	29.1479081237954	30.7654043487463	0.25	0.16	0.39	46.7262706007887	48.0227541422802	49.3192376837716	110.984676564845	114.064096443084	117.143516321324	110.873447945128	113.896508160414	117.016590030239	75.1531631900085	0.31393335137591	0.420068803645	-40.5849525820918	-0.381801999169656	-0.378690898049133	-0.384723189697569	0.474381021110133	0.481800936042594	0.467414039938885	0.468188404721424	0.477306800519745	0.421535924859233	0.000330009657961899	0.000813060247431991	0.00162840600170378
226	24.3279064864899	0.3	75.1533771948783	72.7242150895579	77.5825393001987	0.385825412400548	30.290021560313	29.4761286653428	31.1039144552832	0.25	0.16	0.38	47.3643394073804	48.6721603819832	49.979981356586	112.768912542749	115.882680220117	118.996447897484	112.647008252714	115.751130655034	118.906877524139	75.1533771948783	0.307842184980154	-0.0497085467585395	-41.7389956595859	-0.381801999169656	-0.378690898049133	-0.384723189697569	0.474381021110133	0.481800936042594	0.467414039938885	0.468188404721424	0.477306800519745	0.421535924859233	0.000330009657961899	0.000813060247431991	0.00162840600170378
226	24.3279064864899	0.3	75.1774066832082	72.7511256022409	77.6036877641755	0.389851617493396	29.517605356431	28.7311639850639	30.3040467277982	0.25	0.16	0.38	46.6810630735752	47.9588365490788	49.2366100245823	112.399576677728	115.476224643312	118.552872608897	112.184699538964	115.262453596133	118.35706667291	75.1774066832082	0.305575293697657	-0.085706664209681	-42.0912810062695	-0.381801999169656	-0.378690898049133	-0.384723189697569	0.474381021110133	0.481800936042594	0.467414039938885	0.468188404721424	0.477306800519745	0.421535924859233	0.000330009657961899	0.000813060247431991	0.00162840600170378
226	24.3279064864899	0.3	75.2014796138397	72.7783765123231	77.6245827153562	0.384214333033132	29.7321044007708	28.9304801925708	30.5337286089708	0.25	0.16	0.39	46.4895886327086	47.7777518235431	49.0659150143777	110.691129682383	113.758230145139	116.825330607896	110.784546981569	113.797280304959	116.855914235258	75.2014796138397	0.311738999926786	-0.11799361608349	-41.3557090474774	-0.381801999169656	-0.378690898049133	-0.384723189697569	0.474381021110133	0.481800936042594	0.467414039938885	0.468188404721424	0.477306800519745	0.421535924859233	0.000330009657961899	0.000813060247431991	0.00162840600170378
226	24.3279064864899	0.3	75.2077014623885	72.7537422882232	77.6616606365537	0.386403859225853	29.7252077963845	28.9274654445079	30.5229501482611	0.25	0.16	0.39	46.1195061326585	47.3913591181968	48.6632121037352	108.942691097971	111.94703998512	114.95138887227	108.855919940915	111.931545738953	114.892600797632	75.2077014623885	0.311420236018815	0.00997364018340878	-41.3628866201933	-0.381801999169656	-0.378690898049133	-0.384723189697569	0.474381021110133	0.481800936042594	0.467414039938885	0.468188404721424	0.477306800519745	0.421535924859233	0.000330009657961899	0.000813060247431991	0.00162840600170378
226	24.3279064864899	0.3	75.2093977923659	72.7597025946147	77.6590929901172	0.380228083250109	29.098825718343	28.3076253461293	29.8900260905567	0.25	0.16	0.39	45.6989118851163	46.9762000946061	48.2534883040959	109.317772591716	112.373213000671	115.428653409627	109.042584562718	112.254345755988	115.118541552436	75.2093977923659	0.308341393400888	0.118805310555855	-41.5628906695289	-0.381801999169656	-0.378690898049133	-0.384723189697569	0.474381021110133	0.481800936042594	0.467414039938885	0.468188404721424	0.477306800519745	0.421535924859233	0.000330009657961899	0.000813060247431991	0.00162840600170378
226	24.3279064864899	0.3	75.2566180941928	72.7940007806347	77.7192354077509	0.375538178139149	29.0392637816435	28.2417674979273	29.8367600653596	0.25	0.16	0.38	45.3895751864229	46.6712944532247	47.9530137200264	108.088144448658	111.140357576534	114.192570704409	108.119087060157	111.243739101963	114.201612651705	75.2566180941928	0.306862731892311	0.0940951037123656	-41.6368028273571	-0.381801999169656	-0.378690898049133	-0.384723189697569	0.474381021110133	0.481800936042594	0.467414039938885	0.468188404721424	0.477306800519745	0.421535924859233	0.000330009657961899	0.000813060247431991	0.00162840600170378
226	24.3279064864899	0.3	75.2662224010808	72.8191879513443	77.7132568508172	0.376890704274501	29.157825234694	28.3593771222594	29.9562733471286	0.25	0.16	0.39	45.4460354363046	46.7255522978816	48.0050691594587	107.905215314586	110.943248030127	113.981280745668	107.790819500928	110.839148154799	113.851642031892	75.2662224010808	0.308099954897206	-0.450115439233602	-42.0027827003107	-0.381801999169656	-0.378690898049133	-0.384723189697569	0.474381021110133	0.481800936042594	0.467414039938885	0.468188404721424	0.477306800519745	0.421535924859233	0.000330009657961899	0.000813060247431991	0.00162840600170378
226	24.3279064864899	0.3	75.2887905175834	72.818052709431	77.7595283257358	0.386330057478219	29.5729021405918	28.7791237152412	30.3666805659423	0.25	0.16	0.38	46.6564634052085	47.9433300388371	49.2301966724656	112.088637787293	115.180237909759	118.271838032224	111.927969422455	115.059865245916	118.137313012568	75.2887905175834	0.306698192371224	0.172368256657988	-41.6339553295046	-0.381801999169656	-0.378690898049133	-0.384723189697569	0.474381021110133	0.481800936042594	0.467414039938885	0.468188404721424	0.477306800519745	0.421535924859233	0.000330009657961899	0.000813060247431991	0.00162840600170378
226	24.3279064864899	0.3	75.3104827579645	72.8763289894153	77.7446365265136	0.38204226349411	29.4598585504707	28.6619162154499	30.2578008854916	0.25	0.16	0.39	46.3332340908919	47.6231425785745	48.913051066257	110.986980189866	114.076836759954	117.166693330042	110.82667730371	113.822780946357	116.914432204004	75.3104827579645	0.308551354936704	-0.220860508386096	-41.8087131583778	-0.381801999169656	-0.378690898049133	-0.384723189697569	0.474381021110133	0.481800936042594	0.467414039938885	0.468188404721424	0.477306800519745	0.421535924859233	0.000330009657961899	0.000813060247431991	0.00162840600170378
226	24.3279064864899	0.3	75.320952138706	72.8842061779337	77.7576980994783	0.3865873317555	29.8194368280458	29.0194751804669	30.6193984756246	0.25	0.16	0.38	46.9244979809684	48.2180361474316	49.5115743138949	112.435605403473	115.535047126169	118.634488848866	112.309455175246	115.408508150294	118.497960556481	75.320952138706	0.306903235084022	-0.154628836421929	-42.1051257335512	-0.381801999169656	-0.378690898049133	-0.384723189697569	0.474381021110133	0.481800936042594	0.467414039938885	0.468188404721424	0.477306800519745	0.421535924859233	0.000330009657961899	0.000813060247431991	0.00162840600170378
226	24.3279064864899	0.3	75.3768016250189	72.9306274290398	77.822975820998	0.377027198896979	29.2162093484163	28.4163949137065	30.0160237831261	0.25	0.16	0.39	45.7100681777063	46.9966343466774	48.2832005156485	108.947302895512	112.01375892356	115.080214951608	108.747456311503	111.750308503451	114.822732204603	75.3768016250189	0.309453256280192	-0.190567644164736	-41.7837430000166	-0.381801999169656	-0.378690898049133	-0.384723189697569	0.474381021110133	0.481800936042594	0.467414039938885	0.468188404721424	0.477306800519745	0.421535924859233	0.000330009657961899	0.000813060247431991	0.00162840600170378
226	24.3279064864899	0.3	75.4361930603217	72.973911603428	77.8984745172154	0.38630608491393	29.6163480934479	28.8213633250113	30.4113328618846	0.25	0.16	0.39	46.4808126244542	47.7629011101481	49.044989595842	111.073078656617	114.136827054624	117.20057545263	110.797664348057	113.8551351284	116.93989187023	75.4361930603217	0.30704850429808	-0.264281660718547	-42.1507516394948	-0.381801999169656	-0.378690898049133	-0.384723189697569	0.474381021110133	0.481800936042594	0.467414039938885	0.468188404721424	0.477306800519745	0.421535924859233	0.000330009657961899	0.000813060247431991	0.00162840600170378
226	24.3279064864899	0.3	75.4545791142256	72.983077099016	77.9260811294351	0.382136784106023	29.7746277097502	28.9683210333895	30.580934386111	0.25	0.16	0.38	46.9854352965421	48.2932318418667	49.6010283871913	112.933556123433	116.076958192974	119.220360262515	112.774274598683	115.718816911641	119.06678297276	75.4545791142256	0.305020467190908	-0.3840440821292	-42.2854091658527	-0.381801999169656	-0.378690898049133	-0.384723189697569	0.474381021110133	0.481800936042594	0.467414039938885	0.468188404721424	0.477306800519745	0.421535924859233	0.000330009657961899	0.000813060247431991	0.00162840600170378
226	24.3279064864899	0.3	75.4641009385004	73.0312562066801	77.8969456703207	0.37773822661195	29.3310276413827	28.5292839714735	30.1327713112919	0.25	0.16	0.39	46.1083921319972	47.404152360627	48.6999125892568	110.422974699521	113.526134283421	116.629293867321	110.189634358837	113.3465904062	116.454726771476	75.4641009385004	0.309375321706537	-0.0217145452952801	-41.5875149822358	-0.381801999169656	-0.378690898049133	-0.384723189697569	0.474381021110133	0.481800936042594	0.467414039938885	0.468188404721424	0.477306800519745	0.421535924859233	0.000330009657961899	0.000813060247431991	0.00162840600170378
226	24.3279064864899	0.3	75.4652109078973	73.0281106683276	77.9023111474669	0.387340779160913	30.0189465006045	29.2149105069331	30.822982494276	0.25	0.16	0.38	47.1096190755073	48.406142964426	49.7026668533446	112.56147163597	115.659323832863	118.757176029757	112.395689506098	115.516028889443	118.65833457239	75.4652109078973	0.307461252472461	-0.333718677630789	-42.0208122740405	-0.381801999169656	-0.378690898049133	-0.384723189697569	0.474381021110133	0.481800936042594	0.467414039938885	0.468188404721424	0.477306800519745	0.421535924859233	0.000330009657961899	0.000813060247431991	0.00162840600170378
226	24.3279064864899	0.3	75.4975834811106	73.0472985480517	77.9478684141694	0.377838411848035	29.2286253843282	28.4298510487518	30.0273997199046	0.25	0.16	0.39	45.679188457707	46.962605783651	48.2460231095949	108.747348240965	111.802749083126	114.858149925287	108.466950180819	111.574716766214	114.570228403964	75.4975834811106	0.309802726890883	-0.113295756258276	-41.6220774489708	-0.381801999169656	-0.378690898049133	-0.384723189697569	0.474381021110133	0.481800936042594	0.467414039938885	0.468188404721424	0.477306800519745	0.421535924859233	0.000330009657961899	0.000813060247431991	0.00162840600170378
226	24.3279064864899	0.3	75.4988438636531	73.0585443725606	77.9391433547456	0.378071128096309	29.2715972804444	28.4720444002108	30.071150160678	0.25	0.16	0.39	45.6985496227738	46.9818577849765	48.2651659471791	108.677208925084	111.729085853568	114.780962782053	108.532385673295	111.638933634128	114.569650606065	75.4988438636531	0.310524125263731	0.0326650377058973	-41.3333699836898	-0.381801999169656	-0.378690898049133	-0.384723189697569	0.474381021110133	0.481800936042594	0.467414039938885	0.468188404721424	0.477306800519745	0.421535924859233	0.000330009657961899	0.000813060247431991	0.00162840600170378
226	24.3279064864899	0.3	75.5073754782498	73.0791515771375	77.9355993793621	0.386863020663664	29.7220480764641	28.9251623537394	30.5189337991887	0.25	0.16	0.38	46.8023254764125	48.0917254979701	49.3811255195276	112.216890342888	115.308455972467	118.400021602046	112.172844944768	115.265272790132	118.398583453139	75.5073754782498	0.305499606780201	0.057202336001057	-41.8665508158128	-0.381801999169656	-0.378690898049133	-0.384723189697569	0.474381021110133	0.481800936042594	0.467414039938885	0.468188404721424	0.477306800519745	0.421535924859233	0.000330009657961899	0.000813060247431991	0.00162840600170378
226	24.3279064864899	0.3	75.5621181434397	73.1147252903907	78.0095109964887	0.377322784392518	29.0249827194691	28.2309029901907	29.8190624487475	0.25	0.16	0.39	45.6243987310234	46.9077232568244	48.1910477826253	109.259602391154	112.332859931587	115.406117472019	109.178035500056	112.183631752282	115.275702754165	75.5621181434397	0.307135964516856	0.10553102064401	-41.5717188173141	-0.381801999169656	-0.378690898049133	-0.384723189697569	0.474381021110133	0.481800936042594	0.467414039938885	0.468188404721424	0.477306800519745	0.421535924859233	0.000330009657961899	0.000813060247431991	0.00162840600170378
226	24.3279064864899	0.3	75.6176579154965	73.1520007899303	78.0833150410628	0.383994466887162	29.7534783045368	28.950904953728	30.5560516553456	0.25	0.16	0.39	46.7731156210599	48.0697540574667	49.3663924938734	111.974269853171	115.078406497744	118.182543142318	111.757701894528	114.818925604158	117.964334675117	75.6176579154965	0.307259785735297	-0.170339854245528	-41.8653917546947	-0.381801999169656	-0.378690898049133	-0.384723189697569	0.474381021110133	0.481800936042594	0.467414039938885	0.468188404721424	0.477306800519745	0.421535924859233	0.000330009657961899	0.000813060247431991	0.00162840600170378
226	24.3279064864899	0.3	75.619130036012	73.177184670563	78.061075401461	0.386478599688072	29.5774349491889	28.7837835097147	30.3710863886632	0.25	0.16	0.38	46.696201459178	47.9837496195353	49.2712977798925	112.263103336506	115.358518973327	118.453934610149	112.026490623937	115.084023137715	118.166822550462	75.619130036012	0.305961609895115	-0.277690756013643	-42.2842669115237	-0.381801999169656	-0.378690898049133	-0.384723189697569	0.474381021110133	0.481800936042594	0.467414039938885	0.468188404721424	0.477306800519745	0.421535924859233	0.000330009657961899	0.000813060247431991	0.00162840600170378
226	24.3279064864899	0.3	75.6241819871625	73.1791696332219	78.0691943411031	0.388450150240056	30.4163342567878	29.6035555356772	31.2291129778984	0.25	0.16	0.39	47.370349531175	48.6709234458222	49.9714973604693	112.308535466623	115.392016020719	118.475496574815	112.232280502985	115.331086306033	118.502560926877	75.6241819871625	0.311697010979171	-0.199481158295287	-41.4499294282672	-0.381801999169656	-0.378690898049133	-0.384723189697569	0.474381021110133	0.481800936042594	0.467414039938885	0.468188404721424	0.477306800519745	0.421535924859233	0.000330009657961899	0.000813060247431991	0.00162840600170378
226	24.3279064864899	0.3	75.6479721857825	73.2157892960279	78.0801550755371	0.382492018202247	29.5988317113648	28.7978882934646	30.399775129265	0.25	0.16	0.39	46.5701254019872	47.8653604911508	49.1605955803144	111.596085394102	114.69985984968	117.803634305258	111.175238309787	114.196322812148	117.396035480144	75.6479721857825	0.309525792363509	0.0650706438517361	-41.6211580174691	-0.381801999169656	-0.378690898049133	-0.384723189697569	0.474381021110133	0.481800936042594	0.467414039938885	0.468188404721424	0.477306800519745	0.421535924859233	0.000330009657961899	0.000813060247431991	0.00162840600170378
226	24.3279064864899	0.3	75.6835018929011	73.2451366380088	78.1218671477933	0.391108486429297	30.0483969894871	29.2499247584098	30.8468692205644	0.25	0.16	0.39	46.7696947458677	48.0464263210422	49.3231578962166	110.801680855675	113.826374630127	116.851068404579	110.688803174654	113.695088033574	116.717654565129	75.6835018929011	0.310348303604136	-0.375319842924235	-41.8318442480536	-0.381801999169656	-0.378690898049133	-0.384723189697569	0.474381021110133	0.481800936042594	0.467414039938885	0.468188404721424	0.477306800519745	0.421535924859233	0.000330009657961899	0.000813060247431991	0.00162840600170378
226	24.3279064864899	0.3	75.721861048092	73.287472985795	78.1562491103889	0.381286939689291	29.5634239313736	28.7613940005089	30.3654538622383	0.25	0.16	0.39	46.2131331135744	47.5018159901925	48.7904988668105	110.02148704942	113.089506827957	116.157526606495	109.920468433879	112.960876259082	116.026919187547	75.721861048092	0.310306368178694	-0.229884995734698	-41.7123198582829	-0.381801999169656	-0.378690898049133	-0.384723189697569	0.474381021110133	0.481800936042594	0.467414039938885	0.468188404721424	0.477306800519745	0.421535924859233	0.000330009657961899	0.000813060247431991	0.00162840600170378
226	24.3279064864899	0.3	75.7331710199683	73.2810017050018	78.1853403349348	0.391406350794741	29.3769401422869	28.5967984281205	30.1570818564534	0.25	0.16	0.38	46.4183630205743	47.6846901371112	48.9510172536482	111.657843664603	114.703951842607	117.750060020611	111.444669134855	114.515439823257	117.497742796178	75.7331710199683	0.306217103458963	0.299630822799468	-41.6657580770809	-0.381801999169656	-0.378690898049133	-0.384723189697569	0.474381021110133	0.481800936042594	0.467414039938885	0.468188404721424	0.477306800519745	0.421535924859233	0.000330009657961899	0.000813060247431991	0.00162840600170378
226	24.3279064864899	0.3	75.7568310852008	73.3097771559179	78.2038850144838	0.384576856879941	29.7270663808302	28.9261917073496	30.5279410543108	0.26	0.16	0.39	46.0874821409153	47.3634986170756	48.6395150932359	108.796232016541	111.80845525262	114.820678488699	108.528326680599	111.576183427436	114.494058446543	75.7568310852008	0.311962426997386	-0.0384362452743878	-41.3154989874395	-0.381801999169656	-0.378690898049133	-0.384723189697569	0.474381021110133	0.481800936042594	0.467414039938885	0.468188404721424	0.477306800519745	0.421535924859233	0.000330009657961899	0.000813060247431991	0.00162840600170378
226	24.3279064864899	0.3	75.760737206434	73.3002057540075	78.2212686588604	0.376202891943085	29.5299823121417	28.7201577062239	30.3398069180596	0.25	0.16	0.38	46.0717479999489	47.3708367984732	48.6699255969974	109.504741614477	112.592455655994	115.68016969751	109.592859796766	112.582786466044	115.812945792514	75.760737206434	0.308483536310635	-0.00863097051268918	-41.5342760683847	-0.381801999169656	-0.378690898049133	-0.384723189697569	0.474381021110133	0.481800936042594	0.467414039938885	0.468188404721424	0.477306800519745	0.421535924859233	0.000330009657961899	0.000813060247431991	0.00162840600170378
226	24.3279064864899	0.3	75.7649273742493	73.2914048320543	78.2384499164443	0.384803523326028	29.7251649812873	28.9247248741306	30.525605088444	0.25	0.16	0.39	46.7191663674657	48.0120358656608	49.3049053638558	111.816773319995	114.911102839383	118.00543235877	111.643306193893	114.69535962595	117.799386755717	75.7649273742493	0.306773938158856	0.29436420410515	-41.5666678380078	-0.381801999169656	-0.378690898049133	-0.384723189697569	0.474381021110133	0.481800936042594	0.467414039938885	0.468188404721424	0.477306800519745	0.421535924859233	0.000330009657961899	0.000813060247431991	0.00162840600170378
226	24.3279064864899	0.3	75.7671692242834	73.3110798522989	78.2232585962679	0.375554395539753	29.0569208988688	28.2589672945577	29.8548745031799	0.25	0.16	0.39	45.1976177950782	46.4738711574154	47.7501245197527	107.106870588499	110.131266793135	113.15566299777	106.848380220215	109.900585805158	112.873392238207	75.7671692242834	0.308328293765682	0.217347009483884	-41.3375711855677	-0.381801999169656	-0.378690898049133	-0.384723189697569	0.474381021110133	0.481800936042594	0.467414039938885	0.468188404721424	0.477306800519745	0.421535924859233	0.000330009657961899	0.000813060247431991	0.00162840600170378
226	24.3279064864899	0.3	75.7802063459931	73.3064231597553	78.2539895322309	0.381211357455108	29.5054092868368	28.7048249986502	30.3059935750234	0.25	0.16	0.39	46.4404523394611	47.7356874255834	49.0309225117057	111.336160184653	114.441351752798	117.546543320942	111.060953571607	114.244087755262	117.311412190591	75.7802063459931	0.307033140012361	-0.12628494090668	-41.8836687497991	-0.381801999169656	-0.378690898049133	-0.384723189697569	0.474381021110133	0.481800936042594	0.467414039938885	0.468188404721424	0.477306800519745	0.421535924859233	0.000330009657961899	0.000813060247431991	0.00162840600170378
226	24.3279064864899	0.3	75.8386305301223	73.352894585251	78.3243664749935	0.376129276598952	29.5479286819549	28.7374848085345	30.3583725553753	0.25	0.16	0.38	46.5492009864954	47.8619642642655	49.1747275420355	111.733599925224	114.884669412269	118.035738899315	111.687058796555	114.908218010234	118.064484771513	75.8386305301223	0.306417134497589	-0.615064977046797	-42.2974083176062	-0.381801999169656	-0.378690898049133	-0.384723189697569	0.474381021110133	0.481800936042594	0.467414039938885	0.468188404721424	0.477306800519745	0.421535924859233	0.000330009657961899	0.000813060247431991	0.00162840600170378
226	24.3279064864899	0.3	75.8523770866627	73.3625199245336	78.3422342487918	0.366160483048485	29.0312332207769	28.2177725278361	29.8446939137176	0.25	0.16	0.38	45.3573418862645	46.664901323295	47.9724607603255	108.026617799953	111.140804339124	114.254990878296	108.175197022634	111.251913121723	114.417739894054	75.8523770866627	0.308374322872517	0.112311971187906	-41.3603766328853	-0.381801999169656	-0.378690898049133	-0.384723189697569	0.474381021110133	0.481800936042594	0.467414039938885	0.468188404721424	0.477306800519745	0.421535924859233	0.000330009657961899	0.000813060247431991	0.00162840600170378
226	24.3279064864899	0.3	75.8796339677481	73.4326530527486	78.3266148827477	0.378859642110183	29.7861854193755	28.9739390885462	30.5984317502048	0.25	0.16	0.39	46.5602283079513	47.8654831609464	49.1707380139414	110.86125470175	113.96910438306	117.07695406437	110.761749476361	113.895726327043	116.981583995678	75.8796339677481	0.31130330213552	-0.095283889097139	-41.3630118212291	-0.381801999169656	-0.378690898049133	-0.384723189697569	0.474381021110133	0.481800936042594	0.467414039938885	0.468188404721424	0.477306800519745	0.421535924859233	0.000330009657961899	0.000813060247431991	0.00162840600170378
226	24.3279064864899	0.3	75.885334433625	73.4310566419611	78.3396122252888	0.384534489564638	30.1430566125883	29.3309020877817	30.955211137395	0.25	0.16	0.39	47.1707771403645	48.4769067636041	49.7830363868437	112.40388369738	115.516277665947	118.628671634515	112.487711841011	115.574111224195	118.711308103849	75.885334433625	0.308845378042703	0.255058792990533	-41.1108394510787	-0.381801999169656	-0.378690898049133	-0.384723189697569	0.474381021110133	0.481800936042594	0.467414039938885	0.468188404721424	0.477306800519745	0.421535924859233	0.000330009657961899	0.000813060247431991	0.00162840600170378
226	24.3279064864899	0.3	75.9161218049618	73.441744833704	78.3904987762196	0.380666954908205	29.7300550744807	28.9224437148295	30.537666434132	0.25	0.16	0.38	46.5320669245045	47.831397859567	49.1307287946295	110.925722713952	114.023139883283	117.120557052613	110.989185387817	114.081947391613	117.053857151493	75.9161218049618	0.30818206873288	-0.224876799992115	-41.8288141443402	-0.381801999169656	-0.378690898049133	-0.384723189697569	0.474381021110133	0.481800936042594	0.467414039938885	0.468188404721424	0.477306800519745	0.421535924859233	0.000330009657961899	0.000813060247431991	0.00162840600170378
226	24.3279064864899	0.3	75.9190867654516	73.4767242977594	78.3614492331437	0.385419750909083	29.8040433014477	29.0025227360827	30.6055638668127	0.25	0.16	0.39	46.5128137433294	47.7982528448696	49.0836919464098	110.524601746102	113.579085733043	116.633569719985	110.191853360907	113.173045636724	116.221964858614	75.9190867654516	0.310855052584188	-0.268185555699762	-41.7343778121107	-0.381801999169656	-0.378690898049133	-0.384723189697569	0.474381021110133	0.481800936042594	0.467414039938885	0.468188404721424	0.477306800519745	0.421535924859233	0.000330009657961899	0.000813060247431991	0.00162840600170378
226	24.3279064864899	0.3	75.9256148778023	73.4504294679475	78.4008002876571	0.384173605027363	29.6459833134242	28.8466122633549	30.4453543634934	0.25	0.16	0.39	46.4386035173968	47.7254678090699	49.0123321007429	110.771791959698	113.8413989849	116.911006010102	110.629539977568	113.833179615523	116.7632013885	75.9256148778023	0.307568796176648	0.375725291968257	-41.3640476213547	-0.381801999169656	-0.378690898049133	-0.384723189697569	0.474381021110133	0.481800936042594	0.467414039938885	0.468188404721424	0.477306800519745	0.421535924859233	0.000330009657961899	0.000813060247431991	0.00162840600170378
226	24.3279064864899	0.3	75.9791561353623	73.525920802279	78.4323914684456	0.384503004592822	29.3349057789863	28.5444729577518	30.1253386002208	0.25	0.16	0.39	45.6947995155093	46.9601467282691	48.2254939410289	108.381689424473	111.382916480539	114.384143536605	108.21687066383	111.117038412147	114.111946442094	75.9791561353623	0.311969209743013	-0.32916489516296	-41.6757671803743	-0.381801999169656	-0.378690898049133	-0.384723189697569	0.474381021110133	0.481800936042594	0.467414039938885	0.468188404721424	0.477306800519745	0.421535924859233	0.000330009657961899	0.000813060247431991	0.00162840600170378
226	24.3279064864899	0.3	75.9858470628798	73.5356089380923	78.4360851876673	0.388967752134792	29.8603623634134	29.0633087983702	30.6574159284567	0.25	0.16	0.39	46.9079455019982	48.1943835139468	49.4808215258953	112.183429224724	115.260030131479	118.336631038233	111.955761960099	114.976708055602	118.010980618009	75.9858470628798	0.308059415038233	0.0255629094010906	-41.7307262969331	-0.381801999169656	-0.378690898049133	-0.384723189697569	0.474381021110133	0.481800936042594	0.467414039938885	0.468188404721424	0.477306800519745	0.421535924859233	0.000330009657961899	0.000813060247431991	0.00162840600170378
226	24.3279064864899	0.3	76.0633472009714	73.6147907086843	78.5119036932586	0.388251370412683	29.7884609894385	28.9921270274258	30.5847949514512	0.25	0.16	0.39	46.7847055164375	48.0697526559681	49.3547997954987	111.868417659243	114.941135303396	118.013852947548	111.68679320215	114.657323331345	117.810154673282	76.0633472009714	0.307032118095111	0.0347923538919091	-41.8167296817935	-0.381801999169656	-0.378690898049133	-0.384723189697569	0.474381021110133	0.481800936042594	0.467414039938885	0.468188404721424	0.477306800519745	0.421535924859233	0.000330009657961899	0.000813060247431991	0.00162840600170378
226	24.3279064864899	0.3	76.1061760211106	73.6546593594382	78.557692682783	0.379846882067661	29.6092289342986	28.8034990930672	30.4149587755301	0.25	0.16	0.39	46.6318607524908	47.9363092724095	49.2407577923282	111.872663735345	115.002114893288	118.131566051231	111.578966564383	114.66592500597	117.802110587266	76.1061760211106	0.30872314592155	-0.00818543143292096	-41.6849240973417	-0.381801999169656	-0.378690898049133	-0.384723189697569	0.474381021110133	0.481800936042594	0.467414039938885	0.468188404721424	0.477306800519745	0.421535924859233	0.000330009657961899	0.000813060247431991	0.00162840600170378
226	24.3279064864899	0.3	76.1447694296982	73.6941323599542	78.5954064994421	0.383283169402515	29.4094333123695	28.6149462125373	30.2039204122016	0.25	0.16	0.38	46.0937732678169	47.3735557972638	48.6533383267107	110.017200223992	113.071801329596	116.1264024352	109.976430644618	112.982491670905	115.973376423497	76.1447694296982	0.305800684500452	0.0820262565159138	-41.7675076795786	-0.381801999169656	-0.378690898049133	-0.384723189697569	0.474381021110133	0.481800936042594	0.467414039938885	0.468188404721424	0.477306800519745	0.421535924859233	0.000330009657961899	0.000813060247431991	0.00162840600170378
226	24.3279064864899	0.3	76.1468616988472	73.6930889853273	78.6006344123672	0.380102222595197	29.6169817452394	28.8114775612361	30.4224859292428	0.25	0.16	0.39	46.0563716938876	47.3440043750159	48.6316370561441	109.082604999947	112.132309567951	115.182014135955	108.918268540157	111.90858010999	114.99818334668	76.1468616988472	0.311082470380843	-0.466612237965605	-41.7548719177552	-0.381801999169656	-0.378690898049133	-0.384723189697569	0.474381021110133	0.481800936042594	0.467414039938885	0.468188404721424	0.477306800519745	0.421535924859233	0.000330009657961899	0.000813060247431991	0.00162840600170378
226	24.3279064864899	0.3	76.1563855757975	73.67335680996	78.639414341635	0.368029179001003	29.2891448096952	28.471751185035	30.1065384343555	0.25	0.16	0.39	45.4589116088487	46.7639885003817	48.0690653919148	107.538492118257	110.625807587256	113.713123056255	107.409473267559	110.589828471918	113.585208682773	76.1563855757975	0.309641277257808	-0.130171306756556	-41.48525347	-0.381801999169656	-0.378690898049133	-0.384723189697569	0.474381021110133	0.481800936042594	0.467414039938885	0.468188404721424	0.477306800519745	0.421535924859233	0.000330009657961899	0.000813060247431991	0.00162840600170378
226	24.3279064864899	0.3	76.1681478405859	73.6999668574976	78.6363288236742	0.380714241598013	29.635447715987	28.8304870756977	30.4404083562762	0.25	0.16	0.39	46.3556961935463	47.6499688428788	48.9442414922113	110.436814840992	113.520262198385	116.603709555778	110.042611067284	113.151799602121	116.255620905984	76.1681478405859	0.309824898408392	-0.00550478548711993	-41.4925079861782	-0.381801999169656	-0.378690898049133	-0.384723189697569	0.474381021110133	0.481800936042594	0.467414039938885	0.468188404721424	0.477306800519745	0.421535924859233	0.000330009657961899	0.000813060247431991	0.00162840600170378
226	24.3279064864899	0.3	76.1692576518574	73.7198141227776	78.6187011809371	0.377375620441835	28.9181805169444	28.1271116858086	29.7092493480802	0.25	0.16	0.39	45.2040909226613	46.4754460396813	47.7468011567013	107.643527919589	110.670978471991	113.698429024393	107.479711227709	110.542511791848	113.574576843529	76.1692576518574	0.308035246957152	-0.108753276104147	-41.7482518752938	-0.381801999169656	-0.378690898049133	-0.384723189697569	0.474381021110133	0.481800936042594	0.467414039938885	0.468188404721424	0.477306800519745	0.421535924859233	0.000330009657961899	0.000813060247431991	0.00162840600170378
226	24.3279064864899	0.3	76.1759710186709	73.6979723504318	78.65396968691	0.38741848862793	29.9739606963218	29.1712610481935	30.7766603444501	0.25	0.16	0.39	46.6042039325632	47.8866023189807	49.1690007053982	110.315294803114	113.350818299179	116.386341795244	110.105874055735	113.122894314845	116.162874991403	76.1759710186709	0.311407053700497	-0.242684327571928	-41.5324803720903	-0.381801999169656	-0.378690898049133	-0.384723189697569	0.474381021110133	0.481800936042594	0.467414039938885	0.468188404721424	0.477306800519745	0.421535924859233	0.000330009657961899	0.000813060247431991	0.00162840600170378
226	24.3279064864899	0.3	76.1775277174852	73.7271585174	78.6278969175705	0.384438444647552	29.5264311009235	28.7307290771241	30.3221331247229	0.25	0.16	0.39	46.1470560942596	47.4251060117546	48.7031559292495	109.823796679372	112.865383860976	115.90697104258	109.648602671617	112.649273630755	115.681911654973	76.1775277174852	0.30858522184935	-0.150134975793918	-41.7934846827596	-0.381801999169656	-0.378690898049133	-0.384723189697569	0.474381021110133	0.481800936042594	0.467414039938885	0.468188404721424	0.477306800519745	0.421535924859233	0.000330009657961899	0.000813060247431991	0.00162840600170378
226	24.3279064864899	0.3	76.2319450871148	73.77032100776	78.6935691664696	0.383138413200163	29.6721831685553	28.8703524609302	30.4740138761805	0.25	0.16	0.39	46.8089892344364	48.1090386540567	49.4090880736771	112.466415242922	115.59000112364	118.713587004357	112.124577301549	115.243301577979	118.370151209032	76.2319450871148	0.305271010387412	0.127378177288026	-41.7804264662243	-0.381801999169656	-0.378690898049133	-0.384723189697569	0.474381021110133	0.481800936042594	0.467414039938885	0.468188404721424	0.477306800519745	0.421535924859233	0.000330009657961899	0.000813060247431991	0.00162840600170378
226	24.3279064864899	0.3	76.2610951754401	73.754814281725	78.7673760691551	0.370928795890277	29.3130215872951	28.5000368662385	30.1260063083518	0.25	0.16	0.39	45.9734929535861	47.2849209885844	48.5963490235827	109.887164651437	113.021777645839	116.156390640242	109.831156615695	112.865423730882	116.093991669697	76.2610951754401	0.307294155709696	0.134990759400648	-41.5216035090536	-0.381801999169656	-0.378690898049133	-0.384723189697569	0.474381021110133	0.481800936042594	0.467414039938885	0.468188404721424	0.477306800519745	0.421535924859233	0.000330009657961899	0.000813060247431991	0.00162840600170378
226	24.3279064864899	0.3	76.2728457422177	73.8080840298026	78.7376074546328	0.37858750833844	29.2946445323815	28.4953400471859	30.0939490175771	0.25	0.16	0.39	45.8582976783602	47.1446393383317	48.4309809983031	109.351826114747	112.419183968105	115.486541821463	109.138700341986	112.183371235639	115.208995483044	76.2728457422177	0.310877507455098	-0.0499090117560855	-41.4170349528416	-0.381801999169656	-0.378690898049133	-0.384723189697569	0.474381021110133	0.481800936042594	0.467414039938885	0.468188404721424	0.477306800519745	0.421535924859233	0.000330009657961899	0.000813060247431991	0.00162840600170378
226	24.3279064864899	0.3	76.273697752788	73.8212547184447	78.7261407871313	0.388191449853962	29.897354401098	29.0980085674422	30.6967002347539	0.25	0.16	0.39	46.67375387738	47.9559196522814	49.2380854271828	110.925721281485	113.972940576445	117.020159871405	110.725087957941	113.77417281614	116.815654776725	76.273697752788	0.309621074881034	-0.290389515621629	-41.762669608188	-0.381801999169656	-0.378690898049133	-0.384723189697569	0.474381021110133	0.481800936042594	0.467414039938885	0.468188404721424	0.477306800519745	0.421535924859233	0.000330009657961899	0.000813060247431991	0.00162840600170378
226	24.3279064864899	0.3	76.2862983730578	73.8106583507204	78.7619383953952	0.386572140527769	29.7585524727045	28.9601985893951	30.5569063560139	0.25	0.16	0.38	47.0581206682351	48.355385024374	49.652649380513	113.319618837543	116.443532421037	119.567446004531	113.267935426781	116.34177779639	32.5889587402347	76.2862983730578	0.304195007568298	-0.159861444401729	-42.2551326023446	-0.381801999169656	-0.378690898049133	-0.384723189697569	0.474381021110133	0.481800936042594	0.467414039938885	0.468188404721424	0.477306800519745	0.421535924859233	0.000330009657961899	0.000813060247431991	0.00162840600170378
226	24.3279064864899	0.3	76.28856089107	73.8217776751643	78.7553441069757	0.378751433768105	29.7931595668328	28.9805362351498	30.6057828985157	0.25	0.16	0.39	46.8492496693586	48.1629173338991	49.4765849984396	112.225368457365	115.37220301126	118.519037565155	111.855535109464	115.059196839406	118.135693741135	76.28856089107	0.3077603817279	-0.244967889611838	-41.949859091451	-0.381801999169656	-0.378690898049133	-0.384723189697569	0.474381021110133	0.481800936042594	0.467414039938885	0.468188404721424	0.477306800519745	0.421535924859233	0.000330009657961899	0.000813060247431991	0.00162840600170378
226	24.3279064864899	0.3	76.2887646099553	73.8023802503047	78.7751489696058	0.384091227080291	29.8532664091454	29.0481660401075	30.6583667781832	0.25	0.16	0.38	47.0406169099623	48.344396913894	49.6481769178257	112.884227537495	116.012932224859	119.141636912222	112.653556313936	115.824575967168	118.903940874223	76.2887646099553	0.305378895546784	0.0637043908663584	-41.8622368688728	-0.381801999169656	-0.378690898049133	-0.384723189697569	0.474381021110133	0.481800936042594	0.467414039938885	0.468188404721424	0.477306800519745	0.421535924859233	0.000330009657961899	0.000813060247431991	0.00162840600170378
226	24.3279064864899	0.3	76.313378526547	73.8434706727066	78.7832863803873	0.384934660308612	29.5546982097784	28.7590688235967	30.3503275959601	0.25	0.16	0.39	46.0596085490117	47.3338632302882	48.6081179115647	109.297742255241	112.321501338506	115.345260421771	109.160282015775	112.176391252032	115.117316410406	76.313378526547	0.310007080299189	0.0667513307599768	-41.4583342725808	-0.381801999169656	-0.378690898049133	-0.384723189697569	0.474381021110133	0.481800936042594	0.467414039938885	0.468188404721424	0.477306800519745	0.421535924859233	0.000330009657961899	0.000813060247431991	0.00162840600170378
226	24.3279064864899	0.3	76.3273341461582	73.8731648727759	78.7815034195404	0.385876552139525	30.1168569361841	29.3077042897882	30.9260095825801	0.25	0.16	0.39	46.8215926499262	48.1142839923306	49.4069753347351	110.828458550879	113.888307239323	116.948155927768	110.733282558226	113.780247650756	116.849426190403	76.3273341461582	0.312205972530713	0.138168611256941	-41.0585905485505	-0.381801999169656	-0.378690898049133	-0.384723189697569	0.474381021110133	0.481800936042594	0.467414039938885	0.468188404721424	0.477306800519745	0.421535924859233	0.000330009657961899	0.000813060247431991	0.00162840600170378
226	24.3279064864899	0.3	76.3324011602372	73.8352595702747	78.8295427501998	0.382736515568104	30.0715224897817	29.2582090890968	30.8848358904665	0.25	0.16	0.39	46.7679917659784	48.0680383378843	49.3680849097903	110.76210700763	113.841048225224	116.919989442817	110.578633284564	113.618322868133	116.684180484233	76.3324011602372	0.307474110186861	-0.11136722845913	-41.6765991803339	-0.381801999169656	-0.378690898049133	-0.384723189697569	0.474381021110133	0.481800936042594	0.467414039938885	0.468188404721424	0.477306800519745	0.421535924859233	0.000330009657961899	0.000813060247431991	0.00162840600170378
226	24.3279064864899	0.3	76.3499807765053	73.8821736783021	78.8177878747085	0.376540686766888	29.3239440368578	28.5203482463714	30.1275398273441	0.25	0.16	0.39	45.8394898916297	47.1310737389497	48.4226575862697	109.164803294279	112.240655511747	115.316507729215	109.005490257541	112.022450374986	115.169331689992	76.3499807765053	0.310045916512147	0.311129138243909	-41.1667722253664	-0.381801999169656	-0.378690898049133	-0.384723189697569	0.474381021110133	0.481800936042594	0.467414039938885	0.468188404721424	0.477306800519745	0.421535924859233	0.000330009657961899	0.000813060247431991	0.00162840600170378
226	24.3279064864899	0.3	76.4066001383184	73.9498893739231	78.8633109027136	0.381107499128308	29.643246785861	28.8387453929065	30.4477481788154	0.25	0.16	0.39	46.1158443151332	47.4023170962244	48.6887898773156	109.261242300124	112.309253592877	115.357264885629	109.070420177415	112.129702365707	115.199963615569	76.4066001383184	0.310819464425568	0.471289422843704	-40.7807591751097	-0.381801999169656	-0.378690898049133	-0.384723189697569	0.474381021110133	0.481800936042594	0.467414039938885	0.468188404721424	0.477306800519745	0.421535924859233	0.000330009657961899	0.000813060247431991	0.00162840600170378
226	24.3279064864899	0.3	76.4105991893958	73.9468729387116	78.8743254400799	0.37792620973807	29.2786170805389	28.4786259471883	30.0786082138894	0.25	0.16	0.39	45.9158930344507	47.2057132447217	48.4955334549927	109.693608113311	112.775003755032	115.856399396753	109.35416681557	112.438260525639	115.585356167497	76.4105991893958	0.308888623647217	0.285867481651419	-41.3813245021046	-0.381801999169656	-0.378690898049133	-0.384723189697569	0.474381021110133	0.481800936042594	0.467414039938885	0.468188404721424	0.477306800519745	0.421535924859233	0.000330009657961899	0.000813060247431991	0.00162840600170378
226	24.3279064864899	0.3	76.4461336676507	73.976135229985	78.9161321053164	0.378163511703737	29.6721434043392	28.861808815421	30.4824779932574	0.25	0.16	0.38	46.7942760618244	48.1080890906191	49.4219021194139	112.428953114273	115.585549088108	118.742145061943	112.387511744369	115.531768362581	118.726025017766	76.4461336676507	0.304966967267606	-0.0471292096119019	-41.9329434439766	-0.381801999169656	-0.378690898049133	-0.384723189697569	0.474381021110133	0.481800936042594	0.467414039938885	0.468188404721424	0.477306800519745	0.421535924859233	0.000330009657961899	0.000813060247431991	0.00162840600170378
226	24.3279064864899	0.3	76.4524017928371	73.9813477398947	78.9234558457794	0.388277228802874	29.7340508656855	28.9392147160277	30.5288870153434	0.25	0.16	0.39	46.4919943068019	47.7689300532396	49.0458657996773	110.668902344838	113.708502592799	116.74810284076	110.294478831717	113.360989920672	116.373511863246	76.4524017928371	0.306896616999098	0.197218261228397	-41.6603781298641	-0.381801999169656	-0.378690898049133	-0.384723189697569	0.474381021110133	0.481800936042594	0.467414039938885	0.468188404721424	0.477306800519745	0.421535924859233	0.000330009657961899	0.000813060247431991	0.00162840600170378
226	24.3279064864899	0.3	76.4751716688916	74.0024040455545	78.9479392922287	0.387368504517708	29.6499543504434	28.8558479369795	30.4440607639074	0.25	0.16	0.39	46.7015208891901	47.9867361889665	49.2719514887429	112.002912959226	115.085207809885	118.167502660545	111.534817248188	114.595673595761	117.637908899008	76.4751716688916	0.307421719263326	0.0888306891251501	-41.7010751388029	-0.381801999169656	-0.378690898049133	-0.384723189697569	0.474381021110133	0.481800936042594	0.467414039938885	0.468188404721424	0.477306800519745	0.421535924859233	0.000330009657961899	0.000813060247431991	0.00162840600170378
226	24.3279064864899	0.3	76.4765870653663	74.004268131907	78.9489059988256	0.374068545713506	29.295657244312	28.4885928157259	30.1027216728982	0.25	0.16	0.39	45.8591636596472	47.1583257472173	48.4574878347874	109.382187879877	112.480918432481	115.579648985085	109.288468433098	112.343316845949	115.496442845893	76.4765870653663	0.309113200611283	-0.265851258534686	-41.8304657223396	-0.381801999169656	-0.378690898049133	-0.384723189697569	0.474381021110133	0.481800936042594	0.467414039938885	0.468188404721424	0.477306800519745	0.421535924859233	0.000330009657961899	0.000813060247431991	0.00162840600170378
226	24.3279064864899	0.3	76.5127378855074	74.0426036421686	78.9828721288462	0.377973677911484	29.2592065715612	28.4598265018722	30.0585866412502	0.25	0.16	0.39	45.428850476207	46.7048567672915	47.980863058376	107.441257191977	110.459068971538	113.476880751098	107.210758787836	110.299450967167	113.278109061361	76.5127378855074	0.311993293253894	0.067575111006101	-41.1614274432731	-0.381801999169656	-0.378690898049133	-0.384723189697569	0.474381021110133	0.481800936042594	0.467414039938885	0.468188404721424	0.477306800519745	0.421535924859233	0.000330009657961899	0.000813060247431991	0.00162840600170378
226	24.3279064864899	0.3	76.5408707700531	74.0667754976282	79.014966042478	0.38191961471397	29.7246672351451	28.9193431863633	30.5299912839269	0.25	0.16	0.38	46.6935268658941	47.9938129707761	49.2940990756582	111.714218382199	114.825151644904	117.936084907609	111.597863495942	114.711930564351	117.854102891034	76.5408707700531	0.30538001501827	-0.162017281160616	-42.0495833173653	-0.381801999169656	-0.378690898049133	-0.384723189697569	0.474381021110133	0.481800936042594	0.467414039938885	0.468188404721424	0.477306800519745	0.421535924859233	0.000330009657961899	0.000813060247431991	0.00162840600170378
226	24.3279064864899	0.3	76.5615826494398	74.095917442233	79.0272478566466	0.392272647365494	29.9804103632414	29.1856885757305	30.7751321507523	0.25	0.16	0.39	47.1188675189964	48.4019069964793	49.6849464739623	112.720416984173	115.789776510922	118.85913603767	112.458054533691	115.519141955323	118.526530351245	76.5615826494398	0.307244540100953	0.116582727266909	-41.6428974929446	-0.381801999169656	-0.378690898049133	-0.384723189697569	0.474381021110133	0.481800936042594	0.467414039938885	0.468188404721424	0.477306800519745	0.421535924859233	0.000330009657961899	0.000813060247431991	0.00162840600170378
226	24.3279064864899	0.3	76.5758994467753	74.1131007425149	79.0386981510357	0.378092450330318	29.4306023851067	28.6267427327864	30.2344620374271	0.25	0.16	0.38	46.1157716802457	47.4107359217384	48.705700163231	110.076950329654	113.167990754562	116.25903117947	110.022948281301	113.124133575777	116.203635661833	76.5758994467753	0.307024313288408	0.071214185960907	-41.5951869333196	-0.381801999169656	-0.378690898049133	-0.384723189697569	0.474381021110133	0.481800936042594	0.467414039938885	0.468188404721424	0.477306800519745	0.421535924859233	0.000330009657961899	0.000813060247431991	0.00162840600170378
226	24.3279064864899	0.3	76.6017205248625	74.1386054092016	79.0648356405234	0.386975403262518	29.7999976900264	29.0012112796216	30.5987841004313	0.25	0.16	0.39	46.7365687159328	48.0238437748704	49.3111188338081	111.601239653959	114.675095871908	117.748952089857	111.338629896804	114.414402124852	117.553296138119	76.6017205248625	0.307869182095438	0.136152561779782	-41.5837793606728	-0.381801999169656	-0.378690898049133	-0.384723189697569	0.474381021110133	0.481800936042594	0.467414039938885	0.468188404721424	0.477306800519745	0.421535924859233	0.000330009657961899	0.000813060247431991	0.00162840600170378
226	24.3279064864899	0.3	76.603114880663	74.120385228779	79.0858445325469	0.391816854572688	29.8442649148961	29.0523952841638	30.6361345456285	0.25	0.16	0.38	47.1924118259168	48.4787167023456	49.7650215787744	113.604771777169	116.70125204314	119.797732309112	113.452104505359	116.539333214233	119.630547061747	76.603114880663	0.303220365575171	0.283541913476576	-41.8604968518245	-0.381801999169656	-0.378690898049133	-0.384723189697569	0.474381021110133	0.481800936042594	0.467414039938885	0.468188404721424	0.477306800519745	0.421535924859233	0.000330009657961899	0.000813060247431991	0.00162840600170378
226	24.3279064864899	0.3	76.6367162140611	74.1679816902605	79.1054507378618	0.37575532636087	29.505053149011	28.6951400572261	30.3149662407959	0.25	0.16	0.39	45.8334391518587	47.1270764136595	48.4207136754602	108.466847353251	111.528296766666	114.58974618008	108.40850475022	111.41724452805	114.473570744093	76.6367162140611	0.310698860880583	0.175014327886129	-41.1599874797272	-0.381801999169656	-0.378690898049133	-0.384723189697569	0.474381021110133	0.481800936042594	0.467414039938885	0.468188404721424	0.477306800519745	0.421535924859233	0.000330009657961899	0.000813060247431991	0.00162840600170378
226	24.3279064864899	0.3	76.6397671385719	74.1545694279067	79.1249648492371	0.378793601621906	29.6629173672996	28.8539189486694	30.4719157859298	0.25	0.16	0.39	46.48508323729	47.7884194979818	49.0917557586735	110.96657631767	114.077827337731	117.189078357792	110.911101718067	113.968685847139	117.07876501887	76.6397671385719	0.30648496611042	-0.0139166194235837	-41.6687552012023	-0.381801999169656	-0.378690898049133	-0.384723189697569	0.474381021110133	0.481800936042594	0.467414039938885	0.468188404721424	0.477306800519745	0.421535924859233	0.000330009657961899	0.000813060247431991	0.00162840600170378
226	24.3279064864899	0.3	76.6805633337092	74.2109576799592	79.1501689874593	0.381353415343699	29.527482198859	28.7265401876961	30.3284242100218	0.25	0.16	0.39	46.0337611893881	47.3172562788598	48.6007513683315	109.299122439529	112.346557263669	115.393992087809	109.156783863629	112.237500137544	115.261424127941	76.6805633337092	0.307469562111062	-0.00745132366427695	-41.658280207357	-0.381801999169656	-0.378690898049133	-0.384723189697569	0.474381021110133	0.481800936042594	0.467414039938885	0.468188404721424	0.477306800519745	0.421535924859233	0.000330009657961899	0.000813060247431991	0.00162840600170378
226	24.3279064864899	0.3	76.6875045697282	74.2152579629481	79.1597511765082	0.379556179396802	29.6926297552997	28.884131607297	30.5011279033025	0.25	0.16	0.38	46.6861316495156	47.9929270723183	49.299722495121	111.816911026792	114.946787552411	118.076664078029	111.616097674	114.802813674194	117.935422272069	76.6875045697282	0.306426615601178	-0.115420102690435	-41.8910955810799	-0.381801999169656	-0.378690898049133	-0.384723189697569	0.474381021110133	0.481800936042594	0.467414039938885	0.468188404721424	0.477306800519745	0.421535924859233	0.000330009657961899	0.000813060247431991	0.00162840600170378
226	24.3279064864899	0.3	76.6912442654778	74.1882529300983	79.1942356008573	0.377007035660397	29.5783543729478	28.7685912046022	30.3881175412934	0.25	0.16	0.39	46.4066077723739	47.7128365506506	49.0190653289273	110.92218754206	114.044366914177	117.166546286295	110.732953671072	113.856183458123	116.922166690796	76.6912442654778	0.308300147470058	-0.259028249188168	-41.9403066146929	-0.381801999169656	-0.378690898049133	-0.384723189697569	0.474381021110133	0.481800936042594	0.467414039938885	0.468188404721424	0.477306800519745	0.421535924859233	0.000330009657961899	0.000813060247431991	0.00162840600170378
226	24.3279064864899	0.3	76.6931635453485	74.2132478401446	79.1730792505525	0.381942350014572	29.8694398931999	29.0602325187608	30.678647267639	0.25	0.16	0.39	46.8394685376884	48.1437541565676	49.4480397754469	111.865794610748	114.980794667547	118.095794724345	111.591009218502	114.663808168286	117.770169895375	76.6931635453485	0.312072660414129	0.36585118530101	-41.0087143202149	-0.381801999169656	-0.378690898049133	-0.384723189697569	0.474381021110133	0.481800936042594	0.467414039938885	0.468188404721424	0.477306800519745	0.421535924859233	0.000330009657961899	0.000813060247431991	0.00162840600170378
226	24.3279064864899	0.3	76.7362044903502	74.2673571409224	79.205051839778	0.381432895605242	29.7824445333277	28.9747226536601	30.5901664129954	0.25	0.16	0.39	46.4067351097161	47.7004053118473	48.9940755139786	110.125619747566	113.19556708219	116.265514416813	110.083804436976	113.190619365345	116.254834861346	76.7362044903502	0.309152989689828	0.267003100536539	-41.2646758262511	-0.381801999169656	-0.378690898049133	-0.384723189697569	0.474381021110133	0.481800936042594	0.467414039938885	0.468188404721424	0.477306800519745	0.421535924859233	0.000330009657961899	0.000813060247431991	0.00162840600170378
226	24.3279064864899	0.3	76.7489625389976	74.2753980327725	79.2225270452227	0.384170692215285	29.7860102286091	28.9828585639501	30.5891618932682	0.25	0.16	0.38	46.6268150080148	47.9189030195823	49.2109910311498	111.145680327556	114.225667692424	117.305655057293	111.031748699403	114.114907818601	117.171520988392	76.7489625389976	0.307037839772654	0.00097640394898473	-41.7182454688411	-0.381801999169656	-0.378690898049133	-0.384723189697569	0.474381021110133	0.481800936042594	0.467414039938885	0.468188404721424	0.477306800519745	0.421535924859233	0.000330009657961899	0.000813060247431991	0.00162840600170378
226	24.3279064864899	0.3	76.7617051784672	74.2670288332054	79.256381523729	0.379561004773065	29.6273746465799	28.8206615895102	30.4340877036496	0.25	0.16	0.38	46.521797461941	47.8239792780781	49.1261610942152	111.273244661481	114.3878705729	117.502496484319	111.389054693447	114.409304400114	117.556364836435	76.7617051784672	0.306842048954285	-0.351686376309725	-41.9402415593207	-0.381801999169656	-0.378690898049133	-0.384723189697569	0.474381021110133	0.481800936042594	0.467414039938885	0.468188404721424	0.477306800519745	0.421535924859233	0.000330009657961899	0.000813060247431991	0.00162840600170378
226	24.3279064864899	0.3	76.7741059574964	74.3021053063288	79.2461066086639	0.38731535008471	29.9004668070138	29.0995612966533	30.7013723173744	0.25	0.16	0.39	46.5618504358528	47.8433695009168	49.1248885659807	110.386862643671	113.425033757711	116.463204871751	110.169103877152	113.171731171462	116.173039194903	76.7741059574964	0.311693290795717	-0.0169008187566165	-41.3168965146365	-0.381801999169656	-0.378690898049133	-0.384723189697569	0.474381021110133	0.481800936042594	0.467414039938885	0.468188404721424	0.477306800519745	0.421535924859233	0.000330009657961899	0.000813060247431991	0.00162840600170378
226	24.3279064864899	0.3	76.7793260607306	74.2809671873482	79.2776849341129	0.376893778854093	29.5049442051516	28.6969959920241	30.312892418279	0.25	0.16	0.39	46.3170649662389	47.62109657593	48.9251281856212	110.771138204585	113.889838963486	117.008539722386	110.39149988756	113.548938344988	116.573918785488	76.7793260607306	0.309267331651043	0.103371973937193	-41.4331722966078	-0.381801999169656	-0.378690898049133	-0.384723189697569	0.474381021110133	0.481800936042594	0.467414039938885	0.468188404721424	0.477306800519745	0.421535924859233	0.000330009657961899	0.000813060247431991	0.00162840600170378
226	24.3279064864899	0.3	76.8013144059346	74.3072900574846	79.2953387543847	0.375961851036644	29.10143349194	28.3029513079376	29.8999156759424	0.25	0.16	0.39	45.5048992509163	46.7886823780311	48.0724655051459	108.403664835349	111.461946429726	114.520228024102	108.216921332855	111.249138272664	114.359575746345	76.8013144059346	0.308987454153268	-0.108216961300445	-41.6483970557684	-0.381801999169656	-0.378690898049133	-0.384723189697569	0.474381021110133	0.481800936042594	0.467414039938885	0.468188404721424	0.477306800519745	0.421535924859233	0.000330009657961899	0.000813060247431991	0.00162840600170378
226	24.3279064864899	0.3	76.8089584660329	74.3356974675778	79.2822194644881	0.390029304659435	29.8662647400097	29.070831117617	30.6616983624024	0.25	0.16	0.39	46.5605711822196	47.834557593076	49.1085440039325	110.490456523084	113.513687049807	116.536917576529	110.190085898756	113.199769273395	116.200243521315	76.8089584660329	0.308668531529982	-0.143806475318894	-41.8250692247009	-0.381801999169656	-0.378690898049133	-0.384723189697569	0.474381021110133	0.481800936042594	0.467414039938885	0.468188404721424	0.477306800519745	0.421535924859233	0.000330009657961899	0.000813060247431991	0.00162840600170378
226	24.3279064864899	0.3	76.8239329131797	74.3446229185451	79.3032429078144	0.379846365431394	29.67366983568	28.86618553553	30.48115413583	0.25	0.16	0.38	46.749595953371	48.0573393933291	49.3650828332873	112.194857328747	115.333324852938	118.471792377129	112.084480130531	115.200083634977	118.320256028041	76.8239329131797	0.305745879809811	-0.124282111316942	-41.950804379785	-0.381801999169656	-0.378690898049133	-0.384723189697569	0.474381021110133	0.481800936042594	0.467414039938885	0.468188404721424	0.477306800519745	0.421535924859233	0.000330009657961899	0.000813060247431991	0.00162840600170378
226	24.3279064864899	0.3	76.8332603663582	74.3531144041999	79.3134063285165	0.382057557910698	29.6528902991416	28.8497455700077	30.4560350282754	0.25	0.16	0.38	46.5773592949152	47.8740210115292	49.1706827281433	111.427068468737	114.529073736213	117.631079003689	111.503294713978	114.54797299733	117.718647870014	76.8332603663582	0.306901043837456	-0.316422088558663	-42.0219898877404	-0.381801999169656	-0.378690898049133	-0.384723189697569	0.474381021110133	0.481800936042594	0.467414039938885	0.468188404721424	0.477306800519745	0.421535924859233	0.000330009657961899	0.000813060247431991	0.00162840600170378
226	24.3279064864899	0.3	76.8353734624493	74.3615148719427	79.3092320529558	0.384850037186841	29.8331979599403	29.0299276549854	30.6364682648951	0.25	0.16	0.39	46.6620510481561	47.9532096214995	49.2443681948429	111.132207227334	114.207282131094	117.282357034854	110.800301972989	113.917320028456	116.943609312936	76.8353734624493	0.309451466169169	-0.103001272874405	-41.7398045767893	-0.381801999169656	-0.378690898049133	-0.384723189697569	0.474381021110133	0.481800936042594	0.467414039938885	0.468188404721424	0.477306800519745	0.421535924859233	0.000330009657961899	0.000813060247431991	0.00162840600170378
226	24.3279064864899	0.3	76.8560412447878	74.3685451224995	79.3435373670762	0.390039247328407	30.1520862947246	29.3490571155841	30.9551154738652	0.25	0.16	0.39	47.2852397458051	48.5790267015153	49.8728136572256	112.882625172793	115.971243709148	119.059862245503	112.794710212689	115.899339735954	118.910296479975	76.8560412447878	0.309874040731784	0.173547273538864	-41.2656612875144	-0.381801999169656	-0.378690898049133	-0.384723189697569	0.474381021110133	0.481800936042594	0.467414039938885	0.468188404721424	0.477306800519745	0.421535924859233	0.000330009657961899	0.000813060247431991	0.00162840600170378
226	24.3279064864899	0.3	76.8989529335983	74.4056714199823	79.3922344472143	0.378507816861316	29.3946487302038	28.5924797729293	30.1968176874783	0.25	0.16	0.38	46.2811784633534	47.579608154105	48.8780378448566	111.00924183163	114.123633044813	117.238024257996	110.83873433504	113.942435079265	117.016734700384	76.8989529335983	0.306517879464686	-0.235456754475732	-42.1867943426381	-0.381801999169656	-0.378690898049133	-0.384723189697569	0.474381021110133	0.481800936042594	0.467414039938885	0.468188404721424	0.477306800519745	0.421535924859233	0.000330009657961899	0.000813060247431991	0.00162840600170378
226	24.3279064864899	0.3	76.9257623238264	74.4502783934223	79.4012462542305	0.385572301278134	29.5032808697556	28.7101041467039	30.2964575928073	0.25	0.16	0.39	46.5494377148798	47.835463369051	49.1214890232222	111.843454962209	114.933364516295	118.023274070381	111.315309989726	114.463962677459	117.52040792215	76.9257623238264	0.306911328489148	-0.249645715892419	-42.0829247760988	-0.381801999169656	-0.378690898049133	-0.384723189697569	0.474381021110133	0.481800936042594	0.467414039938885	0.468188404721424	0.477306800519745	0.421535924859233	0.000330009657961899	0.000813060247431991	0.00162840600170378
226	24.3279064864899	0.3	76.9482788654314	74.469717946903	79.4268397839597	0.386205181968344	30.1913528941771	29.3807609136699	31.0019448746844	0.25	0.16	0.39	47.4594887729177	48.7688585714514	50.0782283699851	113.597728411134	116.7317999869	119.865871562666	113.522681364487	116.582689389996	119.800414840279	76.9482788654314	0.306250167783654	0.0529425530875839	-41.6856573934753	-0.381801999169656	-0.378690898049133	-0.384723189697569	0.474381021110133	0.481800936042594	0.467414039938885	0.468188404721424	0.477306800519745	0.421535924859233	0.000330009657961899	0.000813060247431991	0.00162840600170378
226	24.3279064864899	0.3	77.0023451872301	74.5051868821633	79.4995034922969	0.381663425653318	29.7911224689452	28.9835598077572	30.5986851301332	0.25	0.16	0.39	46.4441176315354	47.738180040702	49.0322424498686	110.269826574856	113.342250914315	116.414675253775	110.218101962562	113.354233751596	116.352997219733	77.0023451872301	0.310557134269831	-0.117834163268132	-41.3992430377308	-0.381801999169656	-0.378690898049133	-0.384723189697569	0.474381021110133	0.481800936042594	0.467414039938885	0.468188404721424	0.477306800519745	0.421535924859233	0.000330009657961899	0.000813060247431991	0.00162840600170378
226	24.3279064864899	0.3	77.075668994522	74.5891967356513	79.5621412533927	0.382170313110732	29.8238223396522	29.0162407987468	30.6314038805576	0.25	0.16	0.38	46.7418415020692	48.0427628945684	49.3436842870676	111.56801018242	114.673176913142	117.778343643863	111.416545493378	114.566356998727	117.672588663978	77.075668994522	0.30581150646912	-0.300298016238271	-42.1196943464038	-0.381801999169656	-0.378690898049133	-0.384723189697569	0.474381021110133	0.481800936042594	0.467414039938885	0.468188404721424	0.477306800519745	0.421535924859233	0.000330009657961899	0.000813060247431991	0.00162840600170378
226	24.3279064864899	0.3	77.1106614823549	74.6129516900332	79.6083712746767	0.380835584340166	29.4440755730935	28.644518765103	30.2436323810839	0.25	0.16	0.39	45.7740388544907	47.051733365453	48.3294278764152	108.377223080656	111.402365421354	114.427507762052	108.327756136076	111.342515432111	114.333325507654	77.1106614823549	0.309158969626267	0.327270717850161	-41.0247354915322	-0.381801999169656	-0.378690898049133	-0.384723189697569	0.474381021110133	0.481800936042594	0.467414039938885	0.468188404721424	0.477306800519745	0.421535924859233	0.000330009657961899	0.000813060247431991	0.00162840600170378
226	24.3279064864899	0.3	77.1283387686277	74.6440525860303	79.612624951225	0.375603291063698	29.6830379173025	28.8679750219451	30.4981008126598	0.25	0.16	0.39	46.5735243333789	47.8884884609738	49.2034525885686	111.337165232191	114.480676066812	117.624186901432	111.070810287411	114.218041211671	117.295325787495	77.1283387686277	0.308328683467655	-0.0307091516494086	-41.7262459135102	-0.381801999169656	-0.378690898049133	-0.384723189697569	0.474381021110133	0.481800936042594	0.467414039938885	0.468188404721424	0.477306800519745	0.421535924859233	0.000330009657961899	0.000813060247431991	0.00162840600170378
226	24.3279064864899	0.3	77.1572130299509	74.6366050477074	79.6778210121944	0.371897056329155	29.3873041343365	28.5739476011532	30.2006606675197	0.25	0.16	0.38	45.9754851277864	47.2841758875275	48.5928666472685	109.608794823673	112.728805772408	115.848816721143	109.577385013946	112.720025603803	115.82778714043	77.1572130299509	0.306559943299861	-0.309346175597449	-41.9308823792199	-0.381801999169656	-0.378690898049133	-0.384723189697569	0.474381021110133	0.481800936042594	0.467414039938885	0.468188404721424	0.477306800519745	0.421535924859233	0.000330009657961899	0.000813060247431991	0.00162840600170378
226	24.3279064864899	0.3	77.1676635377277	74.6720329309713	79.6632941444841	0.378022237756871	29.3391826223642	28.5377003280727	30.1406649166558	0.25	0.16	0.38	46.2180710926796	47.5161072074064	48.8141433221333	110.920385441131	114.035588277556	117.150791113981	110.835251615987	113.859802554842	116.988387243606	77.1676635377277	0.305551859730646	-0.0352275387751418	-41.876267687615	-0.381801999169656	-0.378690898049133	-0.384723189697569	0.474381021110133	0.481800936042594	0.467414039938885	0.468188404721424	0.477306800519745	0.421535924859233	0.000330009657961899	0.000813060247431991	0.00162840600170378
226	24.3279064864899	0.3	77.2002964559574	74.6917310157785	79.7088618961364	0.379257625822533	29.3415174458872	28.5420730293035	30.1409618624709	0.25	0.16	0.39	46.0305554128713	47.3198405492132	48.6091256855551	109.997507474224	113.078464246289	116.159421018353	109.853443834981	112.947567482097	116.012404615557	77.2002964559574	0.306320627546332	-0.432103861318806	-42.1211398097587	-0.381801999169656	-0.378690898049133	-0.384723189697569	0.474381021110133	0.481800936042594	0.467414039938885	0.468188404721424	0.477306800519745	0.421535924859233	0.000330009657961899	0.000813060247431991	0.00162840600170378
226	24.3279064864899	0.3	77.2073587719954	74.6845250145196	79.7301925294712	0.382483862364665	29.7519502184106	28.9468495184931	30.5570509183281	0.25	0.16	0.38	46.6083703335565	47.9046921164706	49.2010138993846	111.197029134624	114.289759689907	117.382490245191	111.14855535075	114.327115747952	117.347599241752	77.2073587719954	0.305194893402159	-0.103495646455771	-41.9113894862777	-0.381801999169656	-0.378690898049133	-0.384723189697569	0.474381021110133	0.481800936042594	0.467414039938885	0.468188404721424	0.477306800519745	0.421535924859233	0.000330009657961899	0.000813060247431991	0.00162840600170378
226	24.3279064864899	0.3	77.2263758335895	74.736927539475	79.7158241277039	0.377875179367817	29.6798801911442	28.8688371684485	30.4909232138398	0.25	0.16	0.39	46.0843326743768	47.3790289675822	48.6737252607875	108.997665969656	112.059853613688	115.12204125772	109.014802286195	112.025437881016	115.089805988489	77.2263758335895	0.311963067106925	0.0384942296950323	-41.1119028990656	-0.381801999169656	-0.378690898049133	-0.384723189697569	0.474381021110133	0.481800936042594	0.467414039938885	0.468188404721424	0.477306800519745	0.421535924859233	0.000330009657961899	0.000813060247431991	0.00162840600170378
226	24.3279064864899	0.3	77.2395856125079	74.7476232371067	79.7315479879091	0.390122770469083	30.0271371223667	29.2275760263556	30.8266982183778	0.25	0.16	0.39	46.9618304304968	48.2465367836968	49.5312431368967	111.803092530697	114.861622020815	117.920151510933	111.57933419905	114.59412098869	117.657267538571	77.2395856125079	0.30815434472411	-0.16469330571039	-41.8817807472663	-0.381801999169656	-0.378690898049133	-0.384723189697569	0.474381021110133	0.481800936042594	0.467414039938885	0.468188404721424	0.477306800519745	0.421535924859233	0.000330009657961899	0.000813060247431991	0.00162840600170378
226	24.3279064864899	0.3	77.3122639334484	74.8222256439605	79.8023022229364	0.386422121778827	29.9916866617154	29.1868237522386	30.7965495711922	0.25	0.16	0.39	47.2780260222393	48.5817763001593	49.8855265780792	113.485427061734	116.614928640374	119.744430219014	113.237627259693	116.329365978603	119.436955400369	77.3122639334484	0.305977501289566	-0.0637231865478816	-41.9333433305253	-0.381801999169656	-0.378690898049133	-0.384723189697569	0.474381021110133	0.481800936042594	0.467414039938885	0.468188404721424	0.477306800519745	0.421535924859233	0.000330009657961899	0.000813060247431991	0.00162840600170378
226	24.3279064864899	0.3	77.3467016581938	74.8483683220757	79.8450349943119	0.385936006431934	30.2714817152627	29.4582767642477	31.0846866662776	0.25	0.16	0.38	47.4577878384853	48.7678749268554	50.0779620152255	113.286275530173	116.4135786267	119.540881723227	113.277193507112	116.392572367083	119.456031683379	77.3467016581938	0.307638216379155	0.152903245957911	-41.5053368113872	-0.381801999169656	-0.378690898049133	-0.384723189697569	0.474381021110133	0.481800936042594	0.467414039938885	0.468188404721424	0.477306800519745	0.421535924859233	0.000330009657961899	0.000813060247431991	0.00162840600170378
226	24.3279064864899	0.3	77.3788203482768	74.8778424265631	79.8797982699905	0.374335213375063	29.3366033107418	28.5288708967126	30.144335724771	0.25	0.16	0.39	45.7679092273259	47.0637272055101	48.3595451836944	108.789793936874	111.869938370087	114.9500828033	108.498964332616	111.658010373399	114.689319434826	77.3788203482768	0.309702624992476	0.042472579532815	-41.5002188970539	-0.381801999169656	-0.378690898049133	-0.384723189697569	0.474381021110133	0.481800936042594	0.467414039938885	0.468188404721424	0.477306800519745	0.421535924859233	0.000330009657961899	0.000813060247431991	0.00162840600170378
226	24.3279064864899	0.3	77.3858175982509	74.8891727071501	79.8824624893517	0.381874067070985	29.7732968524541	28.9665774648318	30.5800162400764	0.25	0.16	0.39	46.8864078838805	48.1921946756344	49.4979814673883	112.460193678805	115.592210869535	118.724228060264	112.241460791345	115.389644597491	118.469223019899	77.3858175982509	0.307365423191053	0.357064471722546	-41.3063047310719	-0.381801999169656	-0.378690898049133	-0.384723189697569	0.474381021110133	0.481800936042594	0.467414039938885	0.468188404721424	0.477306800519745	0.421535924859233	0.000330009657961899	0.000813060247431991	0.00162840600170378
226	24.3279064864899	0.3	77.438932247978	74.9437194649617	79.9341450309943	0.381222658633573	29.7079287129581	28.9018686777837	30.5139887481324	0.25	0.16	0.39	46.7519481293085	48.0558388006597	49.3597294720109	112.065141041607	115.190587099676	118.316033157746	111.756935822863	114.903204943721	118.022915432036	77.438932247978	0.307341710322518	-0.40534892527301	-42.1005243780861	-0.381801999169656	-0.378690898049133	-0.384723189697569	0.474381021110133	0.481800936042594	0.467414039938885	0.468188404721424	0.477306800519745	0.421535924859233	0.000330009657961899	0.000813060247431991	0.00162840600170378
226	24.3279064864899	0.3	77.4397417863687	74.9484442171786	79.9310393555588	0.380758352481346	29.4007248741128	28.6022144956562	30.1992352525693	0.25	0.16	0.38	46.1098135274599	47.3970972325718	48.6843809376836	110.143952654608	113.218927472809	116.29390229101	109.95077287808	113.110966125601	116.177758867216	77.4397417863687	0.305788470005097	-0.384577936363766	-42.1740719725594	-0.381801999169656	-0.378690898049133	-0.384723189697569	0.474381021110133	0.481800936042594	0.467414039938885	0.468188404721424	0.477306800519745	0.421535924859233	0.000330009657961899	0.000813060247431991	0.00162840600170378
226	24.3279064864899	0.3	77.4673758886505	74.9182471467769	80.016504630524	0.372579148122789	29.2199891428249	28.4124428654978	30.0275354201519	0.25	0.16	0.39	45.8048502019857	47.1067282713668	48.4086063407479	109.4178232743	112.527726786528	115.637630298756	109.252781083241	112.382259077103	115.470644179628	77.4673758886505	0.305477694232039	-0.224463622120261	-42.0134200982196	-0.381801999169656	-0.378690898049133	-0.384723189697569	0.474381021110133	0.481800936042594	0.467414039938885	0.468188404721424	0.477306800519745	0.421535924859233	0.000330009657961899	0.000813060247431991	0.00162840600170378
226	24.3279064864899	0.3	77.4982209954144	74.9755961804081	80.0208458104208	0.376626776525135	29.4961410027375	28.6879745035575	30.3043075019176	0.25	0.16	0.39	46.1604468407535	47.4608288778071	48.7612109148607	110.053355591404	113.15365934761	116.253963103816	109.920765719478	113.021800693065	116.183203291132	77.4982209954144	0.307292011987248	-0.0764601528381519	-41.6878646383965	-0.381801999169656	-0.378690898049133	-0.384723189697569	0.474381021110133	0.481800936042594	0.467414039938885	0.468188404721424	0.477306800519745	0.421535924859233	0.000330009657961899	0.000813060247431991	0.00162840600170378
226	24.3279064864899	0.3	77.5063256733914	75.0061879517833	80.0064633949994	0.387615386985341	30.0185647529066	29.2150039900149	30.8221255157983	0.25	0.16	0.39	47.2314426907373	48.5305468816529	49.8296510725685	113.148590722114	116.260750758507	119.3729107949	113.071254076168	116.194230868922	119.32158885354	77.5063256733914	0.307598670001437	-0.284032659691268	-41.9947959839365	-0.381801999169656	-0.378690898049133	-0.384723189697569	0.474381021110133	0.481800936042594	0.467414039938885	0.468188404721424	0.477306800519745	0.421535924859233	0.000330009657961899	0.000813060247431991	0.00162840600170378
226	24.3279064864899	0.3	77.5541547903072	75.0487037406845	80.0596058399298	0.371198810282317	29.1805113698067	28.3716698141618	29.9893529254516	0.25	0.16	0.38	45.6771123859142	46.979310912881	48.2815094398478	108.962845922076	112.069243197259	115.175640472442	108.964266646821	112.032555162779	115.138836331689	77.5541547903072	0.305806711263786	0.22646252172098	-41.5007799049439	-0.381801999169656	-0.378690898049133	-0.384723189697569	0.474381021110133	0.481800936042594	0.467414039938885	0.468188404721424	0.477306800519745	0.421535924859233	0.000330009657961899	0.000813060247431991	0.00162840600170378
226	24.3279064864899	0.3	77.5582480024782	75.0082889465072	80.1082070584493	0.379718573498788	29.3511702698912	28.5522451843218	30.1500953554606	0.25	0.16	0.38	46.2708900289336	47.5656034406844	48.8603168524351	111.118808450635	114.228042172071	117.337275893506	111.006995313762	114.097863035606	117.123508435057	77.5582480024782	0.303032568177839	-0.273817197237746	-42.365378343276	-0.381801999169656	-0.378690898049133	-0.384723189697569	0.474381021110133	0.481800936042594	0.467414039938885	0.468188404721424	0.477306800519745	0.421535924859233	0.000330009657961899	0.000813060247431991	0.00162840600170378
226	24.3279064864899	0.3	77.5716269474559	75.0727872634543	80.0704666314576	0.388467578230657	29.7026941267206	28.9090142570545	30.4963739963868	0.25	0.16	0.39	46.7056288476183	47.9879042336566	49.270179619695	111.813174246689	114.88293874208	117.952703237472	111.481547838435	114.57209038309	117.61943329723	77.5716269474559	0.30674578455563	0.351167270914127	-41.4840890564649	-0.381801999169656	-0.378690898049133	-0.384723189697569	0.474381021110133	0.481800936042594	0.467414039938885	0.468188404721424	0.477306800519745	0.421535924859233	0.000330009657961899	0.000813060247431991	0.00162840600170378
226	24.3279064864899	0.3	77.5736315135394	75.0610848284499	80.086178198629	0.380308207751355	29.8194959944348	29.0088383368482	30.6301536520213	0.25	0.16	0.38	47.123223635137	48.4400913306442	49.7569590261515	113.442072090835	116.612232969566	119.782393848298	113.572844690577	116.718157461379	119.878114429822	77.5736315135394	0.304458337408989	-0.0607485800250465	-41.9340351572512	-0.381801999169656	-0.378690898049133	-0.384723189697569	0.474381021110133	0.481800936042594	0.467414039938885	0.468188404721424	0.477306800519745	0.421535924859233	0.000330009657961899	0.000813060247431991	0.00162840600170378
226	24.3279064864899	0.3	77.5942766827144	75.0871698979566	80.1013834674723	0.381308658750882	29.7535042800804	28.946354790994	30.5606537691668	0.25	0.16	0.38	46.6632360873746	47.964408806323	49.2655815252714	111.462617194524	114.570676747114	117.678736299703	111.364631527953	114.503526724669	117.552420140692	77.5942766827144	0.306070503748788	0.190904422973954	-41.5424427733237	-0.381801999169656	-0.378690898049133	-0.384723189697569	0.474381021110133	0.481800936042594	0.467414039938885	0.468188404721424	0.477306800519745	0.421535924859233	0.000330009657961899	0.000813060247431991	0.00162840600170378
226	24.3279064864899	0.3	77.5943177161264	75.0979540990431	80.0906813332096	0.3790116150171	29.3965993800669	28.5952355423624	30.1979632177714	0.25	0.16	0.39	46.0603997556539	47.3512140474163	48.6420283391788	109.933620599318	113.01444250637	116.095264413422	109.581181816808	112.654904803939	115.781914823395	77.5943177161264	0.307705784937253	0.250979206370791	-41.4552460594122	-0.381801999169656	-0.378690898049133	-0.384723189697569	0.474381021110133	0.481800936042594	0.467414039938885	0.468188404721424	0.477306800519745	0.421535924859233	0.000330009657961899	0.000813060247431991	0.00162840600170378
226	24.3279064864899	0.3	77.6030991614441	75.1020027374442	80.104195585444	0.387713958651787	29.997094539352	29.1942752096598	30.7999138690441	0.24	0.16	0.38	47.5860477811631	48.8946262167645	50.2032046523659	114.956398752873	118.117608213558	121.278817674242	114.721333596536	117.849135841833	121.055485487008	77.6030991614441	0.303436427712672	-0.123043926168693	-42.1548276978826	-0.381801999169656	-0.378690898049133	-0.384723189697569	0.474381021110133	0.481800936042594	0.467414039938885	0.468188404721424	0.477306800519745	0.421535924859233	0.000330009657961899	0.000813060247431991	0.00162840600170378
226	24.3279064864899	0.3	77.6624065603553	75.1647985629637	80.1600145577469	0.380097661728549	29.807833239306	28.9971305493229	30.6185359292891	0.25	0.16	0.38	46.3916944923035	47.6887149493385	48.9857354063735	109.96856023125	113.043064704767	116.117569178284	110.003939794033	113.039834778764	116.177168184267	77.6624065603553	0.308247079569819	-0.742328096252843	-42.2459582518305	-0.381801999169656	-0.378690898049133	-0.384723189697569	0.474381021110133	0.481800936042594	0.467414039938885	0.468188404721424	0.477306800519745	0.421535924859233	0.000330009657961899	0.000813060247431991	0.00162840600170378
226	24.3279064864899	0.3	77.6973172238833	75.1935683313939	80.2010661163726	0.378674936160931	29.6586137467379	28.8495287049466	30.4676987885291	0.25	0.16	0.38	46.5362537517796	47.8413630031869	49.1464722545943	111.229853439059	114.349294714463	117.468735989868	111.086868466872	114.230002238079	117.302334381455	77.6973172238833	0.303319582035618	0.246188305196941	-41.7424080802135	-0.381801999169656	-0.378690898049133	-0.384723189697569	0.474381021110133	0.481800936042594	0.467414039938885	0.468188404721424	0.477306800519745	0.421535924859233	0.000330009657961899	0.000813060247431991	0.00162840600170378
226	24.3279064864899	0.3	77.7370289292564	75.2206322798863	80.2534255786265	0.370617888421101	29.2991914226092	28.4860486393267	30.1123342058917	0.25	0.16	0.38	45.7873809403903	47.0943954318872	48.4014099233841	109.047972206004	112.160779206849	115.273586207694	108.92822865508	112.036647642377	115.174217771681	77.7370289292564	0.307050629022895	0.229506869160314	-41.441128485402	-0.381801999169656	-0.378690898049133	-0.384723189697569	0.474381021110133	0.481800936042594	0.467414039938885	0.468188404721424	0.477306800519745	0.421535924859233	0.000330009657961899	0.000813060247431991	0.00162840600170378
226	24.3279064864899	0.3	77.7451541687494	75.2254846905633	80.2648236469354	0.373964378952497	29.3314776613443	28.5232466416582	30.1397086810303	0.25	0.16	0.39	45.9301988753558	47.2316710372659	48.5331431991759	109.588454131627	112.693738363165	115.799022594704	109.405070789496	112.576723340099	115.562739594549	77.7451541687494	0.306886350230037	0.00274457701821307	-41.6557733680535	-0.381801999169656	-0.378690898049133	-0.384723189697569	0.474381021110133	0.481800936042594	0.467414039938885	0.468188404721424	0.477306800519745	0.421535924859233	0.000330009657961899	0.000813060247431991	0.00162840600170378
226	24.3279064864899	0.3	77.7604945742518	75.2301518642205	80.2908372842831	0.375220485538389	29.448263099073	28.6389865187372	30.2575396794088	0.25	0.16	0.38	46.0315765595411	47.3323305803301	48.6330846011191	109.62562881916	112.723414907012	115.821200994864	109.753889069102	112.80894846691	115.936504546193	77.7604945742518	0.30693967710455	-0.0355215213200523	-41.6653892055902	-0.381801999169656	-0.378690898049133	-0.384723189697569	0.474381021110133	0.481800936042594	0.467414039938885	0.468188404721424	0.477306800519745	0.421535924859233	0.000330009657961899	0.000813060247431991	0.00162840600170378
226	24.3279064864899	0.3	77.7698479909853	75.2673760650867	80.2723199168839	0.388824616511744	29.9664923133874	29.1663649394649	30.7666196873098	0.25	0.16	0.38	46.7950652934571	48.0788047235676	49.3625441536781	111.241985161126	114.293711272406	117.345437383686	111.233916545472	114.222393835684	117.334398844549	77.7698479909853	0.308759898346771	-0.00618987700317927	-41.5636003348489	-0.381801999169656	-0.378690898049133	-0.384723189697569	0.474381021110133	0.481800936042594	0.467414039938885	0.468188404721424	0.477306800519745	0.421535924859233	0.000330009657961899	0.000813060247431991	0.00162840600170378
226	24.3279064864899	0.3	77.7739379438482	75.2639637495802	80.2839121381162	0.383395084260241	29.8440994212498	29.0380607707705	30.650138071729	0.25	0.16	0.39	46.5289822837842	47.8205340297584	49.1120857757326	110.465415512869	113.531715123835	116.598014734802	110.383120453922	113.429330840599	116.492363050529	77.7739379438482	0.310398209976563	-0.0272979669871389	-41.4592446009887	-0.381801999169656	-0.378690898049133	-0.384723189697569	0.474381021110133	0.481800936042594	0.467414039938885	0.468188404721424	0.477306800519745	0.421535924859233	0.000330009657961899	0.000813060247431991	0.00162840600170378
226	24.3279064864899	0.3	77.7887735061265	75.2694750490639	80.3080719631891	0.379867995693291	29.9088524992417	29.095005739237	30.7226992592463	0.25	0.16	0.39	46.8891942268683	48.2007807975251	49.5123673681819	111.969253232911	115.101262031275	118.233270829639	111.815813794664	114.982768191896	118.05480469177	77.7887735061265	0.307085865210588	0.213242790768269	-41.5127078279265	-0.381801999169656	-0.378690898049133	-0.384723189697569	0.474381021110133	0.481800936042594	0.467414039938885	0.468188404721424	0.477306800519745	0.421535924859233	0.000330009657961899	0.000813060247431991	0.00162840600170378
226	24.3279064864899	0.3	77.9366370666364	75.4227564863065	80.4505176469662	0.382731258588043	30.0453307385653	29.2327166780653	30.8579447990654	0.25	0.16	0.39	47.1845420822142	48.4961828290023	49.8078235757904	112.852634245163	115.989723362197	119.126812479231	112.58816649093	115.609946665168	118.829693301532	77.9366370666364	0.308977705665774	0.0302794552780052	-41.5373991702381	-0.381801999169656	-0.378690898049133	-0.384723189697569	0.474381021110133	0.481800936042594	0.467414039938885	0.468188404721424	0.477306800519745	0.421535924859233	0.000330009657961899	0.000813060247431991	0.00162840600170378
226	24.3279064864899	0.3	77.9533509985583	75.4427108700951	80.4639911270216	0.378671862281823	29.5559755786918	28.7496852324219	30.3622659249617	0.25	0.16	0.39	46.1275901296822	47.4212470973179	48.7149040649536	109.657777323845	112.73315037697	115.808523430096	109.65550908353	112.696358822096	115.817669613757	77.9533509985583	0.307285820594377	-0.244603167008047	-41.7325601038089	-0.381801999169656	-0.378690898049133	-0.384723189697569	0.474381021110133	0.481800936042594	0.467414039938885	0.468188404721424	0.477306800519745	0.421535924859233	0.000330009657961899	0.000813060247431991	0.00162840600170378
226	24.3279064864899	0.3	78.0470076228838	75.5141899561784	80.5798252895892	0.377851633943048	29.5585814767572	28.7508126548496	30.3663502986649	0.25	0.16	0.38	46.5154017895835	47.82227585103	49.1291499124765	111.517180685998	114.650313051563	117.783445417127	111.481734909792	114.563029708718	117.746988332052	78.0470076228838	0.303819691425326	-0.110457277729912	-41.9795846186394	-0.381801999169656	-0.378690898049133	-0.384723189697569	0.474381021110133	0.481800936042594	0.467414039938885	0.468188404721424	0.477306800519745	0.421535924859233	0.000330009657961899	0.000813060247431991	0.00162840600170378
226	24.3279064864899	0.3	78.069982391915	75.5579372912391	80.5820274925909	0.377489705165125	29.5561128658656	28.7477893805081	30.364436351223	0.25	0.16	0.39	46.0419300274726	47.3365260348311	48.6311220421896	109.256713837099	112.32876805868	115.400822280261	109.331319335259	112.407724283074	115.466266518783	78.069982391915	0.308568512090369	-0.556139689571634	-41.9263753925613	-0.381801999169656	-0.378690898049133	-0.384723189697569	0.474381021110133	0.481800936042594	0.467414039938885	0.468188404721424	0.477306800519745	0.421535924859233	0.000330009657961899	0.000813060247431991	0.00162840600170378
226	24.3279064864899	0.3	78.1970529597887	75.6767526522241	80.7173532673532	0.3815569310375	29.8874382099992	29.0770818425966	30.6977945774018	0.25	0.16	0.39	46.7167432211016	48.0187036632968	49.320664105492	111.211727045561	114.31111410335	117.410501161139	111.066410901344	114.161919135458	117.240811378746	78.1970529597887	0.307207715402165	0.0161501169615026	-41.621909974589	-0.381801999169656	-0.378690898049133	-0.384723189697569	0.474381021110133	0.481800936042594	0.467414039938885	0.468188404721424	0.477306800519745	0.421535924859233	0.000330009657961899	0.000813060247431991	0.00162840600170378
226	24.3279064864899	0.3	78.2610211479417	75.7144044465094	80.8076378493739	0.379727882711383	29.7884630798474	28.9776511125345	30.5992750471602	0.25	0.16	0.38	47.0309425830343	48.3468964169816	49.662850250929	113.117566335826	116.282663332204	119.447760328583	112.93075500672	116.130304163798	119.281187344818	78.2610211479417	0.302917854380202	0.615456695683911	-41.4875102814475	-0.381801999169656	-0.378690898049133	-0.384723189697569	0.474381021110133	0.481800936042594	0.467414039938885	0.468188404721424	0.477306800519745	0.421535924859233	0.000330009657961899	0.000813060247431991	0.00162840600170378
226	24.3279064864899	0.3	78.2696726110836	75.7139934293094	80.8253517928578	0.387300267539201	29.9128800692001	29.1116165973946	30.7141435410057	0.25	0.16	0.39	46.6370446410706	47.9206751869332	49.2043057327958	110.698560147079	113.745409583646	116.792259020213	110.44993199502	113.468452649166	116.509890880478	78.2696726110836	0.307276007554863	-0.247586673848248	-41.8831326602596	-0.381801999169656	-0.378690898049133	-0.384723189697569	0.474381021110133	0.481800936042594	0.467414039938885	0.468188404721424	0.477306800519745	0.421535924859233	0.000330009657961899	0.000813060247431991	0.00162840600170378
226	24.3279064864899	0.3	78.3112924037763	75.7906299898514	80.8319548177013	0.388035468678966	30.0682127457618	29.264034730862	30.8723907606616	0.25	0.16	0.38	47.3978494929737	48.7003461878529	50.0028428827321	113.760212606647	116.886352347456	120.012492088266	113.591469349909	116.713943459621	119.916451790978	78.3112924037763	0.305923760661517	0.0103189400149802	-41.8112671367349	-0.381801999169656	-0.378690898049133	-0.384723189697569	0.474381021110133	0.481800936042594	0.467414039938885	0.468188404721424	0.477306800519745	0.421535924859233	0.000330009657961899	0.000813060247431991	0.00162840600170378
226	24.3279064864899	0.3	78.4137690614448	75.8925188134642	80.9350193094254	0.381887700150394	30.3666659930782	29.5438927914518	31.1894391947046	0.25	0.16	0.39	47.5884965890778	48.913797218063	50.2390978470482	113.580835234468	116.743968410889	119.90710158731	113.459010876306	116.617689104362	119.785359638696	78.4137690614448	0.306992330855269	0.401805050191793	-41.1604679872652	-0.381801999169656	-0.378690898049133	-0.384723189697569	0.474381021110133	0.481800936042594	0.467414039938885	0.468188404721424	0.477306800519745	0.421535924859233	0.000330009657961899	0.000813060247431991	0.00162840600170378
226	24.3279064864899	0.3	78.4215951746418	75.8945995028596	80.948590846424	0.379272626607549	29.5541943227382	28.7489809264604	30.3594077190159	0.25	0.16	0.38	46.1720371462387	47.465242736332	48.7584483264253	109.872836578955	112.95020061237	116.027564645784	109.825680004493	112.891763037881	115.997932991601	78.4215951746418	0.304833925344196	-0.32143624823918	-42.1713552780557	-0.381801999169656	-0.378690898049133	-0.384723189697569	0.474381021110133	0.481800936042594	0.467414039938885	0.468188404721424	0.477306800519745	0.421535924859233	0.000330009657961899	0.000813060247431991	0.00162840600170378
226	24.3279064864899	0.3	78.4683897260291	75.9307625273972	81.0060169246609	0.374441098692922	29.4862018664368	28.6745340033793	30.2978697294944	0.25	0.16	0.39	46.1013919239632	47.4063483798377	48.7113048357121	109.822414996043	112.93107318331	116.039731370576	109.625185338804	112.785476156944	115.801376184353	78.4683897260291	0.308419562149941	-0.295185156694998	-41.7992822886383	-0.381801999169656	-0.378690898049133	-0.384723189697569	0.474381021110133	0.481800936042594	0.467414039938885	0.468188404721424	0.477306800519745	0.421535924859233	0.000330009657961899	0.000813060247431991	0.00162840600170378
226	24.3279064864899	0.3	78.4865288932195	75.9519062995316	81.0211514869073	0.380626706115152	29.8503506893356	29.0394023010555	30.6612990776158	0.24	0.16	0.38	47.3534497938091	48.6758325133872	49.9982152329654	114.443766119784	117.639699242697	120.835632365611	114.215382402743	117.312165057443	120.58958863568	78.4865288932195	0.303463230671131	0.265783823522833	-41.8308023336361	-0.381801999169656	-0.378690898049133	-0.384723189697569	0.474381021110133	0.481800936042594	0.467414039938885	0.468188404721424	0.477306800519745	0.421535924859233	0.000330009657961899	0.000813060247431991	0.00162840600170378
226	24.3279064864899	0.3	78.4882899311877	75.950160614892	81.0264192474834	0.379170941645992	29.7331730274106	28.9229083241606	30.5434377306606	0.25	0.16	0.39	46.5177290818298	47.8209062564042	49.1240834309786	110.855192341059	113.960760028763	117.066327716468	110.812215031137	113.838875305461	116.969559618442	78.4882899311877	0.307787256688071	-0.135253755297539	-41.6676715960293	-0.381801999169656	-0.378690898049133	-0.384723189697569	0.474381021110133	0.481800936042594	0.467414039938885	0.468188404721424	0.477306800519745	0.421535924859233	0.000330009657961899	0.000813060247431991	0.00162840600170378
226	24.3279064864899	0.3	78.492988556799	75.9565090800618	81.0294680335361	0.373669824084848	29.5063514109635	28.6927900155941	30.3199128063328	0.25	0.16	0.38	46.511460412749	47.8302561315863	49.1490518504235	111.727924776533	114.895881825448	118.063838874362	111.762413398012	115.011753465608	118.190347263652	78.492988556799	0.30229792835775	0.297834329919276	-41.7076326336238	-0.381801999169656	-0.378690898049133	-0.384723189697569	0.474381021110133	0.481800936042594	0.467414039938885	0.468188404721424	0.477306800519745	0.421535924859233	0.000330009657961899	0.000813060247431991	0.00162840600170378
226	24.3279064864899	0.3	78.5975826327144	76.0497439019362	81.1454213634926	0.379737777335849	29.5864143562472	28.7811188667307	30.3917098457638	0.25	0.16	0.39	46.2286940747293	47.5221725873959	48.8156511000626	110.019771251815	113.098123624319	116.176475996824	109.963858159028	113.012116993542	116.169600901097	78.5975826327144	0.305521408403967	-0.421355310768131	-42.1241884816365	-0.381801999169656	-0.378690898049133	-0.384723189697569	0.474381021110133	0.481800936042594	0.467414039938885	0.468188404721424	0.477306800519745	0.421535924859233	0.000330009657961899	0.000813060247431991	0.00162840600170378
226	24.3279064864899	0.3	78.5980646765459	76.0611967106442	81.1349326424476	0.372372648183246	29.5586077181519	28.7413421806217	30.3758732556822	0.24	0.16	0.38	46.7936861395259	48.1242735148652	49.4548608902045	112.908273818837	116.118842083682	119.329410348528	112.777904067989	116.008482995678	32.6315551757815	78.5980646765459	0.304447782039789	-0.0703206443941155	-42.0578317209108	-0.381801999169656	-0.378690898049133	-0.384723189697569	0.474381021110133	0.481800936042594	0.467414039938885	0.468188404721424	0.477306800519745	0.421535924859233	0.000330009657961899	0.000813060247431991	0.00162840600170378
226	24.3279064864899	0.3	78.6018591425328	76.0446897421402	81.1590285429254	0.379880932660787	29.7242907634083	28.915488303241	30.5330932235757	0.25	0.16	0.39	46.935044466583	48.2478765043661	49.5607085421492	112.899188407207	116.057120252488	119.215052097769	112.608177839302	115.816051466256	32.6315551757816	78.6018591425328	0.303741895366245	0.153919604828869	-41.8434592749904	-0.381801999169656	-0.378690898049133	-0.384723189697569	0.474381021110133	0.481800936042594	0.467414039938885	0.468188404721424	0.477306800519745	0.421535924859233	0.000330009657961899	0.000813060247431991	0.00162840600170378
226	24.3279064864899	0.3	78.845929621981	76.3067609532648	81.3850982906972	0.379814268856381	29.8089251000172	28.9977049482812	30.6201452517531	0.25	0.16	0.38	46.8072950955739	48.1167442777594	49.4261934599448	111.955426397136	115.087415571849	118.219404746563	111.865992196465	115.125541743715	118.110638778675	78.845929621981	0.304651977669032	0.0863664379180679	-41.6463246499967	-0.381801999169656	-0.378690898049133	-0.384723189697569	0.474381021110133	0.481800936042594	0.467414039938885	0.468188404721424	0.477306800519745	0.421535924859233	0.000330009657961899	0.000813060247431991	0.00162840600170378
226	24.3279064864899	0.3	78.9330838084673	76.339938854075	81.5262287628596	0.374755967038543	29.734638928613	28.9166821862875	30.5525956709385	0.25	0.16	0.38	46.3887294581773	47.7009122938077	49.0130951294382	110.26228441591	113.381237634028	116.500190852145	110.38172689391	113.527694012358	116.562363100295	78.9330838084673	0.305459263134197	-0.0897769552068963	-41.6894479343756	-0.381801999169656	-0.378690898049133	-0.384723189697569	0.474381021110133	0.481800936042594	0.467414039938885	0.468188404721424	0.477306800519745	0.421535924859233	0.000330009657961899	0.000813060247431991	0.00162840600170378
226	24.3279064864899	0.3	78.9970708992894	76.4528698054175	81.5412719931614	0.384212762032615	29.9616644950439	29.1538483043592	30.7694806857286	0.25	0.16	0.38	46.8924617690722	48.191792459232	49.4911231493919	111.756168591221	114.852790397523	117.949412203824	111.510329374323	114.61886085102	117.802606975482	78.9970708992894	0.305194222928439	0.0468380141746346	-41.8302328856981	-0.381801999169656	-0.378690898049133	-0.384723189697569	0.474381021110133	0.481800936042594	0.467414039938885	0.468188404721424	0.477306800519745	0.421535924859233	0.000330009657961899	0.000813060247431991	0.00162840600170378
226	24.3279064864899	0.3	79.0004279608304	76.4548576712423	81.5459982504185	0.376085452831244	29.3953138547897	28.5889806252174	30.2016470843621	0.25	0.16	0.39	46.0844616150219	47.3842432775541	48.6840249400863	110.073666015072	113.178220730482	116.282775445893	109.991181199723	113.041802744387	116.127795529601	79.0004279608304	0.305347792216462	-0.144151907804271	-41.8875991116167	-0.381801999169656	-0.378690898049133	-0.384723189697569	0.474381021110133	0.481800936042594	0.467414039938885	0.468188404721424	0.477306800519745	0.421535924859233	0.000330009657961899	0.000813060247431991	0.00162840600170378
226	24.3279064864899	0.3	79.0394381682167	76.4967020783431	81.5821742580903	0.382893449816507	29.9645031818696	29.1543533263132	30.7746530374259	0.25	0.16	0.38	47.1488992036838	48.4590868608057	49.7692745179275	112.988662289108	116.128424897062	119.268187505015	112.997037448928	116.106850190977	119.244997817049	79.0394381682167	0.304418863638433	-0.135379196429391	-42.0117280134381	-0.381801999169656	-0.378690898049133	-0.384723189697569	0.474381021110133	0.481800936042594	0.467414039938885	0.468188404721424	0.477306800519745	0.421535924859233	0.000330009657961899	0.000813060247431991	0.00162840600170378
226	24.3279064864899	0.3	79.1146907451156	76.5684066358549	81.6609748543763	0.373653488381089	29.2431835830184	28.4368502202632	30.0495169457735	0.25	0.16	0.38	46.1418859473607	47.4502496294005	48.7586133114404	110.951386558802	114.097438387093	117.243490215384	110.693939497225	113.818970634524	116.975438509732	79.1146907451156	0.303943815572865	-0.231394223089368	-42.2791769061124	-0.381801999169656	-0.378690898049133	-0.384723189697569	0.474381021110133	0.481800936042594	0.467414039938885	0.468188404721424	0.477306800519745	0.421535924859233	0.000330009657961899	0.000813060247431991	0.00162840600170378
226	24.3279064864899	0.3	79.2178581849407	76.6541798958248	81.7815364740566	0.380294606328129	29.8534797524785	29.0418748098613	30.6650846950957	0.25	0.16	0.38	46.8168618312165	48.1252069951843	49.4335521591521	111.828709581692	114.953877430435	118.079045279178	111.793978747954	114.904818567975	118.020649090426	79.2178581849407	0.305051739166642	0.354658512790104	-41.4250453530563	-0.381801999169656	-0.378690898049133	-0.384723189697569	0.474381021110133	0.481800936042594	0.467414039938885	0.468188404721424	0.477306800519745	0.421535924859233	0.000330009657961899	0.000813060247431991	0.00162840600170378
226	24.3279064864899	0.3	79.5628434294745	76.9761900314177	82.1494968275314	0.372442884879932	29.6116013175041	28.7929935723332	30.4302090626749	0.25	0.16	0.38	46.3501314925607	47.6679026556799	48.9856738187992	110.555555955595	113.698738485385	116.841921015175	110.606808483552	113.786653027536	116.974538523735	79.5628434294745	0.303736984668128	-0.0667024531768444	-41.8778080045661	-0.381801999169656	-0.378690898049133	-0.384723189697569	0.474381021110133	0.481800936042594	0.467414039938885	0.468188404721424	0.477306800519745	0.421535924859233	0.000330009657961899	0.000813060247431991	0.00162840600170378
226	24.3279064864899	0.3	79.6970662786356	77.1168296288852	82.2773029283861	0.363013391723793	28.9928571411391	28.1749349124736	29.8107793698046	0.25	0.16	0.38	45.6241495988205	46.9486249254455	48.2731002520704	109.479342211893	112.657542546799	115.835742881705	109.459977404375	112.591653908985	115.774177648669	79.6970662786356	0.301966234954759	0.285474999209702	-41.6814828623039	-0.381801999169656	-0.378690898049133	-0.384723189697569	0.474381021110133	0.481800936042594	0.467414039938885	0.468188404721424	0.477306800519745	0.421535924859233	0.000330009657961899	0.000813060247431991	0.00162840600170378
226	24.3279064864899	0.31	72.5357774339315	70.2071722780019	74.8643825898611	0.397971434816322	30.024120526895	29.2376724380626	30.8105686157274	0.25	0.16	0.39	47.2097841318445	48.4796541799247	49.749524228005	112.95490160788	115.99321345305	119.03152529822	112.66630653866	115.717896185005	118.599671902437	72.5357774339315	0.308495627898442	0.265405516873961	-41.5251112578258	-0.381801999169656	-0.378690898049133	-0.384723189697569	0.474381021110133	0.481800936042594	0.467414039938885	0.468188404721424	0.477306800519745	0.421535924859233	0.000330009657961899	0.000813060247431991	0.00162840600170378
226	24.3279064864899	0.31	72.6618513674766	70.3319480559426	74.9917546790106	0.401433010647776	30.2243322182956	29.4383300901963	31.010334346395	0.25	0.16	0.39	47.4306841739981	48.6970813705696	49.9634785671412	113.233743327106	116.257079330034	119.280415332962	113.219938844168	116.213697277249	119.264411972147	72.6618513674766	0.311030749986016	-0.0118555651019314	-41.5937238563768	-0.381801999169656	-0.378690898049133	-0.384723189697569	0.474381021110133	0.481800936042594	0.467414039938885	0.468188404721424	0.477306800519745	0.421535924859233	0.000330009657961899	0.000813060247431991	0.00162840600170378
226	24.3279064864899	0.31	73.0466193048156	70.7189352551804	75.3743033544507	0.390326230633626	29.556544146569	28.7698503824105	30.3432379107274	0.25	0.16	0.39	46.1729358762616	47.4355062492015	48.6980766221413	109.796724601845	112.799048125297	115.801371648749	109.759160154551	112.785511891072	115.822368145648	73.0466193048156	0.310569036771527	-0.119032873158057	-41.5815294816482	-0.381801999169656	-0.378690898049133	-0.384723189697569	0.474381021110133	0.481800936042594	0.467414039938885	0.468188404721424	0.477306800519745	0.421535924859233	0.000330009657961899	0.000813060247431991	0.00162840600170378
226	24.3279064864899	0.31	73.1332218173242	70.8072041884629	75.4592394461855	0.392246215282879	29.5915190609339	28.8070625302219	30.375975591646	0.25	0.16	0.38	46.5891176069611	47.8578043232325	49.1264910395039	111.651732251295	114.692164799318	117.732597347342	111.67624965779	114.729750355439	117.750161057212	73.1332218173242	0.308742076450222	0.0162220557557223	-41.6573281504259	-0.381801999169656	-0.378690898049133	-0.384723189697569	0.474381021110133	0.481800936042594	0.467414039938885	0.468188404721424	0.477306800519745	0.421535924859233	0.000330009657961899	0.000813060247431991	0.00162840600170378
226	24.3279064864899	0.31	73.1465415870938	70.8106878929224	75.4823952812652	0.38391864349222	29.1914960825804	28.4039554803718	29.979036684789	0.25	0.16	0.39	45.6046561967692	46.8691110164346	48.1335658361001	108.490852225167	111.498917462932	114.506982700697	108.227260632949	111.218199480519	114.244099200206	73.1465415870938	0.312996611847071	-0.415178183941357	-41.754774295184	-0.381801999169656	-0.378690898049133	-0.384723189697569	0.474381021110133	0.481800936042594	0.467414039938885	0.468188404721424	0.477306800519745	0.421535924859233	0.000330009657961899	0.000813060247431991	0.00162840600170378
226	24.3279064864899	0.31	73.4098567906697	71.0527510634062	75.7669625179331	0.389245338142551	29.570258269183	28.7814091027742	30.3591074355919	0.25	0.16	0.39	46.0062690867287	47.2672221863165	48.5281752859043	108.95909740339	111.945479788367	114.931862173343	108.882238969874	111.862549868371	114.840710120238	73.4098567906697	0.312411323885319	0.280774438006469	-41.085309712338	-0.381801999169656	-0.378690898049133	-0.384723189697569	0.474381021110133	0.481800936042594	0.467414039938885	0.468188404721424	0.477306800519745	0.421535924859233	0.000330009657961899	0.000813060247431991	0.00162840600170378
226	24.3279064864899	0.31	73.5080518034167	71.1631086934453	75.8529949133881	0.397972109189559	29.8573550850551	29.0752763301774	30.6394338399328	0.25	0.16	0.39	46.7389832113923	47.9961876272374	49.2533920430825	111.325153157609	114.319622966919	117.31409277623	110.998395044886	113.984891442986	116.938452756729	73.5080518034167	0.312045770860256	0.271019847784579	-41.2805524810928	-0.381801999169656	-0.378690898049133	-0.384723189697569	0.474381021110133	0.481800936042594	0.467414039938885	0.468188404721424	0.477306800519745	0.421535924859233	0.000330009657961899	0.000813060247431991	0.00162840600170378
226	24.3279064864899	0.31	73.5884876388037	71.2631543271825	75.9138209504248	0.399694370802049	29.8249030368667	29.0464751242856	30.6033309494478	0.25	0.16	0.4	46.687929484765	47.9391376721974	49.1903458596299	111.192108998832	114.171990066434	117.151871134037	110.643283165559	113.634896354138	116.575996536582	73.5884876388037	0.315954924500372	0.136558351214864	-41.1624149459815	-0.381801999169656	-0.378690898049133	-0.384723189697569	0.474381021110133	0.481800936042594	0.467414039938885	0.468188404721424	0.477306800519745	0.421535924859233	0.000330009657961899	0.000813060247431991	0.00162840600170378
226	24.3279064864899	0.31	73.762631464127	71.4339360552476	76.0913268730065	0.392602287837983	29.7607236396517	28.9723704706956	30.5490768086079	0.25	0.16	0.39	46.3823681222968	47.6444563221522	48.9065445220075	110.018654674476	113.012319108825	116.005983543175	109.909656327284	112.888549421708	115.887138673734	73.762631464127	0.313862721505547	0.00160220095645617	-41.2958895732714	-0.381801999169656	-0.378690898049133	-0.384723189697569	0.474381021110133	0.481800936042594	0.467414039938885	0.468188404721424	0.477306800519745	0.421535924859233	0.000330009657961899	0.000813060247431991	0.00162840600170378
226	24.3279064864899	0.31	73.7687228769159	71.4180307029479	76.1194150508839	0.395098203263636	29.9174198851705	29.1290478432253	30.7057919271157	0.25	0.16	0.39	46.7077326213538	47.971868364462	49.2360041075701	110.968633469075	113.97197805592	116.975322642764	110.75404093915	113.734443641586	116.755909432883	73.7687228769159	0.313477345216072	-0.15454904457969	-41.5056706736718	-0.381801999169656	-0.378690898049133	-0.384723189697569	0.474381021110133	0.481800936042594	0.467414039938885	0.468188404721424	0.477306800519745	0.421535924859233	0.000330009657961899	0.000813060247431991	0.00162840600170378
226	24.3279064864899	0.31	73.8406231022519	71.5012716642163	76.1799745402874	0.392873919575824	29.6442990269393	28.8594769736357	30.4291210802429	0.25	0.16	0.38	46.5687507795035	47.8351695243734	49.1015882692433	111.347438059914	114.375487565042	117.40353707017	111.317718002462	114.315062810259	117.279172995794	73.8406231022519	0.307087355176621	-0.274026876625193	-42.1204639295856	-0.381801999169656	-0.378690898049133	-0.384723189697569	0.474381021110133	0.481800936042594	0.467414039938885	0.468188404721424	0.477306800519745	0.421535924859233	0.000330009657961899	0.000813060247431991	0.00162840600170378
226	24.3279064864899	0.31	74.0672980455886	71.7159043858517	76.4186917053254	0.393668939238851	29.9697765936877	29.1776583666831	30.7618948206923	0.25	0.16	0.39	46.9387836352547	48.2130828131958	49.4873819911368	111.88590626438	114.923396956167	117.960887647954	111.3994073315	114.491836915189	117.498436280552	74.0672980455886	0.311558359006859	0.104697864489448	-41.3142498416777	-0.381801999169656	-0.378690898049133	-0.384723189697569	0.474381021110133	0.481800936042594	0.467414039938885	0.468188404721424	0.477306800519745	0.421535924859233	0.000330009657961899	0.000813060247431991	0.00162840600170378
226	24.3279064864899	0.31	74.0760029424401	71.7110139724623	76.4409919124179	0.389745269511063	29.5704298371291	28.7824049084854	30.3584547657729	0.25	0.16	0.39	46.3236258377166	47.5919066523793	48.8601874670421	110.469504576735	113.494016383103	116.518528189472	110.287307862627	113.293237315254	116.379431041431	74.0760029424401	0.310651543268412	0.168666537115832	-41.4334431956593	-0.381801999169656	-0.378690898049133	-0.384723189697569	0.474381021110133	0.481800936042594	0.467414039938885	0.468188404721424	0.477306800519745	0.421535924859233	0.000330009657961899	0.000813060247431991	0.00162840600170378
226	24.3279064864899	0.31	74.1739416409153	71.836913457283	76.5109698245476	0.39757167869981	29.885476861098	29.102006938823	30.668946783373	0.25	0.16	0.39	47.1809105488561	48.451091825298	49.7212731017399	113.351014118606	116.402594389616	119.454174660625	113.09442458932	116.12736404659	119.211735330574	74.1739416409153	0.308013693578587	-0.144064230495595	-41.9583105541413	-0.381801999169656	-0.378690898049133	-0.384723189697569	0.474381021110133	0.481800936042594	0.467414039938885	0.468188404721424	0.477306800519745	0.421535924859233	0.000330009657961899	0.000813060247431991	0.00162840600170378
226	24.3279064864899	0.31	74.1766492897041	71.8008293481465	76.5524692312617	0.391449254517714	29.5708239390858	28.7856041111242	30.3560437670473	0.25	0.16	0.38	46.1424790666618	47.401163419249	48.6598477718363	109.5908954312	112.580339172746	115.569782914293	109.459809096357	112.513731159735	115.497339912364	74.1766492897041	0.309227825077596	0.0700271718270289	-41.593574378396	-0.381801999169656	-0.378690898049133	-0.384723189697569	0.474381021110133	0.481800936042594	0.467414039938885	0.468188404721424	0.477306800519745	0.421535924859233	0.000330009657961899	0.000813060247431991	0.00162840600170378
226	24.3279064864899	0.31	74.205614976879	71.8601189576684	76.5511109960897	0.391264504412929	29.719788958229	28.9303074229661	30.5092704934918	0.25	0.16	0.39	46.4362733046599	47.7034765806039	48.9706798565479	110.436882638378	113.450603798692	116.464324959007	110.163051565232	113.224253335923	116.236572860179	74.205614976879	0.313192390309198	-0.194940776732303	-41.5495394083052	-0.381801999169656	-0.378690898049133	-0.384723189697569	0.474381021110133	0.481800936042594	0.467414039938885	0.468188404721424	0.477306800519745	0.421535924859233	0.000330009657961899	0.000813060247431991	0.00162840600170378
226	24.3279064864899	0.31	74.2994461697504	71.9182972787371	76.6805950607638	0.395286210573903	30.1525128938464	29.358258211958	30.9467675757348	0.25	0.16	0.38	47.3464515238768	48.6273565599367	49.9082615959965	113.141116803441	116.202022565848	119.262928328256	112.960931434017	116.084493789598	119.104022677579	74.2994461697504	0.308639378235877	0.196001285721664	-41.5346921697595	-0.381801999169656	-0.378690898049133	-0.384723189697569	0.474381021110133	0.481800936042594	0.467414039938885	0.468188404721424	0.477306800519745	0.421535924859233	0.000330009657961899	0.000813060247431991	0.00162840600170378
226	24.3279064864899	0.31	74.3360154667319	71.9499977387233	76.7220331947406	0.387193900057645	29.1597068522498	28.378443220791	29.9409704837087	0.25	0.16	0.39	45.3412431666888	46.5894957228867	47.8377482790845	107.334448865817	110.289385493211	113.244322120605	106.970207733592	109.946264871875	112.908558398704	74.3360154667319	0.313354156868017	0.152354468230877	-41.0925571555277	-0.381801999169656	-0.378690898049133	-0.384723189697569	0.474381021110133	0.481800936042594	0.467414039938885	0.468188404721424	0.477306800519745	0.421535924859233	0.000330009657961899	0.000813060247431991	0.00162840600170378
226	24.3279064864899	0.31	74.3735051669511	71.9944889849478	76.7525213489545	0.376545363289977	29.0334115426416	28.2377854533898	29.8290376318934	0.25	0.16	0.39	45.1296811015893	46.4012521935684	47.6728232855475	106.86491797199	109.875937264017	112.886956556043	106.706628770768	109.669033684058	112.698403754279	74.3735051669511	0.314105717435042	0.128556323320989	-41.0509531764804	-0.381801999169656	-0.378690898049133	-0.384723189697569	0.474381021110133	0.481800936042594	0.467414039938885	0.468188404721424	0.477306800519745	0.421535924859233	0.000330009657961899	0.000813060247431991	0.00162840600170378
226	24.3279064864899	0.31	74.4032257372847	72.020686862719	76.7857646118503	0.384015742673937	29.4034042212498	28.6103094721822	30.1964989703174	0.25	0.16	0.39	45.9571492515661	47.2311086887742	48.5050681259824	109.3802768295	112.412362983248	115.444449136995	109.281443759584	112.350341063828	115.335049948019	74.4032257372847	0.311124878398639	0.260859118113414	-41.1125236464382	-0.381801999169656	-0.378690898049133	-0.384723189697569	0.474381021110133	0.481800936042594	0.467414039938885	0.468188404721424	0.477306800519745	0.421535924859233	0.000330009657961899	0.000813060247431991	0.00162840600170378
226	24.3279064864899	0.31	74.4114787081302	72.0629525273262	76.7600048889342	0.390050321270877	29.7951411729316	29.0016368467914	30.5886454990718	0.25	0.16	0.39	46.4408668734039	47.7115202840518	48.9821736946997	110.185198140837	113.199939407451	116.214680674065	109.959334191022	113.039608870472	115.997490001895	74.4114787081302	0.313896611319857	0.153974591474758	-41.108410050997	-0.381801999169656	-0.378690898049133	-0.384723189697569	0.474381021110133	0.481800936042594	0.467414039938885	0.468188404721424	0.477306800519745	0.421535924859233	0.000330009657961899	0.000813060247431991	0.00162840600170378
226	24.3279064864899	0.31	74.4392169249109	72.0767071864422	76.8017266633796	0.397709046325155	30.2051897908575	29.4135653904842	30.9968141912308	0.25	0.16	0.39	47.7491256269347	49.0342256289562	50.3193256309777	114.871208332486	117.962804003026	121.054399673566	114.542914692842	117.632002633192	120.74340507537	74.4392169249109	0.309177791284183	0.357597759879183	-41.4337286960531	-0.381801999169656	-0.378690898049133	-0.384723189697569	0.474381021110133	0.481800936042594	0.467414039938885	0.468188404721424	0.477306800519745	0.421535924859233	0.000330009657961899	0.000813060247431991	0.00162840600170378
226	24.3279064864899	0.31	74.542918871581	72.1609684270459	76.9248693161161	0.399814754095453	29.778777872066	29.0017487652281	30.555806978904	0.25	0.16	0.39	46.6745914396659	47.9251200333717	49.1756486270776	111.301504165067	114.28354876766	117.265593370253	110.837259275379	113.826687294276	116.799411828812	74.542918871581	0.311378635514409	0.288586978332368	-41.2930517690505	-0.381801999169656	-0.378690898049133	-0.384723189697569	0.474381021110133	0.481800936042594	0.467414039938885	0.468188404721424	0.477306800519745	0.421535924859233	0.000330009657961899	0.000813060247431991	0.00162840600170378
226	24.3279064864899	0.31	74.5555562904114	72.1722852485075	76.9388273323154	0.383813199941878	29.2736636529911	28.4837302323662	30.063597073616	0.25	0.16	0.39	45.7622029759391	47.0313167204246	48.3004304649102	108.936434017675	111.957545692734	114.978657367794	108.660019894313	111.596481826017	114.6509326682	74.5555562904114	0.312677911905106	-0.12261880100422	-41.563629438592	-0.381801999169656	-0.378690898049133	-0.384723189697569	0.474381021110133	0.481800936042594	0.467414039938885	0.468188404721424	0.477306800519745	0.421535924859233	0.000330009657961899	0.000813060247431991	0.00162840600170378
226	24.3279064864899	0.31	74.5910347069571	72.1970922851487	76.9849771287656	0.384303569486071	29.6916781568977	28.8912948523238	30.4920614614717	0.25	0.16	0.39	46.1583514037666	47.4370886157563	48.715825827746	109.263311141547	112.290262009868	115.317212878189	109.031243014615	112.090831825053	115.104187519236	74.5910347069571	0.312879513043078	0.0414130572681538	-41.2080957302462	-0.381801999169656	-0.378690898049133	-0.384723189697569	0.474381021110133	0.481800936042594	0.467414039938885	0.468188404721424	0.477306800519745	0.421535924859233	0.000330009657961899	0.000813060247431991	0.00162840600170378
226	24.3279064864899	0.31	74.6590055844909	72.262199437142	77.0558117318398	0.39016020994174	30.1349717134136	29.3326023339417	30.9373410928855	0.25	0.16	0.39	47.2358780366149	48.5279769004512	49.8200757642875	112.709564381073	115.792642459295	118.875720537517	112.727453448921	115.802412365518	118.8441006419	74.6590055844909	0.31297906863708	0.0804609977127645	-41.2178920009955	-0.381801999169656	-0.378690898049133	-0.384723189697569	0.474381021110133	0.481800936042594	0.467414039938885	0.468188404721424	0.477306800519745	0.421535924859233	0.000330009657961899	0.000813060247431991	0.00162840600170378
226	24.3279064864899	0.31	74.803286415541	72.4406355481161	77.1659372829659	0.383403244837748	29.5397776168111	28.7419719536556	30.3375832799666	0.25	0.16	0.39	46.2380935522554	47.5215480399637	48.8050025276719	110.216205739933	113.275533515098	116.334861290263	110.000725882982	113.001367131315	116.165767019747	74.803286415541	0.311133436942848	0.0901130423539924	-41.3938368767387	-0.381801999169656	-0.378690898049133	-0.384723189697569	0.474381021110133	0.481800936042594	0.467414039938885	0.468188404721424	0.477306800519745	0.421535924859233	0.000330009657961899	0.000813060247431991	0.00162840600170378
226	24.3279064864899	0.31	74.8069507940362	72.4130544983579	77.2008470897145	0.379973424393781	29.1544185321632	28.3612780940245	29.9475589703019	0.25	0.16	0.39	45.3551394418168	46.623523576321	47.8919077108253	107.465606383939	110.470947604797	113.476288825656	107.371594249492	110.334598825476	113.346372584184	74.8069507940362	0.311950635331999	-0.00582663304819952	-41.3066486628615	-0.381801999169656	-0.378690898049133	-0.384723189697569	0.474381021110133	0.481800936042594	0.467414039938885	0.468188404721424	0.477306800519745	0.421535924859233	0.000330009657961899	0.000813060247431991	0.00162840600170378
226	24.3279064864899	0.31	74.8111757589024	72.4104947652972	77.2118567525075	0.384445571755762	29.7817195731966	28.9791499158653	30.584289230528	0.25	0.16	0.39	46.2820201579179	47.5637880899167	48.8455560219156	109.516440870835	112.549468847054	115.582496823272	109.410218209657	112.477838708566	115.414602315745	74.8111757589024	0.313642701385802	0.536340482554672	-40.551305659755	-0.381801999169656	-0.378690898049133	-0.384723189697569	0.474381021110133	0.481800936042594	0.467414039938885	0.468188404721424	0.477306800519745	0.421535924859233	0.000330009657961899	0.000813060247431991	0.00162840600170378
226	24.3279064864899	0.31	74.855616953082	72.4525799260243	77.2586539801398	0.387102915227344	29.5005447614333	28.7099976420486	30.2910918808181	0.25	0.16	0.39	45.9811642556546	47.2472833756028	48.513402495551	109.111946671468	112.116410001874	115.120873332281	108.671512976039	111.737921663192	114.676547641485	74.855616953082	0.311083058504871	0.221000271900185	-41.2456959173177	-0.381801999169656	-0.378690898049133	-0.384723189697569	0.474381021110133	0.481800936042594	0.467414039938885	0.468188404721424	0.477306800519745	0.421535924859233	0.000330009657961899	0.000813060247431991	0.00162840600170378
226	24.3279064864899	0.31	74.8599453696686	72.4689822499858	77.2509084893514	0.390450685498596	29.4546092061552	28.6708335655285	30.2383848467819	0.25	0.16	0.39	46.3145936041644	47.5806973674018	48.8468011306392	110.861883903815	113.892519336133	116.923154768452	110.602385034295	113.598960857053	116.582350283084	74.8599453696686	0.309343897511907	-0.282592311768891	-41.9556457437269	-0.381801999169656	-0.378690898049133	-0.384723189697569	0.474381021110133	0.481800936042594	0.467414039938885	0.468188404721424	0.477306800519745	0.421535924859233	0.000330009657961899	0.000813060247431991	0.00162840600170378
226	24.3279064864899	0.31	74.8616976899231	72.4595875812259	77.2638077986203	0.388855212562715	30.0327802691222	29.2309345776162	30.8346259606282	0.25	0.16	0.39	47.2309115876154	48.5265219917874	49.8221323959594	113.083320620334	116.185355321956	119.287390023578	112.952247674705	116.051881938525	119.198808837001	74.8616976899231	0.309612797702297	-0.00827437895698204	-41.6320403643519	-0.381801999169656	-0.378690898049133	-0.384723189697569	0.474381021110133	0.481800936042594	0.467414039938885	0.468188404721424	0.477306800519745	0.421535924859233	0.000330009657961899	0.000813060247431991	0.00162840600170378
226	24.3279064864899	0.31	74.8739927851794	72.4757242919961	77.2722612783626	0.386275487549921	29.4037423996869	28.6144136210736	30.1930711783002	0.25	0.16	0.39	45.9997228402324	47.2686254823361	48.5375281244399	109.568159449469	112.590597812821	115.613036176173	109.267090621473	112.246855237802	115.289520637625	74.8739927851794	0.310012357553816	-0.322990893855666	-42.0173431952847	-0.381801999169656	-0.378690898049133	-0.384723189697569	0.474381021110133	0.481800936042594	0.467414039938885	0.468188404721424	0.477306800519745	0.421535924859233	0.000330009657961899	0.000813060247431991	0.00162840600170378
226	24.3279064864899	0.31	74.8788954280976	72.5002311917335	77.2575596644618	0.397702257309993	30.3060044028621	29.511726574707	31.1002822310173	0.25	0.16	0.38	47.4713863675764	48.7490300041865	50.0266736407966	113.143829614301	116.188979650769	119.234129687237	113.188764579755	116.272016351524	119.288538875537	74.8788954280976	0.309492945018424	0.147322458801812	-41.4067907474876	-0.381801999169656	-0.378690898049133	-0.384723189697569	0.474381021110133	0.481800936042594	0.467414039938885	0.468188404721424	0.477306800519745	0.421535924859233	0.000330009657961899	0.000813060247431991	0.00162840600170378
226	24.3279064864899	0.31	74.9066250958804	72.5459702016246	77.2672799901363	0.399271379218835	30.2717170413426	29.4809304532048	31.0625036294805	0.25	0.16	0.39	47.4939662516963	48.767928469033	50.0418906863697	113.371870176622	116.412919187951	119.45396819928	113.237148943863	116.307919799285	119.347500723657	74.9066250958804	0.311190793456942	-0.243992528822067	-41.7263493820213	-0.381801999169656	-0.378690898049133	-0.384723189697569	0.474381021110133	0.481800936042594	0.467414039938885	0.468188404721424	0.477306800519745	0.421535924859233	0.000330009657961899	0.000813060247431991	0.00162840600170378
226	24.3279064864899	0.31	74.9184984701824	72.5367854833133	77.3002114570515	0.392524882269484	30.180465711417	29.380863924776	30.9800674980579	0.25	0.16	0.39	47.2410406195315	48.526708072295	49.8123755250584	112.547026593712	115.609999955417	118.672973317121	112.349188959809	115.445671662343	118.508001529342	74.9184984701824	0.312659564849802	-0.289254450644918	-41.6230729349606	-0.381801999169656	-0.378690898049133	-0.384723189697569	0.474381021110133	0.481800936042594	0.467414039938885	0.468188404721424	0.477306800519745	0.421535924859233	0.000330009657961899	0.000813060247431991	0.00162840600170378
226	24.3279064864899	0.31	74.9186098858291	72.5463934947471	77.2908262769111	0.396555355646972	29.8423523244959	29.0583505780541	30.6263540709377	0.25	0.16	0.39	47.0822146520084	48.3525048708002	49.622795089592	113.045507133623	116.095503890393	119.145500647164	112.783822723446	115.727410960358	118.833261287059	74.9186098858291	0.309370935310663	0.0602945718308409	-41.6517744823764	-0.381801999169656	-0.378690898049133	-0.384723189697569	0.474381021110133	0.481800936042594	0.467414039938885	0.468188404721424	0.477306800519745	0.421535924859233	0.000330009657961899	0.000813060247431991	0.00162840600170378
226	24.3279064864899	0.31	74.9295635408439	72.540735826813	77.3183912548749	0.390751012360361	30.2585643531018	29.4539035641782	31.0632251420253	0.25	0.16	0.39	47.2447850077833	48.5354806839626	49.8261763601419	112.283249013935	115.35075168086	118.418254347784	112.179338768323	115.282463828362	32.5889587402336	74.9295635408439	0.312730590038496	0.144093008323566	-41.192482358828	-0.381801999169656	-0.378690898049133	-0.384723189697569	0.474381021110133	0.481800936042594	0.467414039938885	0.468188404721424	0.477306800519745	0.421535924859233	0.000330009657961899	0.000813060247431991	0.00162840600170378
226	24.3279064864899	0.31	74.9353390603583	72.5263654412298	77.3443126794868	0.390969019628107	30.007192987101	29.209582126035	30.804803848167	0.25	0.16	0.38	47.0158660884556	48.2997038808884	49.5835416733213	112.131711160831	115.193633454203	118.255555747575	112.045546607632	115.100531118624	118.148981741298	74.9353390603583	0.309800189866955	-0.236583318991462	-41.8224559361815	-0.381801999169656	-0.378690898049133	-0.384723189697569	0.474381021110133	0.481800936042594	0.467414039938885	0.468188404721424	0.477306800519745	0.421535924859233	0.000330009657961899	0.000813060247431991	0.00162840600170378
226	24.3279064864899	0.31	74.9965836410564	72.6048600569663	77.3883072251465	0.387736301053099	29.8689794812454	29.0696265416173	30.6683324208735	0.25	0.16	0.38	47.0568262919286	48.3507889911799	49.6447516904313	112.877797863631	115.981697372345	119.085596881059	112.815545534316	115.907992117921	118.961691777756	74.9965836410564	0.310643790098503	0.0272690776708418	-41.4870487099145	-0.381801999169656	-0.378690898049133	-0.384723189697569	0.474381021110133	0.481800936042594	0.467414039938885	0.468188404721424	0.477306800519745	0.421535924859233	0.000330009657961899	0.000813060247431991	0.00162840600170378
226	24.3279064864899	0.31	75.0007523657229	72.6047660619047	77.396738669541	0.387433348090322	29.6361595521749	28.842531030282	30.4297880740679	0.25	0.16	0.39	46.4003562309431	47.6771043114845	48.953852392026	110.604167555829	113.647542005886	116.690916455943	110.487336949622	113.501514033899	116.510781915508	75.0007523657229	0.309486524350568	-0.292407338037255	-41.8734811324542	-0.381801999169656	-0.378690898049133	-0.384723189697569	0.474381021110133	0.481800936042594	0.467414039938885	0.468188404721424	0.477306800519745	0.421535924859233	0.000330009657961899	0.000813060247431991	0.00162840600170378
226	24.3279064864899	0.31	75.0215842279194	72.6350883875175	77.4080800683213	0.388539061536069	29.7855322145035	28.9897585759118	30.5813058530951	0.25	0.16	0.39	46.8677608825653	48.1542886234742	49.440816364383	112.278490078128	115.360553088453	118.442616098777	111.96637475002	115.041434432326	118.065341636212	75.0215842279194	0.310649720543022	-0.190009877238337	-41.7338307654154	-0.381801999169656	-0.378690898049133	-0.384723189697569	0.474381021110133	0.481800936042594	0.467414039938885	0.468188404721424	0.477306800519745	0.421535924859233	0.000330009657961899	0.000813060247431991	0.00162840600170378
226	24.3279064864899	0.31	75.0304702790618	72.6636636014704	77.3972769566531	0.396493949736119	29.9592283202141	29.1720550789843	30.7464015614439	0.25	0.16	0.4	46.5256368402943	47.7810758641373	49.0365148879804	109.940301436246	112.906909828731	115.873518221216	109.725654846776	112.711576144926	115.648863915881	75.0304702790618	0.31470589207277	-0.128894967565675	-41.2110310181378	-0.381801999169656	-0.378690898049133	-0.384723189697569	0.474381021110133	0.481800936042594	0.467414039938885	0.468188404721424	0.477306800519745	0.421535924859233	0.000330009657961899	0.000813060247431991	0.00162840600170378
226	24.3279064864899	0.31	75.0339087799831	72.6450625783962	77.42275498157	0.393089599384081	30.0009276033603	29.2070229193448	30.7948322873759	0.25	0.16	0.39	46.8104821546714	48.0828836981716	49.3552852416718	111.159461436954	114.18099558479	117.202529732627	110.870173799375	113.916431233292	116.882064772143	75.0339087799831	0.311731881511739	0.161263777001238	-41.1942878303181	-0.381801999169656	-0.378690898049133	-0.384723189697569	0.474381021110133	0.481800936042594	0.467414039938885	0.468188404721424	0.477306800519745	0.421535924859233	0.000330009657961899	0.000813060247431991	0.00162840600170378
226	24.3279064864899	0.31	75.0517442071832	72.6873993272964	77.4160890870701	0.394194282598623	29.8326676265824	29.045040290348	30.6202949628168	0.25	0.16	0.39	46.9592338850893	48.232648413931	49.5060629427727	112.502742362162	115.553529498278	118.604316634395	112.232116260743	115.237304711457	118.352192368877	75.0517442071832	0.309352487387633	0.185452614141641	-41.5648133464983	-0.381801999169656	-0.378690898049133	-0.384723189697569	0.474381021110133	0.481800936042594	0.467414039938885	0.468188404721424	0.477306800519745	0.421535924859233	0.000330009657961899	0.000813060247431991	0.00162840600170378
226	24.3279064864899	0.31	75.0829731211972	72.7119735946595	77.4539726477348	0.388694698451092	29.3725673782524	28.588083813976	30.1570509425288	0.25	0.16	0.39	46.203582474367	47.4714516781122	48.7393208818575	110.651329938164	113.687705172918	116.724080407671	110.44730135169	113.43354301259	116.532632780751	75.0829731211972	0.309896205394873	-0.00555307298126853	-41.6806208312965	-0.381801999169656	-0.378690898049133	-0.384723189697569	0.474381021110133	0.481800936042594	0.467414039938885	0.468188404721424	0.477306800519745	0.421535924859233	0.000330009657961899	0.000813060247431991	0.00162840600170378
226	24.3279064864899	0.31	75.1171002257346	72.7306951040899	77.5035053473794	0.394141843955705	29.9279199337422	29.1376910337278	30.7181488337566	0.25	0.16	0.39	46.8946989947752	48.1665069208134	49.4383148468515	111.82957777509	114.862452416117	117.895327057144	111.488103365022	114.542298434649	117.523616107452	75.1171002257346	0.308887192130738	0.176609727309844	-41.505191817415	-0.381801999169656	-0.378690898049133	-0.384723189697569	0.474381021110133	0.481800936042594	0.467414039938885	0.468188404721424	0.477306800519745	0.421535924859233	0.000330009657961899	0.000813060247431991	0.00162840600170378
226	24.3279064864899	0.31	75.1209531942681	72.7419517768739	77.4999546116622	0.389334036093261	29.5988487501775	28.8093841538708	30.3883133464842	0.26	0.16	0.39	45.8946803531783	47.1523339393893	48.4099875256004	108.325298898873	111.293740983863	114.262183068853	108.140692125412	111.111135802683	114.113124020056	75.1209531942681	0.313591029066669	0.130699584011046	-40.9930406192849	-0.381801999169656	-0.378690898049133	-0.384723189697569	0.474381021110133	0.481800936042594	0.467414039938885	0.468188404721424	0.477306800519745	0.421535924859233	0.000330009657961899	0.000813060247431991	0.00162840600170378
226	24.3279064864899	0.31	75.1447932866118	72.763354203833	77.5262323693907	0.391457942811566	29.4486525924121	28.6666911465724	30.2306140382518	0.25	0.16	0.39	46.1429770815599	47.4016514395302	48.6603257975006	110.052186096571	113.054156785057	116.056127473543	109.850106463773	112.771638017157	115.826052272075	75.1447932866118	0.310255576064998	-0.0269137093413626	-41.6429478793538	-0.381801999169656	-0.378690898049133	-0.384723189697569	0.474381021110133	0.481800936042594	0.467414039938885	0.468188404721424	0.477306800519745	0.421535924859233	0.000330009657961899	0.000813060247431991	0.00162840600170378
226	24.3279064864899	0.31	75.1522985891886	72.7565798153671	77.5480173630102	0.38811980416421	29.4322916534461	28.6452611897346	30.2193221171575	0.25	0.16	0.39	45.8797311799934	47.1402798573602	48.4008285347271	108.876613283158	111.868005502346	114.859397721534	108.755496115425	111.640520309914	114.687973245976	75.1522985891886	0.30948297577617	-0.278241755415381	-41.8557667132208	-0.381801999169656	-0.378690898049133	-0.384723189697569	0.474381021110133	0.481800936042594	0.467414039938885	0.468188404721424	0.477306800519745	0.421535924859233	0.000330009657961899	0.000813060247431991	0.00162840600170378
226	24.3279064864899	0.31	75.1678881664569	72.7638587716128	77.571917561301	0.387099788225958	30.2219315522274	29.4120475798567	31.0318155245981	0.25	0.17	0.39	46.8795252270209	48.1703899997175	49.461254772414	110.7083287065	113.75677002239	116.805211338279	110.667407114423	113.621019272693	116.796841547203	75.1678881664569	0.314313458034243	-0.214770626779191	-41.212373393204	-0.381801999169656	-0.378690898049133	-0.384723189697569	0.474381021110133	0.481800936042594	0.467414039938885	0.468188404721424	0.477306800519745	0.421535924859233	0.000330009657961899	0.000813060247431991	0.00162840600170378
226	24.3279064864899	0.31	75.1739816905315	72.7743023637738	77.5736610172891	0.39146878960243	29.7980150920613	29.00679490224	30.5892352818826	0.25	0.16	0.39	46.7402759461497	48.0152134265246	49.2901509068994	111.597291260763	114.641337673766	117.685384086769	111.232259003915	114.241219096443	117.323848512475	75.1739816905315	0.310913680759869	-0.156675486035373	-41.7407814021539	-0.381801999169656	-0.378690898049133	-0.384723189697569	0.474381021110133	0.481800936042594	0.467414039938885	0.468188404721424	0.477306800519745	0.421535924859233	0.000330009657961899	0.000813060247431991	0.00162840600170378
226	24.3279064864899	0.31	75.2059843931	72.8358541718835	77.5761146143165	0.410025560224766	30.6728682008399	29.8892893795362	31.4564470221437	0.25	0.16	0.39	47.9726366643079	49.230289250655	50.4879418370021	114.083761971249	117.074586497058	120.065411022867	113.965645665164	116.961543620248	119.997037912261	75.2059843931	0.311163441724529	0.130235125978178	-41.3666221503327	-0.381801999169656	-0.378690898049133	-0.384723189697569	0.474381021110133	0.481800936042594	0.467414039938885	0.468188404721424	0.477306800519745	0.421535924859233	0.000330009657961899	0.000813060247431991	0.00162840600170378
226	24.3279064864899	0.31	75.2476697400792	72.8291190365838	77.6662204435745	0.386651056728456	29.236639230192	28.4524175822324	30.0208608781516	0.25	0.16	0.39	46.0877708724795	47.3580681159366	48.6283653593937	110.626806732947	113.675965435679	116.72512413841	110.407802439554	113.429753875931	116.447982980624	75.2476697400792	0.308641773391621	0.0419756262538569	-41.6495356726876	-0.381801999169656	-0.378690898049133	-0.384723189697569	0.474381021110133	0.481800936042594	0.467414039938885	0.468188404721424	0.477306800519745	0.421535924859233	0.000330009657961899	0.000813060247431991	0.00162840600170378
226	24.3279064864899	0.31	75.2482431198101	72.8390536370136	77.6574326026067	0.397980853264072	30.0821966215266	29.294242782258	30.8701504607951	0.25	0.16	0.39	47.2562162314209	48.5273095751069	49.798402918793	112.957016291708	115.995323692959	119.033631094209	112.664223637412	115.76234563808	118.832652637409	75.2482431198101	0.310628196888963	0.0847612887277531	-41.5256204805947	-0.381801999169656	-0.378690898049133	-0.384723189697569	0.474381021110133	0.481800936042594	0.467414039938885	0.468188404721424	0.477306800519745	0.421535924859233	0.000330009657961899	0.000813060247431991	0.00162840600170378
226	24.3279064864899	0.31	75.2643459306894	72.8945448445702	77.6341470168086	0.39855215482056	29.8935583705567	29.1114783560222	30.6756383850911	0.25	0.16	0.39	46.7992433372219	48.0565052482029	49.3137671591839	111.473652911142	114.468393165235	117.463133419329	111.25351456499	114.212597656731	117.164870313289	75.2643459306894	0.310909910447695	-0.029463351770354	-41.525839844898	-0.381801999169656	-0.378690898049133	-0.384723189697569	0.474381021110133	0.481800936042594	0.467414039938885	0.468188404721424	0.477306800519745	0.421535924859233	0.000330009657961899	0.000813060247431991	0.00162840600170378
226	24.3279064864899	0.31	75.3106110131144	72.9038716762243	77.7173503500045	0.389963274559264	29.6392067081438	28.8497108066657	30.4287026096219	0.25	0.16	0.39	46.5981176281174	47.8733131796614	49.1485087312055	111.527334432676	114.579371038084	117.631407643492	111.313514540658	114.366584555108	117.455662805478	75.3106110131144	0.30852754780288	0.847813903079352	-40.9376787228694	-0.381801999169656	-0.378690898049133	-0.384723189697569	0.474381021110133	0.481800936042594	0.467414039938885	0.468188404721424	0.477306800519745	0.421535924859233	0.000330009657961899	0.000813060247431991	0.00162840600170378
226	24.3279064864899	0.31	75.3199185317302	72.9407420351575	77.6990950283029	0.39698598958958	29.8225784588679	29.0398007152611	30.6053562024747	0.25	0.16	0.38	46.9582046857327	48.2239791264095	49.4897535670862	112.51841856559	115.551390956227	118.584363346864	112.401788162265	115.46155879915	32.6315551757815	75.3199185317302	0.307890407172819	0.747411156930534	-41.0421970016494	-0.381801999169656	-0.378690898049133	-0.384723189697569	0.474381021110133	0.481800936042594	0.467414039938885	0.468188404721424	0.477306800519745	0.421535924859233	0.000330009657961899	0.000813060247431991	0.00162840600170378
226	24.3279064864899	0.31	75.32643928136	72.9118677706233	77.7410107920967	0.396078688861893	30.341324403997	29.5434194866899	31.139229321304	0.25	0.17	0.39	47.1316056128949	48.4045300249132	49.6774544369316	111.404604993481	114.413406401017	117.422207808552	111.397253773741	114.298441236964	117.430542645039	75.32643928136	0.312780184387497	-0.256316843887973	-41.4139404977374	-0.381801999169656	-0.378690898049133	-0.384723189697569	0.474381021110133	0.481800936042594	0.467414039938885	0.468188404721424	0.477306800519745	0.421535924859233	0.000330009657961899	0.000813060247431991	0.00162840600170378
226	24.3279064864899	0.31	75.3273343215007	72.9577632821064	77.6969053608951	0.387752748919457	29.5672497024041	28.7759990590247	30.3585003457834	0.25	0.16	0.39	46.1933795149157	47.4635540512045	48.7337285874934	109.870707500311	112.891810879549	115.912914258787	109.685279301047	112.73790657893	115.761765754421	75.3273343215007	0.311144338898826	-0.389006862729359	-41.8739256958421	-0.381801999169656	-0.378690898049133	-0.384723189697569	0.474381021110133	0.481800936042594	0.467414039938885	0.468188404721424	0.477306800519745	0.421535924859233	0.000330009657961899	0.000813060247431991	0.00162840600170378
226	24.3279064864899	0.31	75.3395636853007	72.9439133495421	77.7352140210593	0.401995628028068	30.7372551377448	29.9388491882586	31.5356610872311	0.25	0.16	0.39	47.8066909303061	49.0815945254308	50.3564981205554	113.105163769711	116.121439883182	119.137715996652	112.936513844387	115.924724160587	118.943618132008	75.3395636853007	0.312705893037406	-0.501020392158527	-41.752369043789	-0.381801999169656	-0.378690898049133	-0.384723189697569	0.474381021110133	0.481800936042594	0.467414039938885	0.468188404721424	0.477306800519745	0.421535924859233	0.000330009657961899	0.000813060247431991	0.00162840600170378
226	24.3279064864899	0.31	75.3451733823057	72.9423493198515	77.74799744476	0.391773849083362	29.7462267998608	28.9568872285726	30.535566371149	0.25	0.16	0.39	46.696653670301	47.9695638521778	49.2424740340547	111.582269444192	114.623905101755	117.665540759317	111.349707323206	114.424108132167	117.401173296531	75.3451733823057	0.309062902831199	0.475789968757022	-41.1988102045	-0.381801999169656	-0.378690898049133	-0.384723189697569	0.474381021110133	0.481800936042594	0.467414039938885	0.468188404721424	0.477306800519745	0.421535924859233	0.000330009657961899	0.000813060247431991	0.00162840600170378
226	24.3279064864899	0.31	75.3586337072318	72.9478252588036	77.76944215566	0.388191063095633	29.5125363142138	28.7234784653076	30.30159416312	0.25	0.16	0.39	46.3958265542298	47.6703585070127	48.9448904597956	111.047064131676	114.097619364982	117.148174598287	110.749381458971	113.826611542158	116.851941703983	75.3586337072318	0.309032828195997	-0.266426989476704	-41.9026012330555	-0.381801999169656	-0.378690898049133	-0.384723189697569	0.474381021110133	0.481800936042594	0.467414039938885	0.468188404721424	0.477306800519745	0.421535924859233	0.000330009657961899	0.000813060247431991	0.00162840600170378
226	24.3279064864899	0.31	75.3645475105322	72.9727555935335	77.7563394275309	0.39420906198337	29.8076300397452	29.0206880851933	30.594571994297	0.25	0.16	0.39	46.5683075138528	47.8310809817851	49.0938544497175	110.71963685604	113.721975297464	116.724313738888	110.471469559999	113.374734953124	116.414110639213	75.3645475105322	0.312660165312281	-0.460322404919145	-41.7936395675498	-0.381801999169656	-0.378690898049133	-0.384723189697569	0.474381021110133	0.481800936042594	0.467414039938885	0.468188404721424	0.477306800519745	0.421535924859233	0.000330009657961899	0.000813060247431991	0.00162840600170378
226	24.3279064864899	0.31	75.3675726147384	72.946045607676	77.7890996218009	0.392915342838167	30.0328073220912	29.2377686896262	30.8278459545562	0.25	0.16	0.39	47.3107314895265	48.5972133569919	49.8836952244573	113.442216881044	116.526957920291	119.611698959539	113.120518418039	116.212348313779	119.28748764217	75.3675726147384	0.307799413530994	-0.402484085191108	-42.1916062268485	-0.381801999169656	-0.378690898049133	-0.384723189697569	0.474381021110133	0.481800936042594	0.467414039938885	0.468188404721424	0.477306800519745	0.421535924859233	0.000330009657961899	0.000813060247431991	0.00162840600170378
226	24.3279064864899	0.31	75.3773491787141	72.9862293006673	77.7684690567608	0.399642954540125	29.897183113925	29.1167850836088	30.6775811442413	0.25	0.16	0.39	46.9888830391647	48.2482951502624	49.5077072613601	112.363954428213	115.375571557732	118.387188687251	112.097179999381	115.175834314884	118.214747641085	75.3773491787141	0.308570273936071	0.11228635238911	-41.6562788878528	-0.381801999169656	-0.378690898049133	-0.384723189697569	0.474381021110133	0.481800936042594	0.467414039938885	0.468188404721424	0.477306800519745	0.421535924859233	0.000330009657961899	0.000813060247431991	0.00162840600170378
226	24.3279064864899	0.31	75.444750816841	73.053608606104	77.8358930275779	0.391056411467043	29.4790169415222	28.6955891200843	30.2624447629601	0.25	0.16	0.38	46.3939943123875	47.660612179679	48.9272300469705	111.14794289472	114.182429846527	117.216916798334	110.983565796176	114.007354577478	117.056488518984	75.444750816841	0.307434046251032	-0.215749196310868	-42.0678171562314	-0.381801999169656	-0.378690898049133	-0.384723189697569	0.474381021110133	0.481800936042594	0.467414039938885	0.468188404721424	0.477306800519745	0.421535924859233	0.000330009657961899	0.000813060247431991	0.00162840600170378
226	24.3279064864899	0.31	75.4483357830764	73.0366714671511	77.8600000990017	0.391977270553013	29.641540115566	28.8553141221771	30.4277661089549	0.25	0.16	0.39	46.3239340011546	47.586130658364	48.8483273155734	110.188985678128	113.191325017027	116.193664355926	110.04838145364	112.985489301893	115.981473624471	75.4483357830764	0.309996866973484	-0.0947594002340612	-41.6351956528346	-0.381801999169656	-0.378690898049133	-0.384723189697569	0.474381021110133	0.481800936042594	0.467414039938885	0.468188404721424	0.477306800519745	0.421535924859233	0.000330009657961899	0.000813060247431991	0.00162840600170378
226	24.3279064864899	0.31	75.4654569383658	73.0707887901681	77.8601250865634	0.386470842839786	29.8231067767638	29.022850134448	30.6233634190796	0.25	0.16	0.38	46.8067910070104	48.0974101307466	49.3880292544828	111.854566380494	114.938769320752	118.02297226101	111.81685413499	114.925047242405	117.934709327357	75.4654569383658	0.308115129763008	-0.0181800415194178	-41.6949070999177	-0.381801999169656	-0.378690898049133	-0.384723189697569	0.474381021110133	0.481800936042594	0.467414039938885	0.468188404721424	0.477306800519745	0.421535924859233	0.000330009657961899	0.000813060247431991	0.00162840600170378
226	24.3279064864899	0.31	75.4723166477053	73.0670703685848	77.8775629268259	0.386157531685116	29.7635663203845	28.9643794385195	30.5627532022494	0.25	0.16	0.39	46.5749216693469	47.8600196808902	49.1451176924335	110.968589818057	114.030441754843	117.092293691629	110.863699354988	113.894895003898	116.96273905036	75.4723166477053	0.30891517264352	-0.448471105268609	-41.935865383487	-0.381801999169656	-0.378690898049133	-0.384723189697569	0.474381021110133	0.481800936042594	0.467414039938885	0.468188404721424	0.477306800519745	0.421535924859233	0.000330009657961899	0.000813060247431991	0.00162840600170378
226	24.3279064864899	0.31	75.4728826585079	73.0554677695586	77.8902975474573	0.387922829139417	29.6320288123098	28.8393285959832	30.4247290286364	0.25	0.16	0.39	46.1908979475267	47.4605368946838	48.730175841841	109.615847040841	112.628833469179	115.641819897518	109.632390534566	112.634985169919	115.660014573629	75.4728826585079	0.311325232174624	0.509022108639865	-40.8479859453201	-0.381801999169656	-0.378690898049133	-0.384723189697569	0.474381021110133	0.481800936042594	0.467414039938885	0.468188404721424	0.477306800519745	0.421535924859233	0.000330009657961899	0.000813060247431991	0.00162840600170378
226	24.3279064864899	0.31	75.4733038439409	73.0916300583522	77.8549776295296	0.396183323836923	29.4399847940161	28.6659522779791	30.2140173100531	0.25	0.16	0.39	46.1189405118054	47.3642352508445	48.6095299898836	109.939759663502	112.908331855336	115.876904047169	109.666826779953	112.676143666677	115.547386197429	75.4733038439409	0.309187977692854	-0.557008897585477	-42.3019436928692	-0.381801999169656	-0.378690898049133	-0.384723189697569	0.474381021110133	0.481800936042594	0.467414039938885	0.468188404721424	0.477306800519745	0.421535924859233	0.000330009657961899	0.000813060247431991	0.00162840600170378
226	24.3279064864899	0.31	75.4766032465049	73.0656969686147	77.887509524395	0.37652355605743	29.1317051023678	28.3333483150455	29.93006188969	0.25	0.16	0.39	45.7661098464306	47.0556744972076	48.3452391479846	109.540935624529	112.627501619944	115.71406761536	109.268077613927	112.383774678327	115.44277591342	75.4766032465049	0.306858714859732	0.073851944217397	-41.6951033701467	-0.381801999169656	-0.378690898049133	-0.384723189697569	0.474381021110133	0.481800936042594	0.467414039938885	0.468188404721424	0.477306800519745	0.421535924859233	0.000330009657961899	0.000813060247431991	0.00162840600170378
226	24.3279064864899	0.31	75.4779260879516	73.0586526482763	77.8971995276269	0.389890802808335	29.807998250683	29.0138853149378	30.6021111864281	0.25	0.16	0.38	47.0833464959763	48.3720223870116	49.6606982780469	113.227868354259	116.326926407703	119.425984461147	113.144125591659	116.261820692891	119.368768258304	75.4779260879516	0.305920508976498	0.276835137090967	-41.6166736857668	-0.381801999169656	-0.378690898049133	-0.384723189697569	0.474381021110133	0.481800936042594	0.467414039938885	0.468188404721424	0.477306800519745	0.421535924859233	0.000330009657961899	0.000813060247431991	0.00162840600170378
226	24.3279064864899	0.31	75.4810218105133	73.0854994465717	77.876544174455	0.386353794071056	29.5441135912773	28.7511475880182	30.3370795945364	0.25	0.16	0.39	46.3986773526045	47.6783679675327	48.9580585824609	110.952269615974	114.012369304885	117.072468993795	110.816903355084	113.877277792882	116.946590005054	75.4810218105133	0.310614836361235	0.094702565299681	-41.4360566525958	-0.381801999169656	-0.378690898049133	-0.384723189697569	0.474381021110133	0.481800936042594	0.467414039938885	0.468188404721424	0.477306800519745	0.421535924859233	0.000330009657961899	0.000813060247431991	0.00162840600170378
226	24.3279064864899	0.31	75.4837039629014	73.0645183651056	77.9028895606972	0.385643701909833	29.545875887707	28.751673711256	30.3400780641579	0.25	0.16	0.38	46.6213960713327	47.9092102904589	49.1970245095852	112.027530647169	115.122046450177	118.216562253185	111.887674679837	114.959946531061	118.052397673209	75.4837039629014	0.307460901836977	-0.0437308940347581	-41.8638911082587	-0.381801999169656	-0.378690898049133	-0.384723189697569	0.474381021110133	0.481800936042594	0.467414039938885	0.468188404721424	0.477306800519745	0.421535924859233	0.000330009657961899	0.000813060247431991	0.00162840600170378
226	24.3279064864899	0.31	75.4876613581974	73.0776930890038	77.8976296273911	0.385148489043953	29.9934095162361	29.186334268355	30.8004847641172	0.25	0.16	0.39	47.186552010577	48.491378365625	49.796204720673	113.044605781807	116.170572283598	119.29653878539	112.943973985414	116.053654179437	119.169739408408	75.4876613581974	0.310282578213292	-0.155374214903706	-41.6403571077117	-0.381801999169656	-0.378690898049133	-0.384723189697569	0.474381021110133	0.481800936042594	0.467414039938885	0.468188404721424	0.477306800519745	0.421535924859233	0.000330009657961899	0.000813060247431991	0.00162840600170378
226	24.3279064864899	0.31	75.514641186641	73.1388973573599	77.890385015922	0.398060365695124	30.4017576580766	29.6055655621473	31.197949754006	0.25	0.16	0.39	47.4900181464807	48.7671826378801	50.0443471292795	112.870779973071	115.906250539823	118.941721106575	112.638978061292	115.636036591848	118.715190427311	75.514641186641	0.311265970305326	0.392568064829765	-41.0967011010386	-0.381801999169656	-0.378690898049133	-0.384723189697569	0.474381021110133	0.481800936042594	0.467414039938885	0.468188404721424	0.477306800519745	0.421535924859233	0.000330009657961899	0.000813060247431991	0.00162840600170378
226	24.3279064864899	0.31	75.5270308344244	73.1101716662637	77.9438900025851	0.38472600978644	29.6074696058959	28.8100682605605	30.4048709512312	0.25	0.16	0.39	46.1510521744399	47.4284150310533	48.7057778876668	109.538050606979	112.569830612824	115.60161061867	109.396495214315	112.362892404862	115.382601959569	75.5270308344244	0.312672042108734	-0.56588096104401	-41.8418751168847	-0.381801999169656	-0.378690898049133	-0.384723189697569	0.474381021110133	0.481800936042594	0.467414039938885	0.468188404721424	0.477306800519745	0.421535924859233	0.000330009657961899	0.000813060247431991	0.00162840600170378
226	24.3279064864899	0.31	75.5322017118034	73.1344193825448	77.929984041062	0.392698000919893	29.7616436065427	28.9734242609296	30.5498629521559	0.25	0.16	0.39	46.4306351089692	47.6937762721401	48.956917435311	110.244409859438	113.243598902968	116.242787946497	110.012194199991	113.017012813256	115.969866498345	75.5322017118034	0.311774936921115	-0.122419518078976	-41.5483568353692	-0.381801999169656	-0.378690898049133	-0.384723189697569	0.474381021110133	0.481800936042594	0.467414039938885	0.468188404721424	0.477306800519745	0.421535924859233	0.000330009657961899	0.000813060247431991	0.00162840600170378
226	24.3279064864899	0.31	75.5340033646525	73.1361218913775	77.9318848379275	0.382606784603764	29.3949646363242	28.5997310705384	30.19019820211	0.25	0.16	0.39	46.017642415246	47.2971919948093	48.5767415743726	109.710920509523	112.76150187014	115.812083230756	109.49871739536	112.543387225178	115.634451015867	75.5340033646525	0.310044536027975	-0.226438034598984	-41.8031315058178	-0.381801999169656	-0.378690898049133	-0.384723189697569	0.474381021110133	0.481800936042594	0.467414039938885	0.468188404721424	0.477306800519745	0.421535924859233	0.000330009657961899	0.000813060247431991	0.00162840600170378
226	24.3279064864899	0.31	75.5360347603297	73.1561933023021	77.9158762183572	0.396367129886185	30.1228401537559	29.3311582654239	30.914522042088	0.25	0.16	0.39	46.9734458010873	48.2413134364785	49.5091810718697	111.460508679081	114.46895673241	117.477404785739	111.239589057899	114.294251139895	117.246579724893	75.5360347603297	0.312860537510277	-0.614893804987381	-41.9998094619178	-0.381801999169656	-0.378690898049133	-0.384723189697569	0.474381021110133	0.481800936042594	0.467414039938885	0.468188404721424	0.477306800519745	0.421535924859233	0.000330009657961899	0.000813060247431991	0.00162840600170378
226	24.3279064864899	0.31	75.5473441520261	73.1307932072581	77.9638950967942	0.382350468973055	29.3147234794926	28.5212302706282	30.1082166883569	0.25	0.16	0.38	46.3554438929768	47.6451052986717	48.9347667043667	111.653683466145	114.760016493662	117.866349521179	111.422886594928	114.593346112448	117.654646585321	75.5473441520261	0.304520562942668	-0.185828476862275	-42.2217301266552	-0.381801999169656	-0.378690898049133	-0.384723189697569	0.474381021110133	0.481800936042594	0.467414039938885	0.468188404721424	0.477306800519745	0.421535924859233	0.000330009657961899	0.000813060247431991	0.00162840600170378
226	24.3279064864899	0.31	75.55619885251	73.1463189489172	77.9660787561028	0.391106191239086	30.0775704524133	29.2783191470776	30.8768217577491	0.25	0.16	0.39	46.9178859281029	48.1986692061065	49.4794524841101	111.398104500711	114.439094660933	117.480084821156	111.236509282413	114.272801880315	117.207492675767	75.55619885251	0.310557785345489	-0.268634931098481	-41.6572476121634	-0.381801999169656	-0.378690898049133	-0.384723189697569	0.474381021110133	0.481800936042594	0.467414039938885	0.468188404721424	0.477306800519745	0.421535924859233	0.000330009657961899	0.000813060247431991	0.00162840600170378
226	24.3279064864899	0.31	75.5642554003273	73.1589342292736	77.969576571381	0.39989307809325	30.1361126304181	29.3498877686045	30.9223374922316	0.25	0.16	0.39	47.0592249983034	48.3198476270182	49.5804702557331	111.797444285796	114.792274483366	117.787104680937	111.443149304312	114.502256894389	117.422167626886	75.5642554003273	0.309823552972267	0.164260625059185	-41.4021199939415	-0.381801999169656	-0.378690898049133	-0.384723189697569	0.474381021110133	0.481800936042594	0.467414039938885	0.468188404721424	0.477306800519745	0.421535924859233	0.000330009657961899	0.000813060247431991	0.00162840600170378
226	24.3279064864899	0.31	75.564840408389	73.1359892400519	77.993691576726	0.390259699623891	29.75931813725	28.9671164897203	30.5515197847797	0.25	0.16	0.38	46.4607287405273	47.7313510983563	49.0019734561853	110.412085479821	113.431669291532	116.451253103243	110.374873795479	113.455331286999	116.460015356231	75.564840408389	0.308498457287481	0.131584750213366	-41.5093103402822	-0.381801999169656	-0.378690898049133	-0.384723189697569	0.474381021110133	0.481800936042594	0.467414039938885	0.468188404721424	0.477306800519745	0.421535924859233	0.000330009657961899	0.000813060247431991	0.00162840600170378
226	24.3279064864899	0.31	75.5660845773765	73.184043442729	77.948125712024	0.391566898187006	30.0125295451109	29.2157774760212	30.8092816142006	0.25	0.16	0.39	46.725326777886	47.9995869210477	49.2738470642093	110.72091574408	113.740418435152	116.759921126224	110.583300649814	113.589126795851	116.585651279201	75.5660845773765	0.31230781947806	0.0377042647044093	-41.2700136283727	-0.381801999169656	-0.378690898049133	-0.384723189697569	0.474381021110133	0.481800936042594	0.467414039938885	0.468188404721424	0.477306800519745	0.421535924859233	0.000330009657961899	0.000813060247431991	0.00162840600170378
226	24.3279064864899	0.31	75.5834941932532	73.195589075201	77.9713993113054	0.398571371984357	30.3691122203513	29.5746225376647	31.1636019030379	0.25	0.16	0.39	47.5382315827123	48.8152938504566	50.0923561182008	113.220518450572	116.262063060747	119.303607670922	113.059213943222	116.125172925704	119.095173671829	75.5834941932532	0.311487597363723	-0.0394391598331333	-41.333492753566	-0.381801999169656	-0.378690898049133	-0.384723189697569	0.474381021110133	0.481800936042594	0.467414039938885	0.468188404721424	0.477306800519745	0.421535924859233	0.000330009657961899	0.000813060247431991	0.00162840600170378
226	24.3279064864899	0.31	75.5878923096883	73.1905088060718	77.9852758133048	0.384369599023022	29.494906150979	28.6999380541709	30.2898742477871	0.25	0.16	0.39	45.9622683541493	47.2353908580904	48.5085133620315	109.060460644165	112.081358691808	115.10225673945	108.883632250338	111.911253332861	114.916150468961	75.5878923096883	0.313718521185532	-0.0293939821375652	-41.1732874100794	-0.381801999169656	-0.378690898049133	-0.384723189697569	0.474381021110133	0.481800936042594	0.467414039938885	0.468188404721424	0.477306800519745	0.421535924859233	0.000330009657961899	0.000813060247431991	0.00162840600170378
226	24.3279064864899	0.31	75.5907918249399	73.1727934104397	78.0087902394401	0.38344419686829	29.5529305668342	28.7548387984458	30.3510223352226	0.25	0.16	0.39	46.3421026568483	47.6283296783066	48.914556699765	110.66552861919	113.737055051816	116.808581484442	110.719985326676	113.726469826909	116.851838981512	75.5907918249399	0.308357129576483	-0.119552333475118	-41.6910422905836	-0.381801999169656	-0.378690898049133	-0.384723189697569	0.474381021110133	0.481800936042594	0.467414039938885	0.468188404721424	0.477306800519745	0.421535924859233	0.000330009657961899	0.000813060247431991	0.00162840600170378
226	24.3279064864899	0.31	75.5992340147381	73.169028784206	78.0294392452703	0.391542396470632	30.1833930155804	29.382063774923	30.9847222562377	0.25	0.16	0.39	47.0838546826292	48.3679601766841	49.6520656707391	111.791498793454	114.840358721277	117.8892186491	111.525383106275	114.613897164013	117.64280015048	75.5992340147381	0.311550751989616	-0.299718180333364	-41.6333002981268	-0.381801999169656	-0.378690898049133	-0.384723189697569	0.474381021110133	0.481800936042594	0.467414039938885	0.468188404721424	0.477306800519745	0.421535924859233	0.000330009657961899	0.000813060247431991	0.00162840600170378
226	24.3279064864899	0.31	75.6154795846981	73.2301161261228	78.0008430432734	0.394615658782493	30.267429300856	29.4690281782308	31.0658304234813	0.25	0.16	0.39	47.1111309170672	48.3875075788574	49.6638842406475	111.589404241539	114.612683634421	117.635963027304	111.42283004251	114.461579197425	117.493239803595	75.6154795846981	0.314258054875598	-0.330768036942185	-41.3572995430596	-0.381801999169656	-0.378690898049133	-0.384723189697569	0.474381021110133	0.481800936042594	0.467414039938885	0.468188404721424	0.477306800519745	0.421535924859233	0.000330009657961899	0.000813060247431991	0.00162840600170378
226	24.3279064864899	0.31	75.6540488842811	73.2429121600862	78.065185608476	0.400303394121668	30.4174201628584	29.6245342462482	31.2103060794686	0.25	0.16	0.39	47.6233735061391	48.8979893985144	50.1726052908898	113.435124097101	116.471158743179	119.507193389256	113.308046096846	116.286801989955	119.317288871865	75.6540488842811	0.309120540937387	-0.333292076653626	-41.8445047058135	-0.381801999169656	-0.378690898049133	-0.384723189697569	0.474381021110133	0.481800936042594	0.467414039938885	0.468188404721424	0.477306800519745	0.421535924859233	0.000330009657961899	0.000813060247431991	0.00162840600170378
226	24.3279064864899	0.31	75.6821960461102	73.2905312186566	78.0738608735637	0.391448148506137	29.8330919961935	29.0409060972099	30.625277895177	0.25	0.16	0.39	46.5727056702437	47.8431288652357	49.1135520602276	110.662931005559	113.681625160257	116.700319314956	110.427512972526	113.432827601945	116.427552160013	75.6821960461102	0.312456586131747	0.16198000879403	-41.183413511891	-0.381801999169656	-0.378690898049133	-0.384723189697569	0.474381021110133	0.481800936042594	0.467414039938885	0.468188404721424	0.477306800519745	0.421535924859233	0.000330009657961899	0.000813060247431991	0.00162840600170378
226	24.3279064864899	0.31	75.688645849303	73.2765232039487	78.1007684946574	0.384670620110796	29.5074629404502	28.7126620312049	30.3022638496956	0.25	0.16	0.39	45.9754114909326	47.2480660019009	48.5207205128692	109.074385831257	112.093695602669	115.11300537408	108.851021198254	111.840327116907	114.890214421923	75.688645849303	0.310507033085234	-0.447402979559809	-41.8815752788124	-0.381801999169656	-0.378690898049133	-0.384723189697569	0.474381021110133	0.481800936042594	0.467414039938885	0.468188404721424	0.477306800519745	0.421535924859233	0.000330009657961899	0.000813060247431991	0.00162840600170378
226	24.3279064864899	0.31	75.6907282326588	73.2921205881372	78.0893358771804	0.384056435204808	29.483964074822	28.6887647931543	30.2791633564896	0.25	0.16	0.39	46.1505267889424	47.4297336845947	48.7089405802471	110.002725487939	113.051796750511	116.100868013083	109.813262110656	112.881780246259	115.896580135329	75.6907282326588	0.309585162358811	0.331164815833926	-41.185256129797	-0.381801999169656	-0.378690898049133	-0.384723189697569	0.474381021110133	0.481800936042594	0.467414039938885	0.468188404721424	0.477306800519745	0.421535924859233	0.000330009657961899	0.000813060247431991	0.00162840600170378
226	24.3279064864899	0.31	75.6964512307585	73.2667055194521	78.1261969420648	0.383248120478788	29.8779214692867	29.0707184581434	30.68512448043	0.25	0.16	0.39	46.9564140032491	48.2602468902996	49.5640797773501	112.388097167609	115.508763434629	118.629429701649	112.181302506691	115.340108132154	118.4138078713	75.6964512307585	0.310907814013639	-0.0460839760697628	-41.5539580584293	-0.381801999169656	-0.378690898049133	-0.384723189697569	0.474381021110133	0.481800936042594	0.467414039938885	0.468188404721424	0.477306800519745	0.421535924859233	0.000330009657961899	0.000813060247431991	0.00162840600170378
226	24.3279064864899	0.31	75.7092971277698	73.3257257286734	78.0928685268662	0.395436956510319	29.5080593499763	28.731025414005	30.2850932859475	0.25	0.16	0.39	46.4523226436123	47.7086311316894	48.9649396197665	111.29020786249	114.300064524561	117.309921186631	110.88171331026	113.906029806415	116.899195694702	75.7092971277698	0.310156526055924	-0.255569555224832	-41.9148278762543	-0.381801999169656	-0.378690898049133	-0.384723189697569	0.474381021110133	0.481800936042594	0.467414039938885	0.468188404721424	0.477306800519745	0.421535924859233	0.000330009657961899	0.000813060247431991	0.00162840600170378
226	24.3279064864899	0.31	75.7107046745327	73.329613108646	78.0917962404195	0.380029841885434	28.8969100809824	28.1108692308625	29.6829509311023	0.25	0.16	0.39	45.5337287565129	46.8069505330066	48.0801723095002	109.294964519013	112.351088686459	115.407212853905	109.124403166991	112.274343120371	115.234564351383	75.7107046745327	0.308024835706827	-0.0677452976022861	-41.77255214177	-0.381801999169656	-0.378690898049133	-0.384723189697569	0.474381021110133	0.481800936042594	0.467414039938885	0.468188404721424	0.477306800519745	0.421535924859233	0.000330009657961899	0.000813060247431991	0.00162840600170378
226	24.3279064864899	0.31	75.7482596252947	73.3144716238556	78.1820476267338	0.386980415438392	29.4571613276304	28.6675729582032	30.2467496970576	0.25	0.16	0.39	46.1908268674183	47.4630566345463	48.7352864016743	110.278550172673	113.315942307005	116.353334441337	110.037217832687	113.050705552824	116.072926148636	75.7482596252947	0.30930589946617	-0.451586915174241	-42.0653552562929	-0.381801999169656	-0.378690898049133	-0.384723189697569	0.474381021110133	0.481800936042594	0.467414039938885	0.468188404721424	0.477306800519745	0.421535924859233	0.000330009657961899	0.000813060247431991	0.00162840600170378
226	24.3279064864899	0.31	75.7611801621964	73.347769658567	78.1745906658258	0.39135741891768	29.8958547242815	29.1018510300093	30.6898584185537	0.25	0.16	0.39	46.9082978893511	48.1881258211812	49.4679537530113	112.034410916557	115.091114631438	118.14781834632	111.664622113852	114.740256799822	117.769464476446	75.7611801621964	0.311289653167686	0.035708466148804	-41.3992683386314	-0.381801999169656	-0.378690898049133	-0.384723189697569	0.474381021110133	0.481800936042594	0.467414039938885	0.468188404721424	0.477306800519745	0.421535924859233	0.000330009657961899	0.000813060247431991	0.00162840600170378
226	24.3279064864899	0.31	75.7643673769273	73.3489226562962	78.1798120975584	0.388837345682467	29.9358871281217	29.1365983422258	30.7351759140176	0.25	0.16	0.39	47.1789348190643	48.4731694132496	49.7674040074349	113.204194503917	116.309664885895	119.415135267872	112.870538994274	116.022991130507	119.09511729337	75.7643673769273	0.310391695834831	0.0592423919209126	-41.5489847740089	-0.381801999169656	-0.378690898049133	-0.384723189697569	0.474381021110133	0.481800936042594	0.467414039938885	0.468188404721424	0.477306800519745	0.421535924859233	0.000330009657961899	0.000813060247431991	0.00162840600170378
226	24.3279064864899	0.31	75.7872508887645	73.3599293641536	78.2145724133754	0.390401324566051	30.022574831012	29.2236029961754	30.8215466658485	0.25	0.16	0.39	46.7810314605869	48.0600225058219	49.3390135510569	110.955841881659	113.989369013328	117.022896144997	110.86064427129	113.869159313626	116.920760172054	75.7872508887645	0.312175099057834	0.0423799691247404	-41.2133152283064	-0.381801999169656	-0.378690898049133	-0.384723189697569	0.474381021110133	0.481800936042594	0.467414039938885	0.468188404721424	0.477306800519745	0.421535924859233	0.000330009657961899	0.000813060247431991	0.00162840600170378
226	24.3279064864899	0.31	75.7961146625386	73.3999411153928	78.1922882096845	0.391516639666244	29.7876214506319	28.9967566713671	30.5784862298967	0.25	0.16	0.39	46.5843778904613	47.854931840859	49.1254857912568	110.888667125302	113.913072311128	116.937477496954	110.588552587571	113.657745176229	116.677518818568	75.7961146625386	0.3122089067549	-0.0346845807983424	-41.3913840695279	-0.381801999169656	-0.378690898049133	-0.384723189697569	0.474381021110133	0.481800936042594	0.467414039938885	0.468188404721424	0.477306800519745	0.421535924859233	0.000330009657961899	0.000813060247431991	0.00162840600170378
226	24.3279064864899	0.31	75.8070717653481	73.4197942512551	78.1943492794412	0.401386339331504	30.3577924621093	29.5682429430191	31.1473419811995	0.25	0.16	0.39	47.524588015098	48.7936189712015	50.062649927305	113.179870416514	116.202069349006	119.224268281497	113.034106977358	115.977087467797	119.060612294051	75.8070717653481	0.310026563413975	0.238308336411725	-41.2777724915566	-0.381801999169656	-0.378690898049133	-0.384723189697569	0.474381021110133	0.481800936042594	0.467414039938885	0.468188404721424	0.477306800519745	0.421535924859233	0.000330009657961899	0.000813060247431991	0.00162840600170378
226	24.3279064864899	0.31	75.8315182214301	73.4491025346655	78.2139339081948	0.390730305907919	29.2503453436611	28.4724621201057	30.0282285672165	0.25	0.16	0.39	45.8186661187864	47.0704571142101	48.3222481096338	109.250535406898	112.235319732854	115.22010405881	108.863543218678	111.829085201103	114.82514280701	75.8315182214301	0.310630129058734	-0.251018123590777	-41.8104287478221	-0.381801999169656	-0.378690898049133	-0.384723189697569	0.474381021110133	0.481800936042594	0.467414039938885	0.468188404721424	0.477306800519745	0.421535924859233	0.000330009657961899	0.000813060247431991	0.00162840600170378
226	24.3279064864899	0.31	75.8360365819197	73.4018796437808	78.2701935200586	0.389439032086338	30.1078273513903	29.3049644974899	30.9106902052907	0.25	0.16	0.39	47.1968453639262	48.489888867433	49.7829323709399	112.629655572284	115.715350035907	118.801044499531	112.478714288767	115.53898771285	118.66563828098	75.8360365819197	0.311335729767347	0.227404697267683	-41.135784974463	-0.381801999169656	-0.378690898049133	-0.384723189697569	0.474381021110133	0.481800936042594	0.467414039938885	0.468188404721424	0.477306800519745	0.421535924859233	0.000330009657961899	0.000813060247431991	0.00162840600170378
226	24.3279064864899	0.31	75.862460474104	73.446880870874	78.2780400773339	0.3951830004164	30.0513885270271	29.2596266645892	30.8431503894649	0.25	0.16	0.39	47.3150750121241	48.5954150637053	49.8757551152864	113.376956149866	116.444922497755	119.512888845644	113.060314308665	116.141777919837	119.200653993769	75.862460474104	0.308357873073439	0.106650233279639	-41.6643842986259	-0.381801999169656	-0.378690898049133	-0.384723189697569	0.474381021110133	0.481800936042594	0.467414039938885	0.468188404721424	0.477306800519745	0.421535924859233	0.000330009657961899	0.000813060247431991	0.00162840600170378
226	24.3279064864899	0.31	75.8767891780469	73.4439899494272	78.3095884066666	0.381381850163634	29.7767490917132	28.9690943120401	30.5844038713864	0.25	0.17	0.4	46.2511775719874	47.5406547033454	48.8301318347034	109.408405567326	112.45869843258	115.508991297833	109.314013554897	112.303099754243	115.407075487776	75.8767891780469	0.314888724465846	0.0357765203774927	-40.9887998097298	-0.381801999169656	-0.378690898049133	-0.384723189697569	0.474381021110133	0.481800936042594	0.467414039938885	0.468188404721424	0.477306800519745	0.421535924859233	0.000330009657961899	0.000813060247431991	0.00162840600170378
226	24.3279064864899	0.31	75.8827092045519	73.4531424455292	78.3122759635746	0.380869684177832	29.4411339823827	28.641714858069	30.2405531066963	0.25	0.16	0.38	46.2383458475071	47.5289046750876	48.8194635026681	110.608389475405	113.695581087162	116.782772698919	110.590368863123	113.708587623592	116.769704165593	75.8827092045519	0.307919422447548	-0.0565171410182129	-41.7579564884176	-0.381801999169656	-0.378690898049133	-0.384723189697569	0.474381021110133	0.481800936042594	0.467414039938885	0.468188404721424	0.477306800519745	0.421535924859233	0.000330009657961899	0.000813060247431991	0.00162840600170378
226	24.3279064864899	0.31	75.8868427962035	73.4489168467312	78.3247687456759	0.380192752526538	29.3313118785902	28.5337303934425	30.128893363738	0.25	0.16	0.39	45.7617308490629	47.0408734199871	48.3200159909113	108.741643968898	111.781215756331	114.820787543764	108.615341362294	111.706850596598	114.700246355384	75.8868427962035	0.310296743731983	0.0427612950293369	-41.3975145005371	-0.381801999169656	-0.378690898049133	-0.384723189697569	0.474381021110133	0.481800936042594	0.467414039938885	0.468188404721424	0.477306800519745	0.421535924859233	0.000330009657961899	0.000813060247431991	0.00162840600170378
226	24.3279064864899	0.31	75.8962308897693	73.4891347017331	78.3033270778054	0.386580604097691	29.564486779202	28.7713533884371	30.357620169967	0.25	0.16	0.39	46.2006911359949	47.474295137922	48.7478991398492	109.923549930885	112.95378756707	115.984025203254	109.686910599704	112.732034664659	115.737149071759	75.8962308897693	0.311627252130986	-0.131465493266438	-41.5304744736024	-0.381801999169656	-0.378690898049133	-0.384723189697569	0.474381021110133	0.481800936042594	0.467414039938885	0.468188404721424	0.477306800519745	0.421535924859233	0.000330009657961899	0.000813060247431991	0.00162840600170378
226	24.3279064864899	0.31	75.9000873286828	73.5077264743122	78.2924481830534	0.402176671597386	30.2014767588295	29.4172830781036	30.9856704395555	0.25	0.16	0.39	47.3046547515711	48.5656825367208	49.8267103218706	112.710757289504	115.715353716088	118.719950142671	112.363031916618	115.371013594885	118.415005126616	75.9000873286828	0.309574308700408	0.276743793843129	-41.3961000899773	-0.381801999169656	-0.378690898049133	-0.384723189697569	0.474381021110133	0.481800936042594	0.467414039938885	0.468188404721424	0.477306800519745	0.421535924859233	0.000330009657961899	0.000813060247431991	0.00162840600170378
226	24.3279064864899	0.31	75.9047947448543	73.4790506247023	78.3305388650064	0.39008040658288	30.0822516752744	29.281151673916	30.8833516766327	0.25	0.16	0.38	47.3636223755484	48.6594388233416	49.9552552711348	113.526801326223	116.63276934652	119.738737366817	113.419220769522	116.56994487931	119.674030013421	75.9047947448543	0.307314555004546	-0.00791601091725507	-41.8349159676703	-0.381801999169656	-0.378690898049133	-0.384723189697569	0.474381021110133	0.481800936042594	0.467414039938885	0.468188404721424	0.477306800519745	0.421535924859233	0.000330009657961899	0.000813060247431991	0.00162840600170378
226	24.3279064864899	0.31	75.9130678014177	73.4841203623858	78.3420152404495	0.391960411988158	30.0614032103853	29.2640123712351	30.8587940495355	0.25	0.16	0.38	47.3932606259732	48.684640337723	49.9760200494728	113.738061198741	116.837215440205	119.93636968167	113.806656748045	116.994337949302	120.038868784042	75.9130678014177	0.304528324895616	0.0671744901376053	-41.9683172262331	-0.381801999169656	-0.378690898049133	-0.384723189697569	0.474381021110133	0.481800936042594	0.467414039938885	0.468188404721424	0.477306800519745	0.421535924859233	0.000330009657961899	0.000813060247431991	0.00162840600170378
226	24.3279064864899	0.31	75.9168172391748	73.5283019236784	78.3053325546713	0.402277348208635	30.4485272501538	29.6580843059613	31.2389701943464	0.25	0.16	0.38	47.7864019855472	49.0599982127395	50.3335944399319	114.086963905647	117.127593054626	120.168222203604	114.056434641622	117.106545772475	120.202871844174	75.9168172391748	0.30792252566016	-0.10130905893399	-41.8573554554501	-0.381801999169656	-0.378690898049133	-0.384723189697569	0.474381021110133	0.481800936042594	0.467414039938885	0.468188404721424	0.477306800519745	0.421535924859233	0.000330009657961899	0.000813060247431991	0.00162840600170378
226	24.3279064864899	0.31	75.9344605213746	73.5268517925931	78.3420692501562	0.390908561980091	30.2401004664338	29.4361967183524	31.0440042145153	0.26	0.17	0.4	46.8366417452679	48.1157523656658	49.3948629860638	110.415380237583	113.430828831983	116.446277426383	110.311331397777	113.213121659738	116.278604873379	75.9344605213746	0.315263454412637	-0.344309630675309	-41.2879873923945	-0.381801999169656	-0.378690898049133	-0.384723189697569	0.474381021110133	0.481800936042594	0.467414039938885	0.468188404721424	0.477306800519745	0.421535924859233	0.000330009657961899	0.000813060247431991	0.00162840600170378
226	24.3279064864899	0.31	75.944717081691	73.5529870792269	78.3364470841552	0.403479414358892	30.3005608136486	29.5159218665121	31.0851997607851	0.25	0.16	0.39	47.5334951702111	48.7971057656298	50.0607163610485	113.425526195768	116.440783041045	119.456039886322	113.239098602197	116.246600767301	119.228677081357	75.944717081691	0.310992733397866	0.214747450817035	-41.367840893739	-0.381801999169656	-0.378690898049133	-0.384723189697569	0.474381021110133	0.481800936042594	0.467414039938885	0.468188404721424	0.477306800519745	0.421535924859233	0.000330009657961899	0.000813060247431991	0.00162840600170378
226	24.3279064864899	0.31	75.9502280303197	73.5091387088254	78.391317351814	0.380795813658873	29.8026807339657	28.9933177138317	30.6120437540998	0.25	0.16	0.38	46.7566977639534	48.0619344563267	49.3671711486999	111.728884799958	114.847852712856	117.966820625755	111.614476969806	114.740999024772	117.847445191293	75.9502280303197	0.307960036358592	0.187605686954612	-41.5239159706621	-0.381801999169656	-0.378690898049133	-0.384723189697569	0.474381021110133	0.481800936042594	0.467414039938885	0.468188404721424	0.477306800519745	0.421535924859233	0.000330009657961899	0.000813060247431991	0.00162840600170378
226	24.3279064864899	0.31	75.9510028203186	73.5293079199274	78.3726977207098	0.3901458532337	30.1230269767814	29.3209514382286	30.9251025153342	0.25	0.16	0.39	47.200250679994	48.4914150053994	49.7825793308047	112.583832627367	115.663566870547	118.743301113727	112.480738507262	115.486543256759	118.582260185358	75.9510028203186	0.310768631025817	0.152538922898116	-41.3432205954083	-0.381801999169656	-0.378690898049133	-0.384723189697569	0.474381021110133	0.481800936042594	0.467414039938885	0.468188404721424	0.477306800519745	0.421535924859233	0.000330009657961899	0.000813060247431991	0.00162840600170378
226	24.3279064864899	0.31	75.9933221941974	73.5981196136296	78.3885247747651	0.39460697115963	29.7953807481749	29.0094171383569	30.5813443579929	0.25	0.16	0.39	47.0315717598545	48.3058167313921	49.5800617029296	112.994119664254	116.055514029951	119.116908395648	112.897399732848	115.907237997516	118.943054132112	75.9933221941974	0.309227906221272	-0.346511809302991	-41.9667959796925	-0.381801999169656	-0.378690898049133	-0.384723189697569	0.474381021110133	0.481800936042594	0.467414039938885	0.468188404721424	0.477306800519745	0.421535924859233	0.000330009657961899	0.000813060247431991	0.00162840600170378
226	24.3279064864899	0.31	75.9995055638631	73.5947603845658	78.4042507431603	0.402302622967511	30.4040500236265	29.6148031882533	31.1932968589998	0.25	0.16	0.39	47.7502046741428	49.0227675099627	50.2953303457826	114.081761635517	117.122088082135	120.162414528753	113.839656053041	116.860263381509	119.867963482102	75.9995055638631	0.309544740157788	0.423725282864373	-41.1522146184589	-0.381801999169656	-0.378690898049133	-0.384723189697569	0.474381021110133	0.481800936042594	0.467414039938885	0.468188404721424	0.477306800519745	0.421535924859233	0.000330009657961899	0.000813060247431991	0.00162840600170378
226	24.3279064864899	0.31	76.0024767061421	73.610154471982	78.3947989403022	0.397483811825399	30.2418092190459	29.4488523344037	31.034766103688	0.25	0.16	0.39	47.2867004174871	48.5599695494136	49.8332386813401	112.502864466083	115.532181870623	118.561499275163	112.453694338516	115.457895305928	118.522725647074	76.0024767061421	0.311128242069047	0.0946766690419168	-41.3534152899419	-0.381801999169656	-0.378690898049133	-0.384723189697569	0.474381021110133	0.481800936042594	0.467414039938885	0.468188404721424	0.477306800519745	0.421535924859233	0.000330009657961899	0.000813060247431991	0.00162840600170378
226	24.3279064864899	0.31	76.0066889925997	73.5792519977907	78.4341259874088	0.390321853268233	29.5028093772501	28.7175386259223	30.288080128578	0.25	0.16	0.38	46.457986502061	47.7283634114777	48.9987403208943	111.37079018005	114.4161843282	117.461578476351	111.300459588385	114.337053874344	117.368803116513	76.0066889925997	0.303268047719728	0.097017870214615	-41.9552796601236	-0.381801999169656	-0.378690898049133	-0.384723189697569	0.474381021110133	0.481800936042594	0.467414039938885	0.468188404721424	0.477306800519745	0.421535924859233	0.000330009657961899	0.000813060247431991	0.00162840600170378
226	24.3279064864899	0.31	76.0070317458012	73.6186825656424	78.39538092596	0.397743861839504	30.0795544653843	29.2912800310719	30.8678288996968	0.25	0.16	0.39	47.1508658110196	48.4197698000259	49.6886737890321	112.462126403603	115.488659179854	118.515191956105	112.213648323121	115.302434798354	118.257661395772	76.0070317458012	0.310426113479287	-0.0954956990720296	-41.6969456597755	-0.381801999169656	-0.378690898049133	-0.384723189697569	0.474381021110133	0.481800936042594	0.467414039938885	0.468188404721424	0.477306800519745	0.421535924859233	0.000330009657961899	0.000813060247431991	0.00162840600170378
226	24.3279064864899	0.31	76.0146757325272	73.6250226724	78.4043287926544	0.393175883086695	29.9884607393509	29.195029449484	30.7818920292178	0.25	0.16	0.39	47.0907236399829	48.3705049693043	49.6502862986256	112.548232970592	115.606948489705	118.665664008817	112.511308608969	115.55841949149	118.593127602071	76.0146757325272	0.309435310647839	-0.234355168951226	-41.803257693679	-0.381801999169656	-0.378690898049133	-0.384723189697569	0.474381021110133	0.481800936042594	0.467414039938885	0.468188404721424	0.477306800519745	0.421535924859233	0.000330009657961899	0.000813060247431991	0.00162840600170378
226	24.3279064864899	0.31	76.0193852202969	73.5950221298815	78.4437483107123	0.386398099046084	30.185149291521	29.3750535417039	30.995245041338	0.25	0.16	0.38	47.380828372061	48.6874815712638	49.9941347704665	113.240940137935	116.36386225213	119.486784366324	113.086698442496	116.237583173471	119.35984865818	76.0193852202969	0.307145297262921	0.552322476472678	-41.1115817562176	-0.381801999169656	-0.378690898049133	-0.384723189697569	0.474381021110133	0.481800936042594	0.467414039938885	0.468188404721424	0.477306800519745	0.421535924859233	0.000330009657961899	0.000813060247431991	0.00162840600170378
226	24.3279064864899	0.31	76.0267693188035	73.6200373543074	78.4335012832997	0.388469295429343	29.9257573210552	29.1261199135611	30.7253947285494	0.25	0.16	0.39	46.8296490462715	48.1153245591223	49.401000071973	111.562611745063	114.625485821453	117.688359897844	111.284631225635	114.307355491306	117.40173940035	76.0267693188035	0.3112392608034	0.0302049408667958	-41.4035475150031	-0.381801999169656	-0.378690898049133	-0.384723189697569	0.474381021110133	0.481800936042594	0.467414039938885	0.468188404721424	0.477306800519745	0.421535924859233	0.000330009657961899	0.000813060247431991	0.00162840600170378
226	24.3279064864899	0.31	76.0373104346544	73.6332844637817	78.441336405527	0.390119984253522	29.9907039125824	29.1921082823262	30.7892995428386	0.25	0.16	0.39	46.8495615244096	48.1312043146792	49.4128471049488	111.403164085474	114.450771307774	117.498378530073	111.329319458962	114.314762003279	117.457697856576	76.0373104346544	0.311160640156132	-0.691681039688883	-42.0895695711728	-0.381801999169656	-0.378690898049133	-0.384723189697569	0.474381021110133	0.481800936042594	0.467414039938885	0.468188404721424	0.477306800519745	0.421535924859233	0.000330009657961899	0.000813060247431991	0.00162840600170378
226	24.3279064864899	0.31	76.071440519839	73.6314072284457	78.5114738112324	0.388039934405784	30.0083110599068	29.2057426694328	30.8108794503807	0.25	0.16	0.39	46.688264008293	47.9712488419017	49.2542336755103	110.583121056761	113.621924708654	116.660728360547	110.523098864802	113.524517913621	116.58357651672	76.071440519839	0.312677017092153	0.0309036218216436	-41.2157205452276	-0.381801999169656	-0.378690898049133	-0.384723189697569	0.474381021110133	0.481800936042594	0.467414039938885	0.468188404721424	0.477306800519745	0.421535924859233	0.000330009657961899	0.000813060247431991	0.00162840600170378
226	24.3279064864899	0.31	76.082919274934	73.670380170432	78.495458379436	0.391942093421164	29.4724556145884	28.6906568024654	30.2542544267114	0.25	0.16	0.39	46.0614526499794	47.31659257983	48.5717325096805	109.569088168077	112.554763385099	115.540438602121	109.376998156786	112.338138751633	115.328897498836	76.082919274934	0.309470890311386	-0.0485489529950856	-41.6969000384378	-0.381801999169656	-0.378690898049133	-0.384723189697569	0.474381021110133	0.481800936042594	0.467414039938885	0.468188404721424	0.477306800519745	0.421535924859233	0.000330009657961899	0.000813060247431991	0.00162840600170378
226	24.3279064864899	0.31	76.08494797483	73.6871432543613	78.4827526952988	0.393449209487782	29.9232463661844	29.1319938134759	30.714498918893	0.25	0.16	0.39	46.4454410605139	47.7069432438559	48.9684454271978	109.712259534879	112.692148449322	115.672037363765	109.519034209236	112.498307021499	115.458497368202	76.08494797483	0.313700674455943	-0.0976259875854146	-41.3066151723833	-0.381801999169656	-0.378690898049133	-0.384723189697569	0.474381021110133	0.481800936042594	0.467414039938885	0.468188404721424	0.477306800519745	0.421535924859233	0.000330009657961899	0.000813060247431991	0.00162840600170378
226	24.3279064864899	0.31	76.0905483873982	73.6678323852034	78.513264389593	0.387202685982329	29.6472682659249	28.8529563149027	30.4415802169471	0.25	0.16	0.38	46.469737566498	47.7490334385425	49.028329310587	110.896601485043	113.949546733563	117.002491982082	110.784280900657	113.774011303465	116.817442886409	76.0905483873982	0.30829565426058	-0.0572664834421861	-41.7904579356197	-0.381801999169656	-0.378690898049133	-0.384723189697569	0.474381021110133	0.481800936042594	0.467414039938885	0.468188404721424	0.477306800519745	0.421535924859233	0.000330009657961899	0.000813060247431991	0.00162840600170378
226	24.3279064864899	0.31	76.0913154333333	73.6840023779545	78.4986284887122	0.378338144584942	29.3586594412918	28.5571836031162	30.1601352794675	0.25	0.16	0.39	45.9251523120824	47.2140714314963	48.5029905509102	109.432514065662	112.503808390529	115.575102715396	109.134210347	112.130132698783	115.384126973777	76.0913154333333	0.311918750704994	-0.198425881911873	-41.6043450786166	-0.381801999169656	-0.378690898049133	-0.384723189697569	0.474381021110133	0.481800936042594	0.467414039938885	0.468188404721424	0.477306800519745	0.421535924859233	0.000330009657961899	0.000813060247431991	0.00162840600170378
226	24.3279064864899	0.31	76.0997570579358	73.6908681641684	78.5086459517033	0.395118362535865	29.9874585465627	29.1972741998731	30.7776428932524	0.25	0.16	0.39	46.750994395704	48.0162462034847	49.2814980112655	110.91348768308	113.915209734391	116.916931785702	110.729321193966	113.789724023201	116.698841161185	76.0997570579358	0.314076167436797	-0.0182183568264163	-41.1638557866751	-0.381801999169656	-0.378690898049133	-0.384723189697569	0.474381021110133	0.481800936042594	0.467414039938885	0.468188404721424	0.477306800519745	0.421535924859233	0.000330009657961899	0.000813060247431991	0.00162840600170378
226	24.3279064864899	0.31	76.1045522785398	73.6996900484719	78.5094145086077	0.38268213731459	29.3653384326165	28.5710330514225	30.1596438138105	0.25	0.16	0.39	46.038021316492	47.3179277169851	48.5978341174782	109.920374234027	112.976278604016	116.032182974005	109.766397763107	112.873927327223	115.916413664265	76.1045522785398	0.309554191953892	0.133644904557335	-41.4530447779998	-0.381801999169656	-0.378690898049133	-0.384723189697569	0.474381021110133	0.481800936042594	0.467414039938885	0.468188404721424	0.477306800519745	0.421535924859233	0.000330009657961899	0.000813060247431991	0.00162840600170378
226	24.3279064864899	0.31	76.1046790005611	73.7045109405162	78.504847060606	0.400458582258467	30.2480915044259	29.4598742481411	31.0363087607107	0.25	0.16	0.38	47.4011895356744	48.6694378399862	49.937686144298	113.008373374618	116.031982682935	119.055591991253	112.942747105625	115.942308920805	118.979107918189	76.1046790005611	0.309526979799642	0.145809388838185	-41.4535651882134	-0.381801999169656	-0.378690898049133	-0.384723189697569	0.474381021110133	0.481800936042594	0.467414039938885	0.468188404721424	0.477306800519745	0.421535924859233	0.000330009657961899	0.000813060247431991	0.00162840600170378
226	24.3279064864899	0.31	76.118630253258	73.716662981971	78.5205975245449	0.390884668104984	30.0285222987695	29.2302030949516	30.8268415025875	0.25	0.16	0.39	46.9117790200387	48.193007684626	49.4742363492133	111.553700867766	114.600394090198	117.64708731263	111.247171612735	114.260643492993	117.281703721256	76.118630253258	0.310598775676288	0.149449356205528	-41.3639447519699	-0.381801999169656	-0.378690898049133	-0.384723189697569	0.474381021110133	0.481800936042594	0.467414039938885	0.468188404721424	0.477306800519745	0.421535924859233	0.000330009657961899	0.000813060247431991	0.00162840600170378
226	24.3279064864899	0.31	76.11983840976	73.689386165527	78.5502906539929	0.383609404818646	29.6584023614723	28.8577420532266	30.4590626697181	0.25	0.16	0.39	46.3025048695072	47.5871714852456	48.8718381009839	110.077293513008	113.131396623099	116.185499733191	109.73740045817	112.745452154065	115.845422084776	76.11983840976	0.31077009297157	0.00458416078608423	-41.4601031120135	-0.381801999169656	-0.378690898049133	-0.384723189697569	0.474381021110133	0.481800936042594	0.467414039938885	0.468188404721424	0.477306800519745	0.421535924859233	0.000330009657961899	0.000813060247431991	0.00162840600170378
226	24.3279064864899	0.31	76.1258483757127	73.7055661731577	78.5461305782677	0.385200677283311	29.3769646765414	28.5865640822961	30.1673652707866	0.25	0.16	0.39	45.9291177617518	47.1990291042811	48.4689404468104	109.337861662703	112.360985063715	115.384108464726	109.051391683471	112.080539629812	115.086786160154	76.1258483757127	0.309642754319342	-0.335167773563787	-41.949733558197	-0.381801999169656	-0.378690898049133	-0.384723189697569	0.474381021110133	0.481800936042594	0.467414039938885	0.468188404721424	0.477306800519745	0.421535924859233	0.000330009657961899	0.000813060247431991	0.00162840600170378
226	24.3279064864899	0.31	76.1271671604038	73.7190187373822	78.5353155834254	0.389093047126526	29.734918177079	28.9414222270328	30.5284141271252	0.25	0.16	0.39	46.4785086243672	47.7528243116998	49.0271399990324	110.59589157887	113.628133442147	116.660375305424	110.682787471033	113.732087799172	116.713926761748	76.1271671604038	0.310175612101319	0.0955158389412216	-41.3430504344731	-0.381801999169656	-0.378690898049133	-0.384723189697569	0.474381021110133	0.481800936042594	0.467414039938885	0.468188404721424	0.477306800519745	0.421535924859233	0.000330009657961899	0.000813060247431991	0.00162840600170378
226	24.3279064864899	0.31	76.1296930546859	73.7202896658116	78.5390964435603	0.389842404862819	30.178246805649	29.3741883082791	30.9823053030188	0.25	0.16	0.39	47.2094167805892	48.5016782831006	49.7939397856119	112.421423310735	115.498730494537	118.576037678338	112.34615468844	115.431604183814	118.480492015524	76.1296930546859	0.309919680514774	0.016962123687564	-41.480174847885	-0.381801999169656	-0.378690898049133	-0.384723189697569	0.474381021110133	0.481800936042594	0.467414039938885	0.468188404721424	0.477306800519745	0.421535924859233	0.000330009657961899	0.000813060247431991	0.00162840600170378
226	24.3279064864899	0.31	76.1320273205937	73.7303699662047	78.5336846749828	0.386841675474733	29.3429542308622	28.5561970949187	30.1297113668058	0.25	0.16	0.39	46.1085806252567	47.3789267681471	48.6492729110376	110.318122371509	113.357517628208	116.396912884908	110.10633251487	113.218350735229	116.173816229455	76.1320273205937	0.307627204432912	0.33924271961107	-41.3943923131559	-0.381801999169656	-0.378690898049133	-0.384723189697569	0.474381021110133	0.481800936042594	0.467414039938885	0.468188404721424	0.477306800519745	0.421535924859233	0.000330009657961899	0.000813060247431991	0.00162840600170378
226	24.3279064864899	0.31	76.1345678623219	73.7068999746876	78.5622357499561	0.388405730451439	29.81364476412	29.016896493092	30.610393035148	0.25	0.16	0.39	46.7773691616841	48.0617859156151	49.3462026695462	111.736248918805	114.804311802732	117.872374686659	111.485878868139	114.593072785001	117.665173744755	76.1345678623219	0.307255845105801	-0.178691509983991	-41.8853984618907	-0.381801999169656	-0.378690898049133	-0.384723189697569	0.474381021110133	0.481800936042594	0.467414039938885	0.468188404721424	0.477306800519745	0.421535924859233	0.000330009657961899	0.000813060247431991	0.00162840600170378
226	24.3279064864899	0.31	76.1409981581013	73.7236532230549	78.5583430931477	0.384415943235451	29.637590758	28.8388551409612	30.4363263750389	0.25	0.16	0.39	46.3485488552585	47.6322418655326	48.9159348758068	110.370218819903	113.42708860204	116.483958384177	110.266908215151	113.407077508843	116.374884186523	76.1409981581013	0.310256347849497	0.117392780247884	-41.2923622725363	-0.381801999169656	-0.378690898049133	-0.384723189697569	0.474381021110133	0.481800936042594	0.467414039938885	0.468188404721424	0.477306800519745	0.421535924859233	0.000330009657961899	0.000813060247431991	0.00162840600170378
226	24.3279064864899	0.31	76.1424451210104	73.7495196225351	78.5353706194856	0.396372856756277	30.1791011770549	29.3859501411899	30.9722522129198	0.25	0.16	0.38	47.5309536418881	48.8138532907196	50.096752939551	113.922550237976	116.997413847812	120.072277457649	113.929974711031	116.947754493458	120.112674885037	76.1424451210104	0.308554619996019	-0.076169231637892	-41.7676772820628	-0.381801999169656	-0.378690898049133	-0.384723189697569	0.474381021110133	0.481800936042594	0.467414039938885	0.468188404721424	0.477306800519745	0.421535924859233	0.000330009657961899	0.000813060247431991	0.00162840600170378
226	24.3279064864899	0.31	76.159065143914	73.7161113635281	78.6020189243	0.384172664922315	29.478282942742	28.6834321678853	30.2731337175986	0.25	0.16	0.39	46.3346354091468	47.618621253034	48.9026070969211	110.909103643895	113.982522001015	117.055940358136	110.734880831158	113.843889460892	116.9471432269	76.159065143914	0.307836083749768	-0.270699549576872	-42.0462104180124	-0.381801999169656	-0.378690898049133	-0.384723189697569	0.474381021110133	0.481800936042594	0.467414039938885	0.468188404721424	0.477306800519745	0.421535924859233	0.000330009657961899	0.000813060247431991	0.00162840600170378
226	24.3279064864899	0.31	76.1834586453688	73.7768805558252	78.5900367349125	0.398136419925758	30.0794466753837	29.2918205930363	30.8670727577311	0.25	0.16	0.38	47.425647525415	48.7008730391241	49.9760985528333	113.784857072664	116.844411562353	119.903966052043	113.559605569086	116.583634526795	119.646301865619	76.1834586453688	0.30761680335938	0.0775639959329651	-41.7007515888979	-0.381801999169656	-0.378690898049133	-0.384723189697569	0.474381021110133	0.481800936042594	0.467414039938885	0.468188404721424	0.477306800519745	0.421535924859233	0.000330009657961899	0.000813060247431991	0.00162840600170378
226	24.3279064864899	0.31	76.1838259891391	73.7825080652151	78.5851439130631	0.392074591975053	29.9486286666341	29.1544194789872	30.742837854281	0.25	0.16	0.39	46.583955685578	47.8529710274574	49.1219863693367	110.283176051671	113.287451671916	116.291727292161	110.117069942745	113.193610749769	116.142611019884	76.1838259891391	0.313431531691909	-0.0637470965330781	-41.1842074605258	-0.381801999169656	-0.378690898049133	-0.384723189697569	0.474381021110133	0.481800936042594	0.467414039938885	0.468188404721424	0.477306800519745	0.421535924859233	0.000330009657961899	0.000813060247431991	0.00162840600170378
226	24.3279064864899	0.31	76.2011239563729	73.7731812829624	78.6290666297835	0.391204089826103	29.5955430419277	28.8092622780535	30.3818238058018	0.25	0.16	0.39	46.609624666423	47.8817242756698	49.1538238849166	111.742238989286	114.791979457525	117.841719925764	111.545958358057	114.617409280252	117.579251473524	76.2011239563729	0.308080662551685	-0.238259578881375	-42.0111646227401	-0.381801999169656	-0.378690898049133	-0.384723189697569	0.474381021110133	0.481800936042594	0.467414039938885	0.468188404721424	0.477306800519745	0.421535924859233	0.000330009657961899	0.000813060247431991	0.00162840600170378
226	24.3279064864899	0.31	76.205715819811	73.7635029656868	78.6479286739352	0.384162046048204	29.8907105747844	29.0847210363215	30.6967001132472	0.25	0.16	0.38	46.6368265312967	47.9292162449333	49.2216059585699	110.800583147515	113.871065094409	116.941547041304	110.720650038006	113.852787859087	116.906222147954	76.205715819811	0.308602266848032	-0.0239799530261516	-41.5063921395572	-0.381801999169656	-0.378690898049133	-0.384723189697569	0.474381021110133	0.481800936042594	0.467414039938885	0.468188404721424	0.477306800519745	0.421535924859233	0.000330009657961899	0.000813060247431991	0.00162840600170378
226	24.3279064864899	0.31	76.2100956855509	73.7841439767839	78.636047394318	0.379145509488834	29.5998851554012	28.793209131689	30.4065611791134	0.25	0.16	0.39	46.0133887256413	47.3025085762616	48.5916284268819	108.948060019505	112.000369591729	115.052679163953	108.825032258811	111.873142727804	114.937701773826	76.2100956855509	0.312175422679328	0.443806750855981	-40.8034847784899	-0.381801999169656	-0.378690898049133	-0.384723189697569	0.474381021110133	0.481800936042594	0.467414039938885	0.468188404721424	0.477306800519745	0.421535924859233	0.000330009657961899	0.000813060247431991	0.00162840600170378
226	24.3279064864899	0.31	76.2218089973008	73.8262962732701	78.6173217213316	0.400791440686755	30.3316422231208	29.5417953965356	31.121489049706	0.25	0.16	0.39	47.5838540602677	48.8560839847429	50.1283139092181	113.56669923542	116.603085338324	119.639471441227	113.391669868134	116.484926246197	119.50490204942	76.2218089973008	0.311035998276699	-0.246185950925352	-41.7334427140634	-0.381801999169656	-0.378690898049133	-0.384723189697569	0.474381021110133	0.481800936042594	0.467414039938885	0.468188404721424	0.477306800519745	0.421535924859233	0.000330009657961899	0.000813060247431991	0.00162840600170378
226	24.3279064864899	0.31	76.2364427436744	73.8103468245856	78.6625386627632	0.385464947676105	29.5516461578921	28.7569891276493	30.346303188135	0.25	0.16	0.39	46.1084564852917	47.382595754081	48.6567350228702	109.538433493938	112.565366733414	115.59229997289	109.339109778562	112.333119340856	115.285677384066	76.2364427436744	0.308654834192231	0.238202795093499	-41.3676122720126	-0.381801999169656	-0.378690898049133	-0.384723189697569	0.474381021110133	0.481800936042594	0.467414039938885	0.468188404721424	0.477306800519745	0.421535924859233	0.000330009657961899	0.000813060247431991	0.00162840600170378
226	24.3279064864899	0.31	76.2444799204937	73.8297100879463	78.6592497530412	0.394701359776989	29.9510650591387	29.1611507587781	30.7409793594993	0.25	0.16	0.39	47.1965355649533	48.4749905435866	49.7534455222198	113.192290218761	116.258431520042	119.324572821323	112.796612672777	115.853705611574	118.989623865282	76.2444799204937	0.307498510141455	0.436546883344416	-41.4852683631095	-0.381801999169656	-0.378690898049133	-0.384723189697569	0.474381021110133	0.481800936042594	0.467414039938885	0.468188404721424	0.477306800519745	0.421535924859233	0.000330009657961899	0.000813060247431991	0.00162840600170378
226	24.3279064864899	0.31	76.2539099885447	73.8169923849512	78.6908275921382	0.385613542203944	30.008166059847	29.2014860388727	30.8148460808213	0.25	0.16	0.39	46.9464618206985	48.2433400944883	49.5402183682782	111.83039403597	114.919666427328	118.008938818685	111.578392789603	114.617140407523	117.758443326958	76.2539099885447	0.310677089390544	-0.392883921758061	-41.7846182141344	-0.381801999169656	-0.378690898049133	-0.384723189697569	0.474381021110133	0.481800936042594	0.467414039938885	0.468188404721424	0.477306800519745	0.421535924859233	0.000330009657961899	0.000813060247431991	0.00162840600170378
226	24.3279064864899	0.31	76.2704477553814	73.8332745115619	78.7076209992009	0.390875787687232	29.9461544768968	29.1500102044218	30.7422987493719	0.25	0.16	0.39	46.6606192276471	47.9350127694577	49.2094063112684	110.66403515773	113.686488225223	116.708941292715	110.414167604646	113.477898678434	116.386005578897	76.2704477553814	0.309971080714964	-0.259992575133574	-41.7218903304904	-0.381801999169656	-0.378690898049133	-0.384723189697569	0.474381021110133	0.481800936042594	0.467414039938885	0.468188404721424	0.477306800519745	0.421535924859233	0.000330009657961899	0.000813060247431991	0.00162840600170378
226	24.3279064864899	0.31	76.2771182419536	73.8399184701724	78.7143180137347	0.381639672730682	29.3263927760598	28.5313877641461	30.1213977879736	0.25	0.16	0.38	46.0318062047983	47.3144468160008	48.5970874272032	110.045323501906	113.111651170398	116.177978838891	109.886616555232	112.933755635554	115.98902971635	76.2771182419536	0.307405268519112	0.0037026141368899	-41.8145430525635	-0.381801999169656	-0.378690898049133	-0.384723189697569	0.474381021110133	0.481800936042594	0.467414039938885	0.468188404721424	0.477306800519745	0.421535924859233	0.000330009657961899	0.000813060247431991	0.00162840600170378
226	24.3279064864899	0.31	76.2808770289968	73.8599102911359	78.7018437668577	0.389750307325071	29.9495473930087	29.1514277805853	30.7476670054322	0.25	0.16	0.39	47.0917997479567	48.3810981399962	49.6703965320356	112.724348567943	115.810561499498	118.896774431053	112.363775220544	115.506433944626	118.532449314003	76.2808770289968	0.309649310690034	-0.347281104327448	-41.9351624507673	-0.381801999169656	-0.378690898049133	-0.384723189697569	0.474381021110133	0.481800936042594	0.467414039938885	0.468188404721424	0.477306800519745	0.421535924859233	0.000330009657961899	0.000813060247431991	0.00162840600170378
226	24.3279064864899	0.31	76.2812443631386	73.852022006478	78.7104667197991	0.383572189186543	29.4591801725286	28.6638354916866	30.2545248533707	0.25	0.16	0.39	46.5405496234163	47.8319252523751	49.1233008813339	111.984651063337	115.091925265528	118.19919946772	111.686723462451	114.831846136925	117.931243647137	76.2812443631386	0.306792332611023	0.0639553909370091	-41.8311860146704	-0.381801999169656	-0.378690898049133	-0.384723189697569	0.474381021110133	0.481800936042594	0.467414039938885	0.468188404721424	0.477306800519745	0.421535924859233	0.000330009657961899	0.000813060247431991	0.00162840600170378
226	24.3279064864899	0.31	76.2844192314947	73.8635716439051	78.7052668190842	0.377660096386652	29.6461223986777	28.835631132047	30.4566136653084	0.25	0.16	0.39	46.4220869347935	47.7268857050069	49.0316844752202	110.735198163877	113.847663800903	116.960129437928	110.562627033437	113.644112727008	116.777167160022	76.2844192314947	0.311535568183759	0.0432075601561291	-41.3462889607388	-0.381801999169656	-0.378690898049133	-0.384723189697569	0.474381021110133	0.481800936042594	0.467414039938885	0.468188404721424	0.477306800519745	0.421535924859233	0.000330009657961899	0.000813060247431991	0.00162840600170378
226	24.3279064864899	0.31	76.2959351898101	73.8559129413484	78.7359574382717	0.382126676117099	29.6022942256232	28.8006372367906	30.4039512144558	0.25	0.16	0.39	46.4361007463027	47.7286355048689	49.0211702634351	110.93888821701	114.026838471072	117.114788725134	110.736169074946	113.789303350145	116.916080798092	76.2959351898101	0.308100827476942	0.149255354981227	-41.6306775598387	-0.381801999169656	-0.378690898049133	-0.384723189697569	0.474381021110133	0.481800936042594	0.467414039938885	0.468188404721424	0.477306800519745	0.421535924859233	0.000330009657961899	0.000813060247431991	0.00162840600170378
226	24.3279064864899	0.31	76.3259277744411	73.8751336020372	78.776721946845	0.382687952550762	29.4496950921453	28.6531177453103	30.2462724389804	0.25	0.16	0.39	46.0538900298894	47.3342214010697	48.6145527722501	109.677807405278	112.726929584797	115.776051764315	109.416769606757	112.437759089207	115.518000598859	76.3259277744411	0.309092072674045	0.058669380854004	-41.5717781169639	-0.381801999169656	-0.378690898049133	-0.384723189697569	0.474381021110133	0.481800936042594	0.467414039938885	0.468188404721424	0.477306800519745	0.421535924859233	0.000330009657961899	0.000813060247431991	0.00162840600170378
226	24.3279064864899	0.31	76.356573360193	73.9577601481446	78.7553865722414	0.397338580188076	30.0816514646363	29.2926547944307	30.870648134842	0.25	0.16	0.39	47.072287682798	48.3401781659696	49.6080686491412	112.080225736617	115.099102841567	118.117979946516	112.008516943727	115.004422622797	118.034488645495	76.356573360193	0.30967365374828	-0.314789762983675	-41.8002839329056	-0.381801999169656	-0.378690898049133	-0.384723189697569	0.474381021110133	0.481800936042594	0.467414039938885	0.468188404721424	0.477306800519745	0.421535924859233	0.000330009657961899	0.000813060247431991	0.00162840600170378
226	24.3279064864899	0.31	76.3658793336988	73.9668294426131	78.7649292247845	0.390316396829796	29.9516230080139	29.1543971285583	30.7488488874695	0.25	0.16	0.39	46.8931668865019	48.1754587496024	49.4577506127029	111.757421024335	114.813423447192	117.86942587005	111.502363599336	114.533473461509	117.61362798568	76.3658793336988	0.312389180858886	-0.329907609130178	-41.727707031156	-0.381801999169656	-0.378690898049133	-0.384723189697569	0.474381021110133	0.481800936042594	0.467414039938885	0.468188404721424	0.477306800519745	0.421535924859233	0.000330009657961899	0.000813060247431991	0.00162840600170378
226	24.3279064864899	0.31	76.3670330002017	73.9419634228185	78.7921025775849	0.392101843747471	29.89263304311	29.0999541220652	30.6853119641547	0.25	0.16	0.38	46.8510307812174	48.1272466946071	49.4034626079968	111.766643625257	114.811152290324	117.85566095539	111.7199228033	114.776112798774	117.80016989896	76.3670330002017	0.309841940641244	0.316706794637965	-41.2464196025155	-0.381801999169656	-0.378690898049133	-0.384723189697569	0.474381021110133	0.481800936042594	0.467414039938885	0.468188404721424	0.477306800519745	0.421535924859233	0.000330009657961899	0.000813060247431991	0.00162840600170378
226	24.3279064864899	0.31	76.3682463623197	73.9499603095701	78.7865324150693	0.385314320309135	29.5546055349595	28.7596161902389	30.34959487968	0.25	0.16	0.39	46.6005695743063	47.8887284991134	49.1768874239205	111.894903489336	114.987964794958	118.081026100579	111.627669168159	114.726563912204	117.761132796992	76.3682463623197	0.307095088713365	0.1169505652649	-41.611639357493	-0.381801999169656	-0.378690898049133	-0.384723189697569	0.474381021110133	0.481800936042594	0.467414039938885	0.468188404721424	0.477306800519745	0.421535924859233	0.000330009657961899	0.000813060247431991	0.00162840600170378
226	24.3279064864899	0.31	76.3734530162533	73.9692926280519	78.7776134044547	0.393591818343518	29.7254479114059	28.9396604939719	30.5112353288398	0.25	0.16	0.39	46.5886845789623	47.8536891267722	49.118693674582	111.130480772759	114.147963769936	117.165446767112	110.873911328392	113.883379459334	116.778432767449	76.3734530162533	0.310806943759266	-0.210358394123154	-41.7843940182519	-0.381801999169656	-0.378690898049133	-0.384723189697569	0.474381021110133	0.481800936042594	0.467414039938885	0.468188404721424	0.477306800519745	0.421535924859233	0.000330009657961899	0.000813060247431991	0.00162840600170378
226	24.3279064864899	0.31	76.3735052985046	73.9715429420219	78.7754676549873	0.390396971182776	30.0214430050997	29.2224939834876	30.8203920267118	0.25	0.16	0.39	47.2911246073881	48.5840737224554	49.8770228375227	113.407681746881	116.508271190964	119.608860635046	113.099252683658	116.2885056409	119.319196435812	76.3735052985046	0.30794719543617	0.33192583066824	-41.4038831731721	-0.381801999169656	-0.378690898049133	-0.384723189697569	0.474381021110133	0.481800936042594	0.467414039938885	0.468188404721424	0.477306800519745	0.421535924859233	0.000330009657961899	0.000813060247431991	0.00162840600170378
226	24.3279064864899	0.31	76.3735413590199	73.9588880454856	78.7881946725541	0.383230275434833	29.6033236667051	28.8035091922659	30.4031381411444	0.25	0.16	0.39	46.2920575048573	47.577493157743	48.8629288106287	110.236453424546	113.29749402454	116.358534624533	110.056385126722	113.149108753493	116.18472246981	76.3735413590199	0.311010451568456	0.0469882396852422	-41.3622962086927	-0.381801999169656	-0.378690898049133	-0.384723189697569	0.474381021110133	0.481800936042594	0.467414039938885	0.468188404721424	0.477306800519745	0.421535924859233	0.000330009657961899	0.000813060247431991	0.00162840600170378
226	24.3279064864899	0.31	76.3835685232912	73.9425506192536	78.8245864273289	0.38484569344474	29.8227003254286	29.0197053066069	30.6256953442502	0.25	0.16	0.39	46.7773279619461	48.0716884990492	49.3660490361522	111.725087583335	114.816596882239	117.908106181143	111.338343013186	114.412827485668	117.447953840728	76.3835685232912	0.310333106046612	0.33396274071622	-41.1624984193851	-0.381801999169656	-0.378690898049133	-0.384723189697569	0.474381021110133	0.481800936042594	0.467414039938885	0.468188404721424	0.477306800519745	0.421535924859233	0.000330009657961899	0.000813060247431991	0.00162840600170378
226	24.3279064864899	0.31	76.3857966077709	73.9515601990302	78.8200330165116	0.381719940886947	29.4234728689313	28.6259717606875	30.220973977175	0.25	0.16	0.39	46.3624616017196	47.6540898761195	48.9457181505195	111.270414309318	114.370336277671	117.470258246025	111.058038695682	114.177527219136	117.314299272414	76.3857966077709	0.306952502370514	0.534630531663967	-41.2318219648706	-0.381801999169656	-0.378690898049133	-0.384723189697569	0.474381021110133	0.481800936042594	0.467414039938885	0.468188404721424	0.477306800519745	0.421535924859233	0.000330009657961899	0.000813060247431991	0.00162840600170378
226	24.3279064864899	0.31	76.388649527711	73.968391235174	78.808907820248	0.395292366722657	29.7582006890107	28.9743427747367	30.5420586032847	0.25	0.16	0.39	46.4575742335721	47.7144150711392	48.9712559087063	110.369297466654	113.355175282234	116.341053097814	110.108839885747	113.112616132226	116.084999679416	76.388649527711	0.309587976950236	0.521337120522641	-41.0572919105321	-0.381801999169656	-0.378690898049133	-0.384723189697569	0.474381021110133	0.481800936042594	0.467414039938885	0.468188404721424	0.477306800519745	0.421535924859233	0.000330009657961899	0.000813060247431991	0.00162840600170378
226	24.3279064864899	0.31	76.3898767579687	73.977956735309	78.8017967806284	0.386316542421992	29.8919261002838	29.0895617518427	30.6942904487248	0.25	0.16	0.38	46.7265673495105	48.0154053212239	49.3042432929373	111.210540658391	114.278011174323	117.345481690254	111.257379275675	114.350777394219	117.430708251276	76.3898767579687	0.309572290150712	-0.145976976684458	-41.6654913702494	-0.381801999169656	-0.378690898049133	-0.384723189697569	0.474381021110133	0.481800936042594	0.467414039938885	0.468188404721424	0.477306800519745	0.421535924859233	0.000330009657961899	0.000813060247431991	0.00162840600170378
226	24.3279064864899	0.31	76.3912621492451	73.9772932429456	78.8052310555447	0.396131150764955	30.3951402495785	29.595907750532	31.1943727486251	0.25	0.16	0.39	47.584506926438	48.869518513421	50.1545301004041	113.359764670946	116.421026003863	119.482287336781	113.165329215017	116.233939330088	119.276680042514	76.3912621492451	0.310508714483271	0.258634185496026	-41.1933831649116	-0.381801999169656	-0.378690898049133	-0.384723189697569	0.474381021110133	0.481800936042594	0.467414039938885	0.468188404721424	0.477306800519745	0.421535924859233	0.000330009657961899	0.000813060247431991	0.00162840600170378
226	24.3279064864899	0.31	76.3969769261197	73.9722229769343	78.8217308753051	0.38697199936595	29.9547693046266	29.1518284936196	30.7577101156336	0.25	0.16	0.39	46.7229141899375	48.0098226464856	49.2967311030336	110.953651102048	114.009693182549	117.06573526305	110.634077347401	113.69345473638	116.731873452191	76.3969769261197	0.312784153556454	-0.527859406987544	-41.8141364957626	-0.381801999169656	-0.378690898049133	-0.384723189697569	0.474381021110133	0.481800936042594	0.467414039938885	0.468188404721424	0.477306800519745	0.421535924859233	0.000330009657961899	0.000813060247431991	0.00162840600170378
226	24.3279064864899	0.31	76.3995298323251	73.9625750571963	78.8364846074538	0.386605110043366	29.3485973575802	28.5612963636705	30.1358983514899	0.25	0.16	0.39	46.0976788766619	47.3683756942857	48.6390725119095	110.245568527051	113.284521821409	116.323475115766	110.01139985895	113.050593502944	116.097606195572	76.3995298323251	0.307598038852989	-0.0569464884728078	-41.7946768974144	-0.381801999169656	-0.378690898049133	-0.384723189697569	0.474381021110133	0.481800936042594	0.467414039938885	0.468188404721424	0.477306800519745	0.421535924859233	0.000330009657961899	0.000813060247431991	0.00162840600170378
226	24.3279064864899	0.31	76.4018864700801	73.9813839911329	78.8223889490273	0.388901813853729	29.9563342435955	29.1566079989594	30.7560604882316	0.25	0.16	0.39	46.8941729420861	48.1804165553222	49.4666601685583	111.753674795943	114.818926648011	117.88417850008	111.385682150647	114.462560228201	117.489041338127	76.4018864700801	0.31139282294128	0.577698522259459	-40.8652236481949	-0.381801999169656	-0.378690898049133	-0.384723189697569	0.474381021110133	0.481800936042594	0.467414039938885	0.468188404721424	0.477306800519745	0.421535924859233	0.000330009657961899	0.000813060247431991	0.00162840600170378
226	24.3279064864899	0.31	76.4157882221367	73.9777528918726	78.8538235524008	0.387294419715427	29.3500654325225	28.5638681474657	30.1362627175793	0.25	0.16	0.39	45.8370615555594	47.0986894682747	48.3603173809899	108.985346199386	111.985079388553	114.984812577719	108.723853742917	111.709522993455	114.700079489767	76.4157882221367	0.308793481667463	0.462204008551181	-41.1600853592478	-0.381801999169656	-0.378690898049133	-0.384723189697569	0.474381021110133	0.481800936042594	0.467414039938885	0.468188404721424	0.477306800519745	0.421535924859233	0.000330009657961899	0.000813060247431991	0.00162840600170378
226	24.3279064864899	0.31	76.4220422640409	73.9920289209266	78.8520556071552	0.396688777978805	30.0835392993149	29.293421507139	30.8736570914908	0.25	0.16	0.38	47.4804908630061	48.7611599921812	50.0418291213562	114.044409517795	117.120476171062	120.196542824329	114.030300546211	117.060440585406	120.153762627171	76.4220422640409	0.30478210836967	-0.00352902718849024	-41.9795837640829	-0.381801999169656	-0.378690898049133	-0.384723189697569	0.474381021110133	0.481800936042594	0.467414039938885	0.468188404721424	0.477306800519745	0.421535924859233	0.000330009657961899	0.000813060247431991	0.00162840600170378
226	24.3279064864899	0.31	76.4308581801842	74.0088940541903	78.8528223061782	0.396674372387203	30.2325537327402	29.4384983093417	31.0266091561387	0.25	0.16	0.39	47.7399291069759	49.0276357427462	50.3153423785166	114.72713589071	117.821713049765	120.916290208821	114.457006423111	117.567889374026	120.603706343724	76.4308581801842	0.306940689775924	0.119750976429081	-41.7626670853333	-0.381801999169656	-0.378690898049133	-0.384723189697569	0.474381021110133	0.481800936042594	0.467414039938885	0.468188404721424	0.477306800519745	0.421535924859233	0.000330009657961899	0.000813060247431991	0.00162840600170378
226	24.3279064864899	0.31	76.4348144821446	73.9877219506319	78.8819070136573	0.393205920509771	30.1244154658075	29.3274372704295	30.9213936611855	0.25	0.16	0.38	47.4328334698588	48.7218289477756	50.0108244256924	113.678893413359	116.768137062223	119.857380711088	113.650484111899	116.765684868735	119.829833843317	76.4348144821446	0.305736830823758	-0.156709615471291	-42.0533944600158	-0.381801999169656	-0.378690898049133	-0.384723189697569	0.474381021110133	0.481800936042594	0.467414039938885	0.468188404721424	0.477306800519745	0.421535924859233	0.000330009657961899	0.000813060247431991	0.00162840600170378
226	24.3279064864899	0.31	76.4376645961247	74.00053346417	78.8747957280794	0.387868990209458	29.7607746016063	28.9645399768731	30.5570092263396	0.25	0.16	0.39	46.2063350537723	47.4765462803692	48.7467575069662	109.213373975361	112.215647441902	115.217920908443	109.122765970398	112.169921757896	115.171124691227	76.4376645961247	0.312492906096711	-0.0665705897783843	-41.3236898408345	-0.381801999169656	-0.378690898049133	-0.384723189697569	0.474381021110133	0.481800936042594	0.467414039938885	0.468188404721424	0.477306800519745	0.421535924859233	0.000330009657961899	0.000813060247431991	0.00162840600170378
226	24.3279064864899	0.31	76.4412346028062	73.9938815418348	78.8885876637776	0.378291739089943	29.2176537500884	28.4199485994624	30.0153589007144	0.25	0.16	0.38	46.0228926325406	47.3146859083517	48.6064791841629	110.44102555999	113.540938799498	116.640852039007	110.342920442662	113.370725658067	116.485356186063	76.4412346028062	0.307097840060072	0.150457680141794	-41.5971409585562	-0.381801999169656	-0.378690898049133	-0.384723189697569	0.474381021110133	0.481800936042594	0.467414039938885	0.468188404721424	0.477306800519745	0.421535924859233	0.000330009657961899	0.000813060247431991	0.00162840600170378
226	24.3279064864899	0.31	76.4430386649754	74.0165030367863	78.8695742931644	0.384631759586314	29.8238325413813	29.020444082986	30.6272209997766	0.25	0.16	0.39	46.4864716065849	47.7733814365466	49.0602912665084	110.330377531357	113.384712319123	116.439047106889	110.12907504241	113.204369640442	116.236974929995	76.4430386649754	0.311906377816752	-0.243783463806691	-41.5294068816858	-0.381801999169656	-0.378690898049133	-0.384723189697569	0.474381021110133	0.481800936042594	0.467414039938885	0.468188404721424	0.477306800519745	0.421535924859233	0.000330009657961899	0.000813060247431991	0.00162840600170378
226	24.3279064864899	0.31	76.459456923236	74.0502816593489	78.8686321871232	0.390357425255691	30.0746667181329	29.2742347728229	30.8750986634428	0.25	0.16	0.39	46.8603774767978	48.1416592384832	49.4229410001685	111.139970113516	114.178819230154	117.217668346793	111.160638510487	114.211659594697	117.233322364327	76.459456923236	0.311564280695014	-0.262520052428021	-41.6014533851611	-0.381801999169656	-0.378690898049133	-0.384723189697569	0.474381021110133	0.481800936042594	0.467414039938885	0.468188404721424	0.477306800519745	0.421535924859233	0.000330009657961899	0.000813060247431991	0.00162840600170378
226	24.3279064864899	0.31	76.4612699560424	74.0577046614958	78.864835250589	0.388946786760251	29.9230864787373	29.1243234083855	30.7218495490891	0.25	0.16	0.39	47.1095189892576	48.4015436486123	49.693568307967	112.916695656064	116.013546533988	119.110397411913	112.860374868189	115.891322666771	32.5889587402347	76.4612699560424	0.308431766287886	-0.0773941365577557	-41.7189110630812	-0.381801999169656	-0.378690898049133	-0.384723189697569	0.474381021110133	0.481800936042594	0.467414039938885	0.468188404721424	0.477306800519745	0.421535924859233	0.000330009657961899	0.000813060247431991	0.00162840600170378
226	24.3279064864899	0.31	76.466462305503	74.0363684986051	78.8965561124009	0.389282677098019	29.5412557205502	28.7532421434189	30.3292692976814	0.25	0.16	0.38	46.5040211768755	47.7785139765324	49.0530067761893	111.452543942905	114.507020978739	117.561498014572	111.304409760432	114.291007193623	117.291902184658	76.466462305503	0.307963872572192	-0.00337432128979742	-41.7762709140021	-0.381801999169656	-0.378690898049133	-0.384723189697569	0.474381021110133	0.481800936042594	0.467414039938885	0.468188404721424	0.477306800519745	0.421535924859233	0.000330009657961899	0.000813060247431991	0.00162840600170378
226	24.3279064864899	0.31	76.4731358476664	74.0697761399141	78.8764955554186	0.392933085461595	29.8936371662881	29.102312123855	30.6849622087213	0.25	0.16	0.39	46.8092021565112	48.0819977242696	49.354793292028	111.55685795462	114.590216093965	117.62357423331	111.175968048852	114.189038532681	117.220100145198	76.4731358476664	0.311724001974344	-0.40671245959707	-41.8538365925148	-0.381801999169656	-0.378690898049133	-0.384723189697569	0.474381021110133	0.481800936042594	0.467414039938885	0.468188404721424	0.477306800519745	0.421535924859233	0.000330009657961899	0.000813060247431991	0.00162840600170378
226	24.3279064864899	0.31	76.4787105977941	74.0432474192686	78.9141737763197	0.392846354187824	29.9023162728356	29.1106175604537	30.6940149852174	0.25	0.16	0.39	46.4667483272113	47.7304681621763	48.9941879971414	109.893742389808	112.882436606555	115.871130823301	109.660414222365	112.596943210063	115.592901319648	76.4787105977941	0.310423181813559	-0.0883149121242489	-41.5942226730325	-0.381801999169656	-0.378690898049133	-0.384723189697569	0.474381021110133	0.481800936042594	0.467414039938885	0.468188404721424	0.477306800519745	0.421535924859233	0.000330009657961899	0.000813060247431991	0.00162840600170378
226	24.3279064864899	0.31	76.4800260678352	74.0440223800239	78.9160297556466	0.395418930463873	30.0931545269853	29.300683438688	30.8856256152826	0.25	0.16	0.39	47.3381357868343	48.618450768683	49.8987657505317	113.326720854023	116.391773926805	119.456826999586	112.944571703672	116.023809631255	119.038342978235	76.4800260678352	0.309573790324096	0.203984839793788	-41.4495771341405	-0.381801999169656	-0.378690898049133	-0.384723189697569	0.474381021110133	0.481800936042594	0.467414039938885	0.468188404721424	0.477306800519745	0.421535924859233	0.000330009657961899	0.000813060247431991	0.00162840600170378
226	24.3279064864899	0.31	76.4854873175863	74.0399473293175	78.9310273058552	0.391274090361455	29.940837316264	29.1454998199304	30.7361748125977	0.25	0.16	0.39	46.8507457993298	48.1292332191929	49.407720639056	111.588652650948	114.633741606944	117.67883056294	111.382849241761	114.403980224445	117.420634615922	76.4854873175863	0.309656092399849	0.757632882142092	-40.771173205197	-0.381801999169656	-0.378690898049133	-0.384723189697569	0.474381021110133	0.481800936042594	0.467414039938885	0.468188404721424	0.477306800519745	0.421535924859233	0.000330009657961899	0.000813060247431991	0.00162840600170378
226	24.3279064864899	0.31	76.4888934557521	74.0505699110888	78.9272170004154	0.390625552863785	29.9920733443598	29.1942891053313	30.7898575833882	0.25	0.16	0.39	46.8164766959948	48.0958175664011	49.3751584368074	111.23687717743	114.276616459682	117.316355741934	111.175227657022	114.146285274371	117.222617990886	76.4888934557521	0.310488861698519	-0.074176306126121	-41.4500742080327	-0.381801999169656	-0.378690898049133	-0.384723189697569	0.474381021110133	0.481800936042594	0.467414039938885	0.468188404721424	0.477306800519745	0.421535924859233	0.000330009657961899	0.000813060247431991	0.00162840600170378
226	24.3279064864899	0.31	76.4920878280716	74.0674887337859	78.9166869223573	0.392975223225831	30.0042594841142	29.2100762676176	30.7984427006107	0.25	0.16	0.39	47.0579888512895	48.3374331295369	49.6168774077844	112.332053174279	115.386212652956	118.440372131632	112.182713872713	115.207053471501	118.324731240651	76.4920878280716	0.309780131978693	-0.241285916361335	-41.7969478184987	-0.381801999169656	-0.378690898049133	-0.384723189697569	0.474381021110133	0.481800936042594	0.467414039938885	0.468188404721424	0.477306800519745	0.421535924859233	0.000330009657961899	0.000813060247431991	0.00162840600170378
226	24.3279064864899	0.31	76.4967445544196	74.0674413598935	78.9260477489458	0.400906352283228	30.4794339891306	29.6859284655735	31.2729395126876	0.25	0.16	0.39	47.9227287880332	49.2037043870053	50.4846799859774	114.634346225351	117.698524831881	120.76270343841	114.244439212802	117.338179979778	120.468281720422	76.4967445544196	0.309517587360633	0.13893338319192	-41.5674045653837	-0.381801999169656	-0.378690898049133	-0.384723189697569	0.474381021110133	0.481800936042594	0.467414039938885	0.468188404721424	0.477306800519745	0.421535924859233	0.000330009657961899	0.000813060247431991	0.00162840600170378
226	24.3279064864899	0.31	76.4977326928564	74.0890671816677	78.906398204045	0.385114416647822	29.620755238017	28.8236501846875	30.4178602913465	0.25	0.16	0.39	46.0557994443828	47.3294518179378	48.6031041914929	109.033666871868	112.048943781272	115.064220690675	108.709277449819	111.697064447738	114.73736002696	76.4977326928564	0.312831226732654	0.0946036357250775	-41.1776007663834	-0.381801999169656	-0.378690898049133	-0.384723189697569	0.474381021110133	0.481800936042594	0.467414039938885	0.468188404721424	0.477306800519745	0.421535924859233	0.000330009657961899	0.000813060247431991	0.00162840600170378
226	24.3279064864899	0.31	76.4979350588796	74.0413373007617	78.9545328169975	0.391889022812684	30.248048399892	29.4455865412802	31.0505102585038	0.25	0.16	0.4	47.0087957266465	48.2898965645267	49.5709974024069	111.193140552683	114.22341655373	117.253692554777	110.945356492045	113.993024197894	116.976621723407	76.4979350588796	0.313541969484287	-0.0843397292510606	-41.242011380069	-0.381801999169656	-0.378690898049133	-0.384723189697569	0.474381021110133	0.481800936042594	0.467414039938885	0.468188404721424	0.477306800519745	0.421535924859233	0.000330009657961899	0.000813060247431991	0.00162840600170378
226	24.3279064864899	0.31	76.5006679808745	74.0505101536695	78.9508258080795	0.3911795114409	30.3269419410233	29.521188131731	31.1326957503157	0.25	0.16	0.39	47.4867189315584	48.7828254601697	50.078931988781	113.180645939346	116.26980807594	119.358970212533	112.894820896775	115.958020559319	119.050713987812	76.5006679808745	0.309709520717464	-0.0192709490856196	-41.5468544531797	-0.381801999169656	-0.378690898049133	-0.384723189697569	0.474381021110133	0.481800936042594	0.467414039938885	0.468188404721424	0.477306800519745	0.421535924859233	0.000330009657961899	0.000813060247431991	0.00162840600170378
226	24.3279064864899	0.31	76.5087742509114	74.0708379924852	78.9467105093376	0.389511813617066	29.9482944825023	29.1498079825581	30.7467809824466	0.25	0.16	0.39	46.7323693962449	48.0124864418061	49.2926034873673	111.006466284761	114.047212377769	117.087958470777	110.894085210771	113.928127531875	116.905248269237	76.5087742509114	0.312619071560438	0.0713329994619874	-41.207976768879	-0.381801999169656	-0.378690898049133	-0.384723189697569	0.474381021110133	0.481800936042594	0.467414039938885	0.468188404721424	0.477306800519745	0.421535924859233	0.000330009657961899	0.000813060247431991	0.00162840600170378
226	24.3279064864899	0.31	76.5114610973435	74.1030332936479	78.919888901039	0.390552827628808	29.5062841142824	28.7213018803137	30.2912663482512	0.25	0.16	0.39	46.4799990230432	47.7503444140709	49.0206898050986	111.462443307999	114.508824635563	117.555205963127	111.300501613748	114.318121899438	117.353110003005	76.5114610973435	0.309854777643129	0.454521628006687	-41.1198050364654	-0.381801999169656	-0.378690898049133	-0.384723189697569	0.474381021110133	0.481800936042594	0.467414039938885	0.468188404721424	0.477306800519745	0.421535924859233	0.000330009657961899	0.000813060247431991	0.00162840600170378
226	24.3279064864899	0.31	76.5250153936562	74.1107198862842	78.9393109010282	0.401145529355758	30.2518835874671	29.4646941498486	31.0390730250855	0.25	0.16	0.39	47.379772382467	48.6455875369215	49.911402691376	112.887034675853	115.902965568907	118.91889646196	6.8784192770757	115.459490057399	118.536064968145	76.5250153936562	0.312470280103366	0.0284825014146157	-41.3849528492849	-0.381801999169656	-0.378690898049133	-0.384723189697569	0.474381021110133	0.481800936042594	0.467414039938885	0.468188404721424	0.477306800519745	0.421535924859233	0.000330009657961899	0.000813060247431991	0.00162840600170378
226	24.3279064864899	0.31	76.5314809124522	74.1090095560356	78.9539522688687	0.386983515134844	29.5105912722729	28.7195759007108	30.3016066438351	0.25	0.16	0.39	46.2667029926634	47.5410140544013	48.8153251161392	110.440563440264	113.482397471075	116.524231501886	110.357182977221	113.360818844783	116.399368780261	76.5314809124522	0.30992604150309	0.646534975337317	-40.8332325943991	-0.381801999169656	-0.378690898049133	-0.384723189697569	0.474381021110133	0.481800936042594	0.467414039938885	0.468188404721424	0.477306800519745	0.421535924859233	0.000330009657961899	0.000813060247431991	0.00162840600170378
226	24.3279064864899	0.31	76.5352347784213	74.1025229679985	78.9679465888441	0.391935208464644	29.9012241115173	29.108040147908	30.6944080751265	0.25	0.16	0.38	46.9519046649096	48.2313277264377	49.5107507879657	112.22006958122	115.27802742155	118.33598526188	112.006011866142	115.07094259487	118.104858677119	76.5352347784213	0.307600846438536	-0.373440696722321	-42.1836788931348	-0.381801999169656	-0.378690898049133	-0.384723189697569	0.474381021110133	0.481800936042594	0.467414039938885	0.468188404721424	0.477306800519745	0.421535924859233	0.000330009657961899	0.000813060247431991	0.00162840600170378
226	24.3279064864899	0.31	76.5377814627103	74.0891140102687	78.9864489151519	0.389103550687623	29.8749449461167	29.0777299030903	30.6721599891431	0.25	0.16	0.38	47.1023168886827	48.3937064060282	49.6850959233736	113.066118801532	116.166017282796	119.26591576406	112.828673339833	115.885883825006	118.981596325116	76.5377814627103	0.306892978354921	0.0307106086176658	-41.8536460375163	-0.381801999169656	-0.378690898049133	-0.384723189697569	0.474381021110133	0.481800936042594	0.467414039938885	0.468188404721424	0.477306800519745	0.421535924859233	0.000330009657961899	0.000813060247431991	0.00162840600170378
226	24.3279064864899	0.31	76.53849859501	74.1315286253093	78.9454685647106	0.397188354496814	29.9572213710539	29.1712417964006	30.7432009457072	0.25	0.16	0.38	47.2874272894189	48.5615229294602	49.8356185695015	113.592874364224	116.653480412454	119.714086460684	113.364136588809	116.433152878978	119.486961870627	76.53849859501	0.307015815914522	-0.106535408865832	-41.9432300055321	-0.381801999169656	-0.378690898049133	-0.384723189697569	0.474381021110133	0.481800936042594	0.467414039938885	0.468188404721424	0.477306800519745	0.421535924859233	0.000330009657961899	0.000813060247431991	0.00162840600170378
226	24.3279064864899	0.31	76.5400995982134	74.1086828662034	78.9715163302235	0.388936976343082	29.8355468129667	29.0391040776633	30.6319895482701	0.25	0.16	0.39	46.5693225304752	47.8465588569888	49.1237951835023	110.65371140177	113.688562075696	116.723412749622	110.528011623403	113.432875308224	116.522804337255	76.5400995982134	0.310285249155033	-0.213098908176182	-41.7043239253087	-0.381801999169656	-0.378690898049133	-0.384723189697569	0.474381021110133	0.481800936042594	0.467414039938885	0.468188404721424	0.477306800519745	0.421535924859233	0.000330009657961899	0.000813060247431991	0.00162840600170378
226	24.3279064864899	0.31	76.5408860200091	74.119828879421	78.9619431605972	0.394007707715958	29.929639333762	29.139143031794	30.72013563573	0.25	0.16	0.39	46.8166286243454	48.0866855974614	49.3567425705774	111.449929531951	114.473380051874	117.496830571798	111.202955781624	114.282583606669	117.321670995279	76.5408860200091	0.308641643028406	0.154264223124818	-41.4567565298202	-0.381801999169656	-0.378690898049133	-0.384723189697569	0.474381021110133	0.481800936042594	0.467414039938885	0.468188404721424	0.477306800519745	0.421535924859233	0.000330009657961899	0.000813060247431991	0.00162840600170378
226	24.3279064864899	0.31	76.5559599380268	74.0999036106521	79.0120162654014	0.378691845485927	29.6176644978387	28.8097255819755	30.4256034137018	0.25	0.16	0.38	46.6232363150218	47.9307366900326	49.2382370650433	111.806279340498	114.941770647418	118.077261954339	111.789549937413	114.882745499865	117.987058374554	76.5559599380268	0.308382957797009	0.227704390059124	-41.3793687259536	-0.381801999169656	-0.378690898049133	-0.384723189697569	0.474381021110133	0.481800936042594	0.467414039938885	0.468188404721424	0.477306800519745	0.421535924859233	0.000330009657961899	0.000813060247431991	0.00162840600170378
226	24.3279064864899	0.31	76.5610447076383	74.1430862367592	78.9790031785174	0.391074975153561	29.9314591604222	29.1360383389655	30.7268799818789	0.25	0.16	0.39	46.7398507939443	48.0158599095543	49.2918690251643	111.095016776626	114.127937329384	117.160857882143	110.979231955429	114.056849503061	117.027713217363	76.5610447076383	0.310969027313421	0.123872287992198	-41.2751836557073	-0.381801999169656	-0.378690898049133	-0.384723189697569	0.474381021110133	0.481800936042594	0.467414039938885	0.468188404721424	0.477306800519745	0.421535924859233	0.000330009657961899	0.000813060247431991	0.00162840600170378
226	24.3279064864899	0.31	76.577228411646	74.1658765075813	78.9885803157107	0.381356000375604	29.495056810867	28.6949987314635	30.2951148902705	0.25	0.16	0.39	45.8714483095714	47.150410653409	48.4293729972467	108.647647817108	111.676901425297	114.706155033486	108.511298008174	111.48359991031	114.58145676523	76.577228411646	0.31193443560909	-0.41183493898625	-41.6523861243256	-0.381801999169656	-0.378690898049133	-0.384723189697569	0.474381021110133	0.481800936042594	0.467414039938885	0.468188404721424	0.477306800519745	0.421535924859233	0.000330009657961899	0.000813060247431991	0.00162840600170378
226	24.3279064864899	0.31	76.5881346281878	74.17688726989	78.9993819864856	0.401765102087416	30.598036477849	29.8028655516699	31.393207404028	0.25	0.16	0.39	48.0872141979719	49.3702302416768	50.6532462853816	114.968855352402	118.036341968204	121.103828584007	114.855218831035	117.942110143729	120.979797104934	76.5881346281878	0.309803292258431	-0.299370792051166	-41.9080023635078	-0.381801999169656	-0.378690898049133	-0.384723189697569	0.474381021110133	0.481800936042594	0.467414039938885	0.468188404721424	0.477306800519745	0.421535924859233	0.000330009657961899	0.000813060247431991	0.00162840600170378
226	24.3279064864899	0.31	76.5939175887535	74.1807905735851	79.0070446039218	0.392881093673088	30.447976348108	29.6418893519403	31.2540633442758	0.25	0.16	0.38	48.0941743928828	49.4020562255565	50.7099380582302	115.638385228027	118.783076765176	121.927768302324	115.540797499876	118.703631885926	121.776552003953	76.5939175887535	0.308167193631745	0.171146865960889	-41.6059431710394	-0.381801999169656	-0.378690898049133	-0.384723189697569	0.474381021110133	0.481800936042594	0.467414039938885	0.468188404721424	0.477306800519745	0.421535924859233	0.000330009657961899	0.000813060247431991	0.00162840600170378
226	24.3279064864899	0.31	76.6065249594318	74.170464928052	79.0425849908116	0.392342465691533	30.0417158666324	29.2454855908818	30.837946142383	0.25	0.16	0.39	47.018742775442	48.2988633058124	49.5789838361827	112.006290059163	115.055745297049	118.105200534934	111.87809838601	114.908735999317	117.95917369578	76.6065249594318	0.310166575269266	0.0489154268180253	-41.4459031275286	-0.381801999169656	-0.378690898049133	-0.384723189697569	0.474381021110133	0.481800936042594	0.467414039938885	0.468188404721424	0.477306800519745	0.421535924859233	0.000330009657961899	0.000813060247431991	0.00162840600170378
226	24.3279064864899	0.31	76.616784710968	74.1980692619697	79.0355001599662	0.393887655053188	29.9446537723669	29.1535620435003	30.7357455012336	0.25	0.16	0.39	46.8307370079893	48.1015048355525	49.3722726631158	111.461749327307	114.486301450518	117.510853573729	111.098150016915	114.12336081771	117.136307005964	76.616784710968	0.308817073309483	-0.317733521677292	-41.9867022103696	-0.381801999169656	-0.378690898049133	-0.384723189697569	0.474381021110133	0.481800936042594	0.467414039938885	0.468188404721424	0.477306800519745	0.421535924859233	0.000330009657961899	0.000813060247431991	0.00162840600170378
226	24.3279064864899	0.31	76.6233629602548	74.1963568731557	79.050369047354	0.390481780634906	29.4366124936139	28.6533669058763	30.2198580813515	0.25	0.16	0.39	46.1774083101643	47.439677118954	48.7019459277436	110.269430674652	113.283667895778	116.297905116903	110.024831093281	113.030502875663	116.083918791696	76.6233629602548	0.305627617982092	0.289967054671725	-41.5391200916553	-0.381801999169656	-0.378690898049133	-0.384723189697569	0.474381021110133	0.481800936042594	0.467414039938885	0.468188404721424	0.477306800519745	0.421535924859233	0.000330009657961899	0.000813060247431991	0.00162840600170378
226	24.3279064864899	0.31	76.6299681305574	74.1729750919334	79.0869611691814	0.378385903344057	29.3975777165085	28.5951209045468	30.2000345284703	0.25	0.16	0.38	46.0706519453458	47.3635196554866	48.6563873656274	109.983327535068	113.069758632084	116.156189729101	109.990356036063	113.12060960287	116.17709917379	76.6299681305574	0.307273042776013	-0.347366481267259	-42.0694364588513	-0.381801999169656	-0.378690898049133	-0.384723189697569	0.474381021110133	0.481800936042594	0.467414039938885	0.468188404721424	0.477306800519745	0.421535924859233	0.000330009657961899	0.000813060247431991	0.00162840600170378
226	24.3279064864899	0.31	76.6499495255185	74.1994239278116	79.1004751232255	0.387601060731112	29.5048752359827	28.7150414870371	30.2947089849284	0.25	0.16	0.39	46.2501501522028	47.5223032675136	48.7944563828244	110.37869705352	113.414765106455	116.450833159391	110.166325533184	113.181993545719	116.283773676413	76.6499495255185	0.308014231255211	0.115526522070397	-41.5473378480645	-0.381801999169656	-0.378690898049133	-0.384723189697569	0.474381021110133	0.481800936042594	0.467414039938885	0.468188404721424	0.477306800519745	0.421535924859233	0.000330009657961899	0.000813060247431991	0.00162840600170378
226	24.3279064864899	0.31	76.6648932993343	74.2281971772833	79.1015894213854	0.372160502560231	28.8583190530844	28.0600535245189	29.6565845816499	0.25	0.16	0.39	44.9794032817496	46.2589983867231	47.5385934916965	106.828432822835	109.867538051862	112.906643280889	106.585907500824	109.574368190715	112.607050258296	76.6648932993343	0.310194959581008	0.212770367165681	-41.2239168228103	-0.381801999169656	-0.378690898049133	-0.384723189697569	0.474381021110133	0.481800936042594	0.467414039938885	0.468188404721424	0.477306800519745	0.421535924859233	0.000330009657961899	0.000813060247431991	0.00162840600170378
226	24.3279064864899	0.31	76.6655801119583	74.2195019374133	79.1116582865033	0.386946259706137	29.2405062788914	28.4566688412217	30.024343716561	0.25	0.16	0.38	45.9162582172656	47.1810191205609	48.4457800238562	109.781225603046	112.805143654068	115.82906170509	109.707666225379	112.73531016846	115.680836192371	76.6655801119583	0.307526489116134	0.339361369656203	-41.4369263250133	-0.381801999169656	-0.378690898049133	-0.384723189697569	0.474381021110133	0.481800936042594	0.467414039938885	0.468188404721424	0.477306800519745	0.421535924859233	0.000330009657961899	0.000813060247431991	0.00162840600170378
226	24.3279064864899	0.31	76.665759483902	74.2363551754975	79.0951637923065	0.388209724044767	29.9615229011518	29.1604922543712	30.7625535479325	0.25	0.16	0.38	46.9484417387805	48.2381024318616	49.5277631249428	111.998890374875	115.075468877498	118.152047380121	112.079655712351	115.16973252597	118.2011681565	76.665759483902	0.30698175337161	0.160542791152158	-41.5800771348948	-0.381801999169656	-0.378690898049133	-0.384723189697569	0.474381021110133	0.481800936042594	0.467414039938885	0.468188404721424	0.477306800519745	0.421535924859233	0.000330009657961899	0.000813060247431991	0.00162840600170378
226	24.3279064864899	0.31	76.6745062290135	74.2582724558398	79.0907400021872	0.394657354773764	30.0084218375924	29.2169219476017	30.7999217275831	0.25	0.16	0.39	47.1265466487264	48.4032265315356	49.6799064143448	112.635090117482	115.686426654471	118.73776319146	112.366046895457	115.432247638886	118.444789669219	76.6745062290135	0.310326179286562	0.122465184914919	-41.4483828659008	-0.381801999169656	-0.378690898049133	-0.384723189697569	0.474381021110133	0.481800936042594	0.467414039938885	0.468188404721424	0.477306800519745	0.421535924859233	0.000330009657961899	0.000813060247431991	0.00162840600170378
226	24.3279064864899	0.31	76.6776407830173	74.2301217473906	79.1251598186441	0.385387335067758	29.5799517881581	28.7844032846956	30.3755002916206	0.25	0.16	0.39	46.3079384296137	47.5878055420822	48.8676726545507	110.386511839206	113.437394062734	116.488276286262	110.344153319584	113.399677351009	116.422521799624	76.6776407830173	0.309560327844193	-0.236615309691216	-41.7077503117943	-0.381801999169656	-0.378690898049133	-0.384723189697569	0.474381021110133	0.481800936042594	0.467414039938885	0.468188404721424	0.477306800519745	0.421535924859233	0.000330009657961899	0.000813060247431991	0.00162840600170378
226	24.3279064864899	0.31	76.702014038785	74.2575467988541	79.146481278716	0.38731721038263	29.7202577071862	28.9241823475514	30.516333066821	0.25	0.16	0.39	46.5067409035528	47.7867380369331	49.0667351703135	110.797611145291	113.84707498421	116.89653882313	110.714296024289	113.678001376221	116.709697487021	76.702014038785	0.309964169314521	-0.126465444784452	-41.6110266644678	-0.381801999169656	-0.378690898049133	-0.384723189697569	0.474381021110133	0.481800936042594	0.467414039938885	0.468188404721424	0.477306800519745	0.421535924859233	0.000330009657961899	0.000813060247431991	0.00162840600170378
226	24.3279064864899	0.31	76.7083221014221	74.2584891955927	79.1581550072516	0.386505920688839	29.8539803474031	29.0529545133322	30.655006181474	0.25	0.16	0.39	46.6550040831574	47.9413401610301	49.2276762389028	111.009572680796	114.07024368779	117.130914694785	110.823469834565	113.890789018071	116.895183149527	76.7083221014221	0.309650569071642	0.405611897111985	-41.0890684142071	-0.381801999169656	-0.378690898049133	-0.384723189697569	0.474381021110133	0.481800936042594	0.467414039938885	0.468188404721424	0.477306800519745	0.421535924859233	0.000330009657961899	0.000813060247431991	0.00162840600170378
226	24.3279064864899	0.31	76.7117435558751	74.2835654056903	79.1399217060598	0.392481585477941	29.9087270821459	29.1162527979476	30.7012013663442	0.25	0.16	0.4	46.8502989533308	48.1254512672348	49.4006035811389	111.699825919668	114.740026188743	117.780226457817	111.423840947049	114.336797092896	117.473766835838	76.7117435558751	0.311949358770247	-0.0247753958486716	-41.2979814208574	-0.381801999169656	-0.378690898049133	-0.384723189697569	0.474381021110133	0.481800936042594	0.467414039938885	0.468188404721424	0.477306800519745	0.421535924859233	0.000330009657961899	0.000813060247431991	0.00162840600170378
226	24.3279064864899	0.31	76.7155938149802	74.2971197476536	79.1340678823067	0.399511645455799	30.1176949904413	29.3313258325193	30.9040641483634	0.25	0.16	0.39	47.3412828017589	48.6104966417448	49.8797104817306	113.221629007881	116.257086646921	119.29254428596	112.998653835519	115.983420205693	118.957347380907	76.7155938149802	0.310857865536796	-0.232671621686975	-41.6927038770148	-0.381801999169656	-0.378690898049133	-0.384723189697569	0.474381021110133	0.481800936042594	0.467414039938885	0.468188404721424	0.477306800519745	0.421535924859233	0.000330009657961899	0.000813060247431991	0.00162840600170378
226	24.3279064864899	0.31	76.7273355526316	74.3138867033001	79.1407844019631	0.392501929166972	29.7644454105521	28.9758277174056	30.5530631036987	0.25	0.16	0.39	46.6567695117432	47.9265987742881	49.196428036833	111.316702062668	114.346341859174	117.37598165568	111.23575990549	114.287517498803	117.331861771075	76.7273355526316	0.310155438211015	0.214526567056767	-41.3253217707443	-0.381801999169656	-0.378690898049133	-0.384723189697569	0.474381021110133	0.481800936042594	0.467414039938885	0.468188404721424	0.477306800519745	0.421535924859233	0.000330009657961899	0.000813060247431991	0.00162840600170378
226	24.3279064864899	0.31	76.7305802793036	74.3147971058925	79.1463634527148	0.387911115334601	29.9413830198845	29.140387366908	30.7423786728611	0.25	0.16	0.39	46.959417447984	48.2502132348946	49.5410090218051	112.129893656894	115.212061242967	118.29422882904	111.965570280981	115.093813071253	118.138244893657	76.7305802793036	0.309001945736384	0.499297986451013	-41.115083821935	-0.381801999169656	-0.378690898049133	-0.384723189697569	0.474381021110133	0.481800936042594	0.467414039938885	0.468188404721424	0.477306800519745	0.421535924859233	0.000330009657961899	0.000813060247431991	0.00162840600170378
226	24.3279064864899	0.31	76.7307930642025	74.2909419320198	79.1706441963852	0.396271380081404	30.30787079451	29.5111665637771	31.1045750252429	0.25	0.16	0.4	47.4147050422392	48.6947458032327	49.9747865642262	112.874558085722	115.92179912835	118.969040170979	112.536920474027	115.522570254886	118.618842680101	76.7307930642025	0.311646162421622	-0.0203424161932812	-41.4739152375308	-0.381801999169656	-0.378690898049133	-0.384723189697569	0.474381021110133	0.481800936042594	0.467414039938885	0.468188404721424	0.477306800519745	0.421535924859233	0.000330009657961899	0.000813060247431991	0.00162840600170378
226	24.3279064864899	0.31	76.7311432674588	74.2745419587733	79.1877445761442	0.387205839441103	30.068024996861	29.2624454514708	30.8736045422511	0.25	0.16	0.38	47.0946376316337	48.3911279347604	49.6876182378871	112.304335991362	115.396014575891	118.487693160421	112.160158796327	115.380640663992	118.42932251186	76.7311432674588	0.307194199937098	-0.232433504144854	-41.9440172420745	-0.381801999169656	-0.378690898049133	-0.384723189697569	0.474381021110133	0.481800936042594	0.467414039938885	0.468188404721424	0.477306800519745	0.421535924859233	0.000330009657961899	0.000813060247431991	0.00162840600170378
226	24.3279064864899	0.31	76.7380670255412	74.2770152535421	79.1991187975403	0.383462408008798	29.6009248539653	28.8015677634356	30.400281944495	0.25	0.16	0.38	46.3884566524258	47.6759192672533	48.9633818820809	110.70621700087	113.778751116104	116.851285231337	110.774605689227	113.811131291487	116.857616526794	76.7380670255412	0.307622798552925	-0.311451011156761	-41.9856269803148	-0.381801999169656	-0.378690898049133	-0.384723189697569	0.474381021110133	0.481800936042594	0.467414039938885	0.468188404721424	0.477306800519745	0.421535924859233	0.000330009657961899	0.000813060247431991	0.00162840600170378
226	24.3279064864899	0.31	76.7394518037051	74.3037975165302	79.17510609088	0.391440111652014	29.9512419798112	29.1559053178727	30.7465786417497	0.25	0.16	0.39	46.8313083816853	48.1088079508608	49.3863075200363	111.455438952174	114.495804044757	117.53616913734	111.30612939389	114.280684234623	117.356256030771	76.7394518037051	0.310437743500778	-0.188670668602063	-41.6602766435518	-0.381801999169656	-0.378690898049133	-0.384723189697569	0.474381021110133	0.481800936042594	0.467414039938885	0.468188404721424	0.477306800519745	0.421535924859233	0.000330009657961899	0.000813060247431991	0.00162840600170378
226	24.3279064864899	0.31	76.7415728897955	74.3206451791445	79.1625006004466	0.390251562821289	30.096959224054	29.2957557749592	30.8981626731489	0.25	0.16	0.38	47.4255289889589	48.7225597838968	50.0195905788347	113.768709559816	116.880146014933	119.991582470049	113.709852232993	116.86646763895	119.96806577185	76.7415728897955	0.307500990851012	7.3393518618371e-06	-41.7072353539373	-0.381801999169656	-0.378690898049133	-0.384723189697569	0.474381021110133	0.481800936042594	0.467414039938885	0.468188404721424	0.477306800519745	0.421535924859233	0.000330009657961899	0.000813060247431991	0.00162840600170378
226	24.3279064864899	0.31	76.7430663649941	74.2952156951277	79.1909170348605	0.387725133736895	29.8508169062697	29.0519312431026	30.6497025694368	0.25	0.16	0.39	46.5700020344615	47.8506090497982	49.1312160651348	110.60774076583	113.649292034615	116.690843303401	110.573561799471	113.617690039101	116.63271864526	76.7430663649941	0.312057550090723	-0.455088876538092	-41.7817179033934	-0.381801999169656	-0.378690898049133	-0.384723189697569	0.474381021110133	0.481800936042594	0.467414039938885	0.468188404721424	0.477306800519745	0.421535924859233	0.000330009657961899	0.000813060247431991	0.00162840600170378
226	24.3279064864899	0.31	76.7437677218866	74.3058132329402	79.1817222108331	0.385589306994525	29.4636927889594	28.6716087951322	30.2557767827866	0.25	0.16	0.39	46.0650099316419	47.3376053169604	48.610200702279	109.659569394167	112.689032801949	115.718496209732	109.442955176092	112.469075245855	115.417433242719	76.7437677218866	0.310171324139074	0.105646382341511	-41.4482906057199	-0.381801999169656	-0.378690898049133	-0.384723189697569	0.474381021110133	0.481800936042594	0.467414039938885	0.468188404721424	0.477306800519745	0.421535924859233	0.000330009657961899	0.000813060247431991	0.00162840600170378
226	24.3279064864899	0.31	76.7514615675797	74.313313857674	79.1896092774853	0.389056653947123	29.8228968373344	29.0269921910887	30.6188014835801	0.25	0.16	0.39	46.3504259162645	47.6213298769425	48.8922338376204	109.659329398686	112.666129731219	115.672930063752	109.514592858733	112.529437389324	115.52152422761	76.7514615675797	0.310674711018146	0.0181712992620881	-41.3422432808912	-0.381801999169656	-0.378690898049133	-0.384723189697569	0.474381021110133	0.481800936042594	0.467414039938885	0.468188404721424	0.477306800519745	0.421535924859233	0.000330009657961899	0.000813060247431991	0.00162840600170378
226	24.3279064864899	0.31	76.7539114352981	74.3065981326085	79.2012247379878	0.381737166127191	29.4612936115897	28.6627965400951	30.2597906830842	0.25	0.16	0.39	46.5026303775213	47.7981150704158	49.0935997633104	111.804384435158	114.919065636165	118.033746837172	111.505019398482	114.622668958877	117.744831005369	76.7539114352981	0.306257763543774	-0.120548445694951	-42.0432083071593	-0.381801999169656	-0.378690898049133	-0.384723189697569	0.474381021110133	0.481800936042594	0.467414039938885	0.468188404721424	0.477306800519745	0.421535924859233	0.000330009657961899	0.000813060247431991	0.00162840600170378
226	24.3279064864899	0.31	76.7573318538261	74.298389298131	79.2162744095211	0.381000470478902	29.5822342290101	28.7792064984879	30.3852619595324	0.25	0.16	0.39	46.377945160318	47.6720314323052	48.9661177042924	110.742823060105	113.832885945552	116.922948830999	110.523570277419	113.652818500291	116.713952552286	76.7573318538261	0.308643322333742	0.164051700002144	-41.4337918089204	-0.381801999169656	-0.378690898049133	-0.384723189697569	0.474381021110133	0.481800936042594	0.467414039938885	0.468188404721424	0.477306800519745	0.421535924859233	0.000330009657961899	0.000813060247431991	0.00162840600170378
226	24.3279064864899	0.31	76.7716911996729	74.3240582413271	79.2193241580188	0.38790444524232	29.9847607537361	29.1825933868921	30.78692812058	0.25	0.16	0.39	47.070224178187	48.3640844354021	49.6579446926172	112.498170754311	115.590505976625	118.682841198938	112.415213076703	115.549335897583	118.652788270387	76.7716911996729	0.308685319344429	-0.11578945942684	-41.6523118762335	-0.381801999169656	-0.378690898049133	-0.384723189697569	0.474381021110133	0.481800936042594	0.467414039938885	0.468188404721424	0.477306800519745	0.421535924859233	0.000330009657961899	0.000813060247431991	0.00162840600170378
226	24.3279064864899	0.31	76.7725156216903	74.3147597062827	79.2302715370979	0.389223389152518	29.6493135634362	28.8583189156461	30.4403082112264	0.25	0.16	0.39	46.4533968423349	47.726665336642	48.9999338309491	110.797296642589	113.834204956275	116.87111326996	110.522381716136	113.541803476178	116.600612154549	76.7725156216903	0.308681351181283	-0.0783746250214577	-41.7900503613088	-0.381801999169656	-0.378690898049133	-0.384723189697569	0.474381021110133	0.481800936042594	0.467414039938885	0.468188404721424	0.477306800519745	0.421535924859233	0.000330009657961899	0.000813060247431991	0.00162840600170378
226	24.3279064864899	0.31	76.7770964984931	74.3295293759115	79.2246636210747	0.39255077359416	29.9871484705944	29.1927115658302	30.7815853753586	0.25	0.16	0.39	47.1660088159699	48.4495626910303	49.7331165660907	112.920278331328	115.99323838166	119.066198431991	112.65343865648	115.76400341445	118.73570684233	76.7770964984931	0.307333273144159	0.177184687779404	-41.6529253716834	-0.381801999169656	-0.378690898049133	-0.384723189697569	0.474381021110133	0.481800936042594	0.467414039938885	0.468188404721424	0.477306800519745	0.421535924859233	0.000330009657961899	0.000813060247431991	0.00162840600170378
226	24.3279064864899	0.31	76.779113684687	74.3117765794742	79.2464507898997	0.383291915535913	29.3733653911521	28.5798673355761	30.166863446728	0.25	0.16	0.39	45.8763268368299	47.1500477997218	48.4237687626137	109.111303869645	112.140695379596	115.170086889547	108.801982981692	111.821397710763	114.87812837301	76.779113684687	0.309743763566778	0.309535401986709	-41.1606580981378	-0.381801999169656	-0.378690898049133	-0.384723189697569	0.474381021110133	0.481800936042594	0.467414039938885	0.468188404721424	0.477306800519745	0.421535924859233	0.000330009657961899	0.000813060247431991	0.00162840600170378
226	24.3279064864899	0.31	76.7884462576605	74.3451494806381	79.2317430346829	0.392402036109518	30.3051178053227	29.5020066224119	31.1082289882336	0.25	0.16	0.39	47.7264331640006	49.0256543554615	50.3248755469224	114.410015762921	117.524514524724	120.639013286528	114.077856153628	117.161501878211	120.330037731254	76.7884462576605	0.309058201663698	0.0798173698457896	-41.655190054082	-0.381801999169656	-0.378690898049133	-0.384723189697569	0.474381021110133	0.481800936042594	0.467414039938885	0.468188404721424	0.477306800519745	0.421535924859233	0.000330009657961899	0.000813060247431991	0.00162840600170378
226	24.3279064864899	0.31	76.7910913386531	74.3339804361496	79.2482022411566	0.382070598093795	29.5058346841378	28.7066950074888	30.3049743607869	0.25	0.16	0.38	46.563317970755	47.8595519975961	49.1557860244372	111.92443305097	115.040195949281	118.155958847593	111.881814424311	114.978161987321	118.141342166928	76.7910913386531	0.304836292921633	-0.167552199062833	-42.1614549759829	-0.381801999169656	-0.378690898049133	-0.384723189697569	0.474381021110133	0.481800936042594	0.467414039938885	0.468188404721424	0.477306800519745	0.421535924859233	0.000330009657961899	0.000813060247431991	0.00162840600170378
226	24.3279064864899	0.31	76.7943514261879	74.3792895257232	79.2094133266526	0.388016207664444	29.7281751458069	28.9330592318745	30.5232910597394	0.25	0.16	0.39	46.3318043753021	47.6050591211889	48.8783138670756	109.928232176778	112.949194671402	115.970157166025	109.804941941826	112.836818810844	115.812539822119	76.7943514261879	0.311049767564557	-0.157175578624561	-41.5292360576168	-0.381801999169656	-0.378690898049133	-0.384723189697569	0.474381021110133	0.481800936042594	0.467414039938885	0.468188404721424	0.477306800519745	0.421535924859233	0.000330009657961899	0.000813060247431991	0.00162840600170378
226	24.3279064864899	0.31	76.7954633259164	74.3435533228911	79.2473733289418	0.38323578607102	29.7280705111498	28.9248950233938	30.5312459989057	0.25	0.16	0.39	46.5727618280251	47.8659765714879	49.1591913149506	111.111450308533	114.196750816094	117.282051323655	110.983276287785	114.051782203917	117.092189874131	76.7954633259164	0.309904608584803	0.223298743775446	-41.2965954364607	-0.381801999169656	-0.378690898049133	-0.384723189697569	0.474381021110133	0.481800936042594	0.467414039938885	0.468188404721424	0.477306800519745	0.421535924859233	0.000330009657961899	0.000813060247431991	0.00162840600170378
226	24.3279064864899	0.31	76.7957434898779	74.3802892736789	79.2111977060768	0.401919764023355	30.4251021273923	29.6346796957692	31.2155245590154	0.25	0.16	0.39	47.6246796245286	48.8949351312708	50.1651906380129	113.402144928053	116.426830872545	119.451516817037	113.32178848529	116.261176764736	119.377991443163	76.7957434898779	0.312305405490718	0.510885381773374	-40.82812141737	-0.381801999169656	-0.378690898049133	-0.384723189697569	0.474381021110133	0.481800936042594	0.467414039938885	0.468188404721424	0.477306800519745	0.421535924859233	0.000330009657961899	0.000813060247431991	0.00162840600170378
226	24.3279064864899	0.31	76.8041677300284	74.3814848400119	79.2268506200449	0.394405603258204	29.9789399692608	29.1878009104252	30.7700790280963	0.25	0.16	0.38	47.133489432233	48.4110486626625	49.688607893092	112.782644794256	115.839632736902	118.896620679548	112.710936608476	115.799742726424	118.824052589797	76.8041677300284	0.30662203707297	-0.365300076073777	-42.0567711830376	-0.381801999169656	-0.378690898049133	-0.384723189697569	0.474381021110133	0.481800936042594	0.467414039938885	0.468188404721424	0.477306800519745	0.421535924859233	0.000330009657961899	0.000813060247431991	0.00162840600170378
226	24.3279064864899	0.31	76.8043448694876	74.3503357267595	79.2583540122157	0.387595582445223	29.8512483215592	29.0521330816449	30.6503635614734	0.25	0.16	0.39	46.9338786580794	48.2248536649251	49.5158286717708	112.352367764106	115.44276009669	118.533152429275	112.102467149437	115.087069968579	118.239595403474	76.8043448694876	0.308537920662858	0.16724607165548	-41.5294695501705	-0.381801999169656	-0.378690898049133	-0.384723189697569	0.474381021110133	0.481800936042594	0.467414039938885	0.468188404721424	0.477306800519745	0.421535924859233	0.000330009657961899	0.000813060247431991	0.00162840600170378
226	24.3279064864899	0.31	76.8137177840233	74.3682570129511	79.2591785550955	0.380163368678272	29.918954946345	29.1053434559741	30.7325664367159	0.25	0.16	0.38	47.1111134727124	48.4280587031834	49.7450039336545	112.999393947122	116.158181798549	119.316969649975	112.91793411111	116.123704142161	119.191291795372	76.8137177840233	0.309017581982636	-0.247245948956871	-41.8556438612892	-0.381801999169656	-0.378690898049133	-0.384723189697569	0.474381021110133	0.481800936042594	0.467414039938885	0.468188404721424	0.477306800519745	0.421535924859233	0.000330009657961899	0.000813060247431991	0.00162840600170378
226	24.3279064864899	0.31	76.8232249613441	74.3777760280699	79.2686738946182	0.395486567810098	30.1633137764752	29.3691074751335	30.9575200778169	0.25	0.16	0.39	46.8841137471174	48.1519649612651	49.4198161754128	110.892092524286	113.890862532068	116.88963253985	110.77278348355	113.816955677426	116.866085365572	76.8232249613441	0.309831835597127	0.113714640898057	-41.299700718941	-0.381801999169656	-0.378690898049133	-0.384723189697569	0.474381021110133	0.481800936042594	0.467414039938885	0.468188404721424	0.477306800519745	0.421535924859233	0.000330009657961899	0.000813060247431991	0.00162840600170378
226	24.3279064864899	0.31	76.8296477133885	74.3857225415081	79.2735728852689	0.38579277942748	29.7926069582554	28.9920244697452	30.5931894467656	0.25	0.16	0.39	46.6414592402699	47.9294112266959	49.2173632131219	111.180343230729	114.25046466878	117.320586106832	111.066131522614	114.189414513309	117.198725222978	76.8296477133885	0.309050306657913	0.11146686603022	-41.4435529963652	-0.381801999169656	-0.378690898049133	-0.384723189697569	0.474381021110133	0.481800936042594	0.467414039938885	0.468188404721424	0.477306800519745	0.421535924859233	0.000330009657961899	0.000813060247431991	0.00162840600170378
226	24.3279064864899	0.31	76.8311886451637	74.3875143998368	79.2748628904907	0.388382359341607	29.8125345459114	29.0157767505672	30.6092923412555	0.25	0.16	0.39	46.4313018571392	47.706280708151	48.9812595591629	110.085735699438	113.108631444354	116.13152718927	110.045443620512	113.023089009032	116.110339262689	76.8311886451637	0.310184089715009	-0.224930172856161	-41.6415414371828	-0.381801999169656	-0.378690898049133	-0.384723189697569	0.474381021110133	0.481800936042594	0.467414039938885	0.468188404721424	0.477306800519745	0.421535924859233	0.000330009657961899	0.000813060247431991	0.00162840600170378
226	24.3279064864899	0.31	76.832049598023	74.3865610033278	79.2775381927183	0.388299736948298	29.5032451076957	28.7146161123095	30.291874103082	0.25	0.16	0.4	45.8828619679336	47.1430061118668	48.4031502558	108.627295869299	111.610676697998	114.594057526698	108.257973378882	111.252672426966	114.193971845452	76.832049598023	0.312864673323419	-0.041460277687762	-41.2946154097731	-0.381801999169656	-0.378690898049133	-0.384723189697569	0.474381021110133	0.481800936042594	0.467414039938885	0.468188404721424	0.477306800519745	0.421535924859233	0.000330009657961899	0.000813060247431991	0.00162840600170378
226	24.3279064864899	0.31	76.8336325050354	74.3889953692038	79.2782696408669	0.38736442420439	29.9208737798231	29.1195045180047	30.7222430416415	0.25	0.16	0.39	46.9780294765719	48.2708656503483	49.5637018241247	112.30102212931	115.39154817688	118.482074224449	112.149497102035	115.175085021287	118.311437243648	76.8336325050354	0.307951585403752	-0.142820126051612	-41.7535617839121	-0.381801999169656	-0.378690898049133	-0.384723189697569	0.474381021110133	0.481800936042594	0.467414039938885	0.468188404721424	0.477306800519745	0.421535924859233	0.000330009657961899	0.000813060247431991	0.00162840600170378
226	24.3279064864899	0.31	76.8387943636579	74.4066776693668	79.270911057949	0.391428510772426	29.4832461594295	28.7003177724772	30.2661745463817	0.25	0.16	0.39	46.5712235821231	47.8416601412789	49.1120967004347	111.988261768855	115.043238018224	118.098214267594	111.550523275537	114.565638538288	117.662264200713	76.8387943636579	0.307759217071235	0.282450266312806	-41.5512096939932	-0.381801999169656	-0.378690898049133	-0.384723189697569	0.474381021110133	0.481800936042594	0.467414039938885	0.468188404721424	0.477306800519745	0.421535924859233	0.000330009657961899	0.000813060247431991	0.00162840600170378
226	24.3279064864899	0.31	76.838968436271	74.3773246517449	79.300612220797	0.389794891296209	29.9974037135582	29.198083705542	30.7967237215743	0.25	0.16	0.39	47.2341869864572	48.5272591997369	49.8203314130166	113.228587165386	116.328306863207	119.428026561028	113.068041414468	116.103453300481	119.174187658646	76.838968436271	0.306069422950063	-0.130991634858411	-41.9051895875335	-0.381801999169656	-0.378690898049133	-0.384723189697569	0.474381021110133	0.481800936042594	0.467414039938885	0.468188404721424	0.477306800519745	0.421535924859233	0.000330009657961899	0.000813060247431991	0.00162840600170378
226	24.3279064864899	0.31	76.8416114277567	74.3755712357426	79.3076516197709	0.389172952056912	30.1170606685621	29.3135020616241	30.9206192755001	0.25	0.16	0.39	47.0223017379989	48.3113041642586	49.6003065905183	111.761014385226	114.824671700567	117.888329015908	111.63133962641	114.738592168295	117.882855964008	76.8416114277567	0.310154591763102	0.143827479557071	-41.2932970022284	-0.381801999169656	-0.378690898049133	-0.384723189697569	0.474381021110133	0.481800936042594	0.467414039938885	0.468188404721424	0.477306800519745	0.421535924859233	0.000330009657961899	0.000813060247431991	0.00162840600170378
226	24.3279064864899	0.31	76.8558812383548	74.4242136268844	79.2875488498252	0.393030050599167	29.8739002323214	29.0832583605125	30.6645421041303	0.25	0.16	0.39	46.9640900758238	48.2408306536872	49.5175712315506	112.375889481591	115.43088017433	118.48587086707	111.839505565812	114.893169836099	117.927824141503	76.8558812383548	0.310551937495455	0.529456368270998	-41.0808489334584	-0.381801999169656	-0.378690898049133	-0.384723189697569	0.474381021110133	0.481800936042594	0.467414039938885	0.468188404721424	0.477306800519745	0.421535924859233	0.000330009657961899	0.000813060247431991	0.00162840600170378
226	24.3279064864899	0.31	76.8582709228703	74.4318325708366	79.284709274904	0.389157517773254	29.5304124868891	28.7424807647396	30.3183442090386	0.25	0.16	0.38	46.2815533680936	47.5502922896766	48.8190312112596	110.422739189066	113.449811896041	116.476884603017	110.262912294193	113.353325229655	116.336189669039	76.8582709228703	0.308490961738833	-0.521767346141868	-42.183689515467	-0.381801999169656	-0.378690898049133	-0.384723189697569	0.474381021110133	0.481800936042594	0.467414039938885	0.468188404721424	0.477306800519745	0.421535924859233	0.000330009657961899	0.000813060247431991	0.00162840600170378
226	24.3279064864899	0.31	76.8635961533647	74.4478642486504	79.279328058079	0.395759694534865	30.0409551063559	29.2504221703048	30.8314880424069	0.25	0.16	0.39	46.8972667829907	48.164729993842	49.4321932046932	111.406758734105	114.417679792448	117.428600850792	111.275026577354	114.383910483073	117.39681487518	76.8635961533647	0.312037831825297	0.242762106624318	-41.0692978912604	-0.381801999169656	-0.378690898049133	-0.384723189697569	0.474381021110133	0.481800936042594	0.467414039938885	0.468188404721424	0.477306800519745	0.421535924859233	0.000330009657961899	0.000813060247431991	0.00162840600170378
226	24.3279064864899	0.31	76.8673080849014	74.4326732711663	79.3019428986365	0.398717117275056	30.5961949208372	29.796007781958	31.3963820597165	0.25	0.16	0.39	47.9367104725631	49.2240755276747	50.5114405827862	114.272271255122	117.341111968885	120.409952682648	114.054071097637	117.113841469176	120.124402592206	76.8673080849014	0.310360807716004	-0.410678733738336	-41.8938463944635	-0.381801999169656	-0.378690898049133	-0.384723189697569	0.474381021110133	0.481800936042594	0.467414039938885	0.468188404721424	0.477306800519745	0.421535924859233	0.000330009657961899	0.000813060247431991	0.00162840600170378
226	24.3279064864899	0.31	76.8786261473638	74.4381961513266	79.3190561434009	0.397698588375253	30.6251576338277	29.8225091005278	31.4278061671277	0.25	0.16	0.38	47.9902568763773	49.2818755381293	50.5734941998814	114.426228700075	117.505917411966	120.585606123857	114.305895727229	117.35839063605	120.453066848288	76.8786261473638	0.308881196095514	-0.21983271429972	-41.8507726076021	-0.381801999169656	-0.378690898049133	-0.384723189697569	0.474381021110133	0.481800936042594	0.467414039938885	0.468188404721424	0.477306800519745	0.421535924859233	0.000330009657961899	0.000813060247431991	0.00162840600170378
226	24.3279064864899	0.31	76.8795681351809	74.4498088740017	79.3093273963601	0.396859625001986	30.2626905036224	29.4681510887416	31.0572299185032	0.25	0.16	0.39	47.5716948582825	48.8543537697209	50.1370126811593	113.795935915987	116.864175795246	119.932415674505	113.555722054639	116.668548368924	119.670280655633	76.8795681351809	0.308766792089968	-0.256826397299669	-41.900598010493	-0.381801999169656	-0.378690898049133	-0.384723189697569	0.474381021110133	0.481800936042594	0.467414039938885	0.468188404721424	0.477306800519745	0.421535924859233	0.000330009657961899	0.000813060247431991	0.00162840600170378
226	24.3279064864899	0.31	76.8865362968173	74.4247199988833	79.3483525947512	0.386687406240784	29.9208963690265	29.1183822256216	30.7234105124314	0.25	0.16	0.38	46.909745931842	48.202597103385	49.4954482749281	111.976920337579	115.063048598741	118.149176859904	111.961559589276	115.105770094662	118.149793396386	76.8865362968173	0.30849353248846	-0.0820440975638529	-41.6766961837222	-0.381801999169656	-0.378690898049133	-0.384723189697569	0.474381021110133	0.481800936042594	0.467414039938885	0.468188404721424	0.477306800519745	0.421535924859233	0.000330009657961899	0.000813060247431991	0.00162840600170378
226	24.3279064864899	0.31	76.8894771008	74.4674184292282	79.3115357723717	0.394429223710514	29.9294230042326	29.1396297424362	30.719216266029	0.26	0.16	0.39	46.4273405646007	47.6856956317431	48.9440506988856	109.598026975314	112.568544582311	115.539062189308	109.363659753994	112.51969897609	115.354123516338	76.8894771008	0.313394552216734	-0.0369396503460718	-41.2178508419707	-0.381801999169656	-0.378690898049133	-0.384723189697569	0.474381021110133	0.481800936042594	0.467414039938885	0.468188404721424	0.477306800519745	0.421535924859233	0.000330009657961899	0.000813060247431991	0.00162840600170378
226	24.3279064864899	0.31	76.89241241307	74.470368288969	79.314456537171	0.385619888960142	29.5841309093968	28.7888604607388	30.3794013580549	0.25	0.16	0.38	46.7953022320326	48.0879869859814	49.3806717399301	112.725179268194	115.839126901305	118.953074534415	112.583097938195	115.724273201632	118.761871413886	76.89241241307	0.306271935818357	-0.0924683872208827	-42.0744087416025	-0.381801999169656	-0.378690898049133	-0.384723189697569	0.474381021110133	0.481800936042594	0.467414039938885	0.468188404721424	0.477306800519745	0.421535924859233	0.000330009657961899	0.000813060247431991	0.00162840600170378
226	24.3279064864899	0.31	76.893275558615	74.4509565443335	79.3355945728965	0.383351347950706	29.8501783714837	29.0439009571201	30.6564557858473	0.25	0.16	0.39	46.5683869187689	47.8611553609758	49.1539238031827	110.630839077365	113.702022490773	116.773205904181	110.527772354349	113.598453032331	116.660960692091	76.893275558615	0.313367362028725	0.0236575968604365	-41.0432157279242	-0.381801999169656	-0.378690898049133	-0.384723189697569	0.474381021110133	0.481800936042594	0.467414039938885	0.468188404721424	0.477306800519745	0.421535924859233	0.000330009657961899	0.000813060247431991	0.00162840600170378
226	24.3279064864899	0.31	76.8933488139327	74.4711018319385	79.3155957959269	0.392202423030656	29.9439934924396	29.1501201232777	30.7378668616016	0.25	0.16	0.39	46.8374652388216	48.1130351567122	49.3886050746027	111.50722554418	114.544009490671	117.580793437163	111.098150016915	114.135260243075	117.151492966184	76.8933488139327	0.309765135992373	0.750015359102745	-40.9091177412342	-0.381801999169656	-0.378690898049133	-0.384723189697569	0.474381021110133	0.481800936042594	0.467414039938885	0.468188404721424	0.477306800519745	0.421535924859233	0.000330009657961899	0.000813060247431991	0.00162840600170378
226	24.3279064864899	0.31	76.8954015881392	74.4623033353945	79.328499840884	0.402935313007821	30.5816561111227	29.7888423202833	31.374469901962	0.25	0.16	0.39	48.0589072132054	49.3379688162593	50.6170304193131	114.88739808931	117.945063527246	121.002728965182	114.628082784453	117.677730593133	120.688410320847	76.8954015881392	0.311018019288404	0.165730361703281	-41.29978412851	-0.381801999169656	-0.378690898049133	-0.384723189697569	0.474381021110133	0.481800936042594	0.467414039938885	0.468188404721424	0.477306800519745	0.421535924859233	0.000330009657961899	0.000813060247431991	0.00162840600170378
226	24.3279064864899	0.31	76.9170657683815	74.4909184507616	79.3432130860014	0.395412427832118	30.1490328359235	29.3550794541037	30.9429862177434	0.25	0.16	0.39	47.2174762438614	48.4945456860826	49.7716151283039	112.533997285974	115.577652741058	118.621308196142	112.223372941968	115.279141122393	118.383646765778	76.9170657683815	0.309686861391734	-0.242655891741257	-41.7916579269304	-0.381801999169656	-0.378690898049133	-0.384723189697569	0.474381021110133	0.481800936042594	0.467414039938885	0.468188404721424	0.477306800519745	0.421535924859233	0.000330009657961899	0.000813060247431991	0.00162840600170378
226	24.3279064864899	0.31	76.9215312291052	74.4794006585412	79.3636617996692	0.387567198786401	29.7141540673684	28.9186612674094	30.5096468673274	0.25	0.16	0.39	46.9137665762618	48.204267653932	49.4947687316022	112.78308990082	115.885520374472	118.987950848124	112.601703106438	115.727066510438	118.805958794543	76.9215312291052	0.306012102623549	-0.445539091791637	-42.2932036482963	-0.381801999169656	-0.378690898049133	-0.384723189697569	0.474381021110133	0.481800936042594	0.467414039938885	0.468188404721424	0.477306800519745	0.421535924859233	0.000330009657961899	0.000813060247431991	0.00162840600170378
226	24.3279064864899	0.31	76.9221739346949	74.4570719037061	79.3872759656836	0.381926604629404	29.6360417551506	28.8331307051324	30.4389528051687	0.25	0.16	0.38	46.4101324648313	47.7025071490063	48.9948818331813	110.68754375656	113.769840052803	116.852136349046	110.671539102568	113.804522755744	116.856392311855	76.9221739346949	0.306551119372542	0.372414246554418	-41.2728775794808	-0.381801999169656	-0.378690898049133	-0.384723189697569	0.474381021110133	0.481800936042594	0.467414039938885	0.468188404721424	0.477306800519745	0.421535924859233	0.000330009657961899	0.000813060247431991	0.00162840600170378
226	24.3279064864899	0.31	76.92416450837	74.4981891681893	79.3501398485506	0.393330189335514	29.9186005781892	29.127273558067	30.7099275983114	0.25	0.16	0.39	46.9254201041091	48.2002854904947	49.4751508768804	112.017600732947	115.06088434178	118.104167950612	111.778929145257	114.862719242654	117.885761911328	76.92416450837	0.311339475089151	0.119727616887516	-41.2394043206137	-0.381801999169656	-0.378690898049133	-0.384723189697569	0.474381021110133	0.481800936042594	0.467414039938885	0.468188404721424	0.477306800519745	0.421535924859233	0.000330009657961899	0.000813060247431991	0.00162840600170378
226	24.3279064864899	0.31	76.9285146568772	74.5100078290815	79.3470214846729	0.397383028706659	30.246297020364	29.4530555662719	31.0395384744561	0.25	0.16	0.39	47.6151086550333	48.8974977756216	50.1798868962099	114.064812948988	117.13685204119	120.208891133392	113.840148659248	116.979941731176	120.075891987252	76.9285146568772	0.309849397463187	-0.100083573599114	-41.6526158386035	-0.381801999169656	-0.378690898049133	-0.384723189697569	0.474381021110133	0.481800936042594	0.467414039938885	0.468188404721424	0.477306800519745	0.421535924859233	0.000330009657961899	0.000813060247431991	0.00162840600170378
226	24.3279064864899	0.31	76.9300358441064	74.4896711234552	79.3704005647576	0.39429619984542	29.723200735071	28.9386309192003	30.5077705509417	0.25	0.16	0.38	46.7594294473309	48.0271479186761	49.2948663900212	111.956457853877	114.991765839565	118.027073825254	111.819314788823	114.856072544331	117.85329233265	76.9300358441064	0.30587819089498	0.267640462274078	-41.6462564892988	-0.381801999169656	-0.378690898049133	-0.384723189697569	0.474381021110133	0.481800936042594	0.467414039938885	0.468188404721424	0.477306800519745	0.421535924859233	0.000330009657961899	0.000813060247431991	0.00162840600170378
226	24.3279064864899	0.31	76.936097055112	74.5130936669862	79.3591004432378	0.392562751707984	29.977885338681	29.1837137848264	30.7720568925356	0.25	0.16	0.39	46.9668067538734	48.2449066617305	49.5230065695875	111.996799135081	115.044549419765	118.092299704449	111.749812552508	114.867111310541	117.929000611	76.936097055112	0.310468635005833	-0.256220927092026	-41.7418593220309	-0.381801999169656	-0.378690898049133	-0.384723189697569	0.474381021110133	0.481800936042594	0.467414039938885	0.468188404721424	0.477306800519745	0.421535924859233	0.000330009657961899	0.000813060247431991	0.00162840600170378
226	24.3279064864899	0.31	76.9366083164694	74.5133445691862	79.3598720637526	0.388893797200644	29.8492177085079	29.0523376494901	30.6460977675257	0.25	0.16	0.39	46.6354657551569	47.9146355469875	49.1938053388182	110.918577359005	113.960976340402	117.003375321799	110.62663133153	113.670492716017	116.672347453	76.9366083164694	0.311394060381522	-0.128341807971993	-41.5786135925197	-0.381801999169656	-0.378690898049133	-0.384723189697569	0.474381021110133	0.481800936042594	0.467414039938885	0.468188404721424	0.477306800519745	0.421535924859233	0.000330009657961899	0.000813060247431991	0.00162840600170378
226	24.3279064864899	0.31	76.944313720933	74.5218865350839	79.3667409067821	0.392965259786389	30.0116148704817	29.2172203743405	30.8060093666229	0.25	0.16	0.38	47.0962538717408	48.3767659938808	49.6572781160207	112.488151922768	115.546621127697	118.605090332626	112.418118170669	115.515665242946	118.523923087071	76.944313720933	0.308284466167614	0.197044411113635	-41.4593252673167	-0.381801999169656	-0.378690898049133	-0.384723189697569	0.474381021110133	0.481800936042594	0.467414039938885	0.468188404721424	0.477306800519745	0.421535924859233	0.000330009657961899	0.000813060247431991	0.00162840600170378
226	24.3279064864899	0.31	76.9452593907776	74.4905313899776	79.3999873915776	0.380458378253471	29.4089520192585	28.6097098596491	30.2081941788679	0.25	0.16	0.38	46.1149095744052	47.403177791708	48.6914460090108	110.139208929489	113.216062893906	116.292916858323	110.067180376383	113.10719020471	116.213859294044	76.9452593907776	0.307013017632849	0.26291465970408	-41.4671823120273	-0.381801999169656	-0.378690898049133	-0.384723189697569	0.474381021110133	0.481800936042594	0.467414039938885	0.468188404721424	0.477306800519745	0.421535924859233	0.000330009657961899	0.000813060247431991	0.00162840600170378
226	24.3279064864899	0.31	76.9486631767787	74.5161434334043	79.3811829201531	0.392243915730128	30.0559599190594	29.2591874480538	30.852732390065	0.25	0.16	0.39	46.9592215278559	48.237993026199	49.5167645245422	111.668735500375	114.709646136621	117.750556772867	111.604279547672	114.678080233685	117.745977077285	76.9486631767787	0.310625365580799	0.162679474243418	-41.1761438425008	-0.381801999169656	-0.378690898049133	-0.384723189697569	0.474381021110133	0.481800936042594	0.467414039938885	0.468188404721424	0.477306800519745	0.421535924859233	0.000330009657961899	0.000813060247431991	0.00162840600170378
226	24.3279064864899	0.31	76.9514067923876	74.509640373059	79.3931732117163	0.392138178167999	30.2048618393453	29.4039644247571	31.0057592539335	0.25	0.16	0.39	47.0457388371091	48.3271582422527	49.6085776473962	111.52646238555	114.564190703149	117.601919020748	111.460034030279	114.45718607422	117.584970906452	76.9514067923876	0.311104791231784	0.0908375442947718	-41.2834764973915	-0.381801999169656	-0.378690898049133	-0.384723189697569	0.474381021110133	0.481800936042594	0.467414039938885	0.468188404721424	0.477306800519745	0.421535924859233	0.000330009657961899	0.000813060247431991	0.00162840600170378
226	24.3279064864899	0.31	76.9557187652257	74.5178474220726	79.3935901083787	0.392604020913567	29.7452988280992	28.9573571212762	30.5332405349222	0.25	0.16	0.39	46.4655341947497	47.7298806669957	48.9942271392417	110.472532064809	113.478535516976	116.484538969144	110.141727849784	113.107645410265	116.10580771562	76.9557187652257	0.309370440588942	0.0730027528804453	-41.5278597213227	-0.381801999169656	-0.378690898049133	-0.384723189697569	0.474381021110133	0.481800936042594	0.467414039938885	0.468188404721424	0.477306800519745	0.421535924859233	0.000330009657961899	0.000813060247431991	0.00162840600170378
226	24.3279064864899	0.31	76.9719027549863	74.5437354462064	79.4000700637661	0.390216635577594	29.8334358308598	29.0391892817402	30.6276823799795	0.25	0.16	0.38	46.8356002412385	48.1165937809218	49.3975873206051	111.929370713388	114.990734292506	118.052097871624	111.739932664052	114.80675892527	117.80345615007	76.9719027549863	0.306982801562487	-0.224586697000648	-42.0774396513634	-0.381801999169656	-0.378690898049133	-0.384723189697569	0.474381021110133	0.481800936042594	0.467414039938885	0.468188404721424	0.477306800519745	0.421535924859233	0.000330009657961899	0.000813060247431991	0.00162840600170378
226	24.3279064864899	0.31	76.9729378573222	74.5545471980405	79.3913285166039	0.395322395226747	30.4411760514213	29.6393783116521	31.2429737911906	0.25	0.16	0.39	47.7486699474575	49.0403561373062	50.3320423271549	113.978521766449	117.061842886537	120.145164006625	113.719501038922	116.852022635772	119.854638375897	76.9729378573222	0.311030635275599	0.0859212400910913	-41.3499756650432	-0.381801999169656	-0.378690898049133	-0.384723189697569	0.474381021110133	0.481800936042594	0.467414039938885	0.468188404721424	0.477306800519745	0.421535924859233	0.000330009657961899	0.000813060247431991	0.00162840600170378
226	24.3279064864899	0.31	76.975532548008	74.5366662304972	79.4143988655188	0.396313777371183	29.8790025611547	29.0936415982729	30.6643635240365	0.25	0.16	0.38	47.0338605560606	48.3035042302492	49.5731479044378	112.671902523551	115.71339575006	118.754888976569	112.571180999654	115.606235240643	118.594481232597	76.975532548008	0.305506215041858	0.0823044284272222	-41.8210749774843	-0.381801999169656	-0.378690898049133	-0.384723189697569	0.474381021110133	0.481800936042594	0.467414039938885	0.468188404721424	0.477306800519745	0.421535924859233	0.000330009657961899	0.000813060247431991	0.00162840600170378
226	24.3279064864899	0.31	76.9757941812183	74.5323934836303	79.4191948788063	0.389483130907997	29.9922327458205	29.19252652666	30.7919389649809	0.25	0.16	0.39	46.554257230419	47.8295743565869	49.1048914827548	109.998403701845	113.011723136795	116.025042571745	109.911254143697	112.861532415215	115.892661520564	76.9757941812183	0.31321911497328	0.165484391735929	-41.0229559454812	-0.381801999169656	-0.378690898049133	-0.384723189697569	0.474381021110133	0.481800936042594	0.467414039938885	0.468188404721424	0.477306800519745	0.421535924859233	0.000330009657961899	0.000813060247431991	0.00162840600170378
226	24.3279064864899	0.31	76.9798579460563	74.5581727158049	79.4015431763078	0.389304812640884	29.6047875701999	28.8151160423943	30.3944590980055	0.25	0.16	0.39	46.3864203572911	47.6576293775526	48.9288383978142	110.643746797622	113.67591284711	116.708078896598	110.29964524703	113.342813281083	116.344018514945	76.9798579460563	0.308462976725171	-0.173715720473195	-41.7988640921984	-0.381801999169656	-0.378690898049133	-0.384723189697569	0.474381021110133	0.481800936042594	0.467414039938885	0.468188404721424	0.477306800519745	0.421535924859233	0.000330009657961899	0.000813060247431991	0.00162840600170378
226	24.3279064864899	0.31	76.9891887779868	74.5633182213522	79.4150593346215	0.398258730628248	30.2972338581539	29.5041074813089	31.0903602349989	0.26	0.16	0.39	46.984258132399	48.247284117676	49.510310102953	110.856596449327	113.836632051045	116.816667652764	110.6078830738	113.590288516186	116.597203111233	76.9891887779868	0.312555020411843	-0.13413833969115	-41.2939535412303	-0.381801999169656	-0.378690898049133	-0.384723189697569	0.474381021110133	0.481800936042594	0.467414039938885	0.468188404721424	0.477306800519745	0.421535924859233	0.000330009657961899	0.000813060247431991	0.00162840600170378
226	24.3279064864899	0.31	76.9910361450019	74.5530196367491	79.4290526532547	0.389143312842778	29.6456499814665	28.8546198532233	30.4366801097098	0.25	0.16	0.39	46.14709414388	47.4121859033408	48.6772776628016	109.349237315719	112.346973610883	115.344709906046	109.002112323456	111.979002118424	114.982814714295	76.9910361450019	0.311425651124356	0.45774378520833	-40.9822106465839	-0.381801999169656	-0.378690898049133	-0.384723189697569	0.474381021110133	0.481800936042594	0.467414039938885	0.468188404721424	0.477306800519745	0.421535924859233	0.000330009657961899	0.000813060247431991	0.00162840600170378
226	24.3279064864899	0.31	76.9925338277912	74.5376019422399	79.4474657133426	0.381101483855249	29.2659559839683	28.4716839274417	30.060228040495	0.25	0.16	0.39	45.9317033015862	47.2130559793588	48.4944086571314	109.796849436581	112.85984246588	115.922835495178	109.636300044739	112.766775477508	115.729873443509	76.9925338277912	0.308349280805125	0.19865227687322	-41.4512355794033	-0.381801999169656	-0.378690898049133	-0.384723189697569	0.474381021110133	0.481800936042594	0.467414039938885	0.468188404721424	0.477306800519745	0.421535924859233	0.000330009657961899	0.000813060247431991	0.00162840600170378
226	24.3279064864899	0.31	76.9949126790786	74.549220839544	79.4406045186131	0.384241944826567	29.6593447763283	28.8597289423519	30.4589606103047	0.25	0.16	0.38	46.4773190270002	47.7650650168879	49.0528110067757	110.906656573876	113.979544710386	117.052432846896	110.788663465617	113.891509259417	116.961112913012	76.9949126790786	0.308134410319629	0.192600236145256	-41.3884108919751	-0.381801999169656	-0.378690898049133	-0.384723189697569	0.474381021110133	0.481800936042594	0.467414039938885	0.468188404721424	0.477306800519745	0.421535924859233	0.000330009657961899	0.000813060247431991	0.00162840600170378
226	24.3279064864899	0.31	76.9982408577833	74.537243117633	79.4592385979336	0.388917523152655	29.8612174359352	29.0640568141923	30.6583780576781	0.25	0.16	0.39	46.5822693866899	47.859914522876	49.1375596590621	110.6197330806	113.653779420494	116.687825760388	110.465362886705	113.51794635206	116.491448108561	76.9982408577833	0.310427376582183	-0.0262562854408964	-41.4744588539606	-0.381801999169656	-0.378690898049133	-0.384723189697569	0.474381021110133	0.481800936042594	0.467414039938885	0.468188404721424	0.477306800519745	0.421535924859233	0.000330009657961899	0.000813060247431991	0.00162840600170378
226	24.3279064864899	0.31	77.0058431377077	74.5849203036854	79.4267659717299	0.400171315437614	30.1061135310827	29.3211264657732	30.8911005963923	0.25	0.16	0.39	47.2707393101313	48.5362745537853	49.8018097974393	112.921846860535	115.944997737083	118.968148613631	112.586037136245	115.56031751837	118.548546318813	77.0058431377077	0.307714310307541	0.387873986428231	-41.4947904068232	-0.381801999169656	-0.378690898049133	-0.384723189697569	0.474381021110133	0.481800936042594	0.467414039938885	0.468188404721424	0.477306800519745	0.421535924859233	0.000330009657961899	0.000813060247431991	0.00162840600170378
226	24.3279064864899	0.31	77.013985975138	74.5875936850179	79.4403782652581	0.399598213998792	30.3293471415466	29.5375946325198	31.1210996505735	0.24	0.16	0.38	48.2097543119487	49.5020123448364	50.794270377724	116.622529202778	119.748585378107	122.874641553436	116.613459032718	31.844937456772	13.1396160604431	77.013985975138	0.303982773113402	-0.0791598376122529	-42.1619881221077	-0.381801999169656	-0.378690898049133	-0.384723189697569	0.474381021110133	0.481800936042594	0.467414039938885	0.468188404721424	0.477306800519745	0.421535924859233	0.000330009657961899	0.000813060247431991	0.00162840600170378
226	24.3279064864899	0.31	77.0162265678781	74.5880491709459	79.4444039648103	0.394260938947988	29.8948326788456	29.1056742327773	30.6839911249138	0.25	0.16	0.39	46.401452893129	47.6595614724937	48.9176700518584	109.603562521535	112.575305295514	115.547048069492	109.371568691613	112.216115270947	115.188191820306	77.0162265678781	0.313134888610567	0.414773115358147	-40.8904181579322	-0.381801999169656	-0.378690898049133	-0.384723189697569	0.474381021110133	0.481800936042594	0.467414039938885	0.468188404721424	0.477306800519745	0.421535924859233	0.000330009657961899	0.000813060247431991	0.00162840600170378
226	24.3279064864899	0.31	77.0265698530814	74.5686945001272	79.4844452060355	0.387872279379208	29.6375772772571	28.8446442276839	30.4305103268304	0.25	0.16	0.39	46.6562868028452	47.9388580657917	49.2214293287382	111.828289803446	114.902425374767	117.976560946087	111.550412761043	114.644328107548	117.622013548958	77.0265698530814	0.306920002269276	0.260772044413856	-41.559997654702	-0.381801999169656	-0.378690898049133	-0.384723189697569	0.474381021110133	0.481800936042594	0.467414039938885	0.468188404721424	0.477306800519745	0.421535924859233	0.000330009657961899	0.000813060247431991	0.00162840600170378
226	24.3279064864899	0.31	77.0363838065299	74.6156140119575	79.4571536011022	0.399624626869071	29.9494259909728	29.1676344196305	30.7312175623152	0.25	0.16	0.39	47.1452980439817	48.4089520005878	49.672605957194	112.918924774887	115.945535104816	118.972145434745	112.675756759763	115.76589166696	118.696835705397	77.0363838065299	0.307122297160385	0.346409550485832	-41.4742656040224	-0.381801999169656	-0.378690898049133	-0.384723189697569	0.474381021110133	0.481800936042594	0.467414039938885	0.468188404721424	0.477306800519745	0.421535924859233	0.000330009657961899	0.000813060247431991	0.00162840600170378
226	24.3279064864899	0.31	77.0381665107643	74.6121040741003	79.4642289474283	0.398802177897385	30.3480186279864	29.5544628676774	31.1415743882954	0.25	0.16	0.39	47.5484118181065	48.8251163300694	50.1018208420323	113.347376757455	116.390824515058	119.434272272661	113.130700216496	116.18794642487	119.236370336646	77.0381665107643	0.30991803871141	-0.286488896426928	-41.7525614107615	-0.381801999169656	-0.378690898049133	-0.384723189697569	0.474381021110133	0.481800936042594	0.467414039938885	0.468188404721424	0.477306800519745	0.421535924859233	0.000330009657961899	0.000813060247431991	0.00162840600170378
226	24.3279064864899	0.31	77.0391662638275	74.569765630728	79.5085668969269	0.373583250587164	28.8713496488251	28.0751495325748	29.6675497650755	0.25	0.16	0.39	44.7802855568658	46.0502367115241	47.3201878661825	105.825657014118	108.826830714694	111.828004415271	105.696464466411	108.709825363509	111.682870019577	77.0391662638275	0.309909156378237	0.00778721754440145	-41.4009871968927	-0.381801999169656	-0.378690898049133	-0.384723189697569	0.474381021110133	0.481800936042594	0.467414039938885	0.468188404721424	0.477306800519745	0.421535924859233	0.000330009657961899	0.000813060247431991	0.00162840600170378
226	24.3279064864899	0.31	77.0438094630302	74.5952862854868	79.4923326405736	0.387285148108153	29.9163919004851	29.1150088290267	30.7177749719434	0.25	0.16	0.39	46.7927167220679	48.0806741212505	49.3686315204331	111.428751357509	114.495798856482	117.562846355456	111.21875604713	114.271026499341	117.374560951934	77.0438094630302	0.309882508716517	0.37533625431485	-41.0440036225853	-0.381801999169656	-0.378690898049133	-0.384723189697569	0.474381021110133	0.481800936042594	0.467414039938885	0.468188404721424	0.477306800519745	0.421535924859233	0.000330009657961899	0.000813060247431991	0.00162840600170378
226	24.3279064864899	0.31	77.0466204377193	74.590570585994	79.5026702894447	0.3884578589895	29.4643553173405	28.6770279465473	30.2516826881337	0.25	0.16	0.39	46.1766708106115	47.4444506129352	48.7122304152588	110.173733953857	113.198552161868	116.223370369879	109.924193179331	112.973841434182	115.951089845523	77.0466204377193	0.308205449572043	0.329883117814283	-41.3952296186368	-0.381801999169656	-0.378690898049133	-0.384723189697569	0.474381021110133	0.481800936042594	0.467414039938885	0.468188404721424	0.477306800519745	0.421535924859233	0.000330009657961899	0.000813060247431991	0.00162840600170378
226	24.3279064864899	0.31	77.053877293401	74.5961914279002	79.5115631589018	0.38488569305047	29.4179603008175	28.625930074883	30.209990526752	0.25	0.16	0.39	46.3956132238132	47.6793000045711	48.9629867853289	111.431344312115	114.514457859197	117.597571406279	111.174198016795	114.159149262616	117.359239526062	77.053877293401	0.307244230682727	0.0822171287962166	-41.6624512030117	-0.381801999169656	-0.378690898049133	-0.384723189697569	0.474381021110133	0.481800936042594	0.467414039938885	0.468188404721424	0.477306800519745	0.421535924859233	0.000330009657961899	0.000813060247431991	0.00162840600170378
226	24.3279064864899	0.31	77.0553894870743	74.6010279340821	79.5097510400665	0.3939958362408	30.134943714156	29.3390051624986	30.9308822658134	0.25	0.16	0.39	47.215091215992	48.4959905208827	49.7768898257734	112.584915752768	115.639234543962	118.693553335155	112.442825195116	115.476966534715	118.465214151517	77.0553894870743	0.309334929738937	0.213393248859419	-41.2574390269433	-0.381801999169656	-0.378690898049133	-0.384723189697569	0.474381021110133	0.481800936042594	0.467414039938885	0.468188404721424	0.477306800519745	0.421535924859233	0.000330009657961899	0.000813060247431991	0.00162840600170378
226	24.3279064864899	0.31	77.0587611388367	74.611352552318	79.5061697253554	0.393985885017488	30.3287080547774	29.5276350130958	31.1297810964589	0.25	0.16	0.39	47.6732998142983	48.9666575543373	50.2600152943764	114.052535245093	117.146735348818	120.240935452543	113.89147055157	116.952771331794	120.097588709557	77.0587611388367	0.308096028479206	0.619551927358169	-41.0356617805833	-0.381801999169656	-0.378690898049133	-0.384723189697569	0.474381021110133	0.481800936042594	0.467414039938885	0.468188404721424	0.477306800519745	0.421535924859233	0.000330009657961899	0.000813060247431991	0.00162840600170378
226	24.3279064864899	0.31	77.065515263649	74.6271777536072	79.5038527736909	0.399787050551126	30.3608435275412	29.5685806253385	31.1531064297439	0.25	0.16	0.39	47.5853846686097	48.8603912520396	50.1353978354695	113.469908675385	116.51023043783	119.550552200275	113.254918786543	116.266411687666	119.281029922908	77.065515263649	0.310205349069713	0.253229769592599	-41.2945606496832	-0.381801999169656	-0.378690898049133	-0.384723189697569	0.474381021110133	0.481800936042594	0.467414039938885	0.468188404721424	0.477306800519745	0.421535924859233	0.000330009657961899	0.000813060247431991	0.00162840600170378
226	24.3279064864899	0.31	77.0666323989052	74.6008058192694	79.5324589785409	0.379738217424985	29.6120799630191	28.8060866491848	30.4180732768533	0.25	0.16	0.38	46.4495255751705	47.7491817034152	49.0488378316598	110.982199367571	114.087477489318	117.192755611066	110.916670268153	114.013893021473	117.089349019179	77.0666323989052	0.308361544032342	0.306695525224668	-41.412186499273	-0.381801999169656	-0.378690898049133	-0.384723189697569	0.474381021110133	0.481800936042594	0.467414039938885	0.468188404721424	0.477306800519745	0.421535924859233	0.000330009657961899	0.000813060247431991	0.00162840600170378
226	24.3279064864899	0.31	77.0680871168316	74.6424127128272	79.493761520836	0.391965485299056	30.252278587385	29.4498332428211	31.0547239319489	0.25	0.16	0.39	47.0482499806295	48.3302147664926	49.6121795523556	111.364001158156	114.398433426228	117.432865694301	111.158343697592	114.164083670235	117.221564207036	77.0680871168316	0.313273674091603	-0.144059359170869	-41.2134695708272	-0.381801999169656	-0.378690898049133	-0.384723189697569	0.474381021110133	0.481800936042594	0.467414039938885	0.468188404721424	0.477306800519745	0.421535924859233	0.000330009657961899	0.000813060247431991	0.00162840600170378
226	24.3279064864899	0.31	77.0712245527236	74.5971725050036	79.5452766004436	0.383983556119158	29.4143799617595	28.620935185046	30.2078247384731	0.25	0.16	0.39	46.0931038737524	47.3709213969986	48.6487389202447	109.990671559809	113.039891414859	116.089111269909	109.865425398121	112.922055437083	116.021832354112	77.0712245527236	0.306783633444324	-0.357053768203857	-42.0898904287199	-0.381801999169656	-0.378690898049133	-0.384723189697569	0.474381021110133	0.481800936042594	0.467414039938885	0.468188404721424	0.477306800519745	0.421535924859233	0.000330009657961899	0.000813060247431991	0.00162840600170378
226	24.3279064864899	0.31	77.07227547316	74.6266314906888	79.5179194556312	0.384738273759945	29.7976131758379	28.9951115893859	30.6001147622899	0.25	0.16	0.39	46.4312663894002	47.7163507672824	49.0014351451645	110.164444946408	113.213481042288	116.262517138167	110.115730142678	113.248963427142	116.233819440931	77.07227547316	0.310307241001294	0.394207665116069	-40.9100623004623	-0.381801999169656	-0.378690898049133	-0.384723189697569	0.474381021110133	0.481800936042594	0.467414039938885	0.468188404721424	0.477306800519745	0.421535924859233	0.000330009657961899	0.000813060247431991	0.00162840600170378
226	24.3279064864899	0.31	77.0727437397116	74.6367281613	79.5087593181232	0.391024079247899	29.9868418370443	29.1898640700253	30.7838196040633	0.25	0.16	0.39	46.9796719126901	48.2623690135207	49.5450661143513	112.034636620841	115.093544819545	118.15245301825	111.945648975568	114.918676873201	117.980106033829	77.0727437397116	0.310706887955593	0.0952053783430675	-41.2413016400115	-0.381801999169656	-0.378690898049133	-0.384723189697569	0.474381021110133	0.481800936042594	0.467414039938885	0.468188404721424	0.477306800519745	0.421535924859233	0.000330009657961899	0.000813060247431991	0.00162840600170378
226	24.3279064864899	0.31	77.0738296269388	74.6090667696358	79.5385924842417	0.394063955354512	30.4051198807751	29.6021598538853	31.2080799076649	0.25	0.16	0.38	47.6852149322375	48.9786787083007	50.272142484364	113.818597830077	116.905932836215	119.993267842353	113.842329655476	116.897849168672	120.065924307557	77.0738296269388	0.307737080409992	0.0568358861154942	-41.6475825181347	-0.381801999169656	-0.378690898049133	-0.384723189697569	0.474381021110133	0.481800936042594	0.467414039938885	0.468188404721424	0.477306800519745	0.421535924859233	0.000330009657961899	0.000813060247431991	0.00162840600170378
226	24.3279064864899	0.31	77.0869791781764	74.6289980617949	79.5449602945578	0.389800485050881	30.0613659211848	29.2603509755632	30.8623808668065	0.25	0.16	0.38	46.7192429403215	47.9982027133802	49.2771624864389	110.522867278145	113.548479260608	116.574091243071	110.657924811166	113.662921333931	116.693320157377	77.0869791781764	0.30949146780557	0.00750615338488646	-41.4350407916856	-0.381801999169656	-0.378690898049133	-0.384723189697569	0.474381021110133	0.481800936042594	0.467414039938885	0.468188404721424	0.477306800519745	0.421535924859233	0.000330009657961899	0.000813060247431991	0.00162840600170378
226	24.3279064864899	0.31	77.0934084384437	74.6717621394218	79.5150547374656	0.395462136117441	30.1757290173092	29.3811552212617	30.9703028133567	0.25	0.16	0.39	47.2398635481615	48.5174020731636	49.7949405981658	112.540260760145	115.583760633685	118.627260507225	112.342977278065	115.302489136747	32.5889587402336	77.0934084384437	0.310201171575762	0.195301459676986	-41.3738603585975	-0.381801999169656	-0.378690898049133	-0.384723189697569	0.474381021110133	0.481800936042594	0.467414039938885	0.468188404721424	0.477306800519745	0.421535924859233	0.000330009657961899	0.000813060247431991	0.00162840600170378
226	24.3279064864899	0.31	77.0967082750282	74.6634533404764	79.52996320958	0.384412397581766	29.538447773464	28.7423781045111	30.3345174424169	0.25	0.16	0.39	46.1074638466539	47.3844894757512	48.6615151048484	109.589801632523	112.625079951839	115.660358271156	109.332778297471	112.343538267899	115.397772006496	77.0967082750282	0.311884974938189	-0.169189636381103	-41.3713927731032	-0.381801999169656	-0.378690898049133	-0.384723189697569	0.474381021110133	0.481800936042594	0.467414039938885	0.468188404721424	0.477306800519745	0.421535924859233	0.000330009657961899	0.000813060247431991	0.00162840600170378
226	24.3279064864899	0.31	77.0971746055645	74.6754051500125	79.5189440611166	0.397105945676661	30.2810860313647	29.4864725653348	31.0756994973947	0.25	0.16	0.38	47.552382762728	48.8338437310195	50.115304699311	113.631178881606	116.693358147034	119.755537412462	113.592185471046	116.589251818489	119.723241332525	77.0971746055645	0.308634849522386	-0.279671448813367	-41.9508031526509	-0.381801999169656	-0.378690898049133	-0.384723189697569	0.474381021110133	0.481800936042594	0.467414039938885	0.468188404721424	0.477306800519745	0.421535924859233	0.000330009657961899	0.000813060247431991	0.00162840600170378
226	24.3279064864899	0.31	77.1104090179627	74.6586756357906	79.5621424001349	0.386380829335936	29.6301933926006	28.8349623433296	30.4254244418716	0.25	0.16	0.39	46.186338867111	47.4600984885719	48.7338581100328	109.610839555638	112.633765055364	115.656690555091	109.527499195624	112.546515607678	115.57579013642	77.1104090179627	0.310543974995072	-0.111172322873143	-41.5136754756296	-0.381801999169656	-0.378690898049133	-0.384723189697569	0.474381021110133	0.481800936042594	0.467414039938885	0.468188404721424	0.477306800519745	0.421535924859233	0.000330009657961899	0.000813060247431991	0.00162840600170378
226	24.3279064864899	0.31	77.1108109194907	74.6760023905859	79.5456194483954	0.386618537062725	29.82563648711	29.0255611647233	30.6257118094967	0.25	0.16	0.39	46.8520542723672	48.1435081124397	49.4349619525123	112.061983857824	115.150917344881	118.239850831938	111.783303923762	114.909572074866	118.014006699153	77.1108109194907	0.309048998949692	-0.10324093201611	-41.7799232925039	-0.381801999169656	-0.378690898049133	-0.384723189697569	0.474381021110133	0.481800936042594	0.467414039938885	0.468188404721424	0.477306800519745	0.421535924859233	0.000330009657961899	0.000813060247431991	0.00162840600170378
226	24.3279064864899	0.31	77.1180227836798	74.6657303773231	79.5703151900364	0.382211883277019	29.4712864874328	28.6733213008789	30.2692516739867	0.25	0.16	0.38	46.3802947967473	47.6710368144421	48.961778832137	111.169517784505	114.263313723495	117.357109662485	110.988784117488	114.081430945984	117.243239441282	77.1180227836798	0.306965681973805	-0.237469408136851	-42.0466281447998	-0.381801999169656	-0.378690898049133	-0.384723189697569	0.474381021110133	0.481800936042594	0.467414039938885	0.468188404721424	0.477306800519745	0.421535924859233	0.000330009657961899	0.000813060247431991	0.00162840600170378
226	24.3279064864899	0.31	77.1217725846777	74.6857586879915	79.5577864813639	0.398704892000886	30.7338820210455	29.9300734352406	31.5376906068504	0.25	0.16	0.38	48.4855779608919	49.787717226838	51.0898564927842	116.392840281027	119.518711807755	122.644583334484	116.154684911058	119.294911531483	122.461918307927	77.1217725846777	0.305566931222013	-0.24914460896313	-42.1836552647584	-0.381801999169656	-0.378690898049133	-0.384723189697569	0.474381021110133	0.481800936042594	0.467414039938885	0.468188404721424	0.477306800519745	0.421535924859233	0.000330009657961899	0.000813060247431991	0.00162840600170378
226	24.3279064864899	0.31	77.1247813720797	74.6896969907338	79.5598657534255	0.387277115155228	29.4834724299582	28.6936727877352	30.2732720721812	0.25	0.16	0.39	46.0740975894424	47.342297239626	48.6104968898097	109.617897484273	112.635154175488	115.652410866702	109.219010254099	112.30202469375	115.262241895662	77.1247813720797	0.311137882853141	0.069722770980917	-41.4523030380141	-0.381801999169656	-0.378690898049133	-0.384723189697569	0.474381021110133	0.481800936042594	0.467414039938885	0.468188404721424	0.477306800519745	0.421535924859233	0.000330009657961899	0.000813060247431991	0.00162840600170378
226	24.3279064864899	0.31	77.1353689541184	74.6904019533858	79.5803359548511	0.392910011334009	30.0465970650456	29.2511844966436	30.8420096334476	0.25	0.16	0.39	47.3607278910617	48.6485840535204	49.9364402159791	113.6312351689	116.721151497819	119.811067826737	113.442914083995	116.52476265197	119.6119755081	77.1353689541184	0.309768191130594	0.180426690748747	-41.4355789438634	-0.381801999169656	-0.378690898049133	-0.384723189697569	0.474381021110133	0.481800936042594	0.467414039938885	0.468188404721424	0.477306800519745	0.421535924859233	0.000330009657961899	0.000813060247431991	0.00162840600170378
226	24.3279064864899	0.31	77.1365396592981	74.6913540887555	79.5817252298407	0.397106417612578	30.2585730382004	29.4645511237879	31.0525949526129	0.25	0.16	0.39	47.5147296920847	48.7951746740699	50.0756196560551	113.535627587583	116.595228801	119.654830014416	113.433909992022	116.470808180785	119.467218739323	77.1365396592981	0.30849369414567	-0.477346935465149	-42.0579052330916	-0.381801999169656	-0.378690898049133	-0.384723189697569	0.474381021110133	0.481800936042594	0.467414039938885	0.468188404721424	0.477306800519745	0.421535924859233	0.000330009657961899	0.000813060247431991	0.00162840600170378
226	24.3279064864899	0.31	77.1369105263009	74.688869891501	79.5849511611007	0.385673535202298	29.5937685305927	28.7983290669736	30.3892079942119	0.25	0.16	0.39	46.419408317183	47.7015601103467	48.9837119035104	110.867602106864	113.92987928786	116.992156468857	110.541726409827	113.584715047432	116.711361642119	77.1369105263009	0.308098247931503	-0.32260524051641	-41.9963607075618	-0.381801999169656	-0.378690898049133	-0.384723189697569	0.474381021110133	0.481800936042594	0.467414039938885	0.468188404721424	0.477306800519745	0.421535924859233	0.000330009657961899	0.000813060247431991	0.00162840600170378
226	24.3279064864899	0.31	77.1498171597898	74.7204305716035	79.5792037479761	0.396138226470367	29.9253801675002	29.1385115281623	30.7122488068382	0.25	0.16	0.39	47.3018430525399	48.5792019473124	49.8565608420849	113.793281045173	116.866202739724	119.939124434275	113.345482682559	116.314817972817	119.425648520687	77.1498171597898	0.307851971967055	0.242371785909272	-41.5795721439597	-0.381801999169656	-0.378690898049133	-0.384723189697569	0.474381021110133	0.481800936042594	0.467414039938885	0.468188404721424	0.477306800519745	0.421535924859233	0.000330009657961899	0.000813060247431991	0.00162840600170378
226	24.3279064864899	0.31	77.1576490261306	74.7040345778732	79.611263474388	0.385394184158289	29.3600048306437	28.5703831849137	30.1496264763737	0.25	0.16	0.39	46.1073414108212	47.381645453907	48.6559494969929	110.25653109447	113.303775612397	116.351020130324	109.902911525465	112.930416712298	115.940794032448	77.1576490261306	0.308896914074957	-0.420226649825733	-42.1393423700757	-0.381801999169656	-0.378690898049133	-0.384723189697569	0.474381021110133	0.481800936042594	0.467414039938885	0.468188404721424	0.477306800519745	0.421535924859233	0.000330009657961899	0.000813060247431991	0.00162840600170378
226	24.3279064864899	0.31	77.1586678124661	74.7322326465923	79.5851029783399	0.393217291255667	29.9502100196901	29.1578595227979	30.7425605165822	0.25	0.16	0.38	46.9097261201471	48.1844748640085	49.4592236078698	111.823377172104	114.862122468109	117.900867764114	111.613505463858	114.712743372057	117.69634404245	77.1586678124661	0.308379023218691	0.493404712681047	-41.2079985947116	-0.381801999169656	-0.378690898049133	-0.384723189697569	0.474381021110133	0.481800936042594	0.467414039938885	0.468188404721424	0.477306800519745	0.421535924859233	0.000330009657961899	0.000813060247431991	0.00162840600170378
226	24.3279064864899	0.31	77.1677284370723	74.7441781555321	79.5912787186126	0.399129914167514	30.1620716965086	29.3739169631217	30.9502264298955	0.25	0.16	0.39	47.6012191078307	48.8784449610231	50.1556708142154	114.310518040059	117.377673706847	120.444829373634	114.111228072418	117.204212975395	120.274677872661	77.1677284370723	0.307968877659488	0.040854018200969	-41.7310872840557	-0.381801999169656	-0.378690898049133	-0.384723189697569	0.474381021110133	0.481800936042594	0.467414039938885	0.468188404721424	0.477306800519745	0.421535924859233	0.000330009657961899	0.000813060247431991	0.00162840600170378
226	24.3279064864899	0.31	77.1695590041275	74.7038561531987	79.6352618550564	0.379383718514682	29.2845170173331	28.4868392796583	30.0821947550078	0.25	0.16	0.39	45.7145400291677	46.9946213506272	48.2747026720866	108.696639914627	111.740322261017	114.784004607408	108.65317640848	111.725956011218	114.796639441825	77.1695590041275	0.309702900645172	0.0887986259554077	-41.3292009966265	-0.381801999169656	-0.378690898049133	-0.384723189697569	0.474381021110133	0.481800936042594	0.467414039938885	0.468188404721424	0.477306800519745	0.421535924859233	0.000330009657961899	0.000813060247431991	0.00162840600170378
226	24.3279064864899	0.31	77.1864701731102	74.7486541137898	79.6242862324306	0.390228327519188	29.6747280735334	28.8847261622356	30.4647299848312	0.25	0.16	0.39	46.8786834293981	48.1608229691791	49.4429625089601	112.747814280715	115.831485154939	118.915156029163	112.547182366942	115.649311595286	118.693653459945	77.1864701731102	0.307554203803194	-0.131763559898203	-42.0066311284594	-0.381801999169656	-0.378690898049133	-0.384723189697569	0.474381021110133	0.481800936042594	0.467414039938885	0.468188404721424	0.477306800519745	0.421535924859233	0.000330009657961899	0.000813060247431991	0.00162840600170378
226	24.3279064864899	0.31	77.1881299625407	74.72142679043	79.6548331346514	0.389488937866946	30.0471769570983	29.2460155003088	30.8483384138879	0.25	0.16	0.39	46.663849921536	47.9421532166345	49.220456511733	110.314841808672	113.336791905362	116.358742002051	110.022695125279	113.092708526021	116.098737202068	77.1881299625407	0.311967936086492	-0.356462863731894	-41.5963816103677	-0.381801999169656	-0.378690898049133	-0.384723189697569	0.474381021110133	0.481800936042594	0.467414039938885	0.468188404721424	0.477306800519745	0.421535924859233	0.000330009657961899	0.000813060247431991	0.00162840600170378
226	24.3279064864899	0.31	77.1930247554268	74.7496799319644	79.6363695788892	0.391417753693768	30.099922368061	29.3006000803661	30.8992446557558	0.25	0.16	0.39	47.1852773737642	48.4724948284397	49.7597122831152	112.5910833309	115.662575452401	118.734067573902	112.478934072353	115.544651152385	118.611843954568	77.1930247554268	0.308582450285525	-0.32196318598467	-41.9803994400871	-0.381801999169656	-0.378690898049133	-0.384723189697569	0.474381021110133	0.481800936042594	0.467414039938885	0.468188404721424	0.477306800519745	0.421535924859233	0.000330009657961899	0.000813060247431991	0.00162840600170378
226	24.3279064864899	0.31	77.1945303356469	74.752567489903	79.6364931813907	0.390984757375586	29.9387954407119	29.1430289291362	30.7345619522876	0.25	0.16	0.39	47.0277660256489	48.3118851681178	49.5960043105867	112.448514238493	115.51898306742	118.589451896347	112.314405488523	115.342383097236	118.414419419714	77.1945303356469	0.308162498274357	-0.102173776143608	-41.7211567000281	-0.381801999169656	-0.378690898049133	-0.384723189697569	0.474381021110133	0.481800936042594	0.467414039938885	0.468188404721424	0.477306800519745	0.421535924859233	0.000330009657961899	0.000813060247431991	0.00162840600170378
226	24.3279064864899	0.31	77.1975725926544	74.7183312664344	79.6768139188744	0.376495316323803	29.0878240994271	28.2906219255408	29.8850262733135	0.25	0.16	0.39	45.5281925211549	46.8111326469148	48.0940727726748	108.563110173175	111.622312889245	114.681515605315	108.425671451926	111.489222357657	114.469882863749	77.1975725926544	0.307639388328343	-0.0351662772465774	-41.7763680626584	-0.381801999169656	-0.378690898049133	-0.384723189697569	0.474381021110133	0.481800936042594	0.467414039938885	0.468188404721424	0.477306800519745	0.421535924859233	0.000330009657961899	0.000813060247431991	0.00162840600170378
226	24.3279064864899	0.31	77.2016867890203	74.7250130738723	79.6783605041683	0.385871905429804	29.9527156112813	29.1479650765887	30.757466145974	0.25	0.16	0.39	47.126251071993	48.4273667982056	49.7284825244182	112.904363924557	116.021557423269	119.138750921981	112.616300976417	115.750005147174	118.816475527545	77.2016867890203	0.306990279144262	0.494889276547505	-41.3469377824012	-0.381801999169656	-0.378690898049133	-0.384723189697569	0.474381021110133	0.481800936042594	0.467414039938885	0.468188404721424	0.477306800519745	0.421535924859233	0.000330009657961899	0.000813060247431991	0.00162840600170378
226	24.3279064864899	0.31	77.2055351470843	74.7634473518007	79.6476229423679	0.389965527834096	29.7544407926517	28.9618791685606	30.5470024167428	0.25	0.16	0.39	46.4172228703977	47.6874619087505	48.9577009471033	110.224729709669	113.241104796564	116.257479883459	109.98928452541	113.059993305222	116.064456927412	77.2055351470843	0.31011299544784	0.0458663634294448	-41.4397852871418	-0.381801999169656	-0.378690898049133	-0.384723189697569	0.474381021110133	0.481800936042594	0.467414039938885	0.468188404721424	0.477306800519745	0.421535924859233	0.000330009657961899	0.000813060247431991	0.00162840600170378
226	24.3279064864899	0.31	77.2112686647561	74.7396672697056	79.6828700598065	0.388227982115673	29.7045317347585	28.910402351583	30.498661117934	0.25	0.16	0.39	46.6391698910169	47.9202843759332	49.2013988608495	111.487295147352	114.549699324596	117.612103501839	111.283087040239	114.302066239396	117.39943744234	77.2112686647561	0.310659664886975	0.225266076828592	-41.2298216457203	-0.381801999169656	-0.378690898049133	-0.384723189697569	0.474381021110133	0.481800936042594	0.467414039938885	0.468188404721424	0.477306800519745	0.421535924859233	0.000330009657961899	0.000813060247431991	0.00162840600170378
226	24.3279064864899	0.31	77.2165212765828	74.7756158306996	79.6574267224661	0.385897051557444	29.3140500323353	28.5265005439468	30.1015995207239	0.25	0.16	0.39	45.7181032396651	46.9802723851944	48.2424415307237	108.561365515628	111.558489110893	114.555612706157	108.371867598343	111.419993964762	114.40653055521	77.2165212765828	0.310722590870584	-0.024584926671259	-41.5142917688908	-0.381801999169656	-0.378690898049133	-0.384723189697569	0.474381021110133	0.481800936042594	0.467414039938885	0.468188404721424	0.477306800519745	0.421535924859233	0.000330009657961899	0.000813060247431991	0.00162840600170378
226	24.3279064864899	0.31	77.2191507052345	74.7667617810668	79.6715396294022	0.383060183408703	29.4576471500158	28.6614820844299	30.2538122156017	0.25	0.16	0.39	45.983763097322	47.2611103627014	48.5384576280808	109.310328478089	112.346775253089	115.383222028088	109.032694471639	112.018935372546	115.155748087134	77.2191507052345	0.309816789112725	0.125751185555291	-41.3479346126832	-0.381801999169656	-0.378690898049133	-0.384723189697569	0.474381021110133	0.481800936042594	0.467414039938885	0.468188404721424	0.477306800519745	0.421535924859233	0.000330009657961899	0.000813060247431991	0.00162840600170378
226	24.3279064864899	0.31	77.221872375847	74.7497782598224	79.6939664918717	0.388714061788444	29.8418494110482	29.0448647198978	30.6388341021985	0.25	0.16	0.39	46.9373944921082	48.2253462596049	49.5132980271016	112.397925070086	115.48209937979	118.566273689493	112.226262326285	115.293490075665	118.323440128934	77.221872375847	0.308196201994404	0.281098779640547	-41.3918112063003	-0.381801999169656	-0.378690898049133	-0.384723189697569	0.474381021110133	0.481800936042594	0.467414039938885	0.468188404721424	0.477306800519745	0.421535924859233	0.000330009657961899	0.000813060247431991	0.00162840600170378
226	24.3279064864899	0.31	77.23749233007	74.7899437994512	79.6850408606887	0.394195781702795	29.7104943473938	28.9260950316964	30.4948936630912	0.25	0.16	0.39	46.7015024843327	47.9679239128251	49.2343453413176	111.726190658122	114.755909927235	117.785629196347	111.465782924584	114.446495877967	117.524663372215	77.23749233007	0.306640725486529	0.198927186771117	-41.6585513012239	-0.381801999169656	-0.378690898049133	-0.384723189697569	0.474381021110133	0.481800936042594	0.467414039938885	0.468188404721424	0.477306800519745	0.421535924859233	0.000330009657961899	0.000813060247431991	0.00162840600170378
226	24.3279064864899	0.31	77.2375579132435	74.7985475639959	79.6765682624912	0.389922733467079	29.8718515887909	29.0760909498614	30.6676122277203	0.25	0.16	0.39	46.8386878503529	48.1205790177277	49.4024701851025	111.800223282284	114.859995562711	117.919767843138	111.629126053488	114.668570526127	117.765851238487	77.2375579132435	0.30924417303797	0.0871035947749762	-41.552230077157	-0.381801999169656	-0.378690898049133	-0.384723189697569	0.474381021110133	0.481800936042594	0.467414039938885	0.468188404721424	0.477306800519745	0.421535924859233	0.000330009657961899	0.000813060247431991	0.00162840600170378
226	24.3279064864899	0.31	77.2384589034615	74.7903205310565	79.6865972758664	0.399328517394565	30.0253703702259	29.2411125007962	30.8096282396556	0.25	0.16	0.39	47.1015754565219	48.3648578030232	49.6281401495245	112.420594061678	115.43575757765	118.450921093622	112.191308609885	115.227875654332	118.199532031329	77.2384589034615	0.308783657001905	-0.0579655974617602	-41.7408442941206	-0.381801999169656	-0.378690898049133	-0.384723189697569	0.474381021110133	0.481800936042594	0.467414039938885	0.468188404721424	0.477306800519745	0.421535924859233	0.000330009657961899	0.000813060247431991	0.00162840600170378
226	24.3279064864899	0.31	77.2453725649739	74.8042486948352	79.6864964351126	0.389657853719391	29.6072938804759	28.818141545937	30.3964462150149	0.25	0.16	0.38	46.3444536197066	47.6135442620933	48.88263490448	110.430761032385	113.454782992118	116.478804951852	110.216356192942	113.204814411771	116.247749887136	77.2453725649739	0.306941703402742	-0.330781823705732	-42.0723525626342	-0.381801999169656	-0.378690898049133	-0.384723189697569	0.474381021110133	0.481800936042594	0.467414039938885	0.468188404721424	0.477306800519745	0.421535924859233	0.000330009657961899	0.000813060247431991	0.00162840600170378
226	24.3279064864899	0.31	77.2461257418282	74.8168534483721	79.6753980352843	0.390650461363846	29.334168387613	28.5539251360796	30.1144116391464	0.25	0.16	0.39	46.0649435962391	47.3236798716178	48.5824161469965	110.116723255826	113.125690667202	116.134658078577	109.774398810031	112.826554009818	115.782576788222	77.2461257418282	0.308657353308254	0.45648587648833	-41.2933039154111	-0.381801999169656	-0.378690898049133	-0.384723189697569	0.474381021110133	0.481800936042594	0.467414039938885	0.468188404721424	0.477306800519745	0.421535924859233	0.000330009657961899	0.000813060247431991	0.00162840600170378
226	24.3279064864899	0.31	77.2505383165693	74.8179978064814	79.6830788266572	0.39385982827089	29.8726389453557	29.0834037429544	30.6618741477571	0.25	0.16	0.39	47.0407081976554	48.31725007644	49.5937919552245	112.745367133264	115.804933800071	118.864500466878	112.414674640306	115.435346086469	118.527541826579	77.2505383165693	0.30761259707811	-0.0225657682605906	-41.7912606024937	-0.381801999169656	-0.378690898049133	-0.384723189697569	0.474381021110133	0.481800936042594	0.467414039938885	0.468188404721424	0.477306800519745	0.421535924859233	0.000330009657961899	0.000813060247431991	0.00162840600170378
226	24.3279064864899	0.31	77.2545267983599	74.7952795433557	79.713774053364	0.391030008423979	29.9616192669729	29.1653217686362	30.7579167653096	0.25	0.16	0.39	46.6882794996044	47.9630043410481	49.2377291824919	110.737149760416	113.760593699305	116.784037638195	110.774475891933	113.674832310221	116.738943586421	77.2545267983599	0.309234852312057	-0.177099372049627	-41.5735104882478	-0.381801999169656	-0.378690898049133	-0.384723189697569	0.474381021110133	0.481800936042594	0.467414039938885	0.468188404721424	0.477306800519745	0.421535924859233	0.000330009657961899	0.000813060247431991	0.00162840600170378
226	24.3279064864899	0.31	77.2624660256526	74.8242993325139	79.7006327187914	0.384864167523532	29.98624328856	29.1788762742576	30.7936103028624	0.26	0.16	0.39	46.4659343789773	47.7516268900156	49.0373194010538	109.632688584313	112.666178140946	115.699667697579	109.590553018061	112.633762679258	115.692091153708	77.2624660256526	0.312865515549039	-0.215229976557339	-41.370423061969	-0.381801999169656	-0.378690898049133	-0.384723189697569	0.474381021110133	0.481800936042594	0.467414039938885	0.468188404721424	0.477306800519745	0.421535924859233	0.000330009657961899	0.000813060247431991	0.00162840600170378
226	24.3279064864899	0.31	77.2636578829884	74.8343753413829	79.6929404245939	0.390984663280261	29.6078782945203	28.8209073314601	30.3948492575804	0.25	0.16	0.39	46.3922380931764	47.6590040513338	48.9257700094913	110.649163320366	113.670500491281	116.691837662196	110.431775288511	113.412789135338	116.484185907468	77.2636578829884	0.309678528262407	-0.235907204076092	-41.7283863770532	-0.381801999169656	-0.378690898049133	-0.384723189697569	0.474381021110133	0.481800936042594	0.467414039938885	0.468188404721424	0.477306800519745	0.421535924859233	0.000330009657961899	0.000813060247431991	0.00162840600170378
226	24.3279064864899	0.31	77.2735390561526	74.8278080013179	79.7192701109874	0.3909922979934	29.9788327447301	29.1820146673596	30.7756508221006	0.25	0.16	0.39	46.7442091411543	48.0205648445089	49.2969205478634	110.939522126064	113.968737817048	116.997953508032	110.576172528514	113.51528142431	116.595424581528	77.2735390561526	0.312503738166476	0.209217498250466	-41.1177719184471	-0.381801999169656	-0.378690898049133	-0.384723189697569	0.474381021110133	0.481800936042594	0.467414039938885	0.468188404721424	0.477306800519745	0.421535924859233	0.000330009657961899	0.000813060247431991	0.00162840600170378
226	24.3279064864899	0.31	77.2741615881793	74.8461725406158	79.7021506357427	0.395089564409449	30.2310452152579	29.4343942443906	31.0276961861251	0.25	0.16	0.38	47.6872928791604	48.9779641888802	50.2686354986	114.488001423488	117.586654540974	120.685307658459	114.390014293636	117.440123704006	120.491294299153	77.2741615881793	0.30556602639953	0.421096600450424	-41.5276191694499	-0.381801999169656	-0.378690898049133	-0.384723189697569	0.474381021110133	0.481800936042594	0.467414039938885	0.468188404721424	0.477306800519745	0.421535924859233	0.000330009657961899	0.000813060247431991	0.00162840600170378
226	24.3279064864899	0.31	77.2778169760853	74.8425364755897	79.7130974765809	0.382089187675474	29.5202607604227	28.7207618421392	30.3197596787062	0.25	0.16	0.39	46.3495337383872	47.6397642096561	48.929994680925	110.834493668729	113.919789883491	117.005086098254	110.68445362573	113.758421981854	116.86892725755	77.2778169760853	0.307964304929423	0.229214952442331	-41.4552531311292	-0.381801999169656	-0.378690898049133	-0.384723189697569	0.474381021110133	0.481800936042594	0.467414039938885	0.468188404721424	0.477306800519745	0.421535924859233	0.000330009657961899	0.000813060247431991	0.00162840600170378
226	24.3279064864899	0.31	77.2784809488441	74.8126042677703	79.744357629918	0.391660642816242	29.9073604465827	29.1135565181152	30.7011643750502	0.25	0.16	0.39	46.7814308699579	48.0569632351225	49.3324956002871	111.380350265915	114.41722278062	117.454095295325	111.087081080329	114.169665996626	117.136652206631	77.2784809488441	0.309027260104348	0.624703771100326	-41.0311967023448	-0.381801999169656	-0.378690898049133	-0.384723189697569	0.474381021110133	0.481800936042594	0.467414039938885	0.468188404721424	0.477306800519745	0.421535924859233	0.000330009657961899	0.000813060247431991	0.00162840600170378
226	24.3279064864899	0.31	77.2848415286828	74.8325514516799	79.7371316056856	0.390520844949175	30.1206172975438	29.3192375656902	30.9219970293975	0.25	0.16	0.39	47.1821163701585	48.4717403475996	49.7613643250406	112.503481447964	115.578527638826	118.653573829689	112.140324522156	115.21007548731	118.203269729538	77.2848415286828	0.30717149650572	0.19306133410736	-41.6883763604728	-0.381801999169656	-0.378690898049133	-0.384723189697569	0.474381021110133	0.481800936042594	0.467414039938885	0.468188404721424	0.477306800519745	0.421535924859233	0.000330009657961899	0.000813060247431991	0.00162840600170378
226	24.3279064864899	0.31	77.2934028989268	74.8453998527981	79.7414059450554	0.38057059921034	29.3273955985895	28.5305595819432	30.1242316152359	0.25	0.16	0.39	45.9592140097709	47.2428185922383	48.5264231747057	109.699352140936	112.763168486269	115.826984831602	109.41340103575	112.438071591296	115.41785981278	77.2934028989268	0.309943724367201	0.104674396999077	-41.3793486837447	-0.381801999169656	-0.378690898049133	-0.384723189697569	0.474381021110133	0.481800936042594	0.467414039938885	0.468188404721424	0.477306800519745	0.421535924859233	0.000330009657961899	0.000813060247431991	0.00162840600170378
226	24.3279064864899	0.31	77.3095145012613	74.8640404458984	79.7549885566241	0.384609543704131	29.2790747056937	28.4903238094795	30.067825601908	0.25	0.16	0.39	45.7518834550334	47.0185183771201	48.2851532992069	108.861640374196	111.875460679739	114.889280985282	108.359870333485	111.411286787609	114.380784018705	77.3095145012613	0.309839953863262	-0.183902348593243	-41.7421875997208	-0.381801999169656	-0.378690898049133	-0.384723189697569	0.474381021110133	0.481800936042594	0.467414039938885	0.468188404721424	0.477306800519745	0.421535924859233	0.000330009657961899	0.000813060247431991	0.00162840600170378
226	24.3279064864899	0.31	77.3135981676043	74.8586064740404	79.7685898611682	0.390246236403059	29.6367676217696	28.8478059854709	30.4257292580682	0.25	0.16	0.39	46.1047806306002	47.3657050553495	48.6266294800988	109.174295517912	112.160114643184	115.145933768456	108.989757180738	111.974701643208	114.918427791742	77.3135981676043	0.311435041946395	0.282071195667839	-41.0081550443656	-0.381801999169656	-0.378690898049133	-0.384723189697569	0.474381021110133	0.481800936042594	0.467414039938885	0.468188404721424	0.477306800519745	0.421535924859233	0.000330009657961899	0.000813060247431991	0.00162840600170378
226	24.3279064864899	0.31	77.3250655356733	74.868123513352	79.7820075579946	0.389891369633293	29.7150104544597	28.9233757437016	30.5066451652178	0.25	0.16	0.38	46.6408722180115	47.9174359813493	49.193999744687	111.444762633599	114.495013171944	117.545263710288	111.351142061719	114.454098465678	117.488828234461	77.3250655356733	0.307930649786404	-0.0720251794475573	-41.6971752307766	-0.381801999169656	-0.378690898049133	-0.384723189697569	0.474381021110133	0.481800936042594	0.467414039938885	0.468188404721424	0.477306800519745	0.421535924859233	0.000330009657961899	0.000813060247431991	0.00162840600170378
226	24.3279064864899	0.31	77.3261615107352	74.8677188255587	79.7846041959118	0.381388193572223	29.5136169399168	28.7131100320524	30.3141238477813	0.25	0.16	0.39	46.3216181476631	47.6130413083473	48.9044644690314	110.729974415214	113.817069798754	116.904165182295	110.525841327052	113.580045407233	116.703285454716	77.3261615107352	0.30778109998313	0.136280540586514	-41.5509443377745	-0.381801999169656	-0.378690898049133	-0.384723189697569	0.474381021110133	0.481800936042594	0.467414039938885	0.468188404721424	0.477306800519745	0.421535924859233	0.000330009657961899	0.000813060247431991	0.00162840600170378
226	24.3279064864899	0.31	77.3272168323952	74.8475574927771	79.8068761720134	0.38997464368167	29.8572571278573	29.0619720480955	30.6525422076191	0.25	0.16	0.39	46.6611723666658	47.938062115441	49.2149518642161	111.004295681692	114.041944331241	117.079592980789	110.662784378687	113.704322803574	116.766783906545	77.3272168323952	0.309537368576448	-0.349050863833644	-41.8633630201704	-0.381801999169656	-0.378690898049133	-0.384723189697569	0.474381021110133	0.481800936042594	0.467414039938885	0.468188404721424	0.477306800519745	0.421535924859233	0.000330009657961899	0.000813060247431991	0.00162840600170378
226	24.3279064864899	0.31	77.3295804412712	74.8678951009203	79.7912657816221	0.39405205166108	30.0631492423217	29.2692004291442	30.8570980554992	0.25	0.16	0.39	46.8903551809627	48.1622909120231	49.4342266430836	111.301876835507	114.321022959157	117.340169082807	111.133459700544	114.148353148629	117.119117019469	77.3295804412712	0.309602216080895	-0.129058731685363	-41.6458546120767	-0.381801999169656	-0.378690898049133	-0.384723189697569	0.474381021110133	0.481800936042594	0.467414039938885	0.468188404721424	0.477306800519745	0.421535924859233	0.000330009657961899	0.000813060247431991	0.00162840600170378
226	24.3279064864899	0.31	77.3299872895084	74.845757924535	79.8142166544817	0.377497079605239	29.6111041392284	28.8012894166596	30.4209188617972	0.25	0.16	0.38	46.3588703815114	47.6623570141235	48.9658436467355	110.565260274111	113.674057740756	116.782855207401	110.452189822416	113.587599336317	116.732486574607	77.3299872895084	0.307227281298268	0.627289098359904	-41.0147797089149	-0.381801999169656	-0.378690898049133	-0.384723189697569	0.474381021110133	0.481800936042594	0.467414039938885	0.468188404721424	0.477306800519745	0.421535924859233	0.000330009657961899	0.000813060247431991	0.00162840600170378
226	24.3279064864899	0.31	77.3316484411335	74.8556959835244	79.8076008987426	0.381490142669395	30.1452570884938	29.3277946389976	30.9627195379901	0.25	0.16	0.38	47.2990073994525	48.617386872694	49.9357663459355	113.03182613854	116.182396258237	119.332966377934	113.067320173803	116.244702255397	119.347503828874	77.3316484411335	0.308590038721444	-0.523556187092189	-42.1278483673684	-0.381801999169656	-0.378690898049133	-0.384723189697569	0.474381021110133	0.481800936042594	0.467414039938885	0.468188404721424	0.477306800519745	0.421535924859233	0.000330009657961899	0.000813060247431991	0.00162840600170378
226	24.3279064864899	0.31	77.3368225156607	74.8748208630226	79.7988241682989	0.391843021227643	30.2405490695948	29.4382087274167	31.0428894117729	0.25	0.16	0.39	47.1216316149772	48.4059348273102	49.6902380396432	111.756672217401	114.802607772036	117.848543326671	111.65046785387	114.67930506416	32.5889587402347	77.3368225156607	0.309937882366645	-0.21472471373092	-41.7112671462735	-0.381801999169656	-0.378690898049133	-0.384723189697569	0.474381021110133	0.481800936042594	0.467414039938885	0.468188404721424	0.477306800519745	0.421535924859233	0.000330009657961899	0.000813060247431991	0.00162840600170378
226	24.3279064864899	0.31	77.3401621430547	74.8737728070506	79.8065514790589	0.386903125392199	29.6621447032015	28.8669322927731	30.4573571136298	0.25	0.16	0.39	46.5354890965913	47.8174264385869	49.0993637805824	111.15816747138	114.220299373628	117.282431275875	110.919033547405	113.927828506596	117.065137757266	77.3401621430547	0.307749432915756	0.0503244552237732	-41.7207914458797	-0.381801999169656	-0.378690898049133	-0.384723189697569	0.474381021110133	0.481800936042594	0.467414039938885	0.468188404721424	0.477306800519745	0.421535924859233	0.000330009657961899	0.000813060247431991	0.00162840600170378
226	24.3279064864899	0.31	77.3421668535956	74.8755820680817	79.8087516391094	0.390703280481591	30.1460340697149	29.3442854063389	30.9477827330908	0.25	0.16	0.38	47.1712077843106	48.4600261101687	49.7488444360268	112.354136385452	115.423891788401	118.49364719135	112.35546440191	115.420039756062	118.453408839986	77.3421668535956	0.30784331948022	-0.132544725598963	-41.8056590329058	-0.381801999169656	-0.378690898049133	-0.384723189697569	0.474381021110133	0.481800936042594	0.467414039938885	0.468188404721424	0.477306800519745	0.421535924859233	0.000330009657961899	0.000813060247431991	0.00162840600170378
226	24.3279064864899	0.31	77.3425785088111	74.8847174071967	79.8004396104255	0.377935920588323	29.3422653173139	28.540551655933	30.1439789786947	0.25	0.16	0.39	46.0955177800161	47.3903563233692	48.6851948667223	110.316526978437	113.415355193845	116.514183409252	110.131826255401	113.245122296572	116.341488492719	77.3425785088111	0.308755951597166	-0.600736465161761	-42.0928826043384	-0.381801999169656	-0.378690898049133	-0.384723189697569	0.474381021110133	0.481800936042594	0.467414039938885	0.468188404721424	0.477306800519745	0.421535924859233	0.000330009657961899	0.000813060247431991	0.00162840600170378
226	24.3279064864899	0.31	77.3539630823615	74.9057194917602	79.8022066729627	0.392064935581388	29.8140270223806	29.0233713266148	30.6046827181464	0.25	0.16	0.39	46.9776173116476	48.2573832038649	49.5371490960822	112.677208178193	115.746764620362	118.816321062531	112.439995204994	115.493589976527	118.53503778194	77.3539630823615	0.306620635739812	-0.276535775483751	-42.1205753030825	-0.381801999169656	-0.378690898049133	-0.384723189697569	0.474381021110133	0.481800936042594	0.467414039938885	0.468188404721424	0.477306800519745	0.421535924859233	0.000330009657961899	0.000813060247431991	0.00162840600170378
226	24.3279064864899	0.31	77.357190422651	74.8970888513689	79.817291993933	0.37503774395074	29.4911208676643	28.6803505273968	30.3018912079318	0.25	0.16	0.39	45.9586561917293	47.2578702750164	48.5570843583036	109.118201141521	112.202884537716	115.28756793391	108.983683162442	112.001326929313	115.115026573525	77.357190422651	0.310957917819864	0.204858505201265	-41.0395296763375	-0.381801999169656	-0.378690898049133	-0.384723189697569	0.474381021110133	0.481800936042594	0.467414039938885	0.468188404721424	0.477306800519745	0.421535924859233	0.000330009657961899	0.000813060247431991	0.00162840600170378
226	24.3279064864899	0.31	77.3644033521201	74.9305704607876	79.7982362434526	0.392951839025091	29.978319968059	29.1847844511447	30.7718554849733	0.25	0.16	0.39	46.6544097802406	47.9229451447306	49.1914805092207	110.502102776466	113.506659599342	116.511216422217	110.28167046872	113.1988477152	116.223258587641	77.3644033521201	0.309124111670114	-0.305292018648588	-41.9734776057323	-0.381801999169656	-0.378690898049133	-0.384723189697569	0.474381021110133	0.481800936042594	0.467414039938885	0.468188404721424	0.477306800519745	0.421535924859233	0.000330009657961899	0.000813060247431991	0.00162840600170378
226	24.3279064864899	0.31	77.374704268408	74.9365663282584	79.8128422085576	0.380669194861343	29.3314266954784	28.5346477859427	30.1282056050141	0.25	0.16	0.39	45.8811922711512	47.1623423529831	48.443492434815	109.309177774472	112.361440697874	115.413703621277	109.096048576459	112.135619641304	115.161965330419	77.374704268408	0.309649013404335	-0.093917345876699	-41.6568021043771	-0.381801999169656	-0.378690898049133	-0.384723189697569	0.474381021110133	0.481800936042594	0.467414039938885	0.468188404721424	0.477306800519745	0.421535924859233	0.000330009657961899	0.000813060247431991	0.00162840600170378
226	24.3279064864899	0.31	77.386427371735	74.89870656426	79.87414817921	0.386508379432955	29.7573775833273	28.9589478818688	30.5558072847858	0.25	0.16	0.38	46.9234443614362	48.2171747768414	49.5109051922465	112.669900097894	115.776331832413	118.882763566932	112.475237369681	115.648426160663	118.78843268243	77.386427371735	0.304292432060376	-0.369319978967628	-42.3782969486585	-0.381801999169656	-0.378690898049133	-0.384723189697569	0.474381021110133	0.481800936042594	0.467414039938885	0.468188404721424	0.477306800519745	0.421535924859233	0.000330009657961899	0.000813060247431991	0.00162840600170378
226	24.3279064864899	0.31	77.3945381428388	74.9376122640037	79.851464021674	0.384275601695617	29.7048525092841	28.9040667448186	30.5056382737496	0.25	0.16	0.39	46.1342997965608	47.4124483303581	48.6905968641554	109.10098816262	112.1236257375	115.146263312381	108.894390583095	111.952714810771	114.960420705032	77.3945381428388	0.311781557307602	-0.105377892580963	-41.3992130036863	-0.381801999169656	-0.378690898049133	-0.384723189697569	0.474381021110133	0.481800936042594	0.467414039938885	0.468188404721424	0.477306800519745	0.421535924859233	0.000330009657961899	0.000813060247431991	0.00162840600170378
226	24.3279064864899	0.31	77.4000670425934	74.9202976272727	79.8798364579141	0.383711869370128	29.8364489008314	29.0311565283822	30.6417412732806	0.25	0.16	0.39	46.6315274398547	47.9250347559086	49.2185420719626	110.981403420017	114.059905565478	117.138407710939	110.923994566385	114.043345919233	117.085653589903	77.4000670425934	0.306956551885192	0.0963543969883497	-41.5094158976241	-0.381801999169656	-0.378690898049133	-0.384723189697569	0.474381021110133	0.481800936042594	0.467414039938885	0.468188404721424	0.477306800519745	0.421535924859233	0.000330009657961899	0.000813060247431991	0.00162840600170378
226	24.3279064864899	0.31	77.4144073512881	74.9477571468707	79.8810575557055	0.376016817044468	29.1861261596835	28.3854139859128	29.9868383334541	0.25	0.16	0.39	45.6279095651742	46.9150080260483	48.2021064869223	108.673670543502	111.739200291129	114.804730038756	108.547526542847	111.588585638898	114.619741376631	77.4144073512881	0.308832454187285	-0.451514087535207	-41.9374479457637	-0.381801999169656	-0.378690898049133	-0.384723189697569	0.474381021110133	0.481800936042594	0.467414039938885	0.468188404721424	0.477306800519745	0.421535924859233	0.000330009657961899	0.000813060247431991	0.00162840600170378
226	24.3279064864899	0.31	77.4291213444528	74.9795195811196	79.8787231077861	0.389272335033411	29.7396482166839	28.9463252606445	30.5329711727232	0.24	0.16	0.38	47.1005104542608	48.3913795317024	49.6822486091441	113.582071373628	116.694979965784	119.807888557939	113.419174361793	116.54551217262	119.61155718391	77.4291213444528	0.305470227992905	0.205842074198245	-41.8275995923603	-0.381801999169656	-0.378690898049133	-0.384723189697569	0.474381021110133	0.481800936042594	0.467414039938885	0.468188404721424	0.477306800519745	0.421535924859233	0.000330009657961899	0.000813060247431991	0.00162840600170378
226	24.3279064864899	0.31	77.4420057159675	75.0036816408577	79.8803297910773	0.398636471429942	30.0909722288098	29.3038658798652	30.8780785777544	0.25	0.16	0.38	47.3201330864623	48.5911591462303	49.8621852059984	113.227351059364	116.268655140483	119.309959221602	113.157706683183	116.170969329366	119.232226581136	77.4420057159675	0.307913559540071	0.374237005874391	-41.3789177402124	-0.381801999169656	-0.378690898049133	-0.384723189697569	0.474381021110133	0.481800936042594	0.467414039938885	0.468188404721424	0.477306800519745	0.421535924859233	0.000330009657961899	0.000813060247431991	0.00162840600170378
226	24.3279064864899	0.31	77.4503640955173	75.0075023343887	79.8932258566459	0.379997810841835	29.4515790926716	28.6503959237794	30.2527622615638	0.25	0.16	0.38	46.3405637830148	47.6364369653157	48.9323101476165	111.067825618697	114.173739852061	117.279654085424	110.808316982697	113.922446273503	117.065739538653	77.4503640955173	0.307097476786098	-0.303875361763171	-42.0972082520318	-0.381801999169656	-0.378690898049133	-0.384723189697569	0.474381021110133	0.481800936042594	0.467414039938885	0.468188404721424	0.477306800519745	0.421535924859233	0.000330009657961899	0.000813060247431991	0.00162840600170378
226	24.3279064864899	0.31	77.451843348907	74.9971635220109	79.9065231758031	0.390290007229675	29.7319215373987	28.9404995962406	30.5233434785569	0.25	0.16	0.39	46.2008822569893	47.4643155919064	48.7277489268236	109.278427865937	112.266812541909	115.255197217881	109.15695128964	112.078530223867	115.066114415194	77.451843348907	0.312089413790838	0.14999885657334	-41.117142584397	-0.381801999169656	-0.378690898049133	-0.384723189697569	0.474381021110133	0.481800936042594	0.467414039938885	0.468188404721424	0.477306800519745	0.421535924859233	0.000330009657961899	0.000813060247431991	0.00162840600170378
226	24.3279064864899	0.31	77.4547434950885	74.9981804212379	79.911306568939	0.393220288981503	30.0536890979677	29.2586059956374	30.848772200298	0.25	0.16	0.39	47.3687476948782	48.6559618183522	49.9431759418262	113.640707358707	116.728817782397	119.816928206087	113.427575966898	116.586264857385	119.601326552706	77.4547434950885	0.307871435966834	-0.0756262470705973	-41.8848543784781	-0.381801999169656	-0.378690898049133	-0.384723189697569	0.474381021110133	0.481800936042594	0.467414039938885	0.468188404721424	0.477306800519745	0.421535924859233	0.000330009657961899	0.000813060247431991	0.00162840600170378
226	24.3279064864899	0.31	77.4626721425041	75.0279725115266	79.8973717734817	0.400980778347461	30.5372723465925	29.7423842157466	31.3321604774384	0.25	0.16	0.39	47.5616658252248	48.8327879845477	50.1039101438706	112.68874274485	115.700436206883	118.712129668916	112.384478590528	115.328067605921	118.358414679344	77.4626721425041	0.310925575435939	0.179460496761814	-41.2895092425473	-0.381801999169656	-0.378690898049133	-0.384723189697569	0.474381021110133	0.481800936042594	0.467414039938885	0.468188404721424	0.477306800519745	0.421535924859233	0.000330009657961899	0.000813060247431991	0.00162840600170378
226	24.3279064864899	0.31	77.4632236591365	75.0234796311741	79.9029676870989	0.381217592621996	29.7269138660005	28.9203300489222	30.5334976830788	0.25	0.16	0.39	46.5103002059641	47.8074657434986	49.104631281033	110.829582245979	113.92060324546	117.011624244942	110.755282014522	113.849909732984	116.940520078048	77.4632236591365	0.311356073714306	0.178388898877598	-41.188617792911	-0.381801999169656	-0.378690898049133	-0.384723189697569	0.474381021110133	0.481800936042594	0.467414039938885	0.468188404721424	0.477306800519745	0.421535924859233	0.000330009657961899	0.000813060247431991	0.00162840600170378
226	24.3279064864899	0.31	77.4637074806235	75.019683164744	79.9077317965031	0.388207550001998	29.745925172917	28.950654958704	30.54119538713	0.25	0.16	0.39	46.3333436922581	47.6061137976635	48.878883903069	109.868377988066	112.886446098181	115.904514208296	109.628588546609	112.63431014762	115.657823910959	77.4637074806235	0.311371272669703	-0.10106774991132	-41.5003576688493	-0.381801999169656	-0.378690898049133	-0.384723189697569	0.474381021110133	0.481800936042594	0.467414039938885	0.468188404721424	0.477306800519745	0.421535924859233	0.000330009657961899	0.000813060247431991	0.00162840600170378
226	24.3279064864899	0.31	77.4761859123728	75.0427611220887	79.9096107026568	0.395303944232626	30.0555871163881	29.2639149468143	30.847259285962	0.24	0.16	0.38	47.5919411955236	48.8794386273938	50.1669360592639	114.704561353778	117.807646129414	120.91073090505	114.491236637266	117.563806620817	120.678826348885	77.4761859123728	0.304149747017647	0.212364748951732	-41.930112574454	-0.381801999169656	-0.378690898049133	-0.384723189697569	0.474381021110133	0.481800936042594	0.467414039938885	0.468188404721424	0.477306800519745	0.421535924859233	0.000330009657961899	0.000813060247431991	0.00162840600170378
226	24.3279064864899	0.31	77.4884019166646	75.0367758794689	79.9400279538602	0.394596260098294	30.4238650968757	29.6213048909348	31.2264253028167	0.25	0.16	0.39	47.5784706649554	48.867562666669	50.1566546683825	113.232723346905	116.300652936879	119.368582526853	113.168604976364	116.217232964408	119.283768265858	77.4884019166646	0.308676135683911	-0.432954414805307	-41.9595293700574	-0.381801999169656	-0.378690898049133	-0.384723189697569	0.474381021110133	0.481800936042594	0.467414039938885	0.468188404721424	0.477306800519745	0.421535924859233	0.000330009657961899	0.000813060247431991	0.00162840600170378
226	24.3279064864899	0.31	77.4948678482512	75.0556132457792	79.9341224507231	0.388294627840873	30.1645780350149	29.3582627760143	30.9708932940155	0.25	0.16	0.39	47.4354725955099	48.7382726168692	50.0410726382286	113.570236613404	116.689406689929	119.808576766454	113.444481666825	116.561863324194	119.727009046269	77.4948678482512	0.309019414456355	-0.172098986085109	-41.7376319182795	-0.381801999169656	-0.378690898049133	-0.384723189697569	0.474381021110133	0.481800936042594	0.467414039938885	0.468188404721424	0.477306800519745	0.421535924859233	0.000330009657961899	0.000813060247431991	0.00162840600170378
226	24.3279064864899	0.31	77.4955131599701	75.0267418669365	79.9642844530037	0.395006827271711	30.5730506542298	29.7672476548682	31.3788536535913	0.25	0.16	0.38	48.0438833198339	49.3444370602724	50.644990800711	114.89957994048	118.009925485856	121.120271031232	114.938306336649	117.983936446648	121.15987969308	77.4955131599701	0.307223018659736	0.0503472317496499	-41.7097326197545	-0.381801999169656	-0.378690898049133	-0.384723189697569	0.474381021110133	0.481800936042594	0.467414039938885	0.468188404721424	0.477306800519745	0.421535924859233	0.000330009657961899	0.000813060247431991	0.00162840600170378
226	24.3279064864899	0.31	77.5217141306693	75.064996381367	79.9784318799715	0.391584220379354	29.8729250632872	29.0799079480848	30.6659421784897	0.25	0.16	0.39	46.7759079857435	48.051499905706	49.3270918256685	111.48411689713	114.524319532245	117.56452216736	111.293151216453	114.341169591646	117.376610421945	77.5217141306693	0.309064624987206	-0.0998996286482366	-41.6713967130129	-0.381801999169656	-0.378690898049133	-0.384723189697569	0.474381021110133	0.481800936042594	0.467414039938885	0.468188404721424	0.477306800519745	0.421535924859233	0.000330009657961899	0.000813060247431991	0.00162840600170378
226	24.3279064864899	0.31	77.5225959163055	75.0619019523727	79.9832898802384	0.391316375256949	29.8378619874218	29.0453302427811	30.6303937320625	0.25	0.16	0.39	46.6875875387656	47.9615064405608	49.235425342356	111.194899657021	114.228966995341	117.26303433366	111.084303912055	114.109953329225	117.081825807892	77.5225959163055	0.307656167801443	-0.272550312367665	-41.9628299162302	-0.381801999169656	-0.378690898049133	-0.384723189697569	0.474381021110133	0.481800936042594	0.467414039938885	0.468188404721424	0.477306800519745	0.421535924859233	0.000330009657961899	0.000813060247431991	0.00162840600170378
226	24.3279064864899	0.31	77.5265360680716	75.0839785327736	79.9690936033696	0.396508115541579	30.4808422958796	29.6799874484846	31.2816971432747	0.25	0.16	0.39	47.7691428872719	49.0580972611098	50.3470516349477	113.918872296442	116.992744252982	120.066616209523	113.825033811464	116.876469856878	119.946068834465	77.5265360680716	0.310375092788535	-0.43291319857243	-41.8725578609197	-0.381801999169656	-0.378690898049133	-0.384723189697569	0.474381021110133	0.481800936042594	0.467414039938885	0.468188404721424	0.477306800519745	0.421535924859233	0.000330009657961899	0.000813060247431991	0.00162840600170378
226	24.3279064864899	0.31	77.5268964584961	75.0776626668567	79.9761302501355	0.38834592100563	29.7440764304484	28.9490872456474	30.5390656152494	0.25	0.16	0.39	46.5958743911581	47.8754731530461	49.155071914934	111.128356428105	114.180122472934	117.231888517763	110.904967797829	113.890926354487	116.975027049947	77.5268964584961	0.307306638205016	-0.873582090858579	-42.5911108103332	-0.381801999169656	-0.378690898049133	-0.384723189697569	0.474381021110133	0.481800936042594	0.467414039938885	0.468188404721424	0.477306800519745	0.421535924859233	0.000330009657961899	0.000813060247431991	0.00162840600170378
226	24.3279064864899	0.31	77.5298630690688	75.0769397381247	79.982786400013	0.401774398988528	30.7983510677643	29.9979899163795	31.5987122191491	0.25	0.16	0.39	48.293990707937	49.582498175128	50.8710056423189	115.201976627193	118.27562212518	121.349267623167	115.025226498724	117.998895381054	121.132946126686	77.5298630690688	0.308389450092084	-0.0371340003928452	-41.6900601078187	-0.381801999169656	-0.378690898049133	-0.384723189697569	0.474381021110133	0.481800936042594	0.467414039938885	0.468188404721424	0.477306800519745	0.421535924859233	0.000330009657961899	0.000813060247431991	0.00162840600170378
226	24.3279064864899	0.31	77.5371994618365	75.0995878380849	79.974811085588	0.400292571972067	30.3942852295383	29.6019845087537	31.186585950323	0.25	0.16	0.38	47.5873940128513	48.8610764095668	50.1347588062823	113.350075233	116.383903802214	119.417732371429	113.193107823289	116.25699930789	119.283602538898	77.5371994618365	0.308498540475413	-0.0666115754097171	-41.7448734620152	-0.381801999169656	-0.378690898049133	-0.384723189697569	0.474381021110133	0.481800936042594	0.467414039938885	0.468188404721424	0.477306800519745	0.421535924859233	0.000330009657961899	0.000813060247431991	0.00162840600170378
226	24.3279064864899	0.31	77.5384969461752	75.0697363537997	80.0072575385506	0.38642365493458	29.8945235062748	29.0922706804942	30.6967763320555	0.25	0.16	0.38	46.9442616123823	48.2388036213693	49.5333456303564	112.244971925436	115.340256129815	118.435540334194	112.185343244799	115.198254156565	32.6315551757817	77.5384969461752	0.307735113583502	-0.0270924646412692	-41.6251360201101	-0.381801999169656	-0.378690898049133	-0.384723189697569	0.474381021110133	0.481800936042594	0.467414039938885	0.468188404721424	0.477306800519745	0.421535924859233	0.000330009657961899	0.000813060247431991	0.00162840600170378
226	24.3279064864899	0.31	77.5406419557206	75.1015573250835	79.9797265863577	0.387564835741345	29.939301279715	29.137776958889	30.740825600541	0.25	0.16	0.39	46.8016509974045	48.089074591255	49.3764981851056	111.383561654542	114.447509660332	117.511457666122	111.076971821966	114.214818625458	117.01787262721	77.5406419557206	0.311774747032965	-0.257493380528151	-41.6562265100547	-0.381801999169656	-0.378690898049133	-0.384723189697569	0.474381021110133	0.481800936042594	0.467414039938885	0.468188404721424	0.477306800519745	0.421535924859233	0.000330009657961899	0.000813060247431991	0.00162840600170378
226	24.3279064864899	0.31	77.5426564398157	75.0930970881264	79.992215791505	0.390459680856925	30.2513824854913	29.4464202314397	31.056344739543	0.25	0.17	0.39	47.1998436959656	48.4901225235367	49.7804013511079	112.097640018357	115.1619978681	118.226355717843	112.176342621786	115.155754285308	32.5889587402347	77.5426564398157	0.310683441649358	-0.37545135171329	-41.6522997411733	-0.381801999169656	-0.378690898049133	-0.384723189697569	0.474381021110133	0.481800936042594	0.467414039938885	0.468188404721424	0.477306800519745	0.421535924859233	0.000330009657961899	0.000813060247431991	0.00162840600170378
226	24.3279064864899	0.31	77.5643307872352	75.0743262182257	80.0543353562446	0.379594525707437	29.5289993186303	28.7250221089773	30.3329765282833	0.25	0.16	0.38	46.4802171215912	47.781139889334	49.0820626570767	111.44879814708	114.568109715006	117.687421282932	111.342169611915	114.444253247495	117.622214741927	77.5643307872352	0.305767262726274	-0.244805878109478	-42.0726855822962	-0.381801999169656	-0.378690898049133	-0.384723189697569	0.474381021110133	0.481800936042594	0.467414039938885	0.468188404721424	0.477306800519745	0.421535924859233	0.000330009657961899	0.000813060247431991	0.00162840600170378
226	24.3279064864899	0.31	77.5682775865319	75.1085038677055	80.0280513053583	0.384426147785829	29.1998787397135	28.4129564663431	29.9868010130838	0.25	0.16	0.38	45.8832901731541	47.1540689833613	48.4248477935685	109.793669434396	112.834503430511	115.875337426626	109.514928834906	112.611932686053	115.586935544492	77.5682775865319	0.304341061495049	-0.108852979684536	-42.1793039581981	-0.381801999169656	-0.378690898049133	-0.384723189697569	0.474381021110133	0.481800936042594	0.467414039938885	0.468188404721424	0.477306800519745	0.421535924859233	0.000330009657961899	0.000813060247431991	0.00162840600170378
226	24.3279064864899	0.31	77.5819981534612	75.105097419805	80.0588988871173	0.390963803995181	30.2927041312745	29.4874953781704	31.0979128843786	0.25	0.16	0.38	47.794113861361	49.0992175446162	50.4043212278714	114.795395628972	117.93008903684	121.064782444708	114.746926973229	117.948031483602	121.081480970696	77.5819981534612	0.306883584469016	-0.651999214982168	-42.4536267043277	-0.381801999169656	-0.378690898049133	-0.384723189697569	0.474381021110133	0.481800936042594	0.467414039938885	0.468188404721424	0.477306800519745	0.421535924859233	0.000330009657961899	0.000813060247431991	0.00162840600170378
226	24.3279064864899	0.31	77.588628471305	75.1394050732714	80.0378518693387	0.388330817299762	30.1181689165295	29.3131555262823	30.9231823067767	0.25	0.16	0.39	46.7408986215387	48.0245219158233	49.3081452101079	110.425853717913	113.458426952572	116.491000187231	110.159473227567	113.156684806182	116.247453993598	77.588628471305	0.31321703716948	0.354797455793964	-40.8404747580483	-0.381801999169656	-0.378690898049133	-0.384723189697569	0.474381021110133	0.481800936042594	0.467414039938885	0.468188404721424	0.477306800519745	0.421535924859233	0.000330009657961899	0.000813060247431991	0.00162840600170378
226	24.3279064864899	0.31	77.5915734537583	75.1274619927911	80.0556849147256	0.391189440054533	30.1890467411467	29.3869733760774	30.9911201062159	0.25	0.16	0.38	47.256392596742	48.5461849597065	49.8359773226709	112.59691526818	115.670079202752	118.743243137323	112.541913840897	115.66256436961	32.5889587402347	77.5915734537583	0.307906492412036	-0.646270764545186	-42.2808206229254	-0.381801999169656	-0.378690898049133	-0.384723189697569	0.474381021110133	0.481800936042594	0.467414039938885	0.468188404721424	0.477306800519745	0.421535924859233	0.000330009657961899	0.000813060247431991	0.00162840600170378
[truncated: 1,352 more rows]
