# Supplementary material for: Re-expressing coefficients from regression models for inclusion in a meta-analysis
Source: BMC Med Res Methodol. 2024 Jan 8;24:6. doi: 10.1186/s12874-023-02132-y (PMC10773134; doi:10.1186/s12874-023-02132-y)
Supplement: Supplementary file 2 — Additional file 2. [file 12874_2023_2132_MOESM2_ESM.zip › Supp_Files_R1/simdata/simdata_scenario_227.csv]

ex_no	errsd	rsquare	beta	b_low_ci	b_hi_ci	lrsquare	lbeta	lb_low_ci	lb_hi_ci	x_median	x_25	x_75	rbl	rb	rbu	altl	alt	altu	dzl	dz	dzu	observed_beta	xlog	error	ylog	RelBias_rb	RelBias_rbl	RelBias_rbu	RelBias_alt	RelBias_altl	RelBias_altu	RelBias_dz	RelBias_dzl	RelBias_dzu	MC_SE_RelBias_rb	MC_SE_RelBias_alt	MC_SE_RelBias_dz
227	24.3471458787356	0.13	19.8711838131794	11.9719473002106	27.7704203261482	0.321093363336235	26.5862678647968	20.5505045642371	32.6220311653565	0.53	0.33	0.83	21.8821506777563	28.3090236328838	34.7358965880112	37.4703064506563	48.4754815220837	59.480656593511	37.262839851403	48.215821131813	59.1436666637935	19.8711838131794	0.648529149052454	-1.48043140107949	-21.1249107946103	-0.169753683719342	-0.130232682996019	-0.193625314904524	0.450838320916398	0.519906188072964	0.409121124700973	0.449358034645703	0.518408129066268	0.406867243001165	0.00299081605620456	0.00534897036038149	0.00536907151840792
227	24.3471458787356	0.13	31.8605254211656	18.7565946450176	44.9644561973137	0.148406562216852	21.0485604994914	13.1763361559367	28.9207848430462	0.51	0.35	0.72	14.3214267054644	22.8777873364427	31.4341479674209	24.8443960742163	39.6877225696656	54.531049065115	25.1724240308801	40.2167881989056	55.236393494122	31.8605254211656	0.575220933627444	-1.8091883999928	-22.4854317184067	-0.169753683719342	-0.130232682996019	-0.193625314904524	0.450838320916398	0.519906188072964	0.409121124700973	0.449358034645703	0.518408129066268	0.406867243001165	0.00299081605620456	0.00534897036038149	0.00536907151840792
227	24.3471458787356	0.14	24.3132903353993	14.7761091222696	33.850471548529	0.167831815342624	18.4668892055115	12.0467031646665	24.8870752463564	0.5	0.34	0.71	13.2870742120438	20.3683052520879	27.4495362921321	23.2692589320655	35.6704088014032	48.0715586707409	23.4856416825401	36.012860843886	48.5247812278035	24.3132903353993	0.611154592971536	2.07387574451482	-18.5493319769426	-0.169753683719342	-0.130232682996019	-0.193625314904524	0.450838320916398	0.519906188072964	0.409121124700973	0.449358034645703	0.518408129066268	0.406867243001165	0.00299081605620456	0.00534897036038149	0.00536907151840792
227	24.3471458787356	0.14	26.1833787142846	16.2212748981704	36.1454825303988	0.204728607088783	23.6701949194092	16.386433528969	30.9539563098493	0.51	0.36	0.7	17.7494283403692	25.6390402330004	33.5286521256317	30.7237132223767	44.3803881629293	58.037063103482	31.2414035874456	45.113728466235	58.9934271389229	26.1833787142846	0.573630804350713	-1.41020657848863	-22.9678274380667	-0.169753683719342	-0.130232682996019	-0.193625314904524	0.450838320916398	0.519906188072964	0.409121124700973	0.449358034645703	0.518408129066268	0.406867243001165	0.00299081605620456	0.00534897036038149	0.00536907151840792
227	24.3471458787356	0.15	17.4092198304441	10.9022734274319	23.9161662334563	0.384223152781828	29.7003731112044	23.8299787276335	35.5707674947753	0.48	0.33	0.69	26.7866097681913	33.3853552112894	39.9841006543875	47.4994030245848	59.2006400221297	70.9018770196747	48.0379347417747	59.8731997108841	71.7184120583506	17.4092198304441	0.626485848981764	-3.78097188093969	-25.2032539724473	-0.169753683719342	-0.130232682996019	-0.193625314904524	0.450838320916398	0.519906188072964	0.409121124700973	0.449358034645703	0.518408129066268	0.406867243001165	0.00299081605620456	0.00534897036038149	0.00536907151840792
227	24.3471458787356	0.15	20.1387749206551	12.6607696740751	27.616780167235	0.394856260885238	28.0040156676464	22.5912960445439	33.416735290749	0.47	0.31	0.7	25.6020773402423	31.7361595167799	37.8702416933174	45.6469088096455	56.5835951582631	67.5202815068807	45.8064700645807	56.7764005736454	67.7494953936929	20.1387749206551	0.579707039598596	-0.02191516704449	-23.0161769151942	-0.169753683719342	-0.130232682996019	-0.193625314904524	0.450838320916398	0.519906188072964	0.409121124700973	0.449358034645703	0.518408129066268	0.406867243001165	0.00299081605620456	0.00534897036038149	0.00536907151840792
227	24.3471458787356	0.15	23.9582475562083	14.9711606202724	32.9453344921442	0.269252115838263	25.3069469025939	18.7977196161927	31.8161741889952	0.47	0.3	0.68	21.566183427621	29.03406743147	36.5019514353191	38.7718367345427	52.1976512891432	65.6234658437436	38.8811906831508	52.3522153247511	65.8154632245349	23.9582475562083	0.565321520509429	-0.0509761982619581	-23.5800122254762	-0.169753683719342	-0.130232682996019	-0.193625314904524	0.450838320916398	0.519906188072964	0.409121124700973	0.449358034645703	0.518408129066268	0.406867243001165	0.00299081605620456	0.00534897036038149	0.00536907151840792
227	24.3471458787356	0.15	29.1976128317995	18.372771002179	40.02245466142	0.22384509575141	22.6652532906	16.0758445231974	29.2546620580025	0.49	0.34	0.75	17.8068987853378	25.1058580908372	32.4048173963366	31.2716435452175	44.0897348032287	56.9078260612398	31.4811015793645	44.3842137839921	57.2646672115815	29.1976128317995	0.587497393111114	2.4649563745494	-18.9445291936527	-0.169753683719342	-0.130232682996019	-0.193625314904524	0.450838320916398	0.519906188072964	0.409121124700973	0.449358034645703	0.518408129066268	0.406867243001165	0.00299081605620456	0.00534897036038149	0.00536907151840792
227	24.3471458787356	0.15	32.054840956209	20.3196262819887	43.7900556304292	0.21566898203368	20.3750138977281	14.3084995906537	26.4415282048025	0.48	0.31	0.7	16.2108945972506	23.0839858939043	29.957077190558	28.8976018515612	41.1496003201599	53.4015987887586	29.0126112859763	41.3226555676046	53.6364972332421	32.054840956209	0.553270095443905	2.86719093566173	-20.3310036791711	-0.169753683719342	-0.130232682996019	-0.193625314904524	0.450838320916398	0.519906188072964	0.409121124700973	0.449358034645703	0.518408129066268	0.406867243001165	0.00299081605620456	0.00534897036038149	0.00536907151840792
227	24.3471458787356	0.16	14.8857397114954	9.58953232300883	20.1819470999819	0.407870429792404	31.1745254681443	25.3100040381862	37.0390468981024	0.52	0.36	0.77	27.0077167024439	33.2656111356789	39.5235055689138	46.3090679894256	57.0392330741734	67.7693981589212	46.7420374146398	57.5695262503183	68.3974786052266	14.8857397114954	0.668269369008263	1.33734007929889	-18.3168749592083	-0.169753683719342	-0.130232682996019	-0.193625314904524	0.450838320916398	0.519906188072964	0.409121124700973	0.449358034645703	0.518408129066268	0.406867243001165	0.00299081605620456	0.00534897036038149	0.00536907151840792
227	24.3471458787356	0.16	23.0115742956856	14.7744322821708	31.2487163092003	0.209125305809038	21.4393281369354	14.9298349296122	27.9488213442586	0.52	0.33	0.74	16.0589204044417	23.060701320473	30.0624822365044	27.6742784300192	39.7404217133903	51.8065649967614	27.8029919953607	39.9258396288197	52.052854077866	23.0115742956856	0.651520587344216	1.33579170245679	-17.6692050318399	-0.169753683719342	-0.130232682996019	-0.193625314904524	0.450838320916398	0.519906188072964	0.409121124700973	0.449358034645703	0.518408129066268	0.406867243001165	0.00299081605620456	0.00534897036038149	0.00536907151840792
227	24.3471458787356	0.16	23.779774234479	15.3570413453148	32.2025071236432	0.263481916588477	24.6802826639915	18.2378202849169	31.1227450430661	0.52	0.37	0.78	19.4700921570031	26.3478513562395	33.2256105554759	33.3942106481073	45.1906283349977	56.9870460218882	33.7396367517585	45.6605211567881	57.5871081628607	23.779774234479	0.619334579273406	2.62673688108402	-17.0671677802825	-0.169753683719342	-0.130232682996019	-0.193625314904524	0.450838320916398	0.519906188072964	0.409121124700973	0.449358034645703	0.518408129066268	0.406867243001165	0.00299081605620456	0.00534897036038149	0.00536907151840792
227	24.3471458787356	0.16	24.4323532822297	15.7920013765227	33.0727051879366	0.200505338613023	19.6816674939695	13.5455712085056	25.8177637794335	0.54	0.35	0.75	14.1502961867408	20.5603307680182	26.9703653492956	23.9458758177006	34.7932736420841	45.6406714664675	24.1747247435224	35.1070553214664	46.06637018752	24.4323532822297	0.623806612011424	3.40499662526852	-16.198270548352	-0.169753683719342	-0.130232682996019	-0.193625314904524	0.450838320916398	0.519906188072964	0.409121124700973	0.449358034645703	0.518408129066268	0.406867243001165	0.00299081605620456	0.00534897036038149	0.00536907151840792
227	24.3471458787356	0.16	30.9100767671815	19.9250044636929	41.89514907067	0.229229243823553	23.1888713387489	16.5500240938891	29.8277185836087	0.5	0.32	0.74	18.1138033623688	25.3799422431331	32.6460811238974	31.5639961315904	44.225521430055	56.8870467285195	31.6506800165427	44.3339293520842	57.042105140297	30.9100767671815	0.587503602406311	-3.09618975080653	-24.3781983214282	-0.169753683719342	-0.130232682996019	-0.193625314904524	0.450838320916398	0.519906188072964	0.409121124700973	0.449358034645703	0.518408129066268	0.406867243001165	0.00299081605620456	0.00534897036038149	0.00536907151840792
227	24.3471458787356	0.16	33.1737336025549	21.3647733655228	44.9826938395871	0.230782345702848	25.6287434986705	18.3234762893247	32.9340107080163	0.5	0.35	0.69	20.0924061086365	28.1029164061718	36.1134267037072	35.05414452749	49.0296526966211	63.0051608657523	35.5860507044095	49.7841460496606	63.9707330056481	33.1737336025549	0.587227581995002	0.539433665705318	-20.2417725836878	-0.169753683719342	-0.130232682996019	-0.193625314904524	0.450838320916398	0.519906188072964	0.409121124700973	0.449358034645703	0.518408129066268	0.406867243001165	0.00299081605620456	0.00534897036038149	0.00536907151840792
227	24.3471458787356	0.17	20.6263577650334	13.6223941478497	27.6303213822172	0.283475533680786	25.0636713374971	18.8422749902645	31.2850676847298	0.46	0.31	0.71	21.7587347875408	28.9430961875073	36.1274575874738	39.2927717071521	52.2665716595373	65.2403716119225	39.3899357030976	52.407318111567	65.3950205228511	20.6263577650334	0.612239493229379	0.955229662446946	-20.8912884375527	-0.169753683719342	-0.130232682996019	-0.193625314904524	0.450838320916398	0.519906188072964	0.409121124700973	0.449358034645703	0.518408129066268	0.406867243001165	0.00299081605620456	0.00534897036038149	0.00536907151840792
227	24.3471458787356	0.17	23.2753605161904	15.3759369675144	31.1747840648665	0.286230756300745	25.3768508916664	19.1201707173487	31.6335310659842	0.51	0.34	0.75	20.8303973348	27.6467137764492	34.4630302180985	36.1900901770203	48.0325482316382	59.8750062862561	36.4257642458316	48.3575438374877	60.2694519071882	23.2753605161904	0.648518106253351	2.41394942984273	-17.4960604789728	-0.169753683719342	-0.130232682996019	-0.193625314904524	0.450838320916398	0.519906188072964	0.409121124700973	0.449358034645703	0.518408129066268	0.406867243001165	0.00299081605620456	0.00534897036038149	0.00536907151840792
227	24.3471458787356	0.18	22.4688756290734	14.9100849255083	30.0276663326385	0.280287857206856	21.8410206585287	16.3767064457086	27.3053348713487	0.49	0.31	0.77	18.1135192531371	24.1573450386962	30.2011708242553	31.7795815572513	42.3832777129131	52.9869738685748	31.6255344510691	42.1820086677347	52.7384703180182	22.4688756290734	0.627422994053096	2.53632541385704	-18.4668657816323	-0.169753683719342	-0.130232682996019	-0.193625314904524	0.450838320916398	0.519906188072964	0.409121124700973	0.449358034645703	0.518408129066268	0.406867243001165	0.00299081605620456	0.00534897036038149	0.00536907151840792
227	24.3471458787356	0.18	24.5220329593085	16.3565231547012	32.6875427639157	0.264255757712959	25.433866200472	18.8079025272139	32.0598298737302	0.54	0.38	0.75	19.801523216887	26.7775362688702	33.7535493208534	33.6702675117321	45.5321946500088	57.3941217882855	34.1968198325098	46.2412448859937	58.278593044449	24.5220329593085	0.634227828545812	-1.27889323161499	-20.4454536679318	-0.169753683719342	-0.130232682996019	-0.193625314904524	0.450838320916398	0.519906188072964	0.409121124700973	0.449358034645703	0.518408129066268	0.406867243001165	0.00299081605620456	0.00534897036038149	0.00536907151840792
227	24.3471458787356	0.18	28.6430666308365	19.0775509534846	38.2085823081884	0.306677580044094	27.0368430036929	20.6898495698183	33.3838364375674	0.47	0.32	0.7	23.6049308476252	30.8461792961153	38.0874277446054	42.2767154893879	55.2458786875757	68.2150418857635	42.5431278911119	55.6051890277503	68.6270099415173	28.6430666308365	0.591223728930541	2.25047480052454	-19.832496069061	-0.169753683719342	-0.130232682996019	-0.193625314904524	0.450838320916398	0.519906188072964	0.409121124700973	0.449358034645703	0.518408129066268	0.406867243001165	0.00299081605620456	0.00534897036038149	0.00536907151840792
227	24.3471458787356	0.18	28.9102127744732	19.4029099941472	38.4175155547992	0.207056577605379	19.5968655431478	13.6093223524118	25.5844087338837	0.46	0.34	0.78	15.7000063740941	22.6073647146113	29.5147230551284	28.3321290105192	40.7971027794684	53.2620765484176	28.3860069210337	40.8751281363549	53.3392652856197	28.9102127744732	0.598080016866051	-2.94942312122421	-23.6916910175327	-0.169753683719342	-0.130232682996019	-0.193625314904524	0.450838320916398	0.519906188072964	0.409121124700973	0.449358034645703	0.518408129066268	0.406867243001165	0.00299081605620456	0.00534897036038149	0.00536907151840792
227	24.3471458787356	0.18	34.2052358818163	22.7804249374954	45.6300468261372	0.232004394649072	23.4244679479167	16.7704118396866	30.0785240561469	0.5	0.32	0.74	18.4228558091265	25.7325580036584	33.0422601981903	32.179189978137	44.9470419354281	57.7148938927193	32.2392450652629	45.0232765916619	57.8278595284758	34.2052358818163	0.582340948774456	-3.67007057998382	-24.9260927185415	-0.169753683719342	-0.130232682996019	-0.193625314904524	0.450838320916398	0.519906188072964	0.409121124700973	0.449358034645703	0.518408129066268	0.406867243001165	0.00299081605620456	0.00534897036038149	0.00536907151840792
227	24.3471458787356	0.18	35.2429092923022	23.6833526692137	46.8024659153906	0.257382614054448	26.6524359138749	19.5841302516808	33.720741576069	0.52	0.35	0.75	21.1167783655953	28.7382474924168	36.3597166192382	36.4468678130636	49.6012738970514	62.7556799810391	36.8086194219292	50.0868732903801	63.3975271338407	35.2429092923022	0.604902795189011	-1.53939420317272	-21.909861403986	-0.169753683719342	-0.130232682996019	-0.193625314904524	0.450838320916398	0.519906188072964	0.409121124700973	0.449358034645703	0.518408129066268	0.406867243001165	0.00299081605620456	0.00534897036038149	0.00536907151840792
227	24.3471458787356	0.18	36.0039688187788	23.951984670799	48.0559529667587	0.226252573899161	23.6249628758035	16.8037839649771	30.44614178663	0.48	0.32	0.66	18.9574517742537	26.6528714794263	34.348291184599	33.6978910982113	47.3769139050698	61.0559367119284	34.1301300367768	47.9751302647824	61.8452986825663	36.0039688187788	0.540677635930186	1.28581838202721	-21.776666901391	-0.169753683719342	-0.130232682996019	-0.193625314904524	0.450838320916398	0.519906188072964	0.409121124700973	0.449358034645703	0.518408129066268	0.406867243001165	0.00299081605620456	0.00534897036038149	0.00536907151840792
227	24.3471458787356	0.19	17.9548640234141	12.1243409993575	23.7853870474707	0.364049881017711	28.7449670080424	22.813278240057	34.6766557760278	0.51	0.36	0.68	24.7137003792155	31.1395185984204	37.5653368176253	42.7818029064128	53.9055150315975	65.0292271567821	43.5754672704766	54.9119553321895	66.239156580555	17.9548640234141	0.635572177468617	1.07310257882942	-19.56263643215	-0.169753683719342	-0.130232682996019	-0.193625314904524	0.450838320916398	0.519906188072964	0.409121124700973	0.449358034645703	0.518408129066268	0.406867243001165	0.00299081605620456	0.00534897036038149	0.00536907151840792
227	24.3471458787356	0.19	22.5945823523876	15.2125333439661	29.976631360809	0.360147726406698	27.1060513348441	21.4651144824319	32.7469881872563	0.51	0.35	0.75	23.3610399499219	29.5002176036	35.6393952572781	40.5599780933233	51.2189603851213	61.8779426769194	40.9442763647821	51.6972339630376	62.4528816040591	22.5945823523876	0.624692369472152	1.59011870875884	-18.5790724614835	-0.169753683719342	-0.130232682996019	-0.193625314904524	0.450838320916398	0.519906188072964	0.409121124700973	0.449358034645703	0.518408129066268	0.406867243001165	0.00299081605620456	0.00534897036038149	0.00536907151840792
227	24.3471458787356	0.19	22.7044889827224	15.3485827502164	30.0603952152284	0.271547419714174	22.8665682205022	17.0191486683918	28.7139877726126	0.53	0.32	0.83	18.1285959120727	24.3571980739092	30.5858002357458	31.049936515418	41.7180380409216	52.3861395664252	30.7224246282437	41.2671585661588	51.83935254635	22.7044889827224	0.681838346059487	2.25522629086664	-17.0364291110249	-0.169753683719342	-0.130232682996019	-0.193625314904524	0.450838320916398	0.519906188072964	0.409121124700973	0.449358034645703	0.518408129066268	0.406867243001165	0.00299081605620456	0.00534897036038149	0.00536907151840792
227	24.3471458787356	0.19	26.8861171191249	18.3390291242162	35.4332051140336	0.253082212271815	22.8357053216066	16.7107139434253	28.9606966997879	0.55	0.36	0.84	17.2651304133014	23.5933325046461	29.9215345959907	29.0216155204834	39.6589315229986	50.2962475255139	29.0409775017684	39.6937693280346	50.343187366508	26.8861171191249	0.69711340927873	-0.181279682646331	-17.3074214098286	-0.169753683719342	-0.130232682996019	-0.193625314904524	0.450838320916398	0.519906188072964	0.409121124700973	0.449358034645703	0.518408129066268	0.406867243001165	0.00299081605620456	0.00534897036038149	0.00536907151840792
227	24.3471458787356	0.19	27.3487242675124	18.4625178415807	36.2349306934441	0.332810239689435	28.9544320419143	22.5537410937282	35.3551229901004	0.47	0.33	0.7	25.7363553891912	33.0402636984298	40.3441720076683	46.1000881572903	59.1831689531855	72.2662497490808	46.5195828168267	59.7248731756201	72.9157603681487	27.3487242675124	0.594350679225118	1.49033789860708	-20.2534535316783	-0.169753683719342	-0.130232682996019	-0.193625314904524	0.450838320916398	0.519906188072964	0.409121124700973	0.449358034645703	0.518408129066268	0.406867243001165	0.00299081605620456	0.00534897036038149	0.00536907151840792
227	24.3471458787356	0.19	29.8913084268222	20.1374355043898	39.6451813492546	0.236694397126128	22.4953470931975	16.1881936573691	28.8025005290258	0.5	0.33	0.83	17.7746671575913	24.6999335218637	31.6251998861361	31.0372709579848	43.1298388074111	55.2224066568374	30.8247389509445	42.8225064220632	54.8276474983494	29.8913084268222	0.625215398517956	-1.22080715334163	-21.6266328308267	-0.169753683719342	-0.130232682996019	-0.193625314904524	0.450838320916398	0.519906188072964	0.409121124700973	0.449358034645703	0.518408129066268	0.406867243001165	0.00299081605620456	0.00534897036038149	0.00536907151840792
227	24.3471458787356	0.19	30.2657459025744	20.4486124038092	40.0828794013397	0.236005928573268	23.5017682278138	16.8998591578418	30.1036772977859	0.47	0.32	0.73	19.1772436179853	26.6688101095257	34.1603766010661	34.2219472115676	47.5907085472688	60.95946988297	34.3355930985227	47.7386828723362	61.1475648372201	30.2657459025744	0.594047539836136	-2.430097494208	-24.1670505067427	-0.169753683719342	-0.130232682996019	-0.193625314904524	0.450838320916398	0.519906188072964	0.409121124700973	0.449358034645703	0.518408129066268	0.406867243001165	0.00299081605620456	0.00534897036038149	0.00536907151840792
227	24.3471458787356	0.19	31.4268871289502	21.1727217183062	41.6810525395942	0.266831064034266	24.9754442704142	18.5117245285757	31.4391640122527	0.56	0.36	0.79	18.9370484277959	25.5492780764138	32.1615077250317	31.6428625097047	42.6915681436144	53.7402737775242	31.8530155264886	42.9781063751842	54.0955626142708	31.4268871289502	0.63391575208531	0.972170064966138	-17.8749739042536	-0.169753683719342	-0.130232682996019	-0.193625314904524	0.450838320916398	0.519906188072964	0.409121124700973	0.449358034645703	0.518408129066268	0.406867243001165	0.00299081605620456	0.00534897036038149	0.00536907151840792
227	24.3471458787356	0.19	31.6340488050614	21.4605288805702	41.8075687295525	0.260583631621867	24.7892762989687	18.26968646898	31.3088661289573	0.5	0.32	0.72	20.1649442671774	27.3608622589719	34.5567802507664	35.3304091784071	47.9381666656509	60.5459241528947	35.5453085772068	48.2241526192774	60.9022252383678	31.6340488050614	0.584533369143785	-0.666791024141623	-22.1858192568941	-0.169753683719342	-0.130232682996019	-0.193625314904524	0.450838320916398	0.519906188072964	0.409121124700973	0.449358034645703	0.518408129066268	0.406867243001165	0.00299081605620456	0.00534897036038149	0.00536907151840792
227	24.3471458787356	0.19	31.6537184105851	21.4313264598202	41.8761103613501	0.235228172448213	22.8535738763328	16.419873074625	29.2872746780406	0.51	0.33	0.74	17.8719772690643	24.8746473848142	31.877317500564	31.031748577554	43.1907332904345	55.3497180033149	31.1324404512324	43.3308196209638	55.5283322131581	31.6537184105851	0.608010640439769	-0.48720127197996	-21.1732332459603	-0.169753683719342	-0.130232682996019	-0.193625314904524	0.450838320916398	0.519906188072964	0.409121124700973	0.449358034645703	0.518408129066268	0.406867243001165	0.00299081605620456	0.00534897036038149	0.00536907151840792
227	24.3471458787356	0.19	31.7337953834038	21.4320542036629	42.0355365631448	0.29672729192166	25.8066986701706	19.6037091432692	32.009688197072	0.48	0.31	0.7	22.2067556677235	29.2333990353968	36.26004240307	39.5818075787806	52.1062505845728	64.6306935903651	39.68623761034	52.2405025900327	64.780032466509	31.7337953834038	0.571240162026347	4.11762428056618	-18.3042943287168	-0.169753683719342	-0.130232682996019	-0.193625314904524	0.450838320916398	0.519906188072964	0.409121124700973	0.449358034645703	0.518408129066268	0.406867243001165	0.00299081605620456	0.00534897036038149	0.00536907151840792
227	24.3471458787356	0.19	33.5043506241373	22.6191932332445	44.3895080150301	0.220131981673167	22.673437029426	16.0104064813646	29.3364675774873	0.5	0.37	0.7	17.4900551794124	24.7688692484585	32.0476833175046	30.4399308776135	43.1080782825211	55.7762256874287	30.9779628244219	43.8802411307694	56.7906615462063	33.5043506241373	0.590812477419741	-1.77718828844216	-22.5616336098759	-0.169753683719342	-0.130232682996019	-0.193625314904524	0.450838320916398	0.519906188072964	0.409121124700973	0.449358034645703	0.518408129066268	0.406867243001165	0.00299081605620456	0.00534897036038149	0.00536907151840792
227	24.3471458787356	0.19	33.6335284074125	22.6284314978108	44.6386253170142	0.251784713484129	24.6143074740729	17.9895239485762	31.2390909995696	0.51	0.3	0.8	19.467632469093	26.6367410697616	33.8058496704302	33.6777826345481	46.0798906731141	58.4819987116801	33.3216307757427	45.5870900222539	57.8582746802033	33.6335284074125	0.616609656311895	-1.38384509503494	-22.6008805961621	-0.169753683719342	-0.130232682996019	-0.193625314904524	0.450838320916398	0.519906188072964	0.409121124700973	0.449358034645703	0.518408129066268	0.406867243001165	0.00299081605620456	0.00534897036038149	0.00536907151840792
227	24.3471458787356	0.19	40.2208449924373	27.3243131864965	53.117376798378	0.255276246897916	28.7776869977519	21.1034758163572	36.4518981791466	0.5	0.35	0.72	23.1914315399184	31.6249211122023	40.0584106844861	40.5181505082676	55.2524457677703	69.986741027273	40.9874853582634	55.8799736361446	70.8011655977216	40.2208449924373	0.577097696690936	0.938163702542412	-19.9969926417636	-0.169753683719342	-0.130232682996019	-0.193625314904524	0.450838320916398	0.519906188072964	0.409121124700973	0.449358034645703	0.518408129066268	0.406867243001165	0.00299081605620456	0.00534897036038149	0.00536907151840792
227	24.3471458787356	0.2	22.5393746514557	15.4014152585813	29.67733404433	0.342999276074764	26.8854030528013	21.0759086788503	32.6948974267523	0.51	0.33	0.77	22.971150893411	29.3030616030246	35.6349723126382	39.920617201386	50.9245840798739	61.9285509583617	40.0284064785729	51.0436577973521	62.099460048627	22.5393746514557	0.634863642382131	-1.91040803696782	-22.0039176451258	-0.169753683719342	-0.130232682996019	-0.193625314904524	0.450838320916398	0.519906188072964	0.409121124700973	0.449358034645703	0.518408129066268	0.406867243001165	0.00299081605620456	0.00534897036038149	0.00536907151840792
227	24.3471458787356	0.2	26.5992139932811	18.2238626357674	34.9745653507947	0.340807299363751	28.8933858205466	22.6195138873675	35.1672577537257	0.48	0.34	0.69	25.5880556920373	32.685298596119	39.7825415002006	45.5669801231916	58.2056866443905	70.8443931655894	46.1448676157851	58.939179901255	71.7755802914495	26.5992139932811	0.589020485484397	0.0364953752418114	-21.9997567069653	-0.169753683719342	-0.130232682996019	-0.193625314904524	0.450838320916398	0.519906188072964	0.409121124700973	0.449358034645703	0.518408129066268	0.406867243001165	0.00299081605620456	0.00534897036038149	0.00536907151840792
227	24.3471458787356	0.2	27.5535849087143	18.8230288043293	36.2841410130994	0.290790037634796	25.248578975657	19.0922750227767	31.4048829285374	0.55	0.35	0.82	19.8578539193679	26.2610187823128	32.6641836452577	33.5152279024218	44.3222129144864	55.1291979265511	33.532308819126	44.3476883211664	55.1559194433475	27.5535849087143	0.676372313937665	-0.37279861979691	-18.921534539715	-0.169753683719342	-0.130232682996019	-0.193625314904524	0.450838320916398	0.519906188072964	0.409121124700973	0.449358034645703	0.518408129066268	0.406867243001165	0.00299081605620456	0.00534897036038149	0.00536907151840792
227	24.3471458787356	0.2	28.8045568101798	19.8734639201775	37.7356497001821	0.311601200160421	23.9394887036302	18.3840184889478	29.4949589183125	0.48	0.3	0.69	20.7825922885175	27.0628879981937	33.3431837078699	36.9926340644863	48.1714455322538	59.3502570000213	37.0822274110507	48.2913722999093	59.4981127227622	28.8045568101798	0.589601288981757	2.13086628777331	-20.2158844292559	-0.169753683719342	-0.130232682996019	-0.193625314904524	0.450838320916398	0.519906188072964	0.409121124700973	0.449358034645703	0.518408129066268	0.406867243001165	0.00299081605620456	0.00534897036038149	0.00536907151840792
227	24.3471458787356	0.2	29.4638392937757	20.4036023929359	38.5240761946154	0.230103648450989	23.3305640761531	16.6676367088408	29.9934914434653	0.48	0.35	0.77	18.8664473102072	26.408354438556	33.9502615669048	33.6107927882395	47.0467870457241	60.4827813032087	33.7914551392886	47.3174689071167	60.8326258153066	29.4638392937757	0.629820209729547	-0.35749679197398	-20.2576410378198	-0.169753683719342	-0.130232682996019	-0.193625314904524	0.450838320916398	0.519906188072964	0.409121124700973	0.449358034645703	0.518408129066268	0.406867243001165	0.00299081605620456	0.00534897036038149	0.00536907151840792
227	24.3471458787356	0.2	30.1730048148374	20.6478280771088	39.698181552566	0.26323148028253	23.408461025754	17.2940456121215	29.5228764393865	0.52	0.31	0.77	18.4823283898948	25.0168684345782	31.5514084792616	31.721345227091	42.9366205043654	54.1518957816399	31.576824859215	42.7368364167407	53.9125943887373	30.1730048148374	0.593110774164393	0.913597659127191	-20.882714246945	-0.169753683719342	-0.130232682996019	-0.193625314904524	0.450838320916398	0.519906188072964	0.409121124700973	0.449358034645703	0.518408129066268	0.406867243001165	0.00299081605620456	0.00534897036038149	0.00536907151840792
227	24.3471458787356	0.2	31.2366668609127	21.6207167455941	40.8526169762314	0.233800257570485	23.3769601802609	16.7696909015795	29.9842294589422	0.49	0.32	0.79	18.6876076080311	26.0505373343605	33.4134670606899	32.948211336491	45.9298283399738	58.9114453434567	32.7680004891806	45.691804806855	58.6082763302247	31.2366668609127	0.614954488530062	0.915216178819501	-19.5679405220742	-0.169753683719342	-0.130232682996019	-0.193625314904524	0.450838320916398	0.519906188072964	0.409121124700973	0.449358034645703	0.518408129066268	0.406867243001165	0.00299081605620456	0.00534897036038149	0.00536907151840792
227	24.3471458787356	0.2	33.3380658489365	22.9740102045401	43.7021214933328	0.265661570193769	25.0785387969552	18.5686817634678	31.5883958304426	0.5	0.32	0.74	20.5003836391654	27.6874617701058	34.8745399010462	35.9243186234706	48.5187602345248	61.1132018455791	35.9945377000474	48.6193291602482	61.2317404519027	33.3380658489365	0.589262653779985	-0.878255509489912	-22.3575720470311	-0.169753683719342	-0.130232682996019	-0.193625314904524	0.450838320916398	0.519906188072964	0.409121124700973	0.449358034645703	0.518408129066268	0.406867243001165	0.00299081605620456	0.00534897036038149	0.00536907151840792
227	24.3471458787356	0.2	36.6892863874812	25.3764337558363	48.002139019126	0.328132144687426	29.9596235185737	23.2663379239903	36.6529091131571	0.51	0.36	0.72	25.205321263627	32.4564157105415	39.707510157456	43.6337510456358	56.1863563703548	68.7389616950738	44.2585097362281	56.9795851887211	69.6940855896053	36.6892863874812	0.5972337909251	-3.61908334570132	-24.1378587362161	-0.169753683719342	-0.130232682996019	-0.193625314904524	0.450838320916398	0.519906188072964	0.409121124700973	0.449358034645703	0.518408129066268	0.406867243001165	0.00299081605620456	0.00534897036038149	0.00536907151840792
227	24.3471458787356	0.2	37.0843873577925	25.5776983459684	48.5910763696167	0.253733432629228	28.818220052206	21.1018906273513	36.5345494770608	0.49	0.33	0.66	23.6087712481085	32.2417918377575	40.8748124274065	41.7339123583216	56.9947542246624	72.2555960910033	42.347377133964	57.8594397234542	73.3472496058295	37.0843873577925	0.555337209664702	-2.56437736398691	-25.0061019875686	-0.169753683719342	-0.130232682996019	-0.193625314904524	0.450838320916398	0.519906188072964	0.409121124700973	0.449358034645703	0.518408129066268	0.406867243001165	0.00299081605620456	0.00534897036038149	0.00536907151840792
227	24.3471458787356	0.2	38.4494619472612	26.3825302862266	50.5163936082958	0.206356580899455	25.0739688203843	17.3966055437368	32.7513320970318	0.49	0.35	0.69	19.4009541040713	27.9628641960171	36.5247742879629	34.2230414451947	49.3261442284337	64.4292470116728	34.7619101775357	50.0939767373232	65.4377253539448	38.4494619472612	0.576981575713096	-1.3629093602141	-22.5138092407043	-0.169753683719342	-0.130232682996019	-0.193625314904524	0.450838320916398	0.519906188072964	0.409121124700973	0.449358034645703	0.518408129066268	0.406867243001165	0.00299081605620456	0.00534897036038149	0.00536907151840792
227	24.3471458787356	0.2	41.8345839630053	28.8695225447108	54.7996453812998	0.232289149545734	24.5850046953114	17.6068573650015	31.5631520256213	0.48	0.3	0.7	19.7166929225785	27.531033961867	35.3453750011556	34.875039278858	48.6971062833858	62.5191732879137	34.9859315968664	48.8289598862171	62.7087009069629	41.8345839630053	0.541233015164757	-0.647395828262878	-23.925695994202	-0.169753683719342	-0.130232682996019	-0.193625314904524	0.450838320916398	0.519906188072964	0.409121124700973	0.449358034645703	0.518408129066268	0.406867243001165	0.00299081605620456	0.00534897036038149	0.00536907151840792
227	24.3471458787356	0.21	21.8336904889506	15.2881281136432	28.3792528642581	0.369783913708302	26.3989764274254	21.0182206009473	31.7797322539035	0.51	0.31	0.76	22.7908436391305	28.6253986678315	34.4599536965324	39.4771736294887	49.5835016604251	59.6898296913616	39.344237176415	49.415004700971	59.4841582391767	21.8336904889506	0.636843918822091	-2.16243490924674	-23.4460315062973	-0.169753683719342	-0.130232682996019	-0.193625314904524	0.450838320916398	0.519906188072964	0.409121124700973	0.449358034645703	0.518408129066268	0.406867243001165	0.00299081605620456	0.00534897036038149	0.00536907151840792
227	24.3471458787356	0.21	24.3659629588348	16.8848767481381	31.8470491695315	0.415045091167506	31.5803829641986	25.7268723818378	37.4338935465595	0.51	0.35	0.74	27.9419491241559	34.2994453818627	40.6569416395696	48.4499034038795	59.4734751027535	70.4970468016275	48.9968509583407	60.1311153048312	71.2860281658889	24.3659629588348	0.642075087997525	-0.731435235914012	-20.5075894541111	-0.169753683719342	-0.130232682996019	-0.193625314904524	0.450838320916398	0.519906188072964	0.409121124700973	0.449358034645703	0.518408129066268	0.406867243001165	0.00299081605620456	0.00534897036038149	0.00536907151840792
227	24.3471458787356	0.21	25.1782810026691	17.5490896928749	32.8074723124633	0.370257163582963	28.185171252716	22.446173925076	33.924168580356	0.46	0.3	0.74	25.9746324320615	32.6157796766482	39.2569269212348	46.9733304831897	58.9833870306091	70.9934435780285	46.8196491026695	58.7614798570637	70.7645667410375	25.1782810026691	0.598807145371499	-2.51573568162681	-24.9237849512818	-0.169753683719342	-0.130232682996019	-0.193625314904524	0.450838320916398	0.519906188072964	0.409121124700973	0.449358034645703	0.518408129066268	0.406867243001165	0.00299081605620456	0.00534897036038149	0.00536907151840792
227	24.3471458787356	0.21	27.1301137647637	18.9024318281479	35.3577957013795	0.303800994409211	23.6451089464661	18.0565622425577	29.2336556503744	0.45	0.33	0.7	21.0861488221094	27.6123593994574	34.1385699768053	38.3737079017099	50.2504569711089	62.127206040508	38.7872270604101	50.7851844505918	62.8040727761582	27.1301137647637	0.601486375681216	0.548625763147648	-21.9822830951669	-0.169753683719342	-0.130232682996019	-0.193625314904524	0.450838320916398	0.519906188072964	0.409121124700973	0.449358034645703	0.518408129066268	0.406867243001165	0.00299081605620456	0.00534897036038149	0.00536907151840792
227	24.3471458787356	0.21	28.3208216298012	19.819701160541	36.8219420990614	0.320437602867044	25.2723797737149	19.5262618637427	31.0184976836872	0.52	0.34	0.76	20.8852187580408	27.0312456011052	33.1772724441696	35.8641006262213	46.4180587965782	56.9720169669352	36.0573957423145	46.6678253554833	57.2830887222698	28.3208216298012	0.645646067524709	0.94238875365677	-17.9795281057353	-0.169753683719342	-0.130232682996019	-0.193625314904524	0.450838320916398	0.519906188072964	0.409121124700973	0.449358034645703	0.518408129066268	0.406867243001165	0.00299081605620456	0.00534897036038149	0.00536907151840792
227	24.3471458787356	0.21	28.8149173292641	20.1024409945093	37.5273936640189	0.301599666722183	25.7487382466005	19.6311787156205	31.8662977775805	0.52	0.36	0.78	21.067911414796	27.633192294791	34.1984731747861	36.2542180304406	47.5519266531977	58.8496352759547	36.5556884618555	47.9513251628451	59.3372738079628	28.8149173292641	0.666963707611168	1.52665678219835	-17.1058164428341	-0.169753683719342	-0.130232682996019	-0.193625314904524	0.450838320916398	0.519906188072964	0.409121124700973	0.449358034645703	0.518408129066268	0.406867243001165	0.00299081605620456	0.00534897036038149	0.00536907151840792
227	24.3471458787356	0.21	30.6660777735503	21.4465242417044	39.8856313053962	0.301403771151046	25.3184361164779	19.3003123438857	31.3365598890701	0.49	0.32	0.75	21.4843745260182	28.1835212947628	34.8826680635074	37.8522176145985	49.655100729281	61.4579838439636	37.8819551906693	49.7089088771862	61.5306261020744	30.6660777735503	0.603421015281277	-1.52187244081511	-22.9789255764781	-0.169753683719342	-0.130232682996019	-0.193625314904524	0.450838320916398	0.519906188072964	0.409121124700973	0.449358034645703	0.518408129066268	0.406867243001165	0.00299081605620456	0.00534897036038149	0.00536907151840792
227	24.3471458787356	0.21	31.5123567831941	22.0362689457433	40.988444620645	0.269783005392618	22.9457160663846	17.0517755199915	28.8396566127776	0.51	0.33	0.78	18.5860389278974	25.0102971117765	31.4345552956555	32.300904450562	43.4657013482887	54.6304982460155	32.3024417113168	43.4456129395105	54.5859158320289	31.5123567831941	0.602269390109032	-0.262191019522463	-21.1149837600742	-0.169753683719342	-0.130232682996019	-0.193625314904524	0.450838320916398	0.519906188072964	0.409121124700973	0.449358034645703	0.518408129066268	0.406867243001165	0.00299081605620456	0.00534897036038149	0.00536907151840792
227	24.3471458787356	0.21	31.5503008373933	22.091787116107	41.0088145586797	0.305913820529605	26.2278721807144	20.0597116284623	32.3960327329665	0.5	0.34	0.73	22.0347384090604	28.8101999287123	35.5856614483643	38.4863399043208	50.3205042230925	62.1546685418641	38.8355769566299	50.7748785843585	62.722315447712	31.5503008373933	0.626332615152371	0.891577037993549	-19.1756314519689	-0.169753683719342	-0.130232682996019	-0.193625314904524	0.450838320916398	0.519906188072964	0.409121124700973	0.449358034645703	0.518408129066268	0.406867243001165	0.00299081605620456	0.00534897036038149	0.00536907151840792
227	24.3471458787356	0.21	32.9667584682937	23.078426881076	42.8550900555115	0.37492298176807	30.1856607621167	24.1003623060298	36.2709592182037	0.54	0.35	0.77	25.2601596592109	31.638304876399	38.0164500935871	42.8337777289545	53.649230134712	64.4646825404694	43.0882663535257	53.9654929790245	64.8353714713298	32.9667584682937	0.615824181263985	-0.163886641145213	-20.1595562394996	-0.169753683719342	-0.130232682996019	-0.193625314904524	0.450838320916398	0.519906188072964	0.409121124700973	0.449358034645703	0.518408129066268	0.406867243001165	0.00299081605620456	0.00534897036038149	0.00536907151840792
227	24.3471458787356	0.21	33.3853638188112	23.4083347442746	43.3623928933477	0.367637613654671	29.0836154745187	23.1282708107573	35.03896013828	0.47	0.31	0.7	26.2561868966166	33.0169449232287	39.7777029498408	46.8678340807574	58.9359263250367	71.0040185693159	47.1130604371983	59.2340975527772	71.355566025422	33.3853638188112	0.566709018644376	-0.375639229022212	-23.1030485480958	-0.169753683719342	-0.130232682996019	-0.193625314904524	0.450838320916398	0.519906188072964	0.409121124700973	0.449358034645703	0.518408129066268	0.406867243001165	0.00299081605620456	0.00534897036038149	0.00536907151840792
227	24.3471458787356	0.21	35.9234237814126	25.1185385014377	46.7283090613874	0.288871238529972	26.4345356438432	19.9589490146533	32.9101222730331	0.52	0.35	0.76	21.5173298033254	28.4985257103838	35.4797216174422	37.134266285028	49.1823033867594	61.2303404884907	37.4388813471981	49.5948395334324	61.7414979065898	35.9234237814126	0.592859014299953	-1.35201723237272	-21.7069005219279	-0.169753683719342	-0.130232682996019	-0.193625314904524	0.450838320916398	0.519906188072964	0.409121124700973	0.449358034645703	0.518408129066268	0.406867243001165	0.00299081605620456	0.00534897036038149	0.00536907151840792
227	24.3471458787356	0.21	36.9661635048128	25.9340783897146	47.9982486199109	0.285604105821334	25.3325203920291	19.0771775975859	31.5878631864723	0.43	0.3	0.65	23.0164278631732	30.5634376580572	38.1104474529411	42.8651903308103	56.9205430210426	70.975895711275	43.2399839420318	57.4253984249703	71.6351945634919	36.9661635048128	0.542633142782271	2.660349577534	-21.3449431136457	-0.169753683719342	-0.130232682996019	-0.193625314904524	0.450838320916398	0.519906188072964	0.409121124700973	0.449358034645703	0.518408129066268	0.406867243001165	0.00299081605620456	0.00534897036038149	0.00536907151840792
227	24.3471458787356	0.21	39.0829729519488	27.3582926309934	50.8076532729043	0.237022367900522	25.9609406060014	18.6887187105059	33.2331625014969	0.52	0.34	0.72	20.115911272135	27.9434875050005	35.771063737866	34.6807707616619	48.1758778576792	61.6709849536965	34.9985837307886	48.6311024922387	62.23212430371	39.0829729519488	0.592623762900975	0.627945817263046	-19.6286857645892	-0.169753683719342	-0.130232682996019	-0.193625314904524	0.450838320916398	0.519906188072964	0.409121124700973	0.449358034645703	0.518408129066268	0.406867243001165	0.00299081605620456	0.00534897036038149	0.00536907151840792
227	24.3471458787356	0.22	19.7020332391104	13.826858172479	25.5772083057417	0.409196071362598	32.5580296485569	26.4500225177118	38.666036779402	0.52	0.37	0.85	28.4532834496451	35.0238963135855	41.5945091775259	49.0366523832918	60.360507485092	71.6843625868921	49.2206433596942	60.5732230030356	71.9450723239402	19.7020332391104	0.702926642795618	-1.36244461720508	-19.2089351620313	-0.169753683719342	-0.130232682996019	-0.193625314904524	0.450838320916398	0.519906188072964	0.409121124700973	0.449358034645703	0.518408129066268	0.406867243001165	0.00299081605620456	0.00534897036038149	0.00536907151840792
227	24.3471458787356	0.22	22.5565042167651	15.9683672398871	29.1446411936431	0.392756033032662	27.7741711450407	22.3822101637377	33.1661321263436	0.5	0.34	0.75	24.5469692738648	30.4604290960032	36.3738889181416	42.8302986940045	53.1482832757853	63.466267857566	43.0440123522459	53.4045205024504	63.7655237267203	22.5565042167651	0.630481939786736	3.16431262794375	-17.2786128486814	-0.169753683719342	-0.130232682996019	-0.193625314904524	0.450838320916398	0.519906188072964	0.409121124700973	0.449358034645703	0.518408129066268	0.406867243001165	0.00299081605620456	0.00534897036038149	0.00536907151840792
227	24.3471458787356	0.22	23.6099036893804	16.6143640002026	30.6054433785582	0.401586208965418	30.5324886439711	24.7133451364321	36.3516321515102	0.46	0.29	0.73	28.6462162672505	35.3914157733015	42.1366152793525	51.8645768351734	64.0769023579024	76.2892278806313	51.4505049711906	63.583627405974	75.6837940459063	23.6099036893804	0.613863427035137	-0.316201844681415	-23.1180455925305	-0.169753683719342	-0.130232682996019	-0.193625314904524	0.450838320916398	0.519906188072964	0.409121124700973	0.449358034645703	0.518408129066268	0.406867243001165	0.00299081605620456	0.00534897036038149	0.00536907151840792
227	24.3471458787356	0.22	27.3579487388031	19.4052136110701	35.3106838665362	0.314195747766289	28.3840028596935	21.8367511359495	34.9312545834376	0.52	0.36	0.75	23.3546444484943	30.357001858297	37.3593592680998	40.1025863475431	52.1264321090261	64.1502778705092	40.4948889737743	52.6457493609511	64.7771319829925	27.3579487388031	0.648280753999083	0.533277418053436	-18.4385748516644	-0.169753683719342	-0.130232682996019	-0.193625314904524	0.450838320916398	0.519906188072964	0.409121124700973	0.449358034645703	0.518408129066268	0.406867243001165	0.00299081605620456	0.00534897036038149	0.00536907151840792
227	24.3471458787356	0.22	28.6018560281944	20.1947617799054	37.0089502764834	0.302880190215028	23.8828557572937	18.2258060529169	29.5399054616706	0.51	0.32	0.8	19.6970632211588	25.8107717369211	31.9244802526833	34.0458014580125	44.6131689870058	55.1805365159991	33.8038674211639	44.3025477263755	54.7888818249907	28.6018560281944	0.63928650692617	2.23796916675032	-18.3120519921823	-0.169753683719342	-0.130232682996019	-0.193625314904524	0.450838320916398	0.519906188072964	0.409121124700973	0.449358034645703	0.518408129066268	0.406867243001165	0.00299081605620456	0.00534897036038149	0.00536907151840792
227	24.3471458787356	0.22	28.9784900939334	20.4030370828875	37.5539431049792	0.27888208343764	23.1069044404681	17.3056746872322	28.9081341937039	0.53	0.36	0.87	18.362761733504	24.5183495187394	30.6739373039748	31.3753177148293	41.8929906709021	52.4106636269748	31.33265318764	41.8355840350391	52.333537916902	28.9784900939334	0.666735066707926	-4.06880632543974	-22.5194689810434	-0.169753683719342	-0.130232682996019	-0.193625314904524	0.450838320916398	0.519906188072964	0.409121124700973	0.449358034645703	0.518408129066268	0.406867243001165	0.00299081605620456	0.00534897036038149	0.00536907151840792
227	24.3471458787356	0.22	30.3823714842051	21.4021168491825	39.3626261192277	0.313513356718224	27.9882895818435	21.5220790270588	34.4545001366282	0.51	0.36	0.85	23.3324186995458	30.3425375581363	37.3526564167268	40.4099826891522	52.5509778158193	64.6919729424863	40.3833255299101	52.5473128473409	64.687889457847	30.3823714842051	0.653952410451541	-3.90996757157087	-22.5728776806999	-0.169753683719342	-0.130232682996019	-0.193625314904524	0.450838320916398	0.519906188072964	0.409121124700973	0.449358034645703	0.518408129066268	0.406867243001165	0.00299081605620456	0.00534897036038149	0.00536907151840792
227	24.3471458787356	0.22	30.7305103266972	21.6275971438552	39.8334235095392	0.301285755262128	26.0328149620026	19.8431507070807	32.2224792169246	0.48	0.35	0.71	22.4559284511332	29.4605951846003	36.4652619180674	39.9995839433279	52.476634518639	64.9536850939501	40.5119398104562	53.1505869489625	65.8061556972273	30.7305103266972	0.606570980223193	2.83401662943152	-17.9532389531009	-0.169753683719342	-0.130232682996019	-0.193625314904524	0.450838320916398	0.519906188072964	0.409121124700973	0.449358034645703	0.518408129066268	0.406867243001165	0.00299081605620456	0.00534897036038149	0.00536907151840792
227	24.3471458787356	0.22	30.8023562169695	21.6610670527094	39.9436453812296	0.29490078049693	27.3569663663698	20.7524570974593	33.9614756352803	0.59	0.39	0.86	20.5704517729209	27.1170374982597	33.6636232235984	33.7423797318979	44.4809567904044	55.2195338489109	33.9786679070265	44.7902232836565	55.6072397481242	30.8023562169695	0.689709558593629	1.81728438534968	-15.070131509545	-0.169753683719342	-0.130232682996019	-0.193625314904524	0.450838320916398	0.519906188072964	0.409121124700973	0.449358034645703	0.518408129066268	0.406867243001165	0.00299081605620456	0.00534897036038149	0.00536907151840792
227	24.3471458787356	0.22	31.208529963297	21.980565834892	40.4364940917019	0.273099842035315	24.634676424043	18.3597450444927	30.9096078035933	0.47	0.34	0.69	20.9256169707096	28.077503352996	35.2293897352823	37.4527266208911	50.2531924745084	63.0536583281257	37.960572870362	50.943024926442	63.9124739057738	31.208529963297	0.596663212410561	1.18200093806323	-20.1009498687559	-0.169753683719342	-0.130232682996019	-0.193625314904524	0.450838320916398	0.519906188072964	0.409121124700973	0.449358034645703	0.518408129066268	0.406867243001165	0.00299081605620456	0.00534897036038149	0.00536907151840792
227	24.3471458787356	0.22	31.7774051578241	22.3084078875308	41.2464024281175	0.283627592688891	22.9471001107345	17.2532181804152	28.6409820410538	0.52	0.34	0.81	18.4779338239071	24.5759946267902	30.6740554296733	31.7562045164979	42.2363408702631	52.7164772240283	31.7909037649282	42.2729006949436	52.7584854509662	31.7774051578241	0.627318089850645	1.36817486784747	-18.0356463747091	-0.169753683719342	-0.130232682996019	-0.193625314904524	0.450838320916398	0.519906188072964	0.409121124700973	0.449358034645703	0.518408129066268	0.406867243001165	0.00299081605620456	0.00534897036038149	0.00536907151840792
227	24.3471458787356	0.22	32.1136770318477	22.7012865664168	41.5260674972786	0.288922355206821	24.394379215133	18.4193068194585	30.3694516108075	0.52	0.32	0.74	19.7209050276096	26.1182052302267	32.5155054328439	33.8860070830257	44.8783504706457	55.8706938582657	33.9672397466015	44.9901675049148	55.9916992334537	32.1136770318477	0.609564085147207	-1.55206308553225	-22.2694519381794	-0.169753683719342	-0.130232682996019	-0.193625314904524	0.450838320916398	0.519906188072964	0.409121124700973	0.449358034645703	0.518408129066268	0.406867243001165	0.00299081605620456	0.00534897036038149	0.00536907151840792
227	24.3471458787356	0.22	32.3545605887192	22.8820316856055	41.827089491833	0.366260142376657	28.3122906604513	22.4976731637923	34.1269081571103	0.52	0.37	0.76	24.1733454747587	30.421047471627	36.6687494684953	41.6298267750519	52.3892291979956	63.1486316209393	42.132415370177	53.0337759202091	63.9743721534767	32.3545605887192	0.633984922333435	3.69391477673115	-15.697699687419	-0.169753683719342	-0.130232682996019	-0.193625314904524	0.450838320916398	0.519906188072964	0.409121124700973	0.449358034645703	0.518408129066268	0.406867243001165	0.00299081605620456	0.00534897036038149	0.00536907151840792
227	24.3471458787356	0.22	32.5270582374823	23.0096994564349	42.0444170185298	0.332262835354157	27.0493318034908	21.0624057544568	33.0362578525249	0.51	0.3	0.77	22.9335981865941	29.4524051064706	35.9712120263471	39.8299114644115	51.1514450658874	62.4729786673634	39.5331158381269	50.7548510934253	61.9889720627294	32.5270582374823	0.612202683589737	-0.612824219139527	-22.2605883667687	-0.169753683719342	-0.130232682996019	-0.193625314904524	0.450838320916398	0.519906188072964	0.409121124700973	0.449358034645703	0.518408129066268	0.406867243001165	0.00299081605620456	0.00534897036038149	0.00536907151840792
227	24.3471458787356	0.22	32.5601485739885	22.9066024577554	42.2136946902216	0.320447847067409	27.6601852636349	21.3713059071717	33.949064620098	0.5	0.34	0.76	23.5063633582862	30.4235205929239	37.3406778275616	41.0917321472057	53.1836907361825	65.2756493251594	41.2536432740888	53.3978170469584	65.5273890737388	32.5601485739885	0.606009665071811	-1.01193877190849	-21.8394255584116	-0.169753683719342	-0.130232682996019	-0.193625314904524	0.450838320916398	0.519906188072964	0.409121124700973	0.449358034645703	0.518408129066268	0.406867243001165	0.00299081605620456	0.00534897036038149	0.00536907151840792
227	24.3471458787356	0.22	33.3558139255211	23.6707438929598	43.0408839580824	0.308522141213787	24.865496078231	19.0534565352071	30.677535621255	0.46	0.31	0.75	22.0179681004993	28.7342980756238	35.4506280507482	39.7799612789396	51.91438463388	64.0488079888205	39.7464808378504	51.8635978013397	63.969554585799	33.3558139255211	0.588967160550113	0.631310613505064	-21.5373085000095	-0.169753683719342	-0.130232682996019	-0.193625314904524	0.450838320916398	0.519906188072964	0.409121124700973	0.449358034645703	0.518408129066268	0.406867243001165	0.00299081605620456	0.00534897036038149	0.00536907151840792
227	24.3471458787356	0.22	33.757749672676	23.7448243539813	43.7706749913708	0.32427777834789	25.7861844094872	19.9745531392404	31.597815679734	0.45	0.29	0.7	23.2836576549258	30.058078688018	36.8324997211102	42.3195016136333	54.6324348344465	66.9453680552596	42.2831091544394	54.6053106540312	66.8944439875419	33.757749672676	0.55264905225475	-1.23031845745658	-24.8445128109092	-0.169753683719342	-0.130232682996019	-0.193625314904524	0.450838320916398	0.519906188072964	0.409121124700973	0.449358034645703	0.518408129066268	0.406867243001165	0.00299081605620456	0.00534897036038149	0.00536907151840792
227	24.3471458787356	0.22	34.2084340375023	24.0369154273201	44.3799526476846	0.216289018311036	21.8193163684064	15.3346545466862	28.3039781901266	0.5	0.33	0.75	16.7628720703524	23.8514932196619	30.9401143689713	29.1866896683994	41.529048710062	53.8714077517246	29.3238588448662	41.7351644442904	54.1423062449074	34.2084340375023	0.596068453161049	1.78891362145817	-19.2854970784965	-0.169753683719342	-0.130232682996019	-0.193625314904524	0.450838320916398	0.519906188072964	0.409121124700973	0.449358034645703	0.518408129066268	0.406867243001165	0.00299081605620456	0.00534897036038149	0.00536907151840792
227	24.3471458787356	0.22	34.2946130173239	24.2456928770107	44.3435331576371	0.31759119584479	27.2695665321098	21.0286010653532	33.5105319988664	0.46	0.33	0.73	24.3724199730036	31.6057794779978	38.8391389829921	44.1234560398424	57.218619363489	70.3137826871357	44.4090477166142	57.5681926880684	70.7284684467744	34.2946130173239	0.580332224038985	0.723130901492528	-21.3664359128552	-0.169753683719342	-0.130232682996019	-0.193625314904524	0.450838320916398	0.519906188072964	0.409121124700973	0.449358034645703	0.518408129066268	0.406867243001165	0.00299081605620456	0.00534897036038149	0.00536907151840792
227	24.3471458787356	0.22	34.4228802980205	24.4033933795178	44.4423672165232	0.304847075337888	27.4588903502354	20.9849662253718	33.9328144750989	0.44	0.3	0.67	24.8920386645115	32.5713061885345	40.2505737125574	45.799321676873	59.928547824867	74.057773972861	46.0396946590694	60.2337728478293	74.4253609423906	34.4228802980205	0.567758824309791	-1.17099602912948	-24.5258471751953	-0.169753683719342	-0.130232682996019	-0.193625314904524	0.450838320916398	0.519906188072964	0.409121124700973	0.449358034645703	0.518408129066268	0.406867243001165	0.00299081605620456	0.00534897036038149	0.00536907151840792
227	24.3471458787356	0.22	35.2481699012157	25.0184562787609	45.4778835236705	0.288606052919139	24.2002126683899	18.2681325323983	30.1322928043815	0.57	0.36	0.85	18.5317378758866	24.5494166913861	30.5670955068856	30.8115888428756	40.8168159129667	50.8220429830578	30.7865150983435	40.7732581936068	50.7731606990586	35.2481699012157	0.639509602942907	-1.90587263376527	-20.882148753416	-0.169753683719342	-0.130232682996019	-0.193625314904524	0.450838320916398	0.519906188072964	0.409121124700973	0.449358034645703	0.518408129066268	0.406867243001165	0.00299081605620456	0.00534897036038149	0.00536907151840792
227	24.3471458787356	0.22	38.6484030646335	27.4452349708879	49.8515711583792	0.312932992751041	26.7046475748689	20.5266720584739	32.8826230912639	0.44	0.31	0.74	24.2101369539755	31.4967362100144	38.7833354660534	44.3660860377057	57.7190831781296	71.0720803185535	44.3375184056669	57.6679900597857	70.9999445392427	38.6484030646335	0.562394136416952	-1.75508304645142	-24.6240132432985	-0.169753683719342	-0.130232682996019	-0.193625314904524	0.450838320916398	0.519906188072964	0.409121124700973	0.449358034645703	0.518408129066268	0.406867243001165	0.00299081605620456	0.00534897036038149	0.00536907151840792
227	24.3471458787356	0.22	38.6721634133461	27.271727292554	50.0725995341382	0.308719878413198	25.8871778781993	19.8391343741807	31.935221382218	0.44	0.29	0.68	23.448691790222	30.5971240446129	37.7455562990037	43.0346334547205	56.1539223513357	69.2732112479509	43.1198735305692	56.2842198110956	69.4065049964244	38.6721634133461	0.525030238963244	-0.398313395113122	-25.0193090817376	-0.169753683719342	-0.130232682996019	-0.193625314904524	0.450838320916398	0.519906188072964	0.409121124700973	0.449358034645703	0.518408129066268	0.406867243001165	0.00299081605620456	0.00534897036038149	0.00536907151840792
227	24.3471458787356	0.22	39.346424670557	27.8621443498835	50.8307049912305	0.296588782710654	28.117771983763	21.3570410757666	34.8785028917593	0.45	0.31	0.66	24.8482035729445	32.7140880514085	40.5799725298726	45.1041046817209	59.3821459851682	73.6601872886154	45.5061039714849	59.8893492438984	74.3096600995779	39.346424670557	0.558468480089931	0.769510951087348	-22.1361685198579	-0.169753683719342	-0.130232682996019	-0.193625314904524	0.450838320916398	0.519906188072964	0.409121124700973	0.449358034645703	0.518408129066268	0.406867243001165	0.00299081605620456	0.00534897036038149	0.00536907151840792
227	24.3471458787356	0.22	39.6088246898088	27.9725052416684	51.2451441379491	0.277615613310674	26.8179429028172	20.0637547460277	33.5721310596067	0.46	0.29	0.71	23.316950103295	31.166281907518	39.015613711741	42.2912859223961	56.5280679269706	70.7648499315451	42.1169497607457	56.2813478815023	70.4820882926449	39.6088246898088	0.565187313489763	1.44723360660235	-21.5163784416865	-0.169753683719342	-0.130232682996019	-0.193625314904524	0.450838320916398	0.519906188072964	0.409121124700973	0.449358034645703	0.518408129066268	0.406867243001165	0.00299081605620456	0.00534897036038149	0.00536907151840792
227	24.3471458787356	0.22	40.9347147296659	28.7597046145405	53.1097248447913	0.252183342360161	26.3689563826179	19.2794210285527	33.4584917366831	0.47	0.31	0.68	22.0246523297665	30.1236793244892	38.2227063192119	39.4814706001052	53.9998153800336	68.5181601599621	39.7242702778207	54.3397945471249	68.9303912673564	40.9347147296659	0.54696711952072	1.12946536142996	-21.7892419603882	-0.169753683719342	-0.130232682996019	-0.193625314904524	0.450838320916398	0.519906188072964	0.409121124700973	0.449358034645703	0.518408129066268	0.406867243001165	0.00299081605620456	0.00534897036038149	0.00536907151840792
227	24.3471458787356	0.23	20.84899650403	14.8561844499054	26.8418085581547	0.377242684450232	27.1531997892511	21.7062235314172	32.6001760470849	0.51	0.34	0.83	23.7014640282176	29.6491274552871	35.5967908823566	41.2382551212116	51.586614255845	61.9349733904783	41.1118738774656	51.4245523919016	61.7299679504437	20.84899650403	0.709208486907814	-2.91992165522929	-21.0530464886215	-0.169753683719342	-0.130232682996019	-0.193625314904524	0.450838320916398	0.519906188072964	0.409121124700973	0.449358034645703	0.518408129066268	0.406867243001165	0.00299081605620456	0.00534897036038149	0.00536907151840792
227	24.3471458787356	0.23	21.6522102704677	15.494296218806	27.8101243221293	0.411974270035624	29.7715923685842	24.2182986542794	35.3248860828889	0.48	0.32	0.69	27.1151296901129	33.3326712862503	39.5502128823877	47.9552963149472	58.9515206738519	69.9477450327567	48.2991186792061	59.3521940702369	70.4435791126529	21.6522102704677	0.607213056609483	-2.50186629606655	-24.4893396736329	-0.169753683719342	-0.130232682996019	-0.193625314904524	0.450838320916398	0.519906188072964	0.409121124700973	0.449358034645703	0.518408129066268	0.406867243001165	0.00299081605620456	0.00534897036038149	0.00536907151840792
227	24.3471458787356	0.23	24.3724821966045	17.3187798338694	31.4261845593397	0.304050848590086	24.2414949458646	18.5153741535994	29.9676157381298	0.54	0.36	0.8	19.3775738254483	25.3703411044171	31.3631083833858	32.8286961124021	42.9813982848093	53.1341004572166	33.0185686963604	43.233847381861	53.4402872573027	24.3724821966045	0.67930373929786	2.27817182537203	-16.1263658517835	-0.169753683719342	-0.130232682996019	-0.193625314904524	0.450838320916398	0.519906188072964	0.409121124700973	0.449358034645703	0.518408129066268	0.406867243001165	0.00299081605620456	0.00534897036038149	0.00536907151840792
227	24.3471458787356	0.23	26.0850292078447	18.5774603942147	33.5925980214747	0.378983804662724	28.2998083841909	22.6437993576143	33.9558174107676	0.48	0.31	0.7	25.417247031066	31.7660128175857	38.1147786041054	45.0287856874041	56.2761569558702	67.5235282243363	45.2042722498164	56.4972841123177	67.7962278451346	26.0850292078447	0.580009816831901	-1.81649138188055	-24.0714226706196	-0.169753683719342	-0.130232682996019	-0.193625314904524	0.450838320916398	0.519906188072964	0.409121124700973	0.449358034645703	0.518408129066268	0.406867243001165	0.00299081605620456	0.00534897036038149	0.00536907151840792
227	24.3471458787356	0.23	26.2103858678989	18.7052889536514	33.7154827821464	0.333201120576818	28.1850214240391	21.9598970208237	34.4101458272545	0.53	0.33	0.85	23.41553815693	30.0533032546854	36.6910683524408	40.1310691473528	51.5073018154484	62.883534483544	39.8437936758088	51.1504668453746	62.4378254572392	26.2103858678989	0.672157169332963	1.78087550723782	-16.6116289661084	-0.169753683719342	-0.130232682996019	-0.193625314904524	0.450838320916398	0.519906188072964	0.409121124700973	0.449358034645703	0.518408129066268	0.406867243001165	0.00299081605620456	0.00534897036038149	0.00536907151840792
227	24.3471458787356	0.23	27.4172663793543	19.5738621891939	35.2606705695148	0.417007012474899	31.0434557473511	25.3126523630733	36.7742591316289	0.48	0.34	0.74	28.3722093295279	34.7956986941705	41.219188058813	50.215873026996	61.5847841533301	72.9536952796643	50.5743463979451	62.0173171911626	73.4817665871208	27.4172663793543	0.647499201644906	-0.249393090995383	-20.8483109420171	-0.169753683719342	-0.130232682996019	-0.193625314904524	0.450838320916398	0.519906188072964	0.409121124700973	0.449358034645703	0.518408129066268	0.406867243001165	0.00299081605620456	0.00534897036038149	0.00536907151840792
227	24.3471458787356	0.23	28.7084218150201	20.4167603278192	37.000083302221	0.320869294757752	26.6590888851611	20.6036814805365	32.7144962897857	0.47	0.31	0.81	23.5280127718926	30.4428790733158	37.3577453747391	42.1649100762589	54.5571473049457	66.9493845336324	41.7650002263138	54.0360891926809	66.2955321572383	28.7084218150201	0.638077385479728	-3.81786430856929	-24.5861082157589	-0.169753683719342	-0.130232682996019	-0.193625314904524	0.450838320916398	0.519906188072964	0.409121124700973	0.449358034645703	0.518408129066268	0.406867243001165	0.00299081605620456	0.00534897036038149	0.00536907151840792
227	24.3471458787356	0.23	29.1697579759437	20.8716505663777	37.4678653855097	0.332967232059601	24.2983354780092	18.9288234188312	29.6678475371871	0.49	0.32	0.78	21.0005310589707	26.9577214387015	32.9149118184323	36.9186508577359	47.3913113397382	57.8639718217405	36.7802135175844	47.2081750008685	57.6628291492601	29.1697579759437	0.620714555010831	0.835032558008716	-20.4932819123953	-0.169753683719342	-0.130232682996019	-0.193625314904524	0.450838320916398	0.519906188072964	0.409121124700973	0.449358034645703	0.518408129066268	0.406867243001165	0.00299081605620456	0.00534897036038149	0.00536907151840792
227	24.3471458787356	0.23	29.7288031768433	21.3153104684736	38.1422958852129	0.28986966318845	22.2201916207563	16.7901780933813	27.6502051481312	0.47	0.33	0.78	19.2596169658393	25.4882573099101	31.7168976539808	34.6209613298241	45.8175244220152	57.0140875142063	34.6139157818433	45.7985601991011	56.9841513554312	29.7288031768433	0.611181436123085	1.90791365083644	-18.9683820238897	-0.169753683719342	-0.130232682996019	-0.193625314904524	0.450838320916398	0.519906188072964	0.409121124700973	0.449358034645703	0.518408129066268	0.406867243001165	0.00299081605620456	0.00534897036038149	0.00536907151840792
227	24.3471458787356	0.23	29.7321583015066	21.2052301673487	38.2590864356645	0.306863456871529	24.3896601309954	18.6666037885339	30.1127164734569	0.49	0.3	0.76	20.7847962053246	27.1572762288584	33.5297562523922	36.6264393313801	47.8558615815055	59.0852838316309	36.3849510758333	47.5313529685589	58.6902157571778	29.7321583015066	0.619236280193039	-1.03316826453172	-22.1827407756603	-0.169753683719342	-0.130232682996019	-0.193625314904524	0.450838320916398	0.519906188072964	0.409121124700973	0.449358034645703	0.518408129066268	0.406867243001165	0.00299081605620456	0.00534897036038149	0.00536907151840792
227	24.3471458787356	0.23	30.8193405498724	21.9387701932812	39.6999109064635	0.342316997627264	27.0979483343306	21.2336514504859	32.9622452181754	0.49	0.33	0.75	23.5368476208356	30.0372398157558	36.537632010676	41.3535669696067	52.7745698282638	64.1955726869209	41.5431178582631	53.0142105451602	64.5059312851841	30.8193405498724	0.620215279905825	-1.17513793283831	-21.8599650518554	-0.169753683719342	-0.130232682996019	-0.193625314904524	0.450838320916398	0.519906188072964	0.409121124700973	0.449358034645703	0.518408129066268	0.406867243001165	0.00299081605620456	0.00534897036038149	0.00536907151840792
227	24.3471458787356	0.23	31.4737695884924	22.384523028698	40.5630161482868	0.322976319524828	27.4720597874471	21.2620358589897	33.6820837159046	0.52	0.32	0.75	22.6980903327057	29.3275441174332	35.9569979021606	38.9301294815644	50.3004910603802	61.670852639196	38.9676101727115	50.3524286014174	61.7248270536205	31.4737695884924	0.625290723165728	-1.47743865401934	-21.840615679709	-0.169753683719342	-0.130232682996019	-0.193625314904524	0.450838320916398	0.519906188072964	0.409121124700973	0.449358034645703	0.518408129066268	0.406867243001165	0.00299081605620456	0.00534897036038149	0.00536907151840792
227	24.3471458787356	0.23	32.2727081542491	23.1456154332189	41.3998008752794	0.358012888493873	29.7529171242563	23.5323663692744	35.9734678792381	0.53	0.33	0.77	25.0498378596676	31.6715173527075	38.2931968457475	42.8866409504092	54.2233047842269	65.5599686180446	42.9265068192478	54.2794540785513	65.6211862080814	32.2727081542491	0.632212371055713	0.646841028885233	-19.7453202295862	-0.169753683719342	-0.130232682996019	-0.193625314904524	0.450838320916398	0.519906188072964	0.409121124700973	0.449358034645703	0.518408129066268	0.406867243001165	0.00299081605620456	0.00534897036038149	0.00536907151840792
227	24.3471458787356	0.23	32.3929263959399	23.1526319284244	41.6332208634554	0.355335190882169	27.7974949753106	21.9517617296052	33.6432282210159	0.54	0.34	0.75	22.9396686802079	29.0484806061547	35.1572925321016	38.827893470081	49.1677245284987	59.5075555869163	39.0674018107523	49.4656658746469	59.8728746486158	32.3929263959399	0.629500443984636	-0.449598599512469	-20.4017777329889	-0.169753683719342	-0.130232682996019	-0.193625314904524	0.450838320916398	0.519906188072964	0.409121124700973	0.449358034645703	0.518408129066268	0.406867243001165	0.00299081605620456	0.00534897036038149	0.00536907151840792
227	24.3471458787356	0.23	32.4818033757697	23.1512154816748	41.8123912698646	0.296139658999525	26.0745605860838	19.7983512339511	32.3507699382165	0.45	0.33	0.75	23.1422327949193	30.478474898132	37.8147170013447	42.1434108796313	55.5031531312959	68.8628953829606	42.297087893205	55.6774394766852	69.0854562199848	32.4818033757697	0.585973210130866	2.55409487799004	-19.0303651514993	-0.169753683719342	-0.130232682996019	-0.193625314904524	0.450838320916398	0.519906188072964	0.409121124700973	0.449358034645703	0.518408129066268	0.406867243001165	0.00299081605620456	0.00534897036038149	0.00536907151840792
227	24.3471458787356	0.23	33.1649641162009	23.6705032781661	42.6594249542357	0.278022522295778	24.639317376448	18.4401127982933	30.8385219546027	0.53	0.34	0.78	19.5641099535611	26.1411803499452	32.7182507463294	33.4254502603977	44.662431646993	55.8994130335884	33.5016540585291	44.7801554089023	56.0218114725957	33.1649641162009	0.628160631193872	0.354483647378984	-19.4352220324646	-0.169753683719342	-0.130232682996019	-0.193625314904524	0.450838320916398	0.519906188072964	0.409121124700973	0.449358034645703	0.518408129066268	0.406867243001165	0.00299081605620456	0.00534897036038149	0.00536907151840792
227	24.3471458787356	0.23	34.2015071602939	24.5185566086497	43.8844577119381	0.321840782559629	27.9744130959781	21.6343768311099	34.3144493608464	0.54	0.38	0.82	22.7866160037774	29.4643203326506	36.1420246615237	38.7558429225289	50.1133898268169	61.4709367311049	39.0806295546187	50.5402156588372	61.9730314666959	34.2015071602939	0.65215656053716	2.68910659225403	-15.7039742529845	-0.169753683719342	-0.130232682996019	-0.193625314904524	0.450838320916398	0.519906188072964	0.409121124700973	0.449358034645703	0.518408129066268	0.406867243001165	0.00299081605620456	0.00534897036038149	0.00536907151840792
227	24.3471458787356	0.23	34.4104035734405	24.5714947973931	44.2493123494879	0.321221959345435	28.9532807932717	22.3820832629546	35.5244783235888	0.54	0.33	0.75	23.5722954261745	30.4929295632461	37.4135637003177	40.0901970735796	51.8603527335696	63.6305083935596	40.2604883801804	52.103351838165	63.9076137623586	34.4104035734405	0.620473676286944	0.752833503632623	-19.0783634884431	-0.169753683719342	-0.130232682996019	-0.193625314904524	0.450838320916398	0.519906188072964	0.409121124700973	0.449358034645703	0.518408129066268	0.406867243001165	0.00299081605620456	0.00534897036038149	0.00536907151840792
227	24.3471458787356	0.23	34.633321063591	24.7908828841884	44.4757592429937	0.241163072437226	23.6423000844484	17.0945211054148	30.190079063482	0.5	0.33	0.77	18.7141671943887	25.8823253317187	33.0504834690487	32.6151217204713	45.1078149689694	57.6005082174675	32.6278765193333	45.1220270528132	57.6126094279218	34.633321063591	0.611404054099201	1.25897369836119	-19.402134979806	-0.169753683719342	-0.130232682996019	-0.193625314904524	0.450838320916398	0.519906188072964	0.409121124700973	0.449358034645703	0.518408129066268	0.406867243001165	0.00299081605620456	0.00534897036038149	0.00536907151840792
227	24.3471458787356	0.23	34.8998295466846	25.0537218989126	44.7459371944566	0.374236409250563	29.2670898246322	23.3583192355586	35.1758604137058	0.52	0.35	0.78	25.0062045024275	31.3318276869661	37.6574508715047	42.9646755097539	53.8331120809374	64.7015486521209	43.244208383718	54.1818739300994	65.1378854490862	34.8998295466846	0.618104916414969	2.00017956995746	-18.1592078971024	-0.169753683719342	-0.130232682996019	-0.193625314904524	0.450838320916398	0.519906188072964	0.409121124700973	0.449358034645703	0.518408129066268	0.406867243001165	0.00299081605620456	0.00534897036038149	0.00536907151840792
227	24.3471458787356	0.23	35.2762954638357	25.1924268034823	45.3601641241891	0.286374171285524	24.1389883484749	18.1895922529203	30.0883844440296	0.5	0.33	0.8	19.8992239582619	26.4078011531599	32.9163783480579	34.6649734084455	46.0030866866912	57.3411999649369	34.6197105960449	45.9373360151398	57.2757126571954	35.2762954638357	0.611536754541247	1.80651130991136	-18.5751304417992	-0.169753683719342	-0.130232682996019	-0.193625314904524	0.450838320916398	0.519906188072964	0.409121124700973	0.449358034645703	0.518408129066268	0.406867243001165	0.00299081605620456	0.00534897036038149	0.00536907151840792
227	24.3471458787356	0.23	35.2888941451529	25.3229405169706	45.2548477733351	0.365080641820641	26.2871584575467	20.8747073507539	31.6996095643396	0.44	0.29	0.69	24.7808818720451	31.2061365720019	37.6313912719587	45.6203918391032	57.4489715721245	69.2775513051457	45.5426635030671	57.3445139582329	69.1611695073473	35.2888941451529	0.560329432509362	1.2858663710973	-22.8934750047436	-0.169753683719342	-0.130232682996019	-0.193625314904524	0.450838320916398	0.519906188072964	0.409121124700973	0.449358034645703	0.518408129066268	0.406867243001165	0.00299081605620456	0.00534897036038149	0.00536907151840792
227	24.3471458787356	0.23	35.7988034481438	25.6359829565636	45.961623939724	0.239033278706588	23.6261051894881	17.0445088497165	30.2077015292597	0.5	0.32	0.75	18.7858433621675	26.0398416440846	33.2938399260017	32.8835720505031	45.5812918472109	58.2790116439187	32.9109526426565	45.6222028950566	58.3374746099469	35.7988034481438	0.586147575940005	0.13611059888989	-21.4812373510005	-0.169753683719342	-0.130232682996019	-0.193625314904524	0.450838320916398	0.519906188072964	0.409121124700973	0.449358034645703	0.518408129066268	0.406867243001165	0.00299081605620456	0.00534897036038149	0.00536907151840792
227	24.3471458787356	0.23	36.341080467281	25.9077294983459	46.774431436216	0.244038282738359	22.1061257513034	16.031507102853	28.1807443997538	0.48	0.32	0.8	17.9983398907905	24.8182259090107	31.6381119272308	31.8894161114081	43.9728740518084	56.0563319922087	31.7663205190629	43.786552690746	55.8193353162145	36.341080467281	0.59425434305878	-0.339953414409906	-21.2540058251226	-0.169753683719342	-0.130232682996019	-0.193625314904524	0.450838320916398	0.519906188072964	0.409121124700973	0.449358034645703	0.518408129066268	0.406867243001165	0.00299081605620456	0.00534897036038149	0.00536907151840792
227	24.3471458787356	0.23	36.9530158255691	26.2660677110235	47.6399639401148	0.269627388688244	25.2930333694686	18.7935832482774	31.7924834906597	0.49	0.32	0.74	20.8761642432392	28.095840577882	35.3155169125247	36.7296424028492	49.431982111717	62.1343218205848	36.7714745479971	49.4913719280547	62.220962222471	36.9530158255691	0.577788797882418	1.92093400790074	-20.0599466524057	-0.169753683719342	-0.130232682996019	-0.193625314904524	0.450838320916398	0.519906188072964	0.409121124700973	0.449358034645703	0.518408129066268	0.406867243001165	0.00299081605620456	0.00534897036038149	0.00536907151840792
227	24.3471458787356	0.23	36.9854252422654	26.4329057321883	47.5379447523425	0.35055575523905	28.7531957344021	22.6428755544404	34.8635159143639	0.48	0.32	0.71	25.488967325555	32.367322993821	39.2456786620869	45.241788359949	57.4505650998426	69.6593418397361	45.4931248351162	57.768155559814	70.0624973060495	36.9854252422654	0.573513818630127	-0.784571459573703	-23.4404736026913	-0.169753683719342	-0.130232682996019	-0.193625314904524	0.450838320916398	0.519906188072964	0.409121124700973	0.449358034645703	0.518408129066268	0.406867243001165	0.00299081605620456	0.00534897036038149	0.00536907151840792
227	24.3471458787356	0.23	37.4132614515878	26.7075203016474	48.1190026015283	0.289748546676491	27.3207057033287	20.6422998650607	33.9991115415966	0.52	0.34	0.77	22.2272505299237	29.4184356535805	36.6096207772373	38.3301745525212	50.73114068453	63.1321068165388	38.4805362664116	50.9219967678437	63.3853332967269	37.4132614515878	0.597891921011542	3.0368097159742	-17.7069823482807	-0.169753683719342	-0.130232682996019	-0.193625314904524	0.450838320916398	0.519906188072964	0.409121124700973	0.449358034645703	0.518408129066268	0.406867243001165	0.00299081605620456	0.00534897036038149	0.00536907151840792
227	24.3471458787356	0.23	38.3663950008909	27.5430157501247	49.1897742516571	0.289527187601914	26.7195061645682	20.1845460001451	33.2544663289913	0.55	0.37	0.84	20.808097526761	27.5449390902937	34.2817806538263	34.9304435708789	46.2395439717342	57.5486443725895	35.0235695013113	46.3570463888439	57.70522139453	38.3663950008909	0.648998195792697	-1.25078941252177	-19.5485699677419	-0.169753683719342	-0.130232682996019	-0.193625314904524	0.450838320916398	0.519906188072964	0.409121124700973	0.449358034645703	0.518408129066268	0.406867243001165	0.00299081605620456	0.00534897036038149	0.00536907151840792
227	24.3471458787356	0.23	38.5320676816544	27.4032534553934	49.6608819079154	0.292309519567556	26.4141129004741	19.9972658371849	32.8309599637633	0.45	0.28	0.66	23.2613820731192	30.7256390600111	38.1898960469031	42.2177403590512	55.7648315187804	69.3119226785097	42.268625978017	55.8481778165068	69.3929899111173	38.5320676816544	0.531190024041546	3.60367020363641	-21.3402503382768	-0.169753683719342	-0.130232682996019	-0.193625314904524	0.450838320916398	0.519906188072964	0.409121124700973	0.449358034645703	0.518408129066268	0.406867243001165	0.00299081605620456	0.00534897036038149	0.00536907151840792
227	24.3471458787356	0.23	39.740413053394	28.4788555728529	51.0019705339351	0.276271032563365	27.5604397431841	20.5959082483458	34.5249712380223	0.46	0.31	0.66	23.8617849726803	31.9306766652153	39.9995683577504	43.1876172312487	57.7915626735775	72.3955081159063	43.6044035713043	58.3613939391354	73.1159842325353	39.740413053394	0.564251866628312	1.62159525475041	-21.1446283078186	-0.169753683719342	-0.130232682996019	-0.193625314904524	0.450838320916398	0.519906188072964	0.409121124700973	0.449358034645703	0.518408129066268	0.406867243001165	0.00299081605620456	0.00534897036038149	0.00536907151840792
227	24.3471458787356	0.23	39.8422948084975	28.4587359853858	51.2258536316093	0.276846453898079	26.115657866101	19.5257065000461	32.7056092321559	0.49	0.31	0.72	21.6360415673426	28.9382337662468	36.240425965151	38.0051667448995	50.8319600036788	63.6587532624582	38.0724209840778	50.9110965411935	63.7559992094175	39.8422948084975	0.575966620218911	2.05465968040046	-19.9744165831899	-0.169753683719342	-0.130232682996019	-0.193625314904524	0.450838320916398	0.519906188072964	0.409121124700973	0.449358034645703	0.518408129066268	0.406867243001165	0.00299081605620456	0.00534897036038149	0.00536907151840792
227	24.3471458787356	0.23	42.9197001177121	30.4907356021259	55.3486646332983	0.288428177634969	27.4507710976203	20.7189814328602	34.1825607623805	0.45	0.29	0.65	24.353103758001	32.2656535478731	40.1782033377452	44.5205756408824	58.9857245160649	73.4508733912474	44.6411259919041	59.1421428819966	73.6590424873092	42.9197001177121	0.534383435069843	-0.525078134818771	-25.0644898869799	-0.169753683719342	-0.130232682996019	-0.193625314904524	0.450838320916398	0.519906188072964	0.409121124700973	0.449358034645703	0.518408129066268	0.406867243001165	0.00299081605620456	0.00534897036038149	0.00536907151840792
227	24.3471458787356	0.24	22.7037713026385	16.3268752664239	29.0806673388531	0.441604612100293	29.2383383770576	24.1050902132577	34.3715865408575	0.53	0.33	0.83	25.4907898828665	30.9191267694908	36.3474636561151	43.4627134991356	52.7182231151292	61.9737327311227	43.1578187294794	52.3468271684058	61.5314524483469	22.7037713026385	0.696120474958515	0.291084593163572	-18.4679821948231	-0.169753683719342	-0.130232682996019	-0.193625314904524	0.450838320916398	0.519906188072964	0.409121124700973	0.449358034645703	0.518408129066268	0.406867243001165	0.00299081605620456	0.00534897036038149	0.00536907151840792
227	24.3471458787356	0.24	23.4165693514741	16.9544899084781	29.8786487944701	0.343650729025822	25.3656042471922	19.8924266242078	30.8387818701767	0.5	0.31	0.85	21.8315511174284	27.8382570517131	33.8449629859978	38.109489151186	48.5948867945189	59.0802844378518	37.5809673748476	47.9363204766486	58.2805848413205	23.4165693514741	0.661466725735507	-2.08324863354548	-21.9425909283436	-0.169753683719342	-0.130232682996019	-0.193625314904524	0.450838320916398	0.519906188072964	0.409121124700973	0.449358034645703	0.518408129066268	0.406867243001165	0.00299081605620456	0.00534897036038149	0.00536907151840792
227	24.3471458787356	0.24	26.4513258721424	19.0465444405401	33.8561073037447	0.409833144869387	29.0556428344138	23.6118722057807	34.499413463047	0.52	0.35	0.89	25.3994367389028	31.2553344202909	37.111232101679	43.7728161673437	53.8647380999892	63.9566600326348	43.5112730471629	53.551156350808	63.5853461710692	26.4513258721424	0.688545830850002	0.775103847138117	-18.2479429344222	-0.169753683719342	-0.130232682996019	-0.193625314904524	0.450838320916398	0.519906188072964	0.409121124700973	0.449358034645703	0.518408129066268	0.406867243001165	0.00299081605620456	0.00534897036038149	0.00536907151840792
227	24.3471458787356	0.24	26.5048504088884	19.1047428229357	33.904957994841	0.349128106896092	27.6184692469619	21.7308404916854	33.5060980022383	0.49	0.33	0.79	24.145588238791	30.6874548399547	37.2293214411184	42.4895997170188	54.0014871283605	65.5133745397022	42.4631499325955	53.9691722381675	65.4535194167967	26.5048504088884	0.632956936339921	-0.195590765914735	-20.5265137413491	-0.169753683719342	-0.130232682996019	-0.193625314904524	0.450838320916398	0.519906188072964	0.409121124700973	0.449358034645703	0.518408129066268	0.406867243001165	0.00299081605620456	0.00534897036038149	0.00536907151840792
227	24.3471458787356	0.24	26.7561708600766	19.2557145403521	34.2566271798012	0.483979930791358	30.9978738946879	26.0005558695895	35.9951919197862	0.47	0.3	0.76	29.7246409181815	35.4377296919389	41.1508184656964	53.3110306829068	63.5574337176919	73.8038367524771	52.9647895273172	63.1340984154511	73.2822063461647	26.7561708600766	0.628453806467409	0.375881003829787	-21.8219864675616	-0.169753683719342	-0.130232682996019	-0.193625314904524	0.450838320916398	0.519906188072964	0.409121124700973	0.449358034645703	0.518408129066268	0.406867243001165	0.00299081605620456	0.00534897036038149	0.00536907151840792
227	24.3471458787356	0.24	27.5025067675302	19.8407210148094	35.1642925202509	0.318392294553997	23.2384191428706	17.9298434582002	28.546994827541	0.54	0.34	0.8	18.8714023989212	24.458750004275	30.0460976096289	32.0827500079945	41.581645354563	51.0805407011315	32.1410313898202	41.6662778639024	51.172902912156	27.5025067675302	0.660339693234484	-0.250776304372727	-19.6935134601709	-0.169753683719342	-0.130232682996019	-0.193625314904524	0.450838320916398	0.519906188072964	0.409121124700973	0.449358034645703	0.518408129066268	0.406867243001165	0.00299081605620456	0.00534897036038149	0.00536907151840792
227	24.3471458787356	0.24	30.1836211609972	21.7624707417088	38.6047715802855	0.279361027634963	24.7854973870892	18.5702407937857	31.0007539803926	0.48	0.33	0.83	20.881574007266	27.8704085608085	34.859243114351	37.036888472979	49.4327301765587	61.8285718801385	36.7872461820895	49.1003138333426	61.4088760172247	30.1836211609972	0.644034520705557	0.613482574307604	-19.3425689584945	-0.169753683719342	-0.130232682996019	-0.193625314904524	0.450838320916398	0.519906188072964	0.409121124700973	0.449358034645703	0.518408129066268	0.406867243001165	0.00299081605620456	0.00534897036038149	0.00536907151840792
227	24.3471458787356	0.24	31.8735570125707	22.9084276687606	40.8386863563809	0.304200392246306	23.8293271321789	18.2025534713743	29.4561007929834	0.51	0.31	0.74	19.7505468006474	25.8558361876084	31.9611255745694	34.2251264920991	44.8047982170743	55.3844699420494	34.1568441193817	44.7237167096131	55.2824066354684	31.8735570125707	0.607885775445949	-0.193685635035893	-21.1104023925694	-0.169753683719342	-0.130232682996019	-0.193625314904524	0.450838320916398	0.519906188072964	0.409121124700973	0.449358034645703	0.518408129066268	0.406867243001165	0.00299081605620456	0.00534897036038149	0.00536907151840792
227	24.3471458787356	0.24	32.1749644346352	23.1996816303093	41.1502472389611	0.362905172052465	26.3043258189955	20.8628325327378	31.7458191052533	0.48	0.3	0.72	23.6198127556018	29.78038813915	35.9409635226982	42.08462614738	53.0612377976095	64.037849447839	41.9994742967858	52.9620793286678	63.8944141496295	32.1749644346352	0.582463399503385	1.3604637121293	-21.9170376333098	-0.169753683719342	-0.130232682996019	-0.193625314904524	0.450838320916398	0.519906188072964	0.409121124700973	0.449358034645703	0.518408129066268	0.406867243001165	0.00299081605620456	0.00534897036038149	0.00536907151840792
227	24.3471458787356	0.24	32.3877958655832	23.475780807929	41.2998109232373	0.281813773987245	24.7667223021727	18.5937912812648	30.9396533230805	0.46	0.33	0.76	21.3490487945423	28.4366945348436	35.5243402751448	38.4020954403741	51.1511621920595	63.9002289437449	38.5102440937149	51.3005835421535	64.067891074483	32.3877958655832	0.61715633552654	0.840576884167567	-19.816566119956	-0.169753683719342	-0.130232682996019	-0.193625314904524	0.450838320916398	0.519906188072964	0.409121124700973	0.449358034645703	0.518408129066268	0.406867243001165	0.00299081605620456	0.00534897036038149	0.00536907151840792
227	24.3471458787356	0.24	32.5991384277784	23.5526364972937	41.645640358263	0.35355274565442	30.2093528239467	23.8316199756967	36.5870856721966	0.52	0.31	0.79	25.4756683932258	32.2933755951823	39.1110827971389	43.7311385156921	55.4343092983465	67.1374800810009	43.391724417807	55.0027546167291	66.6147453418313	32.5991384277784	0.633381112631608	1.71566117674468	-18.4294678023809	-0.169753683719342	-0.130232682996019	-0.193625314904524	0.450838320916398	0.519906188072964	0.409121124700973	0.449358034645703	0.518408129066268	0.406867243001165	0.00299081605620456	0.00534897036038149	0.00536907151840792
227	24.3471458787356	0.24	32.6332491107853	23.6033352769576	41.6631629446131	0.306217900848833	27.0730062093755	20.7106467533774	33.4353656653737	0.47	0.34	0.72	23.6083342799654	30.8608701681557	38.113406056346	42.2582112104036	55.2400332118933	68.221855213383	42.7221291167683	55.8602792419298	68.9789298064481	32.6332491107853	0.591816594617176	0.969131001521488	-20.0596590451996	-0.169753683719342	-0.130232682996019	-0.193625314904524	0.450838320916398	0.519906188072964	0.409121124700973	0.449358034645703	0.518408129066268	0.406867243001165	0.00299081605620456	0.00534897036038149	0.00536907151840792
227	24.3471458787356	0.24	32.652984581568	23.529017682353	41.7769514807829	0.281761589399255	26.4094194645792	19.8262090646025	32.9926298645559	0.55	0.38	0.78	20.5741741900738	27.4057433043553	34.2373124186368	34.6760306783817	46.1900626876275	57.7040946968733	35.1233071230277	46.7673163727809	58.4385307689259	32.652984581568	0.653954051576383	-2.31738661611347	-20.5330618846016	-0.169753683719342	-0.130232682996019	-0.193625314904524	0.450838320916398	0.519906188072964	0.409121124700973	0.449358034645703	0.518408129066268	0.406867243001165	0.00299081605620456	0.00534897036038149	0.00536907151840792
227	24.3471458787356	0.24	32.7532211221962	23.7619909314091	41.7444513129833	0.319874899017014	24.5301436694628	18.9455719313632	30.1147154075623	0.57	0.32	0.77	19.2666788530157	24.9459030326496	30.6251272122836	32.0806287385086	41.537011118655	50.9933934988013	32.0155655852537	41.444442734453	50.8930985225117	32.7532211221962	0.621383696706375	-2.95520802388412	-23.4813627509932	-0.169753683719342	-0.130232682996019	-0.193625314904524	0.450838320916398	0.519906188072964	0.409121124700973	0.449358034645703	0.518408129066268	0.406867243001165	0.00299081605620456	0.00534897036038149	0.00536907151840792
227	24.3471458787356	0.24	32.8397562288804	23.616191131136	42.0633213266249	0.307750967558678	26.3278661652977	20.1628731578543	32.4928591727411	0.56	0.31	0.77	20.5825770714529	26.8758985999496	33.1692201284463	34.3491186248847	44.8516930584182	55.3542674919517	34.2043255138365	44.6636488147292	55.1229586597988	32.8397562288804	0.650754309660284	-0.519106696795023	-19.9431245754203	-0.169753683719342	-0.130232682996019	-0.193625314904524	0.450838320916398	0.519906188072964	0.409121124700973	0.449358034645703	0.518408129066268	0.406867243001165	0.00299081605620456	0.00534897036038149	0.00536907151840792
227	24.3471458787356	0.24	33.0295367919372	23.9383704086718	42.1207031752026	0.297061803517375	26.3747350443203	20.0402876805218	32.7091824081188	0.5	0.32	0.75	21.9488116170589	28.8865160104605	35.8242204038622	38.2634745171207	50.3580097427964	62.452544968472	38.3152693095794	50.420679343481	62.5319950430598	33.0295367919372	0.607750880576223	-0.309797834440773	-21.2651055695144	-0.169753683719342	-0.130232682996019	-0.193625314904524	0.450838320916398	0.519906188072964	0.409121124700973	0.449358034645703	0.518408129066268	0.406867243001165	0.00299081605620456	0.00534897036038149	0.00536907151840792
227	24.3471458787356	0.24	33.3551564209429	24.0527226830162	42.6575901588696	0.302540308168096	25.0952771285086	19.1462576373318	31.0442966196853	0.48	0.31	0.83	21.536446794702	28.2281326676927	34.9198185406834	38.2068700525834	50.0782978242694	61.9497255959554	37.6536984183811	49.3489850533406	61.0585521435052	33.3551564209429	0.622308866027002	1.89908764925089	-18.7611340559948	-0.169753683719342	-0.130232682996019	-0.193625314904524	0.450838320916398	0.519906188072964	0.409121124700973	0.449358034645703	0.518408129066268	0.406867243001165	0.00299081605620456	0.00534897036038149	0.00536907151840792
227	24.3471458787356	0.24	33.4108416269507	24.0546198399452	42.7670634139563	0.388621338757125	28.9665415183822	23.2940491082619	34.6390339285024	0.54	0.34	0.8	24.3673625660832	30.3012248400204	36.2350871139576	41.2703488916067	51.3203723874197	61.3703958832327	41.313305458257	51.3738840995468	61.4257311385366	33.4108416269507	0.644746407655991	1.27525379193379	-18.1242218279655	-0.169753683719342	-0.130232682996019	-0.193625314904524	0.450838320916398	0.519906188072964	0.409121124700973	0.449358034645703	0.518408129066268	0.406867243001165	0.00299081605620456	0.00534897036038149	0.00536907151840792
227	24.3471458787356	0.24	33.7097423390171	24.3347334109142	43.08475126712	0.360829727169655	27.5094553040502	21.7930293553803	33.22588125272	0.48	0.34	0.76	24.4167373298451	30.8213756469005	37.2260139639558	43.2028656041409	54.5352039389872	65.8675422738334	43.3519230674882	54.7174657053096	66.119925091475	33.7097423390171	0.598623696422041	0.343039062684021	-21.1812598634803	-0.169753683719342	-0.130232682996019	-0.193625314904524	0.450838320916398	0.519906188072964	0.409121124700973	0.449358034645703	0.518408129066268	0.406867243001165	0.00299081605620456	0.00534897036038149	0.00536907151840792
227	24.3471458787356	0.24	33.9824787684841	24.5733171176438	43.3916404193245	0.374219653571334	28.6128960111247	22.8359947915964	34.389797230653	0.46	0.31	0.74	26.5298187157691	33.2411594518158	39.9525001878624	48.1075346877423	60.277465463361	72.4473962389796	48.0355393268081	60.1962436474871	72.3715859709876	33.9824787684841	0.5638134089563	-2.31464656187901	-25.7177010051295	-0.169753683719342	-0.130232682996019	-0.193625314904524	0.450838320916398	0.519906188072964	0.409121124700973	0.449358034645703	0.518408129066268	0.406867243001165	0.00299081605620456	0.00534897036038149	0.00536907151840792
227	24.3471458787356	0.24	34.0288062329781	24.5293352459951	43.5282772199611	0.308647526683198	26.3299271126846	20.1774008205803	32.482453404789	0.51	0.33	0.74	21.8163817703212	28.4686688331614	35.1209558960016	37.7201814452447	49.2218812998714	60.7235811544982	37.8791241877613	49.4341376126511	60.9786609419769	34.0288062329781	0.608915358361471	-0.888805362040906	-22.0841162708266	-0.169753683719342	-0.130232682996019	-0.193625314904524	0.450838320916398	0.519906188072964	0.409121124700973	0.449358034645703	0.518408129066268	0.406867243001165	0.00299081605620456	0.00534897036038149	0.00536907151840792
227	24.3471458787356	0.24	34.0470537345421	24.5345517130272	43.559555756057	0.310373917729098	27.9270882293043	21.4276570604278	34.4265193981808	0.47	0.29	0.69	24.5159610974568	31.9521358151323	39.3883105328078	43.9926637050784	57.3365066124177	70.680349519757	43.972425137935	57.3707302842092	70.7024249749088	34.0470537345421	0.564950575809958	-0.338117738728085	-23.6525360787926	-0.169753683719342	-0.130232682996019	-0.193625314904524	0.450838320916398	0.519906188072964	0.409121124700973	0.449358034645703	0.518408129066268	0.406867243001165	0.00299081605620456	0.00534897036038149	0.00536907151840792
227	24.3471458787356	0.24	34.1220687313316	24.5420122386742	43.702125223989	0.334507634257673	28.9261050676798	22.5560389093899	35.2961712259696	0.51	0.34	0.77	24.3636947687238	31.2442622371787	38.1248297056336	42.0974920870262	53.9862732143191	65.8750543416121	42.2393802393249	54.1904902313056	66.1094944289365	34.1220687313316	0.617814013101768	-1.14156736210621	-21.3279892749197	-0.169753683719342	-0.130232682996019	-0.193625314904524	0.450838320916398	0.519906188072964	0.409121124700973	0.449358034645703	0.518408129066268	0.406867243001165	0.00299081605620456	0.00534897036038149	0.00536907151840792
227	24.3471458787356	0.24	34.275920749621	24.7069688359295	43.8448726633126	0.286776856397699	26.185610449114	19.738147901008	32.63307299722	0.52	0.34	0.79	21.1398054213148	28.0451191524585	34.9504328836022	36.3314955519249	48.1991721983114	60.066848844698	36.4193843147204	48.3211070438487	60.2151426649401	34.275920749621	0.626085425161301	0.787326889432433	-18.8485732302107	-0.169753683719342	-0.130232682996019	-0.193625314904524	0.450838320916398	0.519906188072964	0.409121124700973	0.449358034645703	0.518408129066268	0.406867243001165	0.00299081605620456	0.00534897036038149	0.00536907151840792
227	24.3471458787356	0.24	34.4419795854701	24.7946824610928	44.0892767098473	0.339234002343731	26.2643113673328	20.5412864728132	31.9873362618524	0.47	0.32	0.72	23.4596306669442	29.9957378626086	36.531845058273	42.0458444117809	53.7602720645084	65.4746997172359	42.2726323559325	54.0506489048186	65.8342527172002	34.4419795854701	0.57398839636953	2.14653357107795	-20.663449959172	-0.169753683719342	-0.130232682996019	-0.193625314904524	0.450838320916398	0.519906188072964	0.409121124700973	0.449358034645703	0.518408129066268	0.406867243001165	0.00299081605620456	0.00534897036038149	0.00536907151840792
227	24.3471458787356	0.24	34.4781664351023	24.951469180735	44.0048636894695	0.324107849761111	29.4367388175697	22.7997806155153	36.073697019624	0.49	0.31	0.73	25.3450787929399	32.7229668267417	40.1008548605435	44.6139761794725	57.6009912794824	70.5880063794922	44.6023349764338	57.5933185852882	70.59001335424	34.4781664351023	0.611567306776674	1.04602926206492	-19.5454961380187	-0.169753683719342	-0.130232682996019	-0.193625314904524	0.450838320916398	0.519906188072964	0.409121124700973	0.449358034645703	0.518408129066268	0.406867243001165	0.00299081605620456	0.00534897036038149	0.00536907151840792
227	24.3471458787356	0.24	34.5823450593787	25.0478883795095	44.1168017392478	0.337135994979994	28.8196302685403	22.5102962020456	35.1289643350349	0.48	0.31	0.74	25.4968924629459	32.6433293983958	39.7897663338457	45.4433529333434	58.180515171663	70.9176774099825	45.4772033352048	58.2353181986747	70.9826204187297	34.5823450593787	0.603589583681241	3.84575949685165	-17.248344704303	-0.169753683719342	-0.130232682996019	-0.193625314904524	0.450838320916398	0.519906188072964	0.409121124700973	0.449358034645703	0.518408129066268	0.406867243001165	0.00299081605620456	0.00534897036038149	0.00536907151840792
227	24.3471458787356	0.24	34.5976125838209	25.1065407698089	44.0886843978329	0.323425114571033	28.8536481751115	22.3380054942938	35.3692908559293	0.5	0.35	0.73	24.6250248285319	31.8077548547182	38.9904848809045	43.1102908110478	55.684880376024	68.2594699410002	43.5796874777479	56.2756528434963	68.9678581880183	34.5976125838209	0.626406685273497	0.674218067857815	-19.5540287110507	-0.169753683719342	-0.130232682996019	-0.193625314904524	0.450838320916398	0.519906188072964	0.409121124700973	0.449358034645703	0.518408129066268	0.406867243001165	0.00299081605620456	0.00534897036038149	0.00536907151840792
227	24.3471458787356	0.24	35.014904568226	25.253253194096	44.776555942356	0.32451917739333	30.0956515912867	23.3164969529666	36.8748062296069	0.52	0.36	0.81	25.1419575350727	32.4518556893343	39.761753843596	43.394981801961	56.0118552866872	68.6287287714133	43.6323657086571	56.3238279366418	69.0059287303985	35.014904568226	0.648520246515008	2.17385945179531	-16.2145655746737	-0.169753683719342	-0.130232682996019	-0.193625314904524	0.450838320916398	0.519906188072964	0.409121124700973	0.449358034645703	0.518408129066268	0.406867243001165	0.00299081605620456	0.00534897036038149	0.00536907151840792
227	24.3471458787356	0.24	35.4400161913007	25.5579181047444	45.322114277857	0.315099423714166	26.8167420034891	20.6439529373605	32.9895310696177	0.54	0.33	0.82	21.73377996279	28.2324403563217	34.7311007498533	36.9550220344922	48.0050160276592	59.0550100208262	36.7451657306293	47.7396964027594	58.7116021776176	35.4400161913007	0.640968863447568	1.33026766748771	-17.8736116417844	-0.169753683719342	-0.130232682996019	-0.193625314904524	0.450838320916398	0.519906188072964	0.409121124700973	0.449358034645703	0.518408129066268	0.406867243001165	0.00299081605620456	0.00534897036038149	0.00536907151840792
227	24.3471458787356	0.24	35.513793979238	25.7788112687274	45.2487766897486	0.273241732679767	24.388515502505	18.1785054553508	30.5985255496592	0.53	0.33	0.81	19.211488552055	25.7743788414728	32.3372691308906	32.7435759223374	43.9292003927814	55.1148248632254	32.5859914956141	43.7246525151684	54.8601574155187	35.513793979238	0.6186876575423	-0.52955307107208	-20.0162774689126	-0.169753683719342	-0.130232682996019	-0.193625314904524	0.450838320916398	0.519906188072964	0.409121124700973	0.449358034645703	0.518408129066268	0.406867243001165	0.00299081605620456	0.00534897036038149	0.00536907151840792
227	24.3471458787356	0.24	35.7148666332135	25.6693879110593	45.7603453553678	0.31325029944786	29.0718158761093	22.3511684415214	35.7924633106972	0.52	0.33	0.7	24.0900694933679	31.3335773289084	38.5770851644489	41.5674091854397	54.0660802341365	66.5647512828334	42.0185276949609	54.6492128330689	67.30579072109	35.7148666332135	0.612534377390666	0.68754099284937	-19.6413516182922	-0.169753683719342	-0.130232682996019	-0.193625314904524	0.450838320916398	0.519906188072964	0.409121124700973	0.449358034645703	0.518408129066268	0.406867243001165	0.00299081605620456	0.00534897036038149	0.00536907151840792
227	24.3471458787356	0.24	35.9350705858773	26.0563014394343	45.8138397323203	0.337808488451717	26.9830080377714	21.0846334503222	32.8813826252207	0.51	0.31	0.71	22.9188982898977	29.3304039754946	35.7419096610915	39.7611538522454	50.884239297497	62.0073247427485	39.8826810101263	51.0423436572128	62.2045577928475	35.9350705858773	0.599610323964612	1.64028995226105	-20.0268003236753	-0.169753683719342	-0.130232682996019	-0.193625314904524	0.450838320916398	0.519906188072964	0.409121124700973	0.449358034645703	0.518408129066268	0.406867243001165	0.00299081605620456	0.00534897036038149	0.00536907151840792
227	24.3471458787356	0.24	35.9892729402419	25.9624014086978	46.016144471786	0.315110279648143	27.8757498670994	21.4593553537967	34.292144380402	0.5	0.31	0.82	23.5535233534726	30.5960787109162	37.6386340683599	41.1179870590896	53.4123557488422	65.7067244385949	40.6547572393425	52.8195235787717	64.9752464280355	35.9892729402419	0.624681752683343	1.23357256419854	-19.3797394233866	-0.169753683719342	-0.130232682996019	-0.193625314904524	0.450838320916398	0.519906188072964	0.409121124700973	0.449358034645703	0.518408129066268	0.406867243001165	0.00299081605620456	0.00534897036038149	0.00536907151840792
227	24.3471458787356	0.24	36.0225115740908	25.9761556679403	46.0688674802412	0.26627149324824	25.1072058326305	18.6000800169665	31.6143316482944	0.51	0.34	0.72	20.2147749383633	27.2867920339496	34.3588091295359	35.0660669318959	47.3337189623281	59.6013709927602	35.4255891569898	47.8156912825063	60.2106948373231	36.0225115740908	0.586258545957929	2.07170356159025	-18.9498342302021	-0.169753683719342	-0.130232682996019	-0.193625314904524	0.450838320916398	0.519906188072964	0.409121124700973	0.449358034645703	0.518408129066268	0.406867243001165	0.00299081605620456	0.00534897036038149	0.00536907151840792
227	24.3471458787356	0.24	36.3027973467435	26.328921176519	46.2766735169681	0.311044217596359	27.6428804062454	21.2196520068507	34.0661088056402	0.5	0.35	0.73	23.3688343086266	30.442624215429	37.5164141222314	40.8845774399246	53.2604155933776	65.6362537468305	41.384757921883	53.9171531354171	66.4578768131647	36.3027973467435	0.592955334542093	-1.22670049290408	-22.1096376114189	-0.169753683719342	-0.130232682996019	-0.193625314904524	0.450838320916398	0.519906188072964	0.409121124700973	0.449358034645703	0.518408129066268	0.406867243001165	0.00299081605620456	0.00534897036038149	0.00536907151840792
227	24.3471458787356	0.24	36.5457689519567	26.5191558020485	46.5723821018649	0.291787906049305	24.9896074249392	18.9111564140584	31.06805843582	0.53	0.35	0.77	20.0793171619002	26.5332400753513	32.9871629888024	34.3221389678423	45.3540100886154	56.3858812093885	34.5440200399365	45.6641859118034	56.7617918067335	36.5457689519567	0.610986366074732	0.851399304847489	-19.1425852664624	-0.169753683719342	-0.130232682996019	-0.193625314904524	0.450838320916398	0.519906188072964	0.409121124700973	0.449358034645703	0.518408129066268	0.406867243001165	0.00299081605620456	0.00534897036038149	0.00536907151840792
227	24.3471458787356	0.24	36.5900636452992	26.448280618052	46.7318466725464	0.299466243348298	26.0503084347568	19.8296131594961	32.2710037100176	0.49	0.29	0.73	22.0201736153959	28.9280637929769	35.8359539705579	38.7345413094961	50.8858513817244	63.0371614539526	38.4890979768768	50.5796667165264	62.6568592751693	36.5900636452992	0.580560170967981	2.98832239249388	-19.9742975220816	-0.169753683719342	-0.130232682996019	-0.193625314904524	0.450838320916398	0.519906188072964	0.409121124700973	0.449358034645703	0.518408129066268	0.406867243001165	0.00299081605620456	0.00534897036038149	0.00536907151840792
227	24.3471458787356	0.24	36.6721854278105	26.3960975721789	46.948273283442	0.349727476250743	29.4461509373959	23.1771718588179	35.7151300159739	0.53	0.36	0.76	24.522251336497	31.1550485355929	37.7878457346888	41.8247839270696	53.1375833057863	64.450382684503	42.2407744410765	53.6524753517769	65.0753710333514	36.6721854278105	0.604829236056938	0.928127582175132	-18.9344510024566	-0.169753683719342	-0.130232682996019	-0.193625314904524	0.450838320916398	0.519906188072964	0.409121124700973	0.449358034645703	0.518408129066268	0.406867243001165	0.00299081605620456	0.00534897036038149	0.00536907151840792
227	24.3471458787356	0.24	36.7722989205299	26.5457979950397	46.9987998460201	0.28481013685709	25.3638055931979	19.0885296011939	31.6390815852019	0.51	0.33	0.75	20.6317442025108	27.41434567953	34.1969471565493	35.6639151418145	47.3882813002377	59.1126474586609	35.7924025672779	47.584339759499	59.3451769182311	36.7722989205299	0.603451185110337	-5.70922164821124	-26.2165059746252	-0.169753683719342	-0.130232682996019	-0.193625314904524	0.450838320916398	0.519906188072964	0.409121124700973	0.449358034645703	0.518408129066268	0.406867243001165	0.00299081605620456	0.00534897036038149	0.00536907151840792
227	24.3471458787356	0.24	36.814707606862	26.5252571043569	47.104158109367	0.251230805071933	23.616464452316	17.2508858940634	29.9820430105685	0.55	0.35	0.84	17.8567715379385	24.4459219572009	31.0350723764634	30.0502761836377	41.1388309928698	52.2273858021019	30.011765929813	41.0948900006037	52.1708287453711	36.814707606862	0.632486949643628	0.366345526960624	-18.8011733137282	-0.169753683719342	-0.130232682996019	-0.193625314904524	0.450838320916398	0.519906188072964	0.409121124700973	0.449358034645703	0.518408129066268	0.406867243001165	0.00299081605620456	0.00534897036038149	0.00536907151840792
227	24.3471458787356	0.24	36.8684824131173	26.7452765302517	46.9916882959829	0.318967622843305	27.7686320867495	21.4335750874512	34.1036890860478	0.5	0.34	0.75	23.6279950963998	30.6116501844616	37.5953052725234	41.3648190726293	53.5908936085657	65.8169681445022	41.6418787976038	53.9650417044598	66.2605781906147	36.8684824131173	0.615490238346781	-0.218399498493333	-20.6427245927806	-0.169753683719342	-0.130232682996019	-0.193625314904524	0.450838320916398	0.519906188072964	0.409121124700973	0.449358034645703	0.518408129066268	0.406867243001165	0.00299081605620456	0.00534897036038149	0.00536907151840792
227	24.3471458787356	0.24	36.9733488211512	26.7433706727767	47.2033269695257	0.260482383719934	22.2609819789947	16.4047959684549	28.1171679895345	0.48	0.32	0.74	18.4772326010114	25.0732372864464	31.6692419718813	32.8086249484834	44.5206517739197	56.2326785993561	32.8463250030657	44.5757081082363	56.3099784349689	36.9733488211512	0.57818983338481	-0.179246340110373	-22.6934583850182	-0.169753683719342	-0.130232682996019	-0.193625314904524	0.450838320916398	0.519906188072964	0.409121124700973	0.449358034645703	0.518408129066268	0.406867243001165	0.00299081605620456	0.00534897036038149	0.00536907151840792
227	24.3471458787356	0.24	37.3843460161723	26.98739733402	47.7812946983246	0.343328618195583	30.3340639325709	23.7841574183679	36.8839704467739	0.5	0.34	0.73	26.2578728070616	33.4890144919575	40.7201561768534	46.0129557890903	58.6844393131586	71.355922837227	46.4055680754924	59.1839859399013	71.9584594313168	37.3843460161723	0.586034287287074	1.52926538846106	-19.7673777952703	-0.169753683719342	-0.130232682996019	-0.193625314904524	0.450838320916398	0.519906188072964	0.409121124700973	0.449358034645703	0.518408129066268	0.406867243001165	0.00299081605620456	0.00534897036038149	0.00536907151840792
227	24.3471458787356	0.24	37.4567377031165	27.1210784453605	47.7923969608726	0.245648634069957	23.5398313395833	17.099347836819	29.9803148423475	0.48	0.31	0.74	19.1899718761635	26.4178906521543	33.6458094281451	33.99225738871	46.7954692435097	59.5986810983094	33.9263171416087	46.7025644754859	59.4708298015943	37.4567377031165	0.586940139119546	-1.65690939778612	-23.0127606267065	-0.169753683719342	-0.130232682996019	-0.193625314904524	0.450838320916398	0.519906188072964	0.409121124700973	0.449358034645703	0.518408129066268	0.406867243001165	0.00299081605620456	0.00534897036038149	0.00536907151840792
227	24.3471458787356	0.24	37.4908933539188	27.0190291311127	47.962757576725	0.30370641542877	27.1991086269547	20.7691327006484	33.6290845532609	0.51	0.34	0.78	22.5341140888995	29.5105157133996	36.4869173378998	39.047268838698	51.1360258532362	63.2247828677744	39.2036449528269	51.3228989304765	63.4387202168441	37.4908933539188	0.597367767589718	1.42857734542411	-18.9028726724228	-0.169753683719342	-0.130232682996019	-0.193625314904524	0.450838320916398	0.519906188072964	0.409121124700973	0.449358034645703	0.518408129066268	0.406867243001165	0.00299081605620456	0.00534897036038149	0.00536907151840792
227	24.3471458787356	0.24	37.7170420943504	27.2184312415137	48.2156529471871	0.297871453929482	28.7919160998134	21.8903142384151	35.6935179612116	0.49	0.34	0.73	24.2604918212457	31.9093658249872	39.5582398287287	42.6201067139665	56.0574198848256	69.4947330556848	42.9787407048326	56.5367871840607	70.0689766202004	37.7170420943504	0.601413953394014	-1.6107827741936	-22.1328223439889	-0.169753683719342	-0.130232682996019	-0.193625314904524	0.450838320916398	0.519906188072964	0.409121124700973	0.449358034645703	0.518408129066268	0.406867243001165	0.00299081605620456	0.00534897036038149	0.00536907151840792
227	24.3471458787356	0.24	38.2777517501956	27.7363794107701	48.819124089621	0.385965908358663	31.6780546861826	25.4397621743611	37.9163471980041	0.51	0.33	0.74	27.6380398849931	34.4153900848208	41.1927402846486	47.9317268829432	59.6854583385734	71.4391897942036	48.1305265133574	59.939298488354	71.7361712720295	38.2777517501956	0.596871225912024	-0.864516226222962	-21.398692083365	-0.169753683719342	-0.130232682996019	-0.193625314904524	0.450838320916398	0.519906188072964	0.409121124700973	0.449358034645703	0.518408129066268	0.406867243001165	0.00299081605620456	0.00534897036038149	0.00536907151840792
227	24.3471458787356	0.24	38.4241564815841	27.8106266667206	49.0376862964476	0.290280890018746	24.0669931452652	18.1915406063951	29.9424456841354	0.48	0.32	0.74	20.4590974024421	27.0669190475156	33.6747406925891	36.2915216698034	48.0128551042762	59.734188538749	36.403252110506	48.1592556377408	59.9052996033788	38.4241564815841	0.574018491629238	-2.31658694676192	-24.9089733015558	-0.169753683719342	-0.130232682996019	-0.193625314904524	0.450838320916398	0.519906188072964	0.409121124700973	0.449358034645703	0.518408129066268	0.406867243001165	0.00299081605620456	0.00534897036038149	0.00536907151840792
227	24.3471458787356	0.24	38.9693393742633	28.0247857487621	49.9138929997646	0.282400909188197	26.9643735551812	20.2534283748041	33.6753187355582	0.51	0.32	0.77	21.8820318113763	29.1326124638893	36.3831931164023	37.8155006909951	50.3456139838875	62.87572727678	37.8027028705911	50.3299994282454	62.8638100953392	38.9693393742633	0.596494618547742	-3.50428338430433	-24.6060910818138	-0.169753683719342	-0.130232682996019	-0.193625314904524	0.450838320916398	0.519906188072964	0.409121124700973	0.449358034645703	0.518408129066268	0.406867243001165	0.00299081605620456	0.00534897036038149	0.00536907151840792
227	24.3471458787356	0.24	39.0809075136007	28.198665611397	49.9631494158046	0.273446944590513	25.2745284531095	18.8422379186639	31.706818987555	0.5	0.34	0.78	20.5786176159133	27.6036667567958	34.6287158976783	35.8097284607296	48.034315498284	60.2589025358384	35.9146134271378	48.1670414913928	60.4247652838907	39.0809075136007	0.597333798036135	1.0354194623882	-19.1322877615794	-0.169753683719342	-0.130232682996019	-0.193625314904524	0.450838320916398	0.519906188072964	0.409121124700973	0.449358034645703	0.518408129066268	0.406867243001165	0.00299081605620456	0.00534897036038149	0.00536907151840792
227	24.3471458787356	0.24	39.2789659376206	28.2400326898678	50.3178991853733	0.2988263008284	28.3748856533407	21.5887430602313	35.16102824645	0.58	0.36	0.88	21.596507884197	28.3850912494483	35.1736746146996	35.6140760475806	46.8089009480596	58.0037258485386	35.492470743295	46.664417733779	57.8081343227966	39.2789659376206	0.673063562551836	-2.32996162877146	-19.5377801836537	-0.169753683719342	-0.130232682996019	-0.193625314904524	0.450838320916398	0.519906188072964	0.409121124700973	0.449358034645703	0.518408129066268	0.406867243001165	0.00299081605620456	0.00534897036038149	0.00536907151840792
227	24.3471458787356	0.24	40.0732356089342	29.0521081222515	51.0943630956169	0.308083359848031	27.9430035121543	21.4049072046013	34.4810998197074	0.51	0.34	0.74	23.2053418638271	30.2933781961116	37.3814145283962	40.1898410197248	52.4657667530408	64.7416924863568	40.4885826451611	52.8635115838232	65.2329633399958	40.0732356089342	0.594466088068487	0.561092409457491	-20.2697053526013	-0.169753683719342	-0.130232682996019	-0.193625314904524	0.450838320916398	0.519906188072964	0.409121124700973	0.449358034645703	0.518408129066268	0.406867243001165	0.00299081605620456	0.00534897036038149	0.00536907151840792
227	24.3471458787356	0.24	40.3453757975582	29.0072555797223	51.6834960153942	0.257481358049385	27.4464997659678	20.1694857086767	34.7235138232589	0.51	0.34	0.8	21.8541334826671	29.7389570651975	37.623780647728	37.8365429696009	51.487711821697	65.1388806737931	37.8638703076595	51.5282023572564	65.1822730982865	40.3453757975582	0.625923657135011	0.166474837521785	-18.645263706412	-0.169753683719342	-0.130232682996019	-0.193625314904524	0.450838320916398	0.519906188072964	0.409121124700973	0.449358034645703	0.518408129066268	0.406867243001165	0.00299081605620456	0.00534897036038149	0.00536907151840792
227	24.3471458787356	0.24	40.7692398965045	29.4659916263573	52.0724881666517	0.301040223700248	27.0091225259272	20.5835805592837	33.4346644925708	0.5	0.34	0.71	22.6647263788398	29.7399361602616	36.8151459416834	39.6486098667586	52.0256501918943	64.4026905170301	40.0598741556216	52.5524140736865	65.0671947005671	40.7692398965045	0.576076452832301	0.27905580460607	-21.2622331708962	-0.169753683719342	-0.130232682996019	-0.193625314904524	0.450838320916398	0.519906188072964	0.409121124700973	0.449358034645703	0.518408129066268	0.406867243001165	0.00299081605620456	0.00534897036038149	0.00536907151840792
227	24.3471458787356	0.24	42.3318498186521	30.5878976499887	54.0758019873154	0.301060890533687	28.679429769195	21.8568523305595	35.5020072078305	0.48	0.32	0.74	24.5302466136803	32.1873193055547	39.8443919974292	43.4530768144613	57.016877174641	70.5806775348207	43.5864128203644	57.1988364210526	70.8113983017223	42.3318498186521	0.582009089658839	0.287540667797918	-21.2525300180796	-0.169753683719342	-0.130232682996019	-0.193625314904524	0.450838320916398	0.519906188072964	0.409121124700973	0.449358034645703	0.518408129066268	0.406867243001165	0.00299081605620456	0.00534897036038149	0.00536907151840792
227	24.3471458787356	0.24	42.8315491650266	31.0142095272658	54.6488888027874	0.29990439842201	28.6158770618272	21.7896649370706	35.4420891865837	0.54	0.36	0.76	22.7778763631515	29.913672909606	37.0494694560606	38.5619165605595	50.6424980261197	62.7230794916799	38.9990371666317	51.2074976250765	63.4242765999412	42.8315491650266	0.616319870680358	0.752574199423031	-18.5280162939703	-0.169753683719342	-0.130232682996019	-0.193625314904524	0.450838320916398	0.519906188072964	0.409121124700973	0.449358034645703	0.518408129066268	0.406867243001165	0.00299081605620456	0.00534897036038149	0.00536907151840792
227	24.3471458787356	0.24	43.418643345919	31.3953726206513	55.4419140711868	0.32255685965394	30.4836297196955	23.586229558291	37.3810298811001	0.49	0.33	0.77	26.2680912079651	33.949757160119	41.6314231122728	46.2952425373364	59.8335154757952	73.3717884142541	46.3286209336419	59.8825194802783	73.4449118317473	43.418643345919	0.584318046290359	-1.1770944777947	-22.4534321556871	-0.169753683719342	-0.130232682996019	-0.193625314904524	0.450838320916398	0.519906188072964	0.409121124700973	0.449358034645703	0.518408129066268	0.406867243001165	0.00299081605620456	0.00534897036038149	0.00536907151840792
227	24.3471458787356	0.24	44.2201038824804	32.0680092387729	56.372198526188	0.333264487442179	29.2261270143	22.7719777680852	35.6802762605149	0.51	0.35	0.77	24.8251422645157	31.8612097886223	38.8972773127289	43.1486240188044	55.378025523687	67.6074270285696	43.404604816874	55.7161748169082	67.9967360644297	44.2201038824804	0.593440369720825	-1.50687207926373	-22.5823937197245	-0.169753683719342	-0.130232682996019	-0.193625314904524	0.450838320916398	0.519906188072964	0.409121124700973	0.449358034645703	0.518408129066268	0.406867243001165	0.00299081605620456	0.00534897036038149	0.00536907151840792
227	24.3471458787356	0.24	45.5319443400106	33.0111500069381	58.0527386730831	0.334055100847533	31.3824357018135	24.464409480004	38.300461923623	0.46	0.31	0.68	28.0800011787827	36.0204415406086	43.9608819024345	50.4978076694189	64.777537490262	79.0572673111052	50.8761462883029	65.2430477990181	79.6568468460648	45.5319443400106	0.559411559222732	1.24152347852121	-21.3144341609714	-0.169753683719342	-0.130232682996019	-0.193625314904524	0.450838320916398	0.519906188072964	0.409121124700973	0.449358034645703	0.518408129066268	0.406867243001165	0.00299081605620456	0.00534897036038149	0.00536907151840792
227	24.3471458787356	0.24	46.3099178333155	33.61080416986	59.0090314967709	0.305075387958056	28.3630831318325	21.6795799375796	35.0465863260853	0.5	0.31	0.71	23.8659912267183	31.2235336263886	38.5810760260588	41.7437438303502	54.6127406482548	67.4817374661593	41.9347454836731	54.8622441438108	67.7831134158082	46.3099178333155	0.549670561258028	-0.273463196333066	-23.0414570577579	-0.169753683719342	-0.130232682996019	-0.193625314904524	0.450838320916398	0.519906188072964	0.409121124700973	0.449358034645703	0.518408129066268	0.406867243001165	0.00299081605620456	0.00534897036038149	0.00536907151840792
227	24.3471458787356	0.25	21.3452182728221	15.5816382970783	27.1087982485659	0.390772493307393	26.4036289237501	21.256360213705	31.5508976337951	0.51	0.3	0.78	23.1454423776288	28.7501559848863	34.3548695921438	40.1985654650639	49.9327257882228	59.6668861113818	39.8827572977196	49.5384825629043	59.1899497313915	21.3452182728221	0.646078709533064	0.00916551135988719	-21.0880721352917	-0.169753683719342	-0.130232682996019	-0.193625314904524	0.450838320916398	0.519906188072964	0.409121124700973	0.449358034645703	0.518408129066268	0.406867243001165	0.00299081605620456	0.00534897036038149	0.00536907151840792
227	24.3471458787356	0.25	22.5056681890033	16.4390047917195	28.5723315862871	0.399328660443048	28.2027083873677	22.8022640640718	33.6031527106637	0.5	0.33	0.78	25.1361226352075	31.0893135294777	37.042504423748	44.0042656112011	54.426151164016	64.8480367168308	43.9871836580001	54.4013577743193	64.8448290783984	22.5056681890033	0.674283223182328	0.836024751383146	-18.6342602002414	-0.169753683719342	-0.130232682996019	-0.193625314904524	0.450838320916398	0.519906188072964	0.409121124700973	0.449358034645703	0.518408129066268	0.406867243001165	0.00299081605620456	0.00534897036038149	0.00536907151840792
227	24.3471458787356	0.25	23.461896586917	17.187698054471	29.7360951193631	0.316787462246242	26.1388849497672	20.1455791140054	32.1321907855289	0.52	0.33	0.74	21.5704635439421	27.9876722181826	34.4048808924231	37.0654683901993	48.0924379675488	59.1194075448983	37.2546478968805	48.3474645807114	59.4251975558034	23.461896586917	0.661195960507079	-1.0611414316388	-20.825545720681	-0.169753683719342	-0.130232682996019	-0.193625314904524	0.450838320916398	0.519906188072964	0.409121124700973	0.449358034645703	0.518408129066268	0.406867243001165	0.00299081605620456	0.00534897036038149	0.00536907151840792
227	24.3471458787356	0.25	28.9502796559964	21.1219396308766	36.7786196811161	0.372875779888382	25.4847805954064	20.3246456391896	30.6449155516231	0.53	0.34	0.9	21.5219330457789	26.9860420396767	32.4501510335744	36.7262994274378	46.0505781800567	55.3748569326757	36.3048668541417	45.5237572431696	54.7373634378428	28.9502796559964	0.680278507641025	-1.83809644423445	-20.4849294613518	-0.169753683719342	-0.130232682996019	-0.193625314904524	0.450838320916398	0.519906188072964	0.409121124700973	0.449358034645703	0.518408129066268	0.406867243001165	0.00299081605620456	0.00534897036038149	0.00536907151840792
227	24.3471458787356	0.25	29.4852871772371	21.6071464153678	37.3634279391064	0.403871136683665	32.9147397133321	26.6712909326283	39.1581884940358	0.51	0.37	0.86	28.7812582361073	35.5186265957885	42.2559949554698	49.7003617134356	61.334656563434	72.9689514134323	49.7527989865484	61.4093858117105	73.0350403334951	29.4852871772371	0.682910339894402	1.52060224942365	-16.2829708070553	-0.169753683719342	-0.130232682996019	-0.193625314904524	0.450838320916398	0.519906188072964	0.409121124700973	0.449358034645703	0.518408129066268	0.406867243001165	0.00299081605620456	0.00534897036038149	0.00536907151840792
227	24.3471458787356	0.25	29.668106923668	21.6160047009004	37.7202091464356	0.335682026710725	26.7754614793302	20.894526426647	32.6563965320133	0.51	0.33	0.79	22.6774785850444	29.0602400793263	35.4430015736082	39.3037911647033	50.3661640773079	61.4285369899125	39.3259060146846	50.382006030846	61.4706396901986	29.668106923668	0.65153020205767	2.17507203206647	-17.2007956135316	-0.169753683719342	-0.130232682996019	-0.193625314904524	0.450838320916398	0.519906188072964	0.409121124700973	0.449358034645703	0.518408129066268	0.406867243001165	0.00299081605620456	0.00534897036038149	0.00536907151840792
227	24.3471458787356	0.25	30.1437606955825	22.0284930927154	38.2590282984496	0.321934521436191	24.718795715812	19.1178055194909	30.3197859121332	0.53	0.33	0.82	20.1699178681158	26.0791479899905	31.9883781118652	34.3410069828377	44.4019757089068	54.4629444349759	34.1955106560367	44.2126480955137	54.2294067264468	30.1437606955825	0.665593885434272	2.08463571400433	-16.8797588464024	-0.169753683719342	-0.130232682996019	-0.193625314904524	0.450838320916398	0.519906188072964	0.409121124700973	0.449358034645703	0.518408129066268	0.406867243001165	0.00299081605620456	0.00534897036038149	0.00536907151840792
227	24.3471458787356	0.25	30.2624279123024	22.1070589768107	38.4177968477942	0.366945056921323	26.1991900873102	20.826478736712	31.5719014379085	0.52	0.32	0.84	22.2263282477605	27.9601658094777	33.6940033711949	38.1137016624007	47.946084761034	57.7784678596673	37.7377143416058	47.4677898366304	57.212942269883	30.2624279123024	0.665407543954105	2.47779913790908	-16.8217178100571	-0.169753683719342	-0.130232682996019	-0.193625314904524	0.450838320916398	0.519906188072964	0.409121124700973	0.449358034645703	0.518408129066268	0.406867243001165	0.00299081605620456	0.00534897036038149	0.00536907151840792
227	24.3471458787356	0.25	30.2637690109562	22.1083832234317	38.4191547984807	0.347709191546051	26.5974868219291	20.9097615923825	32.2852120514757	0.47	0.27	0.7	23.9549211015367	30.4709690497183	36.9870169978998	43.0243464554039	54.7275244059504	66.430702356497	42.6839740898042	54.2970229834006	65.9198320115319	30.2637690109562	0.592741408597369	2.27605794751691	-20.7939992441977	-0.169753683719342	-0.130232682996019	-0.193625314904524	0.450838320916398	0.519906188072964	0.409121124700973	0.449358034645703	0.518408129066268	0.406867243001165	0.00299081605620456	0.00534897036038149	0.00536907151840792
227	24.3471458787356	0.25	30.6073788838914	22.3901153977508	38.8246423700319	0.372887751321235	29.3067163997347	23.3728712867996	35.2405615126697	0.49	0.32	0.8	25.993782003636	32.5930172630235	39.1922525224111	45.769321896074	57.3891209238793	69.0089199516845	45.546067244562	57.1350026081059	68.6904544954525	30.6073788838914	0.636302114567079	-1.49916984847737	-22.1793005173914	-0.169753683719342	-0.130232682996019	-0.193625314904524	0.450838320916398	0.519906188072964	0.409121124700973	0.449358034645703	0.518408129066268	0.406867243001165	0.00299081605620456	0.00534897036038149	0.00536907151840792
227	24.3471458787356	0.25	30.6349878031749	22.4306833129889	38.8392922933608	0.357568777995867	27.8066470725093	21.9873890919195	33.6259050530991	0.46	0.29	0.78	25.3377309987184	32.0437019854471	38.7496729721759	45.6904777725768	57.7830766847752	69.8756755969735	45.0301766999796	56.9385684493458	68.857650172483	30.6349878031749	0.634774903389418	1.78339203947739	-20.0380015412807	-0.169753683719342	-0.130232682996019	-0.193625314904524	0.450838320916398	0.519906188072964	0.409121124700973	0.449358034645703	0.518408129066268	0.406867243001165	0.00299081605620456	0.00534897036038149	0.00536907151840792
227	24.3471458787356	0.25	30.7678135048754	22.5334117532066	39.0022152565443	0.356902084851194	28.588868501492	22.5972184918907	34.5805185110933	0.51	0.33	0.71	24.6083704458681	31.1332771759229	37.6581839059777	42.742588469469	54.0757811234844	65.4089737774999	43.1222361531681	54.556354203813	65.9903805058241	30.7678135048754	0.615265246605859	-0.562146503084786	-21.5944498482794	-0.169753683719342	-0.130232682996019	-0.193625314904524	0.450838320916398	0.519906188072964	0.409121124700973	0.449358034645703	0.518408129066268	0.406867243001165	0.00299081605620456	0.00534897036038149	0.00536907151840792
227	24.3471458787356	0.25	30.9204936229194	22.6346246955622	39.2063625502767	0.333275818247901	25.9745497314503	20.2386085245158	31.7104909383848	0.53	0.32	0.79	21.3921049472363	27.4549652531355	33.5178255590347	36.4638078251572	46.7982266965289	57.1326455679006	36.3410879784409	46.6506599328882	56.9577599230008	30.9204936229194	0.633790956677349	-1.92433953879184	-22.010586497259	-0.169753683719342	-0.130232682996019	-0.193625314904524	0.450838320916398	0.519906188072964	0.409121124700973	0.449358034645703	0.518408129066268	0.406867243001165	0.00299081605620456	0.00534897036038149	0.00536907151840792
227	24.3471458787356	0.25	31.3841507974846	23.0067072475019	39.7615943474672	0.387693904035913	31.1573269552077	25.0438897084341	37.2707642019813	0.54	0.35	0.72	26.3157100380137	32.7396099910432	39.1635099440727	44.6932787754594	55.6033074621897	66.51333614892	45.2752284315234	56.324874333569	67.387580441127	31.3841507974846	0.639157474021883	2.67159206364963	-16.8867397292354	-0.169753683719342	-0.130232682996019	-0.193625314904524	0.450838320916398	0.519906188072964	0.409121124700973	0.449358034645703	0.518408129066268	0.406867243001165	0.00299081605620456	0.00534897036038149	0.00536907151840792
227	24.3471458787356	0.25	31.4182827494365	22.9970149738317	39.8395505250413	0.337922982606964	24.6961339273683	19.2990418852772	30.0932259694595	0.49	0.31	0.74	21.4417077132415	27.438009019591	33.4343103259404	37.7293665471204	48.280608684169	58.8318508212176	37.660811252124	48.2193085486162	58.7469326408343	31.4182827494365	0.604846269468516	-0.547092106049828	-22.001374120278	-0.169753683719342	-0.130232682996019	-0.193625314904524	0.450838320916398	0.519906188072964	0.409121124700973	0.449358034645703	0.518408129066268	0.406867243001165	0.00299081605620456	0.00534897036038149	0.00536907151840792
227	24.3471458787356	0.25	31.8107033310456	23.2842244461767	40.3371822159145	0.338648031453423	27.9312335274716	21.8370205872506	34.0254464676927	0.47	0.35	0.76	25.0498412367562	32.0406789293602	39.0315166219643	45.0307896340754	57.597852974968	70.1649163158607	45.3358533011347	58.0127014240522	70.6738357050176	31.8107033310456	0.628906141197555	2.15492568394463	-18.2075349096346	-0.169753683719342	-0.130232682996019	-0.193625314904524	0.450838320916398	0.519906188072964	0.409121124700973	0.449358034645703	0.518408129066268	0.406867243001165	0.00299081605620456	0.00534897036038149	0.00536907151840792
227	24.3471458787356	0.25	32.5528122519001	23.8365156097403	41.26910889406	0.311904506291842	25.8611260857221	19.8639551802592	31.858296991185	0.49	0.31	0.79	21.9754118806426	28.6100573764765	35.2447028723103	38.560656166993	50.2025896672291	61.8445231674652	38.3389640977936	49.9089703461052	61.4958838617792	32.5528122519001	0.638665105006527	-0.970924593240725	-21.0079123311482	-0.169753683719342	-0.130232682996019	-0.193625314904524	0.450838320916398	0.519906188072964	0.409121124700973	0.449358034645703	0.518408129066268	0.406867243001165	0.00299081605620456	0.00534897036038149	0.00536907151840792
227	24.3471458787356	0.25	32.5782265131425	23.8360520387054	41.3204009875796	0.329456570972059	28.936168320916	22.4909022248877	35.3814344169443	0.46	0.32	0.68	25.9776468730307	33.4221168623255	40.8665868516204	46.9183141681874	60.3637961042742	73.8092780403611	47.3448843496509	60.9322327038984	74.5051820322509	32.5782265131425	0.589724142703142	-1.06650927536363	-23.6841326737737	-0.169753683719342	-0.130232682996019	-0.193625314904524	0.450838320916398	0.519906188072964	0.409121124700973	0.449358034645703	0.518408129066268	0.406867243001165	0.00299081605620456	0.00534897036038149	0.00536907151840792
227	24.3471458787356	0.25	33.0173522858551	24.0461364160602	41.9885681556499	0.318601917475563	27.6428443926278	21.3311719597052	33.9545168255503	0.55	0.35	0.81	21.9904259829555	28.4971648403907	35.0039036978258	36.9154956377267	47.8384077310916	58.7613198244566	37.0065755629066	47.9379047090529	58.8941034231815	33.0173522858551	0.648888965338306	-0.945298608282977	-19.602986817139	-0.169753683719342	-0.130232682996019	-0.193625314904524	0.450838320916398	0.519906188072964	0.409121124700973	0.449358034645703	0.518408129066268	0.406867243001165	0.00299081605620456	0.00534897036038149	0.00536907151840792
227	24.3471458787356	0.25	33.1919047663678	24.2080477660884	42.1757617666472	0.287078894678701	22.3087149699743	16.8198806806255	27.7975492593231	0.51	0.29	0.78	18.3092045747716	24.2840501630918	30.258895751412	31.7929754602897	42.1679821075053	52.5429887547209	31.4085218110952	41.6546724962744	51.9146340911703	33.1919047663678	0.610928477132292	1.78748617293731	-19.8012154639105	-0.169753683719342	-0.130232682996019	-0.193625314904524	0.450838320916398	0.519906188072964	0.409121124700973	0.449358034645703	0.518408129066268	0.406867243001165	0.00299081605620456	0.00534897036038149	0.00536907151840792
227	24.3471458787356	0.25	33.8165407168894	24.652514701254	42.9805667325248	0.353692017009916	27.402821288528	21.6193594910856	33.1862830859704	0.55	0.35	0.79	22.3478298146977	28.3261669639709	34.304504113244	37.5766958167074	47.6289540632874	57.6812123098673	37.6974084948519	47.7813322701917	57.8599011643751	33.8165407168894	0.645617416333111	-3.70232686088876	-22.5530582128658	-0.169753683719342	-0.130232682996019	-0.193625314904524	0.450838320916398	0.519906188072964	0.409121124700973	0.449358034645703	0.518408129066268	0.406867243001165	0.00299081605620456	0.00534897036038149	0.00536907151840792
227	24.3471458787356	0.25	34.0834509432838	24.8809940792047	43.2859078073629	0.354682052144055	29.8834803492394	23.5901011114274	36.1768595870513	0.51	0.34	0.83	25.7328057955668	32.5978168847315	39.4628279738962	44.743861010725	56.6806511319013	68.6174412530777	44.5865116828042	56.4816459173349	68.368129313019	34.0834509432838	0.641252211698261	-0.735949477424263	-20.3176141442685	-0.169753683719342	-0.130232682996019	-0.193625314904524	0.450838320916398	0.519906188072964	0.409121124700973	0.449358034645703	0.518408129066268	0.406867243001165	0.00299081605620456	0.00534897036038149	0.00536907151840792
227	24.3471458787356	0.25	34.4242219872755	25.1738481383856	43.6745958361655	0.353617696727828	28.8475644283753	22.758194658653	34.9369341980975	0.56	0.33	0.82	23.3108010344136	29.5480307117245	35.7852603890353	38.9808903424955	49.4109380158156	59.8409856891356	38.8201627887577	49.1915510301577	59.5860499813145	34.4242219872755	0.644795300983584	-1.02576458202355	-20.3547424778857	-0.169753683719342	-0.130232682996019	-0.193625314904524	0.450838320916398	0.519906188072964	0.409121124700973	0.449358034645703	0.518408129066268	0.406867243001165	0.00299081605620456	0.00534897036038149	0.00536907151840792
227	24.3471458787356	0.25	34.8312958397343	25.4918936732654	44.1706980062033	0.399554492056781	30.0727001094999	24.3168871032388	35.828513115761	0.46	0.31	0.72	28.1164659544539	34.7716401855827	41.4268144167115	50.818177661075	62.8468524949169	74.8755273287588	50.8666307609274	62.8759882547575	74.9139230971976	34.8312958397343	0.588121403279687	1.08662863922438	-21.7101157654371	-0.169753683719342	-0.130232682996019	-0.193625314904524	0.450838320916398	0.519906188072964	0.409121124700973	0.449358034645703	0.518408129066268	0.406867243001165	0.00299081605620456	0.00534897036038149	0.00536907151840792
227	24.3471458787356	0.25	34.9901639495359	25.5943583428775	44.3859695561943	0.374055885853375	28.7219956110562	22.9210391400648	34.5229520820476	0.5	0.32	0.7	25.1084447885429	31.4629994133389	37.8175540381349	43.7767848670276	54.8560043518761	65.9352238367247	44.1100593673576	55.2611565276993	66.4297625169755	34.9901639495359	0.586520956457119	-0.690052341789446	-22.8704799380546	-0.169753683719342	-0.130232682996019	-0.193625314904524	0.450838320916398	0.519906188072964	0.409121124700973	0.449358034645703	0.518408129066268	0.406867243001165	0.00299081605620456	0.00534897036038149	0.00536907151840792
227	24.3471458787356	0.25	35.1598961408555	25.5370357040087	44.7827565777024	0.354441454787208	31.1461331855748	24.5833937761403	37.7088725950093	0.55	0.38	0.86	25.4871668618127	32.2911759389154	39.0951850160182	42.9322865857777	54.3934140313738	65.85454147697	43.1282971645454	54.6371041062273	66.1320293364285	35.1598961408555	0.674246856543412	-0.274535590799527	-18.0087938480886	-0.169753683719342	-0.130232682996019	-0.193625314904524	0.450838320916398	0.519906188072964	0.409121124700973	0.449358034645703	0.518408129066268	0.406867243001165	0.00299081605620456	0.00534897036038149	0.00536907151840792
227	24.3471458787356	0.25	35.6516107230894	25.9913592482741	45.3118621979047	0.30484189756588	25.8920673586638	19.7874751778615	31.9966595394661	0.46	0.3	0.71	22.8409105204454	29.8875115906777	36.9341126609101	41.2354593624464	53.9569238511253	66.6783883398041	41.2174467282114	53.924707872767	66.6599532476355	35.6516107230894	0.573253020241723	1.4743446439806	-21.0047874288169	-0.169753683719342	-0.130232682996019	-0.193625314904524	0.450838320916398	0.519906188072964	0.409121124700973	0.449358034645703	0.518408129066268	0.406867243001165	0.00299081605620456	0.00534897036038149	0.00536907151840792
227	24.3471458787356	0.25	36.4369997004296	26.6141605199945	46.2598388808646	0.281396208992583	25.5744097029598	19.1935865122099	31.9552328937096	0.5	0.36	0.76	21.0671878448346	28.0708815358855	35.0745752269364	36.7781427927421	49.0048741696712	61.2316055466003	37.1095595074198	49.4592867088798	61.7966596219773	36.4369997004296	0.616975087063681	-2.11251637643579	-22.3005058673614	-0.169753683719342	-0.130232682996019	-0.193625314904524	0.450838320916398	0.519906188072964	0.409121124700973	0.449358034645703	0.518408129066268	0.406867243001165	0.00299081605620456	0.00534897036038149	0.00536907151840792
227	24.3471458787356	0.25	36.8777637608992	26.7724405024288	46.9830870193695	0.284752862522592	25.5337511452996	19.2155405451986	31.8519617454006	0.5	0.33	0.76	21.0499716299629	27.9713566189212	34.8927416078795	36.7015339343726	48.7692673503894	60.8370007664063	36.8508788738016	48.9518353274333	61.0724525153108	36.8777637608992	0.58384747815347	-1.63619652946265	-23.090644469816	-0.169753683719342	-0.130232682996019	-0.193625314904524	0.450838320916398	0.519906188072964	0.409121124700973	0.449358034645703	0.518408129066268	0.406867243001165	0.00299081605620456	0.00534897036038149	0.00536907151840792
227	24.3471458787356	0.25	36.9011400856569	26.8656514110102	46.9366287603036	0.363010806106888	31.0688344444823	24.6431901848349	37.4944787041298	0.49	0.35	0.75	27.2604524857221	34.3685407127922	41.4766289398622	47.8318838500008	60.3039163905776	72.7759489311544	48.3220308445293	60.8935324164432	73.5034831861866	36.9011400856569	0.61794832056807	0.978275001897668	-19.2540482552087	-0.169753683719342	-0.130232682996019	-0.193625314904524	0.450838320916398	0.519906188072964	0.409121124700973	0.449358034645703	0.518408129066268	0.406867243001165	0.00299081605620456	0.00534897036038149	0.00536907151840792
227	24.3471458787356	0.25	37.4041768782177	27.344767330344	47.4635864260914	0.307302446717204	26.4209682563739	20.2276555488503	32.6142809638975	0.45	0.29	0.78	23.8165173329023	31.1086693616234	38.4008213903444	43.5921385359246	56.9391991920971	70.2862598482696	43.0685943756166	56.2657170964874	69.4699995599517	37.4041768782177	0.578475524135245	-4.78127455601928	-27.5076367913267	-0.169753683719342	-0.130232682996019	-0.193625314904524	0.450838320916398	0.519906188072964	0.409121124700973	0.449358034645703	0.518408129066268	0.406867243001165	0.00299081605620456	0.00534897036038149	0.00536907151840792
227	24.3471458787356	0.25	37.4761690753458	27.3463708691022	47.6059672815894	0.363633183670419	28.1847957083972	22.3634638063896	34.0061276104047	0.46	0.31	0.68	25.6883280017284	32.3751402326213	39.0619524635141	46.2209822162842	58.2525566023998	70.2841309885154	46.5093750676383	58.6141269408966	70.7335155797611	37.4761690753458	0.56571179944408	-2.15884562252233	-25.2278657546394	-0.169753683719342	-0.130232682996019	-0.193625314904524	0.450838320916398	0.519906188072964	0.409121124700973	0.449358034645703	0.518408129066268	0.406867243001165	0.00299081605620456	0.00534897036038149	0.00536907151840792
227	24.3471458787356	0.25	37.9322488964223	27.6844416325288	48.1800561603158	0.361471361386705	29.8827118845719	23.6817549955563	36.0836687735874	0.49	0.35	0.76	26.4413504934462	33.3648945689581	40.2884386444701	46.6784390647719	58.9009702218378	71.1235013789038	47.0219863044409	59.3228255456409	71.629119668794	37.9322488964223	0.594791271355734	-1.73800505519667	-22.6511131277672	-0.169753683719342	-0.130232682996019	-0.193625314904524	0.450838320916398	0.519906188072964	0.409121124700973	0.449358034645703	0.518408129066268	0.406867243001165	0.00299081605620456	0.00534897036038149	0.00536907151840792
227	24.3471458787356	0.25	38.0160144829453	27.7323943777503	48.2996345881403	0.284311425697474	26.3576401298656	19.8284867489444	32.8867935107867	0.52	0.37	0.85	21.2474226052189	28.2438052790561	35.2401879528933	36.52820711954	48.5562690706735	60.5843310218069	36.6449951014226	48.7214872078549	60.7802094181694	38.0160144829453	0.637042860651772	2.4918516575839	-16.6069897897994	-0.169753683719342	-0.130232682996019	-0.193625314904524	0.450838320916398	0.519906188072964	0.409121124700973	0.449358034645703	0.518408129066268	0.406867243001165	0.00299081605620456	0.00534897036038149	0.00536907151840792
227	24.3471458787356	0.25	38.31123107691	27.9009305709716	48.7215315828484	0.297290599384545	28.3666644129285	21.5575438202064	35.1757850056507	0.52	0.33	0.8	23.0465589753731	30.325996773083	37.605434570793	39.5633571328028	52.0597561668004	64.5561552007981	39.484083744116	51.9615980919872	64.4030442992898	38.31123107691	0.615364874765452	1.20015016292049	-18.9311378246945	-0.169753683719342	-0.130232682996019	-0.193625314904524	0.450838320916398	0.519906188072964	0.409121124700973	0.449358034645703	0.518408129066268	0.406867243001165	0.00299081605620456	0.00534897036038149	0.00536907151840792
227	24.3471458787356	0.25	38.6693300142138	28.3278630019505	49.010797026477	0.28102740161137	23.3141648405948	17.491964306558	29.1363653746316	0.5	0.34	0.74	19.2770440170806	25.6934083546649	32.1097726922493	33.7411507655078	44.971893211758	56.2026356580083	33.9573515303363	45.2618448064828	56.5651392740348	38.6693300142138	0.577240686110884	5.55845896673454	-16.1471512840387	-0.169753683719342	-0.130232682996019	-0.193625314904524	0.450838320916398	0.519906188072964	0.409121124700973	0.449358034645703	0.518408129066268	0.406867243001165	0.00299081605620456	0.00534897036038149	0.00536907151840792
227	24.3471458787356	0.25	38.7490192840391	28.2043367319313	49.2937018361468	0.330617456110464	26.9725632991843	20.9804228544469	32.9647037439218	0.47	0.31	0.68	23.8553994557761	30.6686512618056	37.4819030678351	42.6275622336084	54.8022615469937	66.9769608603789	42.9982053119952	55.2857378541399	67.5535452245207	38.7490192840391	0.55249478593948	-0.744283875203827	-24.3446231607212	-0.169753683719342	-0.130232682996019	-0.193625314904524	0.450838320916398	0.519906188072964	0.409121124700973	0.449358034645703	0.518408129066268	0.406867243001165	0.00299081605620456	0.00534897036038149	0.00536907151840792
227	24.3471458787356	0.25	38.7615116419569	28.159919352646	49.3631039312678	0.30312669280466	26.1543237795701	19.9628536560454	32.3457939030948	0.52	0.35	0.76	21.3940546885703	28.029411171546	34.6647676545217	36.7831635336709	48.1914452348433	59.5997269360157	37.086111643544	48.5734772440573	60.0709259619179	38.7615116419569	0.599438323163088	-2.00174354400235	-22.2632991898525	-0.169753683719342	-0.130232682996019	-0.193625314904524	0.450838320916398	0.519906188072964	0.409121124700973	0.449358034645703	0.518408129066268	0.406867243001165	0.00299081605620456	0.00534897036038149	0.00536907151840792
227	24.3471458787356	0.25	38.9251640093341	28.447512040176	49.4028159784921	0.325879785701391	28.2437986720357	21.9014730899362	34.5861242541353	0.49	0.34	0.71	24.3003168566663	31.3373102415533	38.3743036264402	42.7216894845655	55.0932255458992	67.4647616072328	43.2418762641388	55.7717921356504	68.2977668274535	38.9251640093341	0.585359384174496	-4.97294388909794	-27.1910229656433	-0.169753683719342	-0.130232682996019	-0.193625314904524	0.450838320916398	0.519906188072964	0.409121124700973	0.449358034645703	0.518408129066268	0.406867243001165	0.00299081605620456	0.00534897036038149	0.00536907151840792
227	24.3471458787356	0.25	38.9468159793626	28.3003219093611	49.5933100493641	0.283456259123075	27.8507761118952	20.9372263785482	34.7643258452422	0.55	0.33	0.8	21.8124810676052	29.0150431425459	36.2176052174866	36.8509118343102	49.0192194735074	61.1875271127047	36.8089601333419	48.953756921049	61.0941445253606	38.9468159793626	0.632081434998346	-1.63551430351706	-20.9413124124303	-0.169753683719342	-0.130232682996019	-0.193625314904524	0.450838320916398	0.519906188072964	0.409121124700973	0.449358034645703	0.518408129066268	0.406867243001165	0.00299081605620456	0.00534897036038149	0.00536907151840792
227	24.3471458787356	0.25	38.9856824200987	28.5316078809929	49.4397569592045	0.344552983528422	30.6327927355005	24.0363037439039	37.2292817270971	0.54	0.36	0.83	25.1574749634192	32.0616565888761	38.965838214333	42.6227216916237	54.3200407730565	66.0173598544894	42.6750440239537	54.3949827723238	66.1059149425133	38.9856824200987	0.632125432751264	2.33137830460186	-16.7861391147103	-0.169753683719342	-0.130232682996019	-0.193625314904524	0.450838320916398	0.519906188072964	0.409121124700973	0.449358034645703	0.518408129066268	0.406867243001165	0.00299081605620456	0.00534897036038149	0.00536907151840792
227	24.3471458787356	0.25	39.5670827161834	28.9547996766101	50.1793657557567	0.277817707356902	22.722378533745	17.0025539718002	28.4422030956899	0.44	0.27	0.7	20.0593008865342	26.807444847526	33.5555888085178	36.7668228165594	49.1355396904847	61.50425656441	36.4850412439892	48.7490394371194	61.014644665619	39.5670827161834	0.539370192118113	2.99477306756154	-21.6048478848208	-0.169753683719342	-0.130232682996019	-0.193625314904524	0.450838320916398	0.519906188072964	0.409121124700973	0.449358034645703	0.518408129066268	0.406867243001165	0.00299081605620456	0.00534897036038149	0.00536907151840792
227	24.3471458787356	0.25	40.0733301562182	29.3534135068578	50.7932468055787	0.281414210494394	25.5706144351502	19.1910221301118	31.9502067401885	0.51	0.37	0.72	20.7365562500943	27.6299240858036	34.5232919215129	35.8385364984009	47.7521933176639	59.665850136927	36.4649098480814	48.5840036711704	60.7151885993472	40.0733301562182	0.596226924523006	-0.410884712079616	-20.5863875561868	-0.169753683719342	-0.130232682996019	-0.193625314904524	0.450838320916398	0.519906188072964	0.409121124700973	0.449358034645703	0.518408129066268	0.406867243001165	0.00299081605620456	0.00534897036038149	0.00536907151840792
227	24.3471458787356	0.25	40.117378646862	29.3551047330608	50.8796525606633	0.2533638593484	24.5861792220642	17.9965849459029	31.1757734982254	0.51	0.36	0.74	19.4775388123039	26.6093962539841	33.7412536956642	33.697415842402	46.0359955909486	58.3745753394953	34.0775283184284	46.5341176035736	59.0141464276322	40.117378646862	0.606065751278424	1.11975850693187	-19.3936820678507	-0.169753683719342	-0.130232682996019	-0.193625314904524	0.450838320916398	0.519906188072964	0.409121124700973	0.449358034645703	0.518408129066268	0.406867243001165	0.00299081605620456	0.00534897036038149	0.00536907151840792
227	24.3471458787356	0.25	40.1265818415819	29.368220931716	50.8849427514478	0.327851488872166	29.2862147326132	22.7392086520234	35.8332208132031	0.5	0.35	0.67	24.9870199797011	32.1812092870923	39.3753985944834	43.6530098630416	56.2214560822091	68.7899023013765	44.4363857756168	57.2334428018377	70.0489800911335	40.1265818415819	0.56983476684233	-0.883555109986715	-22.6173109198885	-0.169753683719342	-0.130232682996019	-0.193625314904524	0.450838320916398	0.519906188072964	0.409121124700973	0.449358034645703	0.518408129066268	0.406867243001165	0.00299081605620456	0.00534897036038149	0.00536907151840792
227	24.3471458787356	0.25	41.0181757858638	29.7859161956029	52.2504353761247	0.304111070630752	28.1298645143923	21.4862113675256	34.7735176612589	0.58	0.37	0.83	21.4315523532636	28.0583046363207	34.6850569193778	35.2823911361252	46.1918979305515	57.1014047249777	35.4133854291888	46.3687240902001	57.31580111755	41.0181757858638	0.640277940013727	-0.696211445798866	-18.6148057328131	-0.169753683719342	-0.130232682996019	-0.193625314904524	0.450838320916398	0.519906188072964	0.409121124700973	0.449358034645703	0.518408129066268	0.406867243001165	0.00299081605620456	0.00534897036038149	0.00536907151840792
227	24.3471458787356	0.25	41.1855089721939	30.0922131170851	52.2788048273028	0.30472596941663	24.6538062042783	18.839569481755	30.4680429268017	0.42	0.28	0.74	23.0387443561621	30.148923471781	37.2591025873999	43.3302261513974	56.7027287623874	70.0752313733774	42.9511944073408	56.218629926365	69.4474985920119	41.1855089721939	0.53886149571193	-0.0584036049625827	-24.5577260467276	-0.169753683719342	-0.130232682996019	-0.193625314904524	0.450838320916398	0.519906188072964	0.409121124700973	0.449358034645703	0.518408129066268	0.406867243001165	0.00299081605620456	0.00534897036038149	0.00536907151840792
227	24.3471458787356	0.25	41.2694925422627	30.0016553269594	52.537329757566	0.265284719239681	24.5718418065221	18.1873462201216	30.9563373929226	0.47	0.31	0.71	20.7243229549526	27.9994001891809	35.2744774234091	37.0866437494396	50.1055586844148	63.1244736193899	37.2035695276508	50.2536651278771	63.2931671489779	41.2694925422627	0.559783310246139	2.15459790265823	-20.4387932206301	-0.169753683719342	-0.130232682996019	-0.193625314904524	0.450838320916398	0.519906188072964	0.409121124700973	0.449358034645703	0.518408129066268	0.406867243001165	0.00299081605620456	0.00534897036038149	0.00536907151840792
227	24.3471458787356	0.25	41.4846374378125	30.3441185025415	52.6251563730834	0.330137257216725	26.3526170638555	20.4918446784226	32.2133894492885	0.51	0.32	0.75	22.2082603847678	28.5599364409798	34.9116124971918	38.4549996213109	49.4533261946002	60.4516527678896	38.4758406754437	49.5000896262819	60.5009815018444	41.4846374378125	0.580402976745111	-4.3301466492631	-26.00730650986	-0.169753683719342	-0.130232682996019	-0.193625314904524	0.450838320916398	0.519906188072964	0.409121124700973	0.449358034645703	0.518408129066268	0.406867243001165	0.00299081605620456	0.00534897036038149	0.00536907151840792
227	24.3471458787356	0.25	41.8621152783087	30.4316565948444	53.292573961773	0.297553888863005	27.7364048393909	21.0827645211645	34.3900451576173	0.5	0.34	0.74	23.176207335483	30.4905302458461	37.8048531562093	40.5000897741561	53.2817641102043	66.0634384462525	40.8106461201532	53.7053774810048	66.5872310488998	41.8621152783087	0.59416232058491	-2.67453938970058	-23.2360091817627	-0.169753683719342	-0.130232682996019	-0.193625314904524	0.450838320916398	0.519906188072964	0.409121124700973	0.449358034645703	0.518408129066268	0.406867243001165	0.00299081605620456	0.00534897036038149	0.00536907151840792
227	24.3471458787356	0.25	41.9005553427889	30.6790135578065	53.1220971277713	0.315121484115242	27.3757623867733	21.0746177421696	33.676907031377	0.47	0.31	0.74	24.1585800460977	31.3818051190773	38.6050301920568	43.4082096990413	56.3869223581868	69.3656350173324	43.3827813255796	56.3711443259166	69.3494030006274	41.9005553427889	0.569982660882053	-0.937235395996678	-23.4150212372407	-0.169753683719342	-0.130232682996019	-0.193625314904524	0.450838320916398	0.519906188072964	0.409121124700973	0.449358034645703	0.518408129066268	0.406867243001165	0.00299081605620456	0.00534897036038149	0.00536907151840792
227	24.3471458787356	0.25	42.3121200567896	30.9692804864676	53.6549596271115	0.327318023901597	29.5331543470581	22.9229447243284	36.1433639697877	0.52	0.35	0.75	24.5515449830212	31.631388382347	38.7112317816727	42.1958579865426	54.3637303893387	66.5316027921349	42.5639880953858	54.8555509555493	67.104304179015	42.3121200567896	0.591300718708758	-0.973712215630197	-21.8933907190807	-0.169753683719342	-0.130232682996019	-0.193625314904524	0.450838320916398	0.519906188072964	0.409121124700973	0.449358034645703	0.518408129066268	0.406867243001165	0.00299081605620456	0.00534897036038149	0.00536907151840792
227	24.3471458787356	0.25	43.3052292594894	31.6420948087479	54.968363710231	0.335535857283445	28.3766664086363	22.142001136641	34.6113316806315	0.56	0.34	0.78	22.7825653410563	29.1975983844696	35.6126314278829	38.2011344790598	48.9576729245973	59.7142113701347	38.3214035457844	49.1216394386268	59.8977799882577	43.3052292594894	0.588563712192127	-2.40939129615188	-23.3161716605187	-0.169753683719342	-0.130232682996019	-0.193625314904524	0.450838320916398	0.519906188072964	0.409121124700973	0.449358034645703	0.518408129066268	0.406867243001165	0.00299081605620456	0.00534897036038149	0.00536907151840792
227	24.3471458787356	0.25	43.76743320252	31.8866167127386	55.6482496923014	0.322032179896472	28.8037522094751	22.278618251054	35.3288861678962	0.45	0.31	0.7	25.9774643553161	33.5859449580361	41.194425560756	47.2257987398095	61.057655796569	74.8895128533284	47.3943520625467	61.2777262844281	75.1591874039163	43.76743320252	0.554066656614063	2.99744194319776	-20.2285416739258	-0.169753683719342	-0.130232682996019	-0.193625314904524	0.450838320916398	0.519906188072964	0.409121124700973	0.449358034645703	0.518408129066268	0.406867243001165	0.00299081605620456	0.00534897036038149	0.00536907151840792
227	24.3471458787356	0.25	43.9081912938451	32.0706147837427	55.7457678039476	0.352230248374714	29.6332211376308	23.3589781911397	35.9074640841218	0.49	0.31	0.8	26.0362864751545	33.0296568800091	40.0230272848636	45.9114251190873	58.2432759757336	70.5751268323798	45.4605308479108	57.6868571872576	69.8925988833926	43.9081912938451	0.585622696994311	-1.27425279470674	-23.3576205292405	-0.169753683719342	-0.130232682996019	-0.193625314904524	0.450838320916398	0.519906188072964	0.409121124700973	0.449358034645703	0.518408129066268	0.406867243001165	0.00299081605620456	0.00534897036038149	0.00536907151840792
227	24.3471458787356	0.25	43.933833969299	31.9831159270568	55.8845520115412	0.318275907183373	29.1575516409968	22.4950250707384	35.8200782112552	0.49	0.32	0.75	25.1488181929152	32.5973393167637	40.0458604406122	44.4345789995609	57.5951139308119	70.7556488620629	44.5307255869598	57.735169359654	70.9277541290326	43.933833969299	0.594369911411343	-0.896767138399152	-22.0794331386007	-0.169753683719342	-0.130232682996019	-0.193625314904524	0.450838320916398	0.519906188072964	0.409121124700973	0.449358034645703	0.518408129066268	0.406867243001165	0.00299081605620456	0.00534897036038149	0.00536907151840792
227	24.3471458787356	0.25	44.2304392026395	32.2772859307422	56.1835924745368	0.319108812057949	26.4285589459608	20.4011813012954	32.4559365906263	0.53	0.36	0.78	21.5251756899093	27.884629136981	34.2440825840526	36.6497698246529	47.4776723887668	58.3055749528806	36.9503998508099	47.8891179743686	58.7969028888216	44.2304392026395	0.590843353380567	0.886284565782718	-19.6420522371216	-0.169753683719342	-0.130232682996019	-0.193625314904524	0.450838320916398	0.519906188072964	0.409121124700973	0.449358034645703	0.518408129066268	0.406867243001165	0.00299081605620456	0.00534897036038149	0.00536907151840792
227	24.3471458787356	0.25	45.6564035993034	33.2934409652061	58.0193662334007	0.291621147427575	27.0124021225567	20.4392761671894	33.585528077924	0.5	0.32	0.75	22.3317989314477	29.5135467578203	36.6952945841929	38.8705651337963	51.3710626313984	63.8715601290006	38.9284502913108	51.4597570563826	63.9663654499607	45.6564035993034	0.570524169646393	-1.60702007497033	-23.2903259007189	-0.169753683719342	-0.130232682996019	-0.193625314904524	0.450838320916398	0.519906188072964	0.409121124700973	0.449358034645703	0.518408129066268	0.406867243001165	0.00299081605620456	0.00534897036038149	0.00536907151840792
227	24.3471458787356	0.25	45.8979561946326	33.6035703787437	58.1923420105216	0.351918996678265	29.8938909322248	23.5601368448442	36.2276450196054	0.5	0.32	0.72	25.7872813976027	32.7197665537847	39.6522517099667	44.9364424274396	57.0168635969551	69.0972847664705	45.1481397258838	57.2647746463155	69.4146809780614	45.8979561946326	0.566222597614188	2.63036563058716	-19.5427157243255	-0.169753683719342	-0.130232682996019	-0.193625314904524	0.450838320916398	0.519906188072964	0.409121124700973	0.449358034645703	0.518408129066268	0.406867243001165	0.00299081605620456	0.00534897036038149	0.00536907151840792
227	24.3471458787356	0.25	46.2392087615165	33.6679570230709	58.8104604999621	0.283764341835279	24.4890231007833	18.4145868095651	30.5634593920015	0.49	0.31	0.72	20.3864095455362	27.1112927737995	33.8361760020627	35.7889561151031	47.594691215142	59.400426315181	35.799495681095	47.6076786661337	59.4150600021929	46.2392087615165	0.542000739081897	-1.96999107351132	-25.1794041088996	-0.169753683719342	-0.130232682996019	-0.193625314904524	0.450838320916398	0.519906188072964	0.409121124700973	0.449358034645703	0.518408129066268	0.406867243001165	0.00299081605620456	0.00534897036038149	0.00536907151840792
227	24.3471458787356	0.25	47.2722555130775	34.638024731193	59.9064862949619	0.282241527786577	28.4889321788125	21.3957626545577	35.5821017030673	0.46	0.3	0.71	24.7928296868467	33.0122022230867	41.2315747593267	44.878155496003	59.7562586984241	74.6343619008453	44.9119467179345	59.7954778013929	74.6961873668737	47.2722555130775	0.548893167223256	1.71158371039328	-21.9335706205101	-0.169753683719342	-0.130232682996019	-0.193625314904524	0.450838320916398	0.519906188072964	0.409121124700973	0.449358034645703	0.518408129066268	0.406867243001165	0.00299081605620456	0.00534897036038149	0.00536907151840792
227	24.3471458787356	0.26	20.9108238379399	15.3539819466624	26.4676657292175	0.396252019347583	27.3568053270518	22.0845923850263	32.6290182690772	0.55	0.32	0.77	22.9836388454133	28.470479447361	33.9573200493087	38.8046493588984	48.0684098573469	57.3321703557955	38.7398664244754	47.9810073810582	57.2278496859739	20.9108238379399	0.689536617552219	3.16621325320059	-15.8615119464558	-0.169753683719342	-0.130232682996019	-0.193625314904524	0.450838320916398	0.519906188072964	0.409121124700973	0.449358034645703	0.518408129066268	0.406867243001165	0.00299081605620456	0.00534897036038149	0.00536907151840792
227	24.3471458787356	0.26	22.7359578437793	16.7612346781039	28.7106810094548	0.425277263473016	29.3982551201844	24.0624479921609	34.7340622482079	0.46	0.31	0.78	27.8562019527263	34.0332676023826	40.2103332520389	50.3899861637624	61.5638803345135	72.7377745052645	50.153879426246	61.285424599289	72.4145181383269	22.7359578437793	0.651442523718778	1.12467757437448	-20.5337839892992	-0.169753683719342	-0.130232682996019	-0.193625314904524	0.450838320916398	0.519906188072964	0.409121124700973	0.449358034645703	0.518408129066268	0.406867243001165	0.00299081605620456	0.00534897036038149	0.00536907151840792
227	24.3471458787356	0.26	23.9584357250608	17.6648665529044	30.2520048972171	0.35785252179605	25.6493483649975	20.2848743332266	31.0138223967684	0.5	0.31	0.81	22.3102345681893	28.2103289941	34.1104234200107	38.9994513587301	49.3131235378341	59.6267957169382	38.6298908705991	48.8456000318856	59.0558418291902	23.9584357250608	0.677973276330064	-1.24737857744974	-21.9989759052065	-0.169753683719342	-0.130232682996019	-0.193625314904524	0.450838320916398	0.519906188072964	0.409121124700973	0.449358034645703	0.518408129066268	0.406867243001165	0.00299081605620456	0.00534897036038149	0.00536907151840792
227	24.3471458787356	0.26	26.8897034297089	19.8935463263535	33.8858605330643	0.341356208810363	24.9223163853925	19.5173217848889	30.3273109858961	0.53	0.32	0.82	20.7201250587319	26.4582158325857	32.1963066064394	35.4145071470804	45.2219603427165	55.0294135383526	35.1811210839106	44.9280017975651	54.688263872201	26.8897034297089	0.652687354998027	0.915656945915739	-18.6641424404957	-0.169753683719342	-0.130232682996019	-0.193625314904524	0.450838320916398	0.519906188072964	0.409121124700973	0.449358034645703	0.518408129066268	0.406867243001165	0.00299081605620456	0.00534897036038149	0.00536907151840792
227	24.3471458787356	0.26	27.9360005249233	20.571538939435	35.3004621104116	0.384429084052573	31.4966343591719	25.2739103706001	37.7193583477437	0.48	0.31	0.73	28.4169918331261	35.4135782010489	42.4101645689717	50.3990934576782	62.8079230872311	75.2167527167839	50.51297226851	62.9466133682079	75.391052920566	27.9360005249233	0.604288674631926	1.44571246139503	-20.7702834906355	-0.169753683719342	-0.130232682996019	-0.193625314904524	0.450838320916398	0.519906188072964	0.409121124700973	0.449358034645703	0.518408129066268	0.406867243001165	0.00299081605620456	0.00534897036038149	0.00536907151840792
227	24.3471458787356	0.26	27.9885599034297	20.6759522294615	35.301167577398	0.42902547969671	30.9064055079255	25.3396675107768	36.4731435050742	0.49	0.33	0.73	28.2431893276731	34.447786729125	40.652384130577	49.8020612076756	60.7428135416668	71.683565875658	50.1643720912542	61.1572472106966	72.1775440344578	27.9885599034297	0.616285618194585	0.375590327296977	-21.0522498931099	-0.169753683719342	-0.130232682996019	-0.193625314904524	0.450838320916398	0.519906188072964	0.409121124700973	0.449358034645703	0.518408129066268	0.406867243001165	0.00299081605620456	0.00534897036038149	0.00536907151840792
227	24.3471458787356	0.26	28.6701260558711	21.0842006275292	36.256051484213	0.319106778344032	24.7387914012622	19.0967608847033	30.3808219178212	0.48	0.32	0.81	21.4669624799828	27.8092557170995	34.1515489542162	38.0673080842157	49.3140799944423	60.560851904669	37.850581571322	49.0255616818577	60.2056311379411	28.6701260558711	0.636977859505258	-1.91674058387977	-22.218440890043	-0.169753683719342	-0.130232682996019	-0.193625314904524	0.450838320916398	0.519906188072964	0.409121124700973	0.449358034645703	0.518408129066268	0.406867243001165	0.00299081605620456	0.00534897036038149	0.00536907151840792
227	24.3471458787356	0.26	29.0650287029964	21.309284957414	36.8207724485788	0.384927052758983	29.8003754642086	23.918967664613	35.6817832638041	0.52	0.33	0.83	25.7164185094949	32.039799456373	38.3631804032511	44.3045407074843	55.1985339152264	66.0925271229685	44.0001509502269	54.8325681750897	65.6566458287453	29.0650287029964	0.672140175058818	-0.435463060559994	-19.9739588420318	-0.169753683719342	-0.130232682996019	-0.193625314904524	0.450838320916398	0.519906188072964	0.409121124700973	0.449358034645703	0.518408129066268	0.406867243001165	0.00299081605620456	0.00534897036038149	0.00536907151840792
227	24.3471458787356	0.26	29.1197478067916	21.4130215625314	36.8264740510517	0.382086397257514	27.2865747942597	21.8688420875897	32.7043075009297	0.59	0.35	0.9	21.5905184994522	26.9393000106061	32.2880815217601	35.3342907054137	44.0879202599634	52.8415498145131	35.0062937182063	43.6618000221847	52.3410691090193	29.1197478067916	0.714737114245448	3.23470840329813	-14.2299899568171	-0.169753683719342	-0.130232682996019	-0.193625314904524	0.450838320916398	0.519906188072964	0.409121124700973	0.449358034645703	0.518408129066268	0.406867243001165	0.00299081605620456	0.00534897036038149	0.00536907151840792
227	24.3471458787356	0.26	29.4002575651388	21.6938291279941	37.1066860022834	0.33670801288322	24.0519936675432	18.7813677663527	29.3226195687338	0.53	0.35	0.78	19.9639502649487	25.5664449642446	31.1689396635405	34.1488760979518	43.7320945886126	53.3153130792733	34.297933355955	43.9271896111031	53.5505897550737	29.4002575651388	0.656780596894913	-4.09889417338907	-23.3624087085294	-0.169753683719342	-0.130232682996019	-0.193625314904524	0.450838320916398	0.519906188072964	0.409121124700973	0.449358034645703	0.518408129066268	0.406867243001165	0.00299081605620456	0.00534897036038149	0.00536907151840792
227	24.3471458787356	0.26	30.2866826290131	22.3223861031714	38.2509791548549	0.297516869721267	25.4003195050763	19.3065392010456	31.4940998091069	0.56	0.39	0.82	19.7284865040333	25.9554472883929	32.1824080727525	32.9437554243182	43.3418907843127	53.7400261443072	33.2879228171293	43.7992302571718	54.3003703589282	30.2866826290131	0.669637000555388	-2.67515192071423	-20.615555329356	-0.169753683719342	-0.130232682996019	-0.193625314904524	0.450838320916398	0.519906188072964	0.409121124700973	0.449358034645703	0.518408129066268	0.406867243001165	0.00299081605620456	0.00534897036038149	0.00536907151840792
227	24.3471458787356	0.26	30.5731354765236	22.5254718792157	38.6207990738315	0.376627662196745	29.3395278185555	23.4462591896038	35.2327964475071	0.49	0.33	0.78	25.9918452181928	32.5249524739917	39.0580597297905	45.6696766944682	57.148850015098	68.6280233357279	45.6182441332722	57.093976180981	68.5672615520457	30.5731354765236	0.627116893341002	0.31736381991278	-20.8514257112874	-0.169753683719342	-0.130232682996019	-0.193625314904524	0.450838320916398	0.519906188072964	0.409121124700973	0.449358034645703	0.518408129066268	0.406867243001165	0.00299081605620456	0.00534897036038149	0.00536907151840792
227	24.3471458787356	0.26	30.6965319082891	22.6894028550535	38.7036609615247	0.359656114408795	28.1633731908385	22.2961441662973	34.0306022153797	0.5	0.33	0.75	24.6306874551983	31.1122514087535	37.5938153623086	43.1793769689276	54.5420274758546	65.9046779827817	43.3630172173681	54.7678226724021	66.1666034502135	30.6965319082891	0.639053570942852	-0.473160851585559	-20.6128022805353	-0.169753683719342	-0.130232682996019	-0.193625314904524	0.450838320916398	0.519906188072964	0.409121124700973	0.449358034645703	0.518408129066268	0.406867243001165	0.00299081605620456	0.00534897036038149	0.00536907151840792
227	24.3471458787356	0.26	30.9335364255792	22.7112538111138	39.1558190400447	0.355798050385009	29.0439584666726	22.9422633426086	35.1456535907366	0.56	0.35	0.83	23.5980994422023	29.8742198996049	36.1503403570074	39.5606588782829	50.0821613027657	60.6036637272484	39.5748829650489	50.1087460759791	60.6269181116518	30.9335364255792	0.681305348488894	0.572066685700062	-17.8784766044149	-0.169753683719342	-0.130232682996019	-0.193625314904524	0.450838320916398	0.519906188072964	0.409121124700973	0.449358034645703	0.518408129066268	0.406867243001165	0.00299081605620456	0.00534897036038149	0.00536907151840792
227	24.3471458787356	0.26	31.1501139826507	23.0088132912658	39.2914146740355	0.34328783721268	26.7997988283008	21.0125078703386	32.587089786263	0.48	0.3	0.8	23.7241569193605	30.2582936188881	36.7924303184157	42.1930362611022	53.8138945969861	65.4347529328699	41.7345548664629	53.2394401413425	64.7335610050508	31.1501139826507	0.632237278303537	-1.37226502725944	-22.2820971349712	-0.169753683719342	-0.130232682996019	-0.193625314904524	0.450838320916398	0.519906188072964	0.409121124700973	0.449358034645703	0.518408129066268	0.406867243001165	0.00299081605620456	0.00534897036038149	0.00536907151840792
227	24.3471458787356	0.26	31.265336795939	22.9921774590401	39.5384961328379	0.333214225423698	26.3602705663441	20.5383440277781	32.1821971049102	0.51	0.33	0.81	22.2435686441202	28.5488687416583	34.8541688391963	38.4994905813057	49.4127952583248	60.3260999353439	38.3600576051006	49.230154708454	60.1118346692209	31.265336795939	0.639761177783823	-0.419511914939211	-21.0122948816977	-0.169753683719342	-0.130232682996019	-0.193625314904524	0.450838320916398	0.519906188072964	0.409121124700973	0.449358034645703	0.518408129066268	0.406867243001165	0.00299081605620456	0.00534897036038149	0.00536907151840792
227	24.3471458787356	0.26	31.541742079561	23.2517069696508	39.8317771894712	0.322335875795284	27.5554821382649	21.3174673409344	33.7934969355955	0.47	0.3	0.64	24.344820206942	31.4687128467418	38.5926054865416	43.6308017147592	56.3982464755838	69.1656912364084	44.0838705590604	57.0126498416671	69.8846992383344	31.541742079561	0.582373687623051	-1.19650897533298	-23.6462545012978	-0.169753683719342	-0.130232682996019	-0.193625314904524	0.450838320916398	0.519906188072964	0.409121124700973	0.449358034645703	0.518408129066268	0.406867243001165	0.00299081605620456	0.00534897036038149	0.00536907151840792
227	24.3471458787356	0.26	31.8239979307334	23.4939163705444	40.1540794909224	0.394405561441624	30.1821230843848	24.3429053267696	36.0213408420001	0.51	0.36	0.76	26.5592059837173	32.9300555239214	39.3009050641255	46.1866274415149	57.2655751472463	68.3445228529778	46.6129324850842	57.7833199856965	68.957415531668	31.8239979307334	0.63167117984432	3.1916510458186	-17.2048925771383	-0.169753683719342	-0.130232682996019	-0.193625314904524	0.450838320916398	0.519906188072964	0.409121124700973	0.449358034645703	0.518408129066268	0.406867243001165	0.00299081605620456	0.00534897036038149	0.00536907151840792
227	24.3471458787356	0.26	31.8751458590236	23.3727659812284	40.3775257368188	0.314576713518295	26.2607850547294	20.2086402765483	32.3129298329104	0.55	0.33	0.87	21.0476282600541	27.3510356998415	33.6544431396289	35.5527558220815	46.2002027830855	56.8476497440894	35.1287059401933	45.6606463357103	56.1780234669701	31.8751458590236	0.677351006998128	-0.971387560544101	-19.7999146127942	-0.169753683719342	-0.130232682996019	-0.193625314904524	0.450838320916398	0.519906188072964	0.409121124700973	0.449358034645703	0.518408129066268	0.406867243001165	0.00299081605620456	0.00534897036038149	0.00536907151840792
227	24.3471458787356	0.26	31.9879206451173	23.5517755660698	40.4240657241649	0.350883959659553	26.2328686991754	20.6621572954183	31.8035801029325	0.5	0.32	0.78	22.597533708045	28.6900407451541	34.7825477822633	39.3580330191278	49.9693278725322	60.5806227259366	39.2929994732691	49.8972116525632	60.5002927440043	31.9879206451173	0.620301856495143	1.89757225674214	-19.3224903857074	-0.169753683719342	-0.130232682996019	-0.193625314904524	0.450838320916398	0.519906188072964	0.409121124700973	0.449358034645703	0.518408129066268	0.406867243001165	0.00299081605620456	0.00534897036038149	0.00536907151840792
227	24.3471458787356	0.26	32.0215598406384	23.670987319906	40.3721323613709	0.334212077316229	25.0481391894642	19.5284094252322	30.5678689536961	0.49	0.29	0.76	21.7347606754503	27.8781184270413	34.0214761786322	38.2892784484428	49.1117917059619	59.934304963481	37.8845114189096	48.5922524664766	59.3076108165342	32.0215598406384	0.614019902261472	2.91323869793289	-18.131742074248	-0.169753683719342	-0.130232682996019	-0.193625314904524	0.450838320916398	0.519906188072964	0.409121124700973	0.449358034645703	0.518408129066268	0.406867243001165	0.00299081605620456	0.00534897036038149	0.00536907151840792
227	24.3471458787356	0.26	32.3783454708372	23.8348026692017	40.9218882724726	0.333777261312422	28.0136471494624	21.8343871659573	34.1929071329676	0.51	0.34	0.72	23.8226816202961	30.5646406282225	37.306599636149	41.4282211764374	53.152651422984	64.8770816695306	41.8441539476038	53.6691546477188	65.5219892340183	32.3783454708372	0.636005160978852	1.57848040550403	-18.6209809659904	-0.169753683719342	-0.130232682996019	-0.193625314904524	0.450838320916398	0.519906188072964	0.409121124700973	0.449358034645703	0.518408129066268	0.406867243001165	0.00299081605620456	0.00534897036038149	0.00536907151840792
227	24.3471458787356	0.26	32.6182867347258	23.9341832119905	41.3023902574612	0.340833850481079	28.5886753319145	22.3813346454342	34.7960160183947	0.5	0.34	0.84	24.6757502279314	31.5194345204814	38.3631188130313	43.2024656430637	55.1844330722117	67.1664005013596	42.9664030185652	54.8985010307338	66.8196004428263	32.6182867347258	0.663220538900404	0.295364874153437	-19.10435352503	-0.169753683719342	-0.130232682996019	-0.193625314904524	0.450838320916398	0.519906188072964	0.409121124700973	0.449358034645703	0.518408129066268	0.406867243001165	0.00299081605620456	0.00534897036038149	0.00536907151840792
227	24.3471458787356	0.26	32.6654161485761	24.1690057066145	41.1618265905378	0.326786633103743	27.4033387055981	21.2624226113441	33.5442547998522	0.5	0.32	0.78	23.42714041202	30.1932604458569	36.9593804796939	40.9993297638634	52.8405695229777	64.6818092820919	40.9203275468615	52.7376253317457	64.570182771423	32.6654161485761	0.657428662348421	1.54078553785485	-19.1597018967449	-0.169753683719342	-0.130232682996019	-0.193625314904524	0.450838320916398	0.519906188072964	0.409121124700973	0.449358034645703	0.518408129066268	0.406867243001165	0.00299081605620456	0.00534897036038149	0.00536907151840792
227	24.3471458787356	0.26	33.3492545883975	24.6550035106527	42.0435056661423	0.363343571099123	29.9193078611851	23.7358582171952	36.1027575051749	0.46	0.31	0.69	27.3011236942511	34.4133638350117	41.5256039757723	49.1675853150988	61.9762769212966	74.7849685274943	49.4107943787031	62.2602819342565	75.143635775155	33.3492545883975	0.589413381184015	-1.22757692301643	-23.714845997071	-0.169753683719342	-0.130232682996019	-0.193625314904524	0.450838320916398	0.519906188072964	0.409121124700973	0.449358034645703	0.518408129066268	0.406867243001165	0.00299081605620456	0.00534897036038149	0.00536907151840792
227	24.3471458787356	0.26	33.4493494440442	24.6232473420073	42.275451546081	0.375107201939764	28.9851569733477	23.1441708203977	34.8261431262976	0.51	0.36	0.75	24.9944542154907	31.3024037249436	37.6103532343966	43.1824214300919	54.0805403379303	64.9786592457688	43.7288312640153	54.7623555774129	65.8047786617465	33.4493494440442	0.623182380979693	0.967549875147934	-19.1629660306209	-0.169753683719342	-0.130232682996019	-0.193625314904524	0.450838320916398	0.519906188072964	0.409121124700973	0.449358034645703	0.518408129066268	0.406867243001165	0.00299081605620456	0.00534897036038149	0.00536907151840792
227	24.3471458787356	0.26	33.4540110373137	24.5386264960046	42.3693955786227	0.361017585422223	28.930964884062	22.9215989026992	34.9403308654249	0.46	0.33	0.72	26.4745890724672	33.4154440982442	40.3562991240213	47.8151923915765	60.3509230694405	72.8866537473046	48.2103079082087	60.8356709065477	73.4850611909268	33.4540110373137	0.610892743905098	2.6713200170459	-18.5008718656489	-0.169753683719342	-0.130232682996019	-0.193625314904524	0.450838320916398	0.519906188072964	0.409121124700973	0.449358034645703	0.518408129066268	0.406867243001165	0.00299081605620456	0.00534897036038149	0.00536907151840792
227	24.3471458787356	0.26	33.6211215461172	24.8396987310209	42.4025443612134	0.337197964446031	28.079601836169	21.9331306301555	34.2260730421825	0.51	0.32	0.77	23.7083862252018	30.352349448304	36.9963126714062	40.9844554680159	52.4698097330362	63.9551639980564	40.9567570785289	52.4320086713738	63.8991107653513	33.6211215461172	0.620750486861083	-1.39610275199131	-21.8192471840518	-0.169753683719342	-0.130232682996019	-0.193625314904524	0.450838320916398	0.519906188072964	0.409121124700973	0.449358034645703	0.518408129066268	0.406867243001165	0.00299081605620456	0.00534897036038149	0.00536907151840792
227	24.3471458787356	0.26	33.8565084195661	24.9015098465174	42.8115069926149	0.327587833786493	25.9378737405847	20.1359270693085	31.7398204118609	0.53	0.35	0.88	21.2325348911077	27.3504570861075	33.4683792811072	36.138063511402	46.5508503959915	56.963637280581	35.9285572957218	46.2829873542127	56.632137974513	33.8565084195661	0.657693329683082	0.189525946557351	-19.0806971064332	-0.169753683719342	-0.130232682996019	-0.193625314904524	0.450838320916398	0.519906188072964	0.409121124700973	0.449358034645703	0.518408129066268	0.406867243001165	0.00299081605620456	0.00534897036038149	0.00536907151840792
227	24.3471458787356	0.26	33.955401622576	25.0766790131589	42.8341242319931	0.290507902053857	24.4928920888914	18.5167579498405	30.4690262279424	0.52	0.35	0.79	19.7537867224641	26.129161911114	32.504537099764	33.8656530399913	44.7955191548794	55.7253852697675	34.0279112336387	45.0089944255156	55.9894624807933	33.955401622576	0.644704133867424	-2.86667436902826	-21.9118996390893	-0.169753683719342	-0.130232682996019	-0.193625314904524	0.450838320916398	0.519906188072964	0.409121124700973	0.449358034645703	0.518408129066268	0.406867243001165	0.00299081605620456	0.00534897036038149	0.00536907151840792
227	24.3471458787356	0.26	33.998245023645	25.1366753033795	42.8598147439104	0.32802605625073	26.604517464615	20.6593664153214	32.5496685139086	0.49	0.33	0.73	23.1100425836142	29.760425327845	36.4108080720757	40.8480471503235	52.6028999127606	64.3577526751977	41.136694992525	52.970423586227	64.8062421982568	33.998245023645	0.614752059927584	2.289917264251	-18.3280222384335	-0.169753683719342	-0.130232682996019	-0.193625314904524	0.450838320916398	0.519906188072964	0.409121124700973	0.449358034645703	0.518408129066268	0.406867243001165	0.00299081605620456	0.00534897036038149	0.00536907151840792
227	24.3471458787356	0.26	34.2315894298256	25.2069882451487	43.2561906145025	0.370567048924711	28.4529458399171	22.6632728256168	34.2426188542174	0.51	0.32	0.84	24.7391920313884	31.0591897475975	37.3791874638066	43.0356401798224	54.0297400399548	65.0238399000871	42.6496616156986	53.5897868842619	64.4603642344475	34.2315894298256	0.635773206614621	-0.657580637399793	-21.132695764616	-0.169753683719342	-0.130232682996019	-0.193625314904524	0.450838320916398	0.519906188072964	0.409121124700973	0.449358034645703	0.518408129066268	0.406867243001165	0.00299081605620456	0.00534897036038149	0.00536907151840792
227	24.3471458787356	0.26	34.2434153022929	25.2761799371096	43.2106506674763	0.346856084440149	24.3942634001232	19.1678596770428	29.6206671232037	0.51	0.31	0.81	20.7768177984139	26.441928025898	32.1070382533821	35.9801679751391	45.7906990949777	55.6012302148164	35.6055263405688	45.2969120793144	55.0234872159782	34.2434153022929	0.633844383164181	-0.0499554805314129	-20.6532980083129	-0.169753683719342	-0.130232682996019	-0.193625314904524	0.450838320916398	0.519906188072964	0.409121124700973	0.449358034645703	0.518408129066268	0.406867243001165	0.00299081605620456	0.00534897036038149	0.00536907151840792
227	24.3471458787356	0.26	34.3390060340368	25.3811123939607	43.2968996741129	0.335189096397621	27.4316620475681	21.3999346043035	33.4633894908328	0.47	0.32	0.66	24.3729695752634	31.2426685803906	38.1123675855178	43.6013952144608	55.8907660439775	68.1801368734941	44.1182536459805	56.5535252944494	69.0123726522304	34.3390060340368	0.572467711175268	2.16924718855021	-20.4283950008827	-0.169753683719342	-0.130232682996019	-0.193625314904524	0.450838320916398	0.519906188072964	0.409121124700973	0.449358034645703	0.518408129066268	0.406867243001165	0.00299081605620456	0.00534897036038149	0.00536907151840792
227	24.3471458787356	0.26	34.3737066815944	25.3830146679402	43.3643986952486	0.355646750228667	26.5384855745213	20.9613116662368	32.1156594828059	0.53	0.34	0.84	22.2738035092239	28.2001919789873	34.1265804487506	38.0920993820925	48.2272601090705	58.3624208360485	37.9989833906843	48.087089261317	58.1992006388931	34.3737066815944	0.644390309529437	0.847300193101453	-19.0940033657661	-0.169753683719342	-0.130232682996019	-0.193625314904524	0.450838320916398	0.519906188072964	0.409121124700973	0.449358034645703	0.518408129066268	0.406867243001165	0.00299081605620456	0.00534897036038149	0.00536907151840792
227	24.3471458787356	0.26	35.0487764700631	25.7309898807091	44.3665630594171	0.306610499854746	27.3035629195272	20.8929448479094	33.714180991145	0.49	0.32	0.75	23.2331234950029	30.3617825912383	37.4904416874737	40.9053495877207	53.4564081006199	66.0074666135191	40.9176609413221	53.4837724036893	66.0303308902106	35.0487764700631	0.606442060038145	-4.9997036321784	-26.2031908368517	-0.169753683719342	-0.130232682996019	-0.193625314904524	0.450838320916398	0.519906188072964	0.409121124700973	0.449358034645703	0.518408129066268	0.406867243001165	0.00299081605620456	0.00534897036038149	0.00536907151840792
227	24.3471458787356	0.26	35.1223156798095	25.902503765265	44.342127594354	0.312580226242573	23.6614663133061	18.1830204324777	29.1399121941346	0.49	0.29	0.73	20.2363605081625	26.3334666672076	32.4305728262527	35.6484389080471	46.3891210746316	57.1298032412162	35.4912942732817	46.1819370124286	56.877614362935	35.1223156798095	0.575206458193905	-1.2424893643123	-23.7754053973731	-0.169753683719342	-0.130232682996019	-0.193625314904524	0.450838320916398	0.519906188072964	0.409121124700973	0.449358034645703	0.518408129066268	0.406867243001165	0.00299081605620456	0.00534897036038149	0.00536907151840792
227	24.3471458787356	0.26	35.332969777551	26.134258195747	44.531681359355	0.267509231781966	23.74509941221	17.6104302806766	29.8797685437433	0.51	0.36	0.82	19.2134509533612	25.9065392308888	32.5996275084165	33.411953465979	45.0511511621806	56.6903488583822	33.5494581457678	45.2464631559279	56.9373682860977	35.332969777551	0.637987348454679	0.79002979096714	-18.6035939472699	-0.169753683719342	-0.130232682996019	-0.193625314904524	0.450838320916398	0.519906188072964	0.409121124700973	0.449358034645703	0.518408129066268	0.406867243001165	0.00299081605620456	0.00534897036038149	0.00536907151840792
227	24.3471458787356	0.26	35.3535094366412	26.0452820953974	44.661736777885	0.316410832641194	26.1510944096251	20.1497680579692	32.1524207612811	0.54	0.33	0.89	21.1710942530037	27.4766083149232	33.7821223768428	35.9538801540258	46.6622400612902	57.3705999685546	35.4405019942081	45.9854474732924	56.5441292163738	35.3535094366412	0.645919008092054	0.517674623508097	-18.6589287398477	-0.169753683719342	-0.130232682996019	-0.193625314904524	0.450838320916398	0.519906188072964	0.409121124700973	0.449358034645703	0.518408129066268	0.406867243001165	0.00299081605620456	0.00534897036038149	0.00536907151840792
227	24.3471458787356	0.26	35.4085887483134	26.0236213545034	44.7935561421235	0.286854207307648	25.593806703161	19.2932503937599	31.8943630125622	0.5	0.34	0.69	21.1440233788444	28.0489827395953	34.9539421003462	36.8755704208615	48.9179480988637	60.960325776866	37.3134927427129	49.5008628323093	61.7065984211894	35.4085887483134	0.600278560168298	1.76258712681532	-18.5804267155896	-0.169753683719342	-0.130232682996019	-0.193625314904524	0.450838320916398	0.519906188072964	0.409121124700973	0.449358034645703	0.518408129066268	0.406867243001165	0.00299081605620456	0.00534897036038149	0.00536907151840792
227	24.3471458787356	0.26	35.9689444193246	26.4430040257321	45.4948848129172	0.34262033090069	27.3909852915132	21.4672630668904	33.314707516136	0.46	0.3	0.73	24.7834665996277	31.6222690795695	38.4610715595113	44.7468263230746	57.0943607407321	69.4418951583895	44.6993399430816	57.0194170105089	69.369385362092	35.9689444193246	0.592816294424656	0.160719717158333	-22.5739527721389	-0.169753683719342	-0.130232682996019	-0.193625314904524	0.450838320916398	0.519906188072964	0.409121124700973	0.449358034645703	0.518408129066268	0.406867243001165	0.00299081605620456	0.00534897036038149	0.00536907151840792
227	24.3471458787356	0.26	36.0081666868726	26.6103368286787	45.4059965450665	0.334548682048903	27.6493120936761	21.5609808143807	33.7376433729715	0.53	0.32	0.82	22.7759985103358	29.207423190941	35.6388478715462	38.8080972828837	49.7666225286242	60.7251477743648	38.4726471596958	49.331268627381	60.2027467528175	36.0081666868726	0.636331114638011	1.07962361575708	-18.9629585961954	-0.169753683719342	-0.130232682996019	-0.193625314904524	0.450838320916398	0.519906188072964	0.409121124700973	0.449358034645703	0.518408129066268	0.406867243001165	0.00299081605620456	0.00534897036038149	0.00536907151840792
227	24.3471458787356	0.26	36.1876053858495	26.5505140611097	45.8246967105893	0.338927643177135	27.3632679069694	21.3967022109677	33.3298336029711	0.48	0.3	0.74	24.0072836913487	30.7018216586789	37.3963596260091	42.5190184034177	54.3756360322529	66.2322536610881	42.4332241053452	54.2625548600618	66.1023213888277	36.1876053858495	0.581709513010914	1.30485869596267	-20.781549298533	-0.169753683719342	-0.130232682996019	-0.193625314904524	0.450838320916398	0.519906188072964	0.409121124700973	0.449358034645703	0.518408129066268	0.406867243001165	0.00299081605620456	0.00534897036038149	0.00536907151840792
227	24.3471458787356	0.26	36.3659210864597	26.7409130719805	45.990929100939	0.295878151770068	29.0528462696087	22.055367183006	36.0503253562114	0.49	0.35	0.75	24.5447314922652	32.3320081165121	40.1192847407589	43.2366136409306	56.9542406120675	70.6718675832045	43.6388421277595	57.4952649310588	71.3119285993052	36.3659210864597	0.608187095577697	0.376829228870222	-19.3416727769471	-0.169753683719342	-0.130232682996019	-0.193625314904524	0.450838320916398	0.519906188072964	0.409121124700973	0.449358034645703	0.518408129066268	0.406867243001165	0.00299081605620456	0.00534897036038149	0.00536907151840792
227	24.3471458787356	0.26	36.4138522296104	26.8980752702318	45.929629188989	0.289045287486139	25.9979621552471	19.6320184935929	32.3639058169012	0.5	0.29	0.75	21.4710726030946	28.4333540715637	35.3956355400329	37.396269342261	49.5225081121853	61.6487468821097	37.0398497017969	49.051539109663	61.0645549438773	36.4138522296104	0.598922217552295	-2.15931264532873	-23.7293634440885	-0.169753683719342	-0.130232682996019	-0.193625314904524	0.450838320916398	0.519906188072964	0.409121124700973	0.449358034645703	0.518408129066268	0.406867243001165	0.00299081605620456	0.00534897036038149	0.00536907151840792
227	24.3471458787356	0.26	36.4181234489904	26.9472305435772	45.8890163544036	0.337640705753263	28.0462022276238	21.9131178393736	34.1792866158741	0.49	0.33	0.73	24.2235660431327	31.0033029941176	37.7830399451024	42.4839813942796	54.3744775322504	66.2649736702212	42.7016532759229	54.6519343967346	66.5948842176841	36.4181234489904	0.597926976229971	-3.2089527759387	-24.7875589223795	-0.169753683719342	-0.130232682996019	-0.193625314904524	0.450838320916398	0.519906188072964	0.409121124700973	0.449358034645703	0.518408129066268	0.406867243001165	0.00299081605620456	0.00534897036038149	0.00536907151840792
227	24.3471458787356	0.26	36.5064141128798	26.8121985598463	46.2006296659134	0.276797336170172	26.2143641920837	19.5986940107273	32.83003437344	0.54	0.35	0.8	20.5930399871656	27.5443583001104	34.4956766130552	34.9731930040689	46.7786280997543	58.5840631954397	35.0609900725232	46.8986646900585	58.7368121820681	36.5064141128798	0.648838412236326	-0.0427156010325871	-18.8324994820991	-0.169753683719342	-0.130232682996019	-0.193625314904524	0.450838320916398	0.519906188072964	0.409121124700973	0.449358034645703	0.518408129066268	0.406867243001165	0.00299081605620456	0.00534897036038149	0.00536907151840792
227	24.3471458787356	0.26	36.5960231578344	26.8790099274113	46.3130363882575	0.34128979128032	25.841673032409	20.2364662747221	31.4468797900958	0.51	0.31	0.93	21.8367924022398	27.8852662156807	33.9337400291217	37.7078068292415	48.1523207472089	58.5968346651763	36.789389009131	46.9805686604263	57.1595843531231	36.5960231578344	0.64588535170497	-0.597443830300745	-20.3900708624968	-0.169753683719342	-0.130232682996019	-0.193625314904524	0.450838320916398	0.519906188072964	0.409121124700973	0.449358034645703	0.518408129066268	0.406867243001165	0.00299081605620456	0.00534897036038149	0.00536907151840792
227	24.3471458787356	0.26	36.6466955160977	26.9297723745584	46.3636186576369	0.346409016225945	27.3360012388148	21.4735549107826	33.198447566847	0.51	0.34	0.88	23.3700327627601	29.7502321906265	36.130431618493	40.5753767035584	51.6527679018297	62.730159100101	40.2834939520936	51.2666672252831	62.2738448275451	36.6466955160977	0.639287458370157	-3.64153688648981	-23.2514538133978	-0.169753683719342	-0.130232682996019	-0.193625314904524	0.450838320916398	0.519906188072964	0.409121124700973	0.449358034645703	0.518408129066268	0.406867243001165	0.00299081605620456	0.00534897036038149	0.00536907151840792
227	24.3471458787356	0.26	36.6783849806306	27.0782774707549	46.2784924905063	0.385344850773215	29.4457982549284	23.6394941817021	35.2521023281546	0.51	0.31	0.78	25.7932044662376	32.1285002641398	38.4637960620421	44.8561688757201	55.8736870193196	66.891205162919	44.5746680784473	55.5213000799779	66.4552745030169	36.6783849806306	0.615131498879475	0.25232412908256	-21.1251010893238	-0.169753683719342	-0.130232682996019	-0.193625314904524	0.450838320916398	0.519906188072964	0.409121124700973	0.449358034645703	0.518408129066268	0.406867243001165	0.00299081605620456	0.00534897036038149	0.00536907151840792
227	24.3471458787356	0.26	37.4446821991328	27.6128086612218	47.2765557370437	0.309345877281118	27.3040988527068	20.934362643454	33.6738350619597	0.5	0.34	0.72	23.0812712206101	30.1042511676723	37.1272311147345	40.4117854630934	52.7079521785063	65.0041188939192	40.7677491584847	53.1747020291457	65.5926835976436	37.4446821991328	0.593239414002495	-2.11090871512588	-23.5309264449849	-0.169753683719342	-0.130232682996019	-0.193625314904524	0.450838320916398	0.519906188072964	0.409121124700973	0.449358034645703	0.518408129066268	0.406867243001165	0.00299081605620456	0.00534897036038149	0.00536907151840792
227	24.3471458787356	0.26	37.7324239391831	27.6670868353255	47.7977610430406	0.36311065448644	29.3012757252463	23.2425054453823	35.3600460051104	0.51	0.33	0.73	25.3563096624633	31.9660986007072	38.5758875389512	44.0922006718518	55.5859923214733	67.0797839710949	44.3933733825019	55.9511190430463	67.5061894162321	37.7324239391831	0.603446971539477	1.02360848050281	-20.5187928091431	-0.169753683719342	-0.130232682996019	-0.193625314904524	0.450838320916398	0.519906188072964	0.409121124700973	0.449358034645703	0.518408129066268	0.406867243001165	0.00299081605620456	0.00534897036038149	0.00536907151840792
227	24.3471458787356	0.26	37.9489815805657	27.9786131353878	47.9193500257437	0.287649676603947	26.9078957975833	20.296699282549	33.5190923126176	0.51	0.34	0.8	22.1350950051647	29.3451078708487	36.5551207365327	38.4824371881322	51.0172316927218	63.5520261973115	38.4991883106971	51.0375927772685	63.5646114654575	37.9489815805657	0.617968131802274	-1.55215994730813	-22.3205902811245	-0.169753683719342	-0.130232682996019	-0.193625314904524	0.450838320916398	0.519906188072964	0.409121124700973	0.449358034645703	0.518408129066268	0.406867243001165	0.00299081605620456	0.00534897036038149	0.00536907151840792
227	24.3471458787356	0.26	38.1193694131837	28.0771171399773	48.1616216863901	0.325534832660416	30.5061959383145	23.6504526538991	37.3619392227298	0.5	0.34	0.79	26.1152310998419	33.6854591565205	41.2556872131991	45.7686730352346	59.0359993477473	72.3033256602601	45.8850296856155	59.1724339241594	72.4813536812271	38.1193694131837	0.633189549786618	0.588109544283189	-19.0120192635126	-0.169753683719342	-0.130232682996019	-0.193625314904524	0.450838320916398	0.519906188072964	0.409121124700973	0.449358034645703	0.518408129066268	0.406867243001165	0.00299081605620456	0.00534897036038149	0.00536907151840792
227	24.3471458787356	0.26	38.1762748409976	28.1368193598345	48.2157303221607	0.358539337133947	31.1754499866564	24.6649431230075	37.6859568503053	0.5	0.32	0.71	27.0547183694645	34.1960253151181	41.3373322607718	47.2106750261382	59.6723061867006	72.1339373472631	47.4467829113153	59.9602000009027	72.4593133006166	38.1762748409976	0.600297295476132	-1.15858346957391	-22.453320511239	-0.169753683719342	-0.130232682996019	-0.193625314904524	0.450838320916398	0.519906188072964	0.409121124700973	0.449358034645703	0.518408129066268	0.406867243001165	0.00299081605620456	0.00534897036038149	0.00536907151840792
227	24.3471458787356	0.26	38.4224006435806	28.176391505818	48.6684097813431	0.312307243293809	26.7922741985475	20.5849956101957	32.9995527868994	0.5	0.29	0.75	22.6287099795707	29.4522580433187	36.2758061070668	39.5430040797566	51.466953309156	63.3909025385554	39.2219650182057	51.0583905966456	62.8712576316555	38.4224006435806	0.579468819416894	0.172457725815301	-21.8701353776011	-0.169753683719342	-0.130232682996019	-0.193625314904524	0.450838320916398	0.519906188072964	0.409121124700973	0.449358034645703	0.518408129066268	0.406867243001165	0.00299081605620456	0.00534897036038149	0.00536907151840792
227	24.3471458787356	0.26	38.6274304623412	28.5140293818104	48.740831542872	0.357143229062665	29.5732971291817	23.378585288945	35.7680089694185	0.53	0.33	0.8	24.8610934161744	31.4486310213361	38.0361686264979	42.5367397340061	53.8078599501605	65.0789801663149	42.3921382668016	53.6375317054454	64.8756615432228	38.6274304623412	0.632178347907976	1.19946097027219	-18.547801008263	-0.169753683719342	-0.130232682996019	-0.193625314904524	0.450838320916398	0.519906188072964	0.409121124700973	0.449358034645703	0.518408129066268	0.406867243001165	0.00299081605620456	0.00534897036038149	0.00536907151840792
227	24.3471458787356	0.26	38.7852915857481	28.5739224229423	48.996660748554	0.37153659094215	28.5303760434059	22.7369941196473	34.3237579671644	0.5	0.32	0.73	24.9935366361927	31.3618851785268	37.7302337208608	43.6745331425617	54.8027961620815	65.9310591816012	43.8696400905337	55.0512222086922	66.2485319637459	38.7852915857481	0.598413444134882	0.326040463341222	-21.624000453011	-0.169753683719342	-0.130232682996019	-0.193625314904524	0.450838320916398	0.519906188072964	0.409121124700973	0.449358034645703	0.518408129066268	0.406867243001165	0.00299081605620456	0.00534897036038149	0.00536907151840792
227	24.3471458787356	0.26	38.9119541940889	28.7812099496757	49.0426984385022	0.36337596704431	31.1553737369632	24.7169161168793	37.5938313570471	0.54	0.33	0.83	25.9717098661064	32.7370260772112	39.502342288316	44.1086052265266	55.5983632565773	67.088121286628	43.8774858778481	55.3021573464926	66.7314931850276	38.9119541940889	0.624760417773284	0.231598673985732	-19.9551242580763	-0.169753683719342	-0.130232682996019	-0.193625314904524	0.450838320916398	0.519906188072964	0.409121124700973	0.449358034645703	0.518408129066268	0.406867243001165	0.00299081605620456	0.00534897036038149	0.00536907151840792
227	24.3471458787356	0.26	39.1472209427128	28.7107665541201	49.5836753313056	0.304844159663076	28.2418126225985	21.5832547737816	34.9003704714154	0.52	0.32	0.72	23.1275931413934	30.262588231334	37.3975833212746	39.7603807818962	52.0266862257279	64.2929916695597	39.9638876380762	52.2867684088896	64.611027841799	39.1472209427128	0.595217317655213	-2.38401986066159	-23.0575176114883	-0.169753683719342	-0.130232682996019	-0.193625314904524	0.450838320916398	0.519906188072964	0.409121124700973	0.449358034645703	0.518408129066268	0.406867243001165	0.00299081605620456	0.00534897036038149	0.00536907151840792
227	24.3471458787356	0.26	39.3876486005135	29.1390873018755	49.6362098991514	0.35367427453033	29.1319328141203	22.9832973352448	35.2805682929958	0.5	0.34	0.76	25.167253375793	31.9001544367278	38.6330554976625	43.8687502201902	55.6047927071901	67.3408351941901	44.050331270143	55.8426182705683	67.6242385304054	39.3876486005135	0.600771294399662	-3.66005884489068	-24.1337049707825	-0.169753683719342	-0.130232682996019	-0.193625314904524	0.450838320916398	0.519906188072964	0.409121124700973	0.449358034645703	0.518408129066268	0.406867243001165	0.00299081605620456	0.00534897036038149	0.00536907151840792
227	24.3471458787356	0.26	39.4892074738788	29.2188944321391	49.7595205156184	0.329223893635506	26.7691634917372	20.8034364255434	32.7348905579311	0.49	0.34	0.83	23.1543961179788	29.7942994876353	36.4342028572918	40.7908363902221	52.4882786650495	64.1857209398768	40.6531290227603	52.3143991188096	63.9679763684737	39.4892074738788	0.612379790855935	1.17020370227569	-19.8392137279689	-0.169753683719342	-0.130232682996019	-0.193625314904524	0.450838320916398	0.519906188072964	0.409121124700973	0.449358034645703	0.518408129066268	0.406867243001165	0.00299081605620456	0.00534897036038149	0.00536907151840792
227	24.3471458787356	0.26	39.5884854620058	29.0803656711206	50.0966052528909	0.31096503980518	25.7063880881136	19.7320283845757	31.6807477916516	0.5	0.33	0.74	21.6744780301177	28.2369624141142	34.7994467981108	37.8567458930623	49.318812172441	60.7808784518198	38.0624633478861	49.5904816648019	61.1264052368077	39.5884854620058	0.595240701694864	-0.524773609770375	-22.1001961047942	-0.169753683719342	-0.130232682996019	-0.193625314904524	0.450838320916398	0.519906188072964	0.409121124700973	0.449358034645703	0.518408129066268	0.406867243001165	0.00299081605620456	0.00534897036038149	0.00536907151840792
227	24.3471458787356	0.26	39.8022516887819	29.2745156580877	50.3299877194762	0.292068899012954	25.93892755337	19.6338516802916	32.2440034264485	0.44	0.31	0.66	23.3285600957685	30.820128424215	38.3116967526616	42.9738032249343	56.7741055955555	70.5744079661766	43.3998245820414	57.3709563210133	71.2893281366553	39.8022516887819	0.545758260293062	1.69123540666929	-22.9138464252976	-0.169753683719342	-0.130232682996019	-0.193625314904524	0.450838320916398	0.519906188072964	0.409121124700973	0.449358034645703	0.518408129066268	0.406867243001165	0.00299081605620456	0.00534897036038149	0.00536907151840792
227	24.3471458787356	0.26	39.8095915739347	29.4124592143741	50.2067239334954	0.319260324785252	28.4157107524714	21.9373960553375	34.8940254496054	0.48	0.32	0.73	24.6107674875867	31.8785533414957	39.1463391954047	43.5841044999478	56.4548911708544	69.3256778417609	43.7240799667972	56.6210480374691	69.525102164638	39.8095915739347	0.585393595785051	0.815025063735208	-21.1713625663625	-0.169753683719342	-0.130232682996019	-0.193625314904524	0.450838320916398	0.519906188072964	0.409121124700973	0.449358034645703	0.518408129066268	0.406867243001165	0.00299081605620456	0.00534897036038149	0.00536907151840792
227	24.3471458787356	0.26	39.9613746741343	29.4143121623252	50.5084371859435	0.352480588741535	31.346648506774	24.7132609897913	37.9800360237567	0.51	0.34	0.73	26.8673208521999	34.0788883919662	41.2904559317325	46.6157044487106	59.1280164464339	71.6403284441572	47.0418254419538	59.6719885310676	72.2968163651621	39.9613746741343	0.593474247402915	-0.239782856713497	-21.3026746455146	-0.169753683719342	-0.130232682996019	-0.193625314904524	0.450838320916398	0.519906188072964	0.409121124700973	0.449358034645703	0.518408129066268	0.406867243001165	0.00299081605620456	0.00534897036038149	0.00536907151840792
227	24.3471458787356	0.26	40.168433647696	29.5936737384436	50.7431935569484	0.348155877566569	27.1769140043284	21.3709998116172	32.9828281970395	0.53	0.34	0.84	22.6663810817859	28.8242148181656	34.9820485545453	38.7179832037977	49.2365967538237	59.7552103038498	38.5915860293445	49.0635386741385	59.5627119919938	40.168433647696	0.628164766666252	-1.28365968660127	-20.3519004740844	-0.169753683719342	-0.130232682996019	-0.193625314904524	0.450838320916398	0.519906188072964	0.409121124700973	0.449358034645703	0.518408129066268	0.406867243001165	0.00299081605620456	0.00534897036038149	0.00536907151840792
227	24.3471458787356	0.26	41.2493742213785	30.3883236316231	52.1104248111338	0.331938195159603	28.7907678100575	22.4137384614714	35.1677971586436	0.51	0.33	0.74	24.4108468687426	31.3560821392176	38.3013174096925	42.4020546438597	54.466045993141	66.5300373424224	42.6465685713708	54.7796217973752	66.9339194872366	41.2493742213785	0.603935003379129	1.10791641305257	-19.0211732513225	-0.169753683719342	-0.130232682996019	-0.193625314904524	0.450838320916398	0.519906188072964	0.409121124700973	0.449358034645703	0.518408129066268	0.406867243001165	0.00299081605620456	0.00534897036038149	0.00536907151840792
227	24.3471458787356	0.26	41.2552462730252	30.3869521537274	52.1235403923231	0.28876617787828	26.3160946716164	19.8678732826468	32.764316060586	0.5	0.32	0.75	21.8810146859655	28.9826115656696	36.0842084453737	38.2825758840529	50.7073845753793	63.1321932667057	38.3394155122421	50.7950516997361	63.2376513191372	41.2552462730252	0.602447941587461	-0.119430483522015	-21.5167256355791	-0.169753683719342	-0.130232682996019	-0.193625314904524	0.450838320916398	0.519906188072964	0.409121124700973	0.449358034645703	0.518408129066268	0.406867243001165	0.00299081605620456	0.00534897036038149	0.00536907151840792
227	24.3471458787356	0.26	41.3080394020096	30.3067272745854	52.3093515294339	0.394191437255766	33.2573553929567	26.8202994482902	39.6944113376231	0.53	0.36	0.74	28.5712346054067	35.4285270050603	42.2858194047138	48.9384237908644	60.6839813821564	72.4295389734484	49.5175716881965	61.4024335539746	73.3007770139024	41.3080394020096	0.598741695992852	-0.896142854572517	-21.2317404379227	-0.169753683719342	-0.130232682996019	-0.193625314904524	0.450838320916398	0.519906188072964	0.409121124700973	0.449358034645703	0.518408129066268	0.406867243001165	0.00299081605620456	0.00534897036038149	0.00536907151840792
227	24.3471458787356	0.26	41.3640359028873	30.3350090314748	52.3930627742998	0.325529995257839	26.0151048099148	20.1685926713892	31.8616169484405	0.47	0.3	0.71	22.9227806880755	29.5676823787974	36.2125840695193	40.9495662290884	52.8201087070151	64.6906511849418	40.8975251885308	52.7674997830346	64.6211848973925	41.3640359028873	0.54977828681009	1.15554034308694	-22.8882986429005	-0.169753683719342	-0.130232682996019	-0.193625314904524	0.450838320916398	0.519906188072964	0.409121124700973	0.449358034645703	0.518408129066268	0.406867243001165	0.00299081605620456	0.00534897036038149	0.00536907151840792
227	24.3471458787356	0.26	41.8818586921725	30.8583745108202	52.9053428735247	0.323547655276292	29.3398768502763	22.7162901877423	35.9634635128102	0.53	0.36	0.79	24.0477330416152	31.0595400982344	38.0713471548535	41.0293405632224	52.9926228897427	64.9559052162631	41.296643159352	53.3362435395546	65.3869763148264	41.8818586921725	0.626484745636935	0.679060761342989	-18.6485127625804	-0.169753683719342	-0.130232682996019	-0.193625314904524	0.450838320916398	0.519906188072964	0.409121124700973	0.449358034645703	0.518408129066268	0.406867243001165	0.00299081605620456	0.00534897036038149	0.00536907151840792
227	24.3471458787356	0.26	42.3788525888041	31.1077772125116	53.6499279650967	0.264116891122934	27.4374271684511	20.2869475147891	34.5879068221131	0.54	0.34	0.79	21.1470219736074	28.6006494968013	36.0542770199952	35.7390329443342	48.3358628875141	60.9326928306941	35.815419209224	48.4399756940573	61.0637804717567	42.3788525888041	0.620703561999332	-0.339023262730067	-19.6944574826154	-0.169753683719342	-0.130232682996019	-0.193625314904524	0.450838320916398	0.519906188072964	0.409121124700973	0.449358034645703	0.518408129066268	0.406867243001165	0.00299081605620456	0.00534897036038149	0.00536907151840792
227	24.3471458787356	0.26	42.4652827183929	31.1436672954947	53.7868981412911	0.300016993552948	27.5269480745775	20.9622562051477	34.0916399440073	0.47	0.33	0.81	23.9115740436272	31.39989563331	38.8882172229927	42.8208964581935	56.2309983131534	69.6411001681134	42.589831671783	55.9384020999425	69.2620691159816	42.4652827183929	0.588499050311165	-1.34940814701078	-22.7057659984981	-0.169753683719342	-0.130232682996019	-0.193625314904524	0.450838320916398	0.519906188072964	0.409121124700973	0.449358034645703	0.518408129066268	0.406867243001165	0.00299081605620456	0.00534897036038149	0.00536907151840792
227	24.3471458787356	0.26	42.5057589672867	31.2469629235596	53.7645550110139	0.284520526897517	28.5465946889334	21.4788385334119	35.614350844455	0.45	0.31	0.78	25.0860458028003	33.3407777504628	41.5955096981252	45.6572628189322	60.6810919627102	75.7049211064881	45.4289339432374	60.3636421845844	75.2888898487859	42.5057589672867	0.580005109573868	-0.203823710151884	-22.3866860699108	-0.169753683719342	-0.130232682996019	-0.193625314904524	0.450838320916398	0.519906188072964	0.409121124700973	0.449358034645703	0.518408129066268	0.406867243001165	0.00299081605620456	0.00534897036038149	0.00536907151840792
227	24.3471458787356	0.26	42.5953639236464	31.4142120704481	53.7765157768447	0.32334825688353	26.3889807550872	20.428855066133	32.3491064440414	0.51	0.29	0.75	22.2780726905653	28.7777082753099	35.2773438600545	38.7297251148363	50.0291361114784	61.3285471081205	38.3868669501201	49.580574801101	60.7704078292923	42.5953639236464	0.574377277046906	-0.023301917939758	-22.5078559314545	-0.169753683719342	-0.130232682996019	-0.193625314904524	0.450838320916398	0.519906188072964	0.409121124700973	0.449358034645703	0.518408129066268	0.406867243001165	0.00299081605620456	0.00534897036038149	0.00536907151840792
227	24.3471458787356	0.26	43.0131183326743	31.7871845453474	54.2390521200012	0.377574898389046	31.9710094631282	25.562104922135	38.3799140041213	0.52	0.33	0.76	27.2656141826908	34.1016208058034	40.937627428916	46.7393395638175	58.457778498562	70.1762174333064	46.9338751014726	58.6909174223723	70.4429189888884	43.0131183326743	0.599661817090478	-1.32378698146145	-21.8008647830148	-0.169753683719342	-0.130232682996019	-0.193625314904524	0.450838320916398	0.519906188072964	0.409121124700973	0.449358034645703	0.518408129066268	0.406867243001165	0.00299081605620456	0.00534897036038149	0.00536907151840792
227	24.3471458787356	0.26	43.1223312059104	31.8246797385183	54.4199826733025	0.307454504344168	26.1670700925631	20.0354634825424	32.2986767025838	0.45	0.29	0.77	23.3631620549187	30.5131697905394	37.6631775261601	42.4747308372908	55.4735985993324	68.4724663613739	41.9246750822577	54.7901938690745	67.6007672164194	43.1223312059104	0.566715376613684	-3.57759127226596	-26.5042603589116	-0.169753683719342	-0.130232682996019	-0.193625314904524	0.450838320916398	0.519906188072964	0.409121124700973	0.449358034645703	0.518408129066268	0.406867243001165	0.00299081605620456	0.00534897036038149	0.00536907151840792
227	24.3471458787356	0.26	43.1381020533407	31.858322249175	54.4178818575065	0.346827896218852	29.1679911425291	22.9184406059729	35.4175416790854	0.54	0.36	0.8	23.8816764093476	30.3938883954896	36.9061003816317	40.3520124214473	51.3554635381807	62.3589146549141	40.5201068073673	51.5695920513101	62.6102309531772	43.1381020533407	0.609715887494288	-0.237399268678386	-20.2573118806113	-0.169753683719342	-0.130232682996019	-0.193625314904524	0.450838320916398	0.519906188072964	0.409121124700973	0.449358034645703	0.518408129066268	0.406867243001165	0.00299081605620456	0.00534897036038149	0.00536907151840792
227	24.3471458787356	0.26	43.4026517896586	31.84557123032	54.9597323489973	0.307465333155441	28.5852174192661	21.8871480285838	35.2832868099484	0.44	0.31	0.67	26.0715394254731	34.0501476920992	42.0287559587253	48.1127450243442	62.8365685361328	77.5603920479215	48.5394504898343	63.4304747153064	78.2828931547165	43.4026517896586	0.533539216382547	-0.241584214613741	-23.8793753445582	-0.169753683719342	-0.130232682996019	-0.193625314904524	0.450838320916398	0.519906188072964	0.409121124700973	0.449358034645703	0.518408129066268	0.406867243001165	0.00299081605620456	0.00534897036038149	0.00536907151840792
227	24.3471458787356	0.26	43.8317567086681	32.2064693986794	55.4570440186568	0.314352644019564	30.8779590842931	23.7580263120753	37.9978918565108	0.53	0.36	0.75	25.2057795951827	32.7595828375768	40.3133860799708	43.0638749441679	55.9694879983057	68.8751010524434	43.5318138895887	56.583133672054	69.6011980346186	43.8317567086681	0.613683159844147	0.750706803359644	-19.11788593797	-0.169753683719342	-0.130232682996019	-0.193625314904524	0.450838320916398	0.519906188072964	0.409121124700973	0.449358034645703	0.518408129066268	0.406867243001165	0.00299081605620456	0.00534897036038149	0.00536907151840792
227	24.3471458787356	0.26	43.8976983296983	32.4300872959639	55.3653093634327	0.308262119600076	26.4533012691117	20.2663593529443	32.640243185279	0.44	0.28	0.76	24.0382087383533	31.3766259963742	38.7150432543951	44.2264828047549	57.7280039958139	71.229525186873	43.659327772366	56.9862327752092	70.3131433648137	43.8976983296983	0.559337877042257	-3.59726603364109	-27.2030874658352	-0.169753683719342	-0.130232682996019	-0.193625314904524	0.450838320916398	0.519906188072964	0.409121124700973	0.449358034645703	0.518408129066268	0.406867243001165	0.00299081605620456	0.00534897036038149	0.00536907151840792
227	24.3471458787356	0.26	44.0144914959371	32.5625828384965	55.4664001533777	0.291580809782483	26.9783497154794	20.4128689807623	33.5438304501966	0.51	0.36	0.78	22.2689145006135	29.4313633104614	36.5938121203092	38.7230508391599	51.1777158112212	63.6323807832824	38.9990408210303	51.5617429941273	64.0835373188594	44.0144914959371	0.598501886732661	0.695759501687755	-19.4367723503907	-0.169753683719342	-0.130232682996019	-0.193625314904524	0.450838320916398	0.519906188072964	0.409121124700973	0.449358034645703	0.518408129066268	0.406867243001165	0.00299081605620456	0.00534897036038149	0.00536907151840792
227	24.3471458787356	0.26	44.7954782246187	33.0219068828227	56.5690495664146	0.336322432959552	31.0963761497536	24.2761952571868	37.9165570423205	0.5	0.34	0.75	26.7784952278903	34.3016750157478	41.8248548036053	46.8995048556942	60.0755031329761	73.251501410258	47.1325980515908	60.3876525746526	73.6172173112649	44.7954782246187	0.588138434948586	-1.06582042848843	-22.1826600446999	-0.169753683719342	-0.130232682996019	-0.193625314904524	0.450838320916398	0.519906188072964	0.409121124700973	0.449358034645703	0.518408129066268	0.406867243001165	0.00299081605620456	0.00534897036038149	0.00536907151840792
227	24.3471458787356	0.26	46.335495793981	34.055490470767	58.6155011171951	0.329800090128337	31.3378562603248	24.3630597224635	38.312652798186	0.46	0.32	0.68	28.1151707494842	36.1641431625868	44.2131155756895	50.7481118752674	65.2765725465784	79.8050332178894	51.2943999570024	65.9856779818125	80.6568649072322	46.335495793981	0.543106390853181	-1.23990718341262	-24.2781994060477	-0.169753683719342	-0.130232682996019	-0.193625314904524	0.450838320916398	0.519906188072964	0.409121124700973	0.449358034645703	0.518408129066268	0.406867243001165	0.00299081605620456	0.00534897036038149	0.00536907151840792
227	24.3471458787356	0.27	21.428877612475	15.9690148952264	26.8887403297236	0.465798413309949	33.3981787515931	27.8139676109378	38.9823898922483	0.55	0.35	0.78	28.9761747526674	34.7937222572452	40.6112697618229	48.9530167497117	58.7813154421615	68.6096141346113	49.1779555969677	59.0572954466378	68.9314781542192	21.428877612475	0.680453841649191	-0.414851420080514	-19.9371449552835	-0.169753683719342	-0.130232682996019	-0.193625314904524	0.450838320916398	0.519906188072964	0.409121124700973	0.449358034645703	0.518408129066268	0.406867243001165	0.00299081605620456	0.00534897036038149	0.00536907151840792
227	24.3471458787356	0.27	25.8551448650956	19.1939011453862	32.5163885848049	0.410184624728997	27.6088928267635	22.4399371456433	32.7778485078837	0.49	0.32	0.83	24.8828376652036	30.6145063538086	36.3461750424135	43.728627336422	53.8013532639129	63.8740791914037	43.3586368287111	53.3540180049011	63.3511190475111	25.8551448650956	0.646967625575085	-1.85840318734079	-22.0199464473058	-0.169753683719342	-0.130232682996019	-0.193625314904524	0.450838320916398	0.519906188072964	0.409121124700973	0.449358034645703	0.518408129066268	0.406867243001165	0.00299081605620456	0.00534897036038149	0.00536907151840792
227	24.3471458787356	0.27	26.2025540193039	19.4923553751605	32.9127526634472	0.361777173220711	26.2262826137621	20.7876742722571	31.6648909552671	0.51	0.32	0.77	22.6108199276311	28.5264116506935	34.442003373756	39.2430348792938	49.5100562904065	59.7770777015191	39.2166047544857	49.4900573606034	59.7513716240051	26.2025540193039	0.650873365815798	2.39202410543845	-18.0528292526879	-0.169753683719342	-0.130232682996019	-0.193625314904524	0.450838320916398	0.519906188072964	0.409121124700973	0.449358034645703	0.518408129066268	0.406867243001165	0.00299081605620456	0.00534897036038149	0.00536907151840792
227	24.3471458787356	0.27	28.0392624806793	20.8113048273342	35.2672201340243	0.432878413929851	28.3870112474409	23.3140650593064	33.4599574355753	0.48	0.32	0.73	26.3064337949181	32.0304944726191	37.7545551503202	46.7662167847196	56.9421556683082	67.1180945518968	46.9457918288205	57.1735549500823	67.3663822891951	28.0392624806793	0.60384227654618	1.51458466968844	-20.7475245752664	-0.169753683719342	-0.130232682996019	-0.193625314904524	0.450838320916398	0.519906188072964	0.409121124700973	0.449358034645703	0.518408129066268	0.406867243001165	0.00299081605620456	0.00534897036038149	0.00536907151840792
227	24.3471458787356	0.27	28.5772379431441	21.1939320687075	35.9605438175806	0.351776731454048	27.2829893965483	21.5006155140982	33.0653632789983	0.47	0.32	0.73	24.3838994692662	30.9417035168257	37.4995075643851	43.4963759217548	55.1942879162401	66.8921999107253	43.632063926719	55.3811596826871	67.1019776185605	28.5772379431441	0.600170154333966	0.853134043109447	-20.8329033813924	-0.169753683719342	-0.130232682996019	-0.193625314904524	0.450838320916398	0.519906188072964	0.409121124700973	0.449358034645703	0.518408129066268	0.406867243001165	0.00299081605620456	0.00534897036038149	0.00536907151840792
227	24.3471458787356	0.27	29.0407191921038	21.6473532448222	36.4340851393854	0.37830184873573	25.7168676420688	20.569631567507	30.8641037166307	0.49	0.32	0.72	22.9287634223373	28.6663362050691	34.4039089878009	40.4335075802447	50.5513751830298	60.669242785815	40.5774673714795	50.7606068707091	60.9108290098416	29.0407191921038	0.611946240930547	0.365734373122612	-20.8785903085198	-0.169753683719342	-0.130232682996019	-0.193625314904524	0.450838320916398	0.519906188072964	0.409121124700973	0.449358034645703	0.518408129066268	0.406867243001165	0.00299081605620456	0.00534897036038149	0.00536907151840792
227	24.3471458787356	0.27	29.2620153310032	21.6553691443418	36.8686615176646	0.349322261943161	27.9365327955584	21.9836434657127	33.889422125404	0.51	0.35	0.77	23.9120639676696	30.3871448918003	36.862225815931	41.5018840177013	52.7400631176667	63.9782422176321	41.8247253844474	53.1562479970777	64.4802546567982	29.2620153310032	0.678995202938048	-0.73110928279311	-19.5598536938628	-0.169753683719342	-0.130232682996019	-0.193625314904524	0.450838320916398	0.519906188072964	0.409121124700973	0.449358034645703	0.518408129066268	0.406867243001165	0.00299081605620456	0.00534897036038149	0.00536907151840792
227	24.3471458787356	0.27	29.3614033315242	21.737718505261	36.9850881577874	0.410379410957015	31.175477014562	25.341132006232	37.0098220228921	0.5	0.33	0.7	27.9467314674544	34.380969416895	40.8152073663357	48.9381645041315	60.2053066239586	71.4724487437858	49.3970976844226	60.7720277551991	72.141535847625	29.3614033315242	0.621260741588293	0.85297733438632	-20.5812104979459	-0.169753683719342	-0.130232682996019	-0.193625314904524	0.450838320916398	0.519906188072964	0.409121124700973	0.449358034645703	0.518408129066268	0.406867243001165	0.00299081605620456	0.00534897036038149	0.00536907151840792
227	24.3471458787356	0.27	29.4920044971256	21.9732817447633	37.0107272494878	0.393550117833436	28.8015089034081	23.219402158815	34.3836156480012	0.53	0.33	0.83	24.4916521932252	30.3796167479943	36.2675813027634	41.6932472429713	51.7165956068577	61.7399439707441	41.4643131821346	51.4235412748	61.3896866111326	29.4920044971256	0.668497058980062	-0.498094571486088	-19.7698572049712	-0.169753683719342	-0.130232682996019	-0.193625314904524	0.450838320916398	0.519906188072964	0.409121124700973	0.449358034645703	0.518408129066268	0.406867243001165	0.00299081605620456	0.00534897036038149	0.00536907151840792
227	24.3471458787356	0.27	29.8827284280933	22.2191073513956	37.5463495047909	0.4048838122807	30.2078860122386	24.4899213052404	35.9258507192367	0.49	0.34	0.77	27.2586624950267	33.6230794387915	39.9874963825563	48.0226411110944	59.2350808567183	70.4475206023422	48.2496040954296	59.5098486049345	70.7586571952289	29.8827284280933	0.619890289269921	2.61081199708095	-17.8174861360571	-0.169753683719342	-0.130232682996019	-0.193625314904524	0.450838320916398	0.519906188072964	0.409121124700973	0.449358034645703	0.518408129066268	0.406867243001165	0.00299081605620456	0.00534897036038149	0.00536907151840792
227	24.3471458787356	0.27	30.6027486260347	22.7200004736329	38.4854967784366	0.364749321447514	28.8666350460126	22.918826978941	34.8144431130843	0.44	0.3	0.68	27.0430966680487	34.0612197451421	41.0793428222356	49.5724771049752	62.4373405423848	75.3022039797944	49.7751439843417	62.6851476538987	75.5961538802245	30.6027486260347	0.572801024851597	-1.79785487871241	-25.0605687013686	-0.169753683719342	-0.130232682996019	-0.193625314904524	0.450838320916398	0.519906188072964	0.409121124700973	0.449358034645703	0.518408129066268	0.406867243001165	0.00299081605620456	0.00534897036038149	0.00536907151840792
227	24.3471458787356	0.27	30.8043214367021	22.8752882246472	38.7333546487569	0.383132491057325	28.5976672463631	22.9321766053337	34.2631578873925	0.53	0.33	0.79	24.177162064117	30.1502315968646	36.1233011296122	41.145749160258	51.3109794738675	61.476209787477	41.129354519315	51.2902091675532	61.4324307289488	30.8043214367021	0.668697305340133	-0.990476227562516	-19.6219856545387	-0.169753683719342	-0.130232682996019	-0.193625314904524	0.450838320916398	0.519906188072964	0.409121124700973	0.449358034645703	0.518408129066268	0.406867243001165	0.00299081605620456	0.00534897036038149	0.00536907151840792
227	24.3471458787356	0.27	31.1827863720429	23.2266978074111	39.1388749366746	0.316234361481948	24.9415237379877	19.2154418990124	30.6676055769629	0.5	0.32	0.73	21.1558904079747	27.4602138000213	33.7645371920679	37.0064314922751	48.0341172674375	59.0618030425999	37.1328002488432	48.1943237767693	59.2656930786028	31.1827863720429	0.630168663091776	0.0155300072143643	-20.4674365424161	-0.169753683719342	-0.130232682996019	-0.193625314904524	0.450838320916398	0.519906188072964	0.409121124700973	0.449358034645703	0.518408129066268	0.406867243001165	0.00299081605620456	0.00534897036038149	0.00536907151840792
227	24.3471458787356	0.27	31.4752563086538	23.4514056287515	39.4991069885561	0.321384818388395	24.7335394935288	19.1221445193666	30.3449344676909	0.52	0.32	0.82	20.4511443396449	26.4525344267829	32.453924513921	35.1167314658435	45.4217393720887	55.7267472783338	34.8616812836364	45.0861952624724	55.3119305814367	31.4752563086538	0.630365915446871	1.75054720030415	-18.5660614910584	-0.169753683719342	-0.130232682996019	-0.193625314904524	0.450838320916398	0.519906188072964	0.409121124700973	0.449358034645703	0.518408129066268	0.406867243001165	0.00299081605620456	0.00534897036038149	0.00536907151840792
227	24.3471458787356	0.27	31.5978540047541	23.5101167273483	39.6855912821599	0.380758267793622	26.4308787266184	21.1682528024223	31.6935046508144	0.52	0.33	0.81	22.8084348745122	28.4788254249882	34.1492159754643	39.3486355638624	49.1310749334653	58.9135143030683	39.226878068777	48.9848942205168	58.7349794333705	31.5978540047541	0.613236533640348	-1.48311049101623	-22.6341138692532	-0.169753683719342	-0.130232682996019	-0.193625314904524	0.450838320916398	0.519906188072964	0.409121124700973	0.449358034645703	0.518408129066268	0.406867243001165	0.00299081605620456	0.00534897036038149	0.00536907151840792
227	24.3471458787356	0.27	31.6819175467677	23.4906829195352	39.8731521740001	0.403105951022407	30.0786392021225	24.3640809315734	35.7931974726717	0.51	0.37	0.78	26.368125592066	32.5527295015757	38.7373334110854	45.6175946345278	56.31713234471	67.0166700548921	46.0585312710543	56.8710329489111	67.6453661966426	31.6819175467677	0.664395316798332	4.45712048599626	-13.6118313084439	-0.169753683719342	-0.130232682996019	-0.193625314904524	0.450838320916398	0.519906188072964	0.409121124700973	0.449358034645703	0.518408129066268	0.406867243001165	0.00299081605620456	0.00534897036038149	0.00536907151840792
227	24.3471458787356	0.27	31.6971268107651	23.5282348687586	39.8660187527716	0.336959449855854	24.1975165069269	18.8979849694574	29.4970480443964	0.51	0.35	0.75	20.5040535810406	26.2539723567359	32.0038911324311	35.5296757384789	45.4932055749375	55.4567354113961	35.880449693956	45.9446368658622	56.0070056039307	31.6971268107651	0.629526655791395	-0.349092839960913	-20.7887552535303	-0.169753683719342	-0.130232682996019	-0.193625314904524	0.450838320916398	0.519906188072964	0.409121124700973	0.449358034645703	0.518408129066268	0.406867243001165	0.00299081605620456	0.00534897036038149	0.00536907151840792
227	24.3471458787356	0.27	31.857624393174	23.7313542763441	39.983894510004	0.36558245493163	25.7880890916532	20.4841375990637	31.0920405842426	0.49	0.35	0.77	22.6591425259809	28.5262673800419	34.393392234103	39.7576898109302	50.0521362915196	60.3465827721089	40.0014206514471	50.3693618557101	60.7388813542375	31.857624393174	0.624272543497816	-2.06120194071321	-22.3686725362169	-0.169753683719342	-0.130232682996019	-0.193625314904524	0.450838320916398	0.519906188072964	0.409121124700973	0.449358034645703	0.518408129066268	0.406867243001165	0.00299081605620456	0.00534897036038149	0.00536907151840792
227	24.3471458787356	0.27	32.1293037624808	23.9077628469818	40.3508446779798	0.32674678282034	26.2220633720661	20.345331412671	32.0987953314612	0.54	0.33	0.84	21.2177908166329	27.3465319450378	33.4752730734427	35.8688593389277	46.2295493541733	56.5902393694188	35.6377250163353	45.9329254351219	56.2108209112094	32.1293037624808	0.68506894812454	-2.92566310909479	-21.0454901660473	-0.169753683719342	-0.130232682996019	-0.193625314904524	0.450838320916398	0.519906188072964	0.409121124700973	0.449358034645703	0.518408129066268	0.406867243001165	0.00299081605620456	0.00534897036038149	0.00536907151840792
227	24.3471458787356	0.27	32.7982931156749	24.3633752210264	41.2332110103235	0.347160326298389	25.6339094603832	20.1456007340614	31.122218186705	0.47	0.32	0.72	22.9800259576332	29.2405231579544	35.5010203582756	41.1526879272547	52.3640019627243	63.575315998194	41.3289592017894	52.5910238269511	63.8241033573119	32.7982931156749	0.600771692710695	-0.0128643577061197	-21.4311477532943	-0.169753683719342	-0.130232682996019	-0.193625314904524	0.450838320916398	0.519906188072964	0.409121124700973	0.449358034645703	0.518408129066268	0.406867243001165	0.00299081605620456	0.00534897036038149	0.00536907151840792
227	24.3471458787356	0.27	32.8192621710366	24.4251693700247	41.2133549720485	0.340797175801781	27.375500033887	21.4310858977386	33.3199141700353	0.52	0.37	0.83	22.9506253035758	29.3165193202862	35.6824133369965	39.4410958097791	50.3810084486235	61.3209210874679	39.5922553723249	50.5847274171579	61.5715627751333	32.8192621710366	0.656667870044255	1.62772798852157	-17.0282682116027	-0.169753683719342	-0.130232682996019	-0.193625314904524	0.450838320916398	0.519906188072964	0.409121124700973	0.449358034645703	0.518408129066268	0.406867243001165	0.00299081605620456	0.00534897036038149	0.00536907151840792
227	24.3471458787356	0.27	32.9035161534057	24.3848851416516	41.4221471651598	0.307514687367401	28.6237187540716	21.9174049798873	35.330032528256	0.51	0.37	0.74	23.7909394346873	31.0705195208353	38.3500996069834	41.2372555377757	53.8550802791776	66.4729050205795	41.7743825234312	54.5608044358806	67.3308698739417	32.9035161534057	0.635572512359934	0.624341556205634	-18.8309000890516	-0.169753683719342	-0.130232682996019	-0.193625314904524	0.450838320916398	0.519906188072964	0.409121124700973	0.449358034645703	0.518408129066268	0.406867243001165	0.00299081605620456	0.00534897036038149	0.00536907151840792
227	24.3471458787356	0.27	33.4872255524238	24.943635194962	42.0308159098856	0.355658334242258	26.2485083691263	20.7324138036557	31.7646029345969	0.53	0.36	0.84	22.0584016912819	27.9272904200411	33.7961791488003	37.7534583378023	47.7981954502822	57.8429325627621	37.8352160728438	47.8911568325208	57.9683803718695	33.4872255524238	0.656780888701143	0.103718067274506	-19.2074555506252	-0.169753683719342	-0.130232682996019	-0.193625314904524	0.450838320916398	0.519906188072964	0.409121124700973	0.449358034645703	0.518408129066268	0.406867243001165	0.00299081605620456	0.00534897036038149	0.00536907151840792
227	24.3471458787356	0.27	33.5075327414186	24.8677389294882	42.1473265533491	0.341842011859342	27.4340432715407	21.4907434271268	33.3773431159545	0.52	0.33	0.79	23.0666785913388	29.4458058536374	35.824933115936	39.6971234311052	50.6754271045817	61.6537307780582	39.6269601347063	50.5803997589444	61.5497436719879	33.5075327414186	0.660906240967496	-3.80013305754121	-22.7230418813936	-0.169753683719342	-0.130232682996019	-0.193625314904524	0.450838320916398	0.519906188072964	0.409121124700973	0.449358034645703	0.518408129066268	0.406867243001165	0.00299081605620456	0.00534897036038149	0.00536907151840792
227	24.3471458787356	0.27	33.6028603925313	24.8791211911771	42.3265995938855	0.34910305313785	28.0686272302404	22.0847051725845	34.0525492878964	0.48	0.3	0.8	24.7730061085112	31.485331970628	38.1976578327449	43.8678673973027	55.7540074788516	67.6401475604005	43.2449847318418	54.9829430025726	66.6982988981382	33.6028603925313	0.636444723821473	-0.0406628853916814	-20.2567947382518	-0.169753683719342	-0.130232682996019	-0.193625314904524	0.450838320916398	0.519906188072964	0.409121124700973	0.449358034645703	0.518408129066268	0.406867243001165	0.00299081605620456	0.00534897036038149	0.00536907151840792
227	24.3471458787356	0.27	33.96297066746	25.1917349406931	42.7342063942269	0.382355455577873	28.4688013077313	22.8195577095452	34.1180449059174	0.49	0.33	0.76	25.4483199365024	31.7483438158321	38.0483676951619	44.8900644364756	56.003115459101	67.1161664817265	45.0291731857614	56.1739437542579	67.3106946465713	33.96297066746	0.62805830609627	1.21834735363424	-19.3584619944788	-0.169753683719342	-0.130232682996019	-0.193625314904524	0.450838320916398	0.519906188072964	0.409121124700973	0.449358034645703	0.518408129066268	0.406867243001165	0.00299081605620456	0.00534897036038149	0.00536907151840792
227	24.3471458787356	0.27	34.1510878647635	25.3070248371683	42.9951508923588	0.328548763324775	27.3252611662605	21.2262826487348	33.4242396837863	0.46	0.29	0.72	24.6524641406154	31.7358923454429	38.8193205502704	44.6941586851175	57.536195992845	70.3782333005725	44.4736206594523	57.2541247198674	70.0022093926534	34.1510878647635	0.602612424268575	1.8404727774058	-20.6089641694554	-0.169753683719342	-0.130232682996019	-0.193625314904524	0.450838320916398	0.519906188072964	0.409121124700973	0.449358034645703	0.518408129066268	0.406867243001165	0.00299081605620456	0.00534897036038149	0.00536907151840792
227	24.3471458787356	0.27	34.1512428523206	25.4696850903364	42.8328006143048	0.337748694268404	27.5231467581062	21.5058958702804	33.540397645932	0.54	0.37	0.97	22.4437722178977	28.7234366001165	35.0031009823353	37.957556963583	48.5779070627598	59.1982571619366	37.5417478135798	48.0474046268357	58.5544438046466	34.1512428523206	0.703219922028989	-0.928106492717921	-17.5605204574481	-0.169753683719342	-0.130232682996019	-0.193625314904524	0.450838320916398	0.519906188072964	0.409121124700973	0.449358034645703	0.518408129066268	0.406867243001165	0.00299081605620456	0.00534897036038149	0.00536907151840792
227	24.3471458787356	0.27	34.7696205334273	25.9400533345981	43.5991877322565	0.409593598206308	29.9797436886892	24.3600541184975	35.5994332588809	0.43	0.28	0.69	29.2357962322662	35.980284498323	42.7247727643799	54.2420575192729	66.7553107092702	79.2685638992675	53.9365197711411	66.3796663045128	78.8269793197935	34.7696205334273	0.573871045741277	-0.649921211676333	-24.825416594231	-0.169753683719342	-0.130232682996019	-0.193625314904524	0.450838320916398	0.519906188072964	0.409121124700973	0.449358034645703	0.518408129066268	0.406867243001165	0.00299081605620456	0.00534897036038149	0.00536907151840792
227	24.3471458787356	0.27	34.917596766406	25.9322524696836	43.9029410631284	0.363376947122528	26.1923551223607	20.7795485670654	31.6051616776559	0.53	0.35	0.87	21.9196915898705	27.6294908160073	33.3392900421441	37.3165446611879	47.0370271303397	56.7575095994915	37.0954584147841	46.7662999136505	56.4262163142124	34.917596766406	0.642977083449191	2.29941345287611	-17.5677361845972	-0.169753683719342	-0.130232682996019	-0.193625314904524	0.450838320916398	0.519906188072964	0.409121124700973	0.449358034645703	0.518408129066268	0.406867243001165	0.00299081605620456	0.00534897036038149	0.00536907151840792
227	24.3471458787356	0.27	34.9572666089735	26.0892342304495	43.8252989874976	0.377522629319723	28.0375793721903	22.4165446633528	33.6586140810279	0.48	0.33	0.77	25.3925190767426	31.759790804777	38.1270625328115	45.2595003688872	56.6084939938533	67.9574876188194	45.3088986525101	56.6543128529752	68.0244643936892	34.9572666089735	0.612495801349868	-3.4705507364661	-24.7597054551136	-0.169753683719342	-0.130232682996019	-0.193625314904524	0.450838320916398	0.519906188072964	0.409121124700973	0.449358034645703	0.518408129066268	0.406867243001165	0.00299081605620456	0.00534897036038149	0.00536907151840792
227	24.3471458787356	0.27	35.0080268020561	26.0403206209796	43.9757329831325	0.336137640605975	28.025888503514	21.8765938948499	34.1751831121781	0.5	0.33	0.79	24.1665867703811	30.9595757727459	37.7525647751107	42.3650651590712	54.2734668065375	66.1818684540037	42.3678239568276	54.2636782059311	66.1866531894311	35.0080268020561	0.649836868516415	-0.782502656870491	-20.8836757943322	-0.169753683719342	-0.130232682996019	-0.193625314904524	0.450838320916398	0.519906188072964	0.409121124700973	0.449358034645703	0.518408129066268	0.406867243001165	0.00299081605620456	0.00534897036038149	0.00536907151840792
227	24.3471458787356	0.27	35.3183914008895	26.268732620844	44.368050180935	0.378305903093877	27.6795153175229	22.1395026792751	33.2195279557707	0.52	0.35	0.71	23.8491481546769	29.8169688461524	35.7847895376279	41.137722699983	51.4316984485883	61.7256741971935	41.6217595888244	52.0327511738762	62.4482051253982	35.3183914008895	0.606713474355744	-0.24708892564623	-20.7802325647285	-0.169753683719342	-0.130232682996019	-0.193625314904524	0.450838320916398	0.519906188072964	0.409121124700973	0.449358034645703	0.518408129066268	0.406867243001165	0.00299081605620456	0.00534897036038149	0.00536907151840792
227	24.3471458787356	0.27	35.4505339364947	26.3711475804421	44.5299202925472	0.348083391953981	26.1786296858278	20.5850897555411	31.7721696161146	0.48	0.3	0.88	23.1014884002407	29.3788036488186	35.6561188973964	40.9204676072563	52.0396938163905	63.1589200255247	39.9790856369641	50.8172508325992	61.6771171018098	35.4505339364947	0.632736944436977	0.357776033907167	-20.154720706986	-0.169753683719342	-0.130232682996019	-0.193625314904524	0.450838320916398	0.519906188072964	0.409121124700973	0.449358034645703	0.518408129066268	0.406867243001165	0.00299081605620456	0.00534897036038149	0.00536907151840792
227	24.3471458787356	0.27	35.5989590499573	26.5677299190659	44.6301881808487	0.364867493225268	27.5764226770004	21.8959042543266	33.2569410996742	0.54	0.33	0.83	22.9591198478828	28.9154713988128	34.8718229497428	38.9417944311639	49.0445779521729	59.1473614731819	38.7138294187026	48.7527832340647	58.8076352766207	35.5989590499573	0.649600434923694	-0.604220276296579	-20.2600031276636	-0.169753683719342	-0.130232682996019	-0.193625314904524	0.450838320916398	0.519906188072964	0.409121124700973	0.449358034645703	0.518408129066268	0.406867243001165	0.00299081605620456	0.00534897036038149	0.00536907151840792
227	24.3471458787356	0.27	35.6071150366615	26.3839540782897	44.8302759950332	0.34112308612099	30.2520007380829	23.6877350132594	36.8162664629065	0.55	0.36	0.8	24.4692523149616	31.2500894947616	38.0309266745617	41.1268547419707	52.5237908695235	63.9207269970764	41.3554188948904	52.7983494439093	64.2626237702362	35.6071150366615	0.66053103263602	-0.272987165380335	-18.2762926688462	-0.169753683719342	-0.130232682996019	-0.193625314904524	0.450838320916398	0.519906188072964	0.409121124700973	0.449358034645703	0.518408129066268	0.406867243001165	0.00299081605620456	0.00534897036038149	0.00536907151840792
227	24.3471458787356	0.27	35.6800769076015	26.4077763305073	44.9523774846956	0.320293181938246	26.7296179835095	20.6501555439499	32.8090804230692	0.48	0.35	0.76	23.2046911309293	30.036215854887	36.8677405788448	41.1388360723125	53.2502222638853	65.3616084554581	41.4133882609127	53.6252062744711	65.8075227821857	35.6800769076015	0.594356640850725	-4.24768496559458	-25.388843899659	-0.169753683719342	-0.130232682996019	-0.193625314904524	0.450838320916398	0.519906188072964	0.409121124700973	0.449358034645703	0.518408129066268	0.406867243001165	0.00299081605620456	0.00534897036038149	0.00536907151840792
227	24.3471458787356	0.27	35.9200108300788	26.7400238191993	45.0999978409583	0.394084322126992	30.7158684560053	24.7693910012364	36.6623459107743	0.48	0.3	0.72	27.9394583305966	34.6469853365313	41.3545123424661	49.6585285450402	61.5802314409792	73.5019343369181	49.5594143288034	61.4977002690296	73.40015423962	35.9200108300788	0.584740561809098	1.70173954310112	-20.4597105989301	-0.169753683719342	-0.130232682996019	-0.193625314904524	0.450838320916398	0.519906188072964	0.409121124700973	0.449358034645703	0.518408129066268	0.406867243001165	0.00299081605620456	0.00534897036038149	0.00536907151840792
227	24.3471458787356	0.27	36.2801998765168	27.0494870300732	45.5109127229605	0.301701162301156	23.9051769431291	18.2269912368832	29.583362649375	0.51	0.33	0.85	19.7052151230009	25.8439063307692	31.9825975385375	34.067447042021	44.6803500893904	55.2932531367598	33.7787982569228	44.3098038847744	54.8264750634189	36.2801998765168	0.639237471379342	3.15792378643178	-16.4383045525696	-0.169753683719342	-0.130232682996019	-0.193625314904524	0.450838320916398	0.519906188072964	0.409121124700973	0.449358034645703	0.518408129066268	0.406867243001165	0.00299081605620456	0.00534897036038149	0.00536907151840792
227	24.3471458787356	0.27	36.6599466397011	27.1368932799268	46.1829999994755	0.2480469239346	24.4218316319037	17.7829925544863	31.0606707093212	0.52	0.36	0.78	18.9858971906853	26.073810870183	33.1617245496808	32.5652086476018	44.7226213593002	56.8800340709986	32.8361536575841	45.0909235496515	57.3523958935197	36.6599466397011	0.644500928186047	-2.58313436500883	-21.5533199608509	-0.169753683719342	-0.130232682996019	-0.193625314904524	0.450838320916398	0.519906188072964	0.409121124700973	0.449358034645703	0.518408129066268	0.406867243001165	0.00299081605620456	0.00534897036038149	0.00536907151840792
227	24.3471458787356	0.27	36.6608784893958	27.3041251192555	46.017631859536	0.324658486761926	27.9648765346796	21.6676877823524	34.2620652870067	0.55	0.36	0.83	22.3742017319738	28.8767216549181	35.3792415778624	37.5971071418628	48.5237958865015	59.4504846311402	37.6293586216489	48.5676608191789	59.5022245524943	36.6608784893958	0.663682354895797	0.641440198713016	-17.7490751342492	-0.169753683719342	-0.130232682996019	-0.193625314904524	0.450838320916398	0.519906188072964	0.409121124700973	0.449358034645703	0.518408129066268	0.406867243001165	0.00299081605620456	0.00534897036038149	0.00536907151840792
227	24.3471458787356	0.27	36.7232669670055	27.3679886366737	46.0785452973372	0.319857959853366	26.059724044929	20.1266946161872	31.9927534736709	0.48	0.3	0.79	22.76348283128	29.4737954839112	36.1841081365424	40.5315179361797	52.479564711507	64.4276114868344	40.0574101322614	51.8539332624921	63.6602224832228	36.7232669670055	0.602996583020488	1.3550834476495	-20.3198147670469	-0.169753683719342	-0.130232682996019	-0.193625314904524	0.450838320916398	0.519906188072964	0.409121124700973	0.449358034645703	0.518408129066268	0.406867243001165	0.00299081605620456	0.00534897036038149	0.00536907151840792
227	24.3471458787356	0.27	36.8165203984666	27.3389608966367	46.2940799002965	0.270292843774398	25.7703432060482	19.1594111619979	32.3812752500985	0.5	0.34	0.82	20.9997412626759	28.2456770201146	35.4916127775533	36.626640141215	49.2646187788742	61.9025974165333	36.5565076895596	49.161548161119	61.780806873668	36.8165203984666	0.634332695901912	-0.966903457600658	-20.7335343442908	-0.169753683719342	-0.130232682996019	-0.193625314904524	0.450838320916398	0.519906188072964	0.409121124700973	0.449358034645703	0.518408129066268	0.406867243001165	0.00299081605620456	0.00534897036038149	0.00536907151840792
227	24.3471458787356	0.27	36.859103184769	27.4557172400334	46.2624891295046	0.381422120293178	31.8416980960045	25.5106452791444	38.1727509128647	0.51	0.31	0.73	27.5549312923011	34.3933206575096	41.2317100227182	47.6113904183357	59.4272509786743	71.2431115390129	47.5586869435026	59.3848147506951	71.1801681426915	36.859103184769	0.617067929161997	-0.859986040822527	-21.5196745824116	-0.169753683719342	-0.130232682996019	-0.193625314904524	0.450838320916398	0.519906188072964	0.409121124700973	0.449358034645703	0.518408129066268	0.406867243001165	0.00299081605620456	0.00534897036038149	0.00536907151840792
227	24.3471458787356	0.27	36.873145563941	27.5082398202559	46.2380513076262	0.377174362295046	32.0928537383116	25.654038596413	38.5316688802102	0.53	0.33	0.7	27.3508124670406	34.2154947974333	41.0801771278261	46.8715867081779	58.635718156223	70.3998496042682	47.2373149522903	59.1092478507343	70.95468384424	36.873145563941	0.603840801403986	-3.70800706273265	-24.3624450122713	-0.169753683719342	-0.130232682996019	-0.193625314904524	0.450838320916398	0.519906188072964	0.409121124700973	0.449358034645703	0.518408129066268	0.406867243001165	0.00299081605620456	0.00534897036038149	0.00536907151840792
227	24.3471458787356	0.27	37.0148369774488	27.5853074703067	46.4443664845909	0.366155838960219	27.6193536499878	21.9457729383549	33.2929343616206	0.54	0.35	0.82	23.1178936582157	29.0944995367719	35.0711054153282	39.3227478395706	49.4887503903887	59.6547529412068	39.3456109626477	49.5199703322216	59.6944731863628	37.0148369774488	0.638423516106621	-2.3589817164388	-21.7461160888134	-0.169753683719342	-0.130232682996019	-0.193625314904524	0.450838320916398	0.519906188072964	0.409121124700973	0.449358034645703	0.518408129066268	0.406867243001165	0.00299081605620456	0.00534897036038149	0.00536907151840792
227	24.3471458787356	0.27	37.03811565245	27.506870426103	46.569360878797	0.399520275551055	31.5217827845014	25.4881900074442	37.5553755615586	0.47	0.29	0.8	29.0295201986375	35.9014206097998	42.773321020962	51.9320039166419	64.2254058270186	76.5188077373953	50.9796220241435	63.0195578471546	75.1279105140524	37.03811565245	0.595883128114168	1.4216927178262	-21.0481031658477	-0.169753683719342	-0.130232682996019	-0.193625314904524	0.450838320916398	0.519906188072964	0.409121124700973	0.449358034645703	0.518408129066268	0.406867243001165	0.00299081605620456	0.00534897036038149	0.00536907151840792
227	24.3471458787356	0.27	37.2080603270434	27.6586700217191	46.7574506323677	0.34458600966813	28.2721383844059	22.1844396410191	34.3598371277928	0.54	0.32	0.82	23.2544543854089	29.6357790900656	36.0171037947223	39.4352117654909	50.2567467239888	61.0782816824866	39.1473349003718	49.8775583444487	60.6316963750124	37.2080603270434	0.642042890802446	-1.92650214741927	-21.7423363114403	-0.169753683719342	-0.130232682996019	-0.193625314904524	0.450838320916398	0.519906188072964	0.409121124700973	0.449358034645703	0.518408129066268	0.406867243001165	0.00299081605620456	0.00534897036038149	0.00536907151840792
227	24.3471458787356	0.27	37.3011789315212	27.7390630680197	46.8632947950228	0.425642820443135	34.4222371824305	28.179243072122	40.665231292739	0.5	0.34	0.77	31.0082731103392	37.878027060196	44.7477810100528	54.2216087776818	66.2341807046193	78.2467526315568	54.3785050065109	66.4425709068867	78.4749649747768	37.3011789315212	0.611045953215324	-0.398224890369725	-21.6163968795982	-0.169753683719342	-0.130232682996019	-0.193625314904524	0.450838320916398	0.519906188072964	0.409121124700973	0.449358034645703	0.518408129066268	0.406867243001165	0.00299081605620456	0.00534897036038149	0.00536907151840792
227	24.3471458787356	0.27	37.3387398283864	27.8183377147601	46.8591419420127	0.376730804492922	29.183053626292	23.3225024913047	35.0436047612793	0.54	0.32	0.82	24.3451705680415	30.462700925566	36.5802312830904	41.1790131354912	51.5266039336415	61.8741947317918	40.8068739858773	51.0505269634179	61.320034937182	37.3387398283864	0.659813314673933	0.356932367560622	-19.2197068237307	-0.169753683719342	-0.130232682996019	-0.193625314904524	0.450838320916398	0.519906188072964	0.409121124700973	0.449358034645703	0.518408129066268	0.406867243001165	0.00299081605620456	0.00534897036038149	0.00536907151840792
227	24.3471458787356	0.27	37.4973033022732	27.8720570319668	47.1225495725795	0.385351488988472	30.5509842667313	24.526837219193	36.5751313142696	0.47	0.29	0.74	28.1101597842953	35.0144228393735	41.9186858944517	50.5013055701834	62.9051588729395	75.3090121756956	50.094871909739	62.3908267574448	74.7106203294481	37.4973033022732	0.600554730309069	-1.31913911407961	-23.2636101397783	-0.169753683719342	-0.130232682996019	-0.193625314904524	0.450838320916398	0.519906188072964	0.409121124700973	0.449358034645703	0.518408129066268	0.406867243001165	0.00299081605620456	0.00534897036038149	0.00536907151840792
227	24.3471458787356	0.27	37.5288755221529	27.8945095809132	47.1632414633926	0.294107291602212	26.0360845512279	19.7384480910178	32.3337210114381	0.51	0.33	0.76	21.4508615358561	28.2948508448536	35.138840153851	37.2090495011541	49.080756218303	60.952462935452	37.3161631642697	49.2370570031902	61.1525904190743	37.5288755221529	0.617551705517014	-2.90152109797671	-23.2946385488787	-0.169753683719342	-0.130232682996019	-0.193625314904524	0.450838320916398	0.519906188072964	0.409121124700973	0.449358034645703	0.518408129066268	0.406867243001165	0.00299081605620456	0.00534897036038149	0.00536907151840792
227	24.3471458787356	0.27	38.1583895918581	28.3251725134701	47.9916066702462	0.381221057902839	31.3719763725361	25.131659219203	37.6122935258692	0.5	0.33	0.76	27.7764614744614	34.6734963055534	41.5705311366454	48.7094317345275	60.8042281715977	72.8990246086679	48.7999974255506	60.9084876071529	73.0356305316467	38.1583895918581	0.595211040437643	0.387706786154465	-20.7451078371761	-0.169753683719342	-0.130232682996019	-0.193625314904524	0.450838320916398	0.519906188072964	0.409121124700973	0.449358034645703	0.518408129066268	0.406867243001165	0.00299081605620456	0.00534897036038149	0.00536907151840792
227	24.3471458787356	0.27	38.6402096373453	28.6096901452821	48.6707291294085	0.364241588772089	28.0627994004587	22.2742766449208	33.8513221559966	0.46	0.31	0.73	25.7375088098735	32.4260382643545	39.1145677188355	46.4970898540407	58.5805108771778	70.6639319003148	46.5178578251552	58.6064668917512	70.6963550129073	38.6402096373453	0.583250595718367	-1.62470496687726	-24.0011368714806	-0.169753683719342	-0.130232682996019	-0.193625314904524	0.450838320916398	0.519906188072964	0.409121124700973	0.449358034645703	0.518408129066268	0.406867243001165	0.00299081605620456	0.00534897036038149	0.00536907151840792
227	24.3471458787356	0.27	38.8034547221076	28.8627748296417	48.7441346145736	0.274970797254586	25.7824675035255	19.2459804721332	32.3189545349179	0.56	0.33	0.77	19.6192461788195	26.2825049511762	32.9457637235329	32.7143256539111	43.8250490429926	54.935772432074	32.7622736157828	43.9005131881709	55.0180795232183	38.8034547221076	0.628368957792293	0.0583580656730872	-18.9746200627788	-0.169753683719342	-0.130232682996019	-0.193625314904524	0.450838320916398	0.519906188072964	0.409121124700973	0.449358034645703	0.518408129066268	0.406867243001165	0.00299081605620456	0.00534897036038149	0.00536907151840792
227	24.3471458787356	0.27	38.8211232570842	28.744189137989	48.8980573761793	0.371565755609163	29.9927008927622	23.9027594261485	36.0826423593759	0.49	0.31	0.77	26.7248639615451	33.533820799013	40.3427776364808	47.2218535519657	59.2530303273918	71.2842071028179	47.053720105578	59.0487980915296	71.0393487762223	38.8211232570842	0.597464794116167	-0.809729995244135	-22.2381188972804	-0.169753683719342	-0.130232682996019	-0.193625314904524	0.450838320916398	0.519906188072964	0.409121124700973	0.449358034645703	0.518408129066268	0.406867243001165	0.00299081605620456	0.00534897036038149	0.00536907151840792
227	24.3471458787356	0.27	39.0216485604731	29.0621272955593	48.9811698253868	0.363526459850573	29.0046523929955	23.0126043085698	34.9967004774212	0.44	0.27	0.65	27.3285820641404	34.4444293455592	41.560276626978	50.3233035873493	63.4265426132015	76.5297816390537	50.2954674559727	63.3641027603937	76.4683621545939	39.0216485604731	0.541420683484947	1.96210441554827	-22.6800350159549	-0.169753683719342	-0.130232682996019	-0.193625314904524	0.450838320916398	0.519906188072964	0.409121124700973	0.449358034645703	0.518408129066268	0.406867243001165	0.00299081605620456	0.00534897036038149	0.00536907151840792
227	24.3471458787356	0.27	39.0290162817077	29.1235817793659	48.9344507840496	0.331948303466556	24.5778411633611	19.134080742729	30.0216015839932	0.53	0.29	0.76	20.3902385991183	26.191383443524	31.9925282879298	34.9330649854377	44.8717309237719	54.810396862106	34.5310313147684	44.3543544065089	54.1929191185029	39.0290162817077	0.588185677482652	-2.44488814742859	-24.2594439570158	-0.169753683719342	-0.130232682996019	-0.193625314904524	0.450838320916398	0.519906188072964	0.409121124700973	0.449358034645703	0.518408129066268	0.406867243001165	0.00299081605620456	0.00534897036038149	0.00536907151840792
227	24.3471458787356	0.27	39.2227065496893	29.0688260695448	49.3765870298337	0.337515646603133	30.4749564889531	23.8088934987082	37.1410194791981	0.49	0.35	0.84	26.5242306476564	33.9505393198614	41.3768479920665	46.7561323588214	59.8470105006823	72.9378886425433	46.7234209110785	59.7937936566727	72.8932498928917	39.2227065496893	0.646149547300731	0.556790476416547	-18.8054381714364	-0.169753683719342	-0.130232682996019	-0.193625314904524	0.450838320916398	0.519906188072964	0.409121124700973	0.449358034645703	0.518408129066268	0.406867243001165	0.00299081605620456	0.00534897036038149	0.00536907151840792
227	24.3471458787356	0.27	39.8750946371048	29.5436857523651	50.2065035218446	0.427873458754728	33.0958152838523	27.1206913275051	39.0709392401995	0.47	0.29	0.68	30.8144114611085	37.6033212974621	44.3922311338157	55.0354523854832	67.1606466154474	79.2858408454118	55.1778903825506	67.3245820528054	79.5021517769341	39.8750946371048	0.557346765313095	3.40960315359126	-20.3440826780231	-0.169753683719342	-0.130232682996019	-0.193625314904524	0.450838320916398	0.519906188072964	0.409121124700973	0.449358034645703	0.518408129066268	0.406867243001165	0.00299081605620456	0.00534897036038149	0.00536907151840792
227	24.3471458787356	0.27	39.9815815131432	29.7303881686885	50.232774857598	0.368361373440057	29.7847898368332	23.6953506166198	35.8742290570466	0.53	0.31	0.77	25.2256134723327	31.7083130752086	38.1910126780845	43.1900192867212	54.2893696032286	65.388719919736	43.0367455072622	54.0916966749527	65.1624322570378	39.9815815131432	0.617594939462847	-0.395025233639158	-20.6792323789778	-0.169753683719342	-0.130232682996019	-0.193625314904524	0.450838320916398	0.519906188072964	0.409121124700973	0.449358034645703	0.518408129066268	0.406867243001165	0.00299081605620456	0.00534897036038149	0.00536907151840792
227	24.3471458787356	0.27	40.5188511937612	30.1710177628293	50.8666846246931	0.348621894116503	27.5791305847013	21.6933335461087	33.4649276232938	0.49	0.31	0.68	24.203656061801	30.7705493826855	37.33744270357	42.7076611060754	54.2950284753677	65.88239584466	43.0388705200368	54.7016654030886	66.3858243865923	40.5188511937612	0.550106570099148	1.82385185045412	-22.4431923493878	-0.169753683719342	-0.130232682996019	-0.193625314904524	0.450838320916398	0.519906188072964	0.409121124700973	0.449358034645703	0.518408129066268	0.406867243001165	0.00299081605620456	0.00534897036038149	0.00536907151840792
227	24.3471458787356	0.27	40.5851767454237	30.0724609018691	51.0978925889783	0.288789049346932	29.0964185720668	21.9673325652063	36.2255045789272	0.49	0.33	0.69	24.3503810358534	32.2528407536699	40.1553004714865	42.7832330151324	56.6677293194094	70.5522256236865	43.2984987219599	57.3678501318883	71.4116979169874	40.5851767454237	0.602289907222216	-0.316005171848017	-20.8878451824165	-0.169753683719342	-0.130232682996019	-0.193625314904524	0.450838320916398	0.519906188072964	0.409121124700973	0.449358034645703	0.518408129066268	0.406867243001165	0.00299081605620456	0.00534897036038149	0.00536907151840792
227	24.3471458787356	0.27	40.6195202755009	30.2403341723496	50.9987063786522	0.32707965722727	26.7607546428407	20.7678291341312	32.7536801515502	0.48	0.3	0.83	23.4589145087405	30.2284004409517	36.997886373163	41.7344090340397	53.777613110674	65.8208171873084	41.1014625604526	52.9711412741435	64.8227928270211	40.6195202755009	0.600742300374009	-0.670340941084543	-21.8239124377509	-0.169753683719342	-0.130232682996019	-0.193625314904524	0.450838320916398	0.519906188072964	0.409121124700973	0.449358034645703	0.518408129066268	0.406867243001165	0.00299081605620456	0.00534897036038149	0.00536907151840792
227	24.3471458787356	0.27	41.0702687010052	30.6383011886106	51.5022362133997	0.32018113927318	28.6583689382926	22.1385480837418	35.1781897928435	0.51	0.34	0.77	23.9623721219441	31.0193106751951	38.0762492284461	41.4587018834172	53.6683241278234	65.8779463722296	41.5836803416129	53.8369241798178	66.0764355107582	41.0702687010052	0.605739194380064	-1.71075399786519	-21.7581495576594	-0.169753683719342	-0.130232682996019	-0.193625314904524	0.450838320916398	0.519906188072964	0.409121124700973	0.449358034645703	0.518408129066268	0.406867243001165	0.00299081605620456	0.00534897036038149	0.00536907151840792
227	24.3471458787356	0.27	41.0856921202313	30.641247005921	51.5301372345416	0.344362486803157	29.7022155504147	23.3034192287706	36.1010118720587	0.44	0.3	0.7	27.7161228054765	35.326586442459	42.9370500794415	51.0920923754159	65.1212736533839	79.1504549313519	51.1339739257069	65.1657103666925	79.2078326842485	41.0856921202313	0.561239204618762	-1.01443773816288	-24.6344882879573	-0.169753683719342	-0.130232682996019	-0.193625314904524	0.450838320916398	0.519906188072964	0.409121124700973	0.449358034645703	0.518408129066268	0.406867243001165	0.00299081605620456	0.00534897036038149	0.00536907151840792
227	24.3471458787356	0.27	41.1212286709262	30.5547097883136	51.6877475535388	0.306875777156311	26.4612443055885	20.2522686418146	32.6702199693624	0.48	0.32	0.82	22.7491248225009	29.72359098692	36.6980571513392	40.321211397634	52.6829583569298	65.0447053162257	39.9808705744935	52.2216290240721	64.4838269031896	41.1212286709262	0.603569922076038	-2.40909641183143	-23.4156092796476	-0.169753683719342	-0.130232682996019	-0.193625314904524	0.450838320916398	0.519906188072964	0.409121124700973	0.449358034645703	0.518408129066268	0.406867243001165	0.00299081605620456	0.00534897036038149	0.00536907151840792
227	24.3471458787356	0.27	41.4430485557805	30.7985731730205	52.0875239385405	0.318756001322483	27.8171760548957	21.4679518917402	34.1664002180513	0.47	0.32	0.7	24.5341940864649	31.7902704324002	39.0463467783354	43.9914873450657	57.0021283150554	70.0127692850452	44.2444103383981	57.3216914985755	70.4240039619095	41.4430485557805	0.578177126894679	-2.27764029542919	-23.8747496947931	-0.169753683719342	-0.130232682996019	-0.193625314904524	0.450838320916398	0.519906188072964	0.409121124700973	0.449358034645703	0.518408129066268	0.406867243001165	0.00299081605620456	0.00534897036038149	0.00536907151840792
227	24.3471458787356	0.27	41.5351151319319	30.8533411291563	52.2168891347075	0.262533450834729	25.352490629667	18.7183460529181	31.9866352064159	0.48	0.31	0.76	21.1239757628656	28.6107221265884	36.0974684903113	37.5568212098938	50.8676864458051	64.1785516817165	37.3881158549427	50.6525575425265	63.8880885220578	41.5351151319319	0.584614247078859	-0.621257732994839	-22.8097867613492	-0.169753683719342	-0.130232682996019	-0.193625314904524	0.450838320916398	0.519906188072964	0.409121124700973	0.449358034645703	0.518408129066268	0.406867243001165	0.00299081605620456	0.00534897036038149	0.00536907151840792
227	24.3471458787356	0.27	41.5515684715211	30.8872634753225	52.2158734677196	0.305745311010685	27.4191225716744	20.9682491142732	33.8699960290755	0.53	0.38	0.76	22.2104291874057	29.0434588477122	35.8764885080186	37.9085913909924	49.5711543774821	61.2337173639718	38.4491579886771	50.2609497200229	62.0678869198502	41.5515684715211	0.610143476245637	0.798172510129971	-18.3720568428876	-0.169753683719342	-0.130232682996019	-0.193625314904524	0.450838320916398	0.519906188072964	0.409121124700973	0.449358034645703	0.518408129066268	0.406867243001165	0.00299081605620456	0.00534897036038149	0.00536907151840792
227	24.3471458787356	0.27	41.6767682393943	30.8444171104575	52.509119368331	0.36245274425766	32.5564692037443	25.8150201838799	39.2979182236086	0.53	0.39	0.79	27.2410206398128	34.3548617518583	41.4687028639039	46.3857672105107	58.4991524672157	70.6125377239206	47.0498116342954	59.3683220861516	71.6537309632083	41.6767682393943	0.640884628246327	1.5431237716875	-16.8387222340136	-0.169753683719342	-0.130232682996019	-0.193625314904524	0.450838320916398	0.519906188072964	0.409121124700973	0.449358034645703	0.518408129066268	0.406867243001165	0.00299081605620456	0.00534897036038149	0.00536907151840792
227	24.3471458787356	0.27	41.6839208625965	31.0432861689541	52.3245555562389	0.338375699995707	28.2121670268572	22.0529139651314	34.371420088583	0.49	0.32	0.65	24.5030246866145	31.3465796953175	38.1901347040206	43.1180975023819	55.1607361521879	67.2033748019938	43.7471716171129	55.9588953360529	68.1858802953505	41.6839208625965	0.560024092815523	-1.38106640340278	-23.9227879953465	-0.169753683719342	-0.130232682996019	-0.193625314904524	0.450838320916398	0.519906188072964	0.409121124700973	0.449358034645703	0.518408129066268	0.406867243001165	0.00299081605620456	0.00534897036038149	0.00536907151840792
227	24.3471458787356	0.27	41.866368665497	31.0393011913497	52.6934361396443	0.380171151073143	28.7729876340297	23.0368873606414	34.509087907418	0.49	0.29	0.82	25.7130154555012	32.1154617875491	38.5179081195969	45.3829745582009	56.683168403626	67.9833622490511	44.5064861121893	55.5914428430707	66.6560537138652	41.866368665497	0.593985873490453	2.72404341597391	-19.502922815696	-0.169753683719342	-0.130232682996019	-0.193625314904524	0.450838320916398	0.519906188072964	0.409121124700973	0.449358034645703	0.518408129066268	0.406867243001165	0.00299081605620456	0.00534897036038149	0.00536907151840792
227	24.3471458787356	0.27	41.9920281532617	31.1046021703549	52.8794541361686	0.375363478957036	29.1331698535364	23.265564704063	35.0007750030097	0.46	0.31	0.69	26.7376020795428	33.4808594920352	40.2241169045277	48.1249690282077	60.2621477161097	72.3993264040117	48.3235859356019	60.5123594417094	72.698338181116	41.9920281532617	0.559178442779681	-1.12927658550103	-24.3252908402814	-0.169753683719342	-0.130232682996019	-0.193625314904524	0.450838320916398	0.519906188072964	0.409121124700973	0.449358034645703	0.518408129066268	0.406867243001165	0.00299081605620456	0.00534897036038149	0.00536907151840792
227	24.3471458787356	0.27	42.5774719859531	31.7214426332284	53.4335013386779	0.345366190930185	29.7756884959602	23.3752964174608	36.1760805744597	0.46	0.31	0.7	26.9295801884775	34.3031710357318	41.6767618829862	48.5516887524154	61.8456311495098	75.1395735466042	48.7226529953212	62.0550401965914	75.4210483358138	42.5774719859531	0.554010397039694	0.190598741000209	-23.3658509192638	-0.169753683719342	-0.130232682996019	-0.193625314904524	0.450838320916398	0.519906188072964	0.409121124700973	0.449358034645703	0.518408129066268	0.406867243001165	0.00299081605620456	0.00534897036038149	0.00536907151840792
227	24.3471458787356	0.27	42.6761253133211	31.6180003154954	53.7342503111468	0.357889553861019	30.5974331402629	24.1985996010063	36.9962666795194	0.45	0.33	0.67	28.2852165218794	35.7646738098874	43.2441310978954	51.5085221651351	65.1289160979352	78.7493100307352	52.1343772555749	65.9145584074908	79.7270659214356	42.6761253133211	0.559195990763847	1.46439342831657	-21.6667876166855	-0.169753683719342	-0.130232682996019	-0.193625314904524	0.450838320916398	0.519906188072964	0.409121124700973	0.449358034645703	0.518408129066268	0.406867243001165	0.00299081605620456	0.00534897036038149	0.00536907151840792
227	24.3471458787356	0.27	42.8113941086844	31.738168081322	53.8846201360469	0.338987287230758	28.2776285064594	22.1125069133475	34.4427500995713	0.44	0.31	0.7	26.0548170191199	33.319082244163	40.5833474692061	47.7134372823743	61.0162773277785	74.3191173731827	47.9149037857927	61.2613081395183	74.6566283919976	42.8113941086844	0.558005096815783	-0.269946940378828	-23.6116454413325	-0.169753683719342	-0.130232682996019	-0.193625314904524	0.450838320916398	0.519906188072964	0.409121124700973	0.449358034645703	0.518408129066268	0.406867243001165	0.00299081605620456	0.00534897036038149	0.00536907151840792
227	24.3471458787356	0.27	42.8845883370286	31.9488069504882	53.8203697235689	0.356077730302321	29.021839569622	22.9285093513358	35.1151697879083	0.51	0.33	0.82	24.8045504951719	31.3964450997128	37.9883397042538	42.9016399086213	54.3028982662218	65.7041566238223	42.7048988392715	54.0630939957486	65.4076598243971	42.8845883370286	0.613828244086265	2.42231348952441	-18.0267924135373	-0.169753683719342	-0.130232682996019	-0.193625314904524	0.450838320916398	0.519906188072964	0.409121124700973	0.449358034645703	0.518408129066268	0.406867243001165	0.00299081605620456	0.00534897036038149	0.00536907151840792
227	24.3471458787356	0.27	43.1678925421749	31.9562306144145	54.3795544699353	0.358291457372829	32.2822349945298	25.5369587597311	39.0275112293284	0.52	0.33	0.82	27.4807427489559	34.7394458201864	41.998148891417	47.3711194855895	59.8836230099254	72.3961265342613	47.1420125498631	59.5970785792415	72.0557956480504	43.1678925421749	0.619035510058621	-0.596400536576591	-20.6381809120446	-0.169753683719342	-0.130232682996019	-0.193625314904524	0.450838320916398	0.519906188072964	0.409121124700973	0.449358034645703	0.518408129066268	0.406867243001165	0.00299081605620456	0.00534897036038149	0.00536907151840792
227	24.3471458787356	0.27	43.5206489102645	32.3813186707811	54.6599791497479	0.312325599660386	27.1916534387452	20.8921152146915	33.4911916627989	0.44	0.31	0.68	24.8913521571645	32.3967685667089	39.9021849762533	45.9414762558285	59.7940748447703	73.6466734337121	46.2090257951249	60.1418519624253	74.1204368075527	43.5206489102645	0.543080213450035	-3.23068751287974	-26.7537613166226	-0.169753683719342	-0.130232682996019	-0.193625314904524	0.450838320916398	0.519906188072964	0.409121124700973	0.449358034645703	0.518408129066268	0.406867243001165	0.00299081605620456	0.00534897036038149	0.00536907151840792
227	24.3471458787356	0.27	43.7610395672003	32.619511220497	54.9025679139036	0.370304824208025	30.3634489899005	24.1815477697395	36.5453502100615	0.47	0.33	0.7	27.4619865087224	34.4825167710061	41.5030470332899	49.0323171292803	61.5672029841936	74.1020888391069	49.5435007760401	62.2109473464511	74.8725063379742	43.7610395672003	0.580525568756722	0.0247311417929004	-22.0492816292302	-0.169753683719342	-0.130232682996019	-0.193625314904524	0.450838320916398	0.519906188072964	0.409121124700973	0.449358034645703	0.518408129066268	0.406867243001165	0.00299081605620456	0.00534897036038149	0.00536907151840792
227	24.3471458787356	0.27	44.1042581453711	32.7818513203547	55.4266649703876	0.376916356221764	31.7683788956214	25.3911618408966	38.1455959503462	0.52	0.35	0.79	27.3553661297376	34.2259106331334	41.0964551365292	47.1894285468356	59.041474956421	70.8935213660063	47.3872820814929	59.285790737963	71.2253745323092	44.1042581453711	0.601907136935402	-0.891101709524645	-21.1414274911246	-0.169753683719342	-0.130232682996019	-0.193625314904524	0.450838320916398	0.519906188072964	0.409121124700973	0.449358034645703	0.518408129066268	0.406867243001165	0.00299081605620456	0.00534897036038149	0.00536907151840792
227	24.3471458787356	0.27	44.1535879211842	32.8435102585379	55.4636655838305	0.325293644049037	29.7361801207096	23.0498124776361	36.422547763783	0.49	0.31	0.75	25.5353192260906	32.9426910819155	40.3500629377404	44.847946637998	57.857590840073	70.867235042148	44.7460404154267	57.7278349853032	70.7071968012774	44.1535879211842	0.592599221853152	1.28894538713338	-19.718898226708	-0.169753683719342	-0.130232682996019	-0.193625314904524	0.450838320916398	0.519906188072964	0.409121124700973	0.449358034645703	0.518408129066268	0.406867243001165	0.00299081605620456	0.00534897036038149	0.00536907151840792
227	24.3471458787356	0.27	44.2820278152161	32.9864993735074	55.5775562569248	0.283719810693491	28.6468258751212	21.5402792622867	35.7533724879556	0.51	0.31	0.81	23.4120858437511	31.1361769442597	38.8602680447683	40.6144381409373	54.0139114851846	67.4133848294318	40.2147232596403	53.4883320209321	66.7708700524873	44.2820278152161	0.603286680917461	1.3797653694295	-19.4632267404309	-0.169753683719342	-0.130232682996019	-0.193625314904524	0.450838320916398	0.519906188072964	0.409121124700973	0.449358034645703	0.518408129066268	0.406867243001165	0.00299081605620456	0.00534897036038149	0.00536907151840792
227	24.3471458787356	0.27	44.3209104408218	32.98094549891	55.6608753827335	0.371911065917921	31.2442067248331	24.9048384108326	37.5835750388337	0.49	0.35	0.79	27.5662363594001	34.5830466044736	41.5998568495471	48.3871670627213	60.7038128735306	73.0204586843399	48.6005024823717	60.9588545791842	73.3519454924673	44.3209104408218	0.584838322797268	-0.277940249340645	-21.2424838665154	-0.169753683719342	-0.130232682996019	-0.193625314904524	0.450838320916398	0.519906188072964	0.409121124700973	0.449358034645703	0.518408129066268	0.406867243001165	0.00299081605620456	0.00534897036038149	0.00536907151840792
227	24.3471458787356	0.27	44.7601607472428	33.2822332575653	56.2380882369204	0.371818731879805	32.1801057433856	25.6495553255917	38.7106561611795	0.54	0.34	0.78	26.7439644769728	33.5531588731931	40.3623532694134	45.2052202695048	56.7147753619836	68.2243304544624	45.2465872056721	56.7824511989244	68.289859273826	44.7601607472428	0.606274988641468	-1.66041859047192	-21.7302611463453	-0.169753683719342	-0.130232682996019	-0.193625314904524	0.450838320916398	0.519906188072964	0.409121124700973	0.449358034645703	0.518408129066268	0.406867243001165	0.00299081605620456	0.00534897036038149	0.00536907151840792
227	24.3471458787356	0.27	45.1573446867588	33.4830866214619	56.8316027520557	0.300964191557285	30.1002341174581	22.9380145076061	37.2624537273102	0.5	0.32	0.77	25.3033824716404	33.2041701389372	41.1049578062339	44.3171549222132	58.1548476279822	71.9925403337513	44.2153044259271	58.0262269014422	71.8302738417949	45.1573446867588	0.593254286294103	-0.122997103460294	-20.5258442162531	-0.169753683719342	-0.130232682996019	-0.193625314904524	0.450838320916398	0.519906188072964	0.409121124700973	0.449358034645703	0.518408129066268	0.406867243001165	0.00299081605620456	0.00534897036038149	0.00536907151840792
227	24.3471458787356	0.27	46.6037279121378	34.7555123473493	58.4519434769262	0.322924288576733	28.8120510653318	22.2983488678599	35.3257532628037	0.5	0.33	0.75	24.5167923658845	31.6785371773491	38.8402819888138	42.8476133223436	55.3640823536652	67.8805513849869	42.9407399689425	55.4785048488145	68.0251846759567	46.6037279121378	0.588131908298317	-1.50568324292264	-22.6507862350561	-0.169753683719342	-0.130232682996019	-0.193625314904524	0.450838320916398	0.519906188072964	0.409121124700973	0.449358034645703	0.518408129066268	0.406867243001165	0.00299081605620456	0.00534897036038149	0.00536907151840792
227	24.3471458787356	0.27	47.0822818886667	35.0182957094573	59.1462680678761	0.352538219455738	28.3650660100697	22.3633806265349	34.3667513936044	0.46	0.27	0.69	25.9960616214129	32.9726536522966	39.9492456831802	47.1588426042937	59.8149137542332	72.4709849041727	46.6987060718643	59.2260643794455	71.7828424492546	47.0822818886667	0.537027684997691	-3.29861488724916	-28.1735132649718	-0.169753683719342	-0.130232682996019	-0.193625314904524	0.450838320916398	0.519906188072964	0.409121124700973	0.449358034645703	0.518408129066268	0.406867243001165	0.00299081605620456	0.00534897036038149	0.00536907151840792
227	24.3471458787356	0.27	48.0027480177592	35.7318469446646	60.2736490908538	0.286902096150805	29.416087826344	22.1754288339638	36.6567468187242	0.47	0.31	0.77	25.2648811523947	33.5142994737812	41.7637177951677	45.2074484108057	59.968458008822	74.7294676068382	44.9419241024492	59.6350999881059	74.3132266442312	48.0027480177592	0.571538326793649	-3.32214528513033	-25.6183705415043	-0.169753683719342	-0.130232682996019	-0.193625314904524	0.450838320916398	0.519906188072964	0.409121124700973	0.449358034645703	0.518408129066268	0.406867243001165	0.00299081605620456	0.00534897036038149	0.00536907151840792
227	24.3471458787356	0.27	48.2396400300751	35.9603397949693	60.5189402651809	0.310187389871787	27.8374730751427	21.3560739381492	34.3188722121362	0.41	0.27	0.63	26.5530651358876	34.6117099015269	42.6703546671663	50.5568449554232	65.9004466030016	81.24404825058	50.520986309119	65.8965214810073	81.2101662615033	48.2396400300751	0.514663046706041	-0.562122076950666	-25.9781455706263	-0.169753683719342	-0.130232682996019	-0.193625314904524	0.450838320916398	0.519906188072964	0.409121124700973	0.449358034645703	0.518408129066268	0.406867243001165	0.00299081605620456	0.00534897036038149	0.00536907151840792
227	24.3471458787356	0.27	48.2651094421299	35.8244382765958	60.7057806076639	0.363601754067025	31.0124892595303	24.6066860818552	37.4182924372053	0.47	0.35	0.71	28.0603255628832	35.3652069296536	42.6700882964241	50.2402721733461	63.3192090958029	76.3981460182597	50.8863381099275	64.1158892775802	77.3514462222179	48.2651094421299	0.564968412629839	-0.484094847407689	-22.7317753127204	-0.169753683719342	-0.130232682996019	-0.193625314904524	0.450838320916398	0.519906188072964	0.409121124700973	0.449358034645703	0.518408129066268	0.406867243001165	0.00299081605620456	0.00534897036038149	0.00536907151840792
227	24.3471458787356	0.27	50.4325568418053	37.5719974776972	63.2931162059134	0.330858602475133	31.1353001593786	24.2221458256968	38.0484544930604	0.47	0.3	0.73	27.5748055000077	35.4448302085774	43.314854917147	49.3141973919231	63.3887826852847	77.4633679786463	49.1398693293326	63.1611872926846	77.206020161279	50.4325568418053	0.547998501817077	-1.44894141921289	-24.9139235104617	-0.169753683719342	-0.130232682996019	-0.193625314904524	0.450838320916398	0.519906188072964	0.409121124700973	0.449358034645703	0.518408129066268	0.406867243001165	0.00299081605620456	0.00534897036038149	0.00536907151840792
227	24.3471458787356	0.28	25.6806876529892	19.2508281904496	32.1105471155288	0.405823777193982	28.6761035714308	23.2586588099158	34.0935483329457	0.55	0.36	0.89	24.0821152090528	29.6913607787011	35.3006063483494	40.5332891583395	49.9743690078879	59.4154488574362	40.4100785412656	49.8178803617163	59.2226505113742	25.6806876529892	0.711827203780543	-2.33895317403474	-19.8788272820735	-0.169753683719342	-0.130232682996019	-0.193625314904524	0.450838320916398	0.519906188072964	0.409121124700973	0.449358034645703	0.518408129066268	0.406867243001165	0.00299081605620456	0.00534897036038149	0.00536907151840792
227	24.3471458787356	0.28	26.640231766906	19.9882394146859	33.2922241191261	0.377635834148484	28.7611138373518	22.9964119533395	34.5258157213642	0.51	0.32	0.82	24.8459664938375	31.0743116003589	37.3026567068803	42.9380557795358	53.7016954095074	64.465335039479	42.5338481686755	53.171391665009	63.833391860281	26.640231766906	0.659018022692107	-1.17877258331139	-20.9577265682469	-0.169753683719342	-0.130232682996019	-0.193625314904524	0.450838320916398	0.519906188072964	0.409121124700973	0.449358034645703	0.518408129066268	0.406867243001165	0.00299081605620456	0.00534897036038149	0.00536907151840792
227	24.3471458787356	0.28	27.1496687690747	20.2957551578087	34.0035823803406	0.405902280657442	28.3535702157142	22.9979297981764	33.7092106332519	0.49	0.33	0.77	25.5466592670395	31.4958347843276	37.4450103016157	44.9472271886972	55.414307865112	65.8813885415269	45.0629354777593	55.566769638586	66.0658869188121	27.1496687690747	0.650990345617414	0.353458742693211	-20.059544388556	-0.169753683719342	-0.130232682996019	-0.193625314904524	0.450838320916398	0.519906188072964	0.409121124700973	0.449358034645703	0.518408129066268	0.406867243001165	0.00299081605620456	0.00534897036038149	0.00536907151840792
227	24.3471458787356	0.28	27.915307737864	20.9266507085578	34.9039647671702	0.386653037262402	28.7252942830145	23.0766744748622	34.3739140911669	0.53	0.34	0.9	24.3552523641647	30.3168375607939	36.2784227574231	41.4759547962429	51.6282798238068	61.7806048513707	41.0080231266679	51.047201960104	61.0869075090667	27.915307737864	0.712043676710091	0.706842805762641	-16.8966927938183	-0.169753683719342	-0.130232682996019	-0.193625314904524	0.450838320916398	0.519906188072964	0.409121124700973	0.449358034645703	0.518408129066268	0.406867243001165	0.00299081605620456	0.00534897036038149	0.00536907151840792
227	24.3471458787356	0.28	29.02210650378	21.7028465744129	36.3413664331472	0.405480346570541	31.0656461475941	25.192591307451	36.9387009877371	0.53	0.32	0.86	26.6391708449239	32.8494613767242	39.0597519085245	45.4190143949307	56.0073798024932	66.5957452100557	44.7888352954717	55.2129069543352	65.6630861659648	29.02210650378	0.681106379270718	-1.72808225066629	-21.08176642694	-0.169753683719342	-0.130232682996019	-0.193625314904524	0.450838320916398	0.519906188072964	0.409121124700973	0.449358034645703	0.518408129066268	0.406867243001165	0.00299081605620456	0.00534897036038149	0.00536907151840792
227	24.3471458787356	0.28	29.3671679658808	22.0807331030367	36.6536028287248	0.398322285323972	25.684219198315	20.7556995782471	30.6127388183828	0.5	0.35	0.77	22.6702043046537	28.0533303363838	33.436456368114	39.451395297773	48.8192788051979	58.1871623126229	39.6964282501505	49.1185597096935	58.5302615405201	29.3671679658808	0.638696977956834	-5.18642107630407	-25.4617663716148	-0.169753683719342	-0.130232682996019	-0.193625314904524	0.450838320916398	0.519906188072964	0.409121124700973	0.449358034645703	0.518408129066268	0.406867243001165	0.00299081605620456	0.00534897036038149	0.00536907151840792
227	24.3471458787356	0.28	29.5676547584325	22.0953292718089	37.0399802450562	0.365345778491856	28.6318813945594	22.7400285988804	34.5237341902384	0.51	0.33	0.81	24.7880020782031	31.2104768217462	37.6329515652892	43.0814919748081	54.2437386637278	65.4059853526476	42.9926633975393	54.1215370177394	65.2567673563865	29.5676547584325	0.661993788160254	0.0643582784016599	-19.3614151949415	-0.169753683719342	-0.130232682996019	-0.193625314904524	0.450838320916398	0.519906188072964	0.409121124700973	0.449358034645703	0.518408129066268	0.406867243001165	0.00299081605620456	0.00534897036038149	0.00536907151840792
227	24.3471458787356	0.28	29.9223677458112	22.3715021221155	37.4732333695069	0.376661546381011	28.1892073508926	22.5274058032161	33.8510088985691	0.45	0.33	0.73	26.4536303103012	33.1022078846947	39.7507854590882	48.3285212206849	60.4749041035789	72.6212869864728	48.5870418653947	60.807684878207	72.9941664209508	29.9223677458112	0.60658725009276	2.51924525433593	-19.5422759161076	-0.169753683719342	-0.130232682996019	-0.193625314904524	0.450838320916398	0.519906188072964	0.409121124700973	0.449358034645703	0.518408129066268	0.406867243001165	0.00299081605620456	0.00534897036038149	0.00536907151840792
227	24.3471458787356	0.28	30.356136815832	22.7035307078804	38.0087429237836	0.330291734509907	27.6171976789787	21.477329504622	33.7570658533353	0.48	0.31	0.71	24.0581495938393	30.9358141095016	37.8134786251639	42.5626615663091	54.7303349779712	66.8980083896334	42.6694042371642	54.8754560696902	67.0817407719608	30.356136815832	0.594112105771407	0.36934106019965	-21.4432779869729	-0.169753683719342	-0.130232682996019	-0.193625314904524	0.450838320916398	0.519906188072964	0.409121124700973	0.449358034645703	0.518408129066268	0.406867243001165	0.00299081605620456	0.00534897036038149	0.00536907151840792
227	24.3471458787356	0.28	30.4886594650158	22.7828487626639	38.1944701673676	0.371929527798043	26.9169273909634	21.455768615044	32.3780861668828	0.54	0.3	0.81	22.4617442851662	28.1789550794409	33.8961658737157	38.0608897662095	47.7485670475674	57.4362443289253	37.6086909686524	47.1814525911336	56.746355263326	30.4886594650158	0.662312396575821	1.77311160892836	-18.5137263563247	-0.169753683719342	-0.130232682996019	-0.193625314904524	0.450838320916398	0.519906188072964	0.409121124700973	0.449358034645703	0.518408129066268	0.406867243001165	0.00299081605620456	0.00534897036038149	0.00536907151840792
227	24.3471458787356	0.28	30.8898265236954	23.2490217309664	38.5306313164245	0.351004505703305	25.8958476308777	20.3981596531237	31.3935356086317	0.54	0.33	0.81	21.3378716394309	27.0888296855404	32.8397877316499	36.1392066089456	45.8794030324569	55.6195994559683	36.0145785445129	45.7174244908478	55.4274488224214	30.8898265236954	0.679952058073702	-2.32197028505523	-21.0464648028448	-0.169753683719342	-0.130232682996019	-0.193625314904524	0.450838320916398	0.519906188072964	0.409121124700973	0.449358034645703	0.518408129066268	0.406867243001165	0.00299081605620456	0.00534897036038149	0.00536907151840792
227	24.3471458787356	0.28	30.9035332268958	23.1284104052271	38.6786560485644	0.39801394176836	28.7257305483447	23.2100307854977	34.2414303111917	0.49	0.3	0.77	25.655947854455	31.752902520489	37.849857186523	44.9946762254763	55.6873429987279	66.3800097719795	44.6446952688038	55.2510036489652	65.847955690321	30.9035332268958	0.633870674520139	-0.402424161401156	-21.6986445293249	-0.169753683719342	-0.130232682996019	-0.193625314904524	0.450838320916398	0.519906188072964	0.409121124700973	0.449358034645703	0.518408129066268	0.406867243001165	0.00299081605620456	0.00534897036038149	0.00536907151840792
227	24.3471458787356	0.28	31.4222702787463	23.5382031031997	39.3063374542929	0.376475291541917	27.8346453709342	22.2418394498541	33.4274512920142	0.5	0.34	0.85	24.498522092763	30.6587805429252	36.8190389930874	42.8655193306845	53.6442380092062	64.422956687728	42.6303310228069	53.3642243345608	64.086183947842	31.4222702787463	0.652063517434895	4.63806784610238	-14.7432005357398	-0.169753683719342	-0.130232682996019	-0.193625314904524	0.450838320916398	0.519906188072964	0.409121124700973	0.449358034645703	0.518408129066268	0.406867243001165	0.00299081605620456	0.00534897036038149	0.00536907151840792
227	24.3471458787356	0.28	31.7687383853415	23.8275270085645	39.7099497621185	0.361135474115708	26.9643498716414	21.3649081803293	32.5637915629535	0.5	0.33	0.76	23.405049519697	29.5391835380438	35.6733175563907	40.8082979141368	51.503578360148	62.1988588061592	40.9068797850807	51.6157265863155	62.3607089493211	31.7687383853415	0.639086432203613	-0.885021229816689	-21.6194251934913	-0.169753683719342	-0.130232682996019	-0.193625314904524	0.450838320916398	0.519906188072964	0.409121124700973	0.449358034645703	0.518408129066268	0.406867243001165	0.00299081605620456	0.00534897036038149	0.00536907151840792
227	24.3471458787356	0.28	32.2093756202269	24.0957275670318	40.3230236734219	0.392031291886221	28.9664677176611	23.3344858616007	34.5984495737215	0.52	0.31	0.82	24.905873586108	30.9171235865685	36.9283735870291	42.7117701439515	53.0206287113824	63.3294872788133	42.3023992455548	52.5205333033205	62.7245268654405	32.2093756202269	0.661976311024343	-1.14266960164639	-21.0895390169679	-0.169753683719342	-0.130232682996019	-0.193625314904524	0.450838320916398	0.519906188072964	0.409121124700973	0.449358034645703	0.518408129066268	0.406867243001165	0.00299081605620456	0.00534897036038149	0.00536907151840792
227	24.3471458787356	0.28	32.5353044496032	24.3026627792753	40.767946119931	0.336859196276126	29.9406926263402	23.3818686452321	36.4995166074482	0.49	0.34	0.72	25.8994874807298	33.1645261380082	40.4295647952867	45.4832957149072	58.2417683246485	71.0002409343898	45.9701365836585	58.8719425686006	71.7401928298427	32.5353044496032	0.611929855830031	-3.77855266484071	-24.2245671081993	-0.169753683719342	-0.130232682996019	-0.193625314904524	0.450838320916398	0.519906188072964	0.409121124700973	0.449358034645703	0.518408129066268	0.406867243001165	0.00299081605620456	0.00534897036038149	0.00536907151840792
227	24.3471458787356	0.28	32.5858700963664	24.3713511130858	40.800389079647	0.333105516634024	25.720181243315	20.0382347979042	31.4021276887257	0.52	0.32	0.8	21.6075328060275	27.734461922266	33.8613910385045	37.2951109673066	47.8703350491229	58.4455591309393	37.0981112030747	47.6239347541469	58.1394344772953	32.5858700963664	0.651906338060393	-3.60056635197463	-23.2746205497911	-0.169753683719342	-0.130232682996019	-0.193625314904524	0.450838320916398	0.519906188072964	0.409121124700973	0.449358034645703	0.518408129066268	0.406867243001165	0.00299081605620456	0.00534897036038149	0.00536907151840792
227	24.3471458787356	0.28	32.7563730622054	24.471036813334	41.0417093110767	0.386184163286403	29.1804988493693	23.436689872084	34.9243078266547	0.54	0.35	0.84	24.6207314455915	30.6547225542491	36.6887136629066	41.8081734252213	52.0544224968414	62.3006715684615	41.7447141176461	51.9817318561735	62.2238848719406	32.7563730622054	0.67215356968339	-1.68401145568958	-20.2568177427289	-0.169753683719342	-0.130232682996019	-0.193625314904524	0.450838320916398	0.519906188072964	0.409121124700973	0.449358034645703	0.518408129066268	0.406867243001165	0.00299081605620456	0.00534897036038149	0.00536907151840792
227	24.3471458787356	0.28	32.8461941248982	24.6284846893484	41.0639035604481	0.360854464993829	29.2261484528327	23.1533217862612	35.2989751194042	0.55	0.38	0.79	24.1227471204241	30.4498419250581	36.776936729692	40.755547072653	51.4452172356781	62.1348873987032	41.163428360399	51.973445497034	62.7670303180668	32.8461941248982	0.658361986678526	1.28926565242184	-17.3383116357376	-0.169753683719342	-0.130232682996019	-0.193625314904524	0.450838320916398	0.519906188072964	0.409121124700973	0.449358034645703	0.518408129066268	0.406867243001165	0.00299081605620456	0.00534897036038149	0.00536907151840792
227	24.3471458787356	0.28	33.0435853279937	24.7413385273973	41.3458321285902	0.399786244122905	28.7888552979289	23.2814262963936	34.2962842994642	0.51	0.29	0.78	25.2803351509804	31.2606238672525	37.2409125835245	43.8285768422168	54.1966175337029	64.564658225189	43.3087972717638	53.553607455193	63.8113825550638	33.0435853279937	0.634801230455977	0.0925851487318639	-20.3605376148	-0.169753683719342	-0.130232682996019	-0.193625314904524	0.450838320916398	0.519906188072964	0.409121124700973	0.449358034645703	0.518408129066268	0.406867243001165	0.00299081605620456	0.00534897036038149	0.00536907151840792
227	24.3471458787356	0.28	33.1594186859355	24.8369413060788	41.4818960657922	0.33066798760441	26.7685825118692	20.8224366546171	32.7147283691212	0.47	0.29	0.67	23.8318121728476	30.6373284326828	37.442844692518	42.7751084432526	54.9901550337271	67.2052016242016	42.9279229696125	55.1971284509958	67.4718824512712	33.1594186859355	0.563608858918164	2.03311038151082	-21.3375054588005	-0.169753683719342	-0.130232682996019	-0.193625314904524	0.450838320916398	0.519906188072964	0.409121124700973	0.449358034645703	0.518408129066268	0.406867243001165	0.00299081605620456	0.00534897036038149	0.00536907151840792
227	24.3471458787356	0.28	33.2756168208894	24.9913187755876	41.5599148661911	0.376455348373914	27.3509826408832	21.8551254534198	32.8468398283466	0.52	0.32	0.83	23.5591613036887	29.4835283935709	35.4078954834531	40.6554040241881	50.8789232115648	61.1024423989416	40.3153752723879	50.4516611945471	60.5979027026877	33.2756168208894	0.636330813897257	-3.21396483196722	-23.7136949226467	-0.169753683719342	-0.130232682996019	-0.193625314904524	0.450838320916398	0.519906188072964	0.409121124700973	0.449358034645703	0.518408129066268	0.406867243001165	0.00299081605620456	0.00534897036038149	0.00536907151840792
227	24.3471458787356	0.28	33.5976033623304	25.1557494100842	42.0394573145765	0.354975843083425	27.1167004426959	21.4096607214658	32.8237401639259	0.47	0.32	0.74	24.4467883215071	30.9634162037724	37.4800440860377	43.8095217602718	55.4875527252037	67.1655836901355	43.9596026553987	55.6710254193188	67.3782844265468	33.5976033623304	0.589919205518229	1.95471400836962	-20.2435098432859	-0.169753683719342	-0.130232682996019	-0.193625314904524	0.450838320916398	0.519906188072964	0.409121124700973	0.449358034645703	0.518408129066268	0.406867243001165	0.00299081605620456	0.00534897036038149	0.00536907151840792
227	24.3471458787356	0.28	33.7387752199943	25.3613489924427	42.116201447546	0.29561694385449	22.8855056028772	17.3699945151584	28.4010166905959	0.49	0.34	0.81	19.3147843474192	25.447826423634	31.5808684998488	34.0056204248088	44.8034578296572	55.6012952345055	33.9092735154004	44.6904670637795	55.4552145560678	33.7387752199943	0.636146474595358	1.82004710617827	-18.3663064396151	-0.169753683719342	-0.130232682996019	-0.193625314904524	0.450838320916398	0.519906188072964	0.409121124700973	0.449358034645703	0.518408129066268	0.406867243001165	0.00299081605620456	0.00534897036038149	0.00536907151840792
227	24.3471458787356	0.28	33.9081152615832	25.3365427440874	42.4796877790791	0.389180556002482	29.1705577279316	23.4648298666327	34.8762855892304	0.55	0.34	0.87	24.4234726865213	30.362304946086	36.3011372056507	41.2391116940236	51.2668489461229	61.2945861982222	40.9744010273227	50.9400918753107	60.9113219777092	33.9081152615832	0.685940238331685	1.76133590554106	-16.4092463040128	-0.169753683719342	-0.130232682996019	-0.193625314904524	0.450838320916398	0.519906188072964	0.409121124700973	0.449358034645703	0.518408129066268	0.406867243001165	0.00299081605620456	0.00534897036038149	0.00536907151840792
227	24.3471458787356	0.28	34.1296343957472	25.5817277107292	42.6775410807653	0.438094692896942	31.513210622748	25.9410235988726	37.0853976466234	0.44	0.32	0.77	30.77818716418	37.3894072064803	44.0006272487807	56.6389295903148	68.8050920898956	80.9712545894765	56.57871108949	68.6844962477816	80.8610678722657	34.1296343957472	0.604453427613704	1.88485730680972	-20.1297161630833	-0.169753683719342	-0.130232682996019	-0.193625314904524	0.450838320916398	0.519906188072964	0.409121124700973	0.449358034645703	0.518408129066268	0.406867243001165	0.00299081605620456	0.00534897036038149	0.00536907151840792
227	24.3471458787356	0.28	34.4799835128054	25.9012391015771	43.0587279240337	0.369167482179589	27.2023199264184	21.6504827357845	32.7541571170523	0.52	0.35	0.8	23.2672156816111	29.2336319929741	35.2000483043372	40.0738741060802	50.3500248667831	60.626175627486	40.2256067113837	50.5516535693382	60.8692382353485	34.4799835128054	0.618155291495811	1.58761456594354	-19.2853705821202	-0.169753683719342	-0.130232682996019	-0.193625314904524	0.450838320916398	0.519906188072964	0.409121124700973	0.449358034645703	0.518408129066268	0.406867243001165	0.00299081605620456	0.00534897036038149	0.00536907151840792
227	24.3471458787356	0.28	34.5143614531739	25.849215343833	43.1795075625148	0.36863132543768	29.3615807175276	23.3621465716973	35.361014863358	0.5	0.32	0.79	25.6084657476611	32.1847580141848	38.7610502807085	44.6675280739367	56.1382160226744	67.6089039714122	44.4996093067854	55.9335869841941	67.3534036490419	34.5143614531739	0.622665108799862	0.225784493006462	-20.3303245148214	-0.169753683719342	-0.130232682996019	-0.193625314904524	0.450838320916398	0.519906188072964	0.409121124700973	0.449358034645703	0.518408129066268	0.406867243001165	0.00299081605620456	0.00534897036038149	0.00536907151840792
227	24.3471458787356	0.28	34.5276405954623	25.8876287976826	43.1676523932419	0.364099160463936	29.932517885562	23.7564285032005	36.1086072679234	0.53	0.32	0.8	25.1684831966408	31.7116722041961	38.2548612117514	42.9623617782529	54.1315232700189	65.300684761785	42.7200429865615	53.8144428863413	64.9372923266943	34.5276405954623	0.63721128612419	-3.92218974226686	-24.3980105188332	-0.169753683719342	-0.130232682996019	-0.193625314904524	0.450838320916398	0.519906188072964	0.409121124700973	0.449358034645703	0.518408129066268	0.406867243001165	0.00299081605620456	0.00534897036038149	0.00536907151840792
227	24.3471458787356	0.28	34.5741372287672	25.8574223942916	43.2908520632428	0.34544401038621	25.5309148171048	20.0438965586732	31.0179330755365	0.52	0.32	0.8	21.4897583172421	27.3725813457299	33.2554043742177	36.9572970439196	47.0743600146183	57.1914229853169	36.7459272015326	46.7960936939556	56.8543983516835	34.5741372287672	0.630498104096477	-1.28587429005813	-21.4981799380222	-0.169753683719342	-0.130232682996019	-0.193625314904524	0.450838320916398	0.519906188072964	0.409121124700973	0.449358034645703	0.518408129066268	0.406867243001165	0.00299081605620456	0.00534897036038149	0.00536907151840792
227	24.3471458787356	0.28	34.6170269989459	26.0209562189329	43.2130977789589	0.314383555206928	25.0289714848703	19.2581297028019	30.7998132669386	0.5	0.34	0.83	21.1272747479116	27.4582197429881	33.7891647380645	36.8708940555829	47.9195316565239	58.9681692574648	36.7613033131539	47.7739216176617	58.8062832785569	34.6170269989459	0.65592539032383	1.44545693390951	-18.4734261813392	-0.169753683719342	-0.130232682996019	-0.193625314904524	0.450838320916398	0.519906188072964	0.409121124700973	0.449358034645703	0.518408129066268	0.406867243001165	0.00299081605620456	0.00534897036038149	0.00536907151840792
227	24.3471458787356	0.28	34.6235960614853	26.0580733824959	43.1891187404747	0.39693598289877	31.4550806658137	25.4017034492721	37.5084578823553	0.47	0.34	0.74	28.9676042352266	35.870756846448	42.7739094576694	51.865518915754	64.2253809681444	76.5852430205348	52.2116398814871	64.6627592230218	77.1062082064591	34.6235960614853	0.622279985872694	0.872577752476451	-19.5107490877443	-0.169753683719342	-0.130232682996019	-0.193625314904524	0.450838320916398	0.519906188072964	0.409121124700973	0.449358034645703	0.518408129066268	0.406867243001165	0.00299081605620456	0.00534897036038149	0.00536907151840792
227	24.3471458787356	0.28	34.6437653327541	25.9584662421902	43.3290644233179	0.391999285690318	27.4706753580639	22.129163399627	32.8121873165008	0.5	0.34	0.74	24.429856732655	30.3267073963623	36.2235580600695	42.8086160941077	53.1417105117061	63.4748049293046	43.1486072782645	53.5409830320399	63.9548612838388	34.6437653327541	0.603060916326964	-0.130687630144102	-21.1465599704828	-0.169753683719342	-0.130232682996019	-0.193625314904524	0.450838320916398	0.519906188072964	0.409121124700973	0.449358034645703	0.518408129066268	0.406867243001165	0.00299081605620456	0.00534897036038149	0.00536907151840792
227	24.3471458787356	0.28	34.6856952965413	25.9298513982391	43.4415391948436	0.343760384831856	29.0584600853611	22.7899927697534	35.3269274009688	0.54	0.34	0.82	24.0078113638043	30.6112439481715	37.2146765325387	40.8371063380076	52.069495436592	63.3018845351765	40.8305425411512	52.0030275663907	63.2463229332427	34.6856952965413	0.653648582315652	-1.37888221859153	-19.8784774837561	-0.169753683719342	-0.130232682996019	-0.193625314904524	0.450838320916398	0.519906188072964	0.409121124700973	0.449358034645703	0.518408129066268	0.406867243001165	0.00299081605620456	0.00534897036038149	0.00536907151840792
227	24.3471458787356	0.28	34.7108844103848	26.0397127968301	43.3820560239395	0.351374066959747	28.0227497212643	22.0783430750742	33.9671563674544	0.58	0.4	0.84	22.1120340564302	28.0655117136471	34.0189893708641	36.4889750502319	46.3133221519916	56.1376692537514	36.8494186773769	46.7715644339819	56.6963410340793	34.7108844103848	0.680714882562467	-0.93790571201774	-18.049858407005	-0.169753683719342	-0.130232682996019	-0.193625314904524	0.450838320916398	0.519906188072964	0.409121124700973	0.449358034645703	0.518408129066268	0.406867243001165	0.00299081605620456	0.00534897036038149	0.00536907151840792
227	24.3471458787356	0.28	34.865802876807	26.1089792485869	43.6226265050271	0.357835331157417	29.2200549369641	23.1085511665002	35.331558707428	0.52	0.34	0.87	24.7932259032604	31.3502745255643	37.9073231478682	42.6577261805796	53.9393877834048	65.2210493862301	42.2848027182388	53.4817649864867	64.6504192500162	34.865802876807	0.66120541450309	-0.441109518082062	-19.3809281079344	-0.169753683719342	-0.130232682996019	-0.193625314904524	0.450838320916398	0.519906188072964	0.409121124700973	0.449358034645703	0.518408129066268	0.406867243001165	0.00299081605620456	0.00534897036038149	0.00536907151840792
227	24.3471458787356	0.28	35.0423363521097	26.2683322092378	43.8163404949817	0.388582393165902	30.5586550295595	24.5738899392048	36.5434201199141	0.51	0.35	0.75	26.5667615645285	33.0368738490921	39.5069861336558	45.9299615095391	57.1158189754783	68.3016764414174	46.3840962493844	57.6938651670617	68.9924794048264	35.0423363521097	0.637707243340525	1.9414522451087	-18.0684042272306	-0.169753683719342	-0.130232682996019	-0.193625314904524	0.450838320916398	0.519906188072964	0.409121124700973	0.449358034645703	0.518408129066268	0.406867243001165	0.00299081605620456	0.00534897036038149	0.00536907151840792
227	24.3471458787356	0.28	35.207138448031	26.3163436170938	44.0979332789681	0.450468536559445	34.8074298600016	28.8050777502413	40.8097819697618	0.53	0.31	0.8	30.6751830162796	37.0672244157688	43.459265815258	52.5310443671209	63.4773722235787	74.4237000800365	52.121090426323	62.9747358884734	73.8413404958604	35.207138448031	0.637583858061981	-2.58176994124851	-22.6674813465405	-0.169753683719342	-0.130232682996019	-0.193625314904524	0.450838320916398	0.519906188072964	0.409121124700973	0.449358034645703	0.518408129066268	0.406867243001165	0.00299081605620456	0.00534897036038149	0.00536907151840792
227	24.3471458787356	0.28	35.2407804509891	26.5040268306551	43.9775340713232	0.417572587135079	32.0253839485401	26.1201824633308	37.9305854337493	0.48	0.31	0.74	29.5107657184984	36.1825038579691	42.8542419974399	52.5079841861705	64.3788900129891	76.2497958398077	52.5133998944158	64.3611880570482	76.2462034843167	35.2407804509891	0.608261177326214	-0.807726755681575	-22.7791932898905	-0.169753683719342	-0.130232682996019	-0.193625314904524	0.450838320916398	0.519906188072964	0.409121124700973	0.449358034645703	0.518408129066268	0.406867243001165	0.00299081605620456	0.00534897036038149	0.00536907151840792
227	24.3471458787356	0.28	35.2616614459049	26.4224716242975	44.1008512675124	0.407672634135168	31.0318806223855	25.1918022328267	36.8719590119443	0.42	0.29	0.73	30.5390670327615	37.6187727150693	44.6984783973771	57.0719390428129	70.3026160215258	83.5332930002387	56.7175023471741	69.8500356359325	83.0217994306705	35.2616614459049	0.569216290477969	-0.181354766099177	-23.9462359491383	-0.169753683719342	-0.130232682996019	-0.193625314904524	0.450838320916398	0.519906188072964	0.409121124700973	0.449358034645703	0.518408129066268	0.406867243001165	0.00299081605620456	0.00534897036038149	0.00536907151840792
227	24.3471458787356	0.28	35.3291913424774	26.5104078409238	44.147974844031	0.340071733854563	27.6516645509358	21.637575718146	33.6657533837257	0.52	0.32	0.82	23.2869057427245	29.7594201131814	36.2319344836383	40.1443787806335	51.3023690873488	62.4603593940642	39.84948578035	50.9192952011254	61.9988411686017	35.3291913424774	0.639074574592973	-0.0545546225915729	-19.7291433821807	-0.169753683719342	-0.130232682996019	-0.193625314904524	0.450838320916398	0.519906188072964	0.409121124700973	0.449358034645703	0.518408129066268	0.406867243001165	0.00299081605620456	0.00534897036038149	0.00536907151840792
227	24.3471458787356	0.28	35.3446988734968	26.5960514343103	44.0933463126833	0.311279594466809	28.7430669875218	22.0678602948398	35.4182736802038	0.46	0.33	0.69	25.5800707151804	33.317669963857	41.0552692125335	46.3136808167386	60.3228954854993	74.33211015426	46.7442658081486	60.9180409406215	75.0668868550376	35.3446988734968	0.590676257432916	-0.177521795377785	-22.2752330328461	-0.169753683719342	-0.130232682996019	-0.193625314904524	0.450838320916398	0.519906188072964	0.409121124700973	0.449358034645703	0.518408129066268	0.406867243001165	0.00299081605620456	0.00534897036038149	0.00536907151840792
227	24.3471458787356	0.28	35.3544248312072	26.585205008504	44.1236446539104	0.383921502441228	31.4728564107924	25.2481563552502	37.6975564663346	0.53	0.36	0.73	26.7961310920734	33.4024700401629	40.0088089882525	45.7909986765071	57.080347015231	68.369695353955	46.3733852207122	57.7925198963837	69.2063457054895	35.3544248312072	0.606053825610976	1.79411495334293	-18.3863778904879	-0.169753683719342	-0.130232682996019	-0.193625314904524	0.450838320916398	0.519906188072964	0.409121124700973	0.449358034645703	0.518408129066268	0.406867243001165	0.00299081605620456	0.00534897036038149	0.00536907151840792
227	24.3471458787356	0.28	35.4430699207953	26.6676221912311	44.2185176503596	0.379143474825818	29.5514047617297	23.6472542001991	35.4555553232604	0.53	0.33	0.8	25.0507685752125	31.3053429159776	37.5599172567427	42.7592480845203	53.4352037980899	64.1111595116596	42.6525614134348	53.2941350422897	63.9457911449217	35.4430699207953	0.653269491144553	0.578615916735535	-19.0611773241305	-0.169753683719342	-0.130232682996019	-0.193625314904524	0.450838320916398	0.519906188072964	0.409121124700973	0.449358034645703	0.518408129066268	0.406867243001165	0.00299081605620456	0.00534897036038149	0.00536907151840792
227	24.3471458787356	0.28	35.6589298045708	26.739175428018	44.5786841811237	0.343886452036258	28.2757221634532	22.1778103876938	34.3736339392125	0.5	0.31	0.77	24.3937031221078	31.1008868757041	37.8080706293003	42.6431989097842	54.3681825868161	66.093166263848	42.4703762716282	54.1584576649832	65.8185795009365	35.6589298045708	0.604655594688435	1.07848984893642	-20.2350375431012	-0.169753683719342	-0.130232682996019	-0.193625314904524	0.450838320916398	0.519906188072964	0.409121124700973	0.449358034645703	0.518408129066268	0.406867243001165	0.00299081605620456	0.00534897036038149	0.00536907151840792
227	24.3471458787356	0.28	35.6756480222231	26.7373605114403	44.6139355330059	0.355112236599092	29.7387957044909	23.4817678497652	35.9958235592165	0.54	0.38	0.81	24.6148525696259	31.1738058457803	37.7327591219347	41.7427099183477	52.8656074941129	63.9885050698781	42.1305191051275	53.3496231727293	64.5613921044221	35.6756480222231	0.654311413808784	0.81158900187087	-17.6458585927532	-0.169753683719342	-0.130232682996019	-0.193625314904524	0.450838320916398	0.519906188072964	0.409121124700973	0.449358034645703	0.518408129066268	0.406867243001165	0.00299081605620456	0.00534897036038149	0.00536907151840792
227	24.3471458787356	0.28	35.8185422321518	26.7886911180256	44.8483933462781	0.365597066594587	28.5936591272252	22.7128587573954	34.4744594970551	0.5	0.32	0.77	25.0708631965849	31.5621967241367	38.0535302516884	43.9280053696321	55.301819339197	66.6756333087619	43.8243422099228	55.1847255377874	66.5438393475461	35.8185422321518	0.620621401413829	3.20113968356164	-17.293738388373	-0.169753683719342	-0.130232682996019	-0.193625314904524	0.450838320916398	0.519906188072964	0.409121124700973	0.449358034645703	0.518408129066268	0.406867243001165	0.00299081605620456	0.00534897036038149	0.00536907151840792
227	24.3471458787356	0.28	35.9568165812404	26.9982327242681	44.9154004382126	0.344438067872187	27.0347679814959	21.2115989151087	32.8579370478831	0.47	0.33	0.73	24.1605825825032	30.7933290191763	37.4260754558493	43.2240047047891	55.0901864164855	66.956368128182	43.4916583659037	55.4357528281913	67.372137536835	35.9568165812404	0.612564266605015	1.00542460773499	-20.3946141068093	-0.169753683719342	-0.130232682996019	-0.193625314904524	0.450838320916398	0.519906188072964	0.409121124700973	0.449358034645703	0.518408129066268	0.406867243001165	0.00299081605620456	0.00534897036038149	0.00536907151840792
227	24.3471458787356	0.28	35.9795957052413	26.9946507128489	44.9645406976337	0.290340223541801	24.6783142071463	18.6544878753573	30.7021405389353	0.51	0.34	0.86	20.1494246912231	26.6559895369796	33.162554382736	34.8156968619783	46.0582307186068	57.3007645752352	34.5430893495311	45.6799164599591	56.860799085847	35.9795957052413	0.645233841189261	0.743290793577982	-18.4370935305981	-0.169753683719342	-0.130232682996019	-0.193625314904524	0.450838320916398	0.519906188072964	0.409121124700973	0.449358034645703	0.518408129066268	0.406867243001165	0.00299081605620456	0.00534897036038149	0.00536907151840792
227	24.3471458787356	0.28	36.0098366215054	26.8936965536935	45.1259766893173	0.343130772574845	28.6267044734497	22.442747766258	34.8106611806414	0.46	0.3	0.78	25.916153181078	33.0571847052877	40.1982162294974	46.7999717673203	59.6954069573919	72.5908421474636	46.3880204870832	59.1665107982138	71.943154248909	36.0098366215054	0.616023001032494	-3.85439711665295	-25.3463090947624	-0.169753683719342	-0.130232682996019	-0.193625314904524	0.450838320916398	0.519906188072964	0.409121124700973	0.449358034645703	0.518408129066268	0.406867243001165	0.00299081605620456	0.00534897036038149	0.00536907151840792
227	24.3471458787356	0.28	36.3351721665069	27.3098581964961	45.3604861365178	0.40609744194506	29.2862034019355	23.7566379006831	34.8157689031879	0.47	0.29	0.75	27.0593059174611	33.3575963201079	39.6558867227547	48.4097326835627	59.6775218754071	70.9453110672515	48.0196749604586	59.1872107198944	70.3593328679647	36.3351721665069	0.597596780022373	-3.31246273231187	-26.128432409488	-0.169753683719342	-0.130232682996019	-0.193625314904524	0.450838320916398	0.519906188072964	0.409121124700973	0.449358034645703	0.518408129066268	0.406867243001165	0.00299081605620456	0.00534897036038149	0.00536907151840792
227	24.3471458787356	0.28	36.5334271162198	27.2868998223185	45.7799544101211	0.424647399312443	30.6166229035755	25.0525148843036	36.1807309228474	0.47	0.31	0.77	28.4040271616629	34.7124986280882	41.0209700945136	50.6578480044167	61.9088437476438	73.1598394908709	50.3748284983087	61.5364368556634	72.7460357375368	36.5334271162198	0.626886847983169	-0.845671651627822	-21.8473245939565	-0.169753683719342	-0.130232682996019	-0.193625314904524	0.450838320916398	0.519906188072964	0.409121124700973	0.449358034645703	0.518408129066268	0.406867243001165	0.00299081605620456	0.00534897036038149	0.00536907151840792
227	24.3471458787356	0.28	36.5950336472979	27.3279253640165	45.8621419305792	0.350841297425036	26.2200663457758	20.6515520952143	31.7885805963373	0.52	0.32	0.82	22.0292610703308	27.9692627532021	33.9092644360734	37.7646189350847	47.9475251756174	58.1304314161501	37.48858682911	47.5980393385541	57.6931099226851	36.5950336472979	0.642670726056431	3.40928108106742	-16.7639751380122	-0.169753683719342	-0.130232682996019	-0.193625314904524	0.450838320916398	0.519906188072964	0.409121124700973	0.449358034645703	0.518408129066268	0.406867243001165	0.00299081605620456	0.00534897036038149	0.00536907151840792
227	24.3471458787356	0.28	36.6226917549582	27.5098289781435	45.735554531773	0.319497835038098	26.5614507742556	20.5091841833625	32.6137173651488	0.5	0.3	0.8	22.5858013963892	29.250878368627	35.9159553408649	39.5139444939439	51.1745217259288	62.8350989579138	38.9636246922103	50.4610919522976	61.9861143520998	36.6226917549582	0.627084173660579	1.39836034577751	-18.7402232536857	-0.169753683719342	-0.130232682996019	-0.193625314904524	0.450838320916398	0.519906188072964	0.409121124700973	0.449358034645703	0.518408129066268	0.406867243001165	0.00299081605620456	0.00534897036038149	0.00536907151840792
227	24.3471458787356	0.28	36.6687147461127	27.5741919280801	45.7632375641452	0.340956275697027	25.8865101548515	20.2674104608751	31.5056098488278	0.47	0.32	0.85	23.0250479667971	29.4086972363364	35.7923465058758	41.1201766229524	52.5206647279487	63.921152832945	40.6368570465647	51.8996929601894	63.146415602322	36.6687147461127	0.627937336196479	3.66141717522749	-16.6821744852765	-0.169753683719342	-0.130232682996019	-0.193625314904524	0.450838320916398	0.519906188072964	0.409121124700973	0.449358034645703	0.518408129066268	0.406867243001165	0.00299081605620456	0.00534897036038149	0.00536907151840792
227	24.3471458787356	0.28	36.7368340232132	27.6111480732701	45.8625199731564	0.363105743593973	24.7027701482532	19.594801466468	29.8107388300384	0.46	0.28	0.76	22.5452324726838	28.4223188821126	34.2994052915414	40.6113594782338	51.1979200358657	61.7844805934977	40.0086787118512	50.4339176972177	60.8577518588312	36.7368340232132	0.572312682088856	-0.547152853790221	-24.2057159446127	-0.169753683719342	-0.130232682996019	-0.193625314904524	0.450838320916398	0.519906188072964	0.409121124700973	0.449358034645703	0.518408129066268	0.406867243001165	0.00299081605620456	0.00534897036038149	0.00536907151840792
227	24.3471458787356	0.28	36.9909799480706	27.7571759853658	46.2247839107755	0.297769376036861	25.9055526269137	19.6943143535958	32.1167909002316	0.46	0.3	0.7	22.6649270624093	29.8130440216724	36.9611609809355	40.8333680001382	53.711489756361	66.5896115125839	40.8595114087948	53.7242373184644	66.5847108956553	36.9909799480706	0.581481708808147	0.285903038122786	-22.2667565734861	-0.169753683719342	-0.130232682996019	-0.193625314904524	0.450838320916398	0.519906188072964	0.409121124700973	0.449358034645703	0.518408129066268	0.406867243001165	0.00299081605620456	0.00534897036038149	0.00536907151840792
227	24.3471458787356	0.28	37.0500214565294	27.7862724559016	46.3137704571572	0.397896681307362	30.7771520212286	24.8661073248084	36.6881967176489	0.5	0.32	0.8	27.1733298705453	33.6328357882695	40.0923417059936	47.303088577199	58.5477384617263	69.7923883462536	47.0567826385132	58.2543833518171	69.4273367514842	37.0500214565294	0.616233806648467	-0.362288553668446	-20.9040812856904	-0.169753683719342	-0.130232682996019	-0.193625314904524	0.450838320916398	0.519906188072964	0.409121124700973	0.449358034645703	0.518408129066268	0.406867243001165	0.00299081605620456	0.00534897036038149	0.00536907151840792
227	24.3471458787356	0.28	37.0829619960381	27.7489150699509	46.4170089221253	0.372574766449308	30.2967625372948	24.1583516414298	36.4351734331599	0.53	0.34	0.74	25.5175556988153	32.00132761597	38.4850995331248	43.4771422068813	54.524276854351	65.5714115018207	43.8584987102424	55.0143114083267	66.1259462166731	37.0829619960381	0.633320713161518	1.83553327287087	-17.8882663932993	-0.169753683719342	-0.130232682996019	-0.193625314904524	0.450838320916398	0.519906188072964	0.409121124700973	0.449358034645703	0.518408129066268	0.406867243001165	0.00299081605620456	0.00534897036038149	0.00536907151840792
227	24.3471458787356	0.28	37.1373225741869	27.844901919782	46.4297432285919	0.366319041193786	27.9944138360354	22.2458094520808	33.7430182199899	0.53	0.32	0.85	23.4829133104404	29.5512013039706	35.6194892975008	39.9952061841604	50.3304838508458	60.6657615175312	39.5802853157084	49.8029501896369	60.034146486623	37.1373225741869	0.640213857346243	0.380620523024799	-18.8381940863085	-0.169753683719342	-0.130232682996019	-0.193625314904524	0.450838320916398	0.519906188072964	0.409121124700973	0.449358034645703	0.518408129066268	0.406867243001165	0.00299081605620456	0.00534897036038149	0.00536907151840792
227	24.3471458787356	0.28	37.221425479597	27.9510262675851	46.4918246916089	0.287831190722264	25.2043198920203	19.0144290276424	31.3942107563983	0.49	0.33	0.76	21.2136935740555	28.1195253433327	35.0253571126099	37.4306019028454	49.6156294116792	61.8006569205131	37.4856941270968	49.6935737243647	61.8866901463795	37.221425479597	0.60801473290821	1.02608784183655	-19.7109451513598	-0.169753683719342	-0.130232682996019	-0.193625314904524	0.450838320916398	0.519906188072964	0.409121124700973	0.449358034645703	0.518408129066268	0.406867243001165	0.00299081605620456	0.00534897036038149	0.00536907151840792
227	24.3471458787356	0.28	37.231620379456	27.823329224427	46.6399115344849	0.373153160066123	30.9097652808456	24.6548947134568	37.1646358482344	0.5	0.31	0.76	26.9676076356693	33.8092063215956	40.6508050075219	46.9731302093131	58.8900681244441	70.807006039575	46.8398547223078	58.716578891763	70.6235957986099	37.231620379456	0.607012018747234	-0.589480668093747	-21.1016199107649	-0.169753683719342	-0.130232682996019	-0.193625314904524	0.450838320916398	0.519906188072964	0.409121124700973	0.449358034645703	0.518408129066268	0.406867243001165	0.00299081605620456	0.00534897036038149	0.00536907151840792
227	24.3471458787356	0.28	37.2620311047555	27.8655191424573	46.6585430670536	0.360523136457175	28.2400608859975	22.367913627622	34.1122081443729	0.49	0.31	0.76	24.7662571020815	31.2680306319389	37.7698041617963	43.4815841531975	54.8966078977328	66.3116316422681	43.2910094199044	54.6581123355122	66.0224811778803	37.2620311047555	0.619821323916438	-0.42929452104104	-21.447949821504	-0.169753683719342	-0.130232682996019	-0.193625314904524	0.450838320916398	0.519906188072964	0.409121124700973	0.449358034645703	0.518408129066268	0.406867243001165	0.00299081605620456	0.00534897036038149	0.00536907151840792
227	24.3471458787356	0.28	37.3906369127218	27.9937813445633	46.7874924808804	0.376902998987633	29.0878238283078	23.2485380999281	34.9271095566876	0.51	0.33	0.75	25.1414605785039	31.4561876084644	37.7709146384248	43.4741167858753	54.3934179742138	65.3127191625523	43.7015410105368	54.6610741326917	65.6388461514573	37.3906369127218	0.606871404602486	-2.13679060222776	-22.6765974030017	-0.169753683719342	-0.130232682996019	-0.193625314904524	0.450838320916398	0.519906188072964	0.409121124700973	0.449358034645703	0.518408129066268	0.406867243001165	0.00299081605620456	0.00534897036038149	0.00536907151840792
227	24.3471458787356	0.28	37.4107372801638	27.9993645403642	46.8221100199633	0.429393714372304	31.6361134748429	25.942224160433	37.3300027892527	0.47	0.31	0.72	29.6608807838275	36.1709537485274	42.6810267132274	53.2002373988001	64.8768099769949	76.5533825551897	53.2046746349133	64.9038684363726	76.5722815860391	37.4107372801638	0.580675412957647	-0.926857821569277	-24.2463883296635	-0.169753683719342	-0.130232682996019	-0.193625314904524	0.450838320916398	0.519906188072964	0.409121124700973	0.449358034645703	0.518408129066268	0.406867243001165	0.00299081605620456	0.00534897036038149	0.00536907151840792
227	24.3471458787356	0.28	37.4614413267963	28.0840766801244	46.8388059734682	0.356502179603974	32.315344219807	25.5367959452881	39.0938924943259	0.54	0.38	0.83	26.6859896715746	33.7695826810358	40.8531756904971	45.1688963974605	57.1586364334818	69.1483764695031	45.5097085128036	57.6008020278423	69.6953524512939	37.4614413267963	0.689919333442959	2.98288838213941	-14.0587069425726	-0.169753683719342	-0.130232682996019	-0.193625314904524	0.450838320916398	0.519906188072964	0.409121124700973	0.449358034645703	0.518408129066268	0.406867243001165	0.00299081605620456	0.00534897036038149	0.00536907151840792
227	24.3471458787356	0.28	37.4843817908339	28.1873883407879	46.7813752408799	0.331280486912355	26.2312380136605	20.4125064841898	32.0499695431311	0.47	0.3	0.76	23.3543088735457	30.01162229543	36.6689357173143	41.9079042927637	53.854053298581	65.8002023043983	41.6333369578036	53.5052570799678	65.368160146996	37.4843817908339	0.597486861803373	-1.42345810031619	-23.1871052189011	-0.169753683719342	-0.130232682996019	-0.193625314904524	0.450838320916398	0.519906188072964	0.409121124700973	0.449358034645703	0.518408129066268	0.406867243001165	0.00299081605620456	0.00534897036038149	0.00536907151840792
227	24.3471458787356	0.28	37.689171402484	28.2552868272616	47.1230559777064	0.376509077170913	30.0071803340633	23.9782815625865	36.0360791055401	0.48	0.29	0.73	26.9580420192967	33.7361468633549	40.514251707413	47.8089751675138	59.8296644275283	71.8503536875428	47.5763671299041	59.5461635172288	71.51296023657	37.689171402484	0.592190281076983	-2.95670643980372	-25.004951259066	-0.169753683719342	-0.130232682996019	-0.193625314904524	0.450838320916398	0.519906188072964	0.409121124700973	0.449358034645703	0.518408129066268	0.406867243001165	0.00299081605620456	0.00534897036038149	0.00536907151840792
227	24.3471458787356	0.28	37.8206199165901	28.2910562531744	47.3501835800059	0.367590490765157	30.4630953713689	24.2246474571768	36.7015432855609	0.52	0.35	0.73	26.0429872353289	32.7497027689511	39.4564183025732	44.8648898891417	56.4187124677424	67.9725350463431	45.321457324218	56.9731999180459	68.6526663526737	37.8206199165901	0.625225529546396	-0.24004908848142	-20.1470869070753	-0.169753683719342	-0.130232682996019	-0.193625314904524	0.450838320916398	0.519906188072964	0.409121124700973	0.449358034645703	0.518408129066268	0.406867243001165	0.00299081605620456	0.00534897036038149	0.00536907151840792
227	24.3471458787356	0.28	38.0905786502615	28.6438896284149	47.5372676721081	0.402865351966376	32.4994139338169	26.3218511544917	38.6769767131422	0.44	0.28	0.68	31.241139162342	38.5732260030531	45.9053128437641	57.5053505944008	71.0014725563017	84.4975945182025	57.3312039532643	70.8183622360188	84.2367836155555	38.0905786502615	0.557560107486549	2.29207065689031	-22.025567965185	-0.169753683719342	-0.130232682996019	-0.193625314904524	0.450838320916398	0.519906188072964	0.409121124700973	0.449358034645703	0.518408129066268	0.406867243001165	0.00299081605620456	0.00534897036038149	0.00536907151840792
227	24.3471458787356	0.28	38.142718060525	28.6778863862167	47.6075497348334	0.368744028041987	32.1107437466932	25.5511630606819	38.6703244327046	0.55	0.34	0.82	26.3910263775991	33.1662196045917	39.9414128315843	44.3537094832096	55.740343249667	67.1269770161244	44.2243350413639	55.5764791598472	66.9105529547083	38.142718060525	0.623606477273608	-0.0168766352692833	-19.3822722214849	-0.169753683719342	-0.130232682996019	-0.193625314904524	0.450838320916398	0.519906188072964	0.409121124700973	0.449358034645703	0.518408129066268	0.406867243001165	0.00299081605620456	0.00534897036038149	0.00536907151840792
227	24.3471458787356	0.28	38.1597445105183	28.6846427444879	47.6348462765487	0.327020855129858	25.8763608244114	20.0807163293205	31.6720053195023	0.48	0.31	0.73	22.539820363942	29.045205115674	35.5505898674061	39.9306967416197	51.4553913272308	62.9800859128418	39.9706257473265	51.5016468217224	63.0416265013816	38.1597445105183	0.584732387120436	0.908643296957508	-20.9263816106767	-0.169753683719342	-0.130232682996019	-0.193625314904524	0.450838320916398	0.519906188072964	0.409121124700973	0.449358034645703	0.518408129066268	0.406867243001165	0.00299081605620456	0.00534897036038149	0.00536907151840792
227	24.3471458787356	0.28	38.4195324069476	28.8141681174189	48.0248966964763	0.324432814476597	27.9079624024188	21.6203541269164	34.1955706779211	0.53	0.33	0.77	23.0198851246405	29.7145035088328	36.4091218930252	39.4169857912245	50.8801914631295	62.3433971350344	39.4278398747784	50.8994940032876	62.3695420196151	38.4195324069476	0.630423913797024	3.73298030948368	-16.0164180525565	-0.169753683719342	-0.130232682996019	-0.193625314904524	0.450838320916398	0.519906188072964	0.409121124700973	0.449358034645703	0.518408129066268	0.406867243001165	0.00299081605620456	0.00534897036038149	0.00536907151840792
227	24.3471458787356	0.28	38.4304916380797	28.9120479425866	47.9489353335729	0.363004430503808	28.7037602297378	22.7671778578671	34.6403426016085	0.51	0.32	0.72	24.6649495731	31.0963793160774	37.5278090590549	42.6987239507694	53.8324926369889	64.9662613232084	42.8421354217055	54.0319499280113	65.2036937163491	38.4304916380797	0.59913879800591	1.83452533842763	-19.6075536507239	-0.169753683719342	-0.130232682996019	-0.193625314904524	0.450838320916398	0.519906188072964	0.409121124700973	0.449358034645703	0.518408129066268	0.406867243001165	0.00299081605620456	0.00534897036038149	0.00536907151840792
227	24.3471458787356	0.28	38.5048179206874	28.9675049513533	48.0421308900215	0.383559409979267	29.5901620163358	23.7333390425379	35.4469849901336	0.53	0.36	0.78	25.2406018570406	31.4693814048252	37.6981609526099	43.188482234594	53.8463713121344	64.5042603896748	43.5054834491425	54.2416991218916	64.9841165230334	38.5048179206874	0.617422367841021	-2.54959266888148	-22.598411092277	-0.169753683719342	-0.130232682996019	-0.193625314904524	0.450838320916398	0.519906188072964	0.409121124700973	0.449358034645703	0.518408129066268	0.406867243001165	0.00299081605620456	0.00534897036038149	0.00536907151840792
227	24.3471458787356	0.28	38.5116739333123	28.8983432194362	48.1250046471884	0.34622911379735	29.0318273216574	22.8032217509954	35.2604328923194	0.53	0.32	0.81	24.0859726151987	30.6649562712819	37.2439399273651	41.0377702468298	52.2470672118867	63.4563641769436	40.7958772578925	51.9380556791681	63.0893662845309	38.5116739333123	0.628986458311518	2.5861629778597	-17.7150073700857	-0.169753683719342	-0.130232682996019	-0.193625314904524	0.450838320916398	0.519906188072964	0.409121124700973	0.449358034645703	0.518408129066268	0.406867243001165	0.00299081605620456	0.00534897036038149	0.00536907151840792
227	24.3471458787356	0.28	38.7822283436449	28.972392502906	48.5920641843839	0.343335834206744	28.5923069044007	22.4185894408073	34.7660243679941	0.5	0.34	0.76	24.7441926881645	31.5583437267385	38.3724947653125	43.3535161917188	55.2923743758023	67.2312325598859	43.6197177043267	55.6315414307657	67.6536746775912	38.7822283436449	0.601291966903266	-0.393846423194774	-21.3053536380775	-0.169753683719342	-0.130232682996019	-0.193625314904524	0.450838320916398	0.519906188072964	0.409121124700973	0.449358034645703	0.518408129066268	0.406867243001165	0.00299081605620456	0.00534897036038149	0.00536907151840792
227	24.3471458787356	0.28	38.7990261870812	29.1323650217352	48.4656873524273	0.35746784599841	26.2710219778265	20.7719251030985	31.7701188525544	0.44	0.28	0.72	24.6105750783648	31.1259045833083	37.6412340882518	45.2440694862013	57.2218481406425	69.1996267950837	44.7958693022393	56.6698470627596	68.5376160586176	38.7990261870812	0.54883829286502	-0.7608980353906	-24.7502858993241	-0.169753683719342	-0.130232682996019	-0.193625314904524	0.450838320916398	0.519906188072964	0.409121124700973	0.449358034645703	0.518408129066268	0.406867243001165	0.00299081605620456	0.00534897036038149	0.00536907151840792
227	24.3471458787356	0.28	38.9018267202107	29.1350865943185	48.6685668461029	0.373055409212491	29.5252807685666	23.5493245534626	35.5012369836706	0.57	0.32	0.82	23.7998733428172	29.8394096657724	35.8789459887276	39.4832520486148	49.5026555748933	59.5220591011717	39.1901697788701	49.1297476750423	59.0792618901924	38.9018267202107	0.646142726583931	0.449570908619725	-18.9428460170795	-0.169753683719342	-0.130232682996019	-0.193625314904524	0.450838320916398	0.519906188072964	0.409121124700973	0.449358034645703	0.518408129066268	0.406867243001165	0.00299081605620456	0.00534897036038149	0.00536907151840792
227	24.3471458787356	0.28	39.1170217765317	29.3103422357072	48.9237013173563	0.403008816412703	29.4722974680431	23.871806016462	35.0727889196243	0.51	0.29	0.77	25.7643461076062	31.8088406059161	37.8533351042261	44.4950946149691	54.9339527749502	65.3728109349312	44.0441119349939	54.388504701634	64.7159774010264	39.1170217765317	0.600537699488917	3.13161676473299	-18.3946248684331	-0.169753683719342	-0.130232682996019	-0.193625314904524	0.450838320916398	0.519906188072964	0.409121124700973	0.449358034645703	0.518408129066268	0.406867243001165	0.00299081605620456	0.00534897036038149	0.00536907151840792
227	24.3471458787356	0.28	39.2522534252462	29.500103341572	49.0044035089203	0.335701641060403	25.7414663089008	20.0878855384835	31.3950470793181	0.49	0.31	0.76	22.2536627894107	28.5167848973368	34.7799070052628	39.0839497663137	50.0838266029013	61.0837034394889	38.9409356867504	49.9040515617066	60.8607893746295	39.2522534252462	0.591001925505672	2.72692648877133	-19.4077324191044	-0.169753683719342	-0.130232682996019	-0.193625314904524	0.450838320916398	0.519906188072964	0.409121124700973	0.449358034645703	0.518408129066268	0.406867243001165	0.00299081605620456	0.00534897036038149	0.00536907151840792
227	24.3471458787356	0.28	39.3052773555507	29.4362352844042	49.1743194266973	0.364009112312644	29.1058583241113	23.0991687052292	35.1125479429935	0.52	0.31	0.74	24.6636402311329	31.0771537921924	37.490667353252	42.3059626115712	53.3071717753544	64.3083809391376	42.2939864848324	53.2917115369657	64.2971902076174	39.3052773555507	0.610852087481213	3.74461705010679	-16.9924045677418	-0.169753683719342	-0.130232682996019	-0.193625314904524	0.450838320916398	0.519906188072964	0.409121124700973	0.449358034645703	0.518408129066268	0.406867243001165	0.00299081605620456	0.00534897036038149	0.00536907151840792
227	24.3471458787356	0.28	39.4440323328024	29.6835112569215	49.2045534086833	0.39574981094427	29.9253458961563	24.152065112368	35.6986266799445	0.48	0.32	0.75	27.2666055881961	33.7843824055853	40.3021592229744	48.490530712767	60.0816492302619	71.6727677477568	48.556653781863	60.1251565395879	71.7361388159099	39.4440323328024	0.594042581072178	3.24517911995703	-18.5112308716041	-0.169753683719342	-0.130232682996019	-0.193625314904524	0.450838320916398	0.519906188072964	0.409121124700973	0.449358034645703	0.518408129066268	0.406867243001165	0.00299081605620456	0.00534897036038149	0.00536907151840792
227	24.3471458787356	0.28	39.4884596207562	29.6603669842803	49.3165522572321	0.389471985926465	30.8208409915073	24.7960132810344	36.8456687019802	0.54	0.34	0.76	26.1102550565487	32.4544115307885	38.7985680050283	44.4020390033096	55.1906537679762	65.9792685326429	44.5867362029799	55.3952355984237	66.2431869113869	39.4884596207562	0.629523561640807	-2.1142010228661	-22.5749282830802	-0.169753683719342	-0.130232682996019	-0.193625314904524	0.450838320916398	0.519906188072964	0.409121124700973	0.449358034645703	0.518408129066268	0.406867243001165	0.00299081605620456	0.00534897036038149	0.00536907151840792
227	24.3471458787356	0.28	39.6728243419578	29.7939466045243	49.5517020793913	0.385971270787895	31.5482265494706	25.3355711048391	37.7608819941022	0.47	0.3	0.75	28.7090128578639	35.7488859399962	42.7887590221285	51.1827020150234	63.7334549082098	76.2842078013962	50.9411935732641	63.4377755409968	75.9254397231662	39.6728243419578	0.606084766933684	0.604942408551569	-21.0208675061407	-0.169753683719342	-0.130232682996019	-0.193625314904524	0.450838320916398	0.519906188072964	0.409121124700973	0.449358034645703	0.518408129066268	0.406867243001165	0.00299081605620456	0.00534897036038149	0.00536907151840792
227	24.3471458787356	0.28	39.7744742681247	29.9367703952715	49.6121781409779	0.398357771829901	29.8249132918822	24.1022636284997	35.5475629552648	0.48	0.31	0.72	27.0018251934481	33.4129236792885	39.8240221651288	47.7743761914649	59.1175438724922	70.4607115535195	47.8194022506078	59.1797273483377	70.5393686205304	39.7744742681247	0.579966589993597	-1.94274513693291	-24.1545142342355	-0.169753683719342	-0.130232682996019	-0.193625314904524	0.450838320916398	0.519906188072964	0.409121124700973	0.449358034645703	0.518408129066268	0.406867243001165	0.00299081605620456	0.00534897036038149	0.00536907151840792
227	24.3471458787356	0.28	39.7990614833237	29.7356182782674	49.86250468838	0.380975322482301	31.995633521115	25.6279461380649	38.3633209041652	0.5	0.34	0.76	28.0835063694946	35.0613183337248	42.0391302979551	48.974901069003	61.143525817282	73.312150565561	49.2672072334877	61.52872896569	73.7640749737569	39.7990614833237	0.611482798264167	0.734265311721108	-19.8719404711918	-0.169753683719342	-0.130232682996019	-0.193625314904524	0.450838320916398	0.519906188072964	0.409121124700973	0.449358034645703	0.518408129066268	0.406867243001165	0.00299081605620456	0.00534897036038149	0.00536907151840792
227	24.3471458787356	0.28	40.1305160740402	29.9928375087227	50.2681946393578	0.31746621960429	28.6605915225851	22.0993817037878	35.2218013413823	0.51	0.34	0.78	23.9784077590425	31.0974921993455	38.2165766396486	41.5510564080639	53.8873834121473	66.2237104162307	41.6679917513608	54.0419181299615	66.4061904599504	40.1305160740402	0.623803303592661	0.202591557339373	-19.6657563100239	-0.169753683719342	-0.130232682996019	-0.193625314904524	0.450838320916398	0.519906188072964	0.409121124700973	0.449358034645703	0.518408129066268	0.406867243001165	0.00299081605620456	0.00534897036038149	0.00536907151840792
227	24.3471458787356	0.28	40.3248208305362	30.1868590200437	50.4627826410286	0.361655598171198	28.6088329421166	22.6745870988375	34.5430787853958	0.5	0.3	0.78	24.8534567587236	31.357942234851	37.8624277109783	43.34909525906	54.6941392605086	66.0391832619572	42.8774745965179	54.1202072634956	65.3455345635941	40.3248208305362	0.591161538925658	-1.97178742038674	-23.5444712253211	-0.169753683719342	-0.130232682996019	-0.193625314904524	0.450838320916398	0.519906188072964	0.409121124700973	0.449358034645703	0.518408129066268	0.406867243001165	0.00299081605620456	0.00534897036038149	0.00536907151840792
227	24.3471458787356	0.28	40.4118814478167	30.3682084641015	50.4555544315318	0.328016924365505	32.3377052654811	25.1112436283704	39.5641669025918	0.52	0.38	0.75	26.7988091792701	34.5109149323858	42.2230206855014	45.9542855280773	59.1789145565772	72.4035435850771	46.6631065300427	60.1043345547615	73.5068017270163	40.4118814478167	0.639020111517945	-0.677051075882392	-19.4756501922525	-0.169753683719342	-0.130232682996019	-0.193625314904524	0.450838320916398	0.519906188072964	0.409121124700973	0.449358034645703	0.518408129066268	0.406867243001165	0.00299081605620456	0.00534897036038149	0.00536907151840792
227	24.3471458787356	0.28	40.4830266442267	30.4689768232811	50.4970764651723	0.340500271824534	28.0164419625493	21.9288291791574	34.1040547459412	0.52	0.35	0.78	23.4464828865236	29.9554080908497	36.4643332951759	40.2531224490374	51.4277009361143	62.6022794231913	40.5003215942934	51.7364651133324	63.0043519512327	40.4830266442267	0.612808904634116	-1.71298065896973	-21.9694736943163	-0.169753683719342	-0.130232682996019	-0.193625314904524	0.450838320916398	0.519906188072964	0.409121124700973	0.449358034645703	0.518408129066268	0.406867243001165	0.00299081605620456	0.00534897036038149	0.00536907151840792
227	24.3471458787356	0.28	40.5717829266335	30.3730619726887	50.7705038805784	0.30730124289276	27.1399593028231	20.7780906351515	33.5018279704946	0.55	0.34	0.81	21.455429807264	28.024687254401	34.5939447015381	36.0530531291297	47.0918339826542	58.1306148361786	36.0415626405328	47.0870599292308	58.0995900313822	40.5717829266335	0.627390828030358	-0.0960682120050272	-19.4070299955917	-0.169753683719342	-0.130232682996019	-0.193625314904524	0.450838320916398	0.519906188072964	0.409121124700973	0.449358034645703	0.518408129066268	0.406867243001165	0.00299081605620456	0.00534897036038149	0.00536907151840792
227	24.3471458787356	0.28	40.5779185376695	30.5089183698304	50.6469187055086	0.318612432275897	27.3986435776406	21.1428808525798	33.6544063027014	0.53	0.32	0.75	22.3878713184441	29.0120022428868	35.6361331673294	38.2034601769189	49.5071128725709	60.810765568223	38.2486663311248	49.569293491247	60.8795379050772	40.5779185376695	0.614820814015115	-1.51731429906899	-21.9652318877995	-0.169753683719342	-0.130232682996019	-0.193625314904524	0.450838320916398	0.519906188072964	0.409121124700973	0.449358034645703	0.518408129066268	0.406867243001165	0.00299081605620456	0.00534897036038149	0.00536907151840792
227	24.3471458787356	0.28	40.6430823481008	30.5591134647059	50.7270512314958	0.323939468795438	28.2854107438365	21.9055851055495	34.6652363821236	0.45	0.29	0.72	25.679520658565	33.1584747009717	40.6374287433785	46.8583069400126	60.5054123034243	74.152517666836	46.5852519480379	60.1537450488743	73.7430968763811	40.6430823481008	0.579157298000011	1.23923061424885	-21.4270541909714	-0.169753683719342	-0.130232682996019	-0.193625314904524	0.450838320916398	0.519906188072964	0.409121124700973	0.449358034645703	0.518408129066268	0.406867243001165	0.00299081605620456	0.00534897036038149	0.00536907151840792
227	24.3471458787356	0.28	40.6467695041697	30.4879445695393	50.8055944388	0.364717610133771	29.1432854404824	23.1380641839931	35.1485066969717	0.46	0.3	0.67	26.6535453302564	33.5711697134054	40.4887940965544	48.0506536124092	60.5216539591481	72.992654305887	48.2568411463201	60.8158156847063	73.3330893632694	40.6467695041697	0.547330615836048	-1.30086661645487	-25.5222799866778	-0.169753683719342	-0.130232682996019	-0.193625314904524	0.450838320916398	0.519906188072964	0.409121124700973	0.449358034645703	0.518408129066268	0.406867243001165	0.00299081605620456	0.00534897036038149	0.00536907151840792
227	24.3471458787356	0.28	40.9079553477166	30.6537838603568	51.1621268350764	0.381064883805165	29.4712760569523	23.6070932636343	35.3354588502702	0.55	0.32	0.79	24.4582373015884	30.533850793564	36.6094642855395	41.1820092708336	51.4119358214395	61.6418623720454	41.0124252331641	51.1894151585471	61.3887557367558	40.9079553477166	0.622221982312969	-1.2741997230057	-22.2644042415997	-0.169753683719342	-0.130232682996019	-0.193625314904524	0.450838320916398	0.519906188072964	0.409121124700973	0.449358034645703	0.518408129066268	0.406867243001165	0.00299081605620456	0.00534897036038149	0.00536907151840792
227	24.3471458787356	0.28	41.1026206016212	30.717900382128	51.4873408211144	0.291228903558435	26.213057049785	19.8283805671963	32.5977335323736	0.53	0.34	0.74	21.0319329038994	27.8041494719565	34.5763660400136	35.9278525808211	47.4965086627088	59.0651647445965	36.1945262027616	47.8707357770029	59.5071649631686	41.1026206016212	0.610413887721152	-0.80919703792887	-20.9270150882705	-0.169753683719342	-0.130232682996019	-0.193625314904524	0.450838320916398	0.519906188072964	0.409121124700973	0.449358034645703	0.518408129066268	0.406867243001165	0.00299081605620456	0.00534897036038149	0.00536907151840792
227	24.3471458787356	0.28	41.6270044911271	31.2002831985858	52.0537257836685	0.347120537571291	29.6239580929028	23.2808093567232	35.9671068290823	0.51	0.34	0.71	25.2298137182532	32.1039931571552	38.9781725960571	43.6858853410721	55.588653159154	67.4914209772358	44.1698879185486	56.2028080199592	68.2495736637079	41.6270044911271	0.589369625675199	-0.12420558413801	-21.520569283666	-0.169753683719342	-0.130232682996019	-0.193625314904524	0.450838320916398	0.519906188072964	0.409121124700973	0.449358034645703	0.518408129066268	0.406867243001165	0.00299081605620456	0.00534897036038149	0.00536907151840792
227	24.3471458787356	0.28	41.6884017678512	31.1429425063463	52.233861029356	0.344534622759114	27.6480071417114	21.6940221289275	33.6019921544953	0.45	0.29	0.73	25.3955948162317	32.3654867997452	39.3353787832587	46.2945588792195	59.0002299669599	71.7059010547003	46.0630836671809	58.7000253678792	71.3462615042937	41.6884017678512	0.558160362489654	-3.55426681435123	-27.3113925190714	-0.169753683719342	-0.130232682996019	-0.193625314904524	0.450838320916398	0.519906188072964	0.409121124700973	0.449358034645703	0.518408129066268	0.406867243001165	0.00299081605620456	0.00534897036038149	0.00536907151840792
227	24.3471458787356	0.28	41.879926431107	31.4212607365994	52.3385921256146	0.348818603427308	29.6044391808287	23.2891466431522	35.9197317185051	0.49	0.3	0.8	25.7511504624592	32.7340618951531	39.716973327847	45.1705114680533	57.4193498805636	69.6681882930738	44.6903051098554	56.7992308613495	68.9148042831409	41.879926431107	0.607441328265841	-0.894247009509435	-22.2437915467808	-0.169753683719342	-0.130232682996019	-0.193625314904524	0.450838320916398	0.519906188072964	0.409121124700973	0.449358034645703	0.518408129066268	0.406867243001165	0.00299081605620456	0.00534897036038149	0.00536907151840792
227	24.3471458787356	0.28	41.9530218307964	31.5620474912505	52.3439961703423	0.324827909340645	31.0136554435693	24.0326336857871	37.9946772013516	0.51	0.35	0.68	25.9442285688436	33.480532184002	41.0168357991603	44.8126668883911	57.8298919941489	70.8471170999067	45.5738030690265	58.8139044455691	72.0236500721993	41.9530218307964	0.584190876189115	3.33208329192616	-17.7055522353913	-0.169753683719342	-0.130232682996019	-0.193625314904524	0.450838320916398	0.519906188072964	0.409121124700973	0.449358034645703	0.518408129066268	0.406867243001165	0.00299081605620456	0.00534897036038149	0.00536907151840792
227	24.3471458787356	0.28	42.0037248689022	31.443777770866	52.5636719669383	0.308634453312254	25.7858248229048	19.7602545823854	31.8113950634241	0.55	0.35	0.86	20.4407971587129	26.6738878579504	32.9069785571879	34.3850892033049	44.8702663733261	55.3554435433474	34.2783870352697	44.7338486191819	55.1692300695051	42.0037248689022	0.623376607720864	0.174575376474344	-19.1637620833359	-0.169753683719342	-0.130232682996019	-0.193625314904524	0.450838320916398	0.519906188072964	0.409121124700973	0.449358034645703	0.518408129066268	0.406867243001165	0.00299081605620456	0.00534897036038149	0.00536907151840792
227	24.3471458787356	0.28	42.2738077482551	31.6152541246245	52.9323613718856	0.328947427909604	27.2606886964773	21.1816163753162	33.3397610176383	0.5	0.29	0.78	23.1508592120216	29.7950994320882	36.4393396521548	40.305168368002	51.8726535440242	63.4401387200463	39.7630504465534	51.1786484608286	62.5962765922061	42.2738077482551	0.59905264430271	-0.915839005651888	-22.3286831253116	-0.169753683719342	-0.130232682996019	-0.193625314904524	0.450838320916398	0.519906188072964	0.409121124700973	0.449358034645703	0.518408129066268	0.406867243001165	0.00299081605620456	0.00534897036038149	0.00536907151840792
227	24.3471458787356	0.28	42.8514646554197	32.1049597827628	53.5979695280767	0.3515363574741	29.1768749716699	22.9898491658921	35.3639007774478	0.55	0.32	0.76	23.8197565369929	30.230126927781	36.6404973185692	40.107993939828	50.9018530788367	61.6957122178454	40.0683331297267	50.8467831339164	61.6134948675426	42.8514646554197	0.616782429353593	0.692989973698629	-20.2532407844657	-0.169753683719342	-0.130232682996019	-0.193625314904524	0.450838320916398	0.519906188072964	0.409121124700973	0.449358034645703	0.518408129066268	0.406867243001165	0.00299081605620456	0.00534897036038149	0.00536907151840792
227	24.3471458787356	0.28	42.8792436527721	32.2063309886551	53.5521563168892	0.351217763195397	30.8753669472878	24.3235941527425	37.4271397418332	0.51	0.3	0.7	26.395379020572	33.5052051869981	40.6150313534242	45.7433448852766	58.0647148550625	70.3860848248484	45.7511537544923	58.078645013541	70.4216838011592	42.8792436527721	0.576502508156103	1.96454164246914	-20.3799349081775	-0.169753683719342	-0.130232682996019	-0.193625314904524	0.450838320916398	0.519906188072964	0.409121124700973	0.449358034645703	0.518408129066268	0.406867243001165	0.00299081605620456	0.00534897036038149	0.00536907151840792
227	24.3471458787356	0.28	42.9017161994401	32.1834696656158	53.6199627332643	0.316725442157378	26.8329954937742	20.6796575325141	32.9863334550343	0.51	0.33	0.76	22.3349668370237	28.9808505556326	35.6267342742415	38.5899326399004	50.0725646449141	61.5551966499278	38.6842195258572	50.1822370621274	61.6943323604521	42.9017161994401	0.591847359802904	-1.18041299265888	-22.6782453409064	-0.169753683719342	-0.130232682996019	-0.193625314904524	0.450838320916398	0.519906188072964	0.409121124700973	0.449358034645703	0.518408129066268	0.406867243001165	0.00299081605620456	0.00534897036038149	0.00536907151840792
227	24.3471458787356	0.28	42.9771344955428	32.1244001086289	53.8298688824568	0.295634649152507	29.8646007312435	22.6674019147051	37.0617995477819	0.48	0.32	0.71	25.6595661335353	33.8068165199752	41.9540669064151	45.715032754712	60.2301580821886	74.7452834096652	45.9277210317222	60.5439205499884	75.1202438013211	42.9771344955428	0.587863618031239	-1.96006849556907	-23.4523361049247	-0.169753683719342	-0.130232682996019	-0.193625314904524	0.450838320916398	0.519906188072964	0.409121124700973	0.449358034645703	0.518408129066268	0.406867243001165	0.00299081605620456	0.00534897036038149	0.00536907151840792
227	24.3471458787356	0.28	43.1793531263243	32.4209313697104	53.9377748829383	0.346858464974088	28.6449072334428	22.5078470241876	34.7819674426979	0.47	0.32	0.74	25.7475329878739	32.7679361395639	39.788339291254	46.197417770929	58.7937506884057	71.3900836058824	46.2994220624003	58.9488565046055	71.5716506382584	43.1793531263243	0.586619850709001	1.19406922851172	-20.5370335732938	-0.169753683719342	-0.130232682996019	-0.193625314904524	0.450838320916398	0.519906188072964	0.409121124700973	0.449358034645703	0.518408129066268	0.406867243001165	0.00299081605620456	0.00534897036038149	0.00536907151840792
227	24.3471458787356	0.28	43.212845800372	32.4784259031346	53.9472656976094	0.352136594688504	27.6030419873245	21.757449284006	33.4486346906431	0.43	0.27	0.71	26.0934183048338	33.1039595524011	40.1145007999683	48.3868431870516	61.3869781651335	74.3871131432154	47.906577230758	60.7767604945555	73.6334010425707	43.212845800372	0.555787142929891	-2.87374439937215	-27.5602112541311	-0.169753683719342	-0.130232682996019	-0.193625314904524	0.450838320916398	0.519906188072964	0.409121124700973	0.449358034645703	0.518408129066268	0.406867243001165	0.00299081605620456	0.00534897036038149	0.00536907151840792
227	24.3471458787356	0.28	44.6326534473084	33.3991167860654	55.8661901085514	0.372030632582642	28.8954357766028	23.034127155323	34.7567443978825	0.54	0.33	0.78	24.1540228207481	30.30030226269	36.446581704632	40.9699823567234	51.3952834407129	61.8205845247024	40.9393927897123	51.3585862568441	61.7820829678879	44.6326534473084	0.605911588882826	1.70652240517454	-19.2575007171707	-0.169753683719342	-0.130232682996019	-0.193625314904524	0.450838320916398	0.519906188072964	0.409121124700973	0.449358034645703	0.518408129066268	0.406867243001165	0.00299081605620456	0.00534897036038149	0.00536907151840792
227	24.3471458787356	0.28	45.124272967423	33.9229749086137	56.3255710262323	0.377754571624351	30.3043797160931	24.2318890847323	36.3768703474539	0.47	0.3	0.77	27.6632556305672	34.5956437767064	41.5280319228455	49.5661254814142	61.987354035501	74.4085825895878	49.1665488335803	61.5227820886037	73.8450843680256	45.124272967423	0.588204996839251	-2.17441470412535	-23.862867461282	-0.169753683719342	-0.130232682996019	-0.193625314904524	0.450838320916398	0.519906188072964	0.409121124700973	0.449358034645703	0.518408129066268	0.406867243001165	0.00299081605620456	0.00534897036038149	0.00536907151840792
227	24.3471458787356	0.28	45.2400769860065	33.9614258858796	56.5187280861334	0.335569990255848	30.6556716053076	23.9207994086873	37.3905438019279	0.52	0.34	0.78	25.6181287875175	32.8308820217522	40.0436352559869	44.0266155919458	56.4222560634678	68.8178965349898	44.1344121085886	56.5516395612161	68.9735151447126	45.2400769860065	0.599216202627269	1.03155584348804	-19.7287407555408	-0.169753683719342	-0.130232682996019	-0.193625314904524	0.450838320916398	0.519906188072964	0.409121124700973	0.449358034645703	0.518408129066268	0.406867243001165	0.00299081605620456	0.00534897036038149	0.00536907151840792
227	24.3471458787356	0.28	45.448285326937	33.9642692348569	56.932301419017	0.344874844675669	29.2275256945997	22.9381304000064	35.516920989193	0.48	0.32	0.73	25.7984283628565	32.8720874241551	39.9457464854536	45.7640129438559	58.3120263456245	70.8600397473931	45.9499546867106	58.5276961589975	71.1217927951889	45.448285326937	0.565852717505655	2.21615961674754	-20.2511239630375	-0.169753683719342	-0.130232682996019	-0.193625314904524	0.450838320916398	0.519906188072964	0.409121124700973	0.449358034645703	0.518408129066268	0.406867243001165	0.00299081605620456	0.00534897036038149	0.00536907151840792
227	24.3471458787356	0.28	45.6975383513787	34.1500058209173	57.2450708818401	0.380425757540866	31.0946776758627	24.8990795305378	37.2902758211876	0.52	0.33	0.76	26.6982674431067	33.3415546397691	39.9848418364315	45.918057908909	57.3437748342453	68.7694917595816	45.9976394079411	57.4503908684421	68.8817165848192	45.6975383513787	0.591099967962266	-3.22978035478399	-24.7111378604295	-0.169753683719342	-0.130232682996019	-0.193625314904524	0.450838320916398	0.519906188072964	0.409121124700973	0.449358034645703	0.518408129066268	0.406867243001165	0.00299081605620456	0.00534897036038149	0.00536907151840792
227	24.3471458787356	0.28	46.100397545692	34.5850919964147	57.6157030949693	0.317130422198557	28.7089397871705	22.1315656598051	35.2863139145359	0.52	0.35	0.73	23.7625726332682	30.8246726599988	37.8867726867295	40.9035145265646	53.0598039776071	65.2160934286495	41.3271352830608	53.6139402226182	65.8999495914957	46.100397545692	0.588170562243356	-1.36740566702152	-22.2349064638474	-0.169753683719342	-0.130232682996019	-0.193625314904524	0.450838320916398	0.519906188072964	0.409121124700973	0.449358034645703	0.518408129066268	0.406867243001165	0.00299081605620456	0.00534897036038149	0.00536907151840792
227	24.3471458787356	0.28	47.4409608886922	35.6304009733088	59.2515208040756	0.295846014133104	27.9324879616753	21.2043321319281	34.6606437914226	0.44	0.3	0.71	25.1743950088645	33.1622557670071	41.1501165251498	46.3477091030516	61.0538836364898	75.7600581699279	46.3253973174437	61.0267530032762	75.7060225930453	47.4409608886922	0.544506891377522	0.104003066755182	-23.6072530505959	-0.169753683719342	-0.130232682996019	-0.193625314904524	0.450838320916398	0.519906188072964	0.409121124700973	0.449358034645703	0.518408129066268	0.406867243001165	0.00299081605620456	0.00534897036038149	0.00536907151840792
227	24.3471458787356	0.28	47.8073964275624	35.8758181398265	59.7389747152983	0.357392150837721	28.8430075165001	22.8045430840593	34.881471948941	0.49	0.3	0.68	25.3728343497838	32.0913621977932	38.8098900458027	44.688831521811	56.5220841626161	68.3553368034212	44.7903927011953	56.6520521066184	68.5314041819905	47.8073964275624	0.550000390280669	2.73178804179833	-20.5911011416016	-0.169753683719342	-0.130232682996019	-0.193625314904524	0.450838320916398	0.519906188072964	0.409121124700973	0.449358034645703	0.518408129066268	0.406867243001165	0.00299081605620456	0.00534897036038149	0.00536907151840792
227	24.3471458787356	0.28	47.9742328968466	35.9907089778119	59.9577568158813	0.337543117433915	29.4706515805754	23.0246652642222	35.9166378969287	0.53	0.34	0.77	24.318287818946	31.1264367635322	37.9345857081184	41.4319169690417	53.0311982953037	64.6304796215657	41.6284894579331	53.2882712154874	64.9408579372923	47.9742328968466	0.586261241914069	0.745143973377211	-20.0710100689272	-0.169753683719342	-0.130232682996019	-0.193625314904524	0.450838320916398	0.519906188072964	0.409121124700973	0.449358034645703	0.518408129066268	0.406867243001165	0.00299081605620456	0.00534897036038149	0.00536907151840792
227	24.3471458787356	0.28	48.3715864415661	36.1236933345707	60.6194795485615	0.285034132031116	25.7065955853473	19.3500048996633	32.0631862710313	0.46	0.3	0.69	22.3531589506107	29.6963034468448	37.0394479430788	40.3762552893762	53.640093186374	66.9039310833718	40.5573829004372	53.8729309318722	67.1923894456484	48.3715864415661	0.536738626525076	-0.225868325738422	-24.196330896414	-0.169753683719342	-0.130232682996019	-0.193625314904524	0.450838320916398	0.519906188072964	0.409121124700973	0.449358034645703	0.518408129066268	0.406867243001165	0.00299081605620456	0.00534897036038149	0.00536907151840792
227	24.3471458787356	0.29	25.1583722297594	19.001813624488	31.3149308350308	0.349108534606018	30.2303157063151	23.7856232164267	36.6750081962036	0.57	0.36	0.85	24.2257078703864	30.789640887987	37.3535739055875	40.3743933252537	51.3137976485916	62.2532019719294	40.3361753327798	51.2620728664995	62.1970568657289	25.1583722297594	0.71029087066763	0.268721620633704	-17.380416228608	-0.169753683719342	-0.130232682996019	-0.193625314904524	0.450838320916398	0.519906188072964	0.409121124700973	0.449358034645703	0.518408129066268	0.406867243001165	0.00299081605620456	0.00534897036038149	0.00536907151840792
227	24.3471458787356	0.29	26.8920199901779	20.3363879729538	33.447652007402	0.458533933618585	31.9189565304582	26.5035130365548	37.3344000243616	0.52	0.34	0.76	28.5329032075613	34.3630105153904	40.1931178232196	49.1979616833637	59.2505453217671	69.3031289601705	49.383331648166	59.4911153404183	69.570127714603	26.8920199901779	0.665765912360473	-1.61087210981502	-21.3538557492338	-0.169753683719342	-0.130232682996019	-0.193625314904524	0.450838320916398	0.519906188072964	0.409121124700973	0.449358034645703	0.518408129066268	0.406867243001165	0.00299081605620456	0.00534897036038149	0.00536907151840792
227	24.3471458787356	0.29	27.7629283760047	20.9449660325756	34.5808907194338	0.386612625666283	29.1787219943094	23.4404500314641	34.9169939571548	0.55	0.36	0.88	24.268996351586	30.2100982136991	36.1512000758123	40.846462206335	50.8457629256222	60.8450636449095	40.683959938561	50.6524948493879	60.5976563084565	27.7629283760047	0.713245784018088	-1.25347597540162	-18.7526464606909	-0.169753683719342	-0.130232682996019	-0.193625314904524	0.450838320916398	0.519906188072964	0.409121124700973	0.449358034645703	0.518408129066268	0.406867243001165	0.00299081605620456	0.00534897036038149	0.00536907151840792
227	24.3471458787356	0.29	28.2264755241362	21.3439722532459	35.1089787950265	0.402229839892343	27.2590399507071	22.0707290738999	32.4473508275142	0.52	0.35	0.75	23.7077747770763	29.2809167122133	34.8540586473503	40.8206266906637	50.4165988376695	60.0125709846753	41.2164028287743	50.9001125616934	60.6105338389019	28.2264755241362	0.643501905426627	2.01060568847747	-18.030660226404	-0.169753683719342	-0.130232682996019	-0.193625314904524	0.450838320916398	0.519906188072964	0.409121124700973	0.449358034645703	0.518408129066268	0.406867243001165	0.00299081605620456	0.00534897036038149	0.00536907151840792
227	24.3471458787356	0.29	29.1639363190391	22.0988049733372	36.2290676647411	0.407946180903647	27.5599267290686	22.3761930887504	32.7436603693869	0.51	0.32	0.81	24.1835433736881	29.7859730108952	35.3884026481023	41.801714805985	51.4856210184191	61.1695272308532	41.4622723716205	51.0574418697295	60.6590273499458	29.1639363190391	0.665721322671404	-0.0453659892106269	-19.4537202029276	-0.169753683719342	-0.130232682996019	-0.193625314904524	0.450838320916398	0.519906188072964	0.409121124700973	0.449358034645703	0.518408129066268	0.406867243001165	0.00299081605620456	0.00534897036038149	0.00536907151840792
227	24.3471458787356	0.29	29.5668395850804	22.3774064635026	36.7562727066581	0.42869934686722	31.7105066810672	25.995133504161	37.4258798579733	0.51	0.32	0.73	28.0519656533139	34.2195605236684	40.3871553940228	48.4413867528487	59.0918649454323	69.742343138016	48.6264224414074	59.3252318917323	70.0000094905367	29.5668395850804	0.683289954567669	-3.88372470298293	-23.1450786124867	-0.169753683719342	-0.130232682996019	-0.193625314904524	0.450838320916398	0.519906188072964	0.409121124700973	0.449358034645703	0.518408129066268	0.406867243001165	0.00299081605620456	0.00534897036038149	0.00536907151840792
227	24.3471458787356	0.29	29.7446123420883	22.406780353764	37.0824443304126	0.380713692678243	28.4931449027753	22.8193669070384	34.1669228985123	0.53	0.32	0.74	24.0844238267655	30.0727439455922	36.0610640644188	41.0155203271001	51.2135664720097	61.4116126169193	41.1174207729865	51.3096456379526	61.5403562601639	29.7446123420883	0.634460418138555	-1.6675405884194	-21.8341136288717	-0.169753683719342	-0.130232682996019	-0.193625314904524	0.450838320916398	0.519906188072964	0.409121124700973	0.449358034645703	0.518408129066268	0.406867243001165	0.00299081605620456	0.00534897036038149	0.00536907151840792
227	24.3471458787356	0.29	30.944331252167	23.3176480381029	38.571014466231	0.421280785138884	29.8475233693604	24.385646718286	35.3094000204348	0.49	0.31	0.8	27.1272751153887	33.2032193899733	39.2791636645579	47.7734292516232	58.4736817725264	69.1739342934297	47.3022456251015	57.8897798520817	68.4949783457269	30.944331252167	0.673209263260096	-1.92323426469029	-22.2300681242894	-0.169753683719342	-0.130232682996019	-0.193625314904524	0.450838320916398	0.519906188072964	0.409121124700973	0.449358034645703	0.518408129066268	0.406867243001165	0.00299081605620456	0.00534897036038149	0.00536907151840792
227	24.3471458787356	0.29	31.2744870296266	23.62654630113	38.9224277581233	0.311958133465775	25.2816793656217	19.4196140007599	31.1437447304835	0.51	0.33	0.78	21.1273554796034	27.5049250236355	33.8824945676676	36.6734462115204	47.7438072824594	58.8141683533984	36.6986416471965	47.7737743224951	58.8403808654322	31.2744870296266	0.631323816982829	-2.64712574777888	-22.1031976053538	-0.169753683719342	-0.130232682996019	-0.193625314904524	0.450838320916398	0.519906188072964	0.409121124700973	0.449358034645703	0.518408129066268	0.406867243001165	0.00299081605620456	0.00534897036038149	0.00536907151840792
227	24.3471458787356	0.29	31.9285615576849	24.1727626524269	39.6843604629428	0.369500700188523	27.4304012150963	21.8360169603636	33.024785469829	0.47	0.34	0.77	24.7469079596525	31.0870620497551	37.4272161398576	44.1231133965042	55.4274483996895	66.7317834028748	44.2443750876503	55.5592678874732	66.924279662939	31.9285615576849	0.651773310256574	0.0487025358900216	-20.0836622242051	-0.169753683719342	-0.130232682996019	-0.193625314904524	0.450838320916398	0.519906188072964	0.409121124700973	0.449358034645703	0.518408129066268	0.406867243001165	0.00299081605620456	0.00534897036038149	0.00536907151840792
227	24.3471458787356	0.29	32.1093662247681	24.3160237782442	39.902708671292	0.368169056089532	26.5012603527987	21.0808920864615	31.921628619136	0.51	0.36	0.77	22.8588646122252	28.7363893317876	34.6139140513499	39.595066885785	49.7758430678822	59.9566192499793	39.947535501339	50.2355019478723	60.5076833750707	32.1093662247681	0.659370554489467	3.31280012432857	-15.8691608224257	-0.169753683719342	-0.130232682996019	-0.193625314904524	0.450838320916398	0.519906188072964	0.409121124700973	0.449358034645703	0.518408129066268	0.406867243001165	0.00299081605620456	0.00534897036038149	0.00536907151840792
227	24.3471458787356	0.29	32.2585699970586	24.3596166069794	40.1575233871378	0.396876367544779	28.8480992817375	23.2957315835237	34.4004669799513	0.51	0.28	0.74	25.4320802730201	31.4936310983296	37.5551819236391	44.2437646189195	54.7889431910837	65.3341217632479	43.7049540719469	54.1195642455442	64.5323167928773	32.2585699970586	0.617473951950229	0.171318491560702	-21.8211582934345	-0.169753683719342	-0.130232682996019	-0.193625314904524	0.450838320916398	0.519906188072964	0.409121124700973	0.449358034645703	0.518408129066268	0.406867243001165	0.00299081605620456	0.00534897036038149	0.00536907151840792
227	24.3471458787356	0.29	32.5722260216054	24.6476234236153	40.4968286195956	0.361538623103866	26.4280953938674	20.9448044206304	31.9113863671045	0.51	0.32	0.73	22.6260735043648	28.5495160018311	34.4729584992974	39.0981020253071	49.3338753273915	59.5696486294759	39.2652360629061	49.5433354722997	59.832725297456	32.5722260216054	0.642112434042678	-1.30997161388644	-21.3155859592802	-0.169753683719342	-0.130232682996019	-0.193625314904524	0.450838320916398	0.519906188072964	0.409121124700973	0.449358034645703	0.518408129066268	0.406867243001165	0.00299081605620456	0.00534897036038149	0.00536907151840792
227	24.3471458787356	0.29	32.6015067633437	24.6477520334749	40.5552614932124	0.391537410179688	31.3153857079875	25.2203881544073	37.4103832615678	0.47	0.33	0.78	28.6270148590473	35.5452900443445	42.4635652296417	51.0947298440853	63.4427655481323	75.7908012521793	51.0608373727314	63.4028681835408	75.7464438345863	32.6015067633437	0.657917527213199	3.05448428471735	-16.9004061805668	-0.169753683719342	-0.130232682996019	-0.193625314904524	0.450838320916398	0.519906188072964	0.409121124700973	0.449358034645703	0.518408129066268	0.406867243001165	0.00299081605620456	0.00534897036038149	0.00536907151840792
227	24.3471458787356	0.29	32.6880442051261	24.7630006659483	40.6130877443039	0.351774052925588	25.5998156060131	20.1741427662777	31.0254884457484	0.55	0.33	0.85	20.9668040479531	26.6056567405784	32.2445094332038	35.3701413348694	44.8826553188085	54.3951693027477	35.0780764772747	44.5100017428493	53.9498695315634	32.6880442051261	0.681345967230341	-0.928276309244611	-19.6016333758299	-0.169753683719342	-0.130232682996019	-0.193625314904524	0.450838320916398	0.519906188072964	0.409121124700973	0.449358034645703	0.518408129066268	0.406867243001165	0.00299081605620456	0.00534897036038149	0.00536907151840792
227	24.3471458787356	0.29	33.0903147335503	25.09515664074	41.0854728263607	0.430196832503715	30.3394109789327	24.8878430008197	35.7909789570457	0.55	0.35	0.81	25.8517753138238	31.5144882485515	37.1772011832792	43.5966044994418	53.1462409639512	62.6958774284606	43.6122832754022	53.1674986300518	62.7250011783826	33.0903147335503	0.65122873587148	1.21853750376099	-18.1245714531251	-0.169753683719342	-0.130232682996019	-0.193625314904524	0.450838320916398	0.519906188072964	0.409121124700973	0.449358034645703	0.518408129066268	0.406867243001165	0.00299081605620456	0.00534897036038149	0.00536907151840792
227	24.3471458787356	0.29	33.2137105409821	25.0962678901198	41.3311531918444	0.384739480157169	29.5698353605378	23.73161457062	35.4080561504557	0.53	0.34	0.84	25.2771468854756	31.4955844897712	37.7140220940667	43.2920955736284	53.9423954790538	64.5926953844793	43.067873542246	53.6680623690898	64.2692983401384	33.2137105409821	0.66498417481577	2.07717050903407	-17.2487083237533	-0.169753683719342	-0.130232682996019	-0.193625314904524	0.450838320916398	0.519906188072964	0.409121124700973	0.449358034645703	0.518408129066268	0.406867243001165	0.00299081605620456	0.00534897036038149	0.00536907151840792
227	24.3471458787356	0.29	33.4141581312816	25.2805422936307	41.5477739689326	0.378294639689972	29.0915760122185	23.2688021594726	34.9143498649644	0.45	0.33	0.73	27.2510266669187	34.0703104637006	40.8895942604824	49.6920896946701	62.1270143022798	74.5619389098895	49.9920747214326	62.4835001745734	75.0332676684374	33.4141581312816	0.614209986712156	2.164563817305	-19.2756618968085	-0.169753683719342	-0.130232682996019	-0.193625314904524	0.450838320916398	0.519906188072964	0.409121124700973	0.449358034645703	0.518408129066268	0.406867243001165	0.00299081605620456	0.00534897036038149	0.00536907151840792
227	24.3471458787356	0.29	33.4342961451638	25.2983415632568	41.5702507270708	0.37380146879307	27.5172376180764	21.9565843439288	33.0778908922239	0.47	0.3	0.71	24.983827038619	31.3111499704049	37.6384729021909	44.6662719489617	55.9783069843945	67.2903420198274	44.6045457387837	55.8926160814447	67.2016555165407	33.4342961451638	0.605297925519577	1.28889879226486	-20.9755634666976	-0.169753683719342	-0.130232682996019	-0.193625314904524	0.450838320916398	0.519906188072964	0.409121124700973	0.449358034645703	0.518408129066268	0.406867243001165	0.00299081605620456	0.00534897036038149	0.00536907151840792
227	24.3471458787356	0.29	33.8502506245548	25.6576194723934	42.0428817767162	0.372118797367861	27.5519384213505	21.9642065652975	33.1396702774035	0.54	0.35	0.77	23.1493139305199	29.0385391347532	34.9277643389866	39.3888082766637	49.4093887208131	59.4299691649625	39.6551540787387	49.7422153149832	59.824345925716	33.8502506245548	0.644034251347917	0.0452087076995654	-19.1395931874833	-0.169753683719342	-0.130232682996019	-0.193625314904524	0.450838320916398	0.519906188072964	0.409121124700973	0.449358034645703	0.518408129066268	0.406867243001165	0.00299081605620456	0.00534897036038149	0.00536907151840792
227	24.3471458787356	0.29	34.0848298036121	25.8535327703841	42.31612683684	0.358815637234448	26.9457664456519	21.3219416383657	32.5695912529382	0.52	0.33	0.83	22.8828977493159	28.9184366419672	34.9539755346186	39.378018476992	49.7642713299784	60.1505241829648	39.1172341043813	49.4538238023826	59.7618677570275	34.0848298036121	0.636713227032453	0.217757806194544	-19.7151224175539	-0.169753683719342	-0.130232682996019	-0.193625314904524	0.450838320916398	0.519906188072964	0.409121124700973	0.449358034645703	0.518408129066268	0.406867243001165	0.00299081605620456	0.00534897036038149	0.00536907151840792
227	24.3471458787356	0.29	34.123615224391	25.7035631775521	42.5436672712299	0.367904775940699	28.5505350295885	22.7077049768323	34.3933650823447	0.53	0.33	0.81	24.2063111408202	30.4347416380566	36.6631721352931	41.4792625321555	52.1521280611161	62.8249935900768	41.3783203023877	52.0118521171574	62.6736912327435	34.123615224391	0.656250211776289	-2.25325404329719	-21.0286211714595	-0.169753683719342	-0.130232682996019	-0.193625314904524	0.450838320916398	0.519906188072964	0.409121124700973	0.449358034645703	0.518408129066268	0.406867243001165	0.00299081605620456	0.00534897036038149	0.00536907151840792
227	24.3471458787356	0.29	34.1311163227899	25.877614069221	42.3846185763589	0.383285233535142	27.4765876744086	22.0349529273409	32.9182224214762	0.5	0.3	0.76	24.2192029091593	30.2002484113367	36.1812939135141	42.3184709812312	52.7692154368052	63.2199598923792	42.1219000126634	52.5122555906355	62.9251102536465	34.1311163227899	0.600261401093211	1.83302983463137	-20.343346801025	-0.169753683719342	-0.130232682996019	-0.193625314904524	0.450838320916398	0.519906188072964	0.409121124700973	0.449358034645703	0.518408129066268	0.406867243001165	0.00299081605620456	0.00534897036038149	0.00536907151840792
227	24.3471458787356	0.29	34.5957889078888	26.0578336961606	43.1337441196169	0.398331585679107	30.5878937406019	24.7185267087439	36.45726077246	0.55	0.35	0.81	25.4781736651406	31.5279174182435	37.5776611713464	42.7660607708435	52.9207803513611	63.0754999318787	42.8119536091856	52.9852982879106	63.1471990948431	34.5957889078888	0.677053064099491	-0.37585541897588	-17.8050127995697	-0.169753683719342	-0.130232682996019	-0.193625314904524	0.450838320916398	0.519906188072964	0.409121124700973	0.449358034645703	0.518408129066268	0.406867243001165	0.00299081605620456	0.00534897036038149	0.00536907151840792
227	24.3471458787356	0.29	34.6725633797185	26.1564899013536	43.1886368580834	0.331228256796213	27.0846810784605	21.0759266426194	33.0934355143016	0.49	0.33	0.86	23.3082183342741	29.9533999522633	36.5985815702525	40.890200564253	52.5480117812478	64.2058229982426	40.4512184933144	51.9753009601287	63.5193613993969	34.6725633797185	0.641584158310644	0.79814649462196	-19.0367882938772	-0.169753683719342	-0.130232682996019	-0.193625314904524	0.450838320916398	0.519906188072964	0.409121124700973	0.449358034645703	0.518408129066268	0.406867243001165	0.00299081605620456	0.00534897036038149	0.00536907151840792
227	24.3471458787356	0.29	34.9104605984667	26.3801649831564	43.440756213777	0.372073035749514	28.4056939820126	22.6442501395444	34.1671378244807	0.51	0.34	0.84	24.5374642070155	30.7806041296933	37.0237440523712	42.4843093989467	53.2937184665767	64.1031275342067	42.2743656003071	53.0147125699427	63.7891582323902	34.9104605984667	0.671042701457708	1.55635801478609	-17.7918227791826	-0.169753683719342	-0.130232682996019	-0.193625314904524	0.450838320916398	0.519906188072964	0.409121124700973	0.449358034645703	0.518408129066268	0.406867243001165	0.00299081605620456	0.00534897036038149	0.00536907151840792
227	24.3471458787356	0.29	35.1569813440717	26.5789883820672	43.7349743060762	0.323671734908228	27.4772999063842	21.2759548577612	33.6786449550073	0.54	0.38	0.82	22.1982557917865	28.6684257354046	35.1385956790227	37.536602227282	48.4774706357978	59.4183390443136	37.832232237533	48.87377755176	59.88301267013	35.1569813440717	0.66374471349836	0.373498632020164	-17.1955078785553	-0.169753683719342	-0.130232682996019	-0.193625314904524	0.450838320916398	0.519906188072964	0.409121124700973	0.449358034645703	0.518408129066268	0.406867243001165	0.00299081605620456	0.00534897036038149	0.00536907151840792
227	24.3471458787356	0.29	35.2241696436076	26.5136265096217	43.9347127775935	0.413928163738349	29.7120666761974	24.1921660407444	35.2319673116503	0.5	0.35	0.83	26.565973118234	32.627502774148	38.6890324300619	46.3915400006617	56.9766480351391	67.5617560696164	46.3412039313007	56.915382459132	67.4712880928409	35.2241696436076	0.632964497755828	-1.97966463909186	-21.9548658714414	-0.169753683719342	-0.130232682996019	-0.193625314904524	0.450838320916398	0.519906188072964	0.409121124700973	0.449358034645703	0.518408129066268	0.406867243001165	0.00299081605620456	0.00534897036038149	0.00536907151840792
227	24.3471458787356	0.29	35.2288307146038	26.6483686429485	43.8092927862591	0.344544240563936	27.3699541009259	21.475973185159	33.2639350166927	0.52	0.33	0.78	22.9668965465058	29.2700544417224	35.573212336939	39.4347380790026	50.2574184600959	61.0800988411891	39.4164682793239	50.2457236609855	61.0733300061663	35.2288307146038	0.643707106307905	2.0835043406102	-17.3719873710456	-0.169753683719342	-0.130232682996019	-0.193625314904524	0.450838320916398	0.519906188072964	0.409121124700973	0.449358034645703	0.518408129066268	0.406867243001165	0.00299081605620456	0.00534897036038149	0.00536907151840792
227	24.3471458787356	0.29	35.2379317170795	26.7262110216436	43.7496524125153	0.35321117637718	26.8635714570495	21.1879522847485	32.5391906293506	0.52	0.34	0.74	22.6355498418561	28.6989371353271	34.7623244287981	38.8406762539939	49.244932590317	59.6491889266401	39.1067200446669	49.6061201081723	60.0808121843237	35.2379317170795	0.627205110741907	2.29715491836174	-17.5759726183339	-0.169753683719342	-0.130232682996019	-0.193625314904524	0.450838320916398	0.519906188072964	0.409121124700973	0.449358034645703	0.518408129066268	0.406867243001165	0.00299081605620456	0.00534897036038149	0.00536907151840792
227	24.3471458787356	0.29	35.3712613936202	26.6599783313691	44.0825444558712	0.411534921881033	31.8898110033644	25.9360087330457	37.8436132736832	0.51	0.34	0.77	28.0630820085412	34.5051696517995	40.9472572950579	48.5430116562099	59.686418337694	70.8298250191781	48.7593418093093	59.9422668465462	71.1551371971198	35.3712613936202	0.65113348280706	-4.07280810939967	-23.3975163213384	-0.169753683719342	-0.130232682996019	-0.193625314904524	0.450838320916398	0.519906188072964	0.409121124700973	0.449358034645703	0.518408129066268	0.406867243001165	0.00299081605620456	0.00534897036038149	0.00536907151840792
227	24.3471458787356	0.29	35.4472737939357	26.7464233043651	44.1481242835063	0.321776594593913	26.4744442093654	20.4734739551009	32.4754144636298	0.48	0.31	0.78	22.9472723852846	29.6733365257716	36.3994006662586	40.6133061346588	52.5174530603789	64.421599986099	40.3540578613152	52.2116634624936	64.0175425881925	35.4472737939357	0.608065495057402	1.69429124969655	-19.2843865203109	-0.169753683719342	-0.130232682996019	-0.193625314904524	0.450838320916398	0.519906188072964	0.409121124700973	0.449358034645703	0.518408129066268	0.406867243001165	0.00299081605620456	0.00534897036038149	0.00536907151840792
227	24.3471458787356	0.29	35.4722436465426	26.8518324835888	44.0926548094963	0.357881175136242	27.7786435324327	21.9691968523882	33.5880902124772	0.56	0.37	0.75	22.3942770803637	28.3161302783049	34.2379834762462	37.3405885220606	47.2147846284517	57.0889807348428	37.8410543768328	47.8458973975477	57.8287728603477	35.4722436465426	0.635669382736847	2.15862070958311	-16.3772728147258	-0.169753683719342	-0.130232682996019	-0.193625314904524	0.450838320916398	0.519906188072964	0.409121124700973	0.449358034645703	0.518408129066268	0.406867243001165	0.00299081605620456	0.00534897036038149	0.00536907151840792
227	24.3471458787356	0.29	35.4805589420485	26.7953353191479	44.165782564949	0.360429266530895	30.170816619581	23.8959168391227	36.4457164000393	0.49	0.34	0.83	26.4248380507368	33.3638147637685	40.3027914768002	46.35541311815	58.5280187376133	70.7006243570766	46.2036215617295	58.3290814107999	70.458459361875	35.4805589420485	0.6412029414475	4.1620765223846	-15.6610435001152	-0.169753683719342	-0.130232682996019	-0.193625314904524	0.450838320916398	0.519906188072964	0.409121124700973	0.449358034645703	0.518408129066268	0.406867243001165	0.00299081605620456	0.00534897036038149	0.00536907151840792
227	24.3471458787356	0.29	35.5096596586917	26.8825375837229	44.1367817336605	0.354067497546339	28.3759489734959	22.3920204907926	34.3598774561992	0.52	0.34	0.83	23.8850622536294	30.2679835442474	36.6509048348654	40.9451718586596	51.8871491677177	62.8291264767757	40.8072186627456	51.7060941684514	62.6105350186564	35.5096596586917	0.65260906526132	-3.36260234366044	-22.2920769061283	-0.169753683719342	-0.130232682996019	-0.193625314904524	0.450838320916398	0.519906188072964	0.409121124700973	0.449358034645703	0.518408129066268	0.406867243001165	0.00299081605620456	0.00534897036038149	0.00536907151840792
227	24.3471458787356	0.29	35.5745783910391	26.7862439363183	44.36291284576	0.355260369021451	29.3578816132666	23.1829951279067	35.5327680986266	0.49	0.34	0.75	25.9318550725469	32.8389117554442	39.7459684383414	45.8343529137274	58.0425220830123	70.2506912522973	46.094811949842	58.3784615780031	70.6497019574492	35.5745783910391	0.623354568389131	1.6771110629909	-18.520389550236	-0.169753683719342	-0.130232682996019	-0.193625314904524	0.450838320916398	0.519906188072964	0.409121124700973	0.449358034645703	0.518408129066268	0.406867243001165	0.00299081605620456	0.00534897036038149	0.00536907151840792
227	24.3471458787356	0.29	35.5797184111514	26.9104801640602	44.2489566582426	0.430712761031824	29.9120017147708	24.5428856351125	35.2811177944292	0.49	0.32	0.87	27.4175715431816	33.4155673137798	39.413563084378	48.4190118084651	59.0113805595167	69.6037493105683	47.7274402028723	58.1748018186407	68.6212449452975	35.5797184111514	0.641934696381561	-3.03082848566439	-23.8607501885462	-0.169753683719342	-0.130232682996019	-0.193625314904524	0.450838320916398	0.519906188072964	0.409121124700973	0.449358034645703	0.518408129066268	0.406867243001165	0.00299081605620456	0.00534897036038149	0.00536907151840792
227	24.3471458787356	0.29	35.6137788099335	26.8189889901717	44.4085686296952	0.308989483798054	25.9756308979598	19.9107532338772	32.0405085620424	0.51	0.3	0.77	21.5619407321782	28.1297752688627	34.6976098055472	37.3175896023772	48.6846440276098	60.0516984528425	37.0198444530761	48.2788840311678	59.5478741776366	35.6137788099335	0.620552632003581	-1.29633803114566	-21.7756450677638	-0.169753683719342	-0.130232682996019	-0.193625314904524	0.450838320916398	0.519906188072964	0.409121124700973	0.449358034645703	0.518408129066268	0.406867243001165	0.00299081605620456	0.00534897036038149	0.00536907151840792
227	24.3471458787356	0.29	35.7747442921568	27.1243296280119	44.4251589563017	0.37006309334439	29.7518217989061	23.6913049212483	35.812338676564	0.49	0.34	0.72	26.3126276901267	33.043710032008	39.7747923738893	46.2899801043659	58.1315062094705	69.9730323145751	46.6769395900017	58.6287253892098	70.559118552734	35.7747442921568	0.622883421937112	3.27445354180351	-17.221093799106	-0.169753683719342	-0.130232682996019	-0.193625314904524	0.450838320916398	0.519906188072964	0.409121124700973	0.449358034645703	0.518408129066268	0.406867243001165	0.00299081605620456	0.00534897036038149	0.00536907151840792
227	24.3471458787356	0.29	35.8916693783906	27.1417150516469	44.6416237051342	0.31772511588425	27.2074507084555	20.9826244923675	33.4322769245436	0.47	0.34	0.7	23.914728390158	31.0094094338868	38.1040904776157	42.8022480208737	55.5002094071986	68.1981707935234	43.2691546527268	56.1369998658548	68.9653515117437	35.8916693783906	0.580179744640633	-1.82273486025428	-23.435304558061	-0.169753683719342	-0.130232682996019	-0.193625314904524	0.450838320916398	0.519906188072964	0.409121124700973	0.449358034645703	0.518408129066268	0.406867243001165	0.00299081605620456	0.00534897036038149	0.00536907151840792
227	24.3471458787356	0.29	35.9214770879106	27.0747902328564	44.7681639429647	0.373607192562333	29.8590732410948	23.8226796062796	35.89546687591	0.54	0.36	0.81	24.9154246898413	31.2287073890231	37.5419900882048	42.1934774771382	52.8848204781404	63.5761634791425	42.3942091188726	53.1219211575378	63.8591003365875	35.9214770879106	0.671987453995449	-0.587321439209148	-18.5094143507036	-0.169753683719342	-0.130232682996019	-0.193625314904524	0.450838320916398	0.519906188072964	0.409121124700973	0.449358034645703	0.518408129066268	0.406867243001165	0.00299081605620456	0.00534897036038149	0.00536907151840792
227	24.3471458787356	0.29	36.0793757197006	27.218040299124	44.9407111402772	0.349184240621226	29.0414275506498	22.8512210778163	35.2316340234834	0.48	0.34	0.75	25.6380044160692	32.5831274073721	39.528250398675	45.4056853016452	57.7057092741299	70.0057332466146	45.6796715358069	58.0451544196978	70.4134599830836	36.0793757197006	0.617757155574854	-0.57324517977545	-21.2968397464723	-0.169753683719342	-0.130232682996019	-0.193625314904524	0.450838320916398	0.519906188072964	0.409121124700973	0.449358034645703	0.518408129066268	0.406867243001165	0.00299081605620456	0.00534897036038149	0.00536907151840792
227	24.3471458787356	0.29	36.08648308381	27.287203707621	44.885762459999	0.362403636260306	29.454375131272	23.3546267882437	35.5541234743004	0.5	0.32	0.79	25.5097252286846	32.1723409752614	38.8349567218382	44.3937911361544	55.9885366389947	67.5832821418351	44.1261913078776	55.6556600498613	67.1678213721065	36.08648308381	0.634936796802234	-2.25355350104887	-22.4419782062184	-0.169753683719342	-0.130232682996019	-0.193625314904524	0.450838320916398	0.519906188072964	0.409121124700973	0.449358034645703	0.518408129066268	0.406867243001165	0.00299081605620456	0.00534897036038149	0.00536907151840792
227	24.3471458787356	0.29	36.1619024177321	27.4132339457563	44.9105708897078	0.421510446662853	29.8248144663663	24.369663154997	35.2799657777356	0.55	0.38	0.78	25.1674334877415	30.8011657605777	36.4348980334138	42.2939904719748	51.7615040817771	61.2290176915795	42.844799831789	52.4241471553085	62.0149625278187	36.1619024177321	0.669970321936142	-0.835854898948975	-18.8876916668118	-0.169753683719342	-0.130232682996019	-0.193625314904524	0.450838320916398	0.519906188072964	0.409121124700973	0.449358034645703	0.518408129066268	0.406867243001165	0.00299081605620456	0.00534897036038149	0.00536907151840792
227	24.3471458787356	0.29	36.252915487406	27.4424523606145	45.0633786141974	0.423040560842892	30.5351303185022	24.9675450610272	36.1027155759772	0.48	0.29	0.77	27.9877946361104	34.2288741024483	40.4699535687863	49.5383224195927	60.5850165542871	71.6317106889815	48.982364528936	59.9094536576472	70.8268146775969	36.252915487406	0.603765088970523	2.4118385440431	-19.6970533143549	-0.169753683719342	-0.130232682996019	-0.193625314904524	0.450838320916398	0.519906188072964	0.409121124700973	0.449358034645703	0.518408129066268	0.406867243001165	0.00299081605620456	0.00534897036038149	0.00536907151840792
227	24.3471458787356	0.29	36.3223935600369	27.4812966195101	45.1634905005638	0.412309001594606	29.6158295608248	24.0954050598985	35.1362540617512	0.5	0.3	0.81	26.510367063523	32.5840761172707	38.6577851710184	46.3518674572789	56.9714019344442	67.5909364116095	45.6700014939441	56.1287955335381	66.5935919813301	36.3223935600369	0.631764675916527	0.664685321385274	-21.1965172688441	-0.169753683719342	-0.130232682996019	-0.193625314904524	0.450838320916398	0.519906188072964	0.409121124700973	0.449358034645703	0.518408129066268	0.406867243001165	0.00299081605620456	0.00534897036038149	0.00536907151840792
227	24.3471458787356	0.29	36.3412005710032	27.4544964463176	45.2279046956889	0.415860721669007	30.2793389141963	24.6763972082755	35.8822806201172	0.55	0.34	0.8	25.5099095258161	31.3021058010702	37.0943020763243	42.895633273454	52.6353748832674	62.3751164930807	42.8413319619076	52.580550942385	62.3177790442298	36.3412005710032	0.637390699988599	2.42281116742638	-17.2699699042672	-0.169753683719342	-0.130232682996019	-0.193625314904524	0.450838320916398	0.519906188072964	0.409121124700973	0.449358034645703	0.518408129066268	0.406867243001165	0.00299081605620456	0.00534897036038149	0.00536907151840792
227	24.3471458787356	0.29	36.4054224178098	27.4429815730723	45.3678632625472	0.347123336842698	30.9450028055606	24.3190299168643	37.570975694257	0.53	0.38	0.75	25.9283297587097	32.992773143898	40.0572165290864	44.4347364818786	56.541443050841	68.6481496198035	45.1671158306526	57.4980910381318	69.7992831963692	36.4054224178098	0.650037286828507	2.61191025103428	-16.1793117581254	-0.169753683719342	-0.130232682996019	-0.193625314904524	0.450838320916398	0.519906188072964	0.409121124700973	0.449358034645703	0.518408129066268	0.406867243001165	0.00299081605620456	0.00534897036038149	0.00536907151840792
227	24.3471458787356	0.29	37.0096924715319	27.9121860509737	46.10719889209	0.38511104872162	28.5836225394454	22.9445447560873	34.2227003228035	0.45	0.31	0.69	26.73768721792	33.3090051312531	39.8803230445862	48.5873495153366	60.5286560924259	72.4699626695153	48.7955668955693	60.7825828988696	72.7603696958278	37.0096924715319	0.584311613546227	4.1403960717874	-19.1274254836868	-0.169753683719342	-0.130232682996019	-0.193625314904524	0.450838320916398	0.519906188072964	0.409121124700973	0.449358034645703	0.518408129066268	0.406867243001165	0.00299081605620456	0.00534897036038149	0.00536907151840792
227	24.3471458787356	0.29	37.0714706395106	27.9877077000851	46.1552335789361	0.392880053875092	29.2334012263299	23.5596267521296	34.9071757005303	0.53	0.34	0.86	24.98037456389	30.996302279882	37.012229995874	42.6629207560433	52.9372681948706	63.2116156336979	42.3407945546487	52.5326173102528	62.7227350246165	37.0714706395106	0.663434566593967	-0.359677839494363	-19.5240683161911	-0.169753683719342	-0.130232682996019	-0.193625314904524	0.450838320916398	0.519906188072964	0.409121124700973	0.449358034645703	0.518408129066268	0.406867243001165	0.00299081605620456	0.00534897036038149	0.00536907151840792
227	24.3471458787356	0.29	37.2504675378072	28.0631534097277	46.4377816658868	0.39335201675892	28.7082491706409	23.1419075443753	34.2745907969065	0.5	0.36	0.72	25.2864007323475	31.3685590291517	37.4507173259559	44.0152590899975	54.6022847443743	65.1893103987511	44.6200228740918	55.3366272873574	66.0880389924739	37.2504675378072	0.608683527376454	-2.36161785118303	-23.5511547971228	-0.169753683719342	-0.130232682996019	-0.193625314904524	0.450838320916398	0.519906188072964	0.409121124700973	0.449358034645703	0.518408129066268	0.406867243001165	0.00299081605620456	0.00534897036038149	0.00536907151840792
227	24.3471458787356	0.29	37.286071380655	28.0999196194434	46.4722231418665	0.398489141317313	32.5863969328231	26.3356013729624	38.8371924926838	0.5	0.31	0.73	29.0358918321544	35.9276054927113	42.8193191532682	50.8368047959565	62.9029987360847	74.9691926762129	50.8851769691286	62.944009277484	75.0332867671258	37.286071380655	0.597482334776039	-1.33502634825351	-22.6869416004974	-0.169753683719342	-0.130232682996019	-0.193625314904524	0.450838320916398	0.519906188072964	0.409121124700973	0.449358034645703	0.518408129066268	0.406867243001165	0.00299081605620456	0.00534897036038149	0.00536907151840792
227	24.3471458787356	0.29	37.551757478818	28.4066366604152	46.6968782972208	0.343549168860525	27.3419210609485	21.4409819033023	33.2428602185948	0.49	0.3	0.74	23.9716202367742	30.5690360251631	37.1664518135519	42.3560223328244	54.0131522102302	65.6702820876359	42.1332074591259	53.7317291462058	65.3152438594362	37.551757478818	0.592546689386372	1.06763468310285	-21.1391426920087	-0.169753683719342	-0.130232682996019	-0.193625314904524	0.450838320916398	0.519906188072964	0.409121124700973	0.449358034645703	0.518408129066268	0.406867243001165	0.00299081605620456	0.00534897036038149	0.00536907151840792
227	24.3471458787356	0.29	37.7925163799168	28.4666260186835	47.1184067411501	0.371290780694569	29.7878489999799	23.7359393353747	35.839758664585	0.46	0.28	0.73	27.4132509308137	34.4027581039798	41.3922652771459	49.508126923161	62.1311247986333	74.7541226741057	49.056909958778	61.5655389528053	74.093517985002	37.7925163799168	0.590283161903441	0.787566591868949	-22.2543028532227	-0.169753683719342	-0.130232682996019	-0.193625314904524	0.450838320916398	0.519906188072964	0.409121124700973	0.449358034645703	0.518408129066268	0.406867243001165	0.00299081605620456	0.00534897036038149	0.00536907151840792
227	24.3471458787356	0.29	37.8321650210559	28.4850580094082	47.1792720327037	0.322619181923957	28.7664014708785	22.2584792607888	35.2743236809683	0.48	0.36	0.85	24.9086357340332	32.1914092702341	39.474182806435	44.0385932171671	56.9145734465978	69.7905536760284	44.0249499422625	56.8859690591916	69.7671588595378	37.8321650210559	0.648844534588996	2.90095156564045	-15.9306549480047	-0.169753683719342	-0.130232682996019	-0.193625314904524	0.450838320916398	0.519906188072964	0.409121124700973	0.449358034645703	0.518408129066268	0.406867243001165	0.00299081605620456	0.00534897036038149	0.00536907151840792
227	24.3471458787356	0.29	37.8688682540519	28.5357359735795	47.2020005345242	0.329712222697151	26.4184433670486	20.5373806277115	32.2995061063858	0.54	0.36	0.79	21.5241001031425	27.6877187947857	33.8513374864289	36.4968426473065	46.948040163065	57.3992376788235	36.7618819755527	47.3014159858429	57.8292403301922	37.8688682540519	0.626670068945964	-0.872558329328619	-20.2871352558017	-0.169753683719342	-0.130232682996019	-0.193625314904524	0.450838320916398	0.519906188072964	0.409121124700973	0.449358034645703	0.518408129066268	0.406867243001165	0.00299081605620456	0.00534897036038149	0.00536907151840792
227	24.3471458787356	0.29	37.9027355339942	28.6454116647392	47.1600594032492	0.426388988921089	30.2008237212967	24.7317975803416	35.6698498622517	0.53	0.3	0.74	26.3450070337168	32.1707676434335	37.9965282531503	45.1237371197894	55.1021018983314	65.0804666768734	44.956503431825	54.9153790690498	64.8434918351728	37.9027355339942	0.593594985778565	0.727776353554744	-21.2706229106557	-0.169753683719342	-0.130232682996019	-0.193625314904524	0.450838320916398	0.519906188072964	0.409121124700973	0.449358034645703	0.518408129066268	0.406867243001165	0.00299081605620456	0.00534897036038149	0.00536907151840792
227	24.3471458787356	0.29	37.9128764579153	28.6933422343405	47.13241068149	0.376054723828464	31.428171609085	25.1076589757711	37.7486842423988	0.54	0.37	0.83	26.1701687777637	32.7581538438119	39.34613890986	44.2262842202339	55.3596514691783	66.4930187181227	44.4533787392232	55.6375073163116	66.8287317787766	37.9128764579153	0.655618530352363	-1.0283982792433	-19.310716751572	-0.169753683719342	-0.130232682996019	-0.193625314904524	0.450838320916398	0.519906188072964	0.409121124700973	0.449358034645703	0.518408129066268	0.406867243001165	0.00299081605620456	0.00534897036038149	0.00536907151840792
227	24.3471458787356	0.29	38.1810268470317	28.8847221460219	47.4773315480415	0.372507608371908	28.3003050587465	22.5655716064033	34.0350385110898	0.52	0.35	0.81	24.1806682108538	30.3258565228329	36.4710448348119	41.571310925641	52.1360948177266	62.7008787098123	41.6194048086124	52.1860612886711	62.7853466454945	38.1810268470317	0.642808160517289	-3.75273430621847	-23.1420149419594	-0.169753683719342	-0.130232682996019	-0.193625314904524	0.450838320916398	0.519906188072964	0.409121124700973	0.449358034645703	0.518408129066268	0.406867243001165	0.00299081605620456	0.00534897036038149	0.00536907151840792
227	24.3471458787356	0.29	38.2985973007894	28.8797865306811	47.7174080708978	0.408778169707178	28.4862637790808	23.1375133242801	33.8350142338816	0.46	0.32	0.74	26.6056809343648	32.7561754150587	38.9066698957527	47.9062561754365	58.9808520455672	70.0554479156979	47.9632319677717	59.0705371183574	70.1646343200121	38.2985973007894	0.578692170808121	-0.366169440655004	-22.9167239057972	-0.169753683719342	-0.130232682996019	-0.193625314904524	0.450838320916398	0.519906188072964	0.409121124700973	0.449358034645703	0.518408129066268	0.406867243001165	0.00299081605620456	0.00534897036038149	0.00536907151840792
227	24.3471458787356	0.29	38.5996012766408	29.224464838238	47.9747377150436	0.339138403116022	29.8384981545424	23.3352669556494	36.3417293534354	0.5	0.35	0.85	25.5047177658149	32.6125462988609	39.7203748319068	44.403169956129	56.777747917344	69.152325878559	44.3246818667685	56.6954016078605	69.0318788573117	38.5996012766408	0.650213234678336	-2.9638946875793	-22.2401246511891	-0.169753683719342	-0.130232682996019	-0.193625314904524	0.450838320916398	0.519906188072964	0.409121124700973	0.449358034645703	0.518408129066268	0.406867243001165	0.00299081605620456	0.00534897036038149	0.00536907151840792
227	24.3471458787356	0.29	38.6506470726923	29.1266736678056	48.1746204775789	0.343696360982998	29.6893997013335	23.2839176692458	36.0948817334213	0.53	0.36	0.77	24.6032346736121	31.3716651358628	38.1400955981134	41.9291415284286	53.4639857284644	64.9988299285003	42.3671292013271	54.0212766770081	65.6667451625383	38.6506470726923	0.651769173133919	1.04986338564807	-17.7013547287069	-0.169753683719342	-0.130232682996019	-0.193625314904524	0.450838320916398	0.519906188072964	0.409121124700973	0.449358034645703	0.518408129066268	0.406867243001165	0.00299081605620456	0.00534897036038149	0.00536907151840792
227	24.3471458787356	0.29	38.8397497861048	29.3845327317708	48.2949668404387	0.345606149829679	29.5224800997716	23.1798822819956	35.8650779175475	0.49	0.34	0.74	25.8476616067541	32.9202308332573	39.9928000597606	45.5915945086582	58.0665995290308	70.5416045494035	45.9642002367166	58.5310331169706	71.1182518270058	38.8397497861048	0.611829131343084	-0.332356623136473	-20.9549359336046	-0.169753683719342	-0.130232682996019	-0.193625314904524	0.450838320916398	0.519906188072964	0.409121124700973	0.449358034645703	0.518408129066268	0.406867243001165	0.00299081605620456	0.00534897036038149	0.00536907151840792
227	24.3471458787356	0.29	39.1749602377861	29.6861505187217	48.6637699568506	0.400505477319386	29.6845381023061	24.0142629077743	35.354813296838	0.53	0.36	0.78	25.5957786013927	31.6394830884132	37.6831875754338	43.8566577583223	54.2121418952759	64.5676260322294	44.2309569690762	54.6676053565564	65.1154074955161	39.1749602377861	0.632758580501252	-2.91555579656293	-22.5464938788559	-0.169753683719342	-0.130232682996019	-0.193625314904524	0.450838320916398	0.519906188072964	0.409121124700973	0.449358034645703	0.518408129066268	0.406867243001165	0.00299081605620456	0.00534897036038149	0.00536907151840792
227	24.3471458787356	0.29	39.4730938353311	29.8217712695852	49.1244164010771	0.296371628265074	24.990964988458	18.9789252030547	31.0030047738613	0.51	0.34	0.82	20.7072894421975	27.2668309674634	33.8263724927294	36.0105852190896	47.41782080891	58.8250563987304	35.9117630070971	47.2924487606641	58.667015494586	39.4730938353311	0.613971287980543	3.49424108116945	-16.478614861969	-0.169753683719342	-0.130232682996019	-0.193625314904524	0.450838320916398	0.519906188072964	0.409121124700973	0.449358034645703	0.518408129066268	0.406867243001165	0.00299081605620456	0.00534897036038149	0.00536907151840792
227	24.3471458787356	0.29	39.4781756408694	29.8708588170154	49.0854924647233	0.433039459025715	31.4160101418979	25.8036029651253	37.0284173186706	0.5	0.32	0.75	28.4837936903371	34.6791551809562	40.8745166715752	49.9094809428849	60.76503198401	71.6205830251351	49.914198261496	60.7480599612449	71.6266726946941	39.4781756408694	0.605485125626893	-4.20393491318402	-26.1573804210164	-0.169753683719342	-0.130232682996019	-0.193625314904524	0.450838320916398	0.519906188072964	0.409121124700973	0.449358034645703	0.518408129066268	0.406867243001165	0.00299081605620456	0.00534897036038149	0.00536907151840792
227	24.3471458787356	0.29	39.4962722128636	29.893598868997	49.0989455567302	0.333078789041676	28.3271627387574	22.0689212755534	34.5854042019614	0.46	0.31	0.71	25.5653265680446	32.8150686261541	40.0648106842637	46.2670733373118	59.3873574293763	72.5076415214407	46.3649969649028	59.5068866177177	72.6503409295762	39.4962722128636	0.575760561069279	2.81092669946674	-19.0247652834936	-0.169753683719342	-0.130232682996019	-0.193625314904524	0.450838320916398	0.519906188072964	0.409121124700973	0.449358034645703	0.518408129066268	0.406867243001165	0.00299081605620456	0.00534897036038149	0.00536907151840792
227	24.3471458787356	0.29	40.1748745145982	30.3883637525222	49.9613852766742	0.322494331676978	24.2654684120343	18.7742392978562	29.7566975262125	0.48	0.31	0.73	21.1374193127218	27.3198488901408	33.5022784675598	37.5219527440747	48.496652494099	59.4713522441233	37.4606615571723	48.4077495508368	59.3618970829891	40.1748745145982	0.563228281250588	2.01817810321111	-20.9238904490161	-0.169753683719342	-0.130232682996019	-0.193625314904524	0.450838320916398	0.519906188072964	0.409121124700973	0.449358034645703	0.518408129066268	0.406867243001165	0.00299081605620456	0.00534897036038149	0.00536907151840792
227	24.3471458787356	0.29	40.2822293501758	30.3474691383859	50.2169895619657	0.423334246645925	31.5057480383394	25.7646411096224	37.2468549670565	0.5	0.3	0.83	28.1451504363607	34.4167036667151	40.6882568970694	48.9835257096879	59.8984714156403	70.8134171215928	48.2972303827785	59.0509564408588	69.8039985275766	40.2822293501758	0.620896524652242	0.183822886424802	-20.8745061232516	-0.169753683719342	-0.130232682996019	-0.193625314904524	0.450838320916398	0.519906188072964	0.409121124700973	0.449358034645703	0.518408129066268	0.406867243001165	0.00299081605620456	0.00534897036038149	0.00536907151840792
227	24.3471458787356	0.29	40.2922847428047	30.4549718944016	50.1295975912079	0.355417967768667	30.4266123073807	24.0291391792769	36.8240854354845	0.51	0.32	0.82	26.0128534807959	32.938466998912	39.8640805170281	45.0109221110378	56.9945459324385	68.9781697538393	44.7050219710238	56.6256585985294	68.5424262224879	40.2922847428047	0.641711011069605	-1.09443665586212	-20.5355757318089	-0.169753683719342	-0.130232682996019	-0.193625314904524	0.450838320916398	0.519906188072964	0.409121124700973	0.449358034645703	0.518408129066268	0.406867243001165	0.00299081605620456	0.00534897036038149	0.00536907151840792
227	24.3471458787356	0.29	40.343631775223	30.5754711073603	50.1117924430857	0.412858655782621	31.1933796734052	25.3854877370327	37.0012716097778	0.47	0.3	0.76	28.7993932208826	35.3883453573421	41.9772974938016	51.3843760480032	63.1404985379947	74.8966210279862	51.0826442688819	62.7435511107148	74.4252197234122	40.343631775223	0.590902797478188	1.49676143424128	-20.6985110291154	-0.169753683719342	-0.130232682996019	-0.193625314904524	0.450838320916398	0.519906188072964	0.409121124700973	0.449358034645703	0.518408129066268	0.406867243001165	0.00299081605620456	0.00534897036038149	0.00536907151840792
227	24.3471458787356	0.29	40.4713564459432	30.5605712365726	50.3821416553138	0.36529939673932	29.6215959702963	23.5254705489027	35.7177213916899	0.5	0.32	0.72	25.864215745148	32.566377250511	39.268538755874	45.200462718008	56.9132014392683	68.6259401605287	45.4261584959205	57.1971047441082	68.9558247845676	40.4713564459432	0.581549909802502	-3.4468401055647	-25.4653264840743	-0.169753683719342	-0.130232682996019	-0.193625314904524	0.450838320916398	0.519906188072964	0.409121124700973	0.449358034645703	0.518408129066268	0.406867243001165	0.00299081605620456	0.00534897036038149	0.00536907151840792
227	24.3471458787356	0.29	40.4835233379863	30.6731926765838	50.2938539993889	0.330151237514995	32.1643383128196	25.0112761710247	39.3174004546146	0.49	0.33	0.74	27.6586398943048	35.5688308245338	43.4790217547628	48.520255061967	62.3967321045927	76.2732091472183	48.8242041688234	62.7543193588412	76.7368967729557	40.4835233379863	0.617073474388764	0.537473480191837	-19.6160761315096	-0.169753683719342	-0.130232682996019	-0.193625314904524	0.450838320916398	0.519906188072964	0.409121124700973	0.449358034645703	0.518408129066268	0.406867243001165	0.00299081605620456	0.00534897036038149	0.00536907151840792
227	24.3471458787356	0.29	40.5151250869612	30.7231374714169	50.3071127025056	0.387051304915878	31.155681142709	25.0342847054711	37.2770775799468	0.5	0.34	0.77	27.5734296742752	34.315699172139	41.0579686700029	48.2447617343755	60.0415961984196	71.8384306624637	48.5114510638538	60.3647664121317	72.2310107306926	40.5151250869612	0.600658288258514	0.371858968699973	-20.5758794030332	-0.169753683719342	-0.130232682996019	-0.193625314904524	0.450838320916398	0.519906188072964	0.409121124700973	0.449358034645703	0.518408129066268	0.406867243001165	0.00299081605620456	0.00534897036038149	0.00536907151840792
227	24.3471458787356	0.29	40.6575914730941	30.7735229355273	50.5416600106608	0.427449313400669	31.5082206971621	25.8147905280224	37.2016508663019	0.5	0.32	0.77	28.1975965349606	34.4165525491535	40.6355085633463	49.0721846388471	59.8950133650816	70.7178420913161	48.8956322462299	59.6716521101273	70.4583155661459	40.6575914730941	0.61971543700593	2.32402260329252	-18.497785316912	-0.169753683719342	-0.130232682996019	-0.193625314904524	0.450838320916398	0.519906188072964	0.409121124700973	0.449358034645703	0.518408129066268	0.406867243001165	0.00299081605620456	0.00534897036038149	0.00536907151840792
227	24.3471458787356	0.29	40.9618110803093	30.8978757433766	51.0257464172419	0.359374374565513	27.3224198972615	21.6269019699932	33.0179378245297	0.53	0.32	0.78	22.8897798817226	28.9178809869323	34.9459820921419	39.0486912193409	49.332296387788	59.6159015562351	38.8943837684213	49.1539830348112	59.4106316395085	40.9618110803093	0.611790928314531	-0.44287435398181	-21.089359266097	-0.169753683719342	-0.130232682996019	-0.193625314904524	0.450838320916398	0.519906188072964	0.409121124700973	0.449358034645703	0.518408129066268	0.406867243001165	0.00299081605620456	0.00534897036038149	0.00536907151840792
227	24.3471458787356	0.29	41.036227563434	31.1174613539296	50.9549937729385	0.392852852863592	30.8387466654341	24.8530568904201	36.824436440448	0.48	0.3	0.83	27.9239149849058	34.6492000530753	41.3744851212448	49.5011514068936	61.4231671627048	73.3451829185159	48.7107425270224	60.4417002504969	72.1918820970011	41.036227563434	0.614106117622922	-0.029790279629958	-21.0749346433887	-0.169753683719342	-0.130232682996019	-0.193625314904524	0.450838320916398	0.519906188072964	0.409121124700973	0.449358034645703	0.518408129066268	0.406867243001165	0.00299081605620456	0.00534897036038149	0.00536907151840792
227	24.3471458787356	0.29	41.0394294585932	31.0054244297192	51.0734344874673	0.42128851984284	30.7376049465167	25.1129391534373	36.3622707395961	0.58	0.36	0.85	25.2003815570623	30.844632245941	36.4888829348196	41.6327051369465	50.9573823890352	60.2820596411238	41.6274534132305	50.9519885007063	60.2670431240932	41.0394294585932	0.643257250723642	-0.782654077263654	-20.0904312348626	-0.169753683719342	-0.130232682996019	-0.193625314904524	0.450838320916398	0.519906188072964	0.409121124700973	0.449358034645703	0.518408129066268	0.406867243001165	0.00299081605620456	0.00534897036038149	0.00536907151840792
227	24.3471458787356	0.29	41.0608886092298	30.9101918272667	51.2115853911929	0.350173867796127	27.8015067200475	21.8884708376679	33.7145426024272	0.5	0.31	0.73	23.9237173246468	30.3865625379863	36.8494077513259	41.6510211296943	52.9027885237786	64.1545559178629	41.6146371326256	52.8492078980106	64.0826889370626	41.0608886092298	0.587639705939932	0.770109626777709	-20.575805453017	-0.169753683719342	-0.130232682996019	-0.193625314904524	0.450838320916398	0.519906188072964	0.409121124700973	0.449358034645703	0.518408129066268	0.406867243001165	0.00299081605620456	0.00534897036038149	0.00536907151840792
227	24.3471458787356	0.29	41.1969208443108	31.0973955228643	51.2964461657572	0.402021289314562	32.7594994347032	26.5215614354939	38.9974374339125	0.43	0.31	0.72	31.9141807106639	39.4204763355608	46.9267719604578	59.3238904918867	73.2770188422041	87.2301471925214	59.3981685201591	73.3340175631349	87.2907825445323	41.1969208443108	0.561020425534121	-0.954616237419296	-24.1142525390064	-0.169753683719342	-0.130232682996019	-0.193625314904524	0.450838320916398	0.519906188072964	0.409121124700973	0.449358034645703	0.518408129066268	0.406867243001165	0.00299081605620456	0.00534897036038149	0.00536907151840792
227	24.3471458787356	0.29	41.4500393810433	31.2888066026091	51.6112721594774	0.329531350255156	28.5410410410957	22.1848617288051	34.8972203533862	0.47	0.31	0.75	25.1427080689956	32.3463392133633	39.5499703577309	44.8293560931718	57.6734039518406	70.5174518105095	44.741460605501	57.5659596323944	70.3711430940895	41.4500393810433	0.581354528595528	-0.230781480038182	-21.979208023273	-0.169753683719342	-0.130232682996019	-0.193625314904524	0.450838320916398	0.519906188072964	0.409121124700973	0.449358034645703	0.518408129066268	0.406867243001165	0.00299081605620456	0.00534897036038149	0.00536907151840792
227	24.3471458787356	0.29	41.5626457784222	31.2852097187979	51.8400818380465	0.381278194696942	29.9948619234595	24.0291942697813	35.9605295771377	0.43	0.31	0.71	28.738445321409	35.8732668949536	43.0080884684982	53.1865289607932	66.3910147987493	79.5955006367054	53.3073907470799	66.5504979542328	79.78160010926	41.5626457784222	0.568200900783858	-0.32985266501535	-23.7143957808605	-0.169753683719342	-0.130232682996019	-0.193625314904524	0.450838320916398	0.519906188072964	0.409121124700973	0.449358034645703	0.518408129066268	0.406867243001165	0.00299081605620456	0.00534897036038149	0.00536907151840792
227	24.3471458787356	0.29	41.7288195399989	31.6376161893509	51.8200228906468	0.31521198296792	24.9475330577397	19.2065034738097	30.6885626416698	0.47	0.27	0.78	21.8969313840313	28.442158683963	34.9873859838946	39.1987112373522	50.9156258320593	62.6325404267663	38.3786291727782	49.8466385251664	61.3258884517669	41.7288195399989	0.570785885058501	0.0604556528027681	-22.8225498184163	-0.169753683719342	-0.130232682996019	-0.193625314904524	0.450838320916398	0.519906188072964	0.409121124700973	0.449358034645703	0.518408129066268	0.406867243001165	0.00299081605620456	0.00534897036038149	0.00536907151840792
227	24.3471458787356	0.29	41.7577610281123	31.4866387900337	52.028883266191	0.378677124391541	30.2890909544807	24.2315572755051	36.3466246334563	0.55	0.34	0.77	25.08555780364	31.3565790807184	37.6276003577969	42.218237429646	52.7721771615998	63.3261168935536	42.4082953773064	53.0189173513726	63.62172646212	41.7577610281123	0.626869014703466	0.819480585252571	-18.9371224192918	-0.169753683719342	-0.130232682996019	-0.193625314904524	0.450838320916398	0.519906188072964	0.409121124700973	0.449358034645703	0.518408129066268	0.406867243001165	0.00299081605620456	0.00534897036038149	0.00536907151840792
227	24.3471458787356	0.29	42.0011878275619	31.6424875557631	52.3598880993606	0.369035076393369	29.071770321908	23.13670196719	35.0068386766259	0.51	0.34	0.78	25.0598905838774	31.4882987376402	37.916706891403	43.3764837381801	54.5034972744433	65.6305108107064	43.4943152195869	54.667980522348	65.8091253459124	42.0011878275619	0.608215218525375	-1.40900751496797	-21.8641906530261	-0.169753683719342	-0.130232682996019	-0.193625314904524	0.450838320916398	0.519906188072964	0.409121124700973	0.449358034645703	0.518408129066268	0.406867243001165	0.00299081605620456	0.00534897036038149	0.00536907151840792
227	24.3471458787356	0.29	42.0676324329533	31.7661263666429	52.3691384992637	0.335965773238948	25.0244349113999	19.5315885011707	30.517281321629	0.51	0.29	0.73	21.2337963650039	27.2053527559271	33.1769091468503	36.8411207891623	47.2019072691477	57.5626937491332	36.645083700371	46.9613708847792	57.2746838231008	42.0676324329533	0.568739819816565	2.53999023548274	-20.88024660447	-0.169753683719342	-0.130232682996019	-0.193625314904524	0.450838320916398	0.519906188072964	0.409121124700973	0.449358034645703	0.518408129066268	0.406867243001165	0.00299081605620456	0.00534897036038149	0.00536907151840792
227	24.3471458787356	0.29	42.4107249959278	32.1658305179268	52.6556194739287	0.367537574901284	30.876487000702	24.5526621112602	37.2003118901438	0.49	0.34	0.78	27.1876433230237	34.1901383988042	41.1926334745848	47.735495887822	60.0303303802013	72.3251648725806	47.8288120003009	60.1395421643905	72.4563279244518	42.4107249959278	0.62129855166606	-2.65945165004095	-22.8984311824517	-0.169753683719342	-0.130232682996019	-0.193625314904524	0.450838320916398	0.519906188072964	0.409121124700973	0.449358034645703	0.518408129066268	0.406867243001165	0.00299081605620456	0.00534897036038149	0.00536907151840792
227	24.3471458787356	0.29	42.500320142243	32.1599341601876	52.8407061242985	0.323219974254149	27.853883849094	21.5610554005726	34.1467122976154	0.5	0.32	0.74	23.6223482415901	30.5167874178657	37.4112265941414	41.1898998886415	53.2116200222537	65.2333401558659	41.2442961971108	53.2722913191	65.3094796171133	42.500320142243	0.599335438231871	-1.41759688217945	-22.5068827337037	-0.169753683719342	-0.130232682996019	-0.193625314904524	0.450838320916398	0.519906188072964	0.409121124700973	0.449358034645703	0.518408129066268	0.406867243001165	0.00299081605620456	0.00534897036038149	0.00536907151840792
227	24.3471458787356	0.29	42.6637523878608	32.141802489461	53.1857022862606	0.366348798598087	29.8630913888125	23.7311503490236	35.9950324286015	0.51	0.34	0.75	25.7754760595699	32.4356546495335	39.0958332394971	44.6945481685257	56.2432649453625	67.7919817221994	44.9718736158683	56.5445243882367	68.1935910573945	42.6637523878608	0.591094203499874	-0.935685671047433	-21.9281209079503	-0.169753683719342	-0.130232682996019	-0.193625314904524	0.450838320916398	0.519906188072964	0.409121124700973	0.449358034645703	0.518408129066268	0.406867243001165	0.00299081605620456	0.00534897036038149	0.00536907151840792
227	24.3471458787356	0.29	42.7599095652487	32.4228753696966	53.0969437608009	0.397455649788837	33.590752281762	27.1333868622651	40.048117701259	0.56	0.34	0.77	27.6698385250501	34.2548719144206	40.8399053037911	46.1485092986173	57.1312070952074	68.1139048917974	46.3753172696725	57.3906511420327	68.4377542220881	42.7599095652487	0.640337123922139	-4.71612316285005	-23.5586078060696	-0.169753683719342	-0.130232682996019	-0.193625314904524	0.450838320916398	0.519906188072964	0.409121124700973	0.449358034645703	0.518408129066268	0.406867243001165	0.00299081605620456	0.00534897036038149	0.00536907151840792
227	24.3471458787356	0.29	43.3587493755206	32.7410115619548	53.9764871890863	0.370595306540318	30.3173364593383	24.148666481669	36.4860064370075	0.5	0.29	0.78	26.4915872223322	33.2587459341086	40.025904645885	46.2315823765895	58.041235486963	69.8508885973364	45.6694287576132	57.328112602778	68.9975935083742	43.3587493755206	0.584480288371238	1.41049955561116	-21.3039273184002	-0.169753683719342	-0.130232682996019	-0.193625314904524	0.450838320916398	0.519906188072964	0.409121124700973	0.449358034645703	0.518408129066268	0.406867243001165	0.00299081605620456	0.00534897036038149	0.00536907151840792
227	24.3471458787356	0.29	43.3622241245799	32.8082852077625	53.9161630413973	0.386109673498604	30.0675515240343	24.1482075294633	35.9868955186053	0.51	0.32	0.83	26.3144526950285	32.7647988476649	39.2151450003013	45.7249226497237	56.9332720047899	68.141621359856	45.2979963324432	56.3987477433831	67.5011364533386	43.3622241245799	0.60974268853723	1.53274427588786	-19.4078050236813	-0.169753683719342	-0.130232682996019	-0.193625314904524	0.450838320916398	0.519906188072964	0.409121124700973	0.449358034645703	0.518408129066268	0.406867243001165	0.00299081605620456	0.00534897036038149	0.00536907151840792
227	24.3471458787356	0.29	43.715722953854	33.1199236268439	54.3115222808642	0.372198689851433	28.9887413432563	23.1106205075281	34.8668621789844	0.51	0.32	0.78	25.1319066679822	31.5241359107461	37.91636515351	43.612387192191	54.7050742867134	65.7977613812357	43.4998148382329	54.5825667765788	65.6442947579127	43.715722953854	0.597587614591975	0.288855489341778	-20.9036086934629	-0.169753683719342	-0.130232682996019	-0.193625314904524	0.450838320916398	0.519906188072964	0.409121124700973	0.449358034645703	0.518408129066268	0.406867243001165	0.00299081605620456	0.00534897036038149	0.00536907151840792
227	24.3471458787356	0.29	43.8054454281681	33.2174359717132	54.393454884623	0.349874606818579	29.7711680488826	23.4350437456132	36.1072923521521	0.55	0.31	0.84	24.2752571154536	30.8385496037013	37.4018420919491	40.8690911816761	51.9188525859929	62.9686139903098	40.3083009906055	51.2044977457077	62.1016936489923	43.8054454281681	0.633727610064303	-0.78628218434957	-20.3821740064527	-0.169753683719342	-0.130232682996019	-0.193625314904524	0.450838320916398	0.519906188072964	0.409121124700973	0.449358034645703	0.518408129066268	0.406867243001165	0.00299081605620456	0.00534897036038149	0.00536907151840792
227	24.3471458787356	0.29	44.1287431060678	33.4252102229379	54.8322759891977	0.412700494154442	34.5882373274397	28.1461558248243	41.030318830055	0.51	0.37	0.75	30.4508468300918	37.4204251385474	44.3900034470031	52.6693138799997	64.7242465256342	76.7791791712687	53.3616874968221	65.5808438337906	77.7656583111923	44.1287431060678	0.591489826409076	-1.75589052464112	-22.5545068805901	-0.169753683719342	-0.130232682996019	-0.193625314904524	0.450838320916398	0.519906188072964	0.409121124700973	0.449358034645703	0.518408129066268	0.406867243001165	0.00299081605620456	0.00534897036038149	0.00536907151840792
227	24.3471458787356	0.29	44.3536202193963	33.4823269540795	55.2249134847131	0.366003863619401	31.050482482968	24.6699887691822	37.4309761967538	0.52	0.36	0.79	26.3632558126517	33.1816856693235	40.0001155259953	45.2454728731173	56.9474828717931	68.6494928704689	45.5176100398846	57.3019475171595	69.0646772244794	44.3536202193963	0.61970281713801	1.59277817339025	-18.5946062581099	-0.169753683719342	-0.130232682996019	-0.193625314904524	0.450838320916398	0.519906188072964	0.409121124700973	0.449358034645703	0.518408129066268	0.406867243001165	0.00299081605620456	0.00534897036038149	0.00536907151840792
227	24.3471458787356	0.29	44.3802202465333	33.5202718359471	55.2401686571195	0.340515104962608	29.9590367826	23.4495381015967	36.4685354636032	0.51	0.31	0.79	25.4699434811236	32.5402986743593	39.6106538675949	44.1651323571936	56.4251977614632	68.6852631657328	43.8313650688948	56.0119766409714	68.1909328127516	44.3802202465333	0.606794495403265	-3.2250843779874	-24.0655941488454	-0.169753683719342	-0.130232682996019	-0.193625314904524	0.450838320916398	0.519906188072964	0.409121124700973	0.449358034645703	0.518408129066268	0.406867243001165	0.00299081605620456	0.00534897036038149	0.00536907151840792
227	24.3471458787356	0.29	45.0740034085172	33.9544501605839	56.1935566564505	0.362156189667938	29.4069233460158	23.3137397015037	35.5001069905278	0.51	0.33	0.77	25.4292056146275	32.0752787769692	38.7213519393108	44.2135776898463	55.7690575010822	67.3245373123181	44.2529104851515	55.7976081678929	67.3809463175739	45.0740034085172	0.585978703351899	-4.28551382640195	-25.1510848962882	-0.169753683719342	-0.130232682996019	-0.193625314904524	0.450838320916398	0.519906188072964	0.409121124700973	0.449358034645703	0.518408129066268	0.406867243001165	0.00299081605620456	0.00534897036038149	0.00536907151840792
227	24.3471458787356	0.29	45.4562588393352	34.3815573126776	56.5309603659927	0.334732441414888	28.8533739791217	22.5025315624797	35.2042163957638	0.53	0.35	0.79	23.9642551286165	30.7276367299921	37.4910183313678	41.0394789522589	52.6219652588873	64.2044515655158	41.2420623832275	52.880413730807	64.5322616020913	45.4562588393352	0.605566638533598	1.45021776191494	-18.9464736883467	-0.169753683719342	-0.130232682996019	-0.193625314904524	0.450838320916398	0.519906188072964	0.409121124700973	0.449358034645703	0.518408129066268	0.406867243001165	0.00299081605620456	0.00534897036038149	0.00536907151840792
227	24.3471458787356	0.29	45.5118755420783	34.3950217126952	56.6287293714615	0.322898287069162	27.1577409607405	21.0176728494253	33.2978090720557	0.49	0.32	0.75	23.2562778407564	30.0503283039512	36.844378767146	40.8133883337395	52.7365439570115	64.6596995802836	40.7869627375502	52.6929341819532	64.5983224033255	45.5118755420783	0.576087108636036	1.73771639109505	-19.8857128461014	-0.169753683719342	-0.130232682996019	-0.193625314904524	0.450838320916398	0.519906188072964	0.409121124700973	0.449358034645703	0.518408129066268	0.406867243001165	0.00299081605620456	0.00534897036038149	0.00536907151840792
227	24.3471458787356	0.29	45.7214762357954	34.4296366166985	57.0133158548923	0.286387210852009	27.7559133943587	20.9152930497609	34.5965337389564	0.51	0.34	0.74	22.7238905361718	30.1560363607757	37.5881821853796	39.4107069306721	52.3004944647758	65.1902819988795	39.6611493477828	52.6293757828993	65.5866972872247	45.7214762357954	0.590392947635321	-0.404501986221866	-21.0757305530901	-0.169753683719342	-0.130232682996019	-0.193625314904524	0.450838320916398	0.519906188072964	0.409121124700973	0.449358034645703	0.518408129066268	0.406867243001165	0.00299081605620456	0.00534897036038149	0.00536907151840792
227	24.3471458787356	0.29	45.79281670571	34.5983203368459	56.987313074574	0.32079261141433	28.319688715494	21.8859568186539	34.7534206123342	0.45	0.28	0.74	25.7367233750825	33.3024505429844	40.8681777108864	47.0653244513017	60.9009397577972	74.7365550642927	46.6353801715641	60.3327915770056	74.046798711041	45.79281670571	0.56987798674959	1.18568357036924	-21.9465244274758	-0.169753683719342	-0.130232682996019	-0.193625314904524	0.450838320916398	0.519906188072964	0.409121124700973	0.449358034645703	0.518408129066268	0.406867243001165	0.00299081605620456	0.00534897036038149	0.00536907151840792
227	24.3471458787356	0.29	46.9224089735806	35.4237568676918	58.4210610794693	0.357527843821545	30.0336728689296	23.747792258622	36.3195534792373	0.49	0.33	0.75	26.4264961889934	33.4214116819253	40.4163271748572	46.5494754087919	58.8708079228022	71.1921404368124	46.7063608118524	59.0772307098093	71.4428808575375	46.9224089735806	0.583917313587693	0.798201683920855	-20.4875963164723	-0.169753683719342	-0.130232682996019	-0.193625314904524	0.450838320916398	0.519906188072964	0.409121124700973	0.449358034645703	0.518408129066268	0.406867243001165	0.00299081605620456	0.00534897036038149	0.00536907151840792
227	24.3471458787356	0.29	47.006264419483	35.5091403829171	58.503388456049	0.414320721967165	33.3618738394663	27.1689249026713	39.5548227762613	0.51	0.33	0.77	29.5993252217033	36.3462653497455	43.0932054777876	51.4252263396749	63.1472139385814	74.8692015374878	51.5596961138527	63.2987816792929	75.0468407254048	47.006264419483	0.582141483016297	0.308349999876756	-21.3794911356115	-0.169753683719342	-0.130232682996019	-0.193625314904524	0.450838320916398	0.519906188072964	0.409121124700973	0.449358034645703	0.518408129066268	0.406867243001165	0.00299081605620456	0.00534897036038149	0.00536907151840792
227	24.3471458787356	0.29	47.722879459942	35.9365381954206	59.5092207244635	0.278802569546185	26.8365178228148	20.0975974610804	33.5754381845493	0.46	0.32	0.69	23.1181877332326	30.8699414611882	38.6216951891438	41.6366142406308	55.5977769140913	69.5589395875519	41.9689065507151	56.0174730962194	70.1003596239414	47.722879459942	0.545722313150195	-1.87822635594441	-25.3513188177653	-0.169753683719342	-0.130232682996019	-0.193625314904524	0.450838320916398	0.519906188072964	0.409121124700973	0.449358034645703	0.518408129066268	0.406867243001165	0.00299081605620456	0.00534897036038149	0.00536907151840792
227	24.3471458787356	0.29	48.1819388017765	36.4505542420998	59.9133233614531	0.332513795664316	29.2531215866626	22.7820829838073	35.7241601895178	0.54	0.34	0.81	23.7660226942029	30.5165402127209	37.2670577312388	40.1838801917478	51.5977373056092	63.0115944194706	40.1831827893278	51.5945732650865	63.0228104827581	48.1819388017765	0.609238689501377	0.255810075566747	-19.84982896346	-0.169753683719342	-0.130232682996019	-0.193625314904524	0.450838320916398	0.519906188072964	0.409121124700973	0.449358034645703	0.518408129066268	0.406867243001165	0.00299081605620456	0.00534897036038149	0.00536907151840792
227	24.3471458787356	0.29	49.4257271357704	37.4877250139834	61.3637292575573	0.341596190455568	30.6114009245169	23.9761351192173	37.2466667298166	0.5	0.31	0.76	26.4726550798463	33.7988192907748	41.1249835017033	46.3925696335269	59.2314625317652	72.0703554300036	46.1953676603274	58.9783832870812	71.7828055081073	49.4257271357704	0.572567656119495	-1.1431200182957	-23.2688865001288	-0.169753683719342	-0.130232682996019	-0.193625314904524	0.450838320916398	0.519906188072964	0.409121124700973	0.449358034645703	0.518408129066268	0.406867243001165	0.00299081605620456	0.00534897036038149	0.00536907151840792
227	24.3471458787356	0.29	51.2073999566419	38.7039295587659	63.7108703545179	0.332189565141171	28.4705894575762	22.1680506600929	34.7731282550595	0.51	0.31	0.73	24.1608802726571	31.0299950917556	37.8991099108541	41.9875037719207	53.9248579213493	65.862212070778	41.9698869042532	53.877939504784	65.8395274433013	51.2073999566419	0.562336054695473	-0.173494217978332	-22.4561390473715	-0.169753683719342	-0.130232682996019	-0.193625314904524	0.450838320916398	0.519906188072964	0.409121124700973	0.449358034645703	0.518408129066268	0.406867243001165	0.00299081605620456	0.00534897036038149	0.00536907151840792
227	24.3471458787356	0.3	25.7077151195181	19.5650164774907	31.8504137615456	0.502535099587351	33.4013543962261	28.2127858260246	38.5899229664275	0.52	0.32	0.74	30.3017347080366	35.8744785447574	41.4472223814781	52.1702790034134	61.7648320406415	71.3593850778696	52.231085925753	61.8207959861344	71.433282978403	25.7077151195181	0.654109330392264	4.69525569585988	-15.7436192782991	-0.169753683719342	-0.130232682996019	-0.193625314904524	0.450838320916398	0.519906188072964	0.409121124700973	0.449358034645703	0.518408129066268	0.406867243001165	0.00299081605620456	0.00534897036038149	0.00536907151840792
227	24.3471458787356	0.3	26.9655894107967	20.4641488316218	33.4670299899715	0.423259333123538	29.3074192817865	23.9660813552488	34.6487572083243	0.49	0.34	0.79	26.5812270429603	32.5054043848428	38.4295817267252	46.7203705022994	57.1329733474106	67.5455761925218	46.7777462855314	57.2050335074296	67.6216163541786	26.9655894107967	0.662928760686366	-0.368232692092292	-20.0399546420773	-0.169753683719342	-0.130232682996019	-0.193625314904524	0.450838320916398	0.519906188072964	0.409121124700973	0.449358034645703	0.518408129066268	0.406867243001165	0.00299081605620456	0.00534897036038149	0.00536907151840792
[truncated: 1,349 more rows]
