# Supplementary material for: Re-expressing coefficients from regression models for inclusion in a meta-analysis
Source: BMC Med Res Methodol. 2024 Jan 8;24:6. doi: 10.1186/s12874-023-02132-y (PMC10773134; doi:10.1186/s12874-023-02132-y)
Supplement: Supplementary file 2 — Additional file 2. [file 12874_2023_2132_MOESM2_ESM.zip › Supp_Files_R1/simdata/simdata_scenario_228.csv]

ex_no	errsd	rsquare	beta	b_low_ci	b_hi_ci	lrsquare	lbeta	lb_low_ci	lb_hi_ci	x_median	x_25	x_75	rbl	rb	rbu	altl	alt	altu	dzl	dz	dzu	observed_beta	xlog	error	ylog	RelBias_rb	RelBias_rbl	RelBias_rbu	RelBias_alt	RelBias_altl	RelBias_altu	RelBias_dz	RelBias_dzl	RelBias_dzu	MC_SE_RelBias_rb	MC_SE_RelBias_alt	MC_SE_RelBias_dz
228	24.3471458787356	0.28	34.1879960365317	33.0178961351841	35.3580959378793	0.388168070383777	29.8424397908396	29.0445228998014	30.6403566818778	0.5	0.32	0.78	32.0526326113258	32.9331888887021	33.8137451660784	56.1528820289226	57.6955251360558	59.2381682431891	56.0264753024652	57.5522008409157	59.094774202061	34.1879960365317	0.621000416164038	-0.431635582204272	-21.2920134833571	-0.15582617718115	-0.151549637311373	-0.159841185170161	0.474502347882804	0.481972029663513	0.467489473971836	0.470842504899948	0.477555538516056	0.465171971968736	0.000470669630069764	0.000839369517812709	0.00128053010537778
228	24.3471458787356	0.28	35.5991981441996	34.3945400215717	36.8038562668276	0.375974644865505	29.287972249802	28.4843937444879	30.0915507551162	0.49	0.32	0.77	31.4975636044035	32.3861472024716	33.2747308005396	55.2526236782923	56.8113656739396	58.3701076695869	55.1664948718498	56.7343967680866	58.2849352964031	35.5991981441996	0.615933694950428	-0.0727712482576477	-20.9714491325273	-0.15582617718115	-0.151549637311373	-0.159841185170161	0.474502347882804	0.481972029663513	0.467489473971836	0.470842504899948	0.477555538516056	0.465171971968736	0.000470669630069764	0.000839369517812709	0.00128053010537778
228	24.3471458787356	0.28	36.4066051198531	35.1759530050847	37.6372572346215	0.373090229960207	29.3866971867261	28.5754307171051	30.197963656347	0.5	0.32	0.77	31.4284997431668	32.3207658400295	33.2130319368922	54.9385755690429	56.4983009390344	58.0580263090258	54.8987309774546	56.4453330059397	58.0087912535098	36.4066051198531	0.615699640152747	-0.420370146365836	-21.3289446266775	-0.15582617718115	-0.151549637311373	-0.159841185170161	0.474502347882804	0.481972029663513	0.467489473971836	0.470842504899948	0.477555538516056	0.465171971968736	0.000470669630069764	0.000839369517812709	0.00128053010537778
228	24.3471458787356	0.29	33.5913800217572	32.473649897015	34.7091101464993	0.394406438508403	29.7126547459669	28.9285442792844	30.4967652126494	0.5	0.33	0.78	31.6767897026314	32.5353915775457	33.39399345246	55.2147174569005	56.7113167138454	58.2079159707902	55.1432662009957	56.6407080917787	58.1404359789918	33.5913800217572	0.628820486126485	-0.562165066703673	-21.0684759800822	-0.15582617718115	-0.151549637311373	-0.159841185170161	0.474502347882804	0.481972029663513	0.467489473971836	0.470842504899948	0.477555538516056	0.465171971968736	0.000470669630069764	0.000839369517812709	0.00128053010537778
228	24.3471458787356	0.29	34.6048317982944	33.4437369285279	35.7659266680609	0.385153609839864	29.5451377432851	28.7501333760278	30.3401421105424	0.49	0.32	0.76	31.8708351255603	32.752133754042	33.6334323825236	55.9986737409608	57.5471601289162	59.0956465168716	56.0618614384636	57.6115757409866	59.1633224290552	34.6048317982944	0.613670324286973	0.224436542976338	-20.8733029763573	-0.15582617718115	-0.151549637311373	-0.159841185170161	0.474502347882804	0.481972029663513	0.467489473971836	0.470842504899948	0.477555538516056	0.465171971968736	0.000470669630069764	0.000839369517812709	0.00128053010537778
228	24.3471458787356	0.29	35.5997056062318	34.4191474374742	36.7802637749894	0.383978798648773	29.3100789697933	28.5194397325976	30.1007182069891	0.51	0.32	0.79	31.0562615925434	31.9172286804632	32.778195768383	53.9404436133903	55.4358247145746	56.9312058157589	53.7115106767063	55.2102744629365	56.6920727422981	35.5997056062318	0.627265614827383	0.388578040714166	-20.2095675418564	-0.15582617718115	-0.151549637311373	-0.159841185170161	0.474502347882804	0.481972029663513	0.467489473971836	0.470842504899948	0.477555538516056	0.465171971968736	0.000470669630069764	0.000839369517812709	0.00128053010537778
228	24.3471458787356	0.29	35.7582471723504	34.5720807722859	36.9444135724148	0.388100080055303	29.5471949551681	28.7570591223389	30.3373307879973	0.5	0.32	0.78	31.5630009475368	32.4302335089115	33.2974660702862	55.0998937745903	56.6138316314196	58.1277694882488	55.0163380619361	56.5142219794303	58.0098631361828	35.7582471723504	0.620288193258972	-0.0497196854106736	-20.8491871943021	-0.15582617718115	-0.151549637311373	-0.159841185170161	0.474502347882804	0.481972029663513	0.467489473971836	0.470842504899948	0.477555538516056	0.465171971968736	0.000470669630069764	0.000839369517812709	0.00128053010537778
228	24.3471458787356	0.29	35.7800520018643	34.5734092608329	36.9866947428957	0.385123215640116	30.0130738115952	29.2054263312231	30.8207212919673	0.51	0.33	0.77	31.7896250479144	32.6687360145115	33.5478469811085	55.1990064418702	56.7254809389796	58.251955436089	55.1998434622008	56.7424214707876	58.2650475584391	35.7800520018643	0.616855629120582	0.407281314232385	-20.3400181998268	-0.15582617718115	-0.151549637311373	-0.159841185170161	0.474502347882804	0.481972029663513	0.467489473971836	0.470842504899948	0.477555538516056	0.465171971968736	0.000470669630069764	0.000839369517812709	0.00128053010537778
228	24.3471458787356	0.29	35.9063947468759	34.7132722565445	37.0995172372074	0.393261767257681	30.0555841326416	29.2605200056985	30.8506482595847	0.5	0.32	0.78	32.0452202778454	32.9159500214707	33.7866797650961	55.8624491531321	57.3803384235959	58.8982276940596	55.75367050881	57.2722930472793	58.7617467202926	35.9063947468759	0.618386369623481	-0.385815292883398	-21.1746319007752	-0.15582617718115	-0.151549637311373	-0.159841185170161	0.474502347882804	0.481972029663513	0.467489473971836	0.470842504899948	0.477555538516056	0.465171971968736	0.000470669630069764	0.000839369517812709	0.00128053010537778
228	24.3471458787356	0.29	35.9436319454382	34.7514601326721	37.1358037582043	0.385215012704195	29.9614531422622	29.1553510180092	30.7675552665151	0.5	0.32	0.77	32.1564929937499	33.0455722332615	33.9346514727732	56.3138052729959	57.870798293841	59.427791314686	56.1822012018667	57.7556721130685	59.2823359519058	35.9436319454382	0.621082435467416	-0.107239919951731	-20.9602157623955	-0.15582617718115	-0.151549637311373	-0.159841185170161	0.474502347882804	0.481972029663513	0.467489473971836	0.470842504899948	0.477555538516056	0.465171971968736	0.000470669630069764	0.000839369517812709	0.00128053010537778
228	24.3471458787356	0.29	36.1226485358874	34.9118022566332	37.3334948151416	0.372240123141566	28.6734391183722	27.8804227724718	29.4664554642726	0.49	0.32	0.78	31.0174781489304	31.8997232777595	32.7819684065886	54.6273194653488	56.1811107267754	57.7349019882019	54.4258090604861	55.9744259129405	57.5309061977702	36.1226485358874	0.613877414769424	-0.0979206793739245	-21.2899851755846	-0.15582617718115	-0.151549637311373	-0.159841185170161	0.474502347882804	0.481972029663513	0.467489473971836	0.470842504899948	0.477555538516056	0.465171971968736	0.000470669630069764	0.000839369517812709	0.00128053010537778
228	24.3471458787356	0.29	36.2405194548556	35.0282822423465	37.4527566673647	0.371385788299455	29.0489276805842	28.2440558451926	29.8537995159757	0.49	0.32	0.77	31.2367809825545	32.1269366095988	33.0170922366431	54.8008647483852	56.3625268847594	57.9241890211337	54.7729428914495	56.3286738865041	57.8923153719105	36.2405194548556	0.613897552374159	-0.70815865903837	-21.6324110137312	-0.15582617718115	-0.151549637311373	-0.159841185170161	0.474502347882804	0.481972029663513	0.467489473971836	0.470842504899948	0.477555538516056	0.465171971968736	0.000470669630069764	0.000839369517812709	0.00128053010537778
228	24.3471458787356	0.29	36.4549554330391	35.2544077384697	37.6555031276086	0.379645481445371	29.2681884617785	28.4713984743554	30.0649784492016	0.5	0.32	0.77	31.3415064248684	32.2186181878394	33.0957299508104	54.8176472787624	56.3517536039277	57.885859929093	54.7285754003175	56.2583595503718	57.7985010411301	36.4549554330391	0.616057524458481	0.0107379433299217	-20.9012684841962	-0.15582617718115	-0.151549637311373	-0.159841185170161	0.474502347882804	0.481972029663513	0.467489473971836	0.470842504899948	0.477555538516056	0.465171971968736	0.000470669630069764	0.000839369517812709	0.00128053010537778
228	24.3471458787356	0.29	36.4751326978787	35.2584868198562	37.6917785759012	0.375678328738167	28.9806813598704	28.1850316783289	29.7763310414119	0.5	0.32	0.78	30.810554288937	31.6803211917346	32.5500880945321	53.6463453649986	55.1607554991673	56.675165633336	53.5579663844962	55.0615419542667	56.5692924015292	36.4751326978787	0.619104341927771	-0.0439782835109084	-20.7783384545385	-0.15582617718115	-0.151549637311373	-0.159841185170161	0.474502347882804	0.481972029663513	0.467489473971836	0.470842504899948	0.477555538516056	0.465171971968736	0.000470669630069764	0.000839369517812709	0.00128053010537778
228	24.3471458787356	0.29	36.5228399119508	35.3133779602515	37.73230186365	0.38484851523121	29.672795484467	28.8738415095735	30.4717494593606	0.5	0.32	0.77	31.7428106593795	32.6211504792541	33.4994902991286	55.4722595287785	57.0072053458132	58.542151162848	55.4182860019959	56.9680379920705	58.4899650551879	36.5228399119508	0.61700805965218	-0.413389827908161	-21.2892806144357	-0.15582617718115	-0.151549637311373	-0.159841185170161	0.474502347882804	0.481972029663513	0.467489473971836	0.470842504899948	0.477555538516056	0.465171971968736	0.000470669630069764	0.000839369517812709	0.00128053010537778
228	24.3471458787356	0.29	36.551950524587	35.338699872192	37.765201176982	0.368068764350974	28.6566412195033	27.8569673889055	29.4563150501011	0.51	0.33	0.79	30.4111300384667	31.2841247371055	32.1571194357444	52.9052006096899	54.4239195656861	55.9426385216822	52.8337545293086	54.3338764764692	55.853145675798	36.551950524587	0.625570862336539	0.364043957681841	-20.0433224813194	-0.15582617718115	-0.151549637311373	-0.159841185170161	0.474502347882804	0.481972029663513	0.467489473971836	0.470842504899948	0.477555538516056	0.465171971968736	0.000470669630069764	0.000839369517812709	0.00128053010537778
228	24.3471458787356	0.29	36.5527567058482	35.3485812921625	37.7569321195338	0.388504990101466	29.9365399072	29.136674474447	30.7364053399531	0.5	0.32	0.78	31.9392826017612	32.8160857565786	33.6928889113959	55.7112363522094	57.2406316239021	58.7700268955948	55.6284994238125	57.1423131459183	58.6608434893535	36.5527567058482	0.618549798497424	0.240694132594722	-20.5161539244756	-0.15582617718115	-0.151549637311373	-0.159841185170161	0.474502347882804	0.481972029663513	0.467489473971836	0.470842504899948	0.477555538516056	0.465171971968736	0.000470669630069764	0.000839369517812709	0.00128053010537778
228	24.3471458787356	0.29	36.6396863282986	35.4266544202951	37.8527182363022	0.377337459162821	29.3061380155184	28.5043913399591	30.1078846910778	0.51	0.33	0.78	31.0971362380696	31.9718093823208	32.846482526572	54.0753914464324	55.5963769256407	57.1173624048489	54.0688152742636	55.5912216160566	57.1127949535527	36.6396863282986	0.622999805451517	-0.0696847033414278	-20.5457213890647	-0.15582617718115	-0.151549637311373	-0.159841185170161	0.474502347882804	0.481972029663513	0.467489473971836	0.470842504899948	0.477555538516056	0.465171971968736	0.000470669630069764	0.000839369517812709	0.00128053010537778
228	24.3471458787356	0.29	36.8224061660682	35.6044289182679	38.0403834138684	0.376565997905724	28.9153976818463	28.1230404453086	29.707754918384	0.49	0.32	0.77	31.1111566740354	31.987703083577	32.8642494931187	54.5898849215929	56.1279366284665	57.6659883353402	54.5114086658358	56.0470251915905	57.5634455920689	36.8224061660682	0.615824114656415	-0.0613022323286011	-20.978486772471	-0.15582617718115	-0.151549637311373	-0.159841185170161	0.474502347882804	0.481972029663513	0.467489473971836	0.470842504899948	0.477555538516056	0.465171971968736	0.000470669630069764	0.000839369517812709	0.00128053010537778
228	24.3471458787356	0.29	36.9995174443612	35.7803028314935	38.218732057229	0.38892654904887	29.8250999859192	29.0289186569564	30.621281314882	0.5	0.32	0.76	32.0040509897184	32.8818318037509	33.7596126177835	56.0320391365419	57.5688398665801	59.1056405966182	56.0556984501453	57.5887857747582	59.1441058857806	36.9995174443612	0.6106324676694	-0.0223062047151021	-21.071275201742	-0.15582617718115	-0.151549637311373	-0.159841185170161	0.474502347882804	0.481972029663513	0.467489473971836	0.470842504899948	0.477555538516056	0.465171971968736	0.000470669630069764	0.000839369517812709	0.00128053010537778
228	24.3471458787356	0.29	37.042032980826	35.816570747721	38.2674952139309	0.368818452484193	29.162043124215	28.3495757280479	29.974510520382	0.51	0.33	0.78	30.8875008894619	31.7727024057915	32.6579039221211	53.6654040343633	55.2033949905001	56.7413859466368	53.6986757677493	55.2528242749188	56.7833778827591	37.042032980826	0.624275192336505	0.238106405381666	-20.0765253391539	-0.15582617718115	-0.151549637311373	-0.159841185170161	0.474502347882804	0.481972029663513	0.467489473971836	0.470842504899948	0.477555538516056	0.465171971968736	0.000470669630069764	0.000839369517812709	0.00128053010537778
228	24.3471458787356	0.29	37.0852321124011	35.8632697527121	38.3071944720901	0.388578186861225	29.9437901958547	29.1438542832193	30.7437261084901	0.5	0.33	0.77	32.093454393521	32.974350464453	33.855246535385	56.1461374100324	57.6872277282031	59.2283180463738	56.1571957889113	57.690665705364	59.2193438260058	37.0852321124011	0.613961735714175	0.136992445806295	-20.7659324930867	-0.15582617718115	-0.151549637311373	-0.159841185170161	0.474502347882804	0.481972029663513	0.467489473971836	0.470842504899948	0.477555538516056	0.465171971968736	0.000470669630069764	0.000839369517812709	0.00128053010537778
228	24.3471458787356	0.29	37.0918745567297	35.8666052003447	38.3171439131147	0.374955610441561	29.7536911524715	28.935558886394	30.5718234185491	0.5	0.32	0.77	31.770219735042	32.6685000125256	33.5667802900091	55.4744140421139	57.0429134876504	58.6114129331869	55.3825592218391	56.9711374567263	58.5523319610243	37.0918745567297	0.617098418961676	-0.221647814238603	-21.0428780839406	-0.15582617718115	-0.151549637311373	-0.159841185170161	0.474502347882804	0.481972029663513	0.467489473971836	0.470842504899948	0.477555538516056	0.465171971968736	0.000470669630069764	0.000839369517812709	0.00128053010537778
228	24.3471458787356	0.29	37.1691807489047	35.9283808399411	38.4099806578682	0.376171998067905	29.4828510758267	28.6742657654167	30.2914363862368	0.51	0.32	0.77	31.24560201983	32.1266964134875	33.0077908071449	54.2924306447107	55.823422309673	57.3544139746354	54.2425787579017	55.7608348863859	57.2919763784466	37.1691807489047	0.617931435188984	-0.28625142548222	-20.9841538714399	-0.15582617718115	-0.151549637311373	-0.159841185170161	0.474502347882804	0.481972029663513	0.467489473971836	0.470842504899948	0.477555538516056	0.465171971968736	0.000470669630069764	0.000839369517812709	0.00128053010537778
228	24.3471458787356	0.29	37.7667510618301	36.521092797363	39.0124093262973	0.376579141837822	29.4097157140577	28.6038354353832	30.2155959927323	0.49	0.32	0.76	31.6682045908755	32.5604199582331	33.4526353255907	55.5961946486804	57.16255371049	58.7289127722997	55.5491762714506	57.1342729563476	58.6968426377747	37.7667510618301	0.609977015357056	-0.330777336538726	-21.3822794178445	-0.15582617718115	-0.151549637311373	-0.159841185170161	0.474502347882804	0.481972029663513	0.467489473971836	0.470842504899948	0.477555538516056	0.465171971968736	0.000470669630069764	0.000839369517812709	0.00128053010537778
228	24.3471458787356	0.29	37.8423488279943	36.5900322637188	39.0946653922697	0.384299551584605	29.8004767641198	28.9971538109018	30.6037997173379	0.5	0.32	0.78	31.8689143726438	32.7517951745541	33.6346759764644	55.6819159534952	57.2245004932159	58.7670850329366	55.5308015978989	57.0696899265137	58.6089875389891	37.8423488279943	0.614237852558275	-0.13334697683439	-21.1030063896583	-0.15582617718115	-0.151549637311373	-0.159841185170161	0.474502347882804	0.481972029663513	0.467489473971836	0.470842504899948	0.477555538516056	0.465171971968736	0.000470669630069764	0.000839369517812709	0.00128053010537778
228	24.3471458787356	0.29	37.9443751068341	36.6838240162016	39.2049261974666	0.374008230142782	29.348668483688	28.5400395019917	30.1572974653844	0.5	0.32	0.78	31.3848777691278	32.2741099563974	33.1633421436669	54.8569964808898	56.4112675322724	57.9655385836551	54.7980216628984	56.3269114688132	57.8914066228845	37.9443751068341	0.612213929476185	-0.0414797326127455	-21.0026736180524	-0.15582617718115	-0.151549637311373	-0.159841185170161	0.474502347882804	0.481972029663513	0.467489473971836	0.470842504899948	0.477555538516056	0.465171971968736	0.000470669630069764	0.000839369517812709	0.00128053010537778
228	24.3471458787356	0.29	37.9695879937916	36.7189861458016	39.2201898417816	0.372889297313175	29.0472896946596	28.2450485515153	29.849530837804	0.5	0.33	0.78	30.9721333478924	31.8518315936686	32.7315298394449	54.0358012872833	55.5705744676646	57.1053476480459	53.9482628290312	55.4973909763208	57.0189575914756	37.9695879937916	0.616732394726585	-0.245013606859607	-21.001942708184	-0.15582617718115	-0.151549637311373	-0.159841185170161	0.474502347882804	0.481972029663513	0.467489473971836	0.470842504899948	0.477555538516056	0.465171971968736	0.000470669630069764	0.000839369517812709	0.00128053010537778
228	24.3471458787356	0.29	38.1897949843993	36.9174477063603	39.4621422624383	0.361582757760644	28.5056501595512	27.6989789328593	29.3123213862432	0.49	0.32	0.76	30.9496319375116	31.8509712114687	32.7523104854258	54.6639228346631	56.2558881484646	57.8478534622661	54.5856982511888	56.1939289604904	57.7693718847681	38.1897949843993	0.604000166671431	-0.166849515427137	-21.5969760165205	-0.15582617718115	-0.151549637311373	-0.159841185170161	0.474502347882804	0.481972029663513	0.467489473971836	0.470842504899948	0.477555538516056	0.465171971968736	0.000470669630069764	0.000839369517812709	0.00128053010537778
228	24.3471458787356	0.29	38.4408300225498	37.1725168185319	39.7091432265677	0.378536545477763	29.9950249011397	29.1765218835461	30.8135279187332	0.5	0.33	0.77	32.0037454132341	32.9015618938818	33.7993783745296	55.8471272860707	57.4138336395568	58.980539993043	55.831608594527	57.4078779235389	58.9776114220599	38.4408300225498	0.612753221358143	-0.288527867510551	-21.1857870053108	-0.15582617718115	-0.151549637311373	-0.159841185170161	0.474502347882804	0.481972029663513	0.467489473971836	0.470842504899948	0.477555538516056	0.465171971968736	0.000470669630069764	0.000839369517812709	0.00128053010537778
228	24.3471458787356	0.3	35.5606801313521	34.3903022508415	36.7310580118628	0.389223761814855	29.7249093613719	28.9318985642839	30.5179201584599	0.5	0.32	0.78	31.872354999162	32.745962432383	33.6195698656041	55.7733299470452	57.3020527420351	58.830775537025	55.6888901055505	57.2197789203094	58.7387540916191	35.5606801313521	0.620826089148115	0.476028760311565	-20.292487330651	-0.15582617718115	-0.151549637311373	-0.159841185170161	0.474502347882804	0.481972029663513	0.467489473971836	0.470842504899948	0.477555538516056	0.465171971968736	0.000470669630069764	0.000839369517812709	0.00128053010537778
228	24.3471458787356	0.3	35.6043549003498	34.4410331483734	36.7676766523263	0.385078537252489	29.4586356060547	28.6658331894071	30.2514380227024	0.51	0.33	0.79	31.1317877917178	31.9927903808543	32.8537929699909	53.9785183725966	55.4713861894884	56.9642540063802	53.902407608721	55.3750933502864	56.8701968750105	35.6043549003498	0.630938747107892	-0.266228492936682	-20.4856355883249	-0.15582617718115	-0.151549637311373	-0.159841185170161	0.474502347882804	0.481972029663513	0.467489473971836	0.470842504899948	0.477555538516056	0.465171971968736	0.000470669630069764	0.000839369517812709	0.00128053010537778
228	24.3471458787356	0.3	35.9412268104509	34.7742277708698	37.1082258500321	0.391770846633973	29.7051252525213	28.9168713771407	30.4933791279019	0.5	0.32	0.78	31.6855196248856	32.5492449329252	33.4129702409649	55.2541603519568	56.7603504739892	58.2665405960216	55.1486242663138	56.6452994621684	58.1499649349202	35.9412268104509	0.625062333054566	-0.268726195336862	-20.8518545859523	-0.15582617718115	-0.151549637311373	-0.159841185170161	0.474502347882804	0.481972029663513	0.467489473971836	0.470842504899948	0.477555538516056	0.465171971968736	0.000470669630069764	0.000839369517812709	0.00128053010537778
228	24.3471458787356	0.3	35.9642328622437	34.7839843200958	37.1444814043915	0.397875435378767	29.8805155195505	29.0976721761976	30.6633588629034	0.51	0.32	0.79	31.6107703649781	32.461226064961	33.3116817649439	54.8200986397326	56.2949777655333	57.769856891334	54.6578611101203	56.1294795210616	57.596041690701	35.9642328622437	0.627841765364021	0.00333704774758197	-20.4227801416821	-0.15582617718115	-0.151549637311373	-0.159841185170161	0.474502347882804	0.481972029663513	0.467489473971836	0.470842504899948	0.477555538516056	0.465171971968736	0.000470669630069764	0.000839369517812709	0.00128053010537778
228	24.3471458787356	0.3	36.090226334205	34.911849573261	37.2686030951491	0.389515631829351	29.6809585975479	28.8896062056022	30.4723109894937	0.5	0.33	0.78	31.6781405711144	32.5458772974282	33.413614023742	55.2666596932264	56.7805399113169	58.2944201294074	55.1969805211679	56.7112298856636	58.2250533646872	36.090226334205	0.626128613625303	-0.164502238683875	-20.7034216374095	-0.15582617718115	-0.151549637311373	-0.159841185170161	0.474502347882804	0.481972029663513	0.467489473971836	0.470842504899948	0.477555538516056	0.465171971968736	0.000470669630069764	0.000839369517812709	0.00128053010537778
228	24.3471458787356	0.3	36.1079336792655	34.9329700080865	37.2828973504445	0.400772221514815	30.2528729872638	29.4650458163263	31.0407001582013	0.5	0.32	0.78	32.2822331984129	33.1453854436458	34.0085376888786	56.2902832048691	57.7953551754	59.3004271459309	56.2220201843487	57.751991957183	59.2328192134178	36.1079336792655	0.622776122737786	-0.00863663585254725	-20.6392236300178	-0.15582617718115	-0.151549637311373	-0.159841185170161	0.474502347882804	0.481972029663513	0.467489473971836	0.470842504899948	0.477555538516056	0.465171971968736	0.000470669630069764	0.000839369517812709	0.00128053010537778
228	24.3471458787356	0.3	36.1842772878802	35.018397474674	37.3501571010863	0.385395555182919	29.2036711439734	28.418256282303	29.9890860056438	0.5	0.32	0.78	31.1998224936166	32.0621134105729	32.9244043275292	54.4757030098665	55.9812854185429	57.4868678272193	54.3606094353093	55.8808677076266	57.3756094038458	36.1842772878802	0.625434714013494	0.196591797994573	-20.4765514043424	-0.15582617718115	-0.151549637311373	-0.159841185170161	0.474502347882804	0.481972029663513	0.467489473971836	0.470842504899948	0.477555538516056	0.465171971968736	0.000470669630069764	0.000839369517812709	0.00128053010537778
228	24.3471458787356	0.3	36.2262681852294	35.0374039772616	37.4151323931972	0.393616285665915	29.9965659494884	29.2036522127231	30.7894796862537	0.5	0.32	0.78	31.891515661453	32.7574080734718	33.6233004854905	55.4920242550181	56.9986984200236	58.5053725850291	55.3740125260716	56.8669130612662	58.3719406197721	36.2262681852294	0.620390711549004	0.205954673638779	-20.4755121738368	-0.15582617718115	-0.151549637311373	-0.159841185170161	0.474502347882804	0.481972029663513	0.467489473971836	0.470842504899948	0.477555538516056	0.465171971968736	0.000470669630069764	0.000839369517812709	0.00128053010537778
228	24.3471458787356	0.3	36.2731765526206	35.0821855520588	37.4641675531823	0.38817090060407	29.8380833706623	29.0402877137765	30.6358790275481	0.5	0.32	0.77	31.8571561134573	32.7323368636808	33.6075176139042	55.594538729363	57.1218335682435	58.6491284071239	55.5459709451666	57.0600534869579	58.5890736114568	36.2731765526206	0.619855463085585	0.117935211540655	-20.568361924669	-0.15582617718115	-0.151549637311373	-0.159841185170161	0.474502347882804	0.481972029663513	0.467489473971836	0.470842504899948	0.477555538516056	0.465171971968736	0.000470669630069764	0.000839369517812709	0.00128053010537778
228	24.3471458787356	0.3	36.4020411447628	35.2075011279451	37.5965811615806	0.377024813023927	29.4503208403466	28.644093342845	30.2565483378481	0.5	0.33	0.77	31.3711711929973	32.2541560562951	33.137140919593	54.6885943057053	56.2278801892286	57.7671660727519	54.6636665110322	56.2129963495206	57.742405455498	36.4020411447628	0.621399266378499	0.0173017784151256	-20.6081233798892	-0.15582617718115	-0.151549637311373	-0.159841185170161	0.474502347882804	0.481972029663513	0.467489473971836	0.470842504899948	0.477555538516056	0.465171971968736	0.000470669630069764	0.000839369517812709	0.00128053010537778
228	24.3471458787356	0.3	36.4136445901187	35.2246431043248	37.6026460759126	0.389723697263293	29.8507027795361	29.0551727566328	30.6462328024394	0.5	0.32	0.77	32.0052396461654	32.8815424388558	33.7578452315463	56.0025455370967	57.5358940636031	59.0692425901095	55.9544310902183	57.4921932838193	59.0109360972309	36.4136445901187	0.620811446710188	0.0258613113720713	-20.8106193950175	-0.15582617718115	-0.151549637311373	-0.159841185170161	0.474502347882804	0.481972029663513	0.467489473971836	0.470842504899948	0.477555538516056	0.465171971968736	0.000470669630069764	0.000839369517812709	0.00128053010537778
228	24.3471458787356	0.3	36.4160875172635	35.2264504797334	37.6057245547936	0.381455906501575	29.6973910448501	28.8920151523581	30.5027669373421	0.5	0.33	0.79	31.6277579126396	32.5093936733191	33.3910294339986	55.1190934904412	56.6555591498672	58.1920248092932	55.0974715369235	56.6350580957702	58.1640794460204	36.4160875172635	0.628983934554304	0.554392868351662	-19.7302723607563	-0.15582617718115	-0.151549637311373	-0.159841185170161	0.474502347882804	0.481972029663513	0.467489473971836	0.470842504899948	0.477555538516056	0.465171971968736	0.000470669630069764	0.000839369517812709	0.00128053010537778
228	24.3471458787356	0.3	36.4554732747195	35.2830607881471	37.6278857612918	0.381053946639762	29.1717421179858	28.3799472171593	29.9635370188122	0.5	0.33	0.78	31.1801954624032	32.0501167341022	32.9200380058013	54.4668164067987	55.9864297861033	57.5060431654078	54.3927134622093	55.9216356281468	57.4373421857602	36.4554732747195	0.624618479751234	-0.360499630486666	-20.9786778207219	-0.15582617718115	-0.151549637311373	-0.159841185170161	0.474502347882804	0.481972029663513	0.467489473971836	0.470842504899948	0.477555538516056	0.465171971968736	0.000470669630069764	0.000839369517812709	0.00128053010537778
228	24.3471458787356	0.3	36.5547751330892	35.3574661455494	37.7520841206289	0.384273339866297	29.6933505526717	28.8928710328155	30.4938300725279	0.5	0.32	0.78	31.6582183465049	32.5353120556324	33.4124057647598	55.2054217315964	56.7348927706973	58.2643638097982	55.1195211551947	56.649437949336	58.1620350055393	36.5547751330892	0.625452416541908	-0.207539016435572	-20.7564250154027	-0.15582617718115	-0.151549637311373	-0.159841185170161	0.474502347882804	0.481972029663513	0.467489473971836	0.470842504899948	0.477555538516056	0.465171971968736	0.000470669630069764	0.000839369517812709	0.00128053010537778
228	24.3471458787356	0.3	36.5620774607998	35.362760112784	37.7613948088156	0.377161552774831	29.181486712363	28.3828512672882	29.9801221574378	0.5	0.33	0.77	31.1120169668597	31.9874455587059	32.8628741505522	54.2671964621998	55.7941644962219	57.321132530244	54.2429410848968	55.7573423573651	57.2868673448713	36.5620774607998	0.622685960342599	-0.201921082753286	-20.814100442195	-0.15582617718115	-0.151549637311373	-0.159841185170161	0.474502347882804	0.481972029663513	0.467489473971836	0.470842504899948	0.477555538516056	0.465171971968736	0.000470669630069764	0.000839369517812709	0.00128053010537778
228	24.3471458787356	0.3	36.5644618578542	35.3746346695883	37.7542890461201	0.392028513671393	29.6104775840939	28.825159935145	30.3957952330427	0.5	0.31	0.77	31.848674714001	32.7163655231694	33.5840563323379	55.8391401713496	57.3604313758859	58.8817225804222	55.6715106670818	57.1888374126173	58.7033999827203	36.5644618578542	0.61366283229416	-0.282900590599318	-21.499045231521	-0.15582617718115	-0.151549637311373	-0.159841185170161	0.474502347882804	0.481972029663513	0.467489473971836	0.470842504899948	0.477555538516056	0.465171971968736	0.000470669630069764	0.000839369517812709	0.00128053010537778
228	24.3471458787356	0.3	36.5687463383916	35.3844135051576	37.7530791716256	0.373774710603156	29.0215481511508	28.2215332282397	29.8215630740618	0.5	0.32	0.78	31.0521854171331	31.9324427554498	32.8127000937666	54.2954170692731	55.8345660428531	57.3737150164331	54.2205278866211	55.7600823530776	57.2802555101242	36.5687463383916	0.623300280038374	-0.333606301879183	-20.9713602328767	-0.15582617718115	-0.151549637311373	-0.159841185170161	0.474502347882804	0.481972029663513	0.467489473971836	0.470842504899948	0.477555538516056	0.465171971968736	0.000470669630069764	0.000839369517812709	0.00128053010537778
228	24.3471458787356	0.3	36.5846551551265	35.3837970778639	37.785513232389	0.393787037071304	30.2484556348702	29.4491695068016	31.0477417629388	0.49	0.32	0.76	32.6585354121464	33.5449276179414	34.4313198237364	57.3974190577517	58.9552545284329	60.5130899991141	57.3635192270474	58.9235734071287	60.4770000670333	36.5846551551265	0.613715760909871	-0.439207473269683	-21.3999479418545	-0.15582617718115	-0.151549637311373	-0.159841185170161	0.474502347882804	0.481972029663513	0.467489473971836	0.470842504899948	0.477555538516056	0.465171971968736	0.000470669630069764	0.000839369517812709	0.00128053010537778
228	24.3471458787356	0.3	36.5994808203398	35.4045801179216	37.7943815227579	0.393712924765881	30.3494187008355	29.5473402210641	31.1514971806068	0.5	0.33	0.77	32.3976680965508	33.2771202631621	34.1565724297735	56.5200596205434	58.0543271098626	59.5885945991817	56.4936083754828	58.0389557975996	59.5711402962158	36.5994808203398	0.620659807122544	0.220033361819581	-20.392656738331	-0.15582617718115	-0.151549637311373	-0.159841185170161	0.474502347882804	0.481972029663513	0.467489473971836	0.470842504899948	0.477555538516056	0.465171971968736	0.000470669630069764	0.000839369517812709	0.00128053010537778
228	24.3471458787356	0.3	36.6380829185538	35.4406434252889	37.8355224118186	0.393390749652566	29.6620189804748	28.8775779185709	30.4464600423787	0.5	0.32	0.78	31.5826671516661	32.4405902443877	33.2985133371093	55.0076207044961	56.5018677815853	57.9961148586745	54.9084586284962	56.3892942213401	57.8877719482125	36.6380829185538	0.620276232951956	-0.0970271669669376	-20.8922897400962	-0.15582617718115	-0.151549637311373	-0.159841185170161	0.474502347882804	0.481972029663513	0.467489473971836	0.470842504899948	0.477555538516056	0.465171971968736	0.000470669630069764	0.000839369517812709	0.00128053010537778
228	24.3471458787356	0.3	36.7029536172237	35.5056963280677	37.9002109063797	0.386187441738464	30.0639193023025	29.2567185161897	30.8711200884154	0.51	0.33	0.78	31.8962384832352	32.7762643399786	33.656290196722	55.4407832501883	56.9704094725378	58.5000356948874	55.4211122956332	56.9484800583775	58.4586017767116	36.7029536172237	0.621508582416941	-0.249070765717247	-20.8327113800076	-0.15582617718115	-0.151549637311373	-0.159841185170161	0.474502347882804	0.481972029663513	0.467489473971836	0.470842504899948	0.477555538516056	0.465171971968736	0.000470669630069764	0.000839369517812709	0.00128053010537778
228	24.3471458787356	0.3	36.7104637297565	35.5233965148603	37.8975309446528	0.40789732427229	30.8636380012273	30.071706956898	31.6555690455566	0.5	0.32	0.77	33.1531023761761	34.0261812148716	34.8992600535672	58.043079199599	59.5716294874995	61.1001797754	57.9771349236446	59.5144742524471	61.0507356225715	36.7104637297565	0.619211061698249	-0.119444357561025	-20.9382109889368	-0.15582617718115	-0.151549637311373	-0.159841185170161	0.474502347882804	0.481972029663513	0.467489473971836	0.470842504899948	0.477555538516056	0.465171971968736	0.000470669630069764	0.000839369517812709	0.00128053010537778
228	24.3471458787356	0.3	36.7362134002949	35.546473040878	37.9259537597118	0.389196827581612	29.7568974843933	28.962988324215	30.5508066445716	0.5	0.32	0.77	31.9222539729256	32.7972800427132	33.6723061125008	55.8784593535187	57.4101528459446	58.9418463383705	55.7998313851588	57.3229540311078	58.8655167501165	36.7362134002949	0.619340136769079	-0.339543416829336	-21.1225479776417	-0.15582617718115	-0.151549637311373	-0.159841185170161	0.474502347882804	0.481972029663513	0.467489473971836	0.470842504899948	0.477555538516056	0.465171971968736	0.000470669630069764	0.000839369517812709	0.00128053010537778
228	24.3471458787356	0.3	36.7381580777523	35.5490282172552	37.9272879382493	0.391530781557181	29.6196025108944	28.833221994583	30.4059830272057	0.5	0.32	0.78	31.5964494427859	32.4581926163754	33.319935789965	55.1017530045204	56.6045661478276	58.1073792911349	54.9320381309206	56.4292688201027	57.9134259366642	36.7381580777523	0.622745472721264	-0.252715487965754	-20.9635003549079	-0.15582617718115	-0.151549637311373	-0.159841185170161	0.474502347882804	0.481972029663513	0.467489473971836	0.470842504899948	0.477555538516056	0.465171971968736	0.000470669630069764	0.000839369517812709	0.00128053010537778
228	24.3471458787356	0.3	36.7981480432905	35.600767667306	37.995528419275	0.382121257935358	29.3794370809364	28.5838061367209	30.1750680251519	0.5	0.32	0.77	31.5178859804422	32.3951871090026	33.272488237563	55.1860733927337	56.7221790978659	58.258284802998	55.1245302772165	56.6635044259463	58.1423612559521	36.7981480432905	0.617803564372101	0.238131512362285	-20.649426391772	-0.15582617718115	-0.151549637311373	-0.159841185170161	0.474502347882804	0.481972029663513	0.467489473971836	0.470842504899948	0.477555538516056	0.465171971968736	0.000470669630069764	0.000839369517812709	0.00128053010537778
228	24.3471458787356	0.3	36.8035806092585	35.6154754408779	37.991685777639	0.388142612364173	29.9387883237144	29.138252392837	30.7393242545917	0.5	0.33	0.78	32.0015995671985	32.8808022713864	33.7600049755742	55.8884158206331	57.4238780158617	58.9593402110903	55.8294849317526	57.3620643322939	58.89948387811	36.8035806092585	0.624367447248323	-0.294270671627982	-20.930084176923	-0.15582617718115	-0.151549637311373	-0.159841185170161	0.474502347882804	0.481972029663513	0.467489473971836	0.470842504899948	0.477555538516056	0.465171971968736	0.000470669630069764	0.000839369517812709	0.00128053010537778
228	24.3471458787356	0.3	36.8103958819896	35.6055700061575	38.0152217578217	0.373859545049146	29.2818244066122	28.4747809038238	30.0888679094005	0.5	0.32	0.78	31.2393967057012	32.1247960430137	33.0101953803262	54.5194109445783	56.0646216532149	57.6098323618515	54.4077329949605	55.9658657259033	57.4965274542512	36.8103958819896	0.622015576509046	-0.00893283746919276	-20.7372526084212	-0.15582617718115	-0.151549637311373	-0.159841185170161	0.474502347882804	0.481972029663513	0.467489473971836	0.470842504899948	0.477555538516056	0.465171971968736	0.000470669630069764	0.000839369517812709	0.00128053010537778
228	24.3471458787356	0.3	36.8190831822281	35.6276065891653	38.010559775291	0.389853738085144	29.5554616506529	28.7680151792046	30.3429081221013	0.5	0.32	0.78	31.5582244429032	32.4220453331502	33.2858662233972	55.0725861489972	56.580048981119	58.0875118132407	54.9166450826325	56.4139446536303	57.9105243268663	36.8190831822281	0.62465270762409	0.204539610706574	-20.4229466308838	-0.15582617718115	-0.151549637311373	-0.159841185170161	0.474502347882804	0.481972029663513	0.467489473971836	0.470842504899948	0.477555538516056	0.465171971968736	0.000470669630069764	0.000839369517812709	0.00128053010537778
228	24.3471458787356	0.3	36.8700076296057	35.6835527735946	38.0564624856169	0.38236823391817	29.5671760444874	28.7668795313218	30.3674725576529	0.5	0.32	0.77	31.6379226783842	32.5180918039839	33.3982609295835	55.3033636007342	56.8419068760938	58.3804501514534	55.2124477267107	56.7367142773783	58.2831719397005	36.8700076296057	0.619638468140527	0.29793419007325	-20.5151005803124	-0.15582617718115	-0.151549637311373	-0.159841185170161	0.474502347882804	0.481972029663513	0.467489473971836	0.470842504899948	0.477555538516056	0.465171971968736	0.000470669630069764	0.000839369517812709	0.00128053010537778
228	24.3471458787356	0.3	36.9190642207107	35.7112530162886	38.1268754251328	0.379572519938068	29.6149054664158	28.8085516427348	30.4212592900968	0.5	0.32	0.77	31.5740317376659	32.4577915856593	33.3415514336527	55.0678609714804	56.6092151085075	58.1505692455346	55.0448167729593	56.6137018181854	58.1247428446487	36.9190642207107	0.620820873724259	0.286939024301112	-20.3926013262046	-0.15582617718115	-0.151549637311373	-0.159841185170161	0.474502347882804	0.481972029663513	0.467489473971836	0.470842504899948	0.477555538516056	0.465171971968736	0.000470669630069764	0.000839369517812709	0.00128053010537778
228	24.3471458787356	0.3	36.9561149627631	35.7526853147037	38.1595446108224	0.373863739677305	29.1652689558932	28.3614450681712	29.9690928436153	0.5	0.33	0.78	31.0430549153774	31.9228813497805	32.8027077841836	54.0957275188069	55.6289158982708	57.1621042777346	54.1188008748522	55.6564118193374	57.1763246714683	36.9561149627631	0.623745648814569	-0.00259234495936133	-20.4423245095445	-0.15582617718115	-0.151549637311373	-0.159841185170161	0.474502347882804	0.481972029663513	0.467489473971836	0.470842504899948	0.477555538516056	0.465171971968736	0.000470669630069764	0.000839369517812709	0.00128053010537778
228	24.3471458787356	0.3	36.9637583871231	35.7731926580317	38.1543241162145	0.382607553421995	29.5120871951936	28.7136863659258	30.3104880244614	0.5	0.32	0.77	31.4293242267727	32.3032349537409	33.177145680709	54.7696547295614	56.2925569859114	57.8154592422613	54.7344984986283	56.2519349410924	57.7707617933992	36.9637583871231	0.622875598112398	0.397115268746316	-20.1926266637573	-0.15582617718115	-0.151549637311373	-0.159841185170161	0.474502347882804	0.481972029663513	0.467489473971836	0.470842504899948	0.477555538516056	0.465171971968736	0.000470669630069764	0.000839369517812709	0.00128053010537778
228	24.3471458787356	0.3	36.9664160708763	35.7555515422572	38.1772805994955	0.378668634612857	29.4276766718548	28.6248808276832	30.2304725160264	0.5	0.33	0.77	31.3382537736673	32.2171472106232	33.0960406475791	54.6178512221881	56.1496299653977	57.6814087086074	54.5827072798389	56.1061267684921	57.6460295439296	36.9664160708763	0.61756829235075	0.387492378768605	-20.3706921734029	-0.15582617718115	-0.151549637311373	-0.159841185170161	0.474502347882804	0.481972029663513	0.467489473971836	0.470842504899948	0.477555538516056	0.465171971968736	0.000470669630069764	0.000839369517812709	0.00128053010537778
228	24.3471458787356	0.3	36.9924888214413	35.7977160816403	38.1872615612423	0.392492270179871	29.7329270121015	28.9451284520172	30.5207255721858	0.5	0.32	0.77	31.9461939874607	32.8156724444389	33.685150901417	55.9701212635985	57.4934581184444	59.0167949732903	55.8884254235049	57.4128197899991	58.8980522073967	36.9924888214413	0.619392362994588	-0.74158010883672	-21.5794136283316	-0.15582617718115	-0.151549637311373	-0.159841185170161	0.474502347882804	0.481972029663513	0.467489473971836	0.470842504899948	0.477555538516056	0.465171971968736	0.000470669630069764	0.000839369517812709	0.00128053010537778
228	24.3471458787356	0.3	36.9975638405763	35.7912130646136	38.203914616539	0.386622211612639	29.3518035119455	28.5644449008617	30.1391621230294	0.5	0.33	0.77	31.2935519426448	32.1561364486261	33.0187209546075	54.5641055783805	56.0681263472886	57.5721471161966	54.5416612185879	56.0376857618837	57.5464641322792	36.9975638405763	0.618515716925276	-0.459383729549675	-21.1919347520361	-0.15582617718115	-0.151549637311373	-0.159841185170161	0.474502347882804	0.481972029663513	0.467489473971836	0.470842504899948	0.477555538516056	0.465171971968736	0.000470669630069764	0.000839369517812709	0.00128053010537778
228	24.3471458787356	0.3	37.0228983390105	35.8279183658241	38.2178783121969	0.385048327773281	29.5631131528994	28.7674482416995	30.3587780640993	0.5	0.32	0.78	31.6201151874035	32.4946806313503	33.369246075297	55.2513504467184	56.7795207758177	58.307691104917	55.1280639126307	56.6770480805861	58.1895473498227	37.0228983390105	0.621133308915593	-0.110476365185126	-20.8428497536874	-0.15582617718115	-0.151549637311373	-0.159841185170161	0.474502347882804	0.481972029663513	0.467489473971836	0.470842504899948	0.477555538516056	0.465171971968736	0.000470669630069764	0.000839369517812709	0.00128053010537778
228	24.3471458787356	0.3	37.0245176739393	35.8206242867236	38.2284110611549	0.396185677115343	30.5732996864201	29.7694741461441	31.3771252266961	0.5	0.32	0.76	32.7484293255546	33.6326916328622	34.5169539401699	57.2534427652386	58.7993813779766	60.3453199907146	57.2160990040354	58.7772037265583	60.3111093786391	37.0245176739393	0.617365091285648	-0.565229324835481	-21.4505704199325	-0.15582617718115	-0.151549637311373	-0.159841185170161	0.474502347882804	0.481972029663513	0.467489473971836	0.470842504899948	0.477555538516056	0.465171971968736	0.000470669630069764	0.000839369517812709	0.00128053010537778
228	24.3471458787356	0.3	37.0250417333376	35.8262717102349	38.2238117564404	0.394569235591527	30.1199877276587	29.3253986500927	30.9145768052248	0.5	0.32	0.78	32.2373943075226	33.1108856353503	33.984376963178	56.3344846877726	57.8609009782148	59.3873172686571	56.2594930576713	57.7846784966443	59.3053361082975	37.0250417333376	0.620478168566054	-0.138924273783258	-20.8403435364653	-0.15582617718115	-0.151549637311373	-0.159841185170161	0.474502347882804	0.481972029663513	0.467489473971836	0.470842504899948	0.477555538516056	0.465171971968736	0.000470669630069764	0.000839369517812709	0.00128053010537778
228	24.3471458787356	0.3	37.0323191787527	35.822794099496	38.2418442580095	0.379997762217926	29.4712621856411	28.6695434869117	30.2729808843704	0.5	0.32	0.77	31.4299510648492	32.3088621462322	33.1877732276151	54.8258967484077	56.3590549801691	57.8922132119306	54.7304810811466	56.2740168634406	57.8064292057322	37.0323191787527	0.617233380403147	-0.281894430852363	-21.0920902050285	-0.15582617718115	-0.151549637311373	-0.159841185170161	0.474502347882804	0.481972029663513	0.467489473971836	0.470842504899948	0.477555538516056	0.465171971968736	0.000470669630069764	0.000839369517812709	0.00128053010537778
228	24.3471458787356	0.3	37.0658079744237	35.8500596040738	38.2815563447737	0.377548501403122	29.3281164916678	28.5261287621963	30.1301042211392	0.51	0.33	0.79	30.8349728178606	31.7018717246369	32.5687706314132	53.3040663371361	54.8026646043488	56.3012628715615	53.2140705166061	54.712801604798	56.2071995555132	37.0658079744237	0.626233213914398	0.0160155144345052	-20.300291836136	-0.15582617718115	-0.151549637311373	-0.159841185170161	0.474502347882804	0.481972029663513	0.467489473971836	0.470842504899948	0.477555538516056	0.465171971968736	0.000470669630069764	0.000839369517812709	0.00128053010537778
228	24.3471458787356	0.3	37.0944118480303	35.8940744090457	38.2947492870149	0.391478119588717	29.7362510321722	28.9466863117892	30.5258157525552	0.49	0.32	0.76	32.0453576823009	32.9194433584805	33.7935290346602	56.2555326667121	57.7899875414968	59.3244424162816	56.1834498329419	57.705802952936	59.250482025077	37.0944118480303	0.610563231036359	-0.0612947727091836	-21.3254688534318	-0.15582617718115	-0.151549637311373	-0.159841185170161	0.474502347882804	0.481972029663513	0.467489473971836	0.470842504899948	0.477555538516056	0.465171971968736	0.000470669630069764	0.000839369517812709	0.00128053010537778
228	24.3471458787356	0.3	37.0992523286702	35.8964095186484	38.3020951386921	0.395536308999506	30.4193634102042	29.6184985835033	31.2202282369051	0.5	0.33	0.78	32.4423640356368	33.3195843369265	34.1968046382162	56.5605024101034	58.0898613961127	59.619220382122	56.5227393836348	58.0517394201229	59.570324924847	37.0992523286702	0.620764714820901	0.0271017359737267	-20.6409874829994	-0.15582617718115	-0.151549637311373	-0.159841185170161	0.474502347882804	0.481972029663513	0.467489473971836	0.470842504899948	0.477555538516056	0.465171971968736	0.000470669630069764	0.000839369517812709	0.00128053010537778
228	24.3471458787356	0.3	37.1141815545448	35.9086971468885	38.3196659622011	0.373547920625378	29.3583047714003	28.5486145237329	30.1679950190678	0.5	0.33	0.78	31.3203790012963	32.2086814935071	33.0969839857179	54.6607199389588	56.2109966372646	57.7612733355704	54.5884797542314	56.1228152435887	57.6799541211855	37.1141815545448	0.62289794763591	0.024333360849767	-20.5058982560415	-0.15582617718115	-0.151549637311373	-0.159841185170161	0.474502347882804	0.481972029663513	0.467489473971836	0.470842504899948	0.477555538516056	0.465171971968736	0.000470669630069764	0.000839369517812709	0.00128053010537778
228	24.3471458787356	0.3	37.1205799486472	35.9215659994483	38.3195938978462	0.39152794273239	29.7044914698648	28.915852510071	30.4931304296586	0.5	0.32	0.78	31.806957600381	32.6744473604506	33.5419371205202	55.6047291855232	57.121269490507	58.6378097954907	55.4943326060779	57.0106536109657	58.5163726083577	37.1205799486472	0.622479541661491	-0.177568482321483	-20.8847000005999	-0.15582617718115	-0.151549637311373	-0.159841185170161	0.474502347882804	0.481972029663513	0.467489473971836	0.470842504899948	0.477555538516056	0.465171971968736	0.000470669630069764	0.000839369517812709	0.00128053010537778
228	24.3471458787356	0.3	37.1208523315387	35.9191055084029	38.3225991546746	0.389754386025496	29.8383782552065	29.0432279851844	30.6335285252287	0.5	0.32	0.77	31.7888902440944	32.6592117067841	33.5295331694738	55.3949604830698	56.9115728172238	58.4281851513779	55.2837416083016	56.7939506489749	58.3348057179	37.1208523315387	0.617130346018207	0.62817721713329	-20.2892185176439	-0.15582617718115	-0.151549637311373	-0.159841185170161	0.474502347882804	0.481972029663513	0.467489473971836	0.470842504899948	0.477555538516056	0.465171971968736	0.000470669630069764	0.000839369517812709	0.00128053010537778
228	24.3471458787356	0.3	37.1286965296474	35.9309903550954	38.3264027041993	0.383592898869504	29.5479081458971	28.7502029050305	30.3456133867637	0.5	0.33	0.78	31.4691560066783	32.34230151995	33.2154470332216	54.8389111834275	56.3604756398225	57.8820400962175	54.7740915636093	56.2725297840509	57.806370567414	37.1286965296474	0.621481491961698	-0.0284090606644177	-20.6833973362417	-0.15582617718115	-0.151549637311373	-0.159841185170161	0.474502347882804	0.481972029663513	0.467489473971836	0.470842504899948	0.477555538516056	0.465171971968736	0.000470669630069764	0.000839369517812709	0.00128053010537778
228	24.3471458787356	0.3	37.1425163034006	35.9254717438965	38.3595608629046	0.382590308814796	29.6215169074667	28.8201263863521	30.4229074285814	0.5	0.32	0.78	31.5961224011794	32.4747040096304	33.3532856180814	55.116992076466	56.6496097482381	58.1822274200102	55.0565161221593	56.5722513551129	58.1118480054892	37.1425163034006	0.617989167135123	0.11248140787979	-20.6920814417641	-0.15582617718115	-0.151549637311373	-0.159841185170161	0.474502347882804	0.481972029663513	0.467489473971836	0.470842504899948	0.477555538516056	0.465171971968736	0.000470669630069764	0.000839369517812709	0.00128053010537778
228	24.3471458787356	0.3	37.1455662855541	35.9359933477877	38.3551392233206	0.385655669246446	29.9574875467156	29.1522414603002	30.762733633131	0.5	0.33	0.77	32.0311468769404	32.9159143724751	33.8006818680098	55.9560714569846	57.5016955769439	59.0473196969031	56.0202868891398	57.5648028957463	59.1333033676082	37.1455662855541	0.614553335678835	-0.0704266429777317	-20.8658722522308	-0.15582617718115	-0.151549637311373	-0.159841185170161	0.474502347882804	0.481972029663513	0.467489473971836	0.470842504899948	0.477555538516056	0.465171971968736	0.000470669630069764	0.000839369517812709	0.00128053010537778
228	24.3471458787356	0.3	37.1478462840303	35.9470822720443	38.3486102960163	0.377591821115168	29.162776420551	28.3653834692218	29.9601693718802	0.5	0.33	0.78	31.1095694023461	31.9841054856405	32.8586415689349	54.2817661040446	55.807706965166	57.3336478262874	54.2392478253394	55.7498619373851	57.2661866925177	37.1478462840303	0.62683735900701	-0.0516187909562418	-20.471679548393	-0.15582617718115	-0.151549637311373	-0.159841185170161	0.474502347882804	0.481972029663513	0.467489473971836	0.470842504899948	0.477555538516056	0.465171971968736	0.000470669630069764	0.000839369517812709	0.00128053010537778
228	24.3471458787356	0.3	37.1546876815393	35.9544206443398	38.3549547187388	0.392253355205297	29.6466172563277	28.8607118689747	30.4325226436807	0.5	0.32	0.77	31.711336794238	32.5748674839833	33.4383981737287	55.3979631526671	56.9065038251122	58.4150444975572	55.2216670089528	56.7444270011604	58.2483626718752	37.1546876815393	0.615146443833751	-0.35768708218987	-21.3516434774493	-0.15582617718115	-0.151549637311373	-0.159841185170161	0.474502347882804	0.481972029663513	0.467489473971836	0.470842504899948	0.477555538516056	0.465171971968736	0.000470669630069764	0.000839369517812709	0.00128053010537778
228	24.3471458787356	0.3	37.1564778964505	35.9571311424192	38.3558246504819	0.395702614110106	29.9983103751963	29.2088054198974	30.7878153304952	0.5	0.32	0.78	31.9365989329065	32.7998353012021	33.6630716694976	55.6147238184025	57.1179725617522	58.621221305102	55.5353303568338	57.0332642301464	58.5365062598656	37.1564778964505	0.627237285639926	0.207802254397154	-20.3430702545957	-0.15582617718115	-0.151549637311373	-0.159841185170161	0.474502347882804	0.481972029663513	0.467489473971836	0.470842504899948	0.477555538516056	0.465171971968736	0.000470669630069764	0.000839369517812709	0.00128053010537778
228	24.3471458787356	0.3	37.1600962237546	35.952785615667	38.3674068318422	0.386157649256526	29.8310918464434	29.0300920231593	30.6320916697275	0.5	0.32	0.76	32.07802655111	32.9631251439165	33.8482237367229	56.2445984429184	57.7965023561929	59.3484062694675	56.1933810743351	57.7465472833418	59.2898565125192	37.1600962237546	0.618972129814096	-0.111584557458699	-20.9645427002177	-0.15582617718115	-0.151549637311373	-0.159841185170161	0.474502347882804	0.481972029663513	0.467489473971836	0.470842504899948	0.477555538516056	0.465171971968736	0.000470669630069764	0.000839369517812709	0.00128053010537778
228	24.3471458787356	0.3	37.1628569953919	35.9668689975967	38.3588449931871	0.383411925287305	29.1542733285725	28.3668937603183	29.9416528968268	0.5	0.32	0.78	30.9858963063377	31.8459715003931	32.7060466944485	53.9253564237416	55.422161968178	56.9189675126143	53.7907102630545	55.2836434308103	56.7731409038325	37.1628569953919	0.624790792540077	0.231162651374267	-20.3069201863939	-0.15582617718115	-0.151549637311373	-0.159841185170161	0.474502347882804	0.481972029663513	0.467489473971836	0.470842504899948	0.477555538516056	0.465171971968736	0.000470669630069764	0.000839369517812709	0.00128053010537778
228	24.3471458787356	0.3	37.170399537034	35.9657725262045	38.3750265478634	0.368755255943549	28.6358259626517	27.8379109062886	29.4337410190148	0.5	0.32	0.77	30.6172434336642	31.494822200343	32.3724009670219	53.5203459293356	55.0543938678658	56.5884418063961	53.4510871894207	54.9958455410076	56.5321039762865	37.170399537034	0.61703806208609	-0.163541906217762	-20.9821450224927	-0.15582617718115	-0.151549637311373	-0.159841185170161	0.474502347882804	0.481972029663513	0.467489473971836	0.470842504899948	0.477555538516056	0.465171971968736	0.000470669630069764	0.000839369517812709	0.00128053010537778
228	24.3471458787356	0.3	37.1871578140768	35.9802216902485	38.394093937905	0.394976469302694	30.0308264214924	29.2392643565243	30.8223884864605	0.5	0.32	0.77	32.1965910783358	33.0682135585783	33.9398360388208	56.3243776196333	57.8491848142674	59.3739920089016	56.161324389081	57.7468513382316	59.2500063956577	37.1871578140768	0.616154237168388	-0.392553235058647	-21.2491920521319	-0.15582617718115	-0.151549637311373	-0.159841185170161	0.474502347882804	0.481972029663513	0.467489473971836	0.470842504899948	0.477555538516056	0.465171971968736	0.000470669630069764	0.000839369517812709	0.00128053010537778
228	24.3471458787356	0.3	37.2046480403033	35.9811675055258	38.4281285750809	0.382328406663684	29.6479594820246	28.8454087278793	30.45051023617	0.5	0.32	0.77	31.7256223060417	32.6083077395415	33.4909931730412	55.4581748995637	57.0011587591113	58.5441426186588	55.4078955988248	56.9598066535453	58.5100035442284	37.2046480403033	0.614803001222696	0.441315690097338	-20.4810679660728	-0.15582617718115	-0.151549637311373	-0.159841185170161	0.474502347882804	0.481972029663513	0.467489473971836	0.470842504899948	0.477555538516056	0.465171971968736	0.000470669630069764	0.000839369517812709	0.00128053010537778
228	24.3471458787356	0.3	37.2050926354735	35.9941013903054	38.4160838806415	0.372991974831782	28.630046000903	27.8395020506275	29.4205899511784	0.5	0.33	0.78	30.4643284633074	31.3294082525247	32.194488041742	53.0788829068421	54.5861365097648	56.0933901126875	53.0189619307246	54.5332257039489	56.0313657273484	37.2050926354735	0.620383768318433	0.129764555275391	-20.5753471060979	-0.15582617718115	-0.151549637311373	-0.159841185170161	0.474502347882804	0.481972029663513	0.467489473971836	0.470842504899948	0.477555538516056	0.465171971968736	0.000470669630069764	0.000839369517812709	0.00128053010537778
228	24.3471458787356	0.3	37.2054842246174	36.009057603004	38.4019108462309	0.382616163976256	29.2208204286904	28.430313748926	30.0113271084548	0.5	0.32	0.77	31.385959194305	32.2586477834293	33.1313363725536	54.9976660186189	56.5268796158769	58.056093213135	54.8655856614585	56.3966093119148	57.9131057647013	37.2054842246174	0.616885988368087	-0.169510445424249	-21.1467103585119	-0.15582617718115	-0.151549637311373	-0.159841185170161	0.474502347882804	0.481972029663513	0.467489473971836	0.470842504899948	0.477555538516056	0.465171971968736	0.000470669630069764	0.000839369517812709	0.00128053010537778
228	24.3471458787356	0.3	37.2149825476185	36.016659853072	38.4133052421651	0.386046106221573	29.5102235983838	28.7176529974783	30.3027941992893	0.5	0.32	0.77	31.6561562864999	32.5298258308932	33.4034953752864	55.4175684964691	56.9470227164162	58.4764769363633	55.2959272063945	56.8292124763146	58.3518499197645	37.2149825476185	0.615480994458554	-0.163802492951997	-21.1359022017507	-0.15582617718115	-0.151549637311373	-0.159841185170161	0.474502347882804	0.481972029663513	0.467489473971836	0.470842504899948	0.477555538516056	0.465171971968736	0.000470669630069764	0.000839369517812709	0.00128053010537778
228	24.3471458787356	0.3	37.2450127018977	36.0386027401393	38.4514226636561	0.383076105996858	29.5443106259063	28.7458301669831	30.3427910848294	0.5	0.33	0.78	31.4515440870275	32.3251818706841	33.1988196543407	54.7938082978887	56.3158302726132	57.8378522473377	54.7366442417562	56.2568423294542	57.7701407976533	37.2450127018977	0.626099316835623	-0.0298296714610991	-20.5100290219587	-0.15582617718115	-0.151549637311373	-0.159841185170161	0.474502347882804	0.481972029663513	0.467489473971836	0.470842504899948	0.477555538516056	0.465171971968736	0.000470669630069764	0.000839369517812709	0.00128053010537778
228	24.3471458787356	0.3	37.2483036711923	36.0286040303369	38.4680033120477	0.380652057913995	29.33736699291	28.5403977522805	30.1343362335394	0.5	0.33	0.76	31.3714377203245	32.24746163262	33.1234855449154	54.8178303246914	56.3485771974582	57.8793240702249	54.8847642129762	56.398636713052	57.9520180258087	37.2483036711923	0.615225278020005	0.317398110291889	-20.5624224607667	-0.15582617718115	-0.151549637311373	-0.159841185170161	0.474502347882804	0.481972029663513	0.467489473971836	0.470842504899948	0.477555538516056	0.465171971968736	0.000470669630069764	0.000839369517812709	0.00128053010537778
228	24.3471458787356	0.3	37.2691392325708	36.0601431376192	38.4781353275224	0.382364398269268	29.6334876227221	28.8313897364814	30.4355855089627	0.5	0.32	0.77	31.8343257481027	32.7199662123964	33.6056066766901	55.7897279404603	57.3418148590579	58.8939017776556	55.7235009913393	57.2714921806609	58.8117324751399	37.2691392325708	0.615683788819643	0.327183287496759	-20.6124047824459	-0.15582617718115	-0.151549637311373	-0.159841185170161	0.474502347882804	0.481972029663513	0.467489473971836	0.470842504899948	0.477555538516056	0.465171971968736	0.000470669630069764	0.000839369517812709	0.00128053010537778
228	24.3471458787356	0.3	37.272003598718	36.0682598864107	38.4757473110254	0.389333195653619	29.6217391895433	28.8316626598345	30.4118157192521	0.5	0.32	0.78	31.7544425210933	32.6246122385288	33.4947819559643	55.5584801047447	57.0809539098439	58.6034277149431	55.4024252455302	56.9221058595571	58.4498213303547	37.272003598718	0.619161356339222	0.293440686049848	-20.5689256327994	-0.15582617718115	-0.151549637311373	-0.159841185170161	0.474502347882804	0.481972029663513	0.467489473971836	0.470842504899948	0.477555538516056	0.465171971968736	0.000470669630069764	0.000839369517812709	0.00128053010537778
228	24.3471458787356	0.3	37.2801312096039	36.0708181924416	38.4894442267661	0.379928663389291	29.2314903501778	28.4361776379855	30.0268030623701	0.5	0.33	0.77	31.2627517901177	32.1371190919866	33.0114863938556	54.6345687389247	56.1626069864129	57.690645233901	54.6074549159395	56.1448585267444	57.671414859312	37.2801312096039	0.620481504070213	0.14792120099102	-20.4658176185595	-0.15582617718115	-0.151549637311373	-0.159841185170161	0.474502347882804	0.481972029663513	0.467489473971836	0.470842504899948	0.477555538516056	0.465171971968736	0.000470669630069764	0.000839369517812709	0.00128053010537778
228	24.3471458787356	0.3	37.2830698845618	36.0796046866111	38.4865350825125	0.377166103958513	29.7913973939985	28.9760778842514	30.6067169037457	0.51	0.33	0.78	31.5366985275881	32.4240679529903	33.3114373783924	54.7561731395612	56.2968846333013	57.8375961270415	54.7274483818402	56.2832783107507	57.8075434724311	37.2830698845618	0.627311573911384	-0.0917965240124561	-20.4939113671537	-0.15582617718115	-0.151549637311373	-0.159841185170161	0.474502347882804	0.481972029663513	0.467489473971836	0.470842504899948	0.477555538516056	0.465171971968736	0.000470669630069764	0.000839369517812709	0.00128053010537778
228	24.3471458787356	0.3	37.2916650910355	36.0692083140765	38.5141218679945	0.377128361562612	29.6236746289885	28.8128801590787	30.4344690988984	0.5	0.32	0.77	31.5149080162065	32.4017375521009	33.2885670879954	54.8929719265799	56.4376601989519	57.9823484713239	54.7807914537097	56.3137028742429	57.8603332978496	37.2916650910355	0.616574715441715	-0.127399478059749	-20.9173552329622	-0.15582617718115	-0.151549637311373	-0.159841185170161	0.474502347882804	0.481972029663513	0.467489473971836	0.470842504899948	0.477555538516056	0.465171971968736	0.000470669630069764	0.000839369517812709	0.00128053010537778
228	24.3471458787356	0.3	37.2969492869278	36.0715964710066	38.5223021028489	0.374917716645555	29.2899021995155	28.4844575466652	30.0953468523658	0.49	0.32	0.76	31.5331270373333	32.4247778092766	33.3164285812199	55.3557149559268	56.9209883876892	58.4862618194515	55.3156664480155	56.8800663050017	58.4472069744128	37.2969492869278	0.61145000351625	-0.428564470611713	-21.5171376699802	-0.15582617718115	-0.151549637311373	-0.159841185170161	0.474502347882804	0.481972029663513	0.467489473971836	0.470842504899948	0.477555538516056	0.465171971968736	0.000470669630069764	0.000839369517812709	0.00128053010537778
228	24.3471458787356	0.3	37.3120283025704	36.1097156537388	38.5143409514021	0.386149854772104	29.7618303723695	28.9626771618922	30.5609835828467	0.51	0.33	0.79	31.6062707761159	32.4783673927637	33.3504640094114	54.9709808356582	56.4877686509677	58.0045564662772	54.9060945678056	56.4143210785204	57.9349720126776	37.3120283025704	0.625478687756468	0.36042406454576	-20.0546073444763	-0.15582617718115	-0.151549637311373	-0.159841185170161	0.474502347882804	0.481972029663513	0.467489473971836	0.470842504899948	0.477555538516056	0.465171971968736	0.000470669630069764	0.000839369517812709	0.00128053010537778
228	24.3471458787356	0.3	37.3345941853488	36.1181612870608	38.5510270836368	0.378773304568403	29.4419347004978	28.6389285225302	30.2449408784654	0.5	0.33	0.77	31.3020056382627	32.1796817667718	33.0573578952808	54.4967429844798	56.0247757550222	57.5528085255647	54.507950935541	56.0404844918265	57.5770591724005	37.3345941853488	0.622240895865551	0.45521336131502	-20.0695407845043	-0.15582617718115	-0.151549637311373	-0.159841185170161	0.474502347882804	0.481972029663513	0.467489473971836	0.470842504899948	0.477555538516056	0.465171971968736	0.000470669630069764	0.000839369517812709	0.00128053010537778
228	24.3471458787356	0.3	37.3410745024494	36.1312023748776	38.5509466300213	0.373611392519116	29.0335751403765	28.2329493883259	29.8342008924271	0.5	0.32	0.76	31.1994711053592	32.0842210361489	32.9689709669386	54.7067758939542	56.258142454703	57.8095090154517	54.6561268889468	56.2157154231161	57.7497064367957	37.3410745024494	0.61522289478627	0.278811998549204	-20.6843303760658	-0.15582617718115	-0.151549637311373	-0.159841185170161	0.474502347882804	0.481972029663513	0.467489473971836	0.470842504899948	0.477555538516056	0.465171971968736	0.000470669630069764	0.000839369517812709	0.00128053010537778
228	24.3471458787356	0.3	37.3765813670514	36.1663278137018	38.586834920401	0.387363542723158	29.6542596594927	28.860029635236	30.4484896837494	0.5	0.32	0.78	31.7528731010658	32.6267143788477	33.5005556566296	55.5184845029703	57.0463570606496	58.5742296183289	55.3423854458622	56.8515715888443	58.3980457764601	37.3765813670514	0.617423655771051	0.228974359190364	-20.6826687958354	-0.15582617718115	-0.151549637311373	-0.159841185170161	0.474502347882804	0.481972029663513	0.467489473971836	0.470842504899948	0.477555538516056	0.465171971968736	0.000470669630069764	0.000839369517812709	0.00128053010537778
228	24.3471458787356	0.3	37.38389665599	36.1783934100224	38.5893999019576	0.394520266814116	30.3094643166988	29.5097947374929	31.1091338959047	0.5	0.32	0.78	32.2710448903413	33.1455400577105	34.0200352250796	56.203133447123	57.7261510239485	59.2491686007739	56.0419408349049	57.5685750087088	59.0725151131385	37.38389665599	0.620804887085439	-0.364174645967577	-21.0490329186004	-0.15582617718115	-0.151549637311373	-0.159841185170161	0.474502347882804	0.481972029663513	0.467489473971836	0.470842504899948	0.477555538516056	0.465171971968736	0.000470669630069764	0.000839369517812709	0.00128053010537778
228	24.3471458787356	0.3	37.3979153800485	36.1864217480858	38.6094090120111	0.38275094364442	29.5971495565705	28.796690473297	30.3976086398439	0.5	0.32	0.77	31.5106346832586	32.3865330360681	33.2624313888776	54.9006227659061	56.4266905691173	57.9527583723286	54.811743390263	56.3588708414174	57.8651415485672	37.3979153800485	0.618664183456007	0.381008733504307	-20.4653020635562	-0.15582617718115	-0.151549637311373	-0.159841185170161	0.474502347882804	0.481972029663513	0.467489473971836	0.470842504899948	0.477555538516056	0.465171971968736	0.000470669630069764	0.000839369517812709	0.00128053010537778
228	24.3471458787356	0.3	37.4079800992728	36.1982857701078	38.6176744284379	0.392096558661045	29.8241343319414	29.0332630598924	30.6150056039904	0.5	0.32	0.78	32.0146808812871	32.8867665073704	33.7588521334536	56.0573031824273	57.5843141347982	59.1113250871691	55.9457106662545	57.442660400266	58.9795506579452	37.4079800992728	0.618431460305815	-0.140536901006493	-20.9292339958813	-0.15582617718115	-0.151549637311373	-0.159841185170161	0.474502347882804	0.481972029663513	0.467489473971836	0.470842504899948	0.477555538516056	0.465171971968736	0.000470669630069764	0.000839369517812709	0.00128053010537778
228	24.3471458787356	0.3	37.4107319214625	36.1914266126095	38.6300372303154	0.381674261859672	29.4220376604718	28.6244982737078	30.2195770472359	0.5	0.32	0.78	31.4144407744384	32.2897138915849	33.1649870087313	54.8370882350536	56.3649661145092	57.8928439939647	54.7416628303183	56.2723203366251	57.7997089309345	37.4107319214625	0.619736769671351	-0.0823633303501231	-20.7973867615715	-0.15582617718115	-0.151549637311373	-0.159841185170161	0.474502347882804	0.481972029663513	0.467489473971836	0.470842504899948	0.477555538516056	0.465171971968736	0.000470669630069764	0.000839369517812709	0.00128053010537778
228	24.3471458787356	0.3	37.4576126849964	36.2451181466515	38.6701072233414	0.396114708361429	30.2097064293537	29.4153225644755	31.004090294232	0.49	0.32	0.76	32.5165582920577	33.3946934609638	34.2728286298699	57.0282153347124	58.5683070337036	60.1083987326948	56.9414480344044	58.4977959079659	60.0276326751944	37.4576126849964	0.611040050668854	-0.251537705936539	-21.4662127791259	-0.15582617718115	-0.151549637311373	-0.159841185170161	0.474502347882804	0.481972029663513	0.467489473971836	0.470842504899948	0.477555538516056	0.465171971968736	0.000470669630069764	0.000839369517812709	0.00128053010537778
228	24.3471458787356	0.3	37.4581237375375	36.2300304407846	38.6862170342905	0.384154895430462	29.6691292944518	28.869102505089	30.4691560838146	0.5	0.32	0.77	31.5716569676087	32.4465775285858	33.321498089563	54.9864899950966	56.5102874543821	58.0340849136675	54.9538663811288	56.4669595686856	57.9901588615392	37.4581237375375	0.615472188500914	-0.0105816306142926	-20.8723329659054	-0.15582617718115	-0.151549637311373	-0.159841185170161	0.474502347882804	0.481972029663513	0.467489473971836	0.470842504899948	0.477555538516056	0.465171971968736	0.000470669630069764	0.000839369517812709	0.00128053010537778
228	24.3471458787356	0.3	37.4624955239247	36.2479037094662	38.6770873383832	0.384288060271411	29.4558789499721	28.6618259399792	30.2499319599651	0.5	0.32	0.78	31.428628029499	32.2993330829395	33.17003813638	54.8316388536462	56.3507056418459	57.8697724300457	54.6717097872357	56.2037264604118	57.6803161154035	37.4624955239247	0.621534832763147	0.0467247344948733	-20.6016959000279	-0.15582617718115	-0.151549637311373	-0.159841185170161	0.474502347882804	0.481972029663513	0.467489473971836	0.470842504899948	0.477555538516056	0.465171971968736	0.000470669630069764	0.000839369517812709	0.00128053010537778
228	24.3471458787356	0.3	37.4632971634091	36.2461095451267	38.6804847816914	0.378323334806114	29.4547703949276	28.6506454621373	30.2588953277179	0.5	0.33	0.78	31.3342513688902	32.2136958759727	33.0931403830552	54.5747009959761	56.1064248738355	57.638148751695	54.5380930115364	56.0746927961381	57.6041199550272	37.4632971634091	0.620229351917887	-0.0461923526000854	-20.6668465424606	-0.15582617718115	-0.151549637311373	-0.159841185170161	0.474502347882804	0.481972029663513	0.467489473971836	0.470842504899948	0.477555538516056	0.465171971968736	0.000470669630069764	0.000839369517812709	0.00128053010537778
228	24.3471458787356	0.3	37.4760949793122	36.2551581158352	38.6970318427891	0.373015120087747	29.3929113609729	28.5813430357105	30.2044796862354	0.5	0.33	0.78	31.2264753166562	32.113152273891	32.9998292311258	54.3511341209338	55.8944366466244	57.437739172315	54.3200098785838	55.8560597906814	57.4103637534474	37.4760949793122	0.622939336072735	-0.396700019594307	-20.7936736807111	-0.15582617718115	-0.151549637311373	-0.159841185170161	0.474502347882804	0.481972029663513	0.467489473971836	0.470842504899948	0.477555538516056	0.465171971968736	0.000470669630069764	0.000839369517812709	0.00128053010537778
228	24.3471458787356	0.3	37.4782919594784	36.2552616118038	38.7013223071531	0.377288829430013	29.8357636994201	29.0194432398416	30.6520841589986	0.51	0.33	0.77	31.6656123086934	32.556369825267	33.4471273418405	55.0712763907686	56.6204380780324	58.1695997652962	55.0979758949007	56.6417023202773	58.1899379856435	37.4782919594784	0.622214466897776	0.0937793482787268	-20.4385519502746	-0.15582617718115	-0.151549637311373	-0.159841185170161	0.474502347882804	0.481972029663513	0.467489473971836	0.470842504899948	0.477555538516056	0.465171971968736	0.000470669630069764	0.000839369517812709	0.00128053010537778
228	24.3471458787356	0.3	37.4937151092141	36.2664603559763	38.7209698624519	0.381237843478789	29.6566892259831	28.8520453613509	30.4613330906152	0.5	0.32	0.78	31.6145740306896	32.4962610205773	33.377948010465	55.1305415174954	56.6680564988534	58.2055714802115	54.9695520167164	56.5059373646334	58.0331407632353	37.4937151092141	0.621370002631307	-0.177199703686025	-20.7619548135891	-0.15582617718115	-0.151549637311373	-0.159841185170161	0.474502347882804	0.481972029663513	0.467489473971836	0.470842504899948	0.477555538516056	0.465171971968736	0.000470669630069764	0.000839369517812709	0.00128053010537778
228	24.3471458787356	0.3	37.5027103124974	36.2899508091816	38.7154698158132	0.394000518017705	29.9188777752923	29.1286538081496	30.709101742435	0.5	0.33	0.78	31.8848585009327	32.7498548561484	33.6148512113641	55.5649669883334	57.0723750867944	58.5797831852555	55.5259284187982	57.0152994527821	58.5339477880833	37.5027103124974	0.623247317389074	0.234119120183743	-20.4040128635311	-0.15582617718115	-0.151549637311373	-0.159841185170161	0.474502347882804	0.481972029663513	0.467489473971836	0.470842504899948	0.477555538516056	0.465171971968736	0.000470669630069764	0.000839369517812709	0.00128053010537778
228	24.3471458787356	0.3	37.527534614833	36.3054562955332	38.7496129341327	0.379829694981888	29.3689970598365	28.5697752807977	30.1682188388753	0.5	0.32	0.77	31.2740532743686	32.1489255563531	33.0237978383376	54.5016058648413	56.026254552892	57.5509032409427	54.3262006666832	55.8585732195317	57.3999067817654	37.527534614833	0.617341917378458	0.00679112669382033	-20.8460203501369	-0.15582617718115	-0.151549637311373	-0.159841185170161	0.474502347882804	0.481972029663513	0.467489473971836	0.470842504899948	0.477555538516056	0.465171971968736	0.000470669630069764	0.000839369517812709	0.00128053010537778
228	24.3471458787356	0.3	37.5305249689542	36.3100011425721	38.7510487953363	0.378031819863246	29.0777188162636	28.2833953272026	29.8720423053245	0.5	0.32	0.78	31.0189343274716	31.8900839138953	32.761233500319	54.1228140236223	55.6428232720061	57.1628325203899	54.0318783185433	55.5813989825938	57.0723677698985	37.5305249689542	0.619277539398479	0.096538173482679	-20.6591685267319	-0.15582617718115	-0.151549637311373	-0.159841185170161	0.474502347882804	0.481972029663513	0.467489473971836	0.470842504899948	0.477555538516056	0.465171971968736	0.000470669630069764	0.000839369517812709	0.00128053010537778
228	24.3471458787356	0.3	37.5561303384681	36.3396098610158	38.7726508159205	0.37612027842098	29.4176816416453	28.6107947280626	30.224568555228	0.5	0.33	0.77	31.4965825453053	32.3848549795365	33.2731274137676	55.0907311355425	56.6444101030607	58.1980890705789	55.0793849619484	56.6307138026035	58.1707436385856	37.5561303384681	0.616717984050648	0.126279075977012	-20.6444237442669	-0.15582617718115	-0.151549637311373	-0.159841185170161	0.474502347882804	0.481972029663513	0.467489473971836	0.470842504899948	0.477555538516056	0.465171971968736	0.000470669630069764	0.000839369517812709	0.00128053010537778
228	24.3471458787356	0.3	37.5641526370231	36.349408827705	38.7788964463411	0.380420469128834	29.4455024812384	28.645202641229	30.2458023212478	0.49	0.32	0.78	31.7102996386273	32.5962332466136	33.4821668546	55.6658461758638	57.2210583468684	58.776270517873	55.5861133582828	57.1468576447787	58.6925278710113	37.5641526370231	0.61687412855856	0.0461440222312055	-20.8566055814266	-0.15582617718115	-0.151549637311373	-0.159841185170161	0.474502347882804	0.481972029663513	0.467489473971836	0.470842504899948	0.477555538516056	0.465171971968736	0.000470669630069764	0.000839369517812709	0.00128053010537778
228	24.3471458787356	0.3	37.5714291009815	36.3378657657702	38.8049924361929	0.373877037577454	28.9794884565719	28.1808075500596	29.7781693630841	0.51	0.33	0.78	30.6915845112118	31.5614241173398	32.4312637234677	53.3115920857531	54.8225122614445	56.3334324371358	53.2165529578409	54.7401607911374	56.2449398414443	37.5714291009815	0.622385364246709	0.457812086461524	-20.1320280407899	-0.15582617718115	-0.151549637311373	-0.159841185170161	0.474502347882804	0.481972029663513	0.467489473971836	0.470842504899948	0.477555538516056	0.465171971968736	0.000470669630069764	0.000839369517812709	0.00128053010537778
228	24.3471458787356	0.3	37.5787985795596	36.3584836732281	38.7991134858912	0.378563942723431	29.2674732027668	28.468870090354	30.0660763151797	0.5	0.32	0.77	31.4056421512556	32.2866270126047	33.1676118739539	55.0060592777816	56.5490783720198	58.092097466258	54.8986251539355	56.4379234040343	57.9839900823607	37.5787985795596	0.615002324412552	-0.321414766080127	-21.3266799907188	-0.15582617718115	-0.151549637311373	-0.159841185170161	0.474502347882804	0.481972029663513	0.467489473971836	0.470842504899948	0.477555538516056	0.465171971968736	0.000470669630069764	0.000839369517812709	0.00128053010537778
228	24.3471458787356	0.3	37.5912531921674	36.3636152496718	38.818891134663	0.382763421760492	29.5275337049539	28.7289784809289	30.3260889289789	0.5	0.32	0.78	31.6354077077493	32.5147504976768	33.3940932876042	55.3434607873333	56.8817963657002	58.4201319440671	55.2072445600108	56.7368084726482	58.2548183459493	37.5912531921674	0.616542468938617	-0.0344486865102292	-20.9153184317465	-0.15582617718115	-0.151549637311373	-0.159841185170161	0.474502347882804	0.481972029663513	0.467489473971836	0.470842504899948	0.477555538516056	0.465171971968736	0.000470669630069764	0.000839369517812709	0.00128053010537778
228	24.3471458787356	0.3	37.5948968515491	36.373178981095	38.8166147220033	0.384073299579602	29.9412789014144	29.1337743629011	30.7487834399277	0.51	0.33	0.78	31.6550557647605	32.5324429813474	33.4098301979342	54.9025193764725	56.4242595059893	57.9459996355062	54.8876725533558	56.4024355708774	57.9297435269615	37.5948968515491	0.624801309592596	-0.033495648832692	-20.3591601100143	-0.15582617718115	-0.151549637311373	-0.159841185170161	0.474502347882804	0.481972029663513	0.467489473971836	0.470842504899948	0.477555538516056	0.465171971968736	0.000470669630069764	0.000839369517812709	0.00128053010537778
228	24.3471458787356	0.3	37.6184845824993	36.4056992433106	38.831269921688	0.378806225975885	29.1627998373701	28.3674624874603	29.95813718728	0.51	0.32	0.79	30.9750544778916	31.8435007745122	32.7119470711329	53.8936539465211	55.4046680502935	56.9156821540658	53.698485550225	55.1989541702228	56.7102789323814	37.6184845824993	0.625640151777996	-0.0716631866647635	-20.5492996019355	-0.15582617718115	-0.151549637311373	-0.159841185170161	0.474502347882804	0.481972029663513	0.467489473971836	0.470842504899948	0.477555538516056	0.465171971968736	0.000470669630069764	0.000839369517812709	0.00128053010537778
228	24.3471458787356	0.3	37.6224358043403	36.4079134792025	38.8369581294782	0.386758132718186	29.8373007159193	29.0371480242333	30.6374534076052	0.51	0.33	0.77	31.6972590730604	32.5707142465922	33.444169420124	55.1401058452992	56.6595561740691	58.179006502839	55.2003330588106	56.7211177157726	58.2349816241451	37.6224358043403	0.621022826375123	0.0383004874340535	-20.5504052199257	-0.15582617718115	-0.151549637311373	-0.159841185170161	0.474502347882804	0.481972029663513	0.467489473971836	0.470842504899948	0.477555538516056	0.465171971968736	0.000470669630069764	0.000839369517812709	0.00128053010537778
228	24.3471458787356	0.3	37.6336007138771	36.3954717018351	38.8717297259191	0.383188847144556	29.8125374678574	29.0069999196538	30.6180750160611	0.5	0.33	0.77	31.8333493987555	32.7173759543046	33.6014025098538	55.5673480598946	57.1104785263452	58.6536089927958	55.5757737647384	57.1334498232479	58.6689486906619	37.6336007138771	0.616949628884531	0.0383666720142399	-20.6105175747649	-0.15582617718115	-0.151549637311373	-0.159841185170161	0.474502347882804	0.481972029663513	0.467489473971836	0.470842504899948	0.477555538516056	0.465171971968736	0.000470669630069764	0.000839369517812709	0.00128053010537778
228	24.3471458787356	0.3	37.6354539975121	36.407808252521	38.8630997425033	0.382402507896953	29.3343080681758	28.5403722188978	30.1282439174539	0.5	0.32	0.77	31.4795165138343	32.3552134559269	33.2309103980195	55.1297440926602	56.6633428790035	58.1969416653468	55.0822130296906	56.6409068610312	58.168470274364	37.6354539975121	0.614670353885179	-0.00999347249934707	-20.9753268685009	-0.15582617718115	-0.151549637311373	-0.159841185170161	0.474502347882804	0.481972029663513	0.467489473971836	0.470842504899948	0.477555538516056	0.465171971968736	0.000470669630069764	0.000839369517812709	0.00128053010537778
228	24.3471458787356	0.3	37.641811924682	36.4237876171468	38.8598362322173	0.378160094525964	29.2740185263553	28.474550762836	30.0734862898746	0.5	0.32	0.77	31.3276955784314	32.2072698666758	33.0868441549203	54.7738784187516	56.3117411384637	57.8496038581758	54.6106491375333	56.1639394882184	57.6933036517844	37.641811924682	0.614247773156056	-0.121399048027021	-21.155077828673	-0.15582617718115	-0.151549637311373	-0.159841185170161	0.474502347882804	0.481972029663513	0.467489473971836	0.470842504899948	0.477555538516056	0.465171971968736	0.000470669630069764	0.000839369517812709	0.00128053010537778
228	24.3471458787356	0.3	37.6472231399616	36.4332657711395	38.8611805087836	0.388099304397143	29.5271287895867	28.7375282662914	30.316729312882	0.5	0.32	0.78	31.5950601561353	32.4631750406744	33.3312899252135	55.2164455523046	56.7335883593896	58.2507311664746	55.0734122159579	56.5839460277159	58.1086369882245	37.6472231399616	0.622400215365277	0.101509475698431	-20.6257769325589	-0.15582617718115	-0.151549637311373	-0.159841185170161	0.474502347882804	0.481972029663513	0.467489473971836	0.470842504899948	0.477555538516056	0.465171971968736	0.000470669630069764	0.000839369517812709	0.00128053010537778
228	24.3471458787356	0.3	37.6635391419538	36.4463939806989	38.8806843032088	0.382249558210653	29.5107888094645	28.7118177982012	30.3097598207278	0.5	0.32	0.77	31.6138082835835	32.4935337176102	33.3732591516369	55.3026032382925	56.8415227572635	58.3804422762345	55.2043306469379	56.7574997448222	58.2827185372224	37.6635391419538	0.61726736795452	-0.236436412640566	-21.1195132323021	-0.15582617718115	-0.151549637311373	-0.159841185170161	0.474502347882804	0.481972029663513	0.467489473971836	0.470842504899948	0.477555538516056	0.465171971968736	0.000470669630069764	0.000839369517812709	0.00128053010537778
228	24.3471458787356	0.3	37.6703220447896	36.4455540679129	38.8950900216663	0.391813566448036	30.1407852459341	29.3410424069167	30.9405280849515	0.5	0.33	0.76	32.2894109990487	33.1695169225005	34.0496228459523	56.4648947868655	58.0039469662462	59.5429991456269	56.50650446399	58.0499048560417	59.6044772750135	37.6703220447896	0.612721651130487	-0.00626703933553441	-20.9684486376413	-0.15582617718115	-0.151549637311373	-0.159841185170161	0.474502347882804	0.481972029663513	0.467489473971836	0.470842504899948	0.477555538516056	0.465171971968736	0.000470669630069764	0.000839369517812709	0.00128053010537778
228	24.3471458787356	0.3	37.6734000680768	36.4438449389575	38.902955197196	0.380738400029439	29.8415076002887	29.0309914688865	30.6520237316909	0.5	0.32	0.77	31.8373911647558	32.726259157723	33.6151271506902	55.5492519380749	57.1001312744348	58.6510106107947	55.5453503126906	57.0909481961838	58.6512907010499	37.6734000680768	0.615628338931924	-0.317394671691213	-21.1548270788588	-0.15582617718115	-0.151549637311373	-0.159841185170161	0.474502347882804	0.481972029663513	0.467489473971836	0.470842504899948	0.477555538516056	0.465171971968736	0.000470669630069764	0.000839369517812709	0.00128053010537778
228	24.3471458787356	0.3	37.6736019172838	36.4445181593477	38.9026856752199	0.382966372419387	29.3130704087254	28.5206556145349	30.1054852029159	0.5	0.33	0.77	31.2879071866759	32.1572069976293	33.0265068085827	54.6020195681381	56.1190761422662	57.6361327163942	54.5924291488849	56.1090442438187	57.6400672138877	37.6736019172838	0.61472467827923	0.0816647080350821	-20.8524393751472	-0.15582617718115	-0.151549637311373	-0.159841185170161	0.474502347882804	0.481972029663513	0.467489473971836	0.470842504899948	0.477555538516056	0.465171971968736	0.000470669630069764	0.000839369517812709	0.00128053010537778
228	24.3471458787356	0.3	37.6774910948539	36.4635505797207	38.8914316099872	0.373799187569982	28.8205759341048	28.0261425977336	29.615009270476	0.5	0.33	0.78	30.6202809050752	31.4882480837624	32.3562152624497	53.2964598266823	54.8072094508674	56.3179590750524	53.2317998048175	54.7405330070678	56.2672020955613	37.6774910948539	0.622187583612335	-0.194926964061058	-20.6748518149949	-0.15582617718115	-0.151549637311373	-0.159841185170161	0.474502347882804	0.481972029663513	0.467489473971836	0.470842504899948	0.477555538516056	0.465171971968736	0.000470669630069764	0.000839369517812709	0.00128053010537778
228	24.3471458787356	0.3	37.6945036230799	36.4678320656741	38.9211751804857	0.378697146775315	29.6912124894942	28.8812763858594	30.5011485931289	0.5	0.32	0.77	31.8029250763456	32.6947948426394	33.5866646089332	55.6363044510445	57.1965489168943	58.7567933827441	55.6210411280565	57.1523478947858	58.7220353669824	37.6945036230799	0.616581139517536	0.33556190279851	-20.4462219368978	-0.15582617718115	-0.151549637311373	-0.159841185170161	0.474502347882804	0.481972029663513	0.467489473971836	0.470842504899948	0.477555538516056	0.465171971968736	0.000470669630069764	0.000839369517812709	0.00128053010537778
228	24.3471458787356	0.3	37.6977707587773	36.4750075625786	38.920533954976	0.390053273255126	30.0074879175987	29.2083333299899	30.8066425052076	0.51	0.33	0.77	31.8491022132602	32.7205095564111	33.5919168995619	55.3651216941295	56.8799390750294	58.3947564559293	55.325958917034	56.8411372079263	58.3627670570675	37.6977707587773	0.61722176388987	0.0720911365646148	-20.6930343539095	-0.15582617718115	-0.151549637311373	-0.159841185170161	0.474502347882804	0.481972029663513	0.467489473971836	0.470842504899948	0.477555538516056	0.465171971968736	0.000470669630069764	0.000839369517812709	0.00128053010537778
228	24.3471458787356	0.3	37.7000181415754	36.4835527187193	38.9164835644315	0.380289328106287	29.537169653443	28.7341550121316	30.3401842947545	0.5	0.32	0.78	31.6692560270364	32.5542960171949	33.4393360073534	55.434705678848	56.9839031505715	58.533100622295	55.3364785112651	56.9013926177068	58.4397740436973	37.7000181415754	0.61964662048222	-0.264625037785624	-20.9814280663829	-0.15582617718115	-0.151549637311373	-0.159841185170161	0.474502347882804	0.481972029663513	0.467489473971836	0.470842504899948	0.477555538516056	0.465171971968736	0.000470669630069764	0.000839369517812709	0.00128053010537778
228	24.3471458787356	0.3	37.70033166473	36.4848072208352	38.9158561086248	0.391680661945224	29.8432467698047	29.0511778282012	30.6353157114083	0.5	0.32	0.78	31.7925505858688	32.6593619779006	33.5261733699324	55.3956727660565	56.9060140044291	58.4163552428017	55.3101795542472	56.8110086654011	58.32205993337	37.70033166473	0.619951844486106	0.0696919232072431	-20.6173010531439	-0.15582617718115	-0.151549637311373	-0.159841185170161	0.474502347882804	0.481972029663513	0.467489473971836	0.470842504899948	0.477555538516056	0.465171971968736	0.000470669630069764	0.000839369517812709	0.00128053010537778
228	24.3471458787356	0.3	37.7049636769268	36.4904019539058	38.9195253999478	0.385160412883176	29.5298133827187	28.7352327786546	30.3243939867828	0.5	0.32	0.77	31.6147828990952	32.4889882165471	33.363193533999	55.2761502093425	56.8046346716749	58.3331191340073	55.1428624283835	56.6436445566253	58.1937195186464	37.7049636769268	0.617361694302563	0.102177491257381	-20.7782787044348	-0.15582617718115	-0.151549637311373	-0.159841185170161	0.474502347882804	0.481972029663513	0.467489473971836	0.470842504899948	0.477555538516056	0.465171971968736	0.000470669630069764	0.000839369517812709	0.00128053010537778
228	24.3471458787356	0.3	37.705269632158	36.489755903752	38.9207833605641	0.394680787572937	29.8980059510154	29.109457055158	30.6865548468729	0.5	0.32	0.78	32.1160888220618	32.9860846564709	33.8560804908799	56.2546946513503	57.7785835122819	59.3024723732134	56.1771483828231	57.6889929005704	59.2028073820597	37.705269632158	0.617069356114291	-0.383688850701434	-21.2362943319579	-0.15582617718115	-0.151549637311373	-0.159841185170161	0.474502347882804	0.481972029663513	0.467489473971836	0.470842504899948	0.477555538516056	0.465171971968736	0.000470669630069764	0.000839369517812709	0.00128053010537778
228	24.3471458787356	0.3	37.7072760743126	36.488208297059	38.9263438515662	0.382590420344202	30.0558160811514	29.2426760754991	30.8689560868037	0.5	0.33	0.78	31.9467090253547	32.8350390499523	33.7233690745499	55.6021527511658	57.1482607299852	58.6943687088047	55.5394011166715	57.0807977495941	58.6408409294035	37.7072760743126	0.625518629605503	0.073170096350553	-20.3600737725472	-0.15582617718115	-0.151549637311373	-0.159841185170161	0.474502347882804	0.481972029663513	0.467489473971836	0.470842504899948	0.477555538516056	0.465171971968736	0.000470669630069764	0.000839369517812709	0.00128053010537778
228	24.3471458787356	0.3	37.7183450544299	36.5040094522182	38.9326806566416	0.383838018364484	29.855231674826	29.0496472364947	30.6608161131572	0.5	0.32	0.77	31.7820028801196	32.663359088365	33.5447152966104	55.367325877257	56.9027337173461	58.4381415574352	55.3425137938113	56.8640468942377	58.4044617197641	37.7183450544299	0.614411628198105	-0.306737321587313	-21.2369543347354	-0.15582617718115	-0.151549637311373	-0.159841185170161	0.474502347882804	0.481972029663513	0.467489473971836	0.470842504899948	0.477555538516056	0.465171971968736	0.000470669630069764	0.000839369517812709	0.00128053010537778
228	24.3471458787356	0.3	37.7187299209839	36.4920304514681	38.9454293904998	0.392308601794298	30.2629288938773	29.4607785860628	31.0650792016918	0.5	0.32	0.77	32.1856496338562	33.06199201176	33.9383343896638	56.0187719125921	57.544036256907	59.0693006012218	55.9502091746897	57.4952221261737	58.9923290275825	37.7187299209839	0.618477719229437	-0.228326994373514	-20.991750892335	-0.15582617718115	-0.151549637311373	-0.159841185170161	0.474502347882804	0.481972029663513	0.467489473971836	0.470842504899948	0.477555538516056	0.465171971968736	0.000470669630069764	0.000839369517812709	0.00128053010537778
228	24.3471458787356	0.3	37.7224655134591	36.4866423519363	38.9582886749818	0.378846134074318	29.391633257486	28.5901230563514	30.1931434586207	0.5	0.32	0.78	31.2996520354696	32.1771225643284	33.0545930931872	54.5499564704485	56.0792379812814	57.6085194921143	54.4755571936529	56.003023371328	57.5283727492486	37.7224655134591	0.618876732458219	0.087617896727076	-20.5931163764539	-0.15582617718115	-0.151549637311373	-0.159841185170161	0.474502347882804	0.481972029663513	0.467489473971836	0.470842504899948	0.477555538516056	0.465171971968736	0.000470669630069764	0.000839369517812709	0.00128053010537778
228	24.3471458787356	0.3	37.7473520748393	36.5082889692802	38.9864151803984	0.374282361210962	29.4133308034335	28.6033944473951	30.2232671594719	0.5	0.33	0.78	31.4025705775325	32.2917686631157	33.1809667486989	54.8291284529474	56.381675112597	57.9342217722465	54.7545822554703	56.3085012414023	57.8737274707678	37.7473520748393	0.619366075642559	0.0511542763954825	-20.5850362972535	-0.15582617718115	-0.151549637311373	-0.159841185170161	0.474502347882804	0.481972029663513	0.467489473971836	0.470842504899948	0.477555538516056	0.465171971968736	0.000470669630069764	0.000839369517812709	0.00128053010537778
228	24.3471458787356	0.3	37.7520256122319	36.5240055948874	38.9800456295764	0.373000778215747	29.1314279482373	28.3270547842216	29.9358011122529	0.5	0.32	0.77	31.2764559239369	32.1645800865924	33.0527042492479	54.8109111671238	56.3673181559166	57.9237251447094	54.7640011995372	56.2906216022783	57.8610655220067	37.7520256122319	0.618630356215135	-0.228146446474552	-20.9961109264608	-0.15582617718115	-0.151549637311373	-0.159841185170161	0.474502347882804	0.481972029663513	0.467489473971836	0.470842504899948	0.477555538516056	0.465171971968736	0.000470669630069764	0.000839369517812709	0.00128053010537778
228	24.3471458787356	0.3	37.7532255422955	36.5329914492263	38.9734596353647	0.39204619371925	30.4976389037072	29.6888223039497	31.3064555034646	0.5	0.32	0.78	32.6075513635569	33.4958832936779	34.3842152237989	56.9481120490315	58.4995571645885	60.0510022801455	56.8120793506975	58.3693827715004	59.8937334598401	37.7532255422955	0.61937750615005	-0.490247864697675	-21.2092927865216	-0.15582617718115	-0.151549637311373	-0.159841185170161	0.474502347882804	0.481972029663513	0.467489473971836	0.470842504899948	0.477555538516056	0.465171971968736	0.000470669630069764	0.000839369517812709	0.00128053010537778
228	24.3471458787356	0.3	37.7577746496206	36.5408530487214	38.9746962505198	0.383597940645278	30.0443897505244	29.2332896371599	30.8554898638889	0.5	0.33	0.77	31.956315699011	32.8429682655847	33.7296208321584	55.6411455927608	57.1849519880784	58.728758383396	55.6384914817537	57.1880320429398	58.7368249516431	37.7577746496206	0.61968173416658	-0.12327628721456	-20.7499699111756	-0.15582617718115	-0.151549637311373	-0.159841185170161	0.474502347882804	0.481972029663513	0.467489473971836	0.470842504899948	0.477555538516056	0.465171971968736	0.000470669630069764	0.000839369517812709	0.00128053010537778
228	24.3471458787356	0.3	37.7686464106011	36.5505636036574	38.9867292175449	0.391415638660357	29.7375443382574	28.9478417202459	30.5272469562689	0.49	0.32	0.77	32.0420210100862	32.916133426569	33.7902458430517	56.2443799084844	57.7787372706466	59.3130946328088	56.1036924021909	57.6386825100175	59.1783050765958	37.7686464106011	0.613710666908895	0.157750390888661	-20.9965128271796	-0.15582617718115	-0.151549637311373	-0.159841185170161	0.474502347882804	0.481972029663513	0.467489473971836	0.470842504899948	0.477555538516056	0.465171971968736	0.000470669630069764	0.000839369517812709	0.00128053010537778
228	24.3471458787356	0.3	37.7732355041761	36.5462738712	39.0001971371522	0.396326082237342	30.4678747581447	29.6670560531208	31.2686934631686	0.5	0.33	0.78	32.5408304667003	33.4192225008841	34.2976145350679	56.7832421690002	58.3160225830532	59.8488029971063	56.7386110113378	58.2829544392468	59.8041883860952	37.7732355041761	0.617760146638514	0.275682807083875	-20.4465210026948	-0.15582617718115	-0.151549637311373	-0.159841185170161	0.474502347882804	0.481972029663513	0.467489473971836	0.470842504899948	0.477555538516056	0.465171971968736	0.000470669630069764	0.000839369517812709	0.00128053010537778
228	24.3471458787356	0.3	37.7773398513476	36.5567310156104	38.9979486870849	0.379892041435677	29.4434286461332	28.64228737649	30.2445699157764	0.5	0.32	0.77	31.5150913150343	32.3965865649483	33.2780818148623	55.1047608628466	56.6460727525277	58.1873846422088	54.9961475563952	56.5341821399582	58.0738718239535	37.7773398513476	0.61684871684287	0.0981295538117842	-20.690730945468	-0.15582617718115	-0.151549637311373	-0.159841185170161	0.474502347882804	0.481972029663513	0.467489473971836	0.470842504899948	0.477555538516056	0.465171971968736	0.000470669630069764	0.000839369517812709	0.00128053010537778
228	24.3471458787356	0.3	37.7899586876088	36.5483630312618	39.0315543439558	0.388337975592721	30.1028980473886	29.298304948333	30.9074911464441	0.5	0.32	0.78	32.1490421668609	33.0319225080383	33.9148028492156	56.113898764441	57.6549044911064	59.1959102177719	55.990884299551	57.5260082839555	59.075721397914	37.7899586876088	0.616434214524489	-0.235793182350584	-21.12319884762	-0.15582617718115	-0.151549637311373	-0.159841185170161	0.474502347882804	0.481972029663513	0.467489473971836	0.470842504899948	0.477555538516056	0.465171971968736	0.000470669630069764	0.000839369517812709	0.00128053010537778
228	24.3471458787356	0.3	37.7981404132834	36.5708454053064	39.0254354212604	0.37817391195723	29.4121841474792	28.6089667058967	30.2154015890616	0.5	0.32	0.79	31.2870484609433	32.1654549856462	33.043861510349	54.4906690895406	56.0205340534225	57.5503990173045	54.3383062636911	55.8794755874614	57.3957182924568	37.7981404132834	0.62465796508056	-0.507585628979135	-20.9831188589539	-0.15582617718115	-0.151549637311373	-0.159841185170161	0.474502347882804	0.481972029663513	0.467489473971836	0.470842504899948	0.477555538516056	0.465171971968736	0.000470669630069764	0.000839369517812709	0.00128053010537778
228	24.3471458787356	0.3	37.821940157519	36.5775629211439	39.0663173938941	0.376552295421478	29.4453501095828	28.6384472476212	30.2522529715444	0.5	0.32	0.77	31.4048377801989	32.2896851067728	33.1745324333466	54.7922149229374	56.3360135322774	57.8798121416174	54.7851884797096	56.3240906129913	57.8629977313735	37.821940157519	0.614752361676224	-0.165287907731424	-20.9780404454736	-0.15582617718115	-0.151549637311373	-0.159841185170161	0.474502347882804	0.481972029663513	0.467489473971836	0.470842504899948	0.477555538516056	0.465171971968736	0.000470669630069764	0.000839369517812709	0.00128053010537778
228	24.3471458787356	0.3	37.8221447093461	36.5972753350258	39.0470140836663	0.384238769858046	29.7500436452075	28.9479771885259	30.5521101018891	0.5	0.32	0.76	31.8385840110318	32.720740995514	33.6028979799961	55.6558104578977	57.1978753281645	58.7399401984313	55.6806996900115	57.2098102286109	58.7290693490789	37.8221447093461	0.617070128184059	0.544870117414506	-20.287967186719	-0.15582617718115	-0.151549637311373	-0.159841185170161	0.474502347882804	0.481972029663513	0.467489473971836	0.470842504899948	0.477555538516056	0.465171971968736	0.000470669630069764	0.000839369517812709	0.00128053010537778
228	24.3471458787356	0.3	37.8448173012109	36.6222681216214	39.0673664808005	0.387805600482636	30.0831546452817	29.2781874501132	30.8881218404502	0.5	0.32	0.78	32.0192409133065	32.8995699498401	33.7798989863737	55.7662482725684	57.2994716161762	58.8326949597841	55.6621097902879	57.1949402262509	58.7291721632354	37.8448173012109	0.621186930772245	0.139189280117012	-20.4611017831287	-0.15582617718115	-0.151549637311373	-0.159841185170161	0.474502347882804	0.481972029663513	0.467489473971836	0.470842504899948	0.477555538516056	0.465171971968736	0.000470669630069764	0.000839369517812709	0.00128053010537778
228	24.3471458787356	0.3	37.8469682142285	36.6262846688737	39.0676517595833	0.381419817116507	29.8475806852981	29.03806982928	30.6570915413161	0.5	0.33	0.79	31.7168820200539	32.6010716533603	33.4852612866667	55.1950885930675	56.7337935992078	58.2724986053481	55.1033004058646	56.6480215492225	58.1888007065505	37.8469682142285	0.626022968889219	0.280075964240479	-20.077335140522	-0.15582617718115	-0.151549637311373	-0.159841185170161	0.474502347882804	0.481972029663513	0.467489473971836	0.470842504899948	0.477555538516056	0.465171971968736	0.000470669630069764	0.000839369517812709	0.00128053010537778
228	24.3471458787356	0.3	37.8571498749551	36.6176176560775	39.0966820938328	0.380828763258858	29.5804006066879	28.7771302605917	30.3836709527841	0.5	0.32	0.77	31.618277314037	32.5008540105672	33.3834307070973	55.2340096304577	56.7757840058163	58.3175583811749	55.2017220765409	56.7336405648638	58.2736379971527	37.8571498749551	0.613379823763306	-0.184012772168542	-21.1520476173659	-0.15582617718115	-0.151549637311373	-0.159841185170161	0.474502347882804	0.481972029663513	0.467489473971836	0.470842504899948	0.477555538516056	0.465171971968736	0.000470669630069764	0.000839369517812709	0.00128053010537778
228	24.3471458787356	0.3	37.8782332826213	36.6564708495987	39.0999957156439	0.381312330053043	29.6243262528017	28.8206873429028	30.4279651627005	0.49	0.32	0.76	31.9503952966688	32.8413032941623	33.7322112916558	56.1400154688047	57.7054292389993	59.2708430091938	56.1886432545343	57.7522058122092	59.3234265499942	37.8782332826213	0.612299483363291	0.115655606798935	-20.8076506145665	-0.15582617718115	-0.151549637311373	-0.159841185170161	0.474502347882804	0.481972029663513	0.467489473971836	0.470842504899948	0.477555538516056	0.465171971968736	0.000470669630069764	0.000839369517812709	0.00128053010537778
228	24.3471458787356	0.3	37.8812766677819	36.6410257435608	39.121527592003	0.376543756345877	29.6066063121768	28.7952697256228	30.4179428987307	0.5	0.32	0.77	31.5437254370444	32.4325026135442	33.3212797900439	54.9972678769823	56.5468729341421	58.0964779913018	55.0001825863803	56.5467233634066	58.0887435816798	37.8812766677819	0.617411072039988	0.135489362208418	-20.5765362219508	-0.15582617718115	-0.151549637311373	-0.159841185170161	0.474502347882804	0.481972029663513	0.467489473971836	0.470842504899948	0.477555538516056	0.465171971968736	0.000470669630069764	0.000839369517812709	0.00128053010537778
228	24.3471458787356	0.3	37.8846686870355	36.6628641067556	39.1064732673155	0.383377795977281	29.6009815932833	28.8014799104758	30.4004832760909	0.51	0.33	0.79	31.1816088018842	32.0471805984461	32.912752395008	53.9572805613521	55.4550833389388	56.9528861165256	53.8343807690079	55.3303519651574	56.8295478563003	37.8846686870355	0.628664888276927	-0.500162433373701	-20.8906247281052	-0.15582617718115	-0.151549637311373	-0.159841185170161	0.474502347882804	0.481972029663513	0.467489473971836	0.470842504899948	0.477555538516056	0.465171971968736	0.000470669630069764	0.000839369517812709	0.00128053010537778
228	24.3471458787356	0.3	37.8939227507593	36.6659777008749	39.1218678006437	0.379599158093749	28.9184704618706	28.1311236819844	29.7058172417567	0.5	0.32	0.78	30.8571368284299	31.7207805133756	32.5844241983212	53.8463749737858	55.353451990098	56.8605290064102	53.7328966118449	55.2395522870043	56.739644103041	37.8939227507593	0.617598523582835	-0.126694598870614	-21.0127562715236	-0.15582617718115	-0.151549637311373	-0.159841185170161	0.474502347882804	0.481972029663513	0.467489473971836	0.470842504899948	0.477555538516056	0.465171971968736	0.000470669630069764	0.000839369517812709	0.00128053010537778
228	24.3471458787356	0.3	37.9089321712142	36.6712059445506	39.1466583978779	0.376129187878378	29.5406202588381	28.730376688488	30.3508638291881	0.51	0.33	0.78	31.2544885797161	32.1359162299997	33.0173438802832	54.2497244357057	55.7796553131838	57.3095861906619	54.2514649302249	55.7773669295244	57.3215915576616	37.9089321712142	0.622506997695858	0.161039429815196	-20.3116061300803	-0.15582617718115	-0.151549637311373	-0.159841185170161	0.474502347882804	0.481972029663513	0.467489473971836	0.470842504899948	0.477555538516056	0.465171971968736	0.000470669630069764	0.000839369517812709	0.00128053010537778
228	24.3471458787356	0.3	37.9213400371576	36.7003249748472	39.1423550994681	0.383672585362533	29.7435955002018	28.9407425774031	30.5464484230004	0.5	0.32	0.78	31.9725287448113	32.8594872630104	33.7464457812094	56.0518850086092	57.6068354245211	59.1617858404331	55.8697543916203	57.4172919991091	58.9492497222029	37.9213400371576	0.616269974005407	0.0158819131982719	-20.9892536382925	-0.15582617718115	-0.151549637311373	-0.159841185170161	0.474502347882804	0.481972029663513	0.467489473971836	0.470842504899948	0.477555538516056	0.465171971968736	0.000470669630069764	0.000839369517812709	0.00128053010537778
228	24.3471458787356	0.3	37.9235241008169	36.7002810999488	39.146767101685	0.391563664303148	30.0116946508162	29.2149593385237	30.8084299631087	0.49	0.32	0.77	32.3091409132774	33.1902591505873	34.0713773878973	56.6805542509276	58.2263171105896	59.7720799702515	56.5512946526157	58.0833396113013	59.6501896630485	37.9235241008169	0.616312962855441	0.0434141158778563	-21.0627018016768	-0.15582617718115	-0.151549637311373	-0.159841185170161	0.474502347882804	0.481972029663513	0.467489473971836	0.470842504899948	0.477555538516056	0.465171971968736	0.000470669630069764	0.000839369517812709	0.00128053010537778
228	24.3471458787356	0.3	37.9249608631895	36.7027367598418	39.1471849665373	0.388689574456317	29.9662860137273	29.1659367616294	30.7666352658252	0.5	0.32	0.77	32.1382796181557	33.020193621684	33.9021076252124	56.2478867648895	57.7913981038976	59.3349094429056	56.1954577386463	57.7278931693071	59.2688775482238	37.9249608631895	0.614998945513017	0.223499226205556	-20.6124852717127	-0.15582617718115	-0.151549637311373	-0.159841185170161	0.474502347882804	0.481972029663513	0.467489473971836	0.470842504899948	0.477555538516056	0.465171971968736	0.000470669630069764	0.000839369517812709	0.00128053010537778
228	24.3471458787356	0.3	37.9291712265945	36.7027273355496	39.1556151176395	0.380652835418125	29.4470284910813	28.6470815414228	30.2469754407398	0.5	0.32	0.77	31.583942451573	32.4658989044771	33.3478553573811	55.2975040872864	56.8416428734448	58.3857816596032	55.1210535483554	56.6702326251504	58.2080823944042	37.9291712265945	0.6145533483984	-0.158004197327716	-21.1748391598434	-0.15582617718115	-0.151549637311373	-0.159841185170161	0.474502347882804	0.481972029663513	0.467489473971836	0.470842504899948	0.477555538516056	0.465171971968736	0.000470669630069764	0.000839369517812709	0.00128053010537778
228	24.3471458787356	0.3	37.9378135101083	36.7097258628084	39.1659011574082	0.381620817861808	29.1831760194357	28.3920218452755	29.9743301935958	0.5	0.32	0.78	31.1425054384218	32.0103028536845	32.8781002689473	54.3434334761172	55.857733319472	57.3720331628268	54.1890207098905	55.6938509127697	57.1938659963734	37.9378135101083	0.620246208646906	-0.342738248420828	-21.0622149979699	-0.15582617718115	-0.151549637311373	-0.159841185170161	0.474502347882804	0.481972029663513	0.467489473971836	0.470842504899948	0.477555538516056	0.465171971968736	0.000470669630069764	0.000839369517812709	0.00128053010537778
228	24.3471458787356	0.3	37.9439732141502	36.7198023940904	39.16814403421	0.387161957175586	29.9940816565681	29.1904088797997	30.7977544333364	0.49	0.32	0.76	32.3251371085822	33.2151154849197	34.1050938612572	56.7581260570232	58.3207955269936	59.883464996964	56.7381996880641	58.3056701483025	59.8631220618988	37.9439732141502	0.607407566536744	0.355672965651717	-20.8742480065696	-0.15582617718115	-0.151549637311373	-0.159841185170161	0.474502347882804	0.481972029663513	0.467489473971836	0.470842504899948	0.477555538516056	0.465171971968736	0.000470669630069764	0.000839369517812709	0.00128053010537778
228	24.3471458787356	0.3	37.9675418623638	36.7374526461826	39.197631078545	0.38360981219798	29.8157739396764	29.0108659106569	30.6206819686959	0.5	0.32	0.77	31.8462611456454	32.7298373673729	33.6134135891005	55.599682724238	57.1422989003114	58.6849150763848	55.5362461893612	57.0769192303493	58.6146422193476	37.9675418623638	0.612547432415521	0.0642641642375946	-20.908529979646	-0.15582617718115	-0.151549637311373	-0.159841185170161	0.474502347882804	0.481972029663513	0.467489473971836	0.470842504899948	0.477555538516056	0.465171971968736	0.000470669630069764	0.000839369517812709	0.00128053010537778
228	24.3471458787356	0.3	37.9752866629397	36.7409289507072	39.2096443751721	0.370586813825532	28.6931546816809	27.8967782389279	29.4895311244338	0.5	0.33	0.78	30.4748982874282	31.3448729806898	32.2148476739515	53.0388814421968	54.5529959169496	56.0671103917025	52.991536691352	54.5125369964903	56.0362832501007	37.9752866629397	0.618193881474051	0.206824370109657	-20.4832357804722	-0.15582617718115	-0.151549637311373	-0.159841185170161	0.474502347882804	0.481972029663513	0.467489473971836	0.470842504899948	0.477555538516056	0.465171971968736	0.000470669630069764	0.000839369517812709	0.00128053010537778
228	24.3471458787356	0.3	37.9801343838943	36.753805990331	39.2064627774577	0.375923737404894	29.241173958446	28.4387924167177	30.0435555001742	0.5	0.32	0.77	31.3062136580108	32.1894975757141	33.0727814934174	54.7566004516277	56.3015213767634	57.846442301899	54.6414129850804	56.192426571173	57.7367877172888	37.9801343838943	0.613828143844339	-0.263728577308737	-21.2171652624604	-0.15582617718115	-0.151549637311373	-0.159841185170161	0.474502347882804	0.481972029663513	0.467489473971836	0.470842504899948	0.477555538516056	0.465171971968736	0.000470669630069764	0.000839369517812709	0.00128053010537778
228	24.3471458787356	0.3	37.9903669671782	36.7649028113338	39.2158311230226	0.378358954557025	29.3196801505303	28.5193038347282	30.1200564663323	0.49	0.32	0.77	31.5260030037001	32.4107604396562	33.2955178756122	55.290878824966	56.8425825463414	58.3942862677168	55.1852025816526	56.7199101058497	58.2789086857581	37.9903669671782	0.613990848524807	-0.306466713992548	-21.3017474567243	-0.15582617718115	-0.151549637311373	-0.159841185170161	0.474502347882804	0.481972029663513	0.467489473971836	0.470842504899948	0.477555538516056	0.465171971968736	0.000470669630069764	0.000839369517812709	0.00128053010537778
228	24.3471458787356	0.3	37.9968852079417	36.7530772674779	39.2406931484055	0.378252571770638	29.8503927949721	29.03534463336	30.6654409565842	0.5	0.33	0.76	31.9780967430274	32.8757505953021	33.7734044475767	55.9490236392004	57.519562905634	59.0901021720675	56.0157312754167	57.5839375328184	59.1358668158812	37.9968852079417	0.612763920343029	-0.164283458134654	-20.9856986250603	-0.15582617718115	-0.151549637311373	-0.159841185170161	0.474502347882804	0.481972029663513	0.467489473971836	0.470842504899948	0.477555538516056	0.465171971968736	0.000470669630069764	0.000839369517812709	0.00128053010537778
228	24.3471458787356	0.3	38.0004868216324	36.7773266037423	39.2236470395225	0.384892677864365	29.4876850651944	28.693789325816	30.2815808045727	0.5	0.32	0.78	31.6377062559232	32.5130538761027	33.3884014962821	55.3942174041988	56.9268568434878	58.4594962827767	55.3307381914368	56.8725928251875	58.3877627938283	38.0004868216324	0.618651237274508	-0.241166111261962	-20.9972310570626	-0.15582617718115	-0.151549637311373	-0.159841185170161	0.474502347882804	0.481972029663513	0.467489473971836	0.470842504899948	0.477555538516056	0.465171971968736	0.000470669630069764	0.000839369517812709	0.00128053010537778
228	24.3471458787356	0.3	38.0149749101927	36.7853506809659	39.2445991394194	0.383467631213664	29.8262760317432	29.0208423508405	30.6317097126458	0.5	0.32	0.77	31.8979020925244	32.783184621021	33.6684671495177	55.7359088481092	57.282782563189	58.8296562782688	55.6977674167936	57.2443198611666	58.7924787556213	38.0149749101927	0.617619521052011	0.341817474123895	-20.5098958997117	-0.15582617718115	-0.151549637311373	-0.159841185170161	0.474502347882804	0.481972029663513	0.467489473971836	0.470842504899948	0.477555538516056	0.465171971968736	0.000470669630069764	0.000839369517812709	0.00128053010537778
228	24.3471458787356	0.3	38.0161020276063	36.7758052367759	39.2563988184367	0.381640038158539	29.2649622831167	28.4716231959378	30.0583013702957	0.5	0.32	0.77	31.4350648198138	32.3109778458446	33.1868908718754	55.0877122490398	56.6226874434525	58.1576626378652	55.0831657381976	56.6129992627626	58.1408138042388	38.0161020276063	0.612755092654888	0.555545349243309	-20.4293119921883	-0.15582617718115	-0.151549637311373	-0.159841185170161	0.474502347882804	0.481972029663513	0.467489473971836	0.470842504899948	0.477555538516056	0.465171971968736	0.000470669630069764	0.000839369517812709	0.00128053010537778
228	24.3471458787356	0.3	38.0201653120218	36.7922411903902	39.2480894336535	0.386208348777909	29.3364763206677	28.5488417391495	30.124110902186	0.5	0.32	0.78	31.285430671123	32.1485650609318	33.0116994507406	54.5600533621399	56.0653117957447	57.5705702293495	54.4737020919689	55.9756293636436	57.4827456064299	38.0201653120218	0.620426303051767	0.15257029103095	-20.6641565189685	-0.15582617718115	-0.151549637311373	-0.159841185170161	0.474502347882804	0.481972029663513	0.467489473971836	0.470842504899948	0.477555538516056	0.465171971968736	0.000470669630069764	0.000839369517812709	0.00128053010537778
228	24.3471458787356	0.3	38.0235078969775	36.7857373309773	39.2612784629778	0.380332307548726	29.3756656474199	28.5771145660995	30.1742167287402	0.5	0.32	0.77	31.453742405331	32.3326771890108	33.2116119726906	55.0092547734557	56.5464183586862	58.0835819439167	54.9319386025562	56.4635315336837	57.9928404757951	38.0235078969775	0.614183145025037	-0.187755752592762	-21.1706652543618	-0.15582617718115	-0.151549637311373	-0.159841185170161	0.474502347882804	0.481972029663513	0.467489473971836	0.470842504899948	0.477555538516056	0.465171971968736	0.000470669630069764	0.000839369517812709	0.00128053010537778
228	24.3471458787356	0.3	38.025172365541	36.7798039863436	39.2705407447384	0.367259776914315	28.7324180112361	27.9292333932552	29.5356026292169	0.5	0.33	0.78	30.5037562239282	31.3809785753162	32.2582009267043	53.0817177979743	54.6082337116417	56.134749625309	53.0298069148117	54.5658484674639	56.0771306387479	38.025172365541	0.618545190977677	0.24807036419134	-20.4189758406578	-0.15582617718115	-0.151549637311373	-0.159841185170161	0.474502347882804	0.481972029663513	0.467489473971836	0.470842504899948	0.477555538516056	0.465171971968736	0.000470669630069764	0.000839369517812709	0.00128053010537778
228	24.3471458787356	0.3	38.0327160644854	36.8018271176548	39.263605011316	0.386083034227559	30.1670040131016	29.3568570510567	30.9771509751465	0.5	0.33	0.77	32.2380958945189	33.1277550091044	34.0174141236899	56.2973788365001	57.8509903268636	59.4046018172271	56.3302609799856	57.8788086310618	59.4491025045726	38.0327160644854	0.619278206956894	0.0018328479687983	-20.6756926431009	-0.15582617718115	-0.151549637311373	-0.159841185170161	0.474502347882804	0.481972029663513	0.467489473971836	0.470842504899948	0.477555538516056	0.465171971968736	0.000470669630069764	0.000839369517812709	0.00128053010537778
228	24.3471458787356	0.3	38.0365080916221	36.7919933814128	39.2810228018314	0.382861611284535	30.1787446658154	29.3627473911579	30.9947419404729	0.5	0.32	0.77	32.3106850839232	33.20860620212	34.1065273203168	56.499132192125	58.0692556303415	59.6393790685581	56.4146103921581	57.9605176643751	59.5465161314958	38.0365080916221	0.616191266661613	-0.265441917953817	-21.0182621315073	-0.15582617718115	-0.151549637311373	-0.159841185170161	0.474502347882804	0.481972029663513	0.467489473971836	0.470842504899948	0.477555538516056	0.465171971968736	0.000470669630069764	0.000839369517812709	0.00128053010537778
228	24.3471458787356	0.3	38.0662110822596	36.8320956708967	39.3003264936226	0.385642641242194	29.707840761755	28.9092831324636	30.5063983910465	0.5	0.33	0.78	31.6540714897834	32.5284480756877	33.402824661592	55.1732874375516	56.6973324792245	58.2213775208974	55.1214488661352	56.6479953939092	58.1607792189872	38.0662110822596	0.61962674081709	0.201288037086521	-20.4349897860172	-0.15582617718115	-0.151549637311373	-0.159841185170161	0.474502347882804	0.481972029663513	0.467489473971836	0.470842504899948	0.477555538516056	0.465171971968736	0.000470669630069764	0.000839369517812709	0.00128053010537778
228	24.3471458787356	0.3	38.0662590133273	36.8281111546299	39.3044068720248	0.375731260963727	29.2624559547922	28.4591609437704	30.0657509658141	0.5	0.32	0.77	31.310019809168	32.1937838371164	33.0775478650649	54.7421297278661	56.2872940350636	57.8324583422612	54.6067396315017	56.1443851658265	57.6927316034677	38.0662590133273	0.61544407575436	0.134700341417538	-20.8022239922974	-0.15582617718115	-0.151549637311373	-0.159841185170161	0.474502347882804	0.481972029663513	0.467489473971836	0.470842504899948	0.477555538516056	0.465171971968736	0.000470669630069764	0.000839369517812709	0.00128053010537778
228	24.3471458787356	0.3	38.0705136801808	36.8414699808769	39.2995573794847	0.381740453482928	29.7412186398409	28.9351403016056	30.5472969780763	0.5	0.33	0.77	31.6449117480827	32.5264791989266	33.4080466497705	55.115235327319	56.6506416478347	58.1860479683504	55.1413060799976	56.6755932908902	58.2207837346365	38.0705136801808	0.619998260865191	0.0361589343545223	-20.5030090572299	-0.15582617718115	-0.151549637311373	-0.159841185170161	0.474502347882804	0.481972029663513	0.467489473971836	0.470842504899948	0.477555538516056	0.465171971968736	0.000470669630069764	0.000839369517812709	0.00128053010537778
228	24.3471458787356	0.3	38.0750766394874	36.8403774443016	39.3097758346733	0.382248226031618	29.7730737142314	28.9669993639885	30.5791480644743	0.5	0.33	0.76	31.8121821362578	32.6974303362205	33.5826785361832	55.5561015028617	57.1020796643629	58.6480578258642	55.6300884264931	57.1731295523726	58.7369041473927	38.0750766394874	0.616333205475536	-0.232082873414662	-20.9719692197492	-0.15582617718115	-0.151549637311373	-0.159841185170161	0.474502347882804	0.481972029663513	0.467489473971836	0.470842504899948	0.477555538516056	0.465171971968736	0.000470669630069764	0.000839369517812709	0.00128053010537778
228	24.3471458787356	0.3	38.0778520319998	36.8347731021726	39.3209309618269	0.377649349511794	29.4082943608388	28.6042866607477	30.21230206093	0.5	0.32	0.77	31.4099238834604	32.2927922787151	33.1756606739697	54.8491742458785	56.390871787941	57.9325693300035	54.7724674310054	56.3304904415166	57.8503402169602	38.0778520319998	0.613234253723768	-0.209500350807795	-21.2158226744994	-0.15582617718115	-0.151549637311373	-0.159841185170161	0.474502347882804	0.481972029663513	0.467489473971836	0.470842504899948	0.477555538516056	0.465171971968736	0.000470669630069764	0.000839369517812709	0.00128053010537778
228	24.3471458787356	0.3	38.1066977823462	36.8797587462407	39.3336368184518	0.38487465624508	29.9675800433415	29.1607334025024	30.7744266841806	0.5	0.33	0.77	31.925210983203	32.8085477938493	33.6918846044957	55.641178690919	57.1807112362575	58.7202437815961	55.6354696384982	57.1555215977553	58.714152554255	38.1066977823462	0.619649447063088	0.513515517173277	-20.044589993946	-0.15582617718115	-0.151549637311373	-0.159841185170161	0.474502347882804	0.481972029663513	0.467489473971836	0.470842504899948	0.477555538516056	0.465171971968736	0.000470669630069764	0.000839369517812709	0.00128053010537778
228	24.3471458787356	0.3	38.1173237934376	36.8831489049712	39.3514986819039	0.380224398548212	29.6836121982986	28.8765051053982	30.490719291199	0.5	0.32	0.77	31.8441979454826	32.7342529551076	33.6243079647327	55.7614929833083	57.3200436574039	58.8785943314996	55.7308601218021	57.2605255229068	58.8365965764175	38.1173237934376	0.614963410419957	-0.180299142750334	-21.1064288011729	-0.15582617718115	-0.151549637311373	-0.159841185170161	0.474502347882804	0.481972029663513	0.467489473971836	0.470842504899948	0.477555538516056	0.465171971968736	0.000470669630069764	0.000839369517812709	0.00128053010537778
228	24.3471458787356	0.3	38.1203538347186	36.8868317385543	39.3538759308829	0.396286874211417	30.6923208475072	29.8855366880898	31.4991050069246	0.5	0.32	0.77	32.8931112268032	33.7810872858819	34.6690633449606	57.5256931359372	59.0786456047506	60.631598073564	57.5577368927521	59.0660894009383	60.6169660843698	38.1203538347186	0.613642976167911	0.134826448508866	-20.8026808354542	-0.15582617718115	-0.151549637311373	-0.159841185170161	0.474502347882804	0.481972029663513	0.467489473971836	0.470842504899948	0.477555538516056	0.465171971968736	0.000470669630069764	0.000839369517812709	0.00128053010537778
228	24.3471458787356	0.3	38.1302384977485	36.8910889301392	39.3693880653578	0.372994487684791	29.3963733301551	28.5846736127605	30.2080730475496	0.51	0.32	0.77	31.0990714020823	31.9821707794015	32.8652701567208	53.9833932145165	55.5163232598209	57.0492533051253	53.9817251916989	55.4992104413612	57.0448144764323	38.1302384977485	0.61884190119804	0.12558784044622	-20.4228720613251	-0.15582617718115	-0.151549637311373	-0.159841185170161	0.474502347882804	0.481972029663513	0.467489473971836	0.470842504899948	0.477555538516056	0.465171971968736	0.000470669630069764	0.000839369517812709	0.00128053010537778
228	24.3471458787356	0.3	38.1353600369419	36.9078472813501	39.3628727925337	0.391723671761953	30.4621950574799	29.6537715898465	31.2706185251133	0.5	0.32	0.77	32.6684298268828	33.559039145929	34.4496484649753	57.1673286078566	58.7258288441073	60.2843290803581	57.1483247124036	58.7143984488085	60.2505174193282	38.1353600369419	0.615864210357176	0.581334876504221	-20.2993578102877	-0.15582617718115	-0.151549637311373	-0.159841185170161	0.474502347882804	0.481972029663513	0.467489473971836	0.470842504899948	0.477555538516056	0.465171971968736	0.000470669630069764	0.000839369517812709	0.00128053010537778
228	24.3471458787356	0.3	38.136687006951	36.9089653292091	39.3644086846928	0.384239846024443	29.803649741385	29.0001398822102	30.6071596005597	0.5	0.33	0.77	31.7399439515321	32.6193658439194	33.4987877363067	55.3076608501609	56.8400758992435	58.372490948326	55.2920973106332	56.8207949380243	58.3471974058348	38.136687006951	0.619506744258382	-0.267965272590967	-20.9437619012793	-0.15582617718115	-0.151549637311373	-0.159841185170161	0.474502347882804	0.481972029663513	0.467489473971836	0.470842504899948	0.477555538516056	0.465171971968736	0.000470669630069764	0.000839369517812709	0.00128053010537778
228	24.3471458787356	0.3	38.1438187869559	36.9100547903983	39.3775827835134	0.379818971585367	29.4769855821105	28.6748068406695	30.2791643235516	0.5	0.32	0.77	31.5121416338717	32.3936949170875	33.2752482003033	55.0557233343688	56.5959091531918	58.1360949720148	54.9385110052776	56.4696712438042	58.0193020813169	38.1438187869559	0.61623161727611	-0.283098707426364	-21.1271862331875	-0.15582617718115	-0.151549637311373	-0.159841185170161	0.474502347882804	0.481972029663513	0.467489473971836	0.470842504899948	0.477555538516056	0.465171971968736	0.000470669630069764	0.000839369517812709	0.00128053010537778
228	24.3471458787356	0.3	38.1452034850022	36.9187720251773	39.371634944827	0.383142025995982	29.8850427764342	29.0774661410416	30.6926194118268	0.51	0.32	0.78	31.735680917182	32.6170848982812	33.4984888793803	55.2006911092418	56.7337954100469	58.2668997108521	55.0839523012768	56.6318990889164	58.1428379466939	38.1452034850022	0.62280717330584	-0.468034281501579	-21.0097049393427	-0.15582617718115	-0.151549637311373	-0.159841185170161	0.474502347882804	0.481972029663513	0.467489473971836	0.470842504899948	0.477555538516056	0.465171971968736	0.000470669630069764	0.000839369517812709	0.00128053010537778
228	24.3471458787356	0.3	38.1507961416623	36.9238355968508	39.3777566864739	0.381746915355783	29.3707472589753	28.5747207298926	30.166773788058	0.5	0.33	0.78	31.4701834379496	32.3468709523617	33.2235584667737	55.0596886054179	56.593525916629	58.1273632278401	54.9859082622111	56.5397326428348	58.0549840633796	38.1507961416623	0.619706107070921	-0.221346318116589	-21.0074404957792	-0.15582617718115	-0.151549637311373	-0.159841185170161	0.474502347882804	0.481972029663513	0.467489473971836	0.470842504899948	0.477555538516056	0.465171971968736	0.000470669630069764	0.000839369517812709	0.00128053010537778
228	24.3471458787356	0.3	38.159225970491	36.915834329585	39.402617611397	0.378455352837929	29.5683767279014	28.7613768111348	30.375376644668	0.5	0.32	0.77	31.5785359417621	32.4645810029549	33.3506260641478	55.1392171305598	56.6863386027736	58.2334600749873	55.085263965513	56.6013090747881	58.1817052920596	38.159225970491	0.614301593129982	-0.241913948721221	-21.1524352039298	-0.15582617718115	-0.151549637311373	-0.159841185170161	0.474502347882804	0.481972029663513	0.467489473971836	0.470842504899948	0.477555538516056	0.465171971968736	0.000470669630069764	0.000839369517812709	0.00128053010537778
228	24.3471458787356	0.3	38.1625539253949	36.9289403120075	39.3961675387823	0.385856508263241	30.0172220564956	29.2107122028138	30.8237319101773	0.5	0.33	0.78	32.0383269511506	32.9229074503241	33.8074879494977	55.9041755030374	57.447693788114	58.9912120731906	55.8954311377165	57.435121671583	58.9772393971636	38.1625539253949	0.62323604415641	0.233383394865132	-20.2841604879556	-0.15582617718115	-0.151549637311373	-0.159841185170161	0.474502347882804	0.481972029663513	0.467489473971836	0.470842504899948	0.477555538516056	0.465171971968736	0.000470669630069764	0.000839369517812709	0.00128053010537778
228	24.3471458787356	0.3	38.1683977013675	36.9390012156701	39.3977941870648	0.387340244885926	30.1712487634037	29.363132552949	30.9793649738584	0.5	0.33	0.78	32.1314046754085	33.0157077699797	33.9000108645509	55.9832436676234	57.5239841400529	59.0647246124825	55.9096024128465	57.4439658660741	58.9704824983099	38.1683977013675	0.620364583523082	-0.116112231882822	-20.6437412632914	-0.15582617718115	-0.151549637311373	-0.159841185170161	0.474502347882804	0.481972029663513	0.467489473971836	0.470842504899948	0.477555538516056	0.465171971968736	0.000470669630069764	0.000839369517812709	0.00128053010537778
228	24.3471458787356	0.3	38.1819125696973	36.9543544330419	39.4094707063528	0.378061492186624	29.4451379554095	28.6408283359135	30.2494475749056	0.5	0.32	0.77	31.5457094279122	32.4315957315175	33.3174820351228	55.1949197399448	56.7449379298336	58.2949561197224	55.2020381230341	56.7528043791996	58.2976624958054	38.1819125696973	0.615761545369701	-0.0417147724134009	-20.8741504283619	-0.15582617718115	-0.151549637311373	-0.159841185170161	0.474502347882804	0.481972029663513	0.467489473971836	0.470842504899948	0.477555538516056	0.465171971968736	0.000470669630069764	0.000839369517812709	0.00128053010537778
228	24.3471458787356	0.3	38.1828017757818	36.9475702562173	39.4180332953463	0.371193945686484	29.3553790917216	28.5416819765597	30.1690762068834	0.5	0.33	0.78	31.2474134265738	32.1382484580325	33.0290834894912	54.4598057346437	56.0124047319609	57.5650037292781	54.4412720754556	55.9843635753774	57.5468907024335	38.1828017757818	0.622426671710981	0.0873352290596065	-20.3786752778688	-0.15582617718115	-0.151549637311373	-0.159841185170161	0.474502347882804	0.481972029663513	0.467489473971836	0.470842504899948	0.477555538516056	0.465171971968736	0.000470669630069764	0.000839369517812709	0.00128053010537778
228	24.3471458787356	0.3	38.211836776461	36.9746392412395	39.4490343116824	0.380904820196147	29.7606134072201	28.9525796153066	30.5686471991336	0.5	0.32	0.77	31.7679262178786	32.6545331532237	33.5411400885688	55.4467098139278	56.9941648516264	58.541619889325	55.4685726375176	56.9942928226637	58.5375907998887	38.211836776461	0.615360190501005	0.0322182523810625	-20.7349589935182	-0.15582617718115	-0.151549637311373	-0.159841185170161	0.474502347882804	0.481972029663513	0.467489473971836	0.470842504899948	0.477555538516056	0.465171971968736	0.000470669630069764	0.000839369517812709	0.00128053010537778
228	24.3471458787356	0.3	38.2159918439733	36.9840956847344	39.4478880032121	0.386293669294008	29.577977884633	28.7840022885987	30.3719534806672	0.5	0.32	0.77	31.703205981281	32.5777046563716	33.4522033314622	55.4702624593548	57.000349702149	58.5304369449431	55.3114590517349	56.8490918051595	58.3854556990172	38.2159918439733	0.614399279832888	0.214798688139208	-20.8214089241108	-0.15582617718115	-0.151549637311373	-0.159841185170161	0.474502347882804	0.481972029663513	0.467489473971836	0.470842504899948	0.477555538516056	0.465171971968736	0.000470669630069764	0.000839369517812709	0.00128053010537778
228	24.3471458787356	0.3	38.2241557396144	36.9789181682763	39.4693933109524	0.370427849476148	29.3934516469436	28.5773604469249	30.2095428469622	0.5	0.32	0.77	31.2069324258362	32.098117004608	32.9893015833797	54.300106505924	55.8507689319328	57.4014313579417	54.2985434395537	55.8363297535209	57.3852977549375	38.2241557396144	0.616591964252664	0.00309033510483345	-20.6195561623238	-0.15582617718115	-0.151549637311373	-0.159841185170161	0.474502347882804	0.481972029663513	0.467489473971836	0.470842504899948	0.477555538516056	0.465171971968736	0.000470669630069764	0.000839369517812709	0.00128053010537778
228	24.3471458787356	0.3	38.2242434561873	36.9816134095732	39.4668735028014	0.382172427264661	29.9310322516093	29.1205512657603	30.7415132374583	0.51	0.33	0.78	31.7765423529522	32.6609446823605	33.5453470117689	55.2648740059079	56.8030018098205	58.3411296137331	55.1946807784687	56.7219850833967	58.2579077108349	38.2242434561873	0.621670011711686	-0.140923287606956	-20.6997356980438	-0.15582617718115	-0.151549637311373	-0.159841185170161	0.474502347882804	0.481972029663513	0.467489473971836	0.470842504899948	0.477555538516056	0.465171971968736	0.000470669630069764	0.000839369517812709	0.00128053010537778
228	24.3471458787356	0.3	38.2304951532943	36.9932026807319	39.4677876258567	0.369749404354069	29.1712368520431	28.3601359167003	29.9823377873859	0.5	0.32	0.77	31.2920125296689	32.186965244498	33.0819179593271	54.8142498566036	56.3819394283107	57.9496290000178	54.7540586526422	56.3406678370119	57.9095540746287	38.2304951532943	0.614757042987107	0.018773968267112	-20.7888048221388	-0.15582617718115	-0.151549637311373	-0.159841185170161	0.474502347882804	0.481972029663513	0.467489473971836	0.470842504899948	0.477555538516056	0.465171971968736	0.000470669630069764	0.000839369517812709	0.00128053010537778
228	24.3471458787356	0.3	38.237088368678	37.0059582454886	39.4682184918675	0.383495733419788	29.8273394370937	29.0219249085772	30.6327539656102	0.5	0.32	0.77	31.9440757486157	32.8305856127619	33.7170954769082	55.8676446067302	57.4180797616003	58.9685149164703	55.7738658265338	57.3143061546594	58.857753385034	38.237088368678	0.61610733854346	-0.170151834145932	-21.0477346887863	-0.15582617718115	-0.151549637311373	-0.159841185170161	0.474502347882804	0.481972029663513	0.467489473971836	0.470842504899948	0.477555538516056	0.465171971968736	0.000470669630069764	0.000839369517812709	0.00128053010537778
228	24.3471458787356	0.3	38.2426050845381	36.9990952898064	39.4861148792698	0.378042833887282	29.6039498721452	28.795270135426	30.4126296088644	0.5	0.33	0.77	31.8001878730667	32.6932570276837	33.5863261823007	55.7364625603868	57.3017525422836	58.8670425241803	55.7322219052714	57.3100869072042	58.8597801412742	38.2426050845381	0.614798768766152	-0.17323365065164	-20.9389975030413	-0.15582617718115	-0.151549637311373	-0.159841185170161	0.474502347882804	0.481972029663513	0.467489473971836	0.470842504899948	0.477555538516056	0.465171971968736	0.000470669630069764	0.000839369517812709	0.00128053010537778
228	24.3471458787356	0.3	38.262410346072	37.0145061211526	39.5103145709914	0.38265677276564	29.8255403755618	29.0187436433293	30.6323371077943	0.49	0.32	0.77	32.1545135465796	33.04849285784	33.9424721691004	56.4809161392515	58.0512328674576	59.6215495956638	56.3306916703423	57.9148101953664	59.4766657110411	38.262410346072	0.607505612276981	0.569493442127396	-20.7041697361948	-0.15582617718115	-0.151549637311373	-0.159841185170161	0.474502347882804	0.481972029663513	0.467489473971836	0.470842504899948	0.477555538516056	0.465171971968736	0.000470669630069764	0.000839369517812709	0.00128053010537778
228	24.3471458787356	0.3	38.2724622340608	37.0377016208445	39.5072228472772	0.370040061361631	29.1385806273464	28.3288927170956	29.9482685375971	0.5	0.32	0.77	31.1907415838301	32.0822259995603	32.9737104152904	54.5608908724676	56.1203338818757	57.6797768912838	54.5477416348672	56.1029486459503	57.6812230697118	38.2724622340608	0.615883050269992	0.0369023937431631	-20.7584347671133	-0.15582617718115	-0.151549637311373	-0.159841185170161	0.474502347882804	0.481972029663513	0.467489473971836	0.470842504899948	0.477555538516056	0.465171971968736	0.000470669630069764	0.000839369517812709	0.00128053010537778
228	24.3471458787356	0.3	38.294266752944	37.0464021909459	39.5421313149421	0.378824414198987	29.6800294826733	28.8706173595511	30.4894416057954	0.49	0.32	0.75	31.9777671401915	32.8742908297026	33.7708145192137	56.1559636050049	57.730343437671	59.3047232703371	56.214913240993	57.7813570896078	59.3110308588153	38.294266752944	0.609029631306215	-0.210558753426582	-21.3121165569258	-0.15582617718115	-0.151549637311373	-0.159841185170161	0.474502347882804	0.481972029663513	0.467489473971836	0.470842504899948	0.477555538516056	0.465171971968736	0.000470669630069764	0.000839369517812709	0.00128053010537778
228	24.3471458787356	0.3	38.2987142531686	37.0551738537784	39.5422546525587	0.380215116625015	29.6714479734235	28.8646557408936	30.4782402059534	0.5	0.32	0.77	31.8014365101178	32.6903143193655	33.5791921286133	55.6528227524895	57.2083675515726	58.7639123506558	55.5937129183024	57.145475399202	58.6879685091536	38.2987142531686	0.611292207049992	-0.227680506369085	-21.2088792364825	-0.15582617718115	-0.151549637311373	-0.159841185170161	0.474502347882804	0.481972029663513	0.467489473971836	0.470842504899948	0.477555538516056	0.465171971968736	0.000470669630069764	0.000839369517812709	0.00128053010537778
228	24.3471458787356	0.3	38.3039796265986	37.0705446440812	39.5374146091161	0.377766663624478	29.3265690273109	28.5249957192071	30.1281423354147	0.5	0.32	0.77	31.1718598324188	32.0478119640714	32.923764095724	54.2638601533072	55.7887144362575	57.3135687192077	54.1595176894832	55.6928909069541	57.2100578801654	38.3039796265986	0.618536812957237	0.21850909680714	-20.5712812355422	-0.15582617718115	-0.151549637311373	-0.159841185170161	0.474502347882804	0.481972029663513	0.467489473971836	0.470842504899948	0.477555538516056	0.465171971968736	0.000470669630069764	0.000839369517812709	0.00128053010537778
228	24.3471458787356	0.3	38.3062699799503	37.0666518720291	39.5458880878715	0.379644133078157	29.8181158173897	29.0063524187066	30.6298792160729	0.51	0.33	0.78	31.5987264179892	32.4830392464641	33.3673520749389	54.8962741453829	56.4325854137573	57.9688966821317	54.8387840924818	56.3632095288326	57.8877311027652	38.3062699799503	0.622693484740642	-0.173532662409823	-20.5511317649952	-0.15582617718115	-0.151549637311373	-0.159841185170161	0.474502347882804	0.481972029663513	0.467489473971836	0.470842504899948	0.477555538516056	0.465171971968736	0.000470669630069764	0.000839369517812709	0.00128053010537778
228	24.3471458787356	0.3	38.3154881985676	37.0788062442584	39.5521701528768	0.385437381119106	29.8176190521181	29.0157632350471	30.6194748691891	0.5	0.32	0.77	31.7806391669683	32.6589028259261	33.537166484884	55.4051259162756	56.9362565004215	58.4673870845674	55.3451979552069	56.8893176418468	58.4117282172314	38.3154881985676	0.617279190672217	-0.0524591245759587	-20.7983413859474	-0.15582617718115	-0.151549637311373	-0.159841185170161	0.474502347882804	0.481972029663513	0.467489473971836	0.470842504899948	0.477555538516056	0.465171971968736	0.000470669630069764	0.000839369517812709	0.00128053010537778
228	24.3471458787356	0.3	38.32904482994	37.083417676003	39.5746719838769	0.383019602415279	30.0686180724866	29.2558702416082	30.881365903365	0.5	0.33	0.77	32.1530357215882	33.0462687658649	33.9395018101416	56.1780915556026	57.7387568743108	59.2994221930189	56.2550554968013	57.799850496929	59.3879890617737	38.32904482994	0.616182962389106	-0.106806913829046	-20.7049054276953	-0.15582617718115	-0.151549637311373	-0.159841185170161	0.474502347882804	0.481972029663513	0.467489473971836	0.470842504899948	0.477555538516056	0.465171971968736	0.000470669630069764	0.000839369517812709	0.00128053010537778
228	24.3471458787356	0.3	38.3315806586926	37.0856616743187	39.5774996430664	0.370049796954428	29.094094236402	28.285659372899	29.9025290999049	0.5	0.32	0.78	31.0071872392467	31.8934063247876	32.7796254103284	54.0862721310839	55.6321165270455	57.1779609230072	53.9833762722002	55.5341666348599	57.0789175387059	38.3315806586926	0.615078467513846	-0.0749657458871178	-20.8874124695587	-0.15582617718115	-0.151549637311373	-0.159841185170161	0.474502347882804	0.481972029663513	0.467489473971836	0.470842504899948	0.477555538516056	0.465171971968736	0.000470669630069764	0.000839369517812709	0.00128053010537778
228	24.3471458787356	0.3	38.3371038003412	37.1022319128386	39.5719756878439	0.378919063605872	30.0177505904045	29.199292992736	30.836208188073	0.5	0.32	0.77	32.0601433168161	32.9587906877136	33.8574380586112	55.981052510005	57.550204124864	59.119355739723	55.9436791182101	57.5307472357977	59.083427782108	38.3371038003412	0.616732093398242	0.182864127863017	-20.603944236973	-0.15582617718115	-0.151549637311373	-0.159841185170161	0.474502347882804	0.481972029663513	0.467489473971836	0.470842504899948	0.477555538516056	0.465171971968736	0.000470669630069764	0.000839369517812709	0.00128053010537778
228	24.3471458787356	0.3	38.3379501687847	37.0999672479233	39.5759330896461	0.373512915644524	28.9373623773003	28.139221856833	29.7355028977675	0.49	0.32	0.77	31.1033005483194	31.9855141579987	32.8677277676781	54.5466180272603	56.0937775870914	57.6409371469224	54.4541251874784	55.9996357677536	57.5403241358127	38.3379501687847	0.612462659336186	0.295207674565476	-20.6452720526566	-0.15582617718115	-0.151549637311373	-0.159841185170161	0.474502347882804	0.481972029663513	0.467489473971836	0.470842504899948	0.477555538516056	0.465171971968736	0.000470669630069764	0.000839369517812709	0.00128053010537778
228	24.3471458787356	0.3	38.343667664375	37.1085152140481	39.5788201147019	0.378888555816115	29.6459731610146	28.8375999724871	30.454346349542	0.5	0.32	0.77	31.7017760038703	32.5904375351586	33.4790990664469	55.3991985306705	56.9521442265962	58.5050899225219	55.3108420747867	56.856141451777	58.4232355487092	38.343667664375	0.614840303874504	0.108319750878694	-20.8097458727466	-0.15582617718115	-0.151549637311373	-0.159841185170161	0.474502347882804	0.481972029663513	0.467489473971836	0.470842504899948	0.477555538516056	0.465171971968736	0.000470669630069764	0.000839369517812709	0.00128053010537778
228	24.3471458787356	0.3	38.3482253817023	37.1129508004146	39.58349996299	0.382418086029366	29.8490530051781	29.0412121783661	30.6568938319902	0.5	0.32	0.78	31.9255791571844	32.8136545620397	33.7017299668951	55.7902607205406	57.3421811456155	58.8941015706904	55.6878935846817	57.2454188036777	58.7959850500355	38.3482253817023	0.620130824020809	-0.277128223948023	-20.9480326971404	-0.15582617718115	-0.151549637311373	-0.159841185170161	0.474502347882804	0.481972029663513	0.467489473971836	0.470842504899948	0.477555538516056	0.465171971968736	0.000470669630069764	0.000839369517812709	0.00128053010537778
228	24.3471458787356	0.3	38.3505528647425	37.0989157925848	39.6021899369003	0.370199485737823	29.4748650117324	28.6561125994242	30.2936174240406	0.5	0.33	0.78	31.3905106718892	32.2873893481934	33.1842680244977	54.7292611743619	56.292966455561	57.8566717367601	54.6256648709388	56.2183773002869	57.791435944876	38.3505528647425	0.618258789227992	0.258966540448691	-20.3669616779855	-0.15582617718115	-0.151549637311373	-0.159841185170161	0.474502347882804	0.481972029663513	0.467489473971836	0.470842504899948	0.477555538516056	0.465171971968736	0.000470669630069764	0.000839369517812709	0.00128053010537778
228	24.3471458787356	0.3	38.3534962663638	37.1128069068225	39.5941856259051	0.379450919204905	29.6938373102069	28.8851255542903	30.5025490661236	0.5	0.32	0.77	31.8700137558519	32.7622949660249	33.6545761761979	55.8252958788825	57.3882654761557	58.9512350734289	55.7988640816999	57.3615447361182	58.9204183107539	38.3534962663638	0.612003510902877	0.49573667337419	-20.4827409614231	-0.15582617718115	-0.151549637311373	-0.159841185170161	0.474502347882804	0.481972029663513	0.467489473971836	0.470842504899948	0.477555538516056	0.465171971968736	0.000470669630069764	0.000839369517812709	0.00128053010537778
228	24.3471458787356	0.3	38.3541230390417	37.1155459165703	39.5927001615131	0.378173979973487	29.4325056872432	28.6287334008989	30.2362779735875	0.5	0.32	0.78	31.4891163574564	32.3731959531259	33.2572755487953	55.0467956491612	56.5922740388361	58.137752428511	54.8871788022542	56.4293264280839	57.9663909042743	38.3541230390417	0.615162828377506	0.343780347967627	-20.5176432023839	-0.15582617718115	-0.151549637311373	-0.159841185170161	0.474502347882804	0.481972029663513	0.467489473971836	0.470842504899948	0.477555538516056	0.465171971968736	0.000470669630069764	0.000839369517812709	0.00128053010537778
228	24.3471458787356	0.3	38.3734813686114	37.1305111419842	39.6164515952386	0.367198009379545	28.9691536715512	28.1592437211319	29.7790636219705	0.51	0.33	0.78	30.7030864875244	31.5861618819168	32.4692372763092	53.3706183805377	54.9056523223048	56.4406862640719	53.3369771425259	54.8706220371634	56.4234714516747	38.3734813686114	0.620560521747733	-0.184035388541322	-20.7205736886602	-0.15582617718115	-0.151549637311373	-0.159841185170161	0.474502347882804	0.481972029663513	0.467489473971836	0.470842504899948	0.477555538516056	0.465171971968736	0.000470669630069764	0.000839369517812709	0.00128053010537778
228	24.3471458787356	0.3	38.3990358779229	37.1467398381833	39.6513319176625	0.378692999773741	29.7103792867058	28.8999131964007	30.5208453770109	0.5	0.33	0.78	31.5758262829502	32.4613353950981	33.346844507246	54.9606502859613	56.5019609139613	58.0432715419613	54.9069910726913	56.4494121587903	57.982862961397	38.3990358779229	0.618587047666968	-0.245409730947907	-20.903391518608	-0.15582617718115	-0.151549637311373	-0.159841185170161	0.474502347882804	0.481972029663513	0.467489473971836	0.470842504899948	0.477555538516056	0.465171971968736	0.000470669630069764	0.000839369517812709	0.00128053010537778
228	24.3471458787356	0.3	38.4062567367172	37.162192125376	39.6503213480585	0.384024691641222	29.960000734108	29.1519082550338	30.7680932131821	0.5	0.32	0.76	31.9560770692947	32.8419012600988	33.727725450903	55.740638219477	57.2857717362915	58.830905253106	55.7148207063581	57.2659599507584	58.8133709483793	38.4062567367172	0.614959089551326	0.0644502480957814	-20.7946524974241	-0.15582617718115	-0.151549637311373	-0.159841185170161	0.474502347882804	0.481972029663513	0.467489473971836	0.470842504899948	0.477555538516056	0.465171971968736	0.000470669630069764	0.000839369517812709	0.00128053010537778
228	24.3471458787356	0.3	38.4092815594181	37.1727634887295	39.6457996301068	0.387207317487452	29.6001257070136	28.807084543023	30.3931668710042	0.5	0.32	0.78	31.5747198253872	32.4439522715101	33.313184717633	55.0716488007119	56.5877371227554	58.1038254447989	54.843138475986	56.3564945425745	57.8609236747081	38.4092815594181	0.617124816578393	-0.0566204849961654	-20.9434121373665	-0.15582617718115	-0.151549637311373	-0.159841185170161	0.474502347882804	0.481972029663513	0.467489473971836	0.470842504899948	0.477555538516056	0.465171971968736	0.000470669630069764	0.000839369517812709	0.00128053010537778
228	24.3471458787356	0.3	38.4240198639669	37.1736300932088	39.674409634725	0.375496759092085	29.2927026933462	28.4881752492159	30.0972301374764	0.5	0.32	0.78	31.1970887022474	32.0781178948284	32.9591470874095	54.3813843638442	55.9171554614231	57.452926559002	54.3090858526372	55.8421370373047	57.3722231796847	38.4240198639669	0.61964381420008	-0.440471843997863	-21.0701343430717	-0.15582617718115	-0.151549637311373	-0.159841185170161	0.474502347882804	0.481972029663513	0.467489473971836	0.470842504899948	0.477555538516056	0.465171971968736	0.000470669630069764	0.000839369517812709	0.00128053010537778
228	24.3471458787356	0.3	38.4250263090725	37.189427083393	39.660625534752	0.386930391580577	29.9268631323778	29.1245999949349	30.7291262698208	0.49	0.32	0.77	32.3832206374597	33.2752453929459	34.1672701484321	57.0113199606271	58.5817477237322	60.1521754868373	56.9242448816007	58.5070978082124	60.0768932006584	38.4250263090725	0.612670391506348	-0.091951578673234	-21.1010642020626	-0.15582617718115	-0.151549637311373	-0.159841185170161	0.474502347882804	0.481972029663513	0.467489473971836	0.470842504899948	0.477555538516056	0.465171971968736	0.000470669630069764	0.000839369517812709	0.00128053010537778
228	24.3471458787356	0.3	38.4383543498045	37.1992569902288	39.6774517093802	0.37888784736767	29.1380001068448	28.3434769053264	29.9325233083632	0.49	0.32	0.77	31.3669849329037	32.2462629895132	33.1255410461226	55.0525041829261	56.5957337599158	58.1389633369056	54.9526521783173	56.4826206198711	58.0138719718979	38.4383543498045	0.61324941034849	0.195903257977027	-20.8799806049894	-0.15582617718115	-0.151549637311373	-0.159841185170161	0.474502347882804	0.481972029663513	0.467489473971836	0.470842504899948	0.477555538516056	0.465171971968736	0.000470669630069764	0.000839369517812709	0.00128053010537778
228	24.3471458787356	0.3	38.4550058172486	37.2052194424639	39.7047921920333	0.371675309994886	29.1844079139687	28.3762834365061	29.9925323914313	0.51	0.33	0.77	30.946755637764	31.8280842580144	32.7094128782648	53.8020275586384	55.3342484889987	56.8664694193591	53.8041620419608	55.3296954715072	56.8605732844495	38.4550058172486	0.617495958617471	-0.621399624301446	-21.3036695777783	-0.15582617718115	-0.151549637311373	-0.159841185170161	0.474502347882804	0.481972029663513	0.467489473971836	0.470842504899948	0.477555538516056	0.465171971968736	0.000470669630069764	0.000839369517812709	0.00128053010537778
228	24.3471458787356	0.3	38.4563049051643	37.2193827493674	39.6932270609612	0.378982648043768	29.6607101891133	28.8520968191589	30.4693235590677	0.5	0.33	0.77	31.7194946404234	32.6084701493858	33.4974456583481	55.4321812945449	56.9857322617918	58.5392832290386	55.4178625455017	56.9812779979756	58.5299009135929	38.4563049051643	0.614647690202632	-0.178789405111971	-21.0512914403763	-0.15582617718115	-0.151549637311373	-0.159841185170161	0.474502347882804	0.481972029663513	0.467489473971836	0.470842504899948	0.477555538516056	0.465171971968736	0.000470669630069764	0.000839369517812709	0.00128053010537778
228	24.3471458787356	0.3	38.4583760167315	37.2099104409831	39.70684159248	0.379205753330984	29.7638421698631	28.9528016662749	30.5748826734512	0.5	0.32	0.76	31.8252437539135	32.716748556057	33.6082533582004	55.6113617395737	57.1691752924854	58.7269888453971	55.6201407924468	57.1886174856384	58.7364004035912	38.4583760167315	0.612380238210096	-0.138734546430136	-21.0245520840595	-0.15582617718115	-0.151549637311373	-0.159841185170161	0.474502347882804	0.481972029663513	0.467489473971836	0.470842504899948	0.477555538516056	0.465171971968736	0.000470669630069764	0.000839369517812709	0.00128053010537778
228	24.3471458787356	0.3	38.4592005251631	37.21910764073	39.6992934095962	0.384827604917269	29.8743767603027	29.0699595896839	30.6787939309214	0.5	0.32	0.78	31.9662003305334	32.850761602316	33.7353228740986	55.8714694113796	57.4175317374573	58.9635940635351	55.7172951569641	57.2606915431096	58.8095145780981	38.4592005251631	0.618843312167501	0.570374741574707	-20.2705217506708	-0.15582617718115	-0.151549637311373	-0.159841185170161	0.474502347882804	0.481972029663513	0.467489473971836	0.470842504899948	0.477555538516056	0.465171971968736	0.000470669630069764	0.000839369517812709	0.00128053010537778
228	24.3471458787356	0.3	38.4630737807502	37.2216184347298	39.7045291267705	0.380618216217301	29.9930722930688	29.178231896215	30.8079126899226	0.5	0.32	0.76	32.0928926554511	32.9891287769738	33.8853648984965	56.1015618810213	57.6682715812474	59.2349812814736	56.1292923369041	57.6983307876096	59.2721515094696	38.4630737807502	0.615130667314635	0.0849538260595621	-20.6708469426533	-0.15582617718115	-0.151549637311373	-0.159841185170161	0.474502347882804	0.481972029663513	0.467489473971836	0.470842504899948	0.477555538516056	0.465171971968736	0.000470669630069764	0.000839369517812709	0.00128053010537778
228	24.3471458787356	0.3	38.465806913462	37.2144325485522	39.7171812783717	0.372003082913133	29.4358805214424	28.6213643978864	30.2503966449983	0.5	0.32	0.76	31.6202603939326	32.5201200779034	33.4199797618742	55.4349626820025	57.0125489314039	58.5901351808054	55.4171676934521	56.9944420068588	58.5613393811998	38.465806913462	0.614284132992197	0.0662699533450352	-20.8594626569097	-0.15582617718115	-0.151549637311373	-0.159841185170161	0.474502347882804	0.481972029663513	0.467489473971836	0.470842504899948	0.477555538516056	0.465171971968736	0.000470669630069764	0.000839369517812709	0.00128053010537778
228	24.3471458787356	0.3	38.4705582044759	37.2236541549292	39.7174622540226	0.382176066783124	29.6693339711875	28.8659455174018	30.4727224249733	0.5	0.32	0.77	31.6347741577462	32.5152238309132	33.3956735040802	55.1713659699917	56.7068791016561	58.2423922333205	55.1245463414484	56.6534335241236	58.194453430672	38.4705582044759	0.612901975414777	-0.41889944498521	-21.4321286536364	-0.15582617718115	-0.151549637311373	-0.159841185170161	0.474502347882804	0.481972029663513	0.467489473971836	0.470842504899948	0.477555538516056	0.465171971968736	0.000470669630069764	0.000839369517812709	0.00128053010537778
228	24.3471458787356	0.3	38.4718970258473	37.2250573780552	39.7187366736395	0.379505393852796	29.5533471166198	28.7485547072722	30.3581395259674	0.5	0.33	0.78	31.4820284428987	32.3633422264852	33.2446560100717	54.8778548360987	56.4141157529718	57.9503766698449	54.8272001924631	56.3746276767886	57.9038067582332	38.4718970258473	0.620791271104434	0.193578225811889	-20.3772357136095	-0.15582617718115	-0.151549637311373	-0.159841185170161	0.474502347882804	0.481972029663513	0.467489473971836	0.470842504899948	0.477555538516056	0.465171971968736	0.000470669630069764	0.000839369517812709	0.00128053010537778
228	24.3471458787356	0.3	38.4973578860628	37.2452952896374	39.7494204824882	0.373803708958727	29.7119327968964	28.8929372991237	30.5309282946692	0.5	0.33	0.77	31.6626680151062	32.5601739447865	33.4576798744668	55.2181123829729	56.7833179198476	58.3485234567223	55.203429228629	56.7942557182656	58.3398921747316	38.4973578860628	0.61726574039039	0.350155346721677	-20.3685037072194	-0.15582617718115	-0.151549637311373	-0.159841185170161	0.474502347882804	0.481972029663513	0.467489473971836	0.470842504899948	0.477555538516056	0.465171971968736	0.000470669630069764	0.000839369517812709	0.00128053010537778
228	24.3471458787356	0.3	38.5311941183275	37.2831414070485	39.7792468296065	0.384134605092664	29.6384313365322	28.8391980434467	30.4376646296178	0.5	0.32	0.77	31.713847456205	32.5927471641875	33.47164687217	55.431986191145	56.9681970385853	58.5044078860255	55.3860784018284	56.9053608530183	58.4519569635661	38.5311941183275	0.61484623397781	0.464115563478261	-20.4068574848932	-0.15582617718115	-0.151549637311373	-0.159841185170161	0.474502347882804	0.481972029663513	0.467489473971836	0.470842504899948	0.477555538516056	0.465171971968736	0.000470669630069764	0.000839369517812709	0.00128053010537778
228	24.3471458787356	0.3	38.5321668206409	37.2888301451991	39.7755034960827	0.387634791715483	30.1180404943582	29.3118498388808	30.9242311498357	0.5	0.32	0.77	32.1002457049246	32.9831281660483	33.8660106271721	55.9570330408222	57.4960705766216	59.035108112421	55.9470278887635	57.4811989433299	59.0275154837581	38.5321668206409	0.615240407116627	-0.577226452081742	-21.393885641972	-0.15582617718115	-0.151549637311373	-0.159841185170161	0.474502347882804	0.481972029663513	0.467489473971836	0.470842504899948	0.477555538516056	0.465171971968736	0.000470669630069764	0.000839369517812709	0.00128053010537778
228	24.3471458787356	0.3	38.5332857137424	37.2829474279235	39.7836239995614	0.378253461643265	29.7425602266562	28.9304579090142	30.5546625442981	0.5	0.32	0.78	31.8584043653389	32.7526966058155	33.646988846292	55.7348635142682	57.2993880709048	58.8639126275414	55.5617828762011	57.1193930690063	58.678132457845	38.5332857137424	0.612780264254199	0.135063824899271	-20.7668926500471	-0.15582617718115	-0.151549637311373	-0.159841185170161	0.474502347882804	0.481972029663513	0.467489473971836	0.470842504899948	0.477555538516056	0.465171971968736	0.000470669630069764	0.000839369517812709	0.00128053010537778
228	24.3471458787356	0.3	38.5440307040512	37.3022774766069	39.7857839314955	0.38056236085578	29.8386007864032	29.0278609721592	30.6493406006471	0.49	0.32	0.76	32.2907625832966	33.1926343017703	34.094506020244	56.8660255910522	58.4542773423162	60.0425290935802	56.8705785420581	58.4895968199367	60.0737961993182	38.5440307040512	0.606608456309653	0.0252486294835791	-21.1724252145902	-0.15582617718115	-0.151549637311373	-0.159841185170161	0.474502347882804	0.481972029663513	0.467489473971836	0.470842504899948	0.477555538516056	0.465171971968736	0.000470669630069764	0.000839369517812709	0.00128053010537778
228	24.3471458787356	0.3	38.5666193360819	37.326415778509	39.8068228936549	0.382606635244869	29.6218790285033	28.8205064048663	30.4232516521403	0.5	0.32	0.78	31.6717427198573	32.5523957938187	33.4330488677801	55.3339832867318	56.8725801017859	58.4111769168401	55.24835841695	56.7645698590253	58.3093547985931	38.5666193360819	0.622225492625976	0.0892379703132719	-20.5502866844445	-0.15582617718115	-0.151549637311373	-0.159841185170161	0.474502347882804	0.481972029663513	0.467489473971836	0.470842504899948	0.477555538516056	0.465171971968736	0.000470669630069764	0.000839369517812709	0.00128053010537778
228	24.3471458787356	0.3	38.5895863884701	37.3441062781287	39.8350664988115	0.375143885568161	29.2646502671512	28.4602881991247	30.0690123351778	0.5	0.32	0.77	31.0904004136257	31.9690963213237	32.8477922290217	54.1100131054611	55.6393033831256	57.1685936607902	54.0540204187277	55.5918444469164	57.1066774674284	38.5895863884701	0.618287044472433	0.0769053560291998	-20.6790381788016	-0.15582617718115	-0.151549637311373	-0.159841185170161	0.474502347882804	0.481972029663513	0.467489473971836	0.470842504899948	0.477555538516056	0.465171971968736	0.000470669630069764	0.000839369517812709	0.00128053010537778
228	24.3471458787356	0.3	38.6092617365482	37.3559656320456	39.8625578410509	0.373352291361064	29.0000438375111	28.1998998618826	29.8001878131396	0.5	0.32	0.78	30.9885305075091	31.8677990907525	32.747067673996	54.1389687106561	55.6751078413884	57.2112469721208	54.0356346506034	55.5871818667931	57.0929530728455	38.6092617365482	0.613407969633031	0.0818132065061705	-20.8632666622645	-0.15582617718115	-0.151549637311373	-0.159841185170161	0.474502347882804	0.481972029663513	0.467489473971836	0.470842504899948	0.477555538516056	0.465171971968736	0.000470669630069764	0.000839369517812709	0.00128053010537778
228	24.3471458787356	0.3	38.6118458231227	37.3634066360307	39.8602850102147	0.384678142056164	29.8498930350754	29.0458813445661	30.6539047255847	0.49	0.32	0.77	32.180073278805	33.0708417430384	33.9616102072718	56.5206300065981	58.0851632614569	59.6496965163157	56.4219397805894	58.0173668224843	59.5689546188493	38.6118458231227	0.609436671909498	0.336484173935066	-20.8105877815478	-0.15582617718115	-0.151549637311373	-0.159841185170161	0.474502347882804	0.481972029663513	0.467489473971836	0.470842504899948	0.477555538516056	0.465171971968736	0.000470669630069764	0.000839369517812709	0.00128053010537778
228	24.3471458787356	0.3	38.6260638575742	37.3693469229492	39.8827807921991	0.375978435423273	29.3394019527478	28.5344188657224	30.1443850397733	0.51	0.33	0.78	31.0960541918812	31.9733034470872	32.8505527022932	54.0357436155559	55.5601433207	57.0845430258441	54.0084658394947	55.5233609148966	57.0643729856442	38.6260638575742	0.617801737266808	0.137039605935983	-20.4444271908115	-0.15582617718115	-0.151549637311373	-0.159841185170161	0.474502347882804	0.481972029663513	0.467489473971836	0.470842504899948	0.477555538516056	0.465171971968736	0.000470669630069764	0.000839369517812709	0.00128053010537778
228	24.3471458787356	0.3	38.6400926614579	37.3911790811854	39.8890062417304	0.377521392934123	29.282490239145	28.4817039900656	30.0832764882244	0.5	0.32	0.77	31.3998118413503	32.2826430636326	33.1654742859149	54.9730775957238	56.5186903379805	58.0643030802372	54.9384309370967	56.4939795833374	58.0516589139219	38.6400926614579	0.611290327293217	0.347938908985579	-20.6383847175452	-0.15582617718115	-0.151549637311373	-0.159841185170161	0.474502347882804	0.481972029663513	0.467489473971836	0.470842504899948	0.477555538516056	0.465171971968736	0.000470669630069764	0.000839369517812709	0.00128053010537778
228	24.3471458787356	0.3	38.6755419749283	37.4226921484946	39.928391801362	0.37553376639486	30.0157303745466	29.191409938196	30.8400508108971	0.51	0.33	0.78	31.6952898257614	32.5903159719717	33.485342118182	54.9474821357961	56.4991143641277	58.0507465924594	54.9320332129815	56.473264132379	58.0218297095128	38.6755419749283	0.6252853249547	-0.0342129436187816	-20.3826953841115	-0.15582617718115	-0.151549637311373	-0.159841185170161	0.474502347882804	0.481972029663513	0.467489473971836	0.470842504899948	0.477555538516056	0.465171971968736	0.000470669630069764	0.000839369517812709	0.00128053010537778
228	24.3471458787356	0.3	38.6945656989991	37.4446076119624	39.9445237860357	0.374768912995269	29.3016432531015	28.4956198598433	30.1076666463597	0.51	0.32	0.77	31.077243651702	31.9562905194122	32.8353373871224	54.0292670113398	55.5575318234733	57.0857966356068	54.0551540324849	55.5764578183078	57.1131312082108	38.6945656989991	0.616013707088009	-0.30407260244981	-20.954176041314	-0.15582617718115	-0.151549637311373	-0.159841185170161	0.474502347882804	0.481972029663513	0.467489473971836	0.470842504899948	0.477555538516056	0.465171971968736	0.000470669630069764	0.000839369517812709	0.00128053010537778
228	24.3471458787356	0.3	38.6972664803484	37.4394146946797	39.9551182660172	0.375351437107899	29.4079885932481	28.6000444814648	30.2159327050314	0.5	0.32	0.77	31.4631641535441	32.3519906808036	33.2408172080631	55.0077845533387	56.5617407250124	58.1156968966861	54.9266244474965	56.4952666351352	58.0333014914881	38.6972664803484	0.612803280213861	-0.212193257071328	-21.1697677838478	-0.15582617718115	-0.151549637311373	-0.159841185170161	0.474502347882804	0.481972029663513	0.467489473971836	0.470842504899948	0.477555538516056	0.465171971968736	0.000470669630069764	0.000839369517812709	0.00128053010537778
228	24.3471458787356	0.3	38.7113050939893	37.4666991841002	39.9559110038784	0.384503571434022	29.5745307594202	28.7776421665104	30.37141935233	0.5	0.32	0.77	31.7965503795168	32.6770362839807	33.5575221884447	55.7481842574475	57.291920601556	58.8356569456646	55.7415139215192	57.2843455800543	58.8132858434128	38.7113050939893	0.611742557454934	-0.545230440798315	-21.5030815995805	-0.15582617718115	-0.151549637311373	-0.159841185170161	0.474502347882804	0.481972029663513	0.467489473971836	0.470842504899948	0.477555538516056	0.465171971968736	0.000470669630069764	0.000839369517812709	0.00128053010537778
228	24.3471458787356	0.3	38.7248001661232	37.4796101641275	39.9699901681188	0.378562557331863	29.6501705432106	28.8411226272284	30.4592184591928	0.51	0.33	0.77	31.4715615204039	32.3543982112596	33.2372349021154	54.7343856093755	56.2697884153684	57.8051912213612	54.6964792273864	56.2367209184333	57.7804318511762	38.7248001661232	0.618446840173994	-0.549134416246389	-21.2963514427663	-0.15582617718115	-0.151549637311373	-0.159841185170161	0.474502347882804	0.481972029663513	0.467489473971836	0.470842504899948	0.477555538516056	0.465171971968736	0.000470669630069764	0.000839369517812709	0.00128053010537778
228	24.3471458787356	0.3	38.7374744804985	37.4769958669754	39.9979530940216	0.384301192392704	29.8967017695208	29.0907877006042	30.7026158384373	0.5	0.32	0.76	31.9244183158927	32.8088336204057	33.6932489249188	55.7253179931534	57.2690994207219	58.8128808482903	55.6712590022967	57.2338696810898	58.7747885688402	38.7374744804985	0.609123457816341	-0.323653607395332	-21.4028056646882	-0.15582617718115	-0.151549637311373	-0.159841185170161	0.474502347882804	0.481972029663513	0.467489473971836	0.470842504899948	0.477555538516056	0.465171971968736	0.000470669630069764	0.000839369517812709	0.00128053010537778
228	24.3471458787356	0.3	38.7375701132958	37.4675964147278	40.0075438118638	0.376680436501819	29.2861868894104	28.483864625433	30.0885091533877	0.5	0.32	0.79	31.3620834728628	32.2454782700887	33.1288730673146	54.8614250559133	56.4067400380868	57.9520550202603	54.6762243860583	56.2100465716961	57.7361352054778	38.7375701132958	0.616351130402424	0.0835554623377542	-20.7449799618608	-0.15582617718115	-0.151549637311373	-0.159841185170161	0.474502347882804	0.481972029663513	0.467489473971836	0.470842504899948	0.477555538516056	0.465171971968736	0.000470669630069764	0.000839369517812709	0.00128053010537778
228	24.3471458787356	0.3	38.7430002734918	37.4856981460595	40.0003024009242	0.376730842710044	29.4584119325556	28.6514580262243	30.265365838887	0.5	0.32	0.77	31.6378620748547	32.5289265493366	33.4199910238185	55.4479477598969	57.0096113234738	58.5712748870506	55.3851847090456	56.9522549505232	58.4768434334164	38.7430002734918	0.61464494176699	0.30765105431859	-20.6367433625289	-0.15582617718115	-0.151549637311373	-0.159841185170161	0.474502347882804	0.481972029663513	0.467489473971836	0.470842504899948	0.477555538516056	0.465171971968736	0.000470669630069764	0.000839369517812709	0.00128053010537778
228	24.3471458787356	0.3	38.7503142317635	37.5009413169582	39.9996871465688	0.377027874663208	29.3847246957678	28.580298191215	30.1891512003207	0.49	0.32	0.77	31.6524599363645	32.5433560892581	33.4342522421518	55.5803954814215	57.1447718556514	58.7091482298814	55.4650530717683	57.0308844708885	58.5895865918487	38.7503142317635	0.609830832779369	0.00342029507942867	-21.1524793800961	-0.15582617718115	-0.151549637311373	-0.159841185170161	0.474502347882804	0.481972029663513	0.467489473971836	0.470842504899948	0.477555538516056	0.465171971968736	0.000470669630069764	0.000839369517812709	0.00128053010537778
228	24.3471458787356	0.3	38.8264411874445	37.574594494297	40.0782878805919	0.380434125258081	29.8360099855586	29.0251200261067	30.6468999450104	0.5	0.33	0.77	31.8720295895477	32.7624551505194	33.6528807114911	55.656114841649	57.2110088323233	58.7659028229976	55.6922336479016	57.2440427281142	58.8152510133237	38.8264411874445	0.611997683980102	-0.234529635768148	-21.0928179110276	-0.15582617718115	-0.151549637311373	-0.159841185170161	0.474502347882804	0.481972029663513	0.467489473971836	0.470842504899948	0.477555538516056	0.465171971968736	0.000470669630069764	0.000839369517812709	0.00128053010537778
228	24.3471458787356	0.3	38.8524320859406	37.6031410666148	40.1017231052663	0.377068523244431	29.1960141637264	28.3968228928794	29.9952054345734	0.5	0.32	0.78	31.2086183682839	32.0869439284782	32.9652694886725	54.5276569703812	56.0622662340603	57.5968754977394	54.3834155318779	55.8996047894223	57.434267937008	38.8524320859406	0.615966906265015	0.614779156153057	-20.1752585629834	-0.15582617718115	-0.151549637311373	-0.159841185170161	0.474502347882804	0.481972029663513	0.467489473971836	0.470842504899948	0.477555538516056	0.465171971968736	0.000470669630069764	0.000839369517812709	0.00128053010537778
228	24.3471458787356	0.3	38.8539254860499	37.5854806903357	40.1223702817641	0.379041880246444	29.7078024303232	28.8980071314762	30.5175977291703	0.51	0.33	0.78	31.4701427295373	32.3520157777541	33.2338888259709	54.6611251109717	56.1928681804217	57.7246112498718	54.5998208699025	56.1433720928908	57.6752357305782	38.8539254860499	0.616088541177124	0.358679663739571	-20.3536457936458	-0.15582617718115	-0.151549637311373	-0.159841185170161	0.474502347882804	0.481972029663513	0.467489473971836	0.470842504899948	0.477555538516056	0.465171971968736	0.000470669630069764	0.000839369517812709	0.00128053010537778
228	24.3471458787356	0.3	38.8625315876777	37.6080971355142	40.1169660398411	0.372566867646905	29.7574423479479	28.9350209948344	30.5798637010615	0.5	0.32	0.78	31.6564404229452	32.5562127981595	33.4559851733738	55.1484101527969	56.7158957996199	58.2833814464429	55.077185483396	56.6667517327198	58.2245429615794	38.8625315876777	0.618631915651156	-0.255346338516443	-20.8062774666993	-0.15582617718115	-0.151549637311373	-0.159841185170161	0.474502347882804	0.481972029663513	0.467489473971836	0.470842504899948	0.477555538516056	0.465171971968736	0.000470669630069764	0.000839369517812709	0.00128053010537778
228	24.3471458787356	0.3	38.9084880805196	37.6510245955265	40.1659515655126	0.383590625842653	29.4527889116137	28.6576477839825	30.2479300392448	0.49	0.32	0.76	31.8242484545193	32.7072507509005	33.5902530472817	55.9813192125693	57.5345886790829	59.0878581455964	55.8503629470694	57.4106261078676	58.9511458506826	38.9084880805196	0.605522064777914	-0.378839915363123	-21.7827246938108	-0.15582617718115	-0.151549637311373	-0.159841185170161	0.474502347882804	0.481972029663513	0.467489473971836	0.470842504899948	0.477555538516056	0.465171971968736	0.000470669630069764	0.000839369517812709	0.00128053010537778
228	24.3471458787356	0.3	38.923291667466	37.6651829547811	40.1814003801509	0.371916870421577	29.1301242893423	28.3239199519943	29.9363286266903	0.5	0.33	0.78	31.0093879743823	31.8920307415496	32.7746735087169	54.0453888617246	55.5837220792958	57.122055296867	54.0044926767504	55.5427338217416	57.0834319327485	38.923291667466	0.615436875463151	0.358302869658885	-20.4251851421084	-0.15582617718115	-0.151549637311373	-0.159841185170161	0.474502347882804	0.481972029663513	0.467489473971836	0.470842504899948	0.477555538516056	0.465171971968736	0.000470669630069764	0.000839369517812709	0.00128053010537778
228	24.3471458787356	0.3	38.9314748891275	37.6668878745898	40.1960619036651	0.375043373797505	29.5680459525605	28.7551705492434	30.3809213558776	0.5	0.32	0.77	31.5619923247806	32.4542133323577	33.3464343399348	55.0993354863122	56.6569299536877	58.2145244210632	55.0127271515031	56.5739782191434	58.124088284005	38.9314748891275	0.611098395819645	-0.364139869350279	-21.3211114402665	-0.15582617718115	-0.151549637311373	-0.159841185170161	0.474502347882804	0.481972029663513	0.467489473971836	0.470842504899948	0.477555538516056	0.465171971968736	0.000470669630069764	0.000839369517812709	0.00128053010537778
228	24.3471458787356	0.3	38.9381152483572	37.68574567222	40.1904848244945	0.38579763738627	29.9317323764901	29.1274195753183	30.736045177662	0.5	0.32	0.78	31.8369238431246	32.7160558009262	33.5951877587278	55.429159947561	56.9597583855291	58.4903568234972	55.2973549811845	56.8120381198362	58.3395604920704	38.9381152483572	0.616145336094904	-0.0728685091133267	-20.7661278499251	-0.15582617718115	-0.151549637311373	-0.159841185170161	0.474502347882804	0.481972029663513	0.467489473971836	0.470842504899948	0.477555538516056	0.465171971968736	0.000470669630069764	0.000839369517812709	0.00128053010537778
228	24.3471458787356	0.3	38.9562619556958	37.7031891752056	40.209334736186	0.390067852996692	30.1917220003036	29.3876855570147	30.9957584435926	0.51	0.32	0.77	32.0089716571988	32.8847255397106	33.7604794222224	55.6032300649243	57.1245143201966	58.6457985754689	55.5554453540857	57.0715731832886	58.5866740930219	38.9562619556958	0.615136009974225	0.068526672190449	-20.6842515459932	-0.15582617718115	-0.151549637311373	-0.159841185170161	0.474502347882804	0.481972029663513	0.467489473971836	0.470842504899948	0.477555538516056	0.465171971968736	0.000470669630069764	0.000839369517812709	0.00128053010537778
228	24.3471458787356	0.3	38.9766096137245	37.7200174688902	40.2332017585587	0.373615755170959	29.951475563458	29.1255456178751	30.777405509041	0.5	0.33	0.77	31.937256467908	32.8429197245791	33.7485829812502	55.7191755067451	57.2992363989252	58.8792972911053	55.8490498638461	57.4106971390938	58.9985419302451	38.9766096137245	0.618532980900927	-0.220108532892241	-20.6902928331582	-0.15582617718115	-0.151549637311373	-0.159841185170161	0.474502347882804	0.481972029663513	0.467489473971836	0.470842504899948	0.477555538516056	0.465171971968736	0.000470669630069764	0.000839369517812709	0.00128053010537778
228	24.3471458787356	0.3	39.007255377405	37.7419509029855	40.2725598518245	0.379316804112129	29.7926596067429	28.9810253016564	30.6042939118295	0.5	0.32	0.77	31.8566231746022	32.7487906512043	33.6409581278065	55.6665970249786	57.2255798188109	58.7845626126433	55.6491802900561	57.2015161317095	58.7562785311835	39.007255377405	0.61005780369237	-0.0387688193491713	-20.9536955618459	-0.15582617718115	-0.151549637311373	-0.159841185170161	0.474502347882804	0.481972029663513	0.467489473971836	0.470842504899948	0.477555538516056	0.465171971968736	0.000470669630069764	0.000839369517812709	0.00128053010537778
228	24.3471458787356	0.3	39.0225819346746	37.7536043966089	40.2915594727403	0.377748598186225	29.2764786604799	28.4762437049395	30.0767136160202	0.5	0.32	0.77	31.4313017358947	32.3145792709453	33.1978568059959	55.0709991638991	56.6185957859859	58.1661924080728	54.9251227536004	56.4530034316702	58.0084591717868	39.0225819346746	0.611658925687942	-0.182356755963291	-21.2854433847305	-0.15582617718115	-0.151549637311373	-0.159841185170161	0.474502347882804	0.481972029663513	0.467489473971836	0.470842504899948	0.477555538516056	0.465171971968736	0.000470669630069764	0.000839369517812709	0.00128053010537778
228	24.3471458787356	0.3	39.0886498168859	37.8231569186712	40.3541427151006	0.378997685887229	29.6222234383729	28.814685097009	30.4297617797369	0.5	0.32	0.77	31.5256334851369	32.4091467940391	33.2926601029414	54.9214839210355	56.4606714527237	57.999858984412	54.8317455363598	56.3576396383054	57.8794092669481	39.0886498168859	0.611614703463877	0.247105506250409	-20.6140937904442	-0.15582617718115	-0.151549637311373	-0.159841185170161	0.474502347882804	0.481972029663513	0.467489473971836	0.470842504899948	0.477555538516056	0.465171971968736	0.000470669630069764	0.000839369517812709	0.00128053010537778
228	24.3471458787356	0.3	39.091932335529	37.8309814558412	40.3528832152169	0.376514236529568	29.2986311347071	28.495683787563	30.1015784818512	0.5	0.32	0.77	31.1971981088952	32.0762683444654	32.9553385800356	54.3724489289025	55.904548104015	57.4366472791275	54.3557807284894	55.896816775659	57.4343758729745	39.091932335529	0.616230702766079	-0.217468710948069	-20.9261709322485	-0.15582617718115	-0.151549637311373	-0.159841185170161	0.474502347882804	0.481972029663513	0.467489473971836	0.470842504899948	0.477555538516056	0.465171971968736	0.000470669630069764	0.000839369517812709	0.00128053010537778
228	24.3471458787356	0.3	39.1054805639381	37.8452379116829	40.3657232161934	0.378604561514889	29.7837248946152	28.9711053022922	30.5963444869382	0.5	0.33	0.78	31.8663729582304	32.7602028184283	33.6540326786263	55.7070541479612	57.2695987301884	58.8321433124155	55.6446995456524	57.2218215123473	58.7597332525969	39.1054805639381	0.616018840497219	-0.237003529915884	-21.0239098165178	-0.15582617718115	-0.151549637311373	-0.159841185170161	0.474502347882804	0.481972029663513	0.467489473971836	0.470842504899948	0.477555538516056	0.465171971968736	0.000470669630069764	0.000839369517812709	0.00128053010537778
228	24.3471458787356	0.3	39.1828506840003	37.9201050709635	40.4455962970372	0.392905136530794	30.1411627736159	29.3432386483706	30.9390868988611	0.51	0.33	0.77	31.9302833399283	32.7985563928164	33.6668294457045	55.4328415698137	56.9402144317356	58.4475872936575	55.4306067969707	56.9378242295263	58.4645938666322	39.1828506840003	0.613382011216613	-0.0288761873900774	-20.8080072243883	-0.15582617718115	-0.151549637311373	-0.159841185170161	0.474502347882804	0.481972029663513	0.467489473971836	0.470842504899948	0.477555538516056	0.465171971968736	0.000470669630069764	0.000839369517812709	0.00128053010537778
228	24.3471458787356	0.3	39.1884789204551	37.9277552214279	40.4492026194824	0.37980555782576	29.7759228314945	28.9655858201749	30.5862598428141	0.5	0.32	0.77	31.926462190449	32.8196322479798	33.7128023055105	55.8873572132615	57.4508537810817	59.014350348902	55.8323226347303	57.3822344549307	58.9433075807039	39.1884789204551	0.612242698265177	-0.0680297540473729	-21.0554577025143	-0.15582617718115	-0.151549637311373	-0.159841185170161	0.474502347882804	0.481972029663513	0.467489473971836	0.470842504899948	0.477555538516056	0.465171971968736	0.000470669630069764	0.000839369517812709	0.00128053010537778
228	24.3471458787356	0.3	39.2007080523982	37.9339172532541	40.4674988515424	0.386147315823367	29.9058148880698	29.1027911601693	30.7088386159703	0.5	0.32	0.78	31.9925239763702	32.8752831497794	33.7580423231885	55.9063974655469	57.4490042711688	58.9916110767907	55.8083167526338	57.3539659968294	58.8945745140279	39.2007080523982	0.615060612423078	0.0990669400026732	-20.7767103520523	-0.15582617718115	-0.151549637311373	-0.159841185170161	0.474502347882804	0.481972029663513	0.467489473971836	0.470842504899948	0.477555538516056	0.465171971968736	0.000470669630069764	0.000839369517812709	0.00128053010537778
228	24.3471458787356	0.3	39.2046880924106	37.9394040505337	40.4699721342876	0.378723374500838	29.7188246818863	28.9081805376569	30.5294688261158	0.5	0.33	0.77	31.815041144287	32.7071995687316	33.5993579931762	55.6376160980746	57.1978079486146	58.7579997991546	55.7068745493632	57.2547316376472	58.8462279358432	39.2046880924106	0.612853806550038	0.0148852116478807	-20.906937870171	-0.15582617718115	-0.151549637311373	-0.159841185170161	0.474502347882804	0.481972029663513	0.467489473971836	0.470842504899948	0.477555538516056	0.465171971968736	0.000470669630069764	0.000839369517812709	0.00128053010537778
228	24.3471458787356	0.3	39.20595808103	37.9403553141121	40.4715608479479	0.382609277611547	30.1638137440924	29.3477845064275	30.9798429817573	0.5	0.32	0.77	32.1521293517329	33.0461347441485	33.9401401365641	56.0615853127796	57.6204046067898	59.1792239008	56.0090394806155	57.5795479428123	59.1270037315706	39.20595808103	0.614843193443212	0.115842407765152	-20.6651788844891	-0.15582617718115	-0.151549637311373	-0.159841185170161	0.474502347882804	0.481972029663513	0.467489473971836	0.470842504899948	0.477555538516056	0.465171971968736	0.000470669630069764	0.000839369517812709	0.00128053010537778
228	24.3471458787356	0.3	39.2115132650868	37.9489626416863	40.4740638884874	0.375926575213553	29.1160635715317	28.3171199068344	29.915007236229	0.5	0.32	0.79	31.0026228983245	31.8773357658445	32.7520486333645	54.0343627264644	55.5588967157365	57.0834307050087	53.8783597101331	55.4116370540928	56.9259442299934	39.2115132650868	0.617225176273647	0.0775032092927234	-20.669696369768	-0.15582617718115	-0.151549637311373	-0.159841185170161	0.474502347882804	0.481972029663513	0.467489473971836	0.470842504899948	0.477555538516056	0.465171971968736	0.000470669630069764	0.000839369517812709	0.00128053010537778
228	24.3471458787356	0.3	39.2898776867677	38.0266274205148	40.5531279530205	0.383800840812452	29.8309021439384	29.025910921081	30.6358933667959	0.5	0.32	0.77	32.0192016624551	32.9072074298282	33.7952131972014	56.0796142565111	57.6349004068913	59.1901865572714	56.030457960677	57.5924850016329	59.1579313128459	39.2898776867677	0.611712514992107	0.183561257780964	-20.8337699861668	-0.15582617718115	-0.151549637311373	-0.159841185170161	0.474502347882804	0.481972029663513	0.467489473971836	0.470842504899948	0.477555538516056	0.465171971968736	0.000470669630069764	0.000839369517812709	0.00128053010537778
228	24.3471458787356	0.3	39.336994478537	38.0678382025738	40.6061507545003	0.384767613913442	29.9065071267225	29.1011227500853	30.7118915033597	0.5	0.32	0.78	31.9639133882884	32.8485265587213	33.7331397291543	55.8260977699328	57.3711057525678	58.9161137352029	55.6621033994246	57.1961068457104	58.7331066622954	39.336994478537	0.615426963712692	-0.14764750514113	-20.9583507714516	-0.15582617718115	-0.151549637311373	-0.159841185170161	0.474502347882804	0.481972029663513	0.467489473971836	0.470842504899948	0.477555538516056	0.465171971968736	0.000470669630069764	0.000839369517812709	0.00128053010537778
228	24.3471458787356	0.3	39.3490059341556	38.0833924875586	40.6146193807526	0.380230063595574	29.87412381381	29.0618464114587	30.6864012161612	0.5	0.32	0.77	31.9024318850673	32.7941035336406	33.6857751822139	55.6979846279005	57.2547409891175	58.8114973503345	55.6678822861608	57.2265552595376	58.7916283456406	39.3490059341556	0.615880988757894	0.0571316845422726	-20.7086225453449	-0.15582617718115	-0.151549637311373	-0.159841185170161	0.474502347882804	0.481972029663513	0.467489473971836	0.470842504899948	0.477555538516056	0.465171971968736	0.000470669630069764	0.000839369517812709	0.00128053010537778
228	24.3471458787356	0.3	39.3690918333595	38.0988596895992	40.6393239771199	0.38440879336718	29.9327657049554	29.1260629108988	30.739468499012	0.5	0.32	0.77	32.0240241752965	32.9109916263447	33.7979590773929	55.9681502115731	57.5182966660381	59.0684431205032	55.8640209002262	57.3916997528892	58.9365141332498	39.3690918333595	0.614230803223138	-0.353922921741671	-21.2876514464182	-0.15582617718115	-0.151549637311373	-0.159841185170161	0.474502347882804	0.481972029663513	0.467489473971836	0.470842504899948	0.477555538516056	0.465171971968736	0.000470669630069764	0.000839369517812709	0.00128053010537778
228	24.3471458787356	0.3	39.3954063845569	38.1256620362719	40.6651507328419	0.375255336488495	29.3766825327382	28.5694330844466	30.1839319810297	0.5	0.32	0.77	31.3038385335093	32.1883505331311	33.0728625327528	54.5874725555954	56.1298800291313	57.6722875026672	54.5675528863072	56.0986909793427	57.6248476383644	39.3954063845569	0.609752923931974	0.0924038970535276	-20.8735624801245	-0.15582617718115	-0.151549637311373	-0.159841185170161	0.474502347882804	0.481972029663513	0.467489473971836	0.470842504899948	0.477555538516056	0.465171971968736	0.000470669630069764	0.000839369517812709	0.00128053010537778
228	24.3471458787356	0.3	39.4057983603695	38.138440009354	40.6731567113851	0.384619290923968	29.6999342539287	28.8998622694637	30.5000062383937	0.5	0.32	0.76	31.9301035928361	32.8140656376202	33.6980276824043	55.980638405213	57.5304222776365	59.0802061500601	55.9325089296954	57.4826123908625	59.0366893515457	39.4057983603695	0.608661947883017	-0.00212240113268002	-21.12741181409	-0.15582617718115	-0.151549637311373	-0.159841185170161	0.474502347882804	0.481972029663513	0.467489473971836	0.470842504899948	0.477555538516056	0.465171971968736	0.000470669630069764	0.000839369517812709	0.00128053010537778
228	24.3471458787356	0.3	39.4273407868493	38.1576284603587	40.69705311334	0.374795870760333	29.2647243081161	28.4597627787182	30.069685837514	0.5	0.32	0.76	31.2168017870731	32.0997439501829	32.9826861132927	54.473072131969	56.0137992207816	57.5545263095942	54.4875892417405	56.0179250361922	57.5540343317716	39.4273407868493	0.611160979597104	0.60064041973357	-20.3474707030627	-0.15582617718115	-0.151549637311373	-0.159841185170161	0.474502347882804	0.481972029663513	0.467489473971836	0.470842504899948	0.477555538516056	0.465171971968736	0.000470669630069764	0.000839369517812709	0.00128053010537778
228	24.3471458787356	0.3	39.4324488058065	38.1465876033283	40.7183100082846	0.374104085154921	29.6019254048096	28.7864854992168	30.4173653104025	0.5	0.32	0.76	31.7124446778056	32.6107687505686	33.5090928233315	55.4938237002258	57.0658071353114	58.637790570397	55.3765063941173	56.926102738232	58.5053366292267	39.4324488058065	0.60718625192213	0.321934003057761	-20.8236100547274	-0.15582617718115	-0.151549637311373	-0.159841185170161	0.474502347882804	0.481972029663513	0.467489473971836	0.470842504899948	0.477555538516056	0.465171971968736	0.000470669630069764	0.000839369517812709	0.00128053010537778
228	24.3471458787356	0.3	39.4346876465443	38.1545697593382	40.7148055337504	0.383044849311448	30.1674000971581	29.3520257669573	30.9827744273589	0.5	0.32	0.77	32.3428629124825	33.241320156743	34.1397774010034	56.6054099241951	58.1778601042655	59.7503102843358	56.5013008591732	58.0689222241384	59.6477221837814	39.4346876465443	0.613016500614628	0.191223185326729	-20.7724438034069	-0.15582617718115	-0.151549637311373	-0.159841185170161	0.474502347882804	0.481972029663513	0.467489473971836	0.470842504899948	0.477555538516056	0.465171971968736	0.000470669630069764	0.000839369517812709	0.00128053010537778
228	24.3471458787356	0.3	39.4680811834758	38.1956472888598	40.7405150780918	0.373146615964669	29.2456057859132	28.4383316783404	30.0528798934861	0.5	0.33	0.77	31.1394673385719	32.0234181269082	32.9073689152445	54.2775229986954	55.8182898564575	57.3590567142197	54.295078620435	55.8450616116269	57.3628793678184	39.4680811834758	0.612478134299538	-0.1580309809155	-20.9374011106366	-0.15582617718115	-0.151549637311373	-0.159841185170161	0.474502347882804	0.481972029663513	0.467489473971836	0.470842504899948	0.477555538516056	0.465171971968736	0.000470669630069764	0.000839369517812709	0.00128053010537778
228	24.3471458787356	0.3	39.476188083193	38.1954966279651	40.7568795384209	0.38001756504329	30.0372279265118	29.2201473715617	30.8543084814618	0.5	0.32	0.77	32.0789297252692	32.9759501738257	33.8729706223822	56.0092086539022	57.5753895053301	59.141570356758	55.9626434476839	57.5292971395096	59.093031325572	39.476188083193	0.613058406650518	-0.148746332949365	-20.966559757397	-0.15582617718115	-0.151549637311373	-0.159841185170161	0.474502347882804	0.481972029663513	0.467489473971836	0.470842504899948	0.477555538516056	0.465171971968736	0.000470669630069764	0.000839369517812709	0.00128053010537778
228	24.3471458787356	0.3	39.5152464639686	38.2352564469912	40.7952364809459	0.373923459096519	29.7453271251786	28.9256208184033	30.565033431954	0.51	0.33	0.77	31.3533877086854	32.2418930861475	33.1303984636097	54.2958097981951	55.8344671014375	57.3731244046799	54.2762966493186	55.8207750999993	57.3795183878033	39.5152464639686	0.619932672541122	0.250187413284997	-20.1998810044034	-0.15582617718115	-0.151549637311373	-0.159841185170161	0.474502347882804	0.481972029663513	0.467489473971836	0.470842504899948	0.477555538516056	0.465171971968736	0.000470669630069764	0.000839369517812709	0.00128053010537778
228	24.3471458787356	0.3	39.6131549917453	38.3361059878766	40.8902039956141	0.377397479698049	29.5260549143967	28.7183949966264	30.333714832167	0.5	0.32	0.77	31.6326787314498	32.52229831869	33.4119179059301	55.3488341845359	56.9054335304053	58.4620328762746	55.2331520970266	56.7951122073336	58.3539389355744	39.6131549917453	0.610133484090806	0.00298945727003413	-21.0355930661771	-0.15582617718115	-0.151549637311373	-0.159841185170161	0.474502347882804	0.481972029663513	0.467489473971836	0.470842504899948	0.477555538516056	0.465171971968736	0.000470669630069764	0.000839369517812709	0.00128053010537778
228	24.3471458787356	0.3	39.775850326786	38.4876016118674	41.0640990417046	0.374655101884145	29.6633099670559	28.8471397218595	30.4794802122523	0.51	0.33	0.77	31.3753000664651	32.2629993876201	33.150698708775	54.4525185475137	55.9931401080217	57.5337616685298	54.4796734822287	56.0306083946889	57.5782993546171	39.775850326786	0.613247985894929	0.218824632199735	-20.4108247423985	-0.15582617718115	-0.151549637311373	-0.159841185170161	0.474502347882804	0.481972029663513	0.467489473971836	0.470842504899948	0.477555538516056	0.465171971968736	0.000470669630069764	0.000839369517812709	0.00128053010537778
228	24.3471458787356	0.3	39.8535497492633	38.5566127565741	41.1504867419526	0.365152647647666	29.4302351561109	28.6038008640787	30.2566694481432	0.5	0.32	0.77	31.3346244302826	32.2399589443981	33.1452934585137	54.6334193127789	56.2119134236004	57.7904075344219	54.5848277119221	56.1481711299199	57.751991957183	39.8535497492633	0.611592747340004	0.0662913915814189	-20.7432066134878	-0.15582617718115	-0.151549637311373	-0.159841185170161	0.474502347882804	0.481972029663513	0.467489473971836	0.470842504899948	0.477555538516056	0.465171971968736	0.000470669630069764	0.000839369517812709	0.00128053010537778
228	24.3471458787356	0.3	39.9322753619282	38.6378998280353	41.226650895821	0.371733754086828	29.4713790353112	28.6554103522335	30.2873477183889	0.49	0.32	0.76	31.8090122503595	32.714780393858	33.6205485373564	55.9398119207818	57.5327095308158	59.1256071408497	55.8852581536355	57.4825399933603	59.0832001473264	39.9322753619282	0.605015019011004	-0.122955891705844	-21.3286421415283	-0.15582617718115	-0.151549637311373	-0.159841185170161	0.474502347882804	0.481972029663513	0.467489473971836	0.470842504899948	0.477555538516056	0.465171971968736	0.000470669630069764	0.000839369517812709	0.00128053010537778
228	24.3471458787356	0.3	40.100515991657	38.8050695364251	41.3959624468888	0.37829031552898	30.2456115294262	29.4198384086056	31.0713846502468	0.51	0.33	0.77	32.0513473092356	32.9509831510936	33.8506189929516	55.6850407474091	57.2480408306304	58.8110409138518	55.6585196125163	57.2253372509722	58.7940892449038	40.100515991657	0.615619322233643	-0.123139450876952	-20.8254064083628	-0.15582617718115	-0.151549637311373	-0.159841185170161	0.474502347882804	0.481972029663513	0.467489473971836	0.470842504899948	0.477555538516056	0.465171971968736	0.000470669630069764	0.000839369517812709	0.00128053010537778
228	24.3471458787356	0.3	40.1710076757456	38.8740966397006	41.4679187117906	0.368971308469375	29.7957316149384	28.9658818477778	30.625581382099	0.49	0.32	0.76	32.280813796295	33.2056337604649	34.1304537246348	56.9169681304917	58.5475945688234	60.178221007155	56.8400691881658	58.4767941368645	60.1157998912758	40.1710076757456	0.605754281865147	-0.0330868326600835	-21.256221619258	-0.15582617718115	-0.151549637311373	-0.159841185170161	0.474502347882804	0.481972029663513	0.467489473971836	0.470842504899948	0.477555538516056	0.465171971968736	0.000470669630069764	0.000839369517812709	0.00128053010537778
228	24.3471458787356	0.31	36.4295011073704	35.2699044311506	37.5890977835902	0.384021516219994	29.0775531798259	28.2932571460265	29.8618492136254	0.5	0.32	0.77	31.0360482483798	31.8963751248642	32.7567020013487	54.1597831392691	55.6611056235747	57.1624281078802	54.1075810882364	55.6039980139083	57.0998872713364	36.4295011073704	0.624541442514462	-0.1259964803609	-20.80614320179	-0.15582617718115	-0.151549637311373	-0.159841185170161	0.474502347882804	0.481972029663513	0.467489473971836	0.470842504899948	0.477555538516056	0.465171971968736	0.000470669630069764	0.000839369517812709	0.00128053010537778
228	24.3471458787356	0.31	36.5688750001901	35.4026653755474	37.7350846248328	0.401703895806225	30.3365489218682	29.548073050864	31.1250247928725	0.5	0.33	0.78	32.3515255187772	33.2148101471124	34.0780947754475	56.3867213586415	57.8913734271468	59.3960254956521	56.3075810231614	57.8240317698194	59.3271049881225	36.5688750001901	0.628862919056082	-0.50694880216845	-20.9255786954134	-0.15582617718115	-0.151549637311373	-0.159841185170161	0.474502347882804	0.481972029663513	0.467489473971836	0.470842504899948	0.477555538516056	0.465171971968736	0.000470669630069764	0.000839369517812709	0.00128053010537778
228	24.3471458787356	0.31	36.5811984717973	35.4272181067538	37.7351788368407	0.410351537335559	30.2589873830939	29.4865022836339	31.0314724825539	0.5	0.32	0.79	32.3202561065236	33.1669796688119	34.0137032311001	56.3729409560506	57.8497948901795	59.3266488243084	56.1412403222943	57.6026806851255	59.0751404128846	36.5811984717973	0.6247929999177	0.416658034299656	-20.3102658754738	-0.15582617718115	-0.151549637311373	-0.159841185170161	0.474502347882804	0.481972029663513	0.467489473971836	0.470842504899948	0.477555538516056	0.465171971968736	0.000470669630069764	0.000839369517812709	0.00128053010537778
228	24.3471458787356	0.31	36.6481675148718	35.4831702668559	37.8131647628876	0.39350624601195	29.7563168653157	28.9695724046368	30.5430613259947	0.51	0.33	0.79	31.3849765807381	32.2373176553161	33.0896587298942	54.3327911413792	55.8083401024286	57.283889063478	54.2065678487401	55.6662898171742	57.1512303046146	36.6481675148718	0.632987972540163	0.660989567793833	-19.4655830440967	-0.15582617718115	-0.151549637311373	-0.159841185170161	0.474502347882804	0.481972029663513	0.467489473971836	0.470842504899948	0.477555538516056	0.465171971968736	0.000470669630069764	0.000839369517812709	0.00128053010537778
228	24.3471458787356	0.31	36.6657427507806	35.4947541130193	37.8367313885419	0.384162159695387	29.4202280455525	28.6269250469773	30.2135310441278	0.5	0.33	0.77	31.3635444137609	32.2326840013539	33.1018235889469	54.6878834684025	56.2033819674563	57.71888046651	54.7107404514704	56.2171742367716	57.7309266925988	36.6657427507806	0.622392985288108	-0.130947943176936	-20.7671152074546	-0.15582617718115	-0.151549637311373	-0.159841185170161	0.474502347882804	0.481972029663513	0.467489473971836	0.470842504899948	0.477555538516056	0.465171971968736	0.000470669630069764	0.000839369517812709	0.00128053010537778
228	24.3471458787356	0.31	36.7037472230562	35.5310340273608	37.8764604187516	0.394403585090003	29.6795397393505	28.8962984919745	30.4627809867265	0.51	0.33	0.78	31.4850824722754	32.3384933434349	33.1919042145944	54.7058058448316	56.1886201097975	57.6714343747634	54.6527517143957	56.1322246427222	57.6004812966347	36.7037472230562	0.63261169321814	-0.325398529922489	-20.6030994399753	-0.15582617718115	-0.151549637311373	-0.159841185170161	0.474502347882804	0.481972029663513	0.467489473971836	0.470842504899948	0.477555538516056	0.465171971968736	0.000470669630069764	0.000839369517812709	0.00128053010537778
228	24.3471458787356	0.31	36.7365290324136	35.5576685377525	37.9153895270747	0.38647986403724	29.6314725381466	28.8363732276573	30.426571848636	0.51	0.33	0.78	31.386244558868	32.2516509402666	33.1170573216651	54.4967215217551	55.999348269016	57.5019750162769	54.4724405995645	55.9728252395362	57.4770664016523	36.7365290324136	0.632983598960083	-0.00268842476483231	-20.2298649811407	-0.15582617718115	-0.151549637311373	-0.159841185170161	0.474502347882804	0.481972029663513	0.467489473971836	0.470842504899948	0.477555538516056	0.465171971968736	0.000470669630069764	0.000839369517812709	0.00128053010537778
228	24.3471458787356	0.31	36.7561427009052	35.5766743481786	37.9356110536319	0.390611414093268	29.582761349681	28.7958413724075	30.3696813269545	0.5	0.33	0.79	31.6364163814499	32.5009623323024	33.3655082831548	55.2629583746966	56.773159982834	58.2833615909715	55.1421821226372	56.6449823880497	58.1542050717068	36.7561427009052	0.625553264334947	0.380915633796104	-20.1884166571611	-0.15582617718115	-0.151549637311373	-0.159841185170161	0.474502347882804	0.481972029663513	0.467489473971836	0.470842504899948	0.477555538516056	0.465171971968736	0.000470669630069764	0.000839369517812709	0.00128053010537778
228	24.3471458787356	0.31	36.7991150474637	35.6318516864063	37.966378408521	0.390001215583434	29.486999105161	28.7016201697223	30.2723780405997	0.5	0.32	0.77	31.650038110945	32.5160963017781	33.3821544926112	55.4200219645593	56.9365118907423	58.4530018169254	55.2915211668955	56.8029961107599	58.35074414826	36.7991150474637	0.618892758664222	-0.195637719796223	-21.0414836581822	-0.15582617718115	-0.151549637311373	-0.159841185170161	0.474502347882804	0.481972029663513	0.467489473971836	0.470842504899948	0.477555538516056	0.465171971968736	0.000470669630069764	0.000839369517812709	0.00128053010537778
228	24.3471458787356	0.31	36.8323342491341	35.6555011875478	38.0091673107205	0.394719415994897	30.2156689194532	29.4188062026836	31.0125316362227	0.5	0.32	0.77	32.3018092089802	33.1767633884768	34.0517175679735	56.4037614517367	57.9315615356963	59.459361619656	56.3875627418505	57.902533470949	59.4411970782328	36.8323342491341	0.620623243626774	-0.0387674534204744	-20.7229683706609	-0.15582617718115	-0.151549637311373	-0.159841185170161	0.474502347882804	0.481972029663513	0.467489473971836	0.470842504899948	0.477555538516056	0.465171971968736	0.000470669630069764	0.000839369517812709	0.00128053010537778
228	24.3471458787356	0.31	36.8634671083085	35.6848118034338	38.0421224131832	0.39071571084044	29.5841359377701	28.7973517744096	30.3709201011306	0.5	0.32	0.78	31.6474496464429	32.5121024932612	33.3767553400795	55.2928454861215	56.8035238122543	58.314202138387	55.1227154521735	56.6245938596373	58.1176220981996	36.8634671083085	0.624728381291018	-0.0798590426471508	-20.7379716028097	-0.15582617718115	-0.151549637311373	-0.159841185170161	0.474502347882804	0.481972029663513	0.467489473971836	0.470842504899948	0.477555538516056	0.465171971968736	0.000470669630069764	0.000839369517812709	0.00128053010537778
228	24.3471458787356	0.31	36.9056692491463	35.7387090797461	38.0726294185466	0.395515909962261	29.8454203159507	29.0596324364167	30.6312081954846	0.5	0.33	0.78	31.9353893009169	32.7989391718853	33.6624890428538	55.795580533057	57.3043226346774	58.8130647362978	55.7783926832411	57.3176416286444	58.8230118824494	36.9056692491463	0.622445138913826	0.121665932425565	-20.5495116464394	-0.15582617718115	-0.151549637311373	-0.159841185170161	0.474502347882804	0.481972029663513	0.467489473971836	0.470842504899948	0.477555538516056	0.465171971968736	0.000470669630069764	0.000839369517812709	0.00128053010537778
228	24.3471458787356	0.31	36.9606025738205	35.781398227268	38.1398069203729	0.39255109403981	29.8847890393389	29.0930644318873	30.6765136467905	0.49	0.32	0.78	32.1709494142549	33.0464340974163	33.9219187805777	56.4342440541162	57.9700183217317	59.5057925893471	56.2470746795073	57.7820268418518	59.318306977908	36.9606025738205	0.621585763189447	-0.298703511707215	-21.0765698954234	-0.15582617718115	-0.151549637311373	-0.159841185170161	0.474502347882804	0.481972029663513	0.467489473971836	0.470842504899948	0.477555538516056	0.465171971968736	0.000470669630069764	0.000839369517812709	0.00128053010537778
228	24.3471458787356	0.31	37.0227413744527	35.8347407494844	38.210741999421	0.395520139694338	30.0929065370281	29.300609702346	30.8852033717101	0.51	0.32	0.78	31.9287768799499	32.7921401039318	33.6555033279137	55.480257644025	56.9804596181561	58.4806615922873	55.3645157374867	56.851398984046	58.3701158228821	37.0227413744527	0.622904246630882	-0.413268717821007	-21.030118820493	-0.15582617718115	-0.151549637311373	-0.159841185170161	0.474502347882804	0.481972029663513	0.467489473971836	0.470842504899948	0.477555538516056	0.465171971968736	0.000470669630069764	0.000839369517812709	0.00128053010537778
228	24.3471458787356	0.31	37.0232972786091	35.833529177026	38.2130653801922	0.389505180157314	29.6133245912251	28.8237581024199	30.4028910800303	0.5	0.32	0.77	31.5529274972885	32.4172538660789	33.2815802348694	54.9885592850328	56.4948557063692	58.0011521277055	54.9133557146234	56.4277684788813	57.9340565936173	37.0232972786091	0.620460723951712	0.0999080095166161	-20.6235173505373	-0.15582617718115	-0.151549637311373	-0.159841185170161	0.474502347882804	0.481972029663513	0.467489473971836	0.470842504899948	0.477555538516056	0.465171971968736	0.000470669630069764	0.000839369517812709	0.00128053010537778
228	24.3471458787356	0.31	37.0233284811434	35.8360562000868	38.2106007622	0.396800004501969	30.3222240170703	29.5260224089461	31.1184256251945	0.5	0.32	0.77	32.5824460399631	33.4610674666602	34.3396888933573	57.0792866480195	58.6184922745101	60.1576979010006	57.0154399616477	58.5598556998634	60.1038025215468	37.0233284811434	0.616736669731329	0.11001436454696	-20.8370083085437	-0.15582617718115	-0.151549637311373	-0.159841185170161	0.474502347882804	0.481972029663513	0.467489473971836	0.470842504899948	0.477555538516056	0.465171971968736	0.000470669630069764	0.000839369517812709	0.00128053010537778
228	24.3471458787356	0.31	37.0328581775952	35.8437322825885	38.2219840726018	0.388991521155427	29.4259960631312	28.6405761801236	30.2114159461387	0.5	0.32	0.78	31.4167612463167	32.2783133599115	33.1398654735063	54.823839230283	56.3272912950552	57.8307433598274	54.6577665085962	56.1519327154076	57.6650309579129	37.0328581775952	0.62286100873501	0.128878858984348	-20.6174134659195	-0.15582617718115	-0.151549637311373	-0.159841185170161	0.474502347882804	0.481972029663513	0.467489473971836	0.470842504899948	0.477555538516056	0.465171971968736	0.000470669630069764	0.000839369517812709	0.00128053010537778
228	24.3471458787356	0.31	37.0382263927204	35.8579348589755	38.2185179264653	0.391528982736253	29.7576163020183	28.9675686297418	30.5476639742948	0.5	0.32	0.78	31.7552648913231	32.6213428639201	33.4874208365172	55.3917834904506	56.9025126154675	58.4132417404843	55.2300295319208	56.7642526854902	58.2588114615621	37.0382263927204	0.625246025367585	-0.149633053281569	-20.7667617702322	-0.15582617718115	-0.151549637311373	-0.159841185170161	0.474502347882804	0.481972029663513	0.467489473971836	0.470842504899948	0.477555538516056	0.465171971968736	0.000470669630069764	0.000839369517812709	0.00128053010537778
228	24.3471458787356	0.31	37.0779059220666	35.8921272771695	38.2636845669637	0.390077673267647	29.8870917726845	29.0911843701869	30.6829991751822	0.5	0.32	0.78	31.975401037595	32.8502178913816	33.7250347451682	55.8715321897704	57.4001246833883	58.9287171770063	55.7951313264146	57.3039873386275	58.8413523686392	37.0779059220666	0.622575852598185	0.333839514098049	-20.3058389919725	-0.15582617718115	-0.151549637311373	-0.159841185170161	0.474502347882804	0.481972029663513	0.467489473971836	0.470842504899948	0.477555538516056	0.465171971968736	0.000470669630069764	0.000839369517812709	0.00128053010537778
228	24.3471458787356	0.31	37.0783650615459	35.909956676469	38.2467734466227	0.40328160348711	30.2244985957102	29.4415075765769	31.0074896148435	0.5	0.32	0.78	32.4079228403658	33.2698050815103	34.1316873226547	56.681167653825	58.1885919972115	59.6960163405981	56.546474351051	58.0657007274244	59.5574918506179	37.0783650615459	0.623804729726708	0.388232407639022	-20.4149981170417	-0.15582617718115	-0.151549637311373	-0.159841185170161	0.474502347882804	0.481972029663513	0.467489473971836	0.470842504899948	0.477555538516056	0.465171971968736	0.000470669630069764	0.000839369517812709	0.00128053010537778
228	24.3471458787356	0.31	37.1118983826921	35.9223450761143	38.30145168927	0.382104981110542	29.550175839445	28.7498934965692	30.3504581823208	0.5	0.32	0.78	31.4922751022715	32.3688944088558	33.2455137154401	54.9056005598274	56.4339534442742	57.9623063287211	54.8384949542611	56.3597565378192	57.8828381762042	37.1118983826921	0.623296020778328	0.394985273720172	-20.2210355320808	-0.15582617718115	-0.151549637311373	-0.159841185170161	0.474502347882804	0.481972029663513	0.467489473971836	0.470842504899948	0.477555538516056	0.465171971968736	0.000470669630069764	0.000839369517812709	0.00128053010537778
228	24.3471458787356	0.31	37.1305498527212	35.9399613425968	38.3211383628456	0.393959473212074	29.6038226928277	28.8218528189769	30.3857925666786	0.51	0.32	0.79	31.3833002348008	32.2347651104202	33.0862299860396	54.505931319664	55.984739656722	57.46354799378	54.3518686309257	55.831583045149	57.3153825290204	37.1305498527212	0.624882993351592	0.42105084119819	-20.1754751098329	-0.15582617718115	-0.151549637311373	-0.159841185170161	0.474502347882804	0.481972029663513	0.467489473971836	0.470842504899948	0.477555538516056	0.465171971968736	0.000470669630069764	0.000839369517812709	0.00128053010537778
228	24.3471458787356	0.31	37.1317920366162	35.9421138244346	38.3214702487978	0.386303727531561	29.5277460518055	28.7351356667173	30.3203564368937	0.5	0.32	0.78	31.5671229031288	32.4378488927526	33.3085748823764	55.138973714729	56.6598895613182	58.1808054079074	54.9812450941359	56.4915182418995	57.9966597211744	37.1317920366162	0.623805102682115	-0.13284698550399	-20.804686931472	-0.15582617718115	-0.151549637311373	-0.159841185170161	0.474502347882804	0.481972029663513	0.467489473971836	0.470842504899948	0.477555538516056	0.465171971968736	0.000470669630069764	0.000839369517812709	0.00128053010537778
228	24.3471458787356	0.31	37.1676170318607	35.9948121791073	38.340421884614	0.395752083414387	29.6526321264837	28.8723055588949	30.4329586940726	0.5	0.32	0.79	31.6263129851365	32.4810716121135	33.3358302390905	55.1392334295467	56.6294714943174	58.1197095590882	54.9984795768619	56.4716189042566	57.9591946181122	37.1676170318607	0.626933879236483	0.282055010201817	-20.2556607386756	-0.15582617718115	-0.151549637311373	-0.159841185170161	0.474502347882804	0.481972029663513	0.467489473971836	0.470842504899948	0.477555538516056	0.465171971968736	0.000470669630069764	0.000839369517812709	0.00128053010537778
228	24.3471458787356	0.31	37.1787776514927	35.9965514624034	38.3610038405819	0.398072343655725	29.9169199598066	29.1334448687755	30.7003950508377	0.5	0.32	0.78	31.8950993615254	32.7528426180567	33.610585874588	55.5884327985826	57.0833522165683	58.578271634554	55.4194707422172	56.9082311746076	58.4014057374095	37.1787776514927	0.624875293400726	-0.387999482573693	-21.065065155782	-0.15582617718115	-0.151549637311373	-0.159841185170161	0.474502347882804	0.481972029663513	0.467489473971836	0.470842504899948	0.477555538516056	0.465171971968736	0.000470669630069764	0.000839369517812709	0.00128053010537778
228	24.3471458787356	0.31	37.185458548071	36.0080602378315	38.3628568583104	0.396765856432577	29.8910275226133	29.106092289036	30.6759627561906	0.5	0.32	0.77	31.8241501515246	32.6823861690746	33.5406221866247	55.4187435103191	56.9132802536874	58.4078169970557	55.368150593431	56.8455518537716	58.3406062481414	37.185458548071	0.622906106253635	-0.155841235843351	-20.8078704594062	-0.15582617718115	-0.151549637311373	-0.159841185170161	0.474502347882804	0.481972029663513	0.467489473971836	0.470842504899948	0.477555538516056	0.465171971968736	0.000470669630069764	0.000839369517812709	0.00128053010537778
228	24.3471458787356	0.31	37.1929501436121	36.0068649926407	38.3790352945835	0.397588836970851	29.626260301902	28.8496137534058	30.4029068503981	0.51	0.32	0.78	31.4431987417609	32.2896659418143	33.1361331418677	54.6430543633482	56.1140736959925	57.5850930286369	54.5019208459656	55.9553591788174	57.4332451347728	37.1929501436121	0.62624222151655	0.261212407025158	-20.3694943594132	-0.15582617718115	-0.151549637311373	-0.159841185170161	0.474502347882804	0.481972029663513	0.467489473971836	0.470842504899948	0.477555538516056	0.465171971968736	0.000470669630069764	0.000839369517812709	0.00128053010537778
228	24.3471458787356	0.31	37.242687230174	36.0534887888417	38.4318856715063	0.388452513251349	29.6933613062583	28.899905658653	30.4868169538636	0.5	0.32	0.76	31.8972926123949	32.7730424250607	33.6487922377264	55.8855982850951	57.4199542827532	58.9543102804114	55.8161674570588	57.3331041212182	58.8836751362751	37.242687230174	0.616351923830541	0.370947201718261	-20.6011774817581	-0.15582617718115	-0.151549637311373	-0.159841185170161	0.474502347882804	0.481972029663513	0.467489473971836	0.470842504899948	0.477555538516056	0.465171971968736	0.000470669630069764	0.000839369517812709	0.00128053010537778
228	24.3471458787356	0.31	37.2607667375886	36.0653007037691	38.4562327714082	0.391900186942059	30.0897466123951	29.291503099132	30.8879901256582	0.5	0.32	0.76	32.3297358927366	33.2107764414086	34.0918169900805	56.6435232814457	58.1871560842676	59.7307888870895	56.6024334506355	58.1489239032135	59.6874589270145	37.2607667375886	0.614706711898223	-0.0729458120301534	-21.102543954374	-0.15582617718115	-0.151549637311373	-0.159841185170161	0.474502347882804	0.481972029663513	0.467489473971836	0.470842504899948	0.477555538516056	0.465171971968736	0.000470669630069764	0.000839369517812709	0.00128053010537778
228	24.3471458787356	0.31	37.2837288139544	36.0984091648107	38.4690484630982	0.396448904948744	30.1275357046227	29.3358657052675	30.9192057039779	0.5	0.32	0.77	32.3090403678478	33.1809457080262	34.0528510482046	56.5280037948946	58.0534922593382	59.5789807237819	56.4435019670696	57.968118635845	59.5007651576856	37.2837288139544	0.621784530456472	0.52971842506191	-20.2970491120692	-0.15582617718115	-0.151549637311373	-0.159841185170161	0.474502347882804	0.481972029663513	0.467489473971836	0.470842504899948	0.477555538516056	0.465171971968736	0.000470669630069764	0.000839369517812709	0.00128053010537778
228	24.3471458787356	0.31	37.2853762988772	36.1001134019572	38.4706391957972	0.391601050521478	29.6339762919256	28.8473301797179	30.4206224041333	0.5	0.32	0.78	31.6756850017036	32.5394583319518	33.4032316622001	55.3119883792857	56.8203068387746	58.3286252982636	55.1541943566757	56.672840676149	58.1848806753189	37.2853762988772	0.623024900645037	-0.47000996504828	-21.1595008834926	-0.15582617718115	-0.151549637311373	-0.159841185170161	0.474502347882804	0.481972029663513	0.467489473971836	0.470842504899948	0.477555538516056	0.465171971968736	0.000470669630069764	0.000839369517812709	0.00128053010537778
228	24.3471458787356	0.31	37.2949103856354	36.1093247955433	38.4804959757275	0.392113908049682	29.6065641800466	28.8214909679554	30.3916373921377	0.5	0.32	0.78	31.5577321941535	32.4173383195799	33.2769444450063	55.0051291339139	56.5034226628177	58.0017161917216	54.835253151999	56.3189865814738	57.8162392715962	37.2949103856354	0.625200489741802	-0.381726897333712	-21.0813232654042	-0.15582617718115	-0.151549637311373	-0.159841185170161	0.474502347882804	0.481972029663513	0.467489473971836	0.470842504899948	0.477555538516056	0.465171971968736	0.000470669630069764	0.000839369517812709	0.00128053010537778
228	24.3471458787356	0.31	37.3173254721631	36.126482930428	38.5081680138983	0.403571498532121	30.6609145999292	29.8670960850612	31.4547331147972	0.5	0.32	0.78	32.7968592386028	33.6685460614186	34.5402328842345	57.2713906287252	58.7935704256442	60.3157502225632	57.1627343848147	58.6688898667731	60.2008554862232	37.3173254721631	0.624538134005039	0.210099156502296	-20.4790636704982	-0.15582617718115	-0.151549637311373	-0.159841185170161	0.474502347882804	0.481972029663513	0.467489473971836	0.470842504899948	0.477555538516056	0.465171971968736	0.000470669630069764	0.000839369517812709	0.00128053010537778
228	24.3471458787356	0.31	37.3180265182965	36.1438837972182	38.4921692393748	0.403908072330641	30.1438182026438	29.3639328143009	30.9237035909868	0.51	0.32	0.79	32.0082281038384	32.8583441139382	33.7084601240381	55.6299731443473	57.1074660770398	58.5849590097324	55.4522117071216	56.9172036233151	58.4307905857565	37.3180265182965	0.630920977464494	0.155435165336558	-20.1856949516523	-0.15582617718115	-0.151549637311373	-0.159841185170161	0.474502347882804	0.481972029663513	0.467489473971836	0.470842504899948	0.477555538516056	0.465171971968736	0.000470669630069764	0.000839369517812709	0.00128053010537778
228	24.3471458787356	0.31	37.3620375950116	36.1800155629696	38.5440596270537	0.38829567972474	29.908878168199	29.1093996732913	30.7083566631066	0.5	0.32	0.78	31.8061039523543	32.6796463957608	33.5531888391673	55.3630325975626	56.883557049162	58.4040815007615	55.234069555062	56.7422032766687	58.2771244000403	37.3620375950116	0.625553809417717	0.0589678788708334	-20.4961609746421	-0.15582617718115	-0.151549637311373	-0.159841185170161	0.474502347882804	0.481972029663513	0.467489473971836	0.470842504899948	0.477555538516056	0.465171971968736	0.000470669630069764	0.000839369517812709	0.00128053010537778
228	24.3471458787356	0.31	37.3746185303752	36.1754283168814	38.573808743869	0.390543197231422	29.9086199463205	29.1129179130299	30.7043219796111	0.5	0.33	0.77	32.1055446267292	32.9830398752545	33.8605351237798	56.2198561093099	57.7564335815894	59.2930110538689	56.2215882411939	57.7745020861353	59.2950670584958	37.3746185303752	0.619565646081535	-0.28694155649088	-21.0527442039356	-0.15582617718115	-0.151549637311373	-0.159841185170161	0.474502347882804	0.481972029663513	0.467489473971836	0.470842504899948	0.477555538516056	0.465171971968736	0.000470669630069764	0.000839369517812709	0.00128053010537778
228	24.3471458787356	0.31	37.3754840043865	36.1772240746876	38.5737439340855	0.384175561654421	29.8457879660592	29.0410327329946	30.6505431991238	0.5	0.32	0.77	31.9669705192118	32.8528063311501	33.7386421430884	55.9098015815345	57.4591165048715	59.0084314282085	55.8469369499712	57.3996363949641	58.9376878081587	37.3754840043865	0.621551887990415	-0.0532681886702921	-20.8597556683624	-0.15582617718115	-0.151549637311373	-0.159841185170161	0.474502347882804	0.481972029663513	0.467489473971836	0.470842504899948	0.477555538516056	0.465171971968736	0.000470669630069764	0.000839369517812709	0.00128053010537778
228	24.3471458787356	0.31	37.3821701697587	36.1927246829209	38.5716156565966	0.39910743029813	29.9155599531577	29.1338100890204	30.697309817295	0.51	0.32	0.78	31.7101040440616	32.5609838106448	33.411863577228	55.059182210823	56.5365896656428	58.0139971204625	54.9236184333078	56.3996199795018	57.8786969954517	37.3821701697587	0.626533678238662	-0.00140773300531186	-20.5440447811516	-0.15582617718115	-0.151549637311373	-0.159841185170161	0.474502347882804	0.481972029663513	0.467489473971836	0.470842504899948	0.477555538516056	0.465171971968736	0.000470669630069764	0.000839369517812709	0.00128053010537778
228	24.3471458787356	0.31	37.3953266667998	36.2095612352182	38.5810920983814	0.387634445355199	29.4883088600727	28.6989740958336	30.2776436243119	0.5	0.32	0.78	31.5058555991099	32.3723906542807	33.2389257094514	55.007601913974	56.5205275099601	58.0334531059462	54.8003547121192	56.3381063858497	57.8304139693533	37.3953266667998	0.621799617738216	-0.481298910294225	-21.216304512451	-0.15582617718115	-0.151549637311373	-0.159841185170161	0.474502347882804	0.481972029663513	0.467489473971836	0.470842504899948	0.477555538516056	0.465171971968736	0.000470669630069764	0.000839369517812709	0.00128053010537778
228	24.3471458787356	0.31	37.4026200598787	36.2162987269163	38.588941392841	0.385707105685534	29.3379041639507	28.5493978424454	30.126410485456	0.5	0.32	0.76	31.311098859918	32.1758806504333	33.0406624409486	54.6330822024682	56.1419942614091	57.65090632035	54.5928065727879	56.1182418222394	57.6204438272811	37.4026200598787	0.620315833631675	-0.157808699693443	-20.9395810027581	-0.15582617718115	-0.151549637311373	-0.159841185170161	0.474502347882804	0.481972029663513	0.467489473971836	0.470842504899948	0.477555538516056	0.465171971968736	0.000470669630069764	0.000839369517812709	0.00128053010537778
228	24.3471458787356	0.31	37.4062408130808	36.2041452752009	38.6083363509607	0.389652791911487	29.7749210611796	28.9812923487779	30.5685497735813	0.5	0.32	0.78	31.7484302603252	32.6178347549574	33.4872392495896	55.3552192395941	56.8710761186158	58.3869329976375	55.2607897788688	56.7622492655193	58.2945113237085	37.4062408130808	0.620303781635848	-0.244348029565356	-20.9023066908689	-0.15582617718115	-0.151549637311373	-0.159841185170161	0.474502347882804	0.481972029663513	0.467489473971836	0.470842504899948	0.477555538516056	0.465171971968736	0.000470669630069764	0.000839369517812709	0.00128053010537778
228	24.3471458787356	0.31	37.4063987322397	36.2314851871296	38.5813122773497	0.403288502181228	30.1329931709263	29.3523838657577	30.9136024760949	0.5	0.32	0.78	32.3554637854771	33.2159382266503	34.0764126678235	56.6413598254615	58.147703321764	59.6540468180664	56.431652494627	57.9291604208493	59.4451277712103	37.4063987322397	0.623132977528684	-0.0727815266748294	-20.8635700591398	-0.15582617718115	-0.151549637311373	-0.159841185170161	0.474502347882804	0.481972029663513	0.467489473971836	0.470842504899948	0.477555538516056	0.465171971968736	0.000470669630069764	0.000839369517812709	0.00128053010537778
228	24.3471458787356	0.31	37.4097370929086	36.2326367676929	38.5868374181243	0.400176297184218	30.1197802776621	29.3344450150577	30.9051155402666	0.5	0.32	0.77	32.2468840987912	33.1101905352655	33.9734969717397	56.3505526117967	57.8591571212931	59.3677616307895	56.2582921368985	57.7799414367841	59.2803026637004	37.4097370929086	0.621397142985329	-0.206353439850046	-21.0613408721915	-0.15582617718115	-0.151549637311373	-0.159841185170161	0.474502347882804	0.481972029663513	0.467489473971836	0.470842504899948	0.477555538516056	0.465171971968736	0.000470669630069764	0.000839369517812709	0.00128053010537778
228	24.3471458787356	0.31	37.4165826570221	36.2284472629963	38.6047180510479	0.392383247903658	29.4710561119148	28.6900174939813	30.2520947298483	0.5	0.32	0.77	31.6309245666223	32.4920245507076	33.3531245347929	55.3793558805878	56.886967912825	58.3945799450621	55.2777203027481	56.7830680404582	58.2866999253435	37.4165826570221	0.61965624001471	0.000738120862879086	-20.8501282947999	-0.15582617718115	-0.151549637311373	-0.159841185170161	0.474502347882804	0.481972029663513	0.467489473971836	0.470842504899948	0.477555538516056	0.465171971968736	0.000470669630069764	0.000839369517812709	0.00128053010537778
228	24.3471458787356	0.31	37.4196952336256	36.2362922929586	38.6030981742925	0.398113773994039	29.5692813108006	28.7949772490526	30.3435853725486	0.5	0.32	0.79	31.5142500656249	32.3616760461249	33.209102026625	54.9130926032612	56.3897192481824	57.8663458931036	54.6767398389728	56.1253963982046	57.606836255567	37.4196952336256	0.625156835171196	0.143240277302984	-20.524517256232	-0.15582617718115	-0.151549637311373	-0.159841185170161	0.474502347882804	0.481972029663513	0.467489473971836	0.470842504899948	0.477555538516056	0.465171971968736	0.000470669630069764	0.000839369517812709	0.00128053010537778
228	24.3471458787356	0.31	37.4275359687886	36.2334718600288	38.6216000775484	0.387539833883969	29.6145734666038	28.821700885706	30.4074460475016	0.5	0.32	0.78	31.5452227751533	32.413018270496	33.2808137658387	54.9690016979309	56.4811752652872	57.9933488326434	54.7908226170432	56.2886357363086	57.7953919999611	37.4275359687886	0.624047521765442	-0.0218204962995423	-20.7268442726769	-0.15582617718115	-0.151549637311373	-0.159841185170161	0.474502347882804	0.481972029663513	0.467489473971836	0.470842504899948	0.477555538516056	0.465171971968736	0.000470669630069764	0.000839369517812709	0.00128053010537778
228	24.3471458787356	0.31	37.4283315102807	36.2341415463592	38.6225214742022	0.392761060430646	30.0314228674925	29.2361637228299	30.826682012155	0.5	0.32	0.78	32.0533687773247	32.925259319431	33.7971498615373	55.9159036609604	57.4368841199569	58.9578645789534	55.8182760883497	57.347159781415	58.879483741081	37.4283315102807	0.621053532701733	0.686855436872803	-19.9482006313309	-0.15582617718115	-0.151549637311373	-0.159841185170161	0.474502347882804	0.481972029663513	0.467489473971836	0.470842504899948	0.477555538516056	0.465171971968736	0.000470669630069764	0.000839369517812709	0.00128053010537778
228	24.3471458787356	0.31	37.435331109587	36.2481383745745	38.6225238445995	0.402487268991203	30.263869013163	29.4785626361888	31.0491753901372	0.5	0.32	0.79	32.251824123014	33.1110099478263	33.9701957726386	56.1864322857788	57.6832340165147	59.1800357472506	56.0247511788322	57.5136452724332	58.9965839113624	37.435331109587	0.624253058005705	0.111757562101537	-20.5319769180404	-0.15582617718115	-0.151549637311373	-0.159841185170161	0.474502347882804	0.481972029663513	0.467489473971836	0.470842504899948	0.477555538516056	0.465171971968736	0.000470669630069764	0.000839369517812709	0.00128053010537778
228	24.3471458787356	0.31	37.4390620566302	36.2396593142739	38.6384647989864	0.39134353653207	29.8322576120731	29.0399199038509	30.6245953202953	0.51	0.33	0.78	31.6610830839807	32.5249377396978	33.388792395415	55.0333880165728	56.5349427275062	58.0364974384395	54.9558484066273	56.4700011410229	57.958979810646	37.4390620566302	0.623702248757075	0.192931127840061	-20.3750265955456	-0.15582617718115	-0.151549637311373	-0.159841185170161	0.474502347882804	0.481972029663513	0.467489473971836	0.470842504899948	0.477555538516056	0.465171971968736	0.000470669630069764	0.000839369517812709	0.00128053010537778
228	24.3471458787356	0.31	37.4452977243328	36.2419185711412	38.6486768775243	0.385080454991907	29.259275195831	28.4718412337871	30.0467091578748	0.5	0.32	0.79	31.1513533215307	32.0128934434913	32.8744335654519	54.270362737452	55.7712957611019	57.2722287847518	54.1431462753849	55.6393323926882	57.1403582122884	37.4452977243328	0.625476044125346	0.0582941240541167	-20.4347541788119	-0.15582617718115	-0.151549637311373	-0.159841185170161	0.474502347882804	0.481972029663513	0.467489473971836	0.470842504899948	0.477555538516056	0.465171971968736	0.000470669630069764	0.000839369517812709	0.00128053010537778
228	24.3471458787356	0.31	37.4460750830663	36.2673287136953	38.6248214524374	0.389605289161554	30.0940573334894	29.2918421626978	30.896272504281	0.5	0.33	0.78	31.986486869808	32.8625002282291	33.7385135866502	55.6557811369778	57.1800250449693	58.7042689529608	55.6513914806264	57.1845349598927	58.7127728561818	37.4460750830663	0.628821369435223	0.320456348536528	-20.001280214679	-0.15582617718115	-0.151549637311373	-0.159841185170161	0.474502347882804	0.481972029663513	0.467489473971836	0.470842504899948	0.477555538516056	0.465171971968736	0.000470669630069764	0.000839369517812709	0.00128053010537778
228	24.3471458787356	0.31	37.4488450181924	36.2501836200367	38.647506416348	0.38654591232127	29.634914677198	28.8398337438147	30.4299956105814	0.5	0.32	0.78	31.7072809739387	32.5814141182469	33.4555472625552	55.4122741399372	56.9399265888188	58.4675790377004	55.2256213393125	56.7501772955335	58.303859492492	37.4488450181924	0.620671529412452	0.168390223536646	-20.5648344198519	-0.15582617718115	-0.151549637311373	-0.159841185170161	0.474502347882804	0.481972029663513	0.467489473971836	0.470842504899948	0.477555538516056	0.465171971968736	0.000470669630069764	0.000839369517812709	0.00128053010537778
228	24.3471458787356	0.31	37.4661676934111	36.2645730748907	38.6677623119315	0.3931750665891	29.9238344896859	29.1321117190805	30.7155572602913	0.5	0.32	0.78	32.0335719093526	32.9041476008446	33.7747232923366	55.9881207114402	57.5097086580365	59.0312966046329	55.824585464099	57.3405548815408	58.8470164763037	37.4661676934111	0.617786652163255	0.154272107042737	-20.8097972932989	-0.15582617718115	-0.151549637311373	-0.159841185170161	0.474502347882804	0.481972029663513	0.467489473971836	0.470842504899948	0.477555538516056	0.465171971968736	0.000470669630069764	0.000839369517812709	0.00128053010537778
228	24.3471458787356	0.31	37.4821654390907	36.2916131220523	38.6727177561291	0.384269033493048	29.4578289320665	28.6636914262082	30.2519664379248	0.5	0.32	0.77	31.3214847563728	32.18925734764	33.0570299389073	54.5221514686477	56.032706572578	57.5432616765084	54.4025736286845	55.8955104323933	57.400195929136	37.4821654390907	0.62494306514842	0.234193245073335	-20.4095920283716	-0.15582617718115	-0.151549637311373	-0.159841185170161	0.474502347882804	0.481972029663513	0.467489473971836	0.470842504899948	0.477555538516056	0.465171971968736	0.000470669630069764	0.000839369517812709	0.00128053010537778
228	24.3471458787356	0.31	37.4848288268971	36.3063834339912	38.663274219803	0.393422491184081	29.7609601991864	28.9739548821627	30.5479655162102	0.51	0.32	0.78	31.60825508387	32.4668146044469	33.3253741250239	54.962893627119	56.4558237327768	57.9487538384346	54.8380083230432	56.330202253921	57.8096762836318	37.4848288268971	0.626192287262377	0.392166056712756	-20.169979018577	-0.15582617718115	-0.151549637311373	-0.159841185170161	0.474502347882804	0.481972029663513	0.467489473971836	0.470842504899948	0.477555538516056	0.465171971968736	0.000470669630069764	0.000839369517812709	0.00128053010537778
228	24.3471458787356	0.31	37.5004279106349	36.2964788767117	38.7043769445581	0.381874968848218	29.8163892924496	29.0085038411283	30.6242747437709	0.49	0.32	0.77	32.1570067490708	33.0525778565259	33.9481489639811	56.5012113378687	58.0747673844642	59.6483234310597	56.4398812303302	58.0107191996986	59.5746304968817	37.5004279106349	0.615822918148412	-0.274107292093732	-21.1754157337359	-0.15582617718115	-0.151549637311373	-0.159841185170161	0.474502347882804	0.481972029663513	0.467489473971836	0.470842504899948	0.477555538516056	0.465171971968736	0.000470669630069764	0.000839369517812709	0.00128053010537778
228	24.3471458787356	0.31	37.5009063979506	36.2976440801851	38.7041687157162	0.393652940014687	30.0219914610903	29.228466571426	30.8155163507546	0.51	0.32	0.79	31.6407811412427	32.4997980623884	33.3588149835342	54.7484241019577	56.2347914106441	57.7211587193305	54.5552101260704	56.0233149228494	57.520572521759	37.5009063979506	0.634054743383656	0.304129631053759	-19.9187967898611	-0.15582617718115	-0.151549637311373	-0.159841185170161	0.474502347882804	0.481972029663513	0.467489473971836	0.470842504899948	0.477555538516056	0.465171971968736	0.000470669630069764	0.000839369517812709	0.00128053010537778
228	24.3471458787356	0.31	37.5012251760364	36.3107061662058	38.6917441858671	0.38923533636914	29.5264286459068	28.738732157734	30.3141251340796	0.51	0.33	0.78	31.373196172082	32.2331003707734	33.0930045694649	54.5782627848791	56.0741918916421	57.5701209984052	54.4983022699029	56.0061720346816	57.488310602437	37.5012251760364	0.626240743863246	0.145105805133291	-20.3731700443258	-0.15582617718115	-0.151549637311373	-0.159841185170161	0.474502347882804	0.481972029663513	0.467489473971836	0.470842504899948	0.477555538516056	0.465171971968736	0.000470669630069764	0.000839369517812709	0.00128053010537778
228	24.3471458787356	0.31	37.5156736395934	36.3112156868795	38.7201315923073	0.387232560078218	29.659161859456	28.8645812756416	30.4537424432704	0.5	0.33	0.78	31.6329695835923	32.5037580145585	33.3745464455247	55.1678700628892	56.6865242911893	58.2051785194894	55.0985631076466	56.6213325220009	58.1399955495046	37.5156736395934	0.623734201801035	0.00554494714653727	-20.511551227431	-0.15582617718115	-0.151549637311373	-0.159841185170161	0.474502347882804	0.481972029663513	0.467489473971836	0.470842504899948	0.477555538516056	0.465171971968736	0.000470669630069764	0.000839369517812709	0.00128053010537778
228	24.3471458787356	0.31	37.5272765841343	36.3415125603484	38.7130406079202	0.391904811159568	29.8016984999751	29.0111042147971	30.592292785153	0.51	0.33	0.78	31.5936215125997	32.4545931057871	33.3155646989744	54.8759491007643	56.3713975825444	57.8668460643245	54.7759202564904	56.2756837543416	57.7619587096466	37.5272765841343	0.623745999248623	0.177275828104228	-20.335423454342	-0.15582617718115	-0.151549637311373	-0.159841185170161	0.474502347882804	0.481972029663513	0.467489473971836	0.470842504899948	0.477555538516056	0.465171971968736	0.000470669630069764	0.000839369517812709	0.00128053010537778
228	24.3471458787356	0.31	37.5291063612662	36.3444915645729	38.7137211579596	0.399240996397152	30.3774621025598	29.5838628787814	31.1710613263382	0.5	0.32	0.78	32.4536843703279	33.3242677295928	34.1948510888577	56.6358080012892	58.1550867192866	59.6743654372839	56.5385863364382	58.0501850388985	59.5707126969233	37.5291063612662	0.62242349897786	0.409954484786476	-20.2686598362424	-0.15582617718115	-0.151549637311373	-0.159841185170161	0.474502347882804	0.481972029663513	0.467489473971836	0.470842504899948	0.477555538516056	0.465171971968736	0.000470669630069764	0.000839369517812709	0.00128053010537778
228	24.3471458787356	0.31	37.5335093600236	36.3343042514025	38.7327144686448	0.3925150612431	29.7937327456194	29.0043608130671	30.5831046781718	0.5	0.33	0.79	31.6891645069738	32.5516050616565	33.4140456163392	55.157051354502	56.658185218551	58.1593190826001	55.1021456050045	56.5805826275545	58.0893223202142	37.5335093600236	0.626328742712901	-0.189251324114198	-20.6511984852356	-0.15582617718115	-0.151549637311373	-0.159841185170161	0.474502347882804	0.481972029663513	0.467489473971836	0.470842504899948	0.477555538516056	0.465171971968736	0.000470669630069764	0.000839369517812709	0.00128053010537778
228	24.3471458787356	0.31	37.5357354544033	36.3416549711135	38.729815937693	0.383975042467087	29.1197368447353	28.334225848588	29.9052478408825	0.51	0.32	0.79	30.9169543590677	31.7740664519199	32.6311785447722	53.7681758804711	55.2587933980482	56.7494109156252	53.6115857051068	55.0736648371983	56.5689099810256	37.5357354544033	0.624799499869489	0.133034884232054	-20.3574662285127	-0.15582617718115	-0.151549637311373	-0.159841185170161	0.474502347882804	0.481972029663513	0.467489473971836	0.470842504899948	0.477555538516056	0.465171971968736	0.000470669630069764	0.000839369517812709	0.00128053010537778
228	24.3471458787356	0.31	37.5398656994225	36.3556805048341	38.7240508940109	0.388735825668152	29.6095773680005	28.8188321677683	30.4003225682327	0.5	0.32	0.78	31.5807555531427	32.447283756922	33.3138119607013	55.0744685610272	56.5856287432458	58.0967889254644	54.9659520142938	56.4849309817833	58.0042077407483	37.5398656994225	0.625684024021471	0.147172157078439	-20.4071337561846	-0.15582617718115	-0.151549637311373	-0.159841185170161	0.474502347882804	0.481972029663513	0.467489473971836	0.470842504899948	0.477555538516056	0.465171971968736	0.000470669630069764	0.000839369517812709	0.00128053010537778
228	24.3471458787356	0.31	37.5444122428934	36.3382339887195	38.7505904970672	0.385525899318311	29.4588085446682	28.6667498647214	30.2508672246149	0.5	0.32	0.77	31.621118850402	32.4948063724713	33.3684938945405	55.380250201126	56.9103995231252	58.4405488451243	55.3176970496489	56.8430683096348	58.3606961986976	37.5444122428934	0.615735945927309	0.359523403534461	-20.6536532506557	-0.15582617718115	-0.151549637311373	-0.159841185170161	0.474502347882804	0.481972029663513	0.467489473971836	0.470842504899948	0.477555538516056	0.465171971968736	0.000470669630069764	0.000839369517812709	0.00128053010537778
228	24.3471458787356	0.31	37.5505319889512	36.3522514887865	38.748812489116	0.40331563103692	30.6610073640855	29.8667643733607	31.4552503548103	0.5	0.33	0.77	32.7238259607271	33.5940464196325	34.4642668785379	57.0619356433752	58.5793762959812	60.0968169485871	57.050565854629	58.564208919017	60.0779059577381	37.5505319889512	0.623123711233115	0.187633030393821	-20.4947892509191	-0.15582617718115	-0.151549637311373	-0.159841185170161	0.474502347882804	0.481972029663513	0.467489473971836	0.470842504899948	0.477555538516056	0.465171971968736	0.000470669630069764	0.000839369517812709	0.00128053010537778
228	24.3471458787356	0.31	37.5770863151356	36.3786897042937	38.7754829259775	0.393175110475549	29.8748706883963	29.0844434714	30.6652979053926	0.5	0.32	0.77	31.9663342418261	32.8350825346097	33.7038308273933	55.8538120262538	57.371749725215	58.8896874241763	55.7404526825021	57.2570579228102	58.782358302721	37.5770863151356	0.621372497833655	0.314514408411015	-20.4015364347973	-0.15582617718115	-0.151549637311373	-0.159841185170161	0.474502347882804	0.481972029663513	0.467489473971836	0.470842504899948	0.477555538516056	0.465171971968736	0.000470669630069764	0.000839369517812709	0.00128053010537778
228	24.3471458787356	0.31	37.5772654827199	36.393639323924	38.7608916415157	0.401639645018871	30.1525473404711	29.3687490820418	30.9363455989004	0.5	0.32	0.77	32.2930711874141	33.1549142603118	34.0167573332095	56.4408715739076	57.9471753228443	59.453479071781	56.3843869196031	57.8802510663532	59.3774974884244	37.5772654827199	0.621257420022396	0.453458358224335	-20.2579446839674	-0.15582617718115	-0.151549637311373	-0.159841185170161	0.474502347882804	0.481972029663513	0.467489473971836	0.470842504899948	0.477555538516056	0.465171971968736	0.000470669630069764	0.000839369517812709	0.00128053010537778
228	24.3471458787356	0.31	37.5787599283115	36.3861066300237	38.7714132265993	0.390320344715009	29.969609446366	29.171911436633	30.7673074560991	0.49	0.32	0.77	32.3343781410766	33.2185529454983	34.10272774992	56.8085223800581	58.3619360237571	59.9153496674562	56.7544715831814	58.2834170630138	59.8512085646464	37.5787599283115	0.615965172038233	-0.200867234499917	-21.1276353255488	-0.15582617718115	-0.151549637311373	-0.159841185170161	0.474502347882804	0.481972029663513	0.467489473971836	0.470842504899948	0.477555538516056	0.465171971968736	0.000470669630069764	0.000839369517812709	0.00128053010537778
228	24.3471458787356	0.31	37.5810737730652	36.3943149430259	38.7678326031046	0.40300100681152	29.7993744024453	29.0269463310746	30.571802473816	0.5	0.31	0.78	31.9387137521711	32.7886260641403	33.6385383761095	55.8459070956546	57.3320071428256	58.8181071899967	55.5998899343667	57.0799358327467	58.5360239569321	37.5810737730652	0.622451271764264	-0.199008351240443	-21.0153591983177	-0.15582617718115	-0.151549637311373	-0.159841185170161	0.474502347882804	0.481972029663513	0.467489473971836	0.470842504899948	0.477555538516056	0.465171971968736	0.000470669630069764	0.000839369517812709	0.00128053010537778
228	24.3471458787356	0.31	37.5923632722163	36.3878966892449	38.7968298551878	0.378103006167381	29.1194245480316	28.3240821768101	29.9147669192531	0.5	0.33	0.78	31.1002035855963	31.9734996560862	32.846795726576	54.3060314952899	55.8309489698076	57.3558664443253	54.2068392388648	55.7401655208235	57.2451070125797	37.5923632722163	0.622195894918245	-0.309169082441726	-20.9471589122392	-0.15582617718115	-0.151549637311373	-0.159841185170161	0.474502347882804	0.481972029663513	0.467489473971836	0.470842504899948	0.477555538516056	0.465171971968736	0.000470669630069764	0.000839369517812709	0.00128053010537778
228	24.3471458787356	0.31	37.608882031542	36.4177637211883	38.8000003418956	0.396743651330385	29.6752714475889	28.8959657961284	30.4545770990494	0.5	0.32	0.79	31.7341469144193	32.5899964890336	33.4458460636479	55.4197946359312	56.9144309276293	58.4090672193275	55.1893948404121	56.6715938460891	58.1731200822443	37.608882031542	0.622513600245153	0.151490744746028	-20.6610609148794	-0.15582617718115	-0.151549637311373	-0.159841185170161	0.474502347882804	0.481972029663513	0.467489473971836	0.470842504899948	0.477555538516056	0.465171971968736	0.000470669630069764	0.000839369517812709	0.00128053010537778
228	24.3471458787356	0.31	37.614549054896	36.4178709201818	38.8112271896101	0.380086996623547	29.2665081225171	28.4705101830221	30.0625060620121	0.5	0.32	0.78	31.1185461814427	31.9885797172407	32.8586132530388	54.1780353912928	55.6927818521087	57.2075283129247	54.0870313565995	55.6084479927764	57.1006559158852	37.614549054896	0.622548403940681	0.247667342363282	-20.4112977034303	-0.15582617718115	-0.151549637311373	-0.159841185170161	0.474502347882804	0.481972029663513	0.467489473971836	0.470842504899948	0.477555538516056	0.465171971968736	0.000470669630069764	0.000839369517812709	0.00128053010537778
228	24.3471458787356	0.31	37.6186988089476	36.4267633618224	38.8106342560729	0.391034279397723	29.3775933213431	28.5968246294726	30.1583620132135	0.5	0.32	0.79	31.4156240053994	32.273353350416	33.1310826954325	54.8748490757158	56.3730771022387	57.8713051287616	54.7154411496956	56.223941295118	57.6902477223771	37.6186988089476	0.621359295247871	0.134099864147672	-20.5362108828014	-0.15582617718115	-0.151549637311373	-0.159841185170161	0.474502347882804	0.481972029663513	0.467489473971836	0.470842504899948	0.477555538516056	0.465171971968736	0.000470669630069764	0.000839369517812709	0.00128053010537778
228	24.3471458787356	0.31	37.6214014807962	36.4187575039801	38.8240454576123	0.399447790408668	30.2665069382201	29.4761471380498	31.0568667383903	0.51	0.33	0.8	32.1763093128356	33.0390700148909	33.9018307169462	55.9732693318668	57.4741107327737	58.9749521336807	55.8339178557582	57.3199648410872	58.8168065738118	37.6214014807962	0.629207044419555	0.101168786716801	-20.2572518948094	-0.15582617718115	-0.151549637311373	-0.159841185170161	0.474502347882804	0.481972029663513	0.467489473971836	0.470842504899948	0.477555538516056	0.465171971968736	0.000470669630069764	0.000839369517812709	0.00128053010537778
228	24.3471458787356	0.31	37.6250979733363	36.4263972824151	38.8237986642575	0.402716744022089	30.2921729630155	29.5065070298593	31.0778388961717	0.5	0.32	0.77	32.4576497964661	33.3218954250521	34.1861410536382	56.7433792861407	58.2542778819036	59.7651764776666	56.6126617242797	58.1147992156938	59.6337396570807	37.6250979733363	0.619150523951766	-0.100024775060866	-20.9684882213224	-0.15582617718115	-0.151549637311373	-0.159841185170161	0.474502347882804	0.481972029663513	0.467489473971836	0.470842504899948	0.477555538516056	0.465171971968736	0.000470669630069764	0.000839369517812709	0.00128053010537778
228	24.3471458787356	0.31	37.6267737673613	36.4313584815224	38.8221890532003	0.392390484665958	29.8699406377125	29.0783428406967	30.6615384347283	0.51	0.32	0.78	31.6763478293705	32.5386709437449	33.4009940581193	55.0302302266794	56.5283145313925	58.0263988361055	54.8854317665515	56.3752424089287	57.8625683259423	37.6267737673613	0.624847470215903	0.107555462893607	-20.3959515656035	-0.15582617718115	-0.151549637311373	-0.159841185170161	0.474502347882804	0.481972029663513	0.467489473971836	0.470842504899948	0.477555538516056	0.465171971968736	0.000470669630069764	0.000839369517812709	0.00128053010537778
228	24.3471458787356	0.31	37.6318498129746	36.4464215368013	38.8172780891478	0.392143663998751	29.8752771461035	29.0831279542417	30.6674263379652	0.5	0.32	0.78	31.8038211616423	32.6700750003267	33.5363288390111	55.3887072829373	56.8973524252851	58.4059975676329	55.271236992258	56.7715506956342	58.304369518151	37.6318498129746	0.622790523259061	-0.194125578576663	-20.8214411666965	-0.15582617718115	-0.151549637311373	-0.159841185170161	0.474502347882804	0.481972029663513	0.467489473971836	0.470842504899948	0.477555538516056	0.465171971968736	0.000470669630069764	0.000839369517812709	0.00128053010537778
228	24.3471458787356	0.31	37.63987113065	36.4300305448081	38.849711716492	0.388638365228009	29.7616178098495	28.9666492398348	30.5565863798642	0.5	0.32	0.77	31.8170732823402	32.6902696620765	33.5634660418128	55.570611707759	57.0957066318694	58.6208015559798	55.4571861721319	56.9898327557419	58.52037817423	37.63987113065	0.621275980821983	-0.295358637556626	-21.0485489058468	-0.15582617718115	-0.151549637311373	-0.159841185170161	0.474502347882804	0.481972029663513	0.467489473971836	0.470842504899948	0.477555538516056	0.465171971968736	0.000470669630069764	0.000839369517812709	0.00128053010537778
228	24.3471458787356	0.31	37.6401417297275	36.4459133638	38.834370095655	0.394348080977286	30.1051138444937	29.3105494045574	30.89967828443	0.5	0.32	0.77	32.3298943325999	33.2063086238853	34.0827229151707	56.6200120190055	58.1548944778131	59.6897769366206	56.4265310959226	57.9747059989408	59.5019829141342	37.6401417297275	0.618142625248394	-0.185409198300916	-21.1301760631979	-0.15582617718115	-0.151549637311373	-0.159841185170161	0.474502347882804	0.481972029663513	0.467489473971836	0.470842504899948	0.477555538516056	0.465171971968736	0.000470669630069764	0.000839369517812709	0.00128053010537778
228	24.3471458787356	0.31	37.6694642027985	36.4818060167505	38.8571223888465	0.385672650372354	29.3665889948318	28.577254328216	30.1559236614476	0.5	0.33	0.79	31.301284328031	32.1658596488768	33.0304349697227	54.5704944595076	56.0777905263912	57.5850865932748	54.4784716671485	55.966027590529	57.4889864890122	37.6694642027985	0.623931942839591	0.265783259428929	-20.2144571689931	-0.15582617718115	-0.151549637311373	-0.159841185170161	0.474502347882804	0.481972029663513	0.467489473971836	0.470842504899948	0.477555538516056	0.465171971968736	0.000470669630069764	0.000839369517812709	0.00128053010537778
228	24.3471458787356	0.31	37.6851859551361	36.477315981502	38.8930559287702	0.389674422819134	29.5584117976523	28.7705898091748	30.3462337861299	0.51	0.32	0.77	31.3694056913569	32.2283907776217	33.0873758638864	54.5285847917534	56.0217352062716	57.5148856207899	54.4623108137937	55.9538682569528	57.4374732963895	37.6851859551361	0.622522652801304	0.118564953943446	-20.5146069260512	-0.15582617718115	-0.151549637311373	-0.159841185170161	0.474502347882804	0.481972029663513	0.467489473971836	0.470842504899948	0.477555538516056	0.465171971968736	0.000470669630069764	0.000839369517812709	0.00128053010537778
228	24.3471458787356	0.31	37.6905009021476	36.4874002749234	38.8936015293718	0.389880405618248	30.0607226261263	29.2598593746517	30.8615858776009	0.5	0.32	0.78	32.2666715758976	33.1498334250938	34.0329952742899	56.500957310269	58.0474288706255	59.593900430982	56.3421448127565	57.8735947618224	59.4125888693432	37.6905009021476	0.62003161073993	0.512485029867295	-20.3507695355567	-0.15582617718115	-0.151549637311373	-0.159841185170161	0.474502347882804	0.481972029663513	0.467489473971836	0.470842504899948	0.477555538516056	0.465171971968736	0.000470669630069764	0.000839369517812709	0.00128053010537778
228	24.3471458787356	0.31	37.6908901625516	36.4882925187041	38.893487806399	0.391947121443233	30.0268275274238	29.2303316137226	30.823323441125	0.5	0.32	0.78	32.2627423671753	33.1418682970429	34.0209942269104	56.5267436275759	58.0670381719274	59.6073327162789	56.3845721199055	57.9109582529021	59.4665864749232	37.6908901625516	0.618766767941628	0.0660696820267952	-20.6973270763708	-0.15582617718115	-0.151549637311373	-0.159841185170161	0.474502347882804	0.481972029663513	0.467489473971836	0.470842504899948	0.477555538516056	0.465171971968736	0.000470669630069764	0.000839369517812709	0.00128053010537778
228	24.3471458787356	0.31	37.7067760231677	36.5121719539406	38.9013800923949	0.390225562144599	29.6590984935173	28.869508085418	30.4486889016166	0.51	0.32	0.79	31.4235322819133	32.2829760800198	33.1424198781263	54.5628263521046	56.0551373467686	57.5474483414326	54.4285511768324	55.895957530836	57.3964489365472	37.7067760231677	0.625176486525799	0.138192709938352	-20.3245156571924	-0.15582617718115	-0.151549637311373	-0.159841185170161	0.474502347882804	0.481972029663513	0.467489473971836	0.470842504899948	0.477555538516056	0.465171971968736	0.000470669630069764	0.000839369517812709	0.00128053010537778
228	24.3471458787356	0.31	37.7172684358725	36.5301890220753	38.9043478496698	0.39729242182325	30.1996073549634	29.4074405316352	30.9917741782915	0.5	0.32	0.79	32.2246640213796	33.0927201755073	33.9607763296351	56.1961454040689	57.7099365121437	59.2237276202184	56.0154855181413	57.5155422365491	59.0208681060132	37.7172684358725	0.623165234408613	-0.499994801754149	-21.1484891395127	-0.15582617718115	-0.151549637311373	-0.159841185170161	0.474502347882804	0.481972029663513	0.467489473971836	0.470842504899948	0.477555538516056	0.465171971968736	0.000470669630069764	0.000839369517812709	0.00128053010537778
228	24.3471458787356	0.31	37.7191776600478	36.5223008088901	38.9160545112055	0.393496421776779	30.0387828569276	29.2445537677841	30.8330119460711	0.5	0.32	0.77	32.1771052380425	33.0509771113292	33.9248489846158	56.261556959571	57.78951890054	59.317480841509	56.2123392585455	57.7393257952032	59.2522700017627	37.7191776600478	0.621257682230581	0.217890560175868	-20.5172530189743	-0.15582617718115	-0.151549637311373	-0.159841185170161	0.474502347882804	0.481972029663513	0.467489473971836	0.470842504899948	0.477555538516056	0.465171971968736	0.000470669630069764	0.000839369517812709	0.00128053010537778
228	24.3471458787356	0.31	37.7289579169465	36.524493005569	38.933422828324	0.396758885868574	30.240149309712	29.4460346110265	31.0342640083975	0.5	0.32	0.78	32.2542990211568	33.1241483331897	33.9939976452226	56.2335748373474	57.7501086908139	59.2666425442804	56.0786293537583	57.5850112741844	59.1082902721097	37.7289579169465	0.620095775093704	0.346840210271727	-20.3442584511478	-0.15582617718115	-0.151549637311373	-0.159841185170161	0.474502347882804	0.481972029663513	0.467489473971836	0.470842504899948	0.477555538516056	0.465171971968736	0.000470669630069764	0.000839369517812709	0.00128053010537778
228	24.3471458787356	0.31	37.7376490049315	36.5374655606944	38.9378324491687	0.390218886782674	29.5779752499871	28.7905334757043	30.3654170242699	0.5	0.32	0.78	31.5561934470138	32.4192780084199	33.2823625698261	55.0389015515985	56.5442550501344	58.0496085486704	54.9456733268293	56.4451993705813	57.934586465302	37.7376490049315	0.620880062620877	-0.0169590170134825	-20.7477528362592	-0.15582617718115	-0.151549637311373	-0.159841185170161	0.474502347882804	0.481972029663513	0.467489473971836	0.470842504899948	0.477555538516056	0.465171971968736	0.000470669630069764	0.000839369517812709	0.00128053010537778
228	24.3471458787356	0.31	37.7436786552124	36.5525657792618	38.934791531163	0.38736999468487	29.8472530746826	29.0478649746121	30.6466411747532	0.51	0.33	0.77	31.5064321608088	32.3734792559066	33.2405263510045	54.5835571958131	56.0856795073837	57.5878018189543	54.6007205943282	56.0988248514797	57.6005896027929	37.7436786552124	0.625008551482998	0.00764058002825251	-20.4564092103124	-0.15582617718115	-0.151549637311373	-0.159841185170161	0.474502347882804	0.481972029663513	0.467489473971836	0.470842504899948	0.477555538516056	0.465171971968736	0.000470669630069764	0.000839369517812709	0.00128053010537778
228	24.3471458787356	0.31	37.7525279454621	36.5471529696939	38.9579029212303	0.39241230688482	30.0667968876445	29.2700185719843	30.8635752033047	0.5	0.32	0.79	32.0354047070284	32.9074614069989	33.7795181069693	55.8226044404364	57.3421880591632	58.86177167789	55.66880344172	57.187660072848	58.7155654090979	37.7525279454621	0.626996216815044	0.0670648968833055	-20.3876495375654	-0.15582617718115	-0.151549637311373	-0.159841185170161	0.474502347882804	0.481972029663513	0.467489473971836	0.470842504899948	0.477555538516056	0.465171971968736	0.000470669630069764	0.000839369517812709	0.00128053010537778
228	24.3471458787356	0.31	37.7648506218439	36.5740908709766	38.9556103727113	0.397865018204233	29.631740408769	28.8553978768672	30.4080829406708	0.5	0.32	0.76	31.8609264701896	32.7181315044142	33.5753365386388	55.8364508484263	57.3387074386509	58.8409640288755	55.7552090726063	57.2535628372157	58.7500668908703	37.7648506218439	0.613877204220459	-0.183162824311134	-21.2694420781685	-0.15582617718115	-0.151549637311373	-0.159841185170161	0.474502347882804	0.481972029663513	0.467489473971836	0.470842504899948	0.477555538516056	0.465171971968736	0.000470669630069764	0.000839369517812709	0.00128053010537778
228	24.3471458787356	0.31	37.7675079860539	36.5580959335203	38.9769200385876	0.383549328128928	29.1068956427579	28.3210240170287	29.8927672684871	0.51	0.32	0.79	30.8727011528644	31.7293785043284	32.5860558557923	53.6578880291549	55.1468247170838	56.6357614050126	53.5114205950811	55.0060694297969	56.4992557429137	37.7675079860539	0.624495436059871	-0.343151149473755	-20.8556329318632	-0.15582617718115	-0.151549637311373	-0.159841185170161	0.474502347882804	0.481972029663513	0.467489473971836	0.470842504899948	0.477555538516056	0.465171971968736	0.000470669630069764	0.000839369517812709	0.00128053010537778
228	24.3471458787356	0.31	37.7678977515953	36.5652281188535	38.9705673843371	0.387685006921196	29.6513699418373	28.8577549283824	30.4449849552921	0.51	0.33	0.78	31.3173460648804	32.1786021147821	33.0398581646839	54.2749192520935	55.7675298477345	57.2601404433754	54.2374371060663	55.7438893156334	57.2215130091603	37.7678977515953	0.623920956626431	-0.041005180982549	-20.5237378575771	-0.15582617718115	-0.151549637311373	-0.159841185170161	0.474502347882804	0.481972029663513	0.467489473971836	0.470842504899948	0.477555538516056	0.465171971968736	0.000470669630069764	0.000839369517812709	0.00128053010537778
228	24.3471458787356	0.31	37.7834933736526	36.5800120691426	38.9869746781626	0.380606496819407	29.4710094510946	28.6703323579346	30.2716865442545	0.5	0.32	0.77	31.4838286298772	32.3630783042166	33.2423279785559	54.9797911693599	56.5152131807423	58.0506351921248	54.9436885030344	56.4702970486582	58.0016564280921	37.7834933736526	0.623508801134221	0.342937261171113	-20.2867188475348	-0.15582617718115	-0.151549637311373	-0.159841185170161	0.474502347882804	0.481972029663513	0.467489473971836	0.470842504899948	0.477555538516056	0.465171971968736	0.000470669630069764	0.000839369517812709	0.00128053010537778
228	24.3471458787356	0.31	37.7857315366424	36.5974128933695	38.9740501799152	0.400653163032376	30.2657782164074	29.4774195718064	31.0541368610085	0.5	0.32	0.77	32.4057223362142	33.2723969539181	34.1390715716221	56.6300087971281	58.1445496771497	59.6590905571712	56.4831916470823	58.0173135979201	59.5257865764302	37.7857315366424	0.624859006778528	0.257099226127229	-20.4740854910826	-0.15582617718115	-0.151549637311373	-0.159841185170161	0.474502347882804	0.481972029663513	0.467489473971836	0.470842504899948	0.477555538516056	0.465171971968736	0.000470669630069764	0.000839369517812709	0.00128053010537778
228	24.3471458787356	0.31	37.788654756964	36.5803794141332	38.9969300997948	0.384346315137917	29.6294650572833	28.8308309397778	30.4280991747887	0.5	0.32	0.77	31.6200410053257	32.4959381862472	33.3718353671687	55.1724604470223	56.7007760669137	58.2290916868052	55.0915584654814	56.6217514133541	58.1552949181013	37.788654756964	0.618059740354842	-0.0550790053934849	-20.7926989020078	-0.15582617718115	-0.151549637311373	-0.159841185170161	0.474502347882804	0.481972029663513	0.467489473971836	0.470842504899948	0.477555538516056	0.465171971968736	0.000470669630069764	0.000839369517812709	0.00128053010537778
228	24.3471458787356	0.31	37.7926171310124	36.584874143335	39.0003601186898	0.391426951923099	29.9704456195469	29.174577033896	30.7663142051979	0.5	0.33	0.78	31.9561773796128	32.8279266997272	33.6996760198415	55.7129436782461	57.2327662839395	58.7525888896328	55.6608287972751	57.1891103219183	58.7049097910196	37.7926171310124	0.621608959453557	-0.120917256072484	-20.7440378591977	-0.15582617718115	-0.151549637311373	-0.159841185170161	0.474502347882804	0.481972029663513	0.467489473971836	0.470842504899948	0.477555538516056	0.465171971968736	0.000470669630069764	0.000839369517812709	0.00128053010537778
228	24.3471458787356	0.31	37.7947741117017	36.5849468951521	39.0046013282513	0.39465341766625	30.4327950582594	29.6300953177315	31.2354947987873	0.5	0.32	0.78	32.5186381007036	33.3995904596431	34.2805428185825	56.7652405447123	58.3030501051486	59.8408596655848	56.6602989818008	58.1766972889376	59.7204703204293	37.7947741117017	0.620846239136883	0.135884207193895	-20.5479747549457	-0.15582617718115	-0.151549637311373	-0.159841185170161	0.474502347882804	0.481972029663513	0.467489473971836	0.470842504899948	0.477555538516056	0.465171971968736	0.000470669630069764	0.000839369517812709	0.00128053010537778
228	24.3471458787356	0.31	37.8027602041496	36.5941751582491	39.0113452500502	0.387021988976978	30.051983364186	29.2465215885301	30.857445139842	0.51	0.33	0.78	31.7392242934731	32.613336173068	33.4874480526629	55.0060344573678	56.5209242897094	58.035814122051	55.0175535698069	56.5194805667179	58.0263512707755	37.8027602041496	0.62830811754783	-0.048908347464348	-20.3685404794101	-0.15582617718115	-0.151549637311373	-0.159841185170161	0.474502347882804	0.481972029663513	0.467489473971836	0.470842504899948	0.477555538516056	0.465171971968736	0.000470669630069764	0.000839369517812709	0.00128053010537778
228	24.3471458787356	0.31	37.8130518156304	36.6061932567895	39.0199103744712	0.403122882437396	30.0049440203868	29.2273843477937	30.7825036929799	0.5	0.32	0.77	32.2132128456284	33.0702069212994	33.9272009969705	56.3872556447072	57.8873712731121	59.387486901517	56.2751794990185	57.7689862987915	59.262286057451	37.8130518156304	0.61521253553542	-0.127652270674265	-21.1586252243328	-0.15582617718115	-0.151549637311373	-0.159841185170161	0.474502347882804	0.481972029663513	0.467489473971836	0.470842504899948	0.477555538516056	0.465171971968736	0.000470669630069764	0.000839369517812709	0.00128053010537778
228	24.3471458787356	0.31	37.8136636068116	36.6042277162187	39.0230994974044	0.385814086312041	29.5818931523086	28.7870086717507	30.3767776328665	0.51	0.32	0.77	31.3013975358035	32.1657108586879	33.0300241815723	54.3148121291962	55.814585923626	57.3143597180558	54.2824864507428	55.7953245549203	57.2736930472001	37.8136636068116	0.620538821836233	0.11776097195344	-20.4712449862604	-0.15582617718115	-0.151549637311373	-0.159841185170161	0.474502347882804	0.481972029663513	0.467489473971836	0.470842504899948	0.477555538516056	0.465171971968736	0.000470669630069764	0.000839369517812709	0.00128053010537778
228	24.3471458787356	0.31	37.8330126470868	36.6169422575818	39.0490830365918	0.391599073068078	29.7605066670465	28.9704984753918	30.5505148587012	0.5	0.32	0.78	31.9082327090556	32.7783511587878	33.64846960852	55.8285563498952	57.3509677396107	58.8733791293262	55.7447050260275	57.2481494593979	58.7845697591998	37.8330126470868	0.620031386510334	-0.0257189733511998	-20.7233868890292	-0.15582617718115	-0.151549637311373	-0.159841185170161	0.474502347882804	0.481972029663513	0.467489473971836	0.470842504899948	0.477555538516056	0.465171971968736	0.000470669630069764	0.000839369517812709	0.00128053010537778
228	24.3471458787356	0.31	37.8359501716808	36.6320894094031	39.0398109339584	0.384978742605565	29.66596874359	28.8674182338299	30.46451925335	0.5	0.32	0.77	31.856979726595	32.7382295562135	33.619479385832	55.8098838321987	57.3537354791611	58.8975871261235	55.7751341392532	57.3190646798755	58.8603195511863	37.8359501716808	0.612898666066834	-0.099545642957093	-21.0862291652576	-0.15582617718115	-0.151549637311373	-0.159841185170161	0.474502347882804	0.481972029663513	0.467489473971836	0.470842504899948	0.477555538516056	0.465171971968736	0.000470669630069764	0.000839369517812709	0.00128053010537778
228	24.3471458787356	0.31	37.8447399142516	36.6328933643244	39.0565864641788	0.387735418384762	29.2349466873342	28.4525602642062	30.0173331104622	0.5	0.32	0.77	31.4098244831505	32.2735295416849	33.1372346002193	55.0386928974179	56.5521428530559	58.0655928086939	54.8915979301118	56.4042512738102	57.9181330457357	37.8447399142516	0.616880125747391	0.0678579459442383	-20.8604856441221	-0.15582617718115	-0.151549637311373	-0.159841185170161	0.474502347882804	0.481972029663513	0.467489473971836	0.470842504899948	0.477555538516056	0.465171971968736	0.000470669630069764	0.000839369517812709	0.00128053010537778
228	24.3471458787356	0.31	37.8480613382748	36.6437841864531	39.0523384900964	0.385972792723348	29.4627532247114	28.6713351631465	30.2541712862762	0.5	0.32	0.78	31.6373270957085	32.5106157633169	33.3839044309254	55.4213546681483	56.951156500926	58.4809583337036	55.2599625782017	56.7826718086874	58.3081494262892	37.8480613382748	0.621934280607432	0.205990828671648	-20.5260069350795	-0.15582617718115	-0.151549637311373	-0.159841185170161	0.474502347882804	0.481972029663513	0.467489473971836	0.470842504899948	0.477555538516056	0.465171971968736	0.000470669630069764	0.000839369517812709	0.00128053010537778
228	24.3471458787356	0.31	37.8489790693903	36.6408702746045	39.057087864176	0.387144829445385	29.4674664201147	28.6778754723396	30.2570573678898	0.5	0.33	0.77	31.432235591567	32.2976626248691	33.1630896581712	54.8221613456979	56.3315856535682	57.8410099614385	54.783438691327	56.302200682375	57.8086130744669	37.8489790693903	0.617668747450048	0.106632831792266	-20.6212204520555	-0.15582617718115	-0.151549637311373	-0.159841185170161	0.474502347882804	0.481972029663513	0.467489473971836	0.470842504899948	0.477555538516056	0.465171971968736	0.000470669630069764	0.000839369517812709	0.00128053010537778
228	24.3471458787356	0.31	37.8613946576933	36.6615802729575	39.0612090424292	0.397402267391405	29.9077640174943	29.1234324595415	30.692095575447	0.51	0.32	0.78	31.7704818250406	32.6261018327908	33.4817218405409	55.2440459195858	56.7318392510867	58.2196325825875	55.1159597645924	56.6116610901811	58.076982173957	37.8613946576933	0.620915847098313	-0.0596683736678649	-20.7067489940916	-0.15582617718115	-0.151549637311373	-0.159841185170161	0.474502347882804	0.481972029663513	0.467489473971836	0.470842504899948	0.477555538516056	0.465171971968736	0.000470669630069764	0.000839369517812709	0.00128053010537778
228	24.3471458787356	0.31	37.866977054742	36.6738720082352	39.0600821012488	0.398297656059163	30.0955378835256	29.3077555198987	30.8833202471526	0.5	0.32	0.78	32.2915102434043	33.1594949052581	34.0274795671118	56.5126085361559	58.031647969152	59.5506874021482	56.3548416733431	57.8914794216159	59.3872123421448	37.866977054742	0.619732708178713	0.254076495804588	-20.5871366726652	-0.15582617718115	-0.151549637311373	-0.159841185170161	0.474502347882804	0.481972029663513	0.467489473971836	0.470842504899948	0.477555538516056	0.465171971968736	0.000470669630069764	0.000839369517812709	0.00128053010537778
228	24.3471458787356	0.31	37.8697407206668	36.6683941579993	39.0710872833343	0.392788144534226	29.5690182954908	28.78604849851	30.3519880924715	0.5	0.32	0.78	31.474650893168	32.3307496738374	33.1868484545068	54.8106080447674	56.3014361678224	57.7922642908774	54.6369140851147	56.1087172541721	57.5966164892932	37.8697407206668	0.619967482220774	-0.397856204612163	-21.1743957627814	-0.15582617718115	-0.151549637311373	-0.159841185170161	0.474502347882804	0.481972029663513	0.467489473971836	0.470842504899948	0.477555538516056	0.465171971968736	0.000470669630069764	0.000839369517812709	0.00128053010537778
228	24.3471458787356	0.31	37.8751030579156	36.6682991303912	39.0819069854401	0.391348038007134	29.843146321794	29.0505269016455	30.6357657419425	0.5	0.32	0.78	31.8250902014409	32.6934112693183	33.5617323371958	55.4897978310374	57.0037907279615	58.5177836248856	55.3749355757702	56.8764085214833	58.3983021780632	37.8751030579156	0.622823154634404	0.0672254195489983	-20.6675338613425	-0.15582617718115	-0.151549637311373	-0.159841185170161	0.474502347882804	0.481972029663513	0.467489473971836	0.470842504899948	0.477555538516056	0.465171971968736	0.000470669630069764	0.000839369517812709	0.00128053010537778
228	24.3471458787356	0.31	37.9012572298328	36.7078406049668	39.0946738546988	0.392826439363515	29.8823499428855	29.0911468324321	30.6735530533389	0.5	0.32	0.77	32.1459093320444	33.0201939932291	33.8944786544137	56.3640996489559	57.8970557478348	59.4300118467137	56.3255032477201	57.8653198201521	59.396917557766	37.9012572298328	0.616475008281287	0.272145884643529	-20.6574885699185	-0.15582617718115	-0.151549637311373	-0.159841185170161	0.474502347882804	0.481972029663513	0.467489473971836	0.470842504899948	0.477555538516056	0.465171971968736	0.000470669630069764	0.000839369517812709	0.00128053010537778
228	24.3471458787356	0.31	37.9078443409266	36.7054202923291	39.1102683895241	0.391188418471997	29.8063609339989	29.0144532035604	30.5982686644375	0.5	0.33	0.78	31.7457357031948	32.6121898574552	33.4786440117156	55.3066583412041	56.8161739601214	58.3256895790388	55.2632423248646	56.7755463714802	58.2767447117906	37.9078443409266	0.626877771878471	0.311905002862736	-20.1466372136657	-0.15582617718115	-0.151549637311373	-0.159841185170161	0.474502347882804	0.481972029663513	0.467489473971836	0.470842504899948	0.477555538516056	0.465171971968736	0.000470669630069764	0.000839369517812709	0.00128053010537778
228	24.3471458787356	0.31	37.9128970215584	36.7020267659014	39.1237672772154	0.38267986833871	29.5061625474704	28.7080441707324	30.3042809242085	0.51	0.32	0.77	31.3154101745289	32.1860164821806	33.0566227898322	54.4505904358405	55.9643827580422	57.4781750802439	54.4116687348955	55.916849813451	57.433402818841	37.9128970215584	0.62031899591769	-0.210909409633493	-20.8995221364458	-0.15582617718115	-0.151549637311373	-0.159841185170161	0.474502347882804	0.481972029663513	0.467489473971836	0.470842504899948	0.477555538516056	0.465171971968736	0.000470669630069764	0.000839369517812709	0.00128053010537778
228	24.3471458787356	0.31	37.9129293179433	36.7170554102954	39.1088032255912	0.39640078792777	30.0109157871396	29.2222309459427	30.7996006283366	0.51	0.32	0.78	31.9002874952441	32.7612509591174	33.6222144229907	55.4943989052264	56.9921487268897	58.4898985485529	55.3389994664099	56.8455017678142	58.3235975125063	37.9129293179433	0.624147832291551	-0.436172890915013	-21.1037291240361	-0.15582617718115	-0.151549637311373	-0.159841185170161	0.474502347882804	0.481972029663513	0.467489473971836	0.470842504899948	0.477555538516056	0.465171971968736	0.000470669630069764	0.000839369517812709	0.00128053010537778
228	24.3471458787356	0.31	37.9159343782454	36.7214109982087	39.1104577582822	0.39704886790797	30.0236605762719	29.2357083517638	30.81161280078	0.5	0.32	0.77	32.2461848503982	33.115274553273	33.9843642561478	56.4720888965351	57.9941080497313	59.5161272029275	56.3101186333934	57.8407804738112	59.3536084792513	37.9159343782454	0.614221955705538	0.288348425484748	-20.8517900206105	-0.15582617718115	-0.151549637311373	-0.159841185170161	0.474502347882804	0.481972029663513	0.467489473971836	0.470842504899948	0.477555538516056	0.465171971968736	0.000470669630069764	0.000839369517812709	0.00128053010537778
228	24.3471458787356	0.31	37.9205651845482	36.7121695005116	39.1289608685847	0.391185438599674	29.8200711635581	29.0277942175687	30.6123481095474	0.5	0.32	0.78	31.9000284860799	32.7706994353257	33.6413703845716	55.7333791532733	57.2545512786598	58.7757234040463	55.6573221420975	57.1905943504566	58.7045125922561	37.9205651845482	0.618018942543276	0.341390953561966	-20.3331511131268	-0.15582617718115	-0.151549637311373	-0.159841185170161	0.474502347882804	0.481972029663513	0.467489473971836	0.470842504899948	0.477555538516056	0.465171971968736	0.000470669630069764	0.000839369517812709	0.00128053010537778
228	24.3471458787356	0.31	37.9205763496747	36.703796299478	39.1373563998713	0.386305092954564	29.751848667735	28.9532250179921	30.5504723174778	0.49	0.32	0.78	32.0213255585626	32.9045773507651	33.7878291429675	56.177512031538	57.7270696253542	59.2766272191704	56.0919559640075	57.6222423427073	59.173466267162	37.9205763496747	0.619908649924327	-0.130431941151689	-20.8785082043284	-0.15582617718115	-0.151549637311373	-0.159841185170161	0.474502347882804	0.481972029663513	0.467489473971836	0.470842504899948	0.477555538516056	0.465171971968736	0.000470669630069764	0.000839369517812709	0.00128053010537778
228	24.3471458787356	0.31	37.9208632604308	36.7213103411936	39.120416179668	0.388267218164552	29.877492678424	29.0788052811851	30.6761800756629	0.5	0.33	0.78	31.9416081347002	32.818926154407	33.6962441741138	55.7896387089085	57.3219740611503	58.8543094133922	55.7415161548305	57.2868383238932	58.8043225416982	37.9208632604308	0.621972052962514	-0.0588161027581868	-20.6881822556646	-0.15582617718115	-0.151549637311373	-0.159841185170161	0.474502347882804	0.481972029663513	0.467489473971836	0.470842504899948	0.477555538516056	0.465171971968736	0.000470669630069764	0.000839369517812709	0.00128053010537778
228	24.3471458787356	0.31	37.9237234631113	36.7248317217917	39.1226152044308	0.402877941846202	30.472808187902	29.682722020614	31.2628943551899	0.5	0.32	0.79	32.5030084841884	33.3681642263324	34.2333199684765	56.6553133491397	58.1633482035385	59.6713830579374	56.5228894535889	58.0334929587924	59.5212000335331	37.9237234631113	0.619921579298599	-0.42114457840245	-21.129758031602	-0.15582617718115	-0.151549637311373	-0.159841185170161	0.474502347882804	0.481972029663513	0.467489473971836	0.470842504899948	0.477555538516056	0.465171971968736	0.000470669630069764	0.000839369517812709	0.00128053010537778
228	24.3471458787356	0.31	37.9239251985889	36.7119077659385	39.1359426312394	0.391678930322279	29.8902142913273	29.0968959030431	30.6835326796116	0.5	0.32	0.78	32.0692806659906	32.9436402587167	33.8179998514428	56.1351823009723	57.6656916892399	59.1962010775074	56.0217910615194	57.550143599391	59.0877481156627	37.9239251985889	0.61892281003937	0.00493189395096809	-20.8154135053487	-0.15582617718115	-0.151549637311373	-0.159841185170161	0.474502347882804	0.481972029663513	0.467489473971836	0.470842504899948	0.477555538516056	0.465171971968736	0.000470669630069764	0.000839369517812709	0.00128053010537778
228	24.3471458787356	0.31	37.9258100397538	36.7196332576112	39.1319868218965	0.387180407566233	29.3904364274607	28.6029685672897	30.1779042876317	0.5	0.32	0.78	31.4412557999705	32.3068644995586	33.1724731991468	54.9410079606238	56.4535879528932	57.9661679451625	54.8617993821277	56.3913164299829	57.884909352321	37.9258100397538	0.620835109425229	-0.100545714158871	-20.7592818711643	-0.15582617718115	-0.151549637311373	-0.159841185170161	0.474502347882804	0.481972029663513	0.467489473971836	0.470842504899948	0.477555538516056	0.465171971968736	0.000470669630069764	0.000839369517812709	0.00128053010537778
228	24.3471458787356	0.31	37.9281682388632	36.7337802708527	39.1225562068737	0.389424380970642	29.6725311973118	28.8812516815032	30.4638107131204	0.5	0.32	0.78	31.7446884666057	32.614419529385	33.4841505921643	55.4684396782842	56.9881466693562	58.5078536604282	55.2982298218069	56.804747291759	58.3350942877195	37.9281682388632	0.623342634400679	0.20028072347462	-20.3701098770123	-0.15582617718115	-0.151549637311373	-0.159841185170161	0.474502347882804	0.481972029663513	0.467489473971836	0.470842504899948	0.477555538516056	0.465171971968736	0.000470669630069764	0.000839369517812709	0.00128053010537778
228	24.3471458787356	0.31	37.9327235221894	36.7139061961069	39.151540848272	0.377045091753803	29.3907958096803	28.5862325927687	30.1953590265919	0.5	0.32	0.78	31.417435484348	32.3016832731522	33.1859310619565	54.8932409006113	56.4382182718816	57.983195643152	54.8175031651379	56.3672516217456	57.9046122273763	37.9327235221894	0.618982838883782	-0.157774722621121	-20.8328602793961	-0.15582617718115	-0.151549637311373	-0.159841185170161	0.474502347882804	0.481972029663513	0.467489473971836	0.470842504899948	0.477555538516056	0.465171971968736	0.000470669630069764	0.000839369517812709	0.00128053010537778
228	24.3471458787356	0.31	37.9369588390493	36.7175435042437	39.1563741738549	0.388521802819556	29.5668907286729	28.776929794466	30.3568516628799	0.5	0.33	0.78	31.5719569042964	32.4386446555261	33.3053324067557	55.1010138865558	56.6136022243827	58.1261905622096	55.0651299225918	56.5731194134149	58.0637364440471	37.9369588390493	0.617901134513858	0.491258411749486	-20.3529343194637	-0.15582617718115	-0.151549637311373	-0.159841185170161	0.474502347882804	0.481972029663513	0.467489473971836	0.470842504899948	0.477555538516056	0.465171971968736	0.000470669630069764	0.000839369517812709	0.00128053010537778
228	24.3471458787356	0.31	37.938417324119	36.7412376818901	39.1355969663479	0.396453138518866	30.0181746215712	29.2293853132414	30.8069639299009	0.5	0.32	0.77	32.1309532895556	32.9980448191801	33.8651363488046	56.147467744704	57.6626731372289	59.1778785297538	56.1187444179171	57.6287169045903	59.1595500703098	37.938417324119	0.61973932351371	-0.230137348503812	-21.0193764307574	-0.15582617718115	-0.151549637311373	-0.159841185170161	0.474502347882804	0.481972029663513	0.467489473971836	0.470842504899948	0.477555538516056	0.465171971968736	0.000470669630069764	0.000839369517812709	0.00128053010537778
228	24.3471458787356	0.31	37.9428530695051	36.7338096000156	39.1518965389945	0.387332710919484	29.4720928864317	28.6826905559646	30.2614952168988	0.5	0.32	0.78	31.5558422413452	32.4243191841399	33.2927961269346	55.171810953284	56.6902443811952	58.2086778091065	55.0008603793353	56.4958364336754	58.0309173547654	37.9428530695051	0.619918823214203	-0.130284346619844	-20.9082755115558	-0.15582617718115	-0.151549637311373	-0.159841185170161	0.474502347882804	0.481972029663513	0.467489473971836	0.470842504899948	0.477555538516056	0.465171971968736	0.000470669630069764	0.000839369517812709	0.00128053010537778
228	24.3471458787356	0.31	37.9436924011507	36.7317984981647	39.1555863041368	0.390518378264059	29.561843292104	28.7753260512667	30.3483605329413	0.5	0.32	0.78	31.5151928123047	32.3765989507106	33.2380050891164	54.939995490901	56.4416727816512	57.9433500724013	54.8236274617416	56.3327846142215	57.8359254815966	37.9436924011507	0.622270690115288	0.0427555411273593	-20.6696303882577	-0.15582617718115	-0.151549637311373	-0.159841185170161	0.474502347882804	0.481972029663513	0.467489473971836	0.470842504899948	0.477555538516056	0.465171971968736	0.000470669630069764	0.000839369517812709	0.00128053010537778
228	24.3471458787356	0.31	37.9445481604651	36.732940849634	39.1561554712963	0.382458130083973	29.2986240931071	28.5057474048056	30.0915007814086	0.5	0.33	0.77	31.1759662956825	32.043114122403	32.9102619491235	54.2992244974147	55.8095370910635	57.3198496847123	54.2859729766895	55.8020241064445	57.3170051576509	37.9445481604651	0.622003571965932	-0.217309427282926	-20.7866394245517	-0.15582617718115	-0.151549637311373	-0.159841185170161	0.474502347882804	0.481972029663513	0.467489473971836	0.470842504899948	0.477555538516056	0.465171971968736	0.000470669630069764	0.000839369517812709	0.00128053010537778
228	24.3471458787356	0.31	37.946084879993	36.7485229154917	39.1436468444943	0.391952175280362	29.7889884644238	28.9988098818286	30.579167047019	0.49	0.32	0.78	32.053980975306	32.9274088627544	33.8008367502027	56.2144750538839	57.7462439230349	59.2780127921858	56.0593188106536	57.5895090624156	59.1187795940232	37.946084879993	0.616012889879705	-0.147249202329005	-21.201120482515	-0.15582617718115	-0.151549637311373	-0.159841185170161	0.474502347882804	0.481972029663513	0.467489473971836	0.470842504899948	0.477555538516056	0.465171971968736	0.000470669630069764	0.000839369517812709	0.00128053010537778
228	24.3471458787356	0.31	37.9587895928151	36.7572779271923	39.1603012584379	0.383144728917862	29.4946823255553	28.6976588683557	30.2917057827549	0.5	0.32	0.78	31.7059190290369	32.5864912497234	33.4670634704099	55.5867013353317	57.1305173335579	58.6743333317841	55.4775062469882	57.0010228933735	58.551197594583	37.9587895928151	0.618497265855348	-0.5349482602226	-21.4257893837849	-0.15582617718115	-0.151549637311373	-0.159841185170161	0.474502347882804	0.481972029663513	0.467489473971836	0.470842504899948	0.477555538516056	0.465171971968736	0.000470669630069764	0.000839369517812709	0.00128053010537778
228	24.3471458787356	0.31	37.9620352540773	36.7535843922733	39.1704861158813	0.394937156394201	30.2988944077679	29.5002008267597	31.0975879887762	0.5	0.32	0.77	32.3798144387402	33.2564711807852	34.1331279228302	56.5271257008609	58.0575509584805	59.5879762161001	56.5235013367405	58.066021411898	59.5759077038757	37.9620352540773	0.619186598557871	0.199108906019404	-20.5708738770028	-0.15582617718115	-0.151549637311373	-0.159841185170161	0.474502347882804	0.481972029663513	0.467489473971836	0.470842504899948	0.477555538516056	0.465171971968736	0.000470669630069764	0.000839369517812709	0.00128053010537778
228	24.3471458787356	0.31	37.9625867171451	36.7476931527672	39.1774802815231	0.381150269296508	29.145585499968	28.3546620724405	29.9365089274954	0.5	0.32	0.78	31.1333812550774	32.0018141268879	32.8702469986983	54.3635134902726	55.8799264283746	57.3963393664767	54.194532115608	55.7070220314895	57.2208173767707	37.9625867171451	0.619543469020843	0.0924006693792576	-20.6515354959174	-0.15582617718115	-0.151549637311373	-0.159841185170161	0.474502347882804	0.481972029663513	0.467489473971836	0.470842504899948	0.477555538516056	0.465171971968736	0.000470669630069764	0.000839369517812709	0.00128053010537778
228	24.3471458787356	0.31	37.9723859236448	36.7602569534037	39.1845148938858	0.382667659654651	29.2812660795316	28.4892105079151	30.0733216511482	0.51	0.33	0.79	30.9391286977556	31.7992967694265	32.6594648410973	53.6435381446534	55.1349330450804	56.6263279455075	53.5240041097878	55.0102438429065	56.5048205422785	37.9723859236448	0.626421823062716	0.390177011508188	-20.0436049167134	-0.15582617718115	-0.151549637311373	-0.159841185170161	0.474502347882804	0.481972029663513	0.467489473971836	0.470842504899948	0.477555538516056	0.465171971968736	0.000470669630069764	0.000839369517812709	0.00128053010537778
228	24.3471458787356	0.31	37.9744397734255	36.776491182264	39.172388364587	0.397089278613105	30.024266184482	29.2363645663918	30.8121678025722	0.5	0.32	0.79	32.0093897566218	32.8720226577149	33.734655558808	55.789440141524	57.2929304287666	58.7964207160091	55.6283844795771	57.1286032103805	58.6349325912249	37.9744397734255	0.626447180586609	-0.154767554023299	-20.5995994997082	-0.15582617718115	-0.151549637311373	-0.159841185170161	0.474502347882804	0.481972029663513	0.467489473971836	0.470842504899948	0.477555538516056	0.465171971968736	0.000470669630069764	0.000839369517812709	0.00128053010537778
228	24.3471458787356	0.31	37.9751944752831	36.7718632400315	39.1785257105347	0.394055303376679	29.9892775204207	29.1972850056495	30.7812700351918	0.5	0.32	0.78	32.2577911498533	33.1328015875975	34.0078120253417	56.5540953902579	58.0881565271093	59.6222176639606	56.3909677632331	57.9335416159715	59.4605960216798	37.9751944752831	0.619323799609671	-0.189479203853056	-21.0727860370122	-0.15582617718115	-0.151549637311373	-0.159841185170161	0.474502347882804	0.481972029663513	0.467489473971836	0.470842504899948	0.477555538516056	0.465171971968736	0.000470669630069764	0.000839369517812709	0.00128053010537778
228	24.3471458787356	0.31	37.9776197245357	36.7635598069173	39.1916796421541	0.396817891387141	30.0605502441934	29.2712491646218	30.8498513237651	0.5	0.32	0.78	32.024764471427	32.8883142648836	33.7518640583401	55.7905952866901	57.2949922067556	58.7993891268212	55.6771741828162	57.1720560795742	58.6601480591961	37.9776197245357	0.619154547193727	0.40421697269902	-20.3814517174536	-0.15582617718115	-0.151549637311373	-0.159841185170161	0.474502347882804	0.481972029663513	0.467489473971836	0.470842504899948	0.477555538516056	0.465171971968736	0.000470669630069764	0.000839369517812709	0.00128053010537778
228	24.3471458787356	0.31	37.9803105437646	36.7807616494534	39.1798594380758	0.381204233057795	29.024584836397	28.2370350936054	29.8121345791886	0.51	0.33	0.79	30.7270976171202	31.5840968645581	32.441096111996	53.3446484010116	54.8324662256614	56.3202840503111	53.2247145158909	54.7068757966877	56.212075955583	37.9803105437646	0.625019808708942	0.0916046861218379	-20.3663912205694	-0.15582617718115	-0.151549637311373	-0.159841185170161	0.474502347882804	0.481972029663513	0.467489473971836	0.470842504899948	0.477555538516056	0.465171971968736	0.000470669630069764	0.000839369517812709	0.00128053010537778
228	24.3471458787356	0.31	37.9832068257012	36.7800750406584	39.186338610744	0.389038845137337	29.8999362738379	29.1019457278857	30.6979268197901	0.5	0.33	0.79	31.8051639679599	32.6772781694022	33.5493923708445	55.3694735646364	56.8877334381195	58.4059933116025	55.3121380049046	56.8309332847951	58.3618449941854	37.9832068257012	0.626254223412618	0.173359032594456	-20.1796826508293	-0.15582617718115	-0.151549637311373	-0.159841185170161	0.474502347882804	0.481972029663513	0.467489473971836	0.470842504899948	0.477555538516056	0.465171971968736	0.000470669630069764	0.000839369517812709	0.00128053010537778
228	24.3471458787356	0.31	37.9837352747449	36.7784425246109	39.1890280248788	0.390637279577388	30.2156166141996	29.4119059580222	31.0193272703769	0.49	0.32	0.77	32.5343323612251	33.4233665383251	34.3124007154251	57.0840740500456	58.6439552314121	60.2038364127785	57.0168421597289	58.5907605306653	60.1450593094603	37.9837352747449	0.616972710000401	-0.00673240491433765	-20.9550479234106	-0.15582617718115	-0.151549637311373	-0.159841185170161	0.474502347882804	0.481972029663513	0.467489473971836	0.470842504899948	0.477555538516056	0.465171971968736	0.000470669630069764	0.000839369517812709	0.00128053010537778
228	24.3471458787356	0.31	37.9846520000853	36.7640770023366	39.205226997834	0.378999566462036	29.404850010361	28.6032407392478	30.2064592814741	0.49	0.32	0.76	31.7536041354223	32.64350272063	33.5334013058377	55.8452566735284	57.4103267264392	58.97539677935	55.7895319477421	57.3412135943126	58.9191118216591	37.9846520000853	0.610432182206229	-0.130879773007189	-21.4115422663567	-0.15582617718115	-0.151549637311373	-0.159841185170161	0.474502347882804	0.481972029663513	0.467489473971836	0.470842504899948	0.477555538516056	0.465171971968736	0.000470669630069764	0.000839369517812709	0.00128053010537778
228	24.3471458787356	0.31	37.9926099351652	36.774319495726	39.2109003746044	0.379995264708729	29.3056073950769	28.5083908453007	30.1028239448531	0.5	0.32	0.76	31.3479812018982	32.2246048441038	33.1012284863093	54.7901327716347	56.3222992431486	57.8544657146626	54.818042998214	56.3569395978749	57.8684557473896	37.9926099351652	0.614875888581523	0.140878890668325	-20.8142338876229	-0.15582617718115	-0.151549637311373	-0.159841185170161	0.474502347882804	0.481972029663513	0.467489473971836	0.470842504899948	0.477555538516056	0.465171971968736	0.000470669630069764	0.000839369517812709	0.00128053010537778
228	24.3471458787356	0.31	37.9946045887701	36.7973089532665	39.1919002242737	0.394232018984713	30.0190165716144	29.2265319589901	30.8115011842387	0.49	0.32	0.77	32.3385832773591	33.2154519279858	34.0923205786124	56.7512820834277	58.29010707508	59.8289320667323	56.7202081173728	58.264558221578	59.7963259033692	37.9946045887701	0.615736993608419	0.0460707634854715	-20.8979357503026	-0.15582617718115	-0.151549637311373	-0.159841185170161	0.474502347882804	0.481972029663513	0.467489473971836	0.470842504899948	0.477555538516056	0.465171971968736	0.000470669630069764	0.000839369517812709	0.00128053010537778
228	24.3471458787356	0.31	37.9952384840856	36.7923052710679	39.1981716971032	0.39597058884411	29.7000021833598	28.9187860074828	30.4812183592367	0.51	0.33	0.79	31.5590744128679	32.4116157132066	33.2641570135454	54.8896788220315	56.372476370081	57.8552739181305	54.7801562423231	56.2605063091871	57.7257506378026	37.9952384840856	0.626479047519425	0.163608955319604	-20.2686726554671	-0.15582617718115	-0.151549637311373	-0.159841185170161	0.474502347882804	0.481972029663513	0.467489473971836	0.470842504899948	0.477555538516056	0.465171971968736	0.000470669630069764	0.000839369517812709	0.00128053010537778
228	24.3471458787356	0.31	38.0042363165788	36.8072334784846	39.2012391546731	0.397865702748005	30.717175398636	29.9123959519147	31.5219548453572	0.5	0.33	0.77	32.8635897665781	33.7477697444086	34.6319497222391	57.4071416029302	58.9516547115199	60.4961678201095	57.4205543401555	58.9604300787928	60.5145389408374	38.0042363165788	0.621135807930073	0.351099054676313	-20.2957421984894	-0.15582617718115	-0.151549637311373	-0.159841185170161	0.474502347882804	0.481972029663513	0.467489473971836	0.470842504899948	0.477555538516056	0.465171971968736	0.000470669630069764	0.000839369517812709	0.00128053010537778
228	24.3471458787356	0.31	38.0120163890384	36.8116343520191	39.2123984260577	0.391822990028008	29.648526678148	28.8618607743566	30.4351925819393	0.5	0.32	0.78	31.8680595960914	32.7366631868381	33.6052667775848	55.848948338318	57.3711808708578	58.8934134033976	55.7718904656484	57.2870943169518	58.8002777947878	38.0120163890384	0.620443109106973	-0.0159881100630444	-20.781806128725	-0.15582617718115	-0.151549637311373	-0.159841185170161	0.474502347882804	0.481972029663513	0.467489473971836	0.470842504899948	0.477555538516056	0.465171971968736	0.000470669630069764	0.000839369517812709	0.00128053010537778
228	24.3471458787356	0.31	38.0357931343404	36.8200891389815	39.2514971296992	0.392715541472905	30.0311144029977	29.2357875326382	30.8264412733572	0.5	0.32	0.78	32.1179550211258	32.9916880314229	33.8654210417201	56.1020730677603	57.6282671592945	59.1544612508287	55.970041247747	57.5031351033491	59.0244153336479	38.0357931343404	0.620471871404858	-0.503608595863466	-21.2953060626128	-0.15582617718115	-0.151549637311373	-0.159841185170161	0.474502347882804	0.481972029663513	0.467489473971836	0.470842504899948	0.477555538516056	0.465171971968736	0.000470669630069764	0.000839369517812709	0.00128053010537778
228	24.3471458787356	0.31	38.0406600873737	36.8403728626155	39.2409473121319	0.392554186927164	29.83805297512	29.0475716522131	30.6285342980269	0.5	0.32	0.78	31.9781762546723	32.8484091048602	33.7186419550482	55.9339530788725	57.4561025292495	58.9782519796264	55.8679507682743	57.376228359262	58.8965773426613	38.0406600873737	0.621013418801934	0.115766372882964	-20.6592801496459	-0.15582617718115	-0.151549637311373	-0.159841185170161	0.474502347882804	0.481972029663513	0.467489473971836	0.470842504899948	0.477555538516056	0.465171971968736	0.000470669630069764	0.000839369517812709	0.00128053010537778
228	24.3471458787356	0.31	38.0410750090629	36.8191534087438	39.2629966093819	0.389613134327427	30.1125795652349	29.3098838886585	30.9152752418113	0.5	0.33	0.78	32.0638919900399	32.9420103603612	33.8201287306826	55.8552309442783	57.3849112583821	58.9145915724858	55.7978038072224	57.3067497667186	58.8450099099642	38.0410750090629	0.622006803988682	0.166980856104824	-20.3847128408988	-0.15582617718115	-0.151549637311373	-0.159841185170161	0.474502347882804	0.481972029663513	0.467489473971836	0.470842504899948	0.477555538516056	0.465171971968736	0.000470669630069764	0.000839369517812709	0.00128053010537778
228	24.3471458787356	0.31	38.0429935055161	36.8418346455196	39.2441523655126	0.39071103623457	29.462619206619	28.6790590631889	30.2461793500491	0.5	0.32	0.78	31.4615287152683	32.3211106108372	33.180692506406	54.9048440912996	56.4049368041183	57.905029516937	54.7399891368983	56.23200160026	57.7330667375742	38.0429935055161	0.620812415803708	-0.23640229832935	-20.9938613994156	-0.15582617718115	-0.151549637311373	-0.159841185170161	0.474502347882804	0.481972029663513	0.467489473971836	0.470842504899948	0.477555538516056	0.465171971968736	0.000470669630069764	0.000839369517812709	0.00128053010537778
228	24.3471458787356	0.31	38.0471993761859	36.8310290297798	39.2633697225919	0.384726290639352	29.7693367913962	28.9675764437258	30.5710971390665	0.5	0.32	0.77	31.694072634774	32.5712965455871	33.4485204564003	55.2162324970466	56.7444993111475	58.2727661252484	55.2129813212031	56.7304301438264	58.2552633025352	38.0471993761859	0.617455078980798	0.0121991151399784	-20.7779396396152	-0.15582617718115	-0.151549637311373	-0.159841185170161	0.474502347882804	0.481972029663513	0.467489473971836	0.470842504899948	0.477555538516056	0.465171971968736	0.000470669630069764	0.000839369517812709	0.00128053010537778
228	24.3471458787356	0.31	38.0488553528591	36.832188131712	39.2655225740062	0.387302017760156	30.0989399986507	29.292695592693	30.9051844046084	0.49	0.32	0.76	32.3889166029157	33.2803805770487	34.1718445511818	56.8134144566361	58.3771318497341	59.9408492428321	56.8167694055386	58.363963982947	59.9382591731735	38.0488553528591	0.614161207606984	0.297925952612623	-20.757913419186	-0.15582617718115	-0.151549637311373	-0.159841185170161	0.474502347882804	0.481972029663513	0.467489473971836	0.470842504899948	0.477555538516056	0.465171971968736	0.000470669630069764	0.000839369517812709	0.00128053010537778
228	24.3471458787356	0.31	38.0608780615431	36.850883548696	39.2708725743902	0.384044054696727	29.6856735298709	28.8850130778367	30.486333981905	0.5	0.32	0.78	31.6527438343297	32.530122706142	33.4075015779543	55.1994077103666	56.7294739287999	58.2595401472331	55.0447308836926	56.5817125977188	58.098381836119	38.0608780615431	0.62199124681273	0.195213205863455	-20.4399148039595	-0.15582617718115	-0.151549637311373	-0.159841185170161	0.474502347882804	0.481972029663513	0.467489473971836	0.470842504899948	0.477555538516056	0.465171971968736	0.000470669630069764	0.000839369517812709	0.00128053010537778
228	24.3471458787356	0.31	38.0649766587601	36.8580228995838	39.2719304179365	0.38427271750844	29.5297132011638	28.7336440040969	30.3257823982308	0.5	0.32	0.77	31.6386976031766	32.5152516731586	33.3918057431406	55.3471165238629	56.8805153021327	58.4139140804025	55.2412770205334	56.7729463287853	58.3071570356142	38.0649766587601	0.617562460445854	0.288330545360339	-20.5329374960019	-0.15582617718115	-0.151549637311373	-0.159841185170161	0.474502347882804	0.481972029663513	0.467489473971836	0.470842504899948	0.477555538516056	0.465171971968736	0.000470669630069764	0.000839369517812709	0.00128053010537778
228	24.3471458787356	0.31	38.0652743525936	36.8683415008396	39.2622072043476	0.391778963383171	29.6931478082525	28.9052251853629	30.4810704311422	0.5	0.32	0.77	31.7531058192247	32.618658336513	33.4842108538014	55.4628498520562	56.974702254109	58.4865546561619	55.3522591698597	56.8558958899786	58.3587983831086	38.0652743525936	0.619916854627723	-0.237991803129103	-21.147815445006	-0.15582617718115	-0.151549637311373	-0.159841185170161	0.474502347882804	0.481972029663513	0.467489473971836	0.470842504899948	0.477555538516056	0.465171971968736	0.000470669630069764	0.000839369517812709	0.00128053010537778
228	24.3471458787356	0.31	38.0672420094287	36.8535264700108	39.2809575488466	0.39225866916714	29.9888290515401	29.1938607949883	30.7837973080919	0.5	0.32	0.78	32.1492819692822	33.0247283111	33.9001746529178	56.2446692015717	57.7762489720411	59.3078287425105	56.0963092879031	57.6382256751163	59.1402672809615	38.0672420094287	0.617668183139932	0.0735990002765408	-20.8119751182907	-0.15582617718115	-0.151549637311373	-0.159841185170161	0.474502347882804	0.481972029663513	0.467489473971836	0.470842504899948	0.477555538516056	0.465171971968736	0.000470669630069764	0.000839369517812709	0.00128053010537778
228	24.3471458787356	0.31	38.0752907008012	36.8582083875977	39.2923730140046	0.386648469098613	30.1370733529824	29.3286947263126	30.9454519796522	0.5	0.32	0.78	32.140815961257	33.026704300621	33.9125926399851	56.0526748495789	57.5976390813291	59.1426033130793	55.9359665731772	57.4631983433065	59.0219021212934	38.0752907008012	0.623976580489623	-0.267131331091909	-20.7695739761184	-0.15582617718115	-0.151549637311373	-0.159841185170161	0.474502347882804	0.481972029663513	0.467489473971836	0.470842504899948	0.477555538516056	0.465171971968736	0.000470669630069764	0.000839369517812709	0.00128053010537778
228	24.3471458787356	0.31	38.0778352300209	36.8563413402297	39.2993291198122	0.385007249944135	29.5781242735091	28.7819862956583	30.37426225136	0.5	0.32	0.77	31.7400310758796	32.6179914743767	33.4959518728737	55.5791642597008	57.1165384697299	58.6539126797591	55.558226147932	57.1117137087735	58.6528916615775	38.0778352300209	0.613150878575885	0.203793471723405	-20.7447754839394	-0.15582617718115	-0.151549637311373	-0.159841185170161	0.474502347882804	0.481972029663513	0.467489473971836	0.470842504899948	0.477555538516056	0.465171971968736	0.000470669630069764	0.000839369517812709	0.00128053010537778
228	24.3471458787356	0.31	38.0795548494562	36.8676468253069	39.2914628736055	0.391372334336327	29.9831151174122	29.1868188067497	30.7794114280747	0.5	0.33	0.78	32.0480199087749	32.9223776175189	33.7967353262629	55.9616620140328	57.4884493386593	59.0152366632858	55.9347286271554	57.4539935404865	58.9706597366551	38.0795548494562	0.62154567929985	0.0245405008960747	-20.5999562851864	-0.15582617718115	-0.151549637311373	-0.159841185170161	0.474502347882804	0.481972029663513	0.467489473971836	0.470842504899948	0.477555538516056	0.465171971968736	0.000470669630069764	0.000839369517812709	0.00128053010537778
228	24.3471458787356	0.31	38.0828141400756	36.8673141995675	39.2983140805836	0.381547214280691	29.5646156578813	28.7629956711631	30.3662356445996	0.49	0.32	0.77	31.7938932492659	32.679983855946	33.5660744626261	55.7590008411536	57.3129950782185	58.8669893152833	55.7412846203871	57.2788744641226	58.8460309703109	38.0828141400756	0.614054306853985	-0.0748899050522868	-21.0376764303748	-0.15582617718115	-0.151549637311373	-0.159841185170161	0.474502347882804	0.481972029663513	0.467489473971836	0.470842504899948	0.477555538516056	0.465171971968736	0.000470669630069764	0.000839369517812709	0.00128053010537778
228	24.3471458787356	0.31	38.0914164016167	36.8756900207767	39.3071427824567	0.386556491137001	29.9717780330514	29.1676772631515	30.7758788029512	0.5	0.33	0.77	31.8575833326453	32.735840008822	33.6140966849987	55.4389769365222	56.9673305189803	58.4956841014384	55.4258711365452	56.9606588686712	58.4932730141728	38.0914164016167	0.621318927369672	-0.0811761010155468	-20.6120640415693	-0.15582617718115	-0.151549637311373	-0.159841185170161	0.474502347882804	0.481972029663513	0.467489473971836	0.470842504899948	0.477555538516056	0.465171971968736	0.000470669630069764	0.000839369517812709	0.00128053010537778
228	24.3471458787356	0.31	38.0920979692375	36.8710627366449	39.31313320183	0.393649634773428	30.0153131306638	29.2219592660486	30.8086669952791	0.5	0.32	0.77	32.2007068816259	33.0749314678453	33.9491560540646	56.3579372657672	57.8880121975836	59.4180871294	56.2456758279687	57.7490989306365	59.2914827548605	38.0920979692375	0.61537531621004	-0.589205115517	-21.5357642161744	-0.15582617718115	-0.151549637311373	-0.159841185170161	0.474502347882804	0.481972029663513	0.467489473971836	0.470842504899948	0.477555538516056	0.465171971968736	0.000470669630069764	0.000839369517812709	0.00128053010537778
228	24.3471458787356	0.31	38.1012527360835	36.9019347588937	39.3005707132733	0.393682706356294	29.7741634012025	28.9872380359442	30.5610887664607	0.5	0.32	0.78	31.8146953660209	32.678378575178	33.5420617843352	55.5382131045927	57.0459258635292	58.5536386224657	55.3820116314099	56.8773329635502	58.3727540157849	38.1012527360835	0.619723028631874	0.271239375456136	-20.482672074236	-0.15582617718115	-0.151549637311373	-0.159841185170161	0.474502347882804	0.481972029663513	0.467489473971836	0.470842504899948	0.477555538516056	0.465171971968736	0.000470669630069764	0.000839369517812709	0.00128053010537778
228	24.3471458787356	0.31	38.1021857708229	36.896078560035	39.3082929816109	0.388678907633941	29.5347828443073	28.745940612022	30.3236250765927	0.5	0.32	0.77	31.6999183023031	32.569823192679	33.4397280830549	55.5085107142038	57.0317677922594	58.5550248703151	55.4098331229525	56.9116749883547	58.4472324919816	38.1021857708229	0.613173507971024	0.328178335325244	-20.6961951832	-0.15582617718115	-0.151549637311373	-0.159841185170161	0.474502347882804	0.481972029663513	0.467489473971836	0.470842504899948	0.477555538516056	0.465171971968736	0.000470669630069764	0.000839369517812709	0.00128053010537778
228	24.3471458787356	0.31	38.1097983466644	36.8993767575872	39.3202199357416	0.38357362249209	28.8722322167847	28.0927364337259	29.6517279998435	0.5	0.32	0.77	30.8542291053065	31.7103486767784	32.5664682482504	53.8856206504979	55.3807976747675	56.8759746990372	53.7604890046834	55.2557329653133	56.7352408365295	38.1097983466644	0.614550530604788	0.482390847348218	-20.6367439517461	-0.15582617718115	-0.151549637311373	-0.159841185170161	0.474502347882804	0.481972029663513	0.467489473971836	0.470842504899948	0.477555538516056	0.465171971968736	0.000470669630069764	0.000839369517812709	0.00128053010537778
228	24.3471458787356	0.31	38.1108631055268	36.8884725696276	39.3332536414259	0.384602478076808	29.8459809346717	29.0419461135597	30.6500157557836	0.5	0.32	0.77	31.894720947443	32.7777356790013	33.6607504105595	55.7005063942783	57.242591298625	58.7846762029717	55.6335006648468	57.1808249990244	58.7170814219433	38.1108631055268	0.617487283204266	-0.381455872231693	-21.1992010551518	-0.15582617718115	-0.151549637311373	-0.159841185170161	0.474502347882804	0.481972029663513	0.467489473971836	0.470842504899948	0.477555538516056	0.465171971968736	0.000470669630069764	0.000839369517812709	0.00128053010537778
228	24.3471458787356	0.31	38.1126420843126	36.9070532095622	39.318230959063	0.397052396018553	30.481880607945	29.6819085795286	31.2818526363614	0.5	0.33	0.79	32.4837790495309	33.3592656964645	34.2347523433982	56.6011776509876	58.1266644226653	59.652151194343	56.4850576263507	57.9988098855812	59.5142668622978	38.1126420843126	0.629847865989973	-0.0312883661803009	-20.3321418658979	-0.15582617718115	-0.151549637311373	-0.159841185170161	0.474502347882804	0.481972029663513	0.467489473971836	0.470842504899948	0.477555538516056	0.465171971968736	0.000470669630069764	0.000839369517812709	0.00128053010537778
228	24.3471458787356	0.31	38.1224327485683	36.9134579497451	39.3314075473915	0.392212877688246	30.1981230311734	29.3975297508269	30.99871631152	0.5	0.32	0.77	32.3904382187438	33.2725384293806	34.1546386400175	56.6857560173263	58.2294991734178	59.7732423295094	56.6004225529721	58.1399982903794	59.67005634797	38.1224327485683	0.617910866518288	-0.0231031370043521	-20.817369674772	-0.15582617718115	-0.151549637311373	-0.159841185170161	0.474502347882804	0.481972029663513	0.467489473971836	0.470842504899948	0.477555538516056	0.465171971968736	0.000470669630069764	0.000839369517812709	0.00128053010537778
228	24.3471458787356	0.31	38.1224886788717	36.9066327687671	39.3383445889763	0.388260393091946	29.5753844600143	28.7847616832303	30.3660072367983	0.5	0.32	0.77	31.7571133917383	32.6293768986844	33.5016404056304	55.6250640157016	57.1529016630949	58.6807393104881	55.5082506282208	57.0335713216233	58.5666909427036	38.1224886788717	0.618149425802436	0.213828491410997	-20.6362206620797	-0.15582617718115	-0.151549637311373	-0.159841185170161	0.474502347882804	0.481972029663513	0.467489473971836	0.470842504899948	0.477555538516056	0.465171971968736	0.000470669630069764	0.000839369517812709	0.00128053010537778
228	24.3471458787356	0.31	38.1265953843157	36.9200895802573	39.3331011883741	0.392798857609086	30.0106183010552	29.2159730487254	30.8052635533851	0.51	0.32	0.78	31.8960290934717	32.7635691902889	33.6311092871062	55.4898702653713	56.9991392493356	58.5084082332999	55.3220597509025	56.8308560494892	58.3437888763724	38.1265953843157	0.623060745153044	0.172858298737531	-20.4519390542108	-0.15582617718115	-0.151549637311373	-0.159841185170161	0.474502347882804	0.481972029663513	0.467489473971836	0.470842504899948	0.477555538516056	0.465171971968736	0.000470669630069764	0.000839369517812709	0.00128053010537778
228	24.3471458787356	0.31	38.127509366637	36.9132509120098	39.3417678212642	0.392748672957295	29.7946854268272	29.0056748128518	30.5836960408027	0.5	0.32	0.77	31.7865714203717	32.6512278158661	33.5158842113604	55.434597847631	56.9425264293808	58.4504550111307	55.3073057728831	56.820984526294	58.3094912989877	38.127509366637	0.619052728261849	-0.0515226289771085	-20.9343499916673	-0.15582617718115	-0.151549637311373	-0.159841185170161	0.474502347882804	0.481972029663513	0.467489473971836	0.470842504899948	0.477555538516056	0.465171971968736	0.000470669630069764	0.000839369517812709	0.00128053010537778
228	24.3471458787356	0.31	38.1346218988244	36.9241016596545	39.3451421379943	0.385973590860949	29.9060114042444	29.1026880508367	30.7093347576521	0.5	0.32	0.77	31.9867517126774	32.8696840591865	33.7526164056956	55.8899003834518	57.432632866418	58.9753653493841	55.7998046231616	57.3389150910761	58.876520909162	38.1346218988244	0.619720656927316	-0.45569269546426	-21.1972987756014	-0.15582617718115	-0.151549637311373	-0.159841185170161	0.474502347882804	0.481972029663513	0.467489473971836	0.470842504899948	0.477555538516056	0.465171971968736	0.000470669630069764	0.000839369517812709	0.00128053010537778
228	24.3471458787356	0.31	38.1416393915543	36.9353980532711	39.3478807298375	0.385086630360675	29.2115730547211	28.4254331172682	29.9977129921739	0.5	0.32	0.77	31.2543803447811	32.1187582597283	32.9831361746754	54.6238390000831	56.1345277272453	57.6452164544076	54.4678579595396	55.9749350487355	57.4624097839214	38.1416393915543	0.619285112130781	-0.0678241762316548	-20.9712316413223	-0.15582617718115	-0.151549637311373	-0.159841185170161	0.474502347882804	0.481972029663513	0.467489473971836	0.470842504899948	0.477555538516056	0.465171971968736	0.000470669630069764	0.000839369517812709	0.00128053010537778
228	24.3471458787356	0.31	38.1455853714445	36.9437210956428	39.3474496472463	0.382823364694744	29.1531410231699	28.3648110458132	29.9414710005267	0.5	0.32	0.78	31.1923238211754	32.0592375436725	32.9261512661696	54.5205952572814	56.0358607584416	57.5511262596019	54.3715871586511	55.8743073875475	57.3903371907959	38.1455853714445	0.619599272232365	0.193824297914626	-20.5824034861235	-0.15582617718115	-0.151549637311373	-0.159841185170161	0.474502347882804	0.481972029663513	0.467489473971836	0.470842504899948	0.477555538516056	0.465171971968736	0.000470669630069764	0.000839369517812709	0.00128053010537778
228	24.3471458787356	0.31	38.1471484877007	36.9366910426836	39.3576059327178	0.387981114808989	29.6839439073455	28.8899523426234	30.4779354720676	0.5	0.32	0.77	31.8821042830804	32.7583300921832	33.634555901286	55.8541922294178	57.3892504032277	58.9243085770377	55.8313386450857	57.3713327291529	58.905948488466	38.1471484877007	0.616821619842751	-0.106274728894372	-20.9725557859307	-0.15582617718115	-0.151549637311373	-0.159841185170161	0.474502347882804	0.481972029663513	0.467489473971836	0.470842504899948	0.477555538516056	0.465171971968736	0.000470669630069764	0.000839369517812709	0.00128053010537778
228	24.3471458787356	0.31	38.1471946016468	36.9344266431957	39.3599625600978	0.39160371031674	30.1043751078954	29.3052465259788	30.9035036898119	0.5	0.32	0.77	32.1275648083282	33.0036555548418	33.8797463013555	56.0435953828224	57.5718554800059	59.1001155771895	56.004194051481	57.5288601284151	59.0716188303355	38.1471946016468	0.617252245801416	-0.205801451777654	-20.9773154411539	-0.15582617718115	-0.151549637311373	-0.159841185170161	0.474502347882804	0.481972029663513	0.467489473971836	0.470842504899948	0.477555538516056	0.465171971968736	0.000470669630069764	0.000839369517812709	0.00128053010537778
228	24.3471458787356	0.31	38.1526791517931	36.939996673894	39.3653616296921	0.392678610246492	30.0015453754204	29.2069400715943	30.7961506792465	0.5	0.33	0.77	32.1493652382696	33.0240222913655	33.8986793444615	56.2285484451788	57.7583048219666	59.2880611987545	56.2261491394087	57.7747575259664	59.2910987539189	38.1526791517931	0.61947278664002	0.188566214622713	-20.5004390783143	-0.15582617718115	-0.151549637311373	-0.159841185170161	0.474502347882804	0.481972029663513	0.467489473971836	0.470842504899948	0.477555538516056	0.465171971968736	0.000470669630069764	0.000839369517812709	0.00128053010537778
228	24.3471458787356	0.31	38.1547732153815	36.9493231998354	39.3602232309276	0.39230152484602	30.1898707768798	29.3896450729586	30.9900964808009	0.5	0.32	0.76	32.3464933352274	33.2272285511277	34.1079637670279	56.5687980760076	58.1090618712311	59.6493256664547	56.5388753739164	57.9684052416508	59.6278706883394	38.1547732153815	0.616717077871628	-0.342375170617055	-21.1689181282245	-0.15582617718115	-0.151549637311373	-0.159841185170161	0.474502347882804	0.481972029663513	0.467489473971836	0.470842504899948	0.477555538516056	0.465171971968736	0.000470669630069764	0.000839369517812709	0.00128053010537778
228	24.3471458787356	0.31	38.1560772680172	36.9468875954037	39.3652669406306	0.385958138031204	29.4627990224218	28.6713552615095	30.2542427833342	0.5	0.32	0.78	31.6523818880712	32.5261138737008	33.3998458593304	55.4648868424201	56.9959389409609	58.5269910395017	55.3454064743304	56.8561231836257	58.398341273479	38.1560772680172	0.621079303769885	-0.292943887215093	-20.9730765105974	-0.15582617718115	-0.151549637311373	-0.159841185170161	0.474502347882804	0.481972029663513	0.467489473971836	0.470842504899948	0.477555538516056	0.465171971968736	0.000470669630069764	0.000839369517812709	0.00128053010537778
228	24.3471458787356	0.31	38.158975772206	36.9562517355922	39.3616998088198	0.385633634332929	29.8804771049262	29.0772636800489	30.6836905298034	0.5	0.33	0.78	31.8559234700893	32.7358929773505	33.6158624846118	55.5452958032138	57.0796467575827	58.6139977119516	55.5335047018381	57.0926318070104	58.6265931770408	38.158975772206	0.626706178385055	0.0263513259825376	-20.3453447083692	-0.15582617718115	-0.151549637311373	-0.159841185170161	0.474502347882804	0.481972029663513	0.467489473971836	0.470842504899948	0.477555538516056	0.465171971968736	0.000470669630069764	0.000839369517812709	0.00128053010537778
228	24.3471458787356	0.31	38.162345785441	36.9489429775045	39.3757485933775	0.393447412283882	29.8272117196035	29.0384956160268	30.6159278231801	0.51	0.33	0.78	31.6700413658809	32.5302330216918	33.3904246775027	55.0606994740731	56.5562060224712	58.0517125708692	54.9832914249765	56.481091259817	57.964735461804	38.162345785441	0.622048723795603	-0.233969893696365	-20.7758134132836	-0.15582617718115	-0.151549637311373	-0.159841185170161	0.474502347882804	0.481972029663513	0.467489473971836	0.470842504899948	0.477555538516056	0.465171971968736	0.000470669630069764	0.000839369517812709	0.00128053010537778
228	24.3471458787356	0.31	38.1698457417014	36.9630946336889	39.376596849714	0.388321300424517	29.8617599728287	29.0635840185193	30.659935927138	0.5	0.32	0.77	32.085550734235	32.9667192460235	33.847887757812	56.22411605406	57.7682042662383	59.3122924784166	56.1804060792487	57.7160210439673	59.2686075049217	38.1698457417014	0.617596190274112	-0.232589462852164	-21.0678521853963	-0.15582617718115	-0.151549637311373	-0.159841185170161	0.474502347882804	0.481972029663513	0.467489473971836	0.470842504899948	0.477555538516056	0.465171971968736	0.000470669630069764	0.000839369517812709	0.00128053010537778
228	24.3471458787356	0.31	38.1777169614416	36.9558706926119	39.3995632302713	0.381956313884086	29.6020719329511	28.800131671518	30.4040121943842	0.5	0.32	0.78	31.6907127237334	32.5731412742877	33.4555698248421	55.4140464125003	56.9570516797663	58.5000569470323	55.3127217177811	56.8507150227145	58.3825560266557	38.1777169614416	0.61770606660144	-0.333585441842158	-21.0448130309154	-0.15582617718115	-0.151549637311373	-0.159841185170161	0.474502347882804	0.481972029663513	0.467489473971836	0.470842504899948	0.477555538516056	0.465171971968736	0.000470669630069764	0.000839369517812709	0.00128053010537778
228	24.3471458787356	0.31	38.1790467494342	36.9752144188094	39.382879080059	0.393120533207967	30.3912627956756	29.5870809372459	31.1954446541054	0.5	0.33	0.78	32.4018143971328	33.2825011865342	34.1631879759357	56.4829012006586	58.0181159977314	59.5533307948043	56.4166273441254	57.9569454768932	59.4768296237224	38.1790467494342	0.625414681414458	0.602803121435243	-19.8430246192914	-0.15582617718115	-0.151549637311373	-0.159841185170161	0.474502347882804	0.481972029663513	0.467489473971836	0.470842504899948	0.477555538516056	0.465171971968736	0.000470669630069764	0.000839369517812709	0.00128053010537778
228	24.3471458787356	0.31	38.1923404102574	36.9768835390509	39.4077972814639	0.382967387821847	29.2110958341815	28.4214393963373	30.0007522720256	0.5	0.32	0.77	31.179077377828	32.0453515602896	32.9116257427511	54.4121101339903	55.9238869467272	57.4356637594642	54.3824011024653	55.9001911371081	57.4095284196838	38.1923404102574	0.614467612375307	-0.151511761652595	-21.009037243484	-0.15582617718115	-0.151549637311373	-0.159841185170161	0.474502347882804	0.481972029663513	0.467489473971836	0.470842504899948	0.477555538516056	0.465171971968736	0.000470669630069764	0.000839369517812709	0.00128053010537778
228	24.3471458787356	0.31	38.1923999922271	36.9739396746861	39.4108603097681	0.386103764965255	29.6105836189169	28.8154143235342	30.4057529142995	0.5	0.33	0.78	31.5362331212433	32.4064841607906	33.276735200338	54.9509660930884	56.467353138516	57.9837401839437	54.8892723620978	56.4073830332029	57.9395904310089	38.1923999922271	0.62293400246399	-0.0574846973494527	-20.5632821032524	-0.15582617718115	-0.151549637311373	-0.159841185170161	0.474502347882804	0.481972029663513	0.467489473971836	0.470842504899948	0.477555538516056	0.465171971968736	0.000470669630069764	0.000839369517812709	0.00128053010537778
228	24.3471458787356	0.31	38.1932525161899	36.9807427441811	39.4057622881988	0.391299711389307	30.022063114832	29.2246108578408	30.8195153718232	0.5	0.32	0.77	32.1706457865404	33.0484865289247	33.9263272713091	56.2678456655255	57.8032269487964	59.3386082320674	56.2145893957489	57.7431182754813	59.2699704512648	38.1932525161899	0.619677172436443	-0.709350369308972	-21.4433889880174	-0.15582617718115	-0.151549637311373	-0.159841185170161	0.474502347882804	0.481972029663513	0.467489473971836	0.470842504899948	0.477555538516056	0.465171971968736	0.000470669630069764	0.000839369517812709	0.00128053010537778
228	24.3471458787356	0.31	38.1954382645074	36.9736304631283	39.4172460658864	0.376089006003212	29.211575076776	28.4102879923168	30.0128621612353	0.51	0.33	0.78	30.8704684005324	31.7411427008861	32.6118170012397	53.5434076083484	55.0535521371934	56.5636966660384	53.4702756242807	54.98095545746	56.4796834229499	38.1954382645074	0.620923574364886	-0.193264453378675	-20.7223888393377	-0.15582617718115	-0.151549637311373	-0.159841185170161	0.474502347882804	0.481972029663513	0.467489473971836	0.470842504899948	0.477555538516056	0.465171971968736	0.000470669630069764	0.000839369517812709	0.00128053010537778
228	24.3471458787356	0.31	38.2052002424202	36.9980468507385	39.412353634102	0.388814027196528	29.4800552634051	28.6928985784426	30.2672119483676	0.5	0.32	0.78	31.5366688280439	32.4018410803898	33.2670133327356	55.1038368577204	56.6155472703527	58.1272576829851	54.8922427501668	56.4011725297263	57.9160632045626	38.2052002424202	0.619543471289235	-0.091138983308922	-20.8649438208178	-0.15582617718115	-0.151549637311373	-0.159841185170161	0.474502347882804	0.481972029663513	0.467489473971836	0.470842504899948	0.477555538516056	0.465171971968736	0.000470669630069764	0.000839369517812709	0.00128053010537778
228	24.3471458787356	0.31	38.2092236205236	36.9933847734283	39.4250624676188	0.395263069605877	30.0220855696783	29.2312282247938	30.8129429145627	0.5	0.32	0.77	32.20384372197	33.0751258366035	33.946407951237	56.3553768205739	57.8800840049433	59.4047911893126	56.2818259533251	57.8063184527986	59.3418707983997	38.2092236205236	0.615586025442232	-0.285302232962954	-21.271903535982	-0.15582617718115	-0.151549637311373	-0.159841185170161	0.474502347882804	0.481972029663513	0.467489473971836	0.470842504899948	0.477555538516056	0.465171971968736	0.000470669630069764	0.000839369517812709	0.00128053010537778
228	24.3471458787356	0.31	38.2292755625847	37.0115534861505	39.4469976390188	0.38896215864895	29.9272364232446	29.1283884090643	30.7260844374249	0.5	0.32	0.77	32.0970482339419	32.9773119437857	33.8575756536295	56.1758876491734	57.7165151519087	59.2571426546439	56.0831426388652	57.6298842002544	59.168661427543	38.2292755625847	0.615311400301103	-0.0319962679160626	-20.9796519469868	-0.15582617718115	-0.151549637311373	-0.159841185170161	0.474502347882804	0.481972029663513	0.467489473971836	0.470842504899948	0.477555538516056	0.465171971968736	0.000470669630069764	0.000839369517812709	0.00128053010537778
228	24.3471458787356	0.31	38.2293637160702	37.0078649167456	39.4508625153948	0.381040678408517	29.7071237680055	28.9007745733224	30.5134729626885	0.5	0.32	0.78	31.6617068439064	32.5450877287718	33.4284686136372	55.2056810251354	56.7459531145084	58.2862252038814	55.100588848259	56.6408895644013	58.1710180869585	38.2293637160702	0.623391676093143	0.0809645357424952	-20.4381142203924	-0.15582617718115	-0.151549637311373	-0.159841185170161	0.474502347882804	0.481972029663513	0.467489473971836	0.470842504899948	0.477555538516056	0.465171971968736	0.000470669630069764	0.000839369517812709	0.00128053010537778
228	24.3471458787356	0.31	38.2417813368236	37.0147203711673	39.46884230248	0.389863408703925	29.8512683112015	29.0559568267854	30.6465797956175	0.49	0.32	0.77	32.1743209962016	33.0549874682821	33.9356539403625	56.4911051168886	58.0373637699644	59.5836224230403	56.3537851837992	57.9037609845861	59.4479071837251	38.2417813368236	0.618191210639986	-0.667388690843791	-21.6132661893723	-0.15582617718115	-0.151549637311373	-0.159841185170161	0.474502347882804	0.481972029663513	0.467489473971836	0.470842504899948	0.477555538516056	0.465171971968736	0.000470669630069764	0.000839369517812709	0.00128053010537778
228	24.3471458787356	0.31	38.2442099042708	37.0286419233404	39.4597778852013	0.388636171913342	29.9442825650302	29.144431108154	30.7441340219064	0.5	0.32	0.77	31.911997710477	32.787803375231	33.663609039985	55.6233634836181	57.1499133810453	58.6764632784724	55.5584821154939	57.0956107179086	58.6255812659601	38.2442099042708	0.622098617652478	-0.0483020171237404	-20.6680890426532	-0.15582617718115	-0.151549637311373	-0.159841185170161	0.474502347882804	0.481972029663513	0.467489473971836	0.470842504899948	0.477555538516056	0.465171971968736	0.000470669630069764	0.000839369517812709	0.00128053010537778
228	24.3471458787356	0.31	38.2471603537173	37.0405470947156	39.4537736127189	0.389273115832503	29.4604461197066	28.674572337598	30.2463199018153	0.5	0.32	0.79	31.6078800402709	32.4741459409176	33.3404118415641	55.3321590970385	56.8486278565329	58.3650966160273	55.183843357964	56.6895047790403	58.2150473760998	38.2471603537173	0.621226659215757	0.231343459156293	-20.4971658839059	-0.15582617718115	-0.151549637311373	-0.159841185170161	0.474502347882804	0.481972029663513	0.467489473971836	0.470842504899948	0.477555538516056	0.465171971968736	0.000470669630069764	0.000839369517812709	0.00128053010537778
228	24.3471458787356	0.31	38.2475303963855	37.0342979409806	39.4607628517904	0.39459523083357	29.7581875612113	28.9731857703041	30.5431893521185	0.49	0.32	0.78	32.02590327614	32.8936156370278	33.7613279979156	56.1655155036468	57.6872684308924	59.209021358138	55.9709330929647	57.4833122117051	59.0049822546883	38.2475303963855	0.618764018111081	-0.0975401723992211	-20.9625369433013	-0.15582617718115	-0.151549637311373	-0.159841185170161	0.474502347882804	0.481972029663513	0.467489473971836	0.470842504899948	0.477555538516056	0.465171971968736	0.000470669630069764	0.000839369517812709	0.00128053010537778
228	24.3471458787356	0.31	38.2486624585287	37.0466232709726	39.4507016460848	0.397589280755319	30.0471332037221	29.2594542851613	30.8348121222829	0.5	0.32	0.78	32.0113029033725	32.8730629419197	33.7348229804669	55.7665178902684	57.2677800148318	58.7690421393951	55.6627858176407	57.1590673527448	58.6467309934816	38.2486624585287	0.624332406633431	-0.222080271127653	-20.8826693327734	-0.15582617718115	-0.151549637311373	-0.159841185170161	0.474502347882804	0.481972029663513	0.467489473971836	0.470842504899948	0.477555538516056	0.465171971968736	0.000470669630069764	0.000839369517812709	0.00128053010537778
228	24.3471458787356	0.31	38.2491461856229	37.0284420720685	39.4698502991773	0.386045543975884	29.8053781856653	29.0048795232552	30.6058768480754	0.51	0.32	0.78	31.646622436983	32.5200299238264	33.3934374106698	55.0347865624401	56.553678340423	58.0725701184059	54.8901831625331	56.4225252140491	57.9467875662865	38.2491461856229	0.620575666263652	-0.588875454792615	-21.2002697075158	-0.15582617718115	-0.151549637311373	-0.159841185170161	0.474502347882804	0.481972029663513	0.467489473971836	0.470842504899948	0.477555538516056	0.465171971968736	0.000470669630069764	0.000839369517812709	0.00128053010537778
228	24.3471458787356	0.31	38.2514774536792	37.0265281729929	39.4764267343655	0.383205374918242	29.824744535319	29.0189053265178	30.6305837441203	0.51	0.33	0.79	31.6180120761139	32.4960270649151	33.3740420537162	54.9360354492275	56.4615792574093	57.9871230655911	54.8178064547587	56.3368746499451	57.8496377021408	38.2514774536792	0.625110133898641	0.570255911655099	-19.9206658785704	-0.15582617718115	-0.151549637311373	-0.159841185170161	0.474502347882804	0.481972029663513	0.467489473971836	0.470842504899948	0.477555538516056	0.465171971968736	0.000470669630069764	0.000839369517812709	0.00128053010537778
228	24.3471458787356	0.31	38.2517246959147	37.0474675623793	39.45598182945	0.391961586080936	29.974756663362	29.1796661172648	30.7698472094591	0.5	0.32	0.79	32.0940865509314	32.9685895250134	33.8430924990955	56.1032138896321	57.6319200369214	59.1606261842107	55.9298093176469	57.4524729742115	58.9936874012409	38.2517246959147	0.623115583744897	-0.012689683451712	-20.7162627628474	-0.15582617718115	-0.151549637311373	-0.159841185170161	0.474502347882804	0.481972029663513	0.467489473971836	0.470842504899948	0.477555538516056	0.465171971968736	0.000470669630069764	0.000839369517812709	0.00128053010537778
228	24.3471458787356	0.31	38.2534520027455	37.0513876322985	39.4555163731925	0.395249389415072	29.7463316278912	28.9627159125362	30.5299473432463	0.5	0.32	0.78	31.8109031423376	32.6715794579583	33.5322557735791	55.5577425312672	57.0609137217254	58.5640849121836	55.3265486003496	56.824921288525	58.3191324899294	38.2534520027455	0.621881928182252	0.19904063285878	-20.6397461619525	-0.15582617718115	-0.151549637311373	-0.159841185170161	0.474502347882804	0.481972029663513	0.467489473971836	0.470842504899948	0.477555538516056	0.465171971968736	0.000470669630069764	0.000839369517812709	0.00128053010537778
228	24.3471458787356	0.31	38.2537899586823	37.0445146730448	39.4630652443199	0.388637516699125	30.1343028461153	29.3293779737027	30.939227718528	0.5	0.32	0.78	32.4107239665691	33.3002142884226	34.1897046102762	56.8302141390257	58.3898807949655	59.9495474509053	56.7281440691462	58.3149227988076	59.8701078948155	38.2537899586823	0.617449553034428	0.0805814902739521	-20.7027628634432	-0.15582617718115	-0.151549637311373	-0.159841185170161	0.474502347882804	0.481972029663513	0.467489473971836	0.470842504899948	0.477555538516056	0.465171971968736	0.000470669630069764	0.000839369517812709	0.00128053010537778
228	24.3471458787356	0.31	38.2545566157355	37.0291085286266	39.4800047028444	0.38742553139385	29.8808336479487	29.0806398059464	30.6810274899509	0.5	0.32	0.79	31.9142607996993	32.792425624627	33.6705904495546	55.7086933527177	57.241594749121	58.7744961455243	55.5236648820395	57.0512823943109	58.5401785011631	38.2545566157355	0.622492382922359	0.120814168381475	-20.5222811812426	-0.15582617718115	-0.151549637311373	-0.159841185170161	0.474502347882804	0.481972029663513	0.467489473971836	0.470842504899948	0.477555538516056	0.465171971968736	0.000470669630069764	0.000839369517812709	0.00128053010537778
228	24.3471458787356	0.31	38.2551958196402	37.0482433081204	39.4621483311599	0.383149958402948	29.6220493016939	28.8215929113586	30.4225056920292	0.5	0.32	0.78	31.5174007769331	32.3927273050763	33.2680538332194	54.8894146573479	56.413847496968	57.9382803365882	54.7977833614951	56.327200725593	57.8211543342273	38.2551958196402	0.621289482559986	-0.0335749677557409	-20.6617390372201	-0.15582617718115	-0.151549637311373	-0.159841185170161	0.474502347882804	0.481972029663513	0.467489473971836	0.470842504899948	0.477555538516056	0.465171971968736	0.000470669630069764	0.000839369517812709	0.00128053010537778
228	24.3471458787356	0.31	38.2568665860175	37.0344875721338	39.4792455999012	0.384335373948038	29.5495900881078	28.7530905101824	30.3460896660333	0.5	0.32	0.78	31.6203398023184	32.4962660717915	33.3721923412645	55.2698873086348	56.8009380976873	58.3319888867398	55.1584426721841	56.6656451808195	58.1994873451214	38.2568665860175	0.619539447268335	-0.372279480924557	-21.0977524059434	-0.15582617718115	-0.151549637311373	-0.159841185170161	0.474502347882804	0.481972029663513	0.467489473971836	0.470842504899948	0.477555538516056	0.465171971968736	0.000470669630069764	0.000839369517812709	0.00128053010537778
228	24.3471458787356	0.31	38.2569170761464	37.0369447084843	39.4768894438084	0.384014519011089	29.3922213832285	28.5994262170397	30.1850165494172	0.49	0.32	0.76	31.8419071248167	32.7245860240089	33.6072649232012	56.107708483926	57.6630515783788	59.2183946728317	56.0025073851693	57.5473241383767	59.0986166630396	38.2569170761464	0.609950517126616	-0.264569263954365	-21.6055016166842	-0.15582617718115	-0.151549637311373	-0.159841185170161	0.474502347882804	0.481972029663513	0.467489473971836	0.470842504899948	0.477555538516056	0.465171971968736	0.000470669630069764	0.000839369517812709	0.00128053010537778
228	24.3471458787356	0.31	38.2590547245565	37.0374541684633	39.4806552806496	0.383051270253299	29.4918158237506	28.6947122344998	30.2889194130013	0.5	0.32	0.76	31.6539390283685	32.5332462751965	33.4125535220244	55.4399833430333	56.9800374599589	58.5200915768844	55.4798222193611	57.0267200681851	58.5705175053077	38.2590547245565	0.615407105202078	0.448789162038337	-20.4821532406083	-0.15582617718115	-0.151549637311373	-0.159841185170161	0.474502347882804	0.481972029663513	0.467489473971836	0.470842504899948	0.477555538516056	0.465171971968736	0.000470669630069764	0.000839369517812709	0.00128053010537778
228	24.3471458787356	0.31	38.2602282613326	37.0493353231545	39.4711211995107	0.381148798569372	29.2252608164193	28.4321727681902	30.0183488646485	0.5	0.32	0.78	31.0553367491254	31.9215954276397	32.787854106154	54.0441154078719	55.5516239038477	57.0591323998236	53.9371354786982	55.4260393288281	56.9427773799033	38.2602282613326	0.62340125208652	0.0750432297720407	-20.4946221902525	-0.15582617718115	-0.151549637311373	-0.159841185170161	0.474502347882804	0.481972029663513	0.467489473971836	0.470842504899948	0.477555538516056	0.465171971968736	0.000470669630069764	0.000839369517812709	0.00128053010537778
228	24.3471458787356	0.31	38.2604582206015	37.0472359423994	39.4736804988035	0.385971016223623	29.5364367711418	28.7430364745996	30.3298370676839	0.5	0.32	0.77	31.427249591332	32.2947428072037	33.1622360230754	54.7276450250546	56.2383041313152	57.7489632375758	54.6529072770619	56.1625805715362	57.6726183569019	38.2604582206015	0.617552833071089	-0.0999475814399769	-20.8708512576087	-0.15582617718115	-0.151549637311373	-0.159841185170161	0.474502347882804	0.481972029663513	0.467489473971836	0.470842504899948	0.477555538516056	0.465171971968736	0.000470669630069764	0.000839369517812709	0.00128053010537778
228	24.3471458787356	0.31	38.2643906022487	37.0382984205707	39.4904827839268	0.389343069091296	29.8325010139117	29.0368195273635	30.6281825004599	0.5	0.32	0.78	31.9169780303317	32.7915830641705	33.6661880980092	55.7709566716767	57.2992203876431	58.8274841036095	55.6344851470511	57.1599416302945	58.6840107554611	38.2643906022487	0.617156314690174	-0.130013252748102	-21.0105842930334	-0.15582617718115	-0.151549637311373	-0.159841185170161	0.474502347882804	0.481972029663513	0.467489473971836	0.470842504899948	0.477555538516056	0.465171971968736	0.000470669630069764	0.000839369517812709	0.00128053010537778
228	24.3471458787356	0.31	38.2664975017821	37.0544977617031	39.478497241861	0.388955362931562	29.8843959410945	29.0866800638196	30.6821118183694	0.5	0.32	0.76	32.1241953304691	33.0052164921682	33.8862376538672	56.3068525831661	57.851094490679	59.3953363981918	56.2614435946841	57.7847384289033	59.3329127926818	38.2664975017821	0.616797997683937	-0.43318004484849	-21.4045034934604	-0.15582617718115	-0.151549637311373	-0.159841185170161	0.474502347882804	0.481972029663513	0.467489473971836	0.470842504899948	0.477555538516056	0.465171971968736	0.000470669630069764	0.000839369517812709	0.00128053010537778
228	24.3471458787356	0.31	38.2684757341299	37.0500726896801	39.4868787785797	0.388305954570984	30.0248029580974	29.2222430974519	30.8273628187429	0.51	0.33	0.78	31.8221436659196	32.6961072114555	33.5700707569914	55.2713033785959	56.7892747878848	58.3072461971738	55.2353628698727	56.7507507573685	58.2778776026966	38.2684757341299	0.621569753872688	-0.00543870617512557	-20.5089825233063	-0.15582617718115	-0.151549637311373	-0.159841185170161	0.474502347882804	0.481972029663513	0.467489473971836	0.470842504899948	0.477555538516056	0.465171971968736	0.000470669630069764	0.000839369517812709	0.00128053010537778
228	24.3471458787356	0.31	38.2710132990333	37.057667517305	39.4843590807616	0.38884192360297	29.781896687635	28.9867271086252	30.5770662666447	0.5	0.32	0.77	31.9645042215422	32.8413607659134	33.7182173102845	55.9707411635665	57.5061415045954	59.0415418456243	55.9042752361422	57.4465793777571	59.0153194372773	38.2710132990333	0.616550010473573	0.666747925424667	-20.2460240712833	-0.15582617718115	-0.151549637311373	-0.159841185170161	0.474502347882804	0.481972029663513	0.467489473971836	0.470842504899948	0.477555538516056	0.465171971968736	0.000470669630069764	0.000839369517812709	0.00128053010537778
228	24.3471458787356	0.31	38.2712811536705	37.046697660341	39.495864647	0.375654319925062	29.0347039325435	28.2375302887789	29.8318775763081	0.5	0.32	0.77	31.1531365516228	32.0326206681718	32.9121047847209	54.566880434793	56.1073578937001	57.6478353526072	54.4162023330718	55.9667904612946	57.4927301481133	38.2712811536705	0.614914950055603	0.355283093913153	-20.6872837988607	-0.15582617718115	-0.151549637311373	-0.159841185170161	0.474502347882804	0.481972029663513	0.467489473971836	0.470842504899948	0.477555538516056	0.465171971968736	0.000470669630069764	0.000839369517812709	0.00128053010537778
228	24.3471458787356	0.31	38.2760412600101	37.0738756913622	39.4782068286581	0.396787693570692	29.8273355158092	29.0441085581094	30.610562473509	0.5	0.32	0.77	31.8195130985109	32.6775838631816	33.5356546278523	55.4817113181987	56.9778760869259	58.4740408556531	55.4220396872473	56.9322290357036	58.4269503366227	38.2760412600101	0.620457991301947	0.0667787148711048	-20.7075309461958	-0.15582617718115	-0.151549637311373	-0.159841185170161	0.474502347882804	0.481972029663513	0.467489473971836	0.470842504899948	0.477555538516056	0.465171971968736	0.000470669630069764	0.000839369517812709	0.00128053010537778
228	24.3471458787356	0.31	38.2771986286675	37.0607260155631	39.4936712417719	0.39589024576577	30.3061753579885	29.5088807573115	31.1034699586654	0.5	0.32	0.79	32.2339822485989	33.1049058263682	33.9758294041374	56.0981682344728	57.6138735236383	59.1295788128038	55.922195686246	57.4240822800758	58.9321425794196	38.2771986286675	0.624810040302977	0.295245826930876	-20.1757995280849	-0.15582617718115	-0.151549637311373	-0.159841185170161	0.474502347882804	0.481972029663513	0.467489473971836	0.470842504899948	0.477555538516056	0.465171971968736	0.000470669630069764	0.000839369517812709	0.00128053010537778
228	24.3471458787356	0.31	38.2809794719245	37.0768101534852	39.4851487903637	0.393993288590159	29.944134590777	29.1532315614393	30.7350376201147	0.49	0.32	0.76	32.2948861886184	33.1710197062652	34.047153223912	56.7175515402502	58.2562517435284	59.7949519468065	56.6985062924673	58.2266548079442	59.774605725237	38.2809794719245	0.612934731872725	0.0852970214464372	-20.9812451105376	-0.15582617718115	-0.151549637311373	-0.159841185170161	0.474502347882804	0.481972029663513	0.467489473971836	0.470842504899948	0.477555538516056	0.465171971968736	0.000470669630069764	0.000839369517812709	0.00128053010537778
228	24.3471458787356	0.31	38.2854690896757	37.0576942944469	39.5132438849045	0.385130615117305	29.7162511013071	28.9166035706751	30.5158986319391	0.51	0.33	0.78	31.3820752253041	32.2499018667937	33.1177285082832	54.3880564561219	55.8920807767762	57.3961050974304	54.3399579775237	55.8327494541278	57.3450860685252	38.2854690896757	0.622209725359498	-0.34218580045335	-20.8807854263984	-0.15582617718115	-0.151549637311373	-0.159841185170161	0.474502347882804	0.481972029663513	0.467489473971836	0.470842504899948	0.477555538516056	0.465171971968736	0.000470669630069764	0.000839369517812709	0.00128053010537778
228	24.3471458787356	0.31	38.2892770335709	37.0689174197742	39.5096366473675	0.390576179529698	29.9246537909966	29.1285803432589	30.7207272387343	0.5	0.32	0.77	31.8716512185404	32.7426917900906	33.6137323616408	55.527199446398	57.0447374995954	58.5622755527929	55.4609869549986	56.9726168680828	58.4971845370795	38.2892770335709	0.619609723510886	0.318650922927258	-20.3642747547162	-0.15582617718115	-0.151549637311373	-0.159841185170161	0.474502347882804	0.481972029663513	0.467489473971836	0.470842504899948	0.477555538516056	0.465171971968736	0.000470669630069764	0.000839369517812709	0.00128053010537778
228	24.3471458787356	0.31	38.2912135350346	37.0821511112516	39.5002759588176	0.397520219889875	30.0163410881313	29.2293559232747	30.8033262529879	0.5	0.32	0.77	32.2013408840846	33.0683451940935	33.9353495041024	56.3504963243938	57.8677040506266	59.3849117768595	56.2312494135387	57.7546153848846	59.2715498695898	38.2912135350346	0.615424537644673	-0.084850730406827	-21.1176465832211	-0.15582617718115	-0.151549637311373	-0.159841185170161	0.474502347882804	0.481972029663513	0.467489473971836	0.470842504899948	0.477555538516056	0.465171971968736	0.000470669630069764	0.000839369517812709	0.00128053010537778
228	24.3471458787356	0.31	38.2913634304368	37.0697347665826	39.512992094291	0.38205869640639	29.6511192882791	28.8480244631321	30.4542141134261	0.5	0.32	0.78	31.5230060214658	32.4005691641784	33.2781323068911	54.8730528504784	56.4006536343919	57.9282544183055	54.7823714796266	56.308439605109	57.8176344224488	38.2913634304368	0.619516080026583	0.0719158656573715	-20.5649057192634	-0.15582617718115	-0.151549637311373	-0.159841185170161	0.474502347882804	0.481972029663513	0.467489473971836	0.470842504899948	0.477555538516056	0.465171971968736	0.000470669630069764	0.000839369517812709	0.00128053010537778
228	24.3471458787356	0.31	38.2926539009379	37.0819345093251	39.5033732925508	0.395308789227089	30.3585308154305	29.5588871320148	31.1581744988462	0.5	0.32	0.77	32.4487304462829	33.3265518006642	34.2043731550455	56.6525228941216	58.1851188907003	59.717714887279	56.6016555613808	58.1418783337693	59.6715562438507	38.2926539009379	0.620557625178258	-0.132074094787571	-20.8150925709503	-0.15582617718115	-0.151549637311373	-0.159841185170161	0.474502347882804	0.481972029663513	0.467489473971836	0.470842504899948	0.477555538516056	0.465171971968736	0.000470669630069764	0.000839369517812709	0.00128053010537778
228	24.3471458787356	0.31	38.2983768392685	37.0821876903601	39.5145659881769	0.382109130364335	29.6908815097969	28.8867956201723	30.4949673994214	0.51	0.32	0.79	31.2835023781826	32.1543024202187	33.0251024622547	54.1441078832576	55.6512502374214	57.1583925915853	53.9735449452729	55.4842289841346	56.987086035778	38.2983768392685	0.630498808502559	0.0236895128720262	-20.2224568814424	-0.15582617718115	-0.151549637311373	-0.159841185170161	0.474502347882804	0.481972029663513	0.467489473971836	0.470842504899948	0.477555538516056	0.465171971968736	0.000470669630069764	0.000839369517812709	0.00128053010537778
228	24.3471458787356	0.31	38.3013686096338	37.0947625182501	39.5079747010175	0.38218507221664	29.4298258949667	28.6329380554367	30.2267137344967	0.5	0.32	0.77	31.6102800780822	32.4900307955807	33.3697815130792	55.3914649011472	56.9330735445918	58.4746821880365	55.3391696834062	56.8618136204398	58.4111655935046	38.3013686096338	0.617734285695528	-0.0359208057934461	-20.8075986655388	-0.15582617718115	-0.151549637311373	-0.159841185170161	0.474502347882804	0.481972029663513	0.467489473971836	0.470842504899948	0.477555538516056	0.465171971968736	0.000470669630069764	0.000839369517812709	0.00128053010537778
228	24.3471458787356	0.31	38.3042415288412	37.0903049806595	39.5181780770229	0.390113829059845	29.4935369844182	28.7081698088664	30.2789041599701	0.5	0.32	0.77	31.6397884496736	32.5053556890768	33.37092292848	55.382182278026	56.8972683445073	58.4123544109885	55.2448221586295	56.7494824605973	58.2471255754237	38.3042415288412	0.610416335804856	-0.148774473773284	-21.4057023779032	-0.15582617718115	-0.151549637311373	-0.159841185170161	0.474502347882804	0.481972029663513	0.467489473971836	0.470842504899948	0.477555538516056	0.465171971968736	0.000470669630069764	0.000839369517812709	0.00128053010537778
228	24.3471458787356	0.31	38.3052592240174	37.0830089851148	39.52750946292	0.383464078640416	29.6771553064316	28.8757424849969	30.4785681278663	0.5	0.33	0.79	31.7193712971786	32.5997057460197	33.4800401948607	55.4024018420122	56.9400314007166	58.4776609594209	55.2974321930148	56.8462597345396	58.3635627821066	38.3052592240174	0.622265445899651	-0.46421134162356	-21.0726918507565	-0.15582617718115	-0.151549637311373	-0.159841185170161	0.474502347882804	0.481972029663513	0.467489473971836	0.470842504899948	0.477555538516056	0.465171971968736	0.000470669630069764	0.000839369517812709	0.00128053010537778
228	24.3471458787356	0.31	38.3053856748513	37.0934804523571	39.5172908973454	0.39038435124123	30.2542821748434	29.4491153467298	31.059449002957	0.5	0.32	0.78	32.5009347116186	33.3895411843216	34.2781476570246	56.9403219790045	58.4971245484472	60.0539271178899	56.795400565968	58.3693960595949	59.9234011788214	38.3053856748513	0.619729111404658	-0.429947478218495	-21.1164293781894	-0.15582617718115	-0.151549637311373	-0.159841185170161	0.474502347882804	0.481972029663513	0.467489473971836	0.470842504899948	0.477555538516056	0.465171971968736	0.000470669630069764	0.000839369517812709	0.00128053010537778
228	24.3471458787356	0.31	38.313367963379	37.092491739143	39.5342441876151	0.385489896186869	29.7936772336039	28.992554067057	30.5948004001507	0.5	0.32	0.78	31.7370996335632	32.6140601695907	33.4910207056183	55.3088417938509	56.8371374511927	58.3654331085345	55.2320317313479	56.7581082955307	58.2630314474254	38.313367963379	0.622791579087755	-0.491064385435312	-21.0046758278003	-0.15582617718115	-0.151549637311373	-0.159841185170161	0.474502347882804	0.481972029663513	0.467489473971836	0.470842504899948	0.477555538516056	0.465171971968736	0.000470669630069764	0.000839369517812709	0.00128053010537778
228	24.3471458787356	0.31	38.3150717382242	37.0858041387949	39.5443393376534	0.382329346153523	29.52833171824	28.7290207988939	30.327642637586	0.5	0.32	0.77	31.6714531715924	32.5526296839706	33.4338061963488	55.4474971200025	56.9901807432512	58.5328643664999	55.420316759999	56.9726344642328	58.516481782269	38.3150717382242	0.616450421767363	-0.0849467531001924	-20.9368910029917	-0.15582617718115	-0.151549637311373	-0.159841185170161	0.474502347882804	0.481972029663513	0.467489473971836	0.470842504899948	0.477555538516056	0.465171971968736	0.000470669630069764	0.000839369517812709	0.00128053010537778
228	24.3471458787356	0.31	38.3188817619078	37.0901446279121	39.5476188959034	0.382089027928525	29.3596543372008	28.5645048629	30.1548038115017	0.5	0.32	0.77	31.3231620157152	32.1951041666392	33.0670463175633	54.6490483200962	56.170312639269	57.6915769584418	54.5918219162443	56.1261513600594	57.6385409712611	38.3188817619078	0.617608198801039	-0.236979792651315	-20.9704665547896	-0.15582617718115	-0.151549637311373	-0.159841185170161	0.474502347882804	0.481972029663513	0.467489473971836	0.470842504899948	0.477555538516056	0.465171971968736	0.000470669630069764	0.000839369517812709	0.00128053010537778
228	24.3471458787356	0.31	38.3199462997674	37.1102366719453	39.5296559275895	0.384797052982105	29.6516343423114	28.8531633583981	30.4501053262247	0.5	0.32	0.78	31.6762904764944	32.5528875590852	33.4294846416761	55.3064895608439	56.8370193882981	58.3675492157524	55.1818083450152	56.709654836788	58.2427817148284	38.3199462997674	0.622971090872212	0.117324291087862	-20.478683497324	-0.15582617718115	-0.151549637311373	-0.159841185170161	0.474502347882804	0.481972029663513	0.467489473971836	0.470842504899948	0.477555538516056	0.465171971968736	0.000470669630069764	0.000839369517812709	0.00128053010537778
228	24.3471458787356	0.31	38.3248637617308	37.1082490474881	39.5414784759735	0.378987471334071	29.2733815465836	28.4753357478937	30.0714273452735	0.5	0.32	0.77	31.364680124417	32.2437022866893	33.1227244489616	54.8795956072393	56.4176435198577	57.9556914324762	54.8377181048724	56.3840978522885	57.9146728723651	38.3248637617308	0.617992880281642	-0.210151228543209	-20.964454780079	-0.15582617718115	-0.151549637311373	-0.159841185170161	0.474502347882804	0.481972029663513	0.467489473971836	0.470842504899948	0.477555538516056	0.465171971968736	0.000470669630069764	0.000839369517812709	0.00128053010537778
228	24.3471458787356	0.31	38.3249510163984	37.0944380021085	39.5554640306883	0.387247614180072	30.2027288515267	29.3936115615609	31.0118461414925	0.5	0.32	0.77	32.4865548671004	33.3808115384639	34.2750682098274	56.9687260082642	58.5369028586683	60.1050797090724	4.17716325948833	58.5447816494419	60.0998276120624	38.3249510163984	0.614618251266123	0.0367896179764432	-20.8203158488006	-0.15582617718115	-0.151549637311373	-0.159841185170161	0.474502347882804	0.481972029663513	0.467489473971836	0.470842504899948	0.477555538516056	0.465171971968736	0.000470669630069764	0.000839369517812709	0.00128053010537778
228	24.3471458787356	0.31	38.3315788574083	37.1011741467478	39.5619835680689	0.377841225624471	29.3580153324166	28.5557097659751	30.1603208988581	0.5	0.32	0.77	31.4271218585	32.310103055989	33.193084253478	54.9592226637115	56.5033653459197	58.047508028128	54.933059793383	56.4563523403878	58.0032336928831	38.3315788574083	0.616101313896184	-0.115227221708645	-20.9769309772442	-0.15582617718115	-0.151549637311373	-0.159841185170161	0.474502347882804	0.481972029663513	0.467489473971836	0.470842504899948	0.477555538516056	0.465171971968736	0.000470669630069764	0.000839369517812709	0.00128053010537778
228	24.3471458787356	0.31	38.340141378108	37.13496072077	39.545322035446	0.386988400160833	29.5281428223651	28.7366651401824	30.3196205045479	0.5	0.32	0.79	31.4517139614947	32.317970694678	33.1842274278614	54.8055663905883	56.315045046025	57.8245237014617	54.6692347674441	56.1705800346518	57.6936501036674	38.340141378108	0.624417777344634	-0.230276490598308	-20.6829139737415	-0.15582617718115	-0.151549637311373	-0.159841185170161	0.474502347882804	0.481972029663513	0.467489473971836	0.470842504899948	0.477555538516056	0.465171971968736	0.000470669630069764	0.000839369517812709	0.00128053010537778
228	24.3471458787356	0.31	38.3403936099852	37.1135385864699	39.5672486335005	0.383135976083695	30.1295153223424	29.3153219408075	30.9437087038773	0.5	0.33	0.78	32.1418345900092	33.0345305340079	33.9272264780066	56.0721233663321	57.6294506856656	59.186778004999	56.008200719205	57.5569994892582	59.1139421989112	38.3403936099852	0.622335579147278	0.0548549751003478	-20.5152091863783	-0.15582617718115	-0.151549637311373	-0.159841185170161	0.474502347882804	0.481972029663513	0.467489473971836	0.470842504899948	0.477555538516056	0.465171971968736	0.000470669630069764	0.000839369517812709	0.00128053010537778
228	24.3471458787356	0.31	38.3453900011008	37.1365363262457	39.5542436759559	0.394720452972461	30.1067633986279	29.3127745157572	30.9007522814987	0.5	0.32	0.77	32.1405609835679	33.0111455164808	33.8817300493937	56.0716151429066	57.5904150451179	59.1092149473292	56.004934280867	57.5217564250432	59.0437836660893	38.3453900011008	0.619978379720777	0.777583413077929	-19.9874665351411	-0.15582617718115	-0.151549637311373	-0.159841185170161	0.474502347882804	0.481972029663513	0.467489473971836	0.470842504899948	0.477555538516056	0.465171971968736	0.000470669630069764	0.000839369517812709	0.00128053010537778
228	24.3471458787356	0.31	38.3459457647873	37.1250492447087	39.5668422848659	0.386810070955283	29.8245275963567	29.0248050104678	30.6242501822456	0.5	0.32	0.77	32.0335189333268	32.9161408350843	33.7987627368418	56.1224166025933	57.6687616724593	59.2151067423253	56.0397164695846	57.601512729151	59.1342978713389	38.3459457647873	0.613125975145372	0.307517492540772	-20.6621794556714	-0.15582617718115	-0.151549637311373	-0.159841185170161	0.474502347882804	0.481972029663513	0.467489473971836	0.470842504899948	0.477555538516056	0.465171971968736	0.000470669630069764	0.000839369517812709	0.00128053010537778
228	24.3471458787356	0.31	38.3577812340448	37.1306329202755	39.5849295478141	0.39552105626535	30.2520519010115	29.4555665568518	31.0485372451711	0.5	0.32	0.77	32.5208417904606	33.4002128871205	34.2795839837803	56.9897976863501	58.5308150195659	60.0718323527818	4.17716325948833	58.4482698766744	59.9739912804981	38.3577812340448	0.615378777123163	0.0390165332936961	-20.8945411979652	-0.15582617718115	-0.151549637311373	-0.159841185170161	0.474502347882804	0.481972029663513	0.467489473971836	0.470842504899948	0.477555538516056	0.465171971968736	0.000470669630069764	0.000839369517812709	0.00128053010537778
228	24.3471458787356	0.31	38.3592156123829	37.1335886888575	39.5848425359083	0.391794256163936	30.2627578578638	29.4597461135431	31.0657696021844	0.49	0.32	0.76	32.7110554956773	33.6026912087251	34.4943269217728	57.5367576292233	59.1050906327844	60.6734236363454	57.5757610603273	59.1419134628477	60.7188239920407	38.3592156123829	0.609551808574906	-0.273057417641692	-21.4882688705611	-0.15582617718115	-0.151549637311373	-0.159841185170161	0.474502347882804	0.481972029663513	0.467489473971836	0.470842504899948	0.477555538516056	0.465171971968736	0.000470669630069764	0.000839369517812709	0.00128053010537778
228	24.3471458787356	0.31	38.3613487948738	37.1385488187468	39.5841487710008	0.392942033509893	30.088107289849	29.2916492985406	30.8845652811574	0.5	0.32	0.78	32.0884578588145	32.9609627980187	33.8334677372229	55.948119444501	57.4693832823986	58.9906471202962	55.8199632176558	57.3297750978829	58.8473955517862	38.3613487948738	0.617890422371869	0.219199663240078	-20.6316898394419	-0.15582617718115	-0.151549637311373	-0.159841185170161	0.474502347882804	0.481972029663513	0.467489473971836	0.470842504899948	0.477555538516056	0.465171971968736	0.000470669630069764	0.000839369517812709	0.00128053010537778
228	24.3471458787356	0.31	38.3669206029414	37.1441553301262	39.5896858757566	0.384551740996954	29.7957599066892	28.9929919723694	30.598527841009	0.49	0.32	0.76	32.0517490223467	32.9392088739732	33.8266687255997	56.215366394674	57.7718767955561	59.3283871964382	56.1927243101198	57.7493019072833	59.2967827346019	38.3669206029414	0.614300732218606	0.0987641126099135	-20.9067796634744	-0.15582617718115	-0.151549637311373	-0.159841185170161	0.474502347882804	0.481972029663513	0.467489473971836	0.470842504899948	0.477555538516056	0.465171971968736	0.000470669630069764	0.000839369517812709	0.00128053010537778
228	24.3471458787356	0.31	38.3764377614257	37.1619445798586	39.5909309429927	0.391128068157388	29.4765296648052	28.6932857936325	30.2597735359779	0.5	0.32	0.78	31.3873355775698	32.2441192307347	33.1009028838996	54.67440058488	56.1668538882814	57.6593071916828	54.5651254665406	56.0459584180281	57.5610440282474	38.3764377614257	0.620344501326973	0.235369494720351	-20.5095410516924	-0.15582617718115	-0.151549637311373	-0.159841185170161	0.474502347882804	0.481972029663513	0.467489473971836	0.470842504899948	0.477555538516056	0.465171971968736	0.000470669630069764	0.000839369517812709	0.00128053010537778
228	24.3471458787356	0.31	38.3772130640662	37.1602782369848	39.5941478911476	0.39126926524922	29.9320790897109	29.1369661898938	30.7271919895281	0.5	0.32	0.78	32.0685133662622	32.9436246763861	33.8187359865099	56.08279285056	57.6132250775335	59.1436573045071	55.9873840682438	57.4905714703379	59.021303699627	38.3772130640662	0.6206376760575	0.297127317058972	-20.4151273391818	-0.15582617718115	-0.151549637311373	-0.159841185170161	0.474502347882804	0.481972029663513	0.467489473971836	0.470842504899948	0.477555538516056	0.465171971968736	0.000470669630069764	0.000839369517812709	0.00128053010537778
228	24.3471458787356	0.31	38.3827455871081	37.1587785188653	39.6067126553509	0.395089064032204	30.0126401326531	29.2217437624052	30.8035365029009	0.5	0.32	0.77	32.0905841411688	32.9591266457759	33.8276691503829	56.0407542897379	57.5575162432367	59.0742781967355	55.9600253779653	57.4903843852884	58.9857476333044	38.3827455871081	0.614502232113634	0.00388072786685189	-20.9989324561907	-0.15582617718115	-0.151549637311373	-0.159841185170161	0.474502347882804	0.481972029663513	0.467489473971836	0.470842504899948	0.477555538516056	0.465171971968736	0.000470669630069764	0.000839369517812709	0.00128053010537778
228	24.3471458787356	0.31	38.3869760882448	37.1612802958977	39.6126718805918	0.379933955761913	29.661768056174	28.8547576731366	30.4687784392115	0.49	0.32	0.78	31.9894820316184	32.8841644420529	33.7788468524874	56.2102093757448	57.7822975253939	59.354385675043	56.0895852414411	57.6756537690586	59.2242270714053	38.3869760882448	0.618575834830685	-0.148467107604081	-20.9137732343163	-0.15582617718115	-0.151549637311373	-0.159841185170161	0.474502347882804	0.481972029663513	0.467489473971836	0.470842504899948	0.477555538516056	0.465171971968736	0.000470669630069764	0.000839369517812709	0.00128053010537778
228	24.3471458787356	0.31	38.3881417986378	37.1567026712384	39.6195809260372	0.391518677039395	30.0483678067286	29.2505835930475	30.8461520204096	0.5	0.32	0.77	32.2252198118884	33.1041346399138	33.9830494679392	56.3928437011841	57.9309094401556	59.468975179127	56.336263125728	57.8604070541792	59.407735073896	38.3881417986378	0.61479571783471	-0.0139075810092808	-20.9558403855928	-0.15582617718115	-0.151549637311373	-0.159841185170161	0.474502347882804	0.481972029663513	0.467489473971836	0.470842504899948	0.477555538516056	0.465171971968736	0.000470669630069764	0.000839369517812709	0.00128053010537778
228	24.3471458787356	0.31	38.388454823467	37.1637322444913	39.6131774024427	0.383071609271685	29.6658341226662	28.8640616764292	30.4676065689032	0.5	0.33	0.78	31.5874561004088	32.4648777270646	33.3422993537205	55.0379527759478	56.5667713645348	58.0955899531218	54.9745652603301	56.5064734506339	58.0514863294607	38.388454823467	0.622380487692681	-0.101593025327263	-20.6656604250951	-0.15582617718115	-0.151549637311373	-0.159841185170161	0.474502347882804	0.481972029663513	0.467489473971836	0.470842504899948	0.477555538516056	0.465171971968736	0.000470669630069764	0.000839369517812709	0.00128053010537778
228	24.3471458787356	0.31	38.3893944253237	37.1716017497406	39.6071871009068	0.390110570816889	29.7399207740093	28.94798735751	30.5318541905086	0.51	0.33	0.79	31.5086836481971	32.3706703273656	33.232657006534	54.710379055181	56.2070971816624	57.7038153081438	54.631580832831	56.1249814982571	57.6150344255844	38.3893944253237	0.627135114988519	0.153660034525643	-20.2809507721307	-0.15582617718115	-0.151549637311373	-0.159841185170161	0.474502347882804	0.481972029663513	0.467489473971836	0.470842504899948	0.477555538516056	0.465171971968736	0.000470669630069764	0.000839369517812709	0.00128053010537778
228	24.3471458787356	0.31	38.390295362993	37.1627028791844	39.6178878468015	0.386307357797471	29.6261539327257	28.8309080833153	30.421399782136	0.5	0.32	0.78	31.8286425517141	32.7065752137194	33.5845078757247	55.7738863313647	57.3123030708697	58.8507198103746	55.6616172349539	57.2067788904664	58.7319137187939	38.390295362993	0.615924933168969	-0.155222956460893	-21.1315201284067	-0.15582617718115	-0.151549637311373	-0.159841185170161	0.474502347882804	0.481972029663513	0.467489473971836	0.470842504899948	0.477555538516056	0.465171971968736	0.000470669630069764	0.000839369517812709	0.00128053010537778
228	24.3471458787356	0.31	38.3913384656328	37.1630225424311	39.6196543888345	0.384145193000278	29.9041556504637	29.0977748503289	30.7105364505985	0.5	0.32	0.77	31.9278099843576	32.8126189807214	33.6974279770852	55.7264091708645	57.2707439747107	58.8150787785569	55.6319452145225	57.1598521695546	58.7285159613673	38.3913384656328	0.615733524160815	-0.148368039758593	-20.996590213965	-0.15582617718115	-0.151549637311373	-0.159841185170161	0.474502347882804	0.481972029663513	0.467489473971836	0.470842504899948	0.477555538516056	0.465171971968736	0.000470669630069764	0.000839369517812709	0.00128053010537778
228	24.3471458787356	0.31	38.3922244474754	37.1629529978375	39.6214958971133	0.390563659106297	29.5461510230227	28.7601260584694	30.332175987576	0.5	0.32	0.78	31.4600482647734	32.3198631095307	33.179677954288	54.8006077477999	56.2983287826413	57.7960498174828	54.6025163116862	56.0821646465613	57.5670367353798	38.3922244474754	0.620361299870875	0.355974392597454	-20.519465968307	-0.15582617718115	-0.151549637311373	-0.159841185170161	0.474502347882804	0.481972029663513	0.467489473971836	0.470842504899948	0.477555538516056	0.465171971968736	0.000470669630069764	0.000839369517812709	0.00128053010537778
228	24.3471458787356	0.31	38.393345054677	37.1597365735483	39.6269535358058	0.37981837515751	29.5684718821958	28.7638024385312	30.3731413258604	0.51	0.33	0.78	31.3705859584001	32.2481803586719	33.1257747589436	54.5402207497362	56.0659873510686	57.591753952401	54.4708249495025	56.0106124206159	57.518104434756	38.393345054677	0.621847284910262	0.644715077295634	-19.8635211362125	-0.15582617718115	-0.151549637311373	-0.159841185170161	0.474502347882804	0.481972029663513	0.467489473971836	0.470842504899948	0.477555538516056	0.465171971968736	0.000470669630069764	0.000839369517812709	0.00128053010537778
228	24.3471458787356	0.31	38.3961897686257	37.1835702617242	39.6088092755271	0.397521320109034	30.3602704722185	29.5642698033862	31.1562711410508	0.5	0.32	0.78	32.4584461148743	33.3323707877489	34.2062954606234	56.6737886942934	58.1996972997125	59.7256059051316	56.5345879525521	58.0673892452853	59.5592780397209	38.3961897686257	0.621308277692648	-0.412953602102339	-21.1199750656944	-0.15582617718115	-0.151549637311373	-0.159841185170161	0.474502347882804	0.481972029663513	0.467489473971836	0.470842504899948	0.477555538516056	0.465171971968736	0.000470669630069764	0.000839369517812709	0.00128053010537778
228	24.3471458787356	0.31	38.4035191012315	37.1773784309608	39.6296597715021	0.373541481533572	29.3313120735168	28.5223551438864	30.1402690031472	0.5	0.33	0.79	31.2041263807604	32.0891442602951	32.9741621398299	54.3594988917757	55.9012542306284	57.443009569481	54.2408995567476	55.7770063189379	57.3243457672147	38.4035191012315	0.623197271606168	-0.352227620183476	-20.8654023592083	-0.15582617718115	-0.151549637311373	-0.159841185170161	0.474502347882804	0.481972029663513	0.467489473971836	0.470842504899948	0.477555538516056	0.465171971968736	0.000470669630069764	0.000839369517812709	0.00128053010537778
228	24.3471458787356	0.31	38.4120018632165	37.1984180753818	39.6255856510513	0.390475916319818	29.8658241755375	29.0711483886114	30.6604999624637	0.5	0.32	0.79	31.9116238650504	32.7839456071452	33.65626734924	55.7128809591766	57.2358231190914	58.7587652790062	55.517209862292	57.0274927406447	58.5320394579805	38.4120018632165	0.620198527699443	-0.127915222966929	-20.868870566695	-0.15582617718115	-0.151549637311373	-0.159841185170161	0.474502347882804	0.481972029663513	0.467489473971836	0.470842504899948	0.477555538516056	0.465171971968736	0.000470669630069764	0.000839369517812709	0.00128053010537778
228	24.3471458787356	0.31	38.4134800325804	37.1846899597084	39.6422701054524	0.38755907725959	29.7622157647821	28.965422649	30.5590088805643	0.49	0.32	0.77	32.0347664885012	32.9159924147733	33.7972183410453	56.2010360886383	57.7470379957362	59.2930399028341	56.0725226526983	57.6319597734606	59.1808459836519	38.4134800325804	0.614255124523671	-0.113453300033014	-21.1548356446055	-0.15582617718115	-0.151549637311373	-0.159841185170161	0.474502347882804	0.481972029663513	0.467489473971836	0.470842504899948	0.477555538516056	0.465171971968736	0.000470669630069764	0.000839369517812709	0.00128053010537778
228	24.3471458787356	0.31	38.4139722848647	37.1799126892598	39.6480318804696	0.395302558083265	30.2344576554429	29.4380716791717	31.0308436317141	0.5	0.32	0.78	32.3322849954581	33.2069679105556	34.0816508256531	56.4675211174846	57.9951327906562	59.5227444638278	56.3729520397533	57.9200097147813	59.4266971168148	38.4139722848647	0.618737400323404	0.0973904329582045	-20.6890651245263	-0.15582617718115	-0.151549637311373	-0.159841185170161	0.474502347882804	0.481972029663513	0.467489473971836	0.470842504899948	0.477555538516056	0.465171971968736	0.000470669630069764	0.000839369517812709	0.00128053010537778
228	24.3471458787356	0.31	38.4166801501235	37.2062646362777	39.6270956639693	0.400092888121334	30.3336587567424	29.5426094502811	31.1247080632037	0.49	0.32	0.77	32.8237407099195	33.7026474079803	34.5815541060411	57.7588386641155	59.3054213837007	60.8520041032858	57.5981080933039	59.1306355198558	60.662858231277	38.4166801501235	0.616576568691142	0.484471389742173	-20.5317718660826	-0.15582617718115	-0.151549637311373	-0.159841185170161	0.474502347882804	0.481972029663513	0.467489473971836	0.470842504899948	0.477555538516056	0.465171971968736	0.000470669630069764	0.000839369517812709	0.00128053010537778
228	24.3471458787356	0.31	38.4177362735391	37.2095492480631	39.625923299015	0.392814646110359	29.6745721924421	28.8888510452737	30.4602933396105	0.51	0.32	0.78	31.5458445077356	32.4038307632696	33.2618170188036	54.8884250663097	56.3812845864679	57.874144106626	54.784187249065	56.2709935444197	57.7711309907187	38.4177362735391	0.621967709957984	-0.372687855637079	-20.9666136888557	-0.15582617718115	-0.151549637311373	-0.159841185170161	0.474502347882804	0.481972029663513	0.467489473971836	0.470842504899948	0.477555538516056	0.465171971968736	0.000470669630069764	0.000839369517812709	0.00128053010537778
228	24.3471458787356	0.31	38.420055487643	37.2103539679592	39.6297570073269	0.396276349171055	30.000091243383	29.2114858160159	30.7886966707501	0.5	0.32	0.78	31.9757513879497	32.8389820790381	33.7022127701264	55.7236147461971	57.2279526391114	58.7322905320257	55.5853451289132	57.0693411362051	58.5581219195799	38.420055487643	0.620058181438	-0.547989587312643	-21.3228766512921	-0.15582617718115	-0.151549637311373	-0.159841185170161	0.474502347882804	0.481972029663513	0.467489473971836	0.470842504899948	0.477555538516056	0.465171971968736	0.000470669630069764	0.000839369517812709	0.00128053010537778
228	24.3471458787356	0.31	38.4236460694257	37.2004744094753	39.6468177293761	0.390093134302452	29.9082142342434	29.1117702092768	30.70465825921	0.5	0.32	0.78	31.9591261072264	32.8334685071655	33.7078109071047	55.7991032509088	57.3256631977347	58.8522231445607	55.6773424896831	57.1923083277925	58.7168546032455	38.4236460694257	0.619081014597054	0.228664826675321	-20.4740936442807	-0.15582617718115	-0.151549637311373	-0.159841185170161	0.474502347882804	0.481972029663513	0.467489473971836	0.470842504899948	0.477555538516056	0.465171971968736	0.000470669630069764	0.000839369517812709	0.00128053010537778
228	24.3471458787356	0.31	38.4244156895817	37.1938309566873	39.6550004224761	0.388059749177514	30.0454904247715	29.2419612018066	30.8490196477363	0.5	0.32	0.77	32.1264207652858	33.009211004149	33.8920012430122	56.1187659494566	57.6608331208721	59.2029002922877	56.0893094469671	57.637780891521	59.1790574672458	38.4244156895817	0.615787431163574	-0.148316802552514	-20.8997551675586	-0.15582617718115	-0.151549637311373	-0.159841185170161	0.474502347882804	0.481972029663513	0.467489473971836	0.470842504899948	0.477555538516056	0.465171971968736	0.000470669630069764	0.000839369517812709	0.00128053010537778
228	24.3471458787356	0.31	38.4258080691793	37.1973498161895	39.6542663221691	0.378007610455983	29.4070743033813	28.6037123678147	30.2104362389478	0.5	0.32	0.78	31.241983612525	32.1194438562568	32.9969040999886	54.3681226427153	55.8951020668448	57.4220814909744	54.2517082599357	55.7745373722553	57.2758388421437	38.4258080691793	0.622905715525511	-0.0306122535193268	-20.6545460888805	-0.15582617718115	-0.151549637311373	-0.159841185170161	0.474502347882804	0.481972029663513	0.467489473971836	0.470842504899948	0.477555538516056	0.465171971968736	0.000470669630069764	0.000839369517812709	0.00128053010537778
228	24.3471458787356	0.31	38.427011589259	37.2068734747357	39.6471497037823	0.399761264290786	30.5554086341012	29.7580257332245	31.3527915349779	0.51	0.32	0.78	32.4115140984185	33.279998700364	34.1484833023095	56.3015661941561	57.810198069747	59.3188299453379	56.2305366551435	57.740574701519	59.2398977903081	38.427011589259	0.62051563685644	-0.736643261346533	-21.3924368523741	-0.15582617718115	-0.151549637311373	-0.159841185170161	0.474502347882804	0.481972029663513	0.467489473971836	0.470842504899948	0.477555538516056	0.465171971968736	0.000470669630069764	0.000839369517812709	0.00128053010537778
228	24.3471458787356	0.31	38.4275478869967	37.2108452500632	39.6442505239302	0.384827335386482	29.7656984885829	28.9642072045194	30.5671897726464	0.51	0.33	0.78	31.4830584948812	32.3542508876553	33.2254432804293	54.6178013934187	56.1291733934335	57.6405453934483	54.5772586448884	56.0855712291397	57.6043092301312	38.4275478869967	0.627187306349533	0.134125693037703	-20.1641092103241	-0.15582617718115	-0.151549637311373	-0.159841185170161	0.474502347882804	0.481972029663513	0.467489473971836	0.470842504899948	0.477555538516056	0.465171971968736	0.000470669630069764	0.000839369517812709	0.00128053010537778
228	24.3471458787356	0.31	38.4288093350792	37.1935045353676	39.6641141347908	0.380562157137729	29.7890097234424	28.9796169902479	30.598402456637	0.5	0.32	0.78	31.7524541568569	32.6392914695896	33.5261287823222	55.3688342712649	56.9152705861305	58.461706900996	55.2939505617636	56.838976703953	58.3591360968603	38.4288093350792	0.619560447185633	0.257428354652404	-20.4307848225945	-0.15582617718115	-0.151549637311373	-0.159841185170161	0.474502347882804	0.481972029663513	0.467489473971836	0.470842504899948	0.477555538516056	0.465171971968736	0.000470669630069764	0.000839369517812709	0.00128053010537778
228	24.3471458787356	0.31	38.4317216394958	37.2030566078357	39.6603866711559	0.382460149474755	29.8994727331894	29.0903393929676	30.7086060734111	0.5	0.33	0.77	32.0026705088239	32.892808892396	33.7829472759681	55.9511619552643	57.5074157325266	59.0636695097889	55.9436356209195	57.4860669061442	59.0677876795597	38.4317216394958	0.617504960652477	0.217918881433329	-20.566443798581	-0.15582617718115	-0.151549637311373	-0.159841185170161	0.474502347882804	0.481972029663513	0.467489473971836	0.470842504899948	0.477555538516056	0.465171971968736	0.000470669630069764	0.000839369517812709	0.00128053010537778
228	24.3471458787356	0.31	38.4327843965486	37.2097707091303	39.6557980839669	0.391207769015509	29.8414696505734	29.0486613454998	30.6342779556471	0.5	0.32	0.77	31.9735097179604	32.846144217198	33.7187787164356	55.9191285233927	57.4452969405372	58.9714653576816	55.8535339375216	57.3889051823434	58.9130138735324	38.4327843965486	0.616180604137487	-0.690727923645261	-21.6427261652047	-0.15582617718115	-0.151549637311373	-0.159841185170161	0.474502347882804	0.481972029663513	0.467489473971836	0.470842504899948	0.477555538516056	0.465171971968736	0.000470669630069764	0.000839369517812709	0.00128053010537778
228	24.3471458787356	0.31	38.4366868661916	37.2016834413174	39.6716902910659	0.383726181909773	30.0469664874522	29.2360167398174	30.8579162350869	0.5	0.33	0.78	32.0511633392905	32.9401997306946	33.8292361220987	55.9097513894889	57.4605782063951	59.0114050233014	55.8577296472569	57.4162556901629	58.946775996792	38.4366868661916	0.618306175030676	0.0806370145417327	-20.6033044317158	-0.15582617718115	-0.151549637311373	-0.159841185170161	0.474502347882804	0.481972029663513	0.467489473971836	0.470842504899948	0.477555538516056	0.465171971968736	0.000470669630069764	0.000839369517812709	0.00128053010537778
228	24.3471458787356	0.31	38.4565132781758	37.2274316993259	39.6855948570256	0.384887132642806	29.7047716952226	28.9050219754459	30.5045214149993	0.5	0.33	0.79	31.5930087793349	32.4671302361406	33.3412516929462	55.0035653631982	56.5254146122077	58.0472638612173	54.877597732857	56.4048583946048	57.9033378319674	38.4565132781758	0.622230210398197	0.272194329373477	-20.2490978538551	-0.15582617718115	-0.151549637311373	-0.159841185170161	0.474502347882804	0.481972029663513	0.467489473971836	0.470842504899948	0.477555538516056	0.465171971968736	0.000470669630069764	0.000839369517812709	0.00128053010537778
228	24.3471458787356	0.31	38.4582574405849	37.2438165734432	39.6726983077267	0.39450323386497	30.1984150726139	29.4016469539631	30.9951831912647	0.51	0.32	0.78	31.9847940571536	32.8515640114441	33.7183339657346	55.517413678715	57.0219044073606	58.5263951360062	55.374994477505	56.8739834123583	58.3764019404097	38.4582574405849	0.625730809327013	0.424848127169144	-20.0412470238785	-0.15582617718115	-0.151549637311373	-0.159841185170161	0.474502347882804	0.481972029663513	0.467489473971836	0.470842504899948	0.477555538516056	0.465171971968736	0.000470669630069764	0.000839369517812709	0.00128053010537778
228	24.3471458787356	0.31	38.4636430408674	37.2487952422157	39.678490839519	0.390756037590925	30.075478088833	29.2756945226058	30.8752616550603	0.5	0.32	0.78	31.9877022693824	32.8615752556122	33.7354482418421	55.6790157342227	57.2001124150735	58.7212090959244	55.5743371984926	57.0942991144128	58.6087383170382	38.4636430408674	0.621318456679431	-0.336318978407488	-20.9345255366803	-0.15582617718115	-0.151549637311373	-0.159841185170161	0.474502347882804	0.481972029663513	0.467489473971836	0.470842504899948	0.477555538516056	0.465171971968736	0.000470669630069764	0.000839369517812709	0.00128053010537778
228	24.3471458787356	0.31	38.464728522152	37.2471311080206	39.6823259362835	0.384835054334794	29.7333196843502	28.9327133060924	30.533926062608	0.5	0.33	0.78	31.692615409338	32.5695919228074	33.4465684362768	55.2549784256382	56.7839566341476	58.3129348426569	55.2172571378935	56.7360516562824	58.2465863629055	38.464728522152	0.620630721130141	-0.752381001754041	-21.458757879004	-0.15582617718115	-0.151549637311373	-0.159841185170161	0.474502347882804	0.481972029663513	0.467489473971836	0.470842504899948	0.477555538516056	0.465171971968736	0.000470669630069764	0.000839369517812709	0.00128053010537778
228	24.3471458787356	0.31	38.4671236085447	37.2395439212162	39.6947032958733	0.369351269260353	29.3531148307634	28.536259163419	30.1699704981079	0.5	0.32	0.77	31.5153953738347	32.417529363167	33.3196633524994	55.2387294895647	56.8199482814903	58.401167073416	55.1971303616749	56.7727194046045	58.3457875883934	38.4671236085447	0.616802042225004	-0.459421664175935	-21.2318804528969	-0.15582617718115	-0.151549637311373	-0.159841185170161	0.474502347882804	0.481972029663513	0.467489473971836	0.470842504899948	0.477555538516056	0.465171971968736	0.000470669630069764	0.000839369517812709	0.00128053010537778
228	24.3471458787356	0.31	38.4684200300807	37.2489884485764	39.6878516115849	0.380982000972599	29.577476228269	28.7745462165577	30.3804062399804	0.51	0.33	0.77	31.3510531141386	32.2258784286596	33.1007037431806	54.4714007285847	55.9913802999661	57.5113598713475	54.5374225171437	56.0646753394257	57.5997111529356	38.4684200300807	0.62271348666768	0.207796400035415	-20.2465525119817	-0.15582617718115	-0.151549637311373	-0.159841185170161	0.474502347882804	0.481972029663513	0.467489473971836	0.470842504899948	0.477555538516056	0.465171971968736	0.000470669630069764	0.000839369517812709	0.00128053010537778
228	24.3471458787356	0.31	38.4777842479046	37.2411693036209	39.7143991921883	0.375157915052581	29.3725612847058	28.5652573557101	30.1798652137015	0.5	0.32	0.77	31.5360484478948	32.4273121077999	33.3185757677051	55.2619427185821	56.8237414773014	58.3855402360208	55.2201290914537	56.7839638652511	58.3304412259645	38.4777842479046	0.613892239546533	-0.0226231318561523	-20.9513075614988	-0.15582617718115	-0.151549637311373	-0.159841185170161	0.474502347882804	0.481972029663513	0.467489473971836	0.470842504899948	0.477555538516056	0.465171971968736	0.000470669630069764	0.000839369517812709	0.00128053010537778
228	24.3471458787356	0.31	38.4799157707454	37.2610306381337	39.6988009033571	0.38214266044893	29.1977957013219	28.4071196641331	29.9884717385107	0.5	0.32	0.78	31.2055939051956	32.0741619127517	32.9427299203077	54.5061417919939	56.0232509077399	57.5403600234859	54.4432022210324	55.9784840048862	57.4913161855633	38.4799157707454	0.61888688600366	-0.00922332925098671	-20.7530596209106	-0.15582617718115	-0.151549637311373	-0.159841185170161	0.474502347882804	0.481972029663513	0.467489473971836	0.470842504899948	0.477555538516056	0.465171971968736	0.000470669630069764	0.000839369517812709	0.00128053010537778
228	24.3471458787356	0.31	38.482750989129	37.2552569218974	39.7102450563606	0.387671321227194	29.8374874350739	29.038867990667	30.6361068794808	0.5	0.33	0.77	32.0224383257025	32.9031111505676	33.7837839754328	56.072683147623	57.6147795914704	59.1568760353178	56.0550829072894	57.5919650951656	59.1220194172632	38.482750989129	0.617608429524025	0.0675664124891916	-20.7490990370423	-0.15582617718115	-0.151549637311373	-0.159841185170161	0.474502347882804	0.481972029663513	0.467489473971836	0.470842504899948	0.477555538516056	0.465171971968736	0.000470669630069764	0.000839369517812709	0.00128053010537778
228	24.3471458787356	0.31	38.4872685420886	37.2766203821011	39.697916702076	0.386148534508894	29.758779180119	28.9597056737294	30.5578526865086	0.5	0.32	0.78	31.7848039634036	32.6618292701898	33.5388545769761	55.4864012311389	57.0174151747276	58.5484291183163	55.3479967016676	56.876955115137	58.4192845227089	38.4872685420886	0.624350179916905	0.446653109278483	-20.1147831147258	-0.15582617718115	-0.151549637311373	-0.159841185170161	0.474502347882804	0.481972029663513	0.467489473971836	0.470842504899948	0.477555538516056	0.465171971968736	0.000470669630069764	0.000839369517812709	0.00128053010537778
228	24.3471458787356	0.31	38.4896174659281	37.2688865869262	39.71034834493	0.394343879249947	30.2899539071109	29.4905039502537	31.089403863968	0.5	0.32	0.78	32.2672613869518	33.1419856970963	34.0167100072407	56.2159914120535	57.7399352546158	59.2638790971781	56.0969789085739	57.6317572399322	59.1438330182292	38.4896174659281	0.623787548817274	0.0703374609917388	-20.485234318256	-0.15582617718115	-0.151549637311373	-0.159841185170161	0.474502347882804	0.481972029663513	0.467489473971836	0.470842504899948	0.477555538516056	0.465171971968736	0.000470669630069764	0.000839369517812709	0.00128053010537778
228	24.3471458787356	0.31	38.4920637143178	37.2693006845291	39.7148267441064	0.392913275913906	29.8217048462608	29.0322511695655	30.611158522956	0.5	0.32	0.78	32.0229112749635	32.893687877744	33.7644644805245	56.0823672074847	57.607375748198	59.1323842889113	55.858555288472	57.391125184651	58.9164451898807	38.4920637143178	0.614740576923072	0.2652283817714	-20.7776947045132	-0.15582617718115	-0.151549637311373	-0.159841185170161	0.474502347882804	0.481972029663513	0.467489473971836	0.470842504899948	0.477555538516056	0.465171971968736	0.000470669630069764	0.000839369517812709	0.00128053010537778
228	24.3471458787356	0.31	38.4929660878244	37.2691152574621	39.7168169181867	0.375052842070628	28.980174032744	28.183476310846	29.776871754642	0.5	0.32	0.78	31.088898144034	31.9677270739535	32.846556003873	54.4491141321857	55.9882956266908	57.5274771211959	54.2948306492044	55.835604201344	57.3714859665775	38.4929660878244	0.618199001621122	-0.373918100184699	-21.2044394272976	-0.15582617718115	-0.151549637311373	-0.159841185170161	0.474502347882804	0.481972029663513	0.467489473971836	0.470842504899948	0.477555538516056	0.465171971968736	0.000470669630069764	0.000839369517812709	0.00128053010537778
228	24.3471458787356	0.31	38.4935735943141	37.2616010334323	39.7255461551958	0.384342179582983	29.7886960532133	28.985762998756	30.5916291076705	0.51	0.33	0.78	31.6430238629732	32.5195655570335	33.3961072510938	55.0478372273604	56.5727143916471	58.0975915559337	55.0802990154179	56.5852063010619	58.1145054467282	38.4935735943141	0.619317669252314	-0.514693269060178	-21.0628719267294	-0.15582617718115	-0.151549637311373	-0.159841185170161	0.474502347882804	0.481972029663513	0.467489473971836	0.470842504899948	0.477555538516056	0.465171971968736	0.000470669630069764	0.000839369517812709	0.00128053010537778
228	24.3471458787356	0.31	38.5007575276911	37.2665839298544	39.7349311255278	0.388282813774615	30.0611179334338	29.2575482339501	30.8646876329174	0.5	0.32	0.78	32.1225164161286	33.0047735573205	33.8870306985124	56.0881665088867	57.6286493526896	59.1691321964925	56.0031026340655	57.5507667613831	59.0747881772966	38.5007575276911	0.620435708937903	-0.215983351130356	-20.8489982768804	-0.15582617718115	-0.151549637311373	-0.159841185170161	0.474502347882804	0.481972029663513	0.467489473971836	0.470842504899948	0.477555538516056	0.465171971968736	0.000470669630069764	0.000839369517812709	0.00128053010537778
228	24.3471458787356	0.31	38.5029273050629	37.2777606506566	39.7280939594691	0.387189897769731	29.6341491829338	28.8401673234471	30.4281310424204	0.51	0.33	0.79	31.3213135687155	32.1836024212713	33.0458912738272	54.3073475612101	55.8024515360536	57.2975555108972	54.2175503301957	55.729730137882	57.2083052642614	38.5029273050629	0.626295174298849	0.043691410999313	-20.316987004941	-0.15582617718115	-0.151549637311373	-0.159841185170161	0.474502347882804	0.481972029663513	0.467489473971836	0.470842504899948	0.477555538516056	0.465171971968736	0.000470669630069764	0.000839369517812709	0.00128053010537778
228	24.3471458787356	0.31	38.505296136998	37.2747402168287	39.7358520571674	0.384104310012945	29.535180503677	28.7386804864618	30.3316805208923	0.5	0.32	0.77	31.5531444529205	32.4276480722424	33.3021516915643	55.0943474141922	56.6213016069756	58.1482557997591	55.0218579858362	56.5346210752029	58.0762106557592	38.505296136998	0.615959417296646	-0.47687516772545	-21.3849157362245	-0.15582617718115	-0.151549637311373	-0.159841185170161	0.474502347882804	0.481972029663513	0.467489473971836	0.470842504899948	0.477555538516056	0.465171971968736	0.000470669630069764	0.000839369517812709	0.00128053010537778
228	24.3471458787356	0.31	38.5090696374374	37.2866746709398	39.731464603935	0.393464867305527	29.8763025581282	29.0863172442506	30.6662878720058	0.5	0.32	0.77	32.1236269983916	32.9961057430917	33.8685844877917	56.3056649000254	57.8349285735805	59.3641922471357	56.1803315898079	57.711195471896	59.2305580904486	38.5090696374374	0.613490540174635	0.160755183775546	-20.9776515677476	-0.15582617718115	-0.151549637311373	-0.159841185170161	0.474502347882804	0.481972029663513	0.467489473971836	0.470842504899948	0.477555538516056	0.465171971968736	0.000470669630069764	0.000839369517812709	0.00128053010537778
228	24.3471458787356	0.31	38.5091186495029	37.2786979898437	39.7395393091621	0.384194619074453	30.2577310404001	29.441901124093	31.0735609567073	0.51	0.33	0.78	32.0365365724372	32.9242633819425	33.8119901914478	55.6160709344662	57.1571825055077	58.6982940765491	55.5796342464225	57.1113808168338	58.67936749793	38.5091186495029	0.623424955104932	0.220695112043338	-20.1847959852691	-0.15582617718115	-0.151549637311373	-0.159841185170161	0.474502347882804	0.481972029663513	0.467489473971836	0.470842504899948	0.477555538516056	0.465171971968736	0.000470669630069764	0.000839369517812709	0.00128053010537778
228	24.3471458787356	0.31	38.5097227251035	37.2954205665263	39.7240248836806	0.391296718792465	29.8355717379441	29.0430681249398	30.6280753509484	0.49	0.32	0.78	32.1768424196948	33.0548579159565	33.9328734122181	56.514824289771	58.0569548334613	59.5990853771516	56.4159463531217	57.9626825770623	59.4894146290715	38.5097227251035	0.617329810018967	-0.148513933003908	-20.9896112339236	-0.15582617718115	-0.151549637311373	-0.159841185170161	0.474502347882804	0.481972029663513	0.467489473971836	0.470842504899948	0.477555538516056	0.465171971968736	0.000470669630069764	0.000839369517812709	0.00128053010537778
228	24.3471458787356	0.31	38.5097889250075	37.2940894458233	39.7254884041918	0.392106581137028	29.8557761517196	29.0640824520743	30.6474698513648	0.5	0.33	0.77	31.9713518746259	32.8422384023537	33.7131249300815	55.8936466242746	57.4161666610107	58.9386866977469	55.8984739204586	57.4401734830711	58.9516023999379	38.5097889250075	0.620010873405914	-0.25329648652378	-20.9785055345333	-0.15582617718115	-0.151549637311373	-0.159841185170161	0.474502347882804	0.481972029663513	0.467489473971836	0.470842504899948	0.477555538516056	0.465171971968736	0.000470669630069764	0.000839369517812709	0.00128053010537778
228	24.3471458787356	0.31	38.5102255136355	37.295721414331	39.72472961294	0.389952087812357	30.0806613384592	29.2793876247007	30.8819350522176	0.5	0.33	0.77	32.0723752472852	32.950083195035	33.8277911427847	55.9170947225181	57.4473486583311	58.9776025941442	55.9155503863237	57.4352893526631	58.9607023701383	38.5102255136355	0.622324666272002	0.238426318603134	-20.3671033399153	-0.15582617718115	-0.151549637311373	-0.159841185170161	0.474502347882804	0.481972029663513	0.467489473971836	0.470842504899948	0.477555538516056	0.465171971968736	0.000470669630069764	0.000839369517812709	0.00128053010537778
228	24.3471458787356	0.31	38.5146171965461	37.2933390857063	39.7358953073859	0.392687742557277	30.2169765311647	29.4166807530996	31.0172723092299	0.49	0.32	0.77	32.5756282924654	33.4618648467895	34.3481014011137	57.1978596557251	58.75395655126	60.310053446795	57.1115371571404	58.6703497881552	60.2103680197666	38.5146171965461	0.61096604089989	0.108576282804749	-20.9384876887572	-0.15582617718115	-0.151549637311373	-0.159841185170161	0.474502347882804	0.481972029663513	0.467489473971836	0.470842504899948	0.477555538516056	0.465171971968736	0.000470669630069764	0.000839369517812709	0.00128053010537778
228	24.3471458787356	0.31	38.5151931778755	37.2987903682811	39.73159598747	0.391702785185266	29.9364412918662	29.141935762213	30.7309468215194	0.5	0.32	0.77	32.0843228876433	32.9590476196381	33.8337723516329	56.1221872435951	57.652263641577	59.182340039559	56.0323815711853	57.5427204229868	59.0925211927837	38.5151931778755	0.613430522785549	0.093823375642485	-20.894054715769	-0.15582617718115	-0.151549637311373	-0.159841185170161	0.474502347882804	0.481972029663513	0.467489473971836	0.470842504899948	0.477555538516056	0.465171971968736	0.000470669630069764	0.000839369517812709	0.00128053010537778
228	24.3471458787356	0.31	38.515415235543	37.2849804690442	39.7458500020417	0.390087279711784	29.7827963917727	28.9896824366241	30.5759103469212	0.49	0.32	0.78	32.0955762664456	32.9736627888179	33.8517493111902	56.3466976848652	57.888258285196	59.4298188855269	56.2174857719162	57.7435196881228	59.2902201919237	38.515415235543	0.614202396355897	0.302246404035049	-20.7344764812805	-0.15582617718115	-0.151549637311373	-0.159841185170161	0.474502347882804	0.481972029663513	0.467489473971836	0.470842504899948	0.477555538516056	0.465171971968736	0.000470669630069764	0.000839369517812709	0.00128053010537778
228	24.3471458787356	0.31	38.5186824550273	37.2855049668611	39.7518599431936	0.386953408774774	29.7509270134129	28.9534189681026	30.5484350587233	0.49	0.32	0.76	32.0922512722103	32.9762169485923	33.8601826249743	56.383187490316	57.9362353598373	59.4892832293587	56.3474442814796	57.8767074968802	59.449038086041	38.5186824550273	0.609469002639603	0.0279596471671731	-21.0659804936488	-0.15582617718115	-0.151549637311373	-0.159841185170161	0.474502347882804	0.481972029663513	0.467489473971836	0.470842504899948	0.477555538516056	0.465171971968736	0.000470669630069764	0.000839369517812709	0.00128053010537778
228	24.3471458787356	0.31	38.5231092497376	37.2918229695117	39.7543955299635	0.383320600907047	29.2515328838983	28.4613739813303	30.0416917864663	0.5	0.32	0.78	31.2902869618601	32.1589835617867	33.0276801617133	54.682501235147	56.200624189927	57.7187471447071	54.5867087740693	56.0833625746073	57.5845569895892	38.5231092497376	0.617613468175924	0.0492659257853239	-20.7483262470675	-0.15582617718115	-0.151549637311373	-0.159841185170161	0.474502347882804	0.481972029663513	0.467489473971836	0.470842504899948	0.477555538516056	0.465171971968736	0.000470669630069764	0.000839369517812709	0.00128053010537778
228	24.3471458787356	0.31	38.5243738709779	37.3080855868797	39.7406621550761	0.391922144369441	30.1244861990783	29.3253579027073	30.9236144954493	0.5	0.32	0.77	32.2846896725166	33.1644610002003	34.044232327884	56.4708813233057	58.0097365125989	59.5485917018922	56.3399922940694	57.8605674691631	59.3942269960486	38.5243738709779	0.61674881123132	0.0540269987608623	-20.8176806575617	-0.15582617718115	-0.151549637311373	-0.159841185170161	0.474502347882804	0.481972029663513	0.467489473971836	0.470842504899948	0.477555538516056	0.465171971968736	0.000470669630069764	0.000839369517812709	0.00128053010537778
228	24.3471458787356	0.31	38.5406237627441	37.3285376449121	39.7527098805762	0.402514135129359	30.1507508962741	29.3684234801358	30.9330783124124	0.5	0.33	0.77	32.2690838613021	33.1286801898363	33.9882765183705	56.3721896845493	57.8738538623285	59.3755180401078	56.3868112840117	57.8744195666907	59.394145864228	38.5406237627441	0.617219660466641	-0.199798535670836	-20.9616419881837	-0.15582617718115	-0.151549637311373	-0.159841185170161	0.474502347882804	0.481972029663513	0.467489473971836	0.470842504899948	0.477555538516056	0.465171971968736	0.000470669630069764	0.000839369517812709	0.00128053010537778
228	24.3471458787356	0.31	38.5415069415698	37.329310917003	39.7537029661366	0.394320886245809	30.1673244942775	29.3710727973219	30.9635761912332	0.51	0.33	0.76	32.0645454179561	32.9338173331273	33.8030892482984	55.7821322577044	57.294389497217	58.8066467367296	55.8392662959012	57.3561261124059	58.8832598465341	38.5415069415698	0.619404419225131	0.0706577098755735	-20.5112248683832	-0.15582617718115	-0.151549637311373	-0.159841185170161	0.474502347882804	0.481972029663513	0.467489473971836	0.470842504899948	0.477555538516056	0.465171971968736	0.000470669630069764	0.000839369517812709	0.00128053010537778
228	24.3471458787356	0.31	38.5423475038817	37.3289502517853	39.755744755978	0.391292215042462	29.9813212261275	29.1849386314448	30.7777038208103	0.51	0.33	0.79	31.7094522954242	32.5747224340357	33.4399925726472	54.995538148302	56.4962262230519	57.9969142978019	54.9653296703346	56.465762956931	57.9652685015718	38.5423475038817	0.628965723189831	0.315946882476854	-19.9317579898408	-0.15582617718115	-0.151549637311373	-0.159841185170161	0.474502347882804	0.481972029663513	0.467489473971836	0.470842504899948	0.477555538516056	0.465171971968736	0.000470669630069764	0.000839369517812709	0.00128053010537778
228	24.3471458787356	0.31	38.5524227929947	37.3213491217834	39.783496464206	0.395640531808674	30.115151096917	29.3224681941512	30.9078339996828	0.5	0.32	0.78	32.252382678456	33.1242708207977	33.9961589631395	56.3813254794627	57.9054984258506	59.4296713722385	56.2288347741443	57.7633981485918	59.267020527609	38.5524227929947	0.618499238929926	-0.438365735774351	-21.29339775392	-0.15582617718115	-0.151549637311373	-0.159841185170161	0.474502347882804	0.481972029663513	0.467489473971836	0.470842504899948	0.477555538516056	0.465171971968736	0.000470669630069764	0.000839369517812709	0.00128053010537778
228	24.3471458787356	0.31	38.5540026866096	37.3327434283186	39.7752619449007	0.386440180338456	29.8653992215812	29.0639559081386	30.6668425350238	0.5	0.32	0.79	31.8023863187585	32.6793422963702	33.556298273982	55.4081492572585	56.9360379890201	58.4639267207816	55.2223441280485	56.7615192423453	58.2695966132541	38.5540026866096	0.62561421183703	-0.0585353663460105	-20.4785553082777	-0.15582617718115	-0.151549637311373	-0.159841185170161	0.474502347882804	0.481972029663513	0.467489473971836	0.470842504899948	0.477555538516056	0.465171971968736	0.000470669630069764	0.000839369517812709	0.00128053010537778
228	24.3471458787356	0.31	38.5540368531695	37.3176167368613	39.7904569694777	0.381984218909938	29.6270863398506	28.8245158572818	30.4296568224195	0.5	0.32	0.78	31.543009272917	32.4212716624461	33.2995340519753	54.9591940172663	56.4894409460413	58.0196878748162	54.8827958675736	56.3955604158926	57.9142802923809	38.5540368531695	0.619487424075206	-0.20502826944403	-20.8241930226628	-0.15582617718115	-0.151549637311373	-0.159841185170161	0.474502347882804	0.481972029663513	0.467489473971836	0.470842504899948	0.477555538516056	0.465171971968736	0.000470669630069764	0.000839369517812709	0.00128053010537778
228	24.3471458787356	0.31	38.5606337150635	37.3450054296634	39.7762620004637	0.394998010825738	30.338470254912	29.5388352573256	31.1381052524984	0.5	0.33	0.77	32.5987035318429	33.4811711035302	34.3636386752176	57.1101841123346	58.6561930032403	60.202201894146	57.1122165534387	58.6678224717691	60.2087863159722	38.5606337150635	0.617939981424885	0.306702291065	-20.4704930209884	-0.15582617718115	-0.151549637311373	-0.159841185170161	0.474502347882804	0.481972029663513	0.467489473971836	0.470842504899948	0.477555538516056	0.465171971968736	0.000470669630069764	0.000839369517812709	0.00128053010537778
228	24.3471458787356	0.31	38.5736003865082	37.3403119782575	39.806888794759	0.386232104941875	29.9870177893528	29.1819576140861	30.7920779646195	0.49	0.32	0.76	32.3763809164366	33.2695675641517	34.1627542118667	56.9178618836145	58.4880890928306	60.0583163020467	56.8205220725125	58.4079117418843	59.9741115150179	38.5736003865082	0.611721203332965	0.0844839728934206	-21.0411414616245	-0.15582617718115	-0.151549637311373	-0.159841185170161	0.474502347882804	0.481972029663513	0.467489473971836	0.470842504899948	0.477555538516056	0.465171971968736	0.000470669630069764	0.000839369517812709	0.00128053010537778
228	24.3471458787356	0.31	38.5751204339287	37.3538154435132	39.7964254243442	0.39317537681051	30.0616140194037	29.2662464044877	30.8569816343197	0.5	0.32	0.78	32.1883509886444	33.0631325236618	33.9379140586793	56.2669036960273	57.796067100616	59.3252305052046	56.129525575488	57.6357949804705	59.1764135221205	38.5751204339287	0.616738305279232	-0.0564419122353943	-20.8453699414733	-0.15582617718115	-0.151549637311373	-0.159841185170161	0.474502347882804	0.481972029663513	0.467489473971836	0.470842504899948	0.477555538516056	0.465171971968736	0.000470669630069764	0.000839369517812709	0.00128053010537778
228	24.3471458787356	0.31	38.5821823780561	37.3624254843502	39.8019392717621	0.387792424480245	29.5635463284317	28.7724608978146	30.3546317590487	0.49	0.32	0.77	31.8404695438146	32.715908445255	33.5913473466953	55.8820760019742	57.4185276914838	58.9549793809934	55.7894337344039	57.3365299700655	58.855805484176	38.5821823780561	0.614758420141645	0.0258594420697838	-20.9302034279669	-0.15582617718115	-0.151549637311373	-0.159841185170161	0.474502347882804	0.481972029663513	0.467489473971836	0.470842504899948	0.477555538516056	0.465171971968736	0.000470669630069764	0.000839369517812709	0.00128053010537778
228	24.3471458787356	0.31	38.5822505479925	37.3678581080494	39.7966429879356	0.392666782857995	30.1578321248986	29.3590676846317	30.9565965651655	0.51	0.33	0.8	31.8159884375855	32.6815976752109	33.5472069128363	55.0889312776184	56.5877213560208	58.0865114344231	54.8818499833471	56.3992528359711	57.8784072455872	38.5822505479925	0.63062346093315	0.420334844200604	-19.8013866965222	-0.15582617718115	-0.151549637311373	-0.159841185170161	0.474502347882804	0.481972029663513	0.467489473971836	0.470842504899948	0.477555538516056	0.465171971968736	0.000470669630069764	0.000839369517812709	0.00128053010537778
228	24.3471458787356	0.31	38.5827537078993	37.3593533988527	39.8061540169459	0.391730326162199	30.0436170469126	29.2463131795179	30.8409209143074	0.5	0.32	0.77	31.9885188598315	32.8605798831346	33.7326409064376	55.7173854223496	57.2363354043758	58.755285386402	55.6748259865124	57.185968129447	58.6996179288189	38.5827537078993	0.623062411307363	-0.227566977671542	-20.8459739642602	-0.15582617718115	-0.151549637311373	-0.159841185170161	0.474502347882804	0.481972029663513	0.467489473971836	0.470842504899948	0.477555538516056	0.465171971968736	0.000470669630069764	0.000839369517812709	0.00128053010537778
228	24.3471458787356	0.31	38.5873121705209	37.3695657243302	39.8050586167116	0.38341724689622	29.2769198091252	28.4862367841482	30.0676028341022	0.5	0.32	0.78	31.1888024564728	32.0544997003228	32.9201969441727	54.3600064948587	55.8688591628616	57.3777118308645	54.2560063755053	55.757875493284	57.2593784897343	38.5873121705209	0.621740270236598	-0.735662013376411	-21.2912512080358	-0.15582617718115	-0.151549637311373	-0.159841185170161	0.474502347882804	0.481972029663513	0.467489473971836	0.470842504899948	0.477555538516056	0.465171971968736	0.000470669630069764	0.000839369517812709	0.00128053010537778
228	24.3471458787356	0.31	38.5959723942642	37.3809199221108	39.8110248664177	0.393579984728855	29.6677373796866	28.8834560886581	30.4520186707151	0.5	0.32	0.77	31.6895743085592	32.5500509833232	33.4105276580871	55.3071264518725	56.8088977220282	58.3106689921839	55.2682038390885	56.7794704371616	58.2717983341488	38.5959723942642	0.617670404645104	-0.259345814502771	-21.1638723042383	-0.15582617718115	-0.151549637311373	-0.159841185170161	0.474502347882804	0.481972029663513	0.467489473971836	0.470842504899948	0.477555538516056	0.465171971968736	0.000470669630069764	0.000839369517812709	0.00128053010537778
228	24.3471458787356	0.31	38.5980327803927	37.3782587234579	39.8178068373275	0.39657260470437	30.2431689428095	29.4486657990505	31.0376720865685	0.5	0.33	0.78	32.1579044946619	33.0255008873832	33.8930972801045	55.9542313397608	57.4638349669477	58.9734385941345	55.8637203139521	57.3793466967984	58.8796074507175	38.5980327803927	0.620947535675421	0.167099359985987	-20.4688972629871	-0.15582617718115	-0.151549637311373	-0.159841185170161	0.474502347882804	0.481972029663513	0.467489473971836	0.470842504899948	0.477555538516056	0.465171971968736	0.000470669630069764	0.000839369517812709	0.00128053010537778
228	24.3471458787356	0.31	38.6055303342182	37.3791211475076	39.8319395209288	0.378491301858964	29.9077366480338	29.0915370632108	30.7239362328568	0.51	0.33	0.79	31.7424882319823	32.6330635790291	33.5236389260759	55.2029718981785	56.7517605595129	58.3005492208473	55.0978488391775	56.6572388474469	58.2018498406725	38.6055303342182	0.629882894624506	-0.166209525677016	-20.3478505482071	-0.15582617718115	-0.151549637311373	-0.159841185170161	0.474502347882804	0.481972029663513	0.467489473971836	0.470842504899948	0.477555538516056	0.465171971968736	0.000470669630069764	0.000839369517812709	0.00128053010537778
228	24.3471458787356	0.31	38.6070478164433	37.3676950301173	39.8464006027693	0.381173599083051	29.5831604343941	28.7804022406957	30.3859186280924	0.49	0.32	0.77	31.8244054470909	32.7120685873963	33.5997317277018	55.8254165519506	57.3825285818281	58.9396406117057	55.8105525512308	57.3817466059313	58.9151745000932	38.6070478164433	0.612117871101863	-0.0207939622896891	-21.0199699780625	-0.15582617718115	-0.151549637311373	-0.159841185170161	0.474502347882804	0.481972029663513	0.467489473971836	0.470842504899948	0.477555538516056	0.465171971968736	0.000470669630069764	0.000839369517812709	0.00128053010537778
228	24.3471458787356	0.31	38.6118047783148	37.3989403718172	39.8246691848124	0.392050577771195	29.9851391893559	29.1899217184344	30.7803566602774	0.5	0.32	0.79	31.8850177526121	32.7536573955031	33.6222970383942	55.4902343184119	57.0019479920961	58.5136616657803	55.335100512069	56.8690368339446	58.3567330655541	38.6118047783148	0.624331163937506	-0.359357163472901	-20.8482618723817	-0.15582617718115	-0.151549637311373	-0.159841185170161	0.474502347882804	0.481972029663513	0.467489473971836	0.470842504899948	0.477555538516056	0.465171971968736	0.000470669630069764	0.000839369517812709	0.00128053010537778
228	24.3471458787356	0.31	38.6140166907072	37.3803793683497	39.8476540130646	0.39466127130802	30.1292984897348	29.3346168801613	30.9239800993082	0.51	0.32	0.78	32.0170551267755	32.8844046137618	33.7517541007481	55.6909102464892	57.1995899873595	58.7082697282298	55.6070131212163	57.0957182999339	58.6084299329943	38.6140166907072	0.620070291002204	-0.019704536047829	-20.6343792109271	-0.15582617718115	-0.151549637311373	-0.159841185170161	0.474502347882804	0.481972029663513	0.467489473971836	0.470842504899948	0.477555538516056	0.465171971968736	0.000470669630069764	0.000839369517812709	0.00128053010537778
228	24.3471458787356	0.31	38.6153469325634	37.3830672470971	39.8476266180297	0.389699570825524	29.657771851714	28.8673434048514	30.4482002985766	0.49	0.32	0.77	31.9705649446507	32.8459639600749	33.7213629754992	56.1392095600145	57.6763800435707	59.2135505271268	56.0562646032104	57.6133523285417	59.1431040073751	38.6153469325634	0.611903294976859	-0.210493299426473	-21.3513833823544	-0.15582617718115	-0.151549637311373	-0.159841185170161	0.474502347882804	0.481972029663513	0.467489473971836	0.470842504899948	0.477555538516056	0.465171971968736	0.000470669630069764	0.000839369517812709	0.00128053010537778
228	24.3471458787356	0.31	38.6273421747693	37.402858030806	39.8518263187325	0.381999515006525	29.5523453543516	28.7518254709585	30.3528652377446	0.5	0.32	0.77	31.7638965070894	32.6482796831645	33.5326628592397	55.6862126572284	57.236650576657	58.7870884960855	55.6587134087109	57.2052348588853	58.7796382615171	38.6273421747693	0.614907363509116	0.400126359843794	-20.4966413030406	-0.15582617718115	-0.151549637311373	-0.159841185170161	0.474502347882804	0.481972029663513	0.467489473971836	0.470842504899948	0.477555538516056	0.465171971968736	0.000470669630069764	0.000839369517812709	0.00128053010537778
228	24.3471458787356	0.31	38.6277328202746	37.405420025558	39.8500456149912	0.392669451434956	30.2117366605737	29.4115489744902	31.0119243466571	0.51	0.33	0.78	31.9838368014127	32.854007644315	33.7241784872172	55.5027156958119	57.0127548196438	58.5227939434758	55.4407265788472	56.9543016513117	58.4702962777856	38.6277328202746	0.622212566036731	0.204568750453468	-20.3468291613208	-0.15582617718115	-0.151549637311373	-0.159841185170161	0.474502347882804	0.481972029663513	0.467489473971836	0.470842504899948	0.477555538516056	0.465171971968736	0.000470669630069764	0.000839369517812709	0.00128053010537778
228	24.3471458787356	0.31	38.628574157712	37.406872230552	39.850276084872	0.396844098552172	30.6541028177466	29.8492608667024	31.4589447687908	0.5	0.32	0.77	32.9854580656831	33.8748630175922	34.7642679695013	57.8382407589167	59.3977648873449	60.9572890157731	57.7194969243822	59.2946424399091	60.8353431424749	38.628574157712	0.615131782431701	0.00814501922452489	-20.8988930691821	-0.15582617718115	-0.151549637311373	-0.159841185170161	0.474502347882804	0.481972029663513	0.467489473971836	0.470842504899948	0.477555538516056	0.465171971968736	0.000470669630069764	0.000839369517812709	0.00128053010537778
228	24.3471458787356	0.31	38.6299355946648	37.3943364402521	39.8655347490776	0.388116649479917	29.7590185079878	28.9632459607942	30.5547910551814	0.5	0.32	0.78	31.8284602468149	32.7029552850487	33.5774503232825	55.6076235256895	57.1354571212859	58.6632907168822	55.5002117504635	57.0363020820062	58.5739377460762	38.6299355946648	0.621388447174928	-0.0944763966775641	-20.7783389708737	-0.15582617718115	-0.151549637311373	-0.159841185170161	0.474502347882804	0.481972029663513	0.467489473971836	0.470842504899948	0.477555538516056	0.465171971968736	0.000470669630069764	0.000839369517812709	0.00128053010537778
228	24.3471458787356	0.31	38.6389098946118	37.4143948985448	39.8634248906788	0.387802772482489	30.0210574647115	29.2177470859115	30.8243678435115	0.5	0.33	0.78	32.0870362978815	32.969234682556	33.8514330672306	56.0355099922192	57.5761457786042	59.1167815649892	55.9424829904866	57.4850610179394	59.0184878591882	38.6389098946118	0.624026974289555	0.203331814389488	-20.3368746584642	-0.15582617718115	-0.151549637311373	-0.159841185170161	0.474502347882804	0.481972029663513	0.467489473971836	0.470842504899948	0.477555538516056	0.465171971968736	0.000470669630069764	0.000839369517812709	0.00128053010537778
228	24.3471458787356	0.31	38.6396019069144	37.4082350620239	39.8709687518049	0.388211521550157	29.6351836643941	28.842880796968	30.4274865318203	0.49	0.32	0.77	31.991780464297	32.8705823972369	33.7493843301768	56.2320518907284	57.7767247778751	59.3213976650218	56.0637473186649	57.5917483574713	59.1437648653992	38.6396019069144	0.611847507546355	-0.0597264221809405	-21.2906821465388	-0.15582617718115	-0.151549637311373	-0.159841185170161	0.474502347882804	0.481972029663513	0.467489473971836	0.470842504899948	0.477555538516056	0.465171971968736	0.000470669630069764	0.000839369517812709	0.00128053010537778
228	24.3471458787356	0.31	38.6450955482598	37.4306915299229	39.8594995665966	0.400003301199415	30.5217107719975	29.7256088303473	31.3178127136476	0.5	0.32	0.77	32.6483062784306	33.5226829873548	34.397059696279	57.019687344094	58.5467707443362	60.0738541445784	57.0306298998396	58.5575181468519	60.0823679686564	38.6450955482598	0.619453753791574	0.211903998525961	-20.5525207035092	-0.15582617718115	-0.151549637311373	-0.159841185170161	0.474502347882804	0.481972029663513	0.467489473971836	0.470842504899948	0.477555538516056	0.465171971968736	0.000470669630069764	0.000839369517812709	0.00128053010537778
228	24.3471458787356	0.31	38.645140827669	37.4132730518337	39.8770086035043	0.385335150712189	29.9128754568297	29.1082843911447	30.7174665225146	0.5	0.32	0.77	32.0924834332279	32.9795616649451	33.8666398966622	56.1879271162232	57.7410349376798	59.2941427591364	56.1119121934403	57.6342168318442	59.2210847522564	38.645140827669	0.617104536942573	-0.0527644361095015	-20.8502412086022	-0.15582617718115	-0.151549637311373	-0.159841185170161	0.474502347882804	0.481972029663513	0.467489473971836	0.470842504899948	0.477555538516056	0.465171971968736	0.000470669630069764	0.000839369517812709	0.00128053010537778
228	24.3471458787356	0.31	38.6502533488198	37.4273642643014	39.8731424333382	0.400141257297908	30.1918049436394	29.4045342678788	30.9790756194	0.5	0.33	0.78	32.2359393328706	33.0990174388241	33.9620955447777	56.2321088277108	57.7376552142963	59.2432016008818	56.1364580156042	57.6372771572828	59.1590861194602	38.6502533488198	0.622777764587696	0.0895279537759003	-20.5282953296574	-0.15582617718115	-0.151549637311373	-0.159841185170161	0.474502347882804	0.481972029663513	0.467489473971836	0.470842504899948	0.477555538516056	0.465171971968736	0.000470669630069764	0.000839369517812709	0.00128053010537778
228	24.3471458787356	0.31	38.6506363986548	37.42571665757	39.8755561397395	0.392883526132755	30.0962476766627	29.2994764920305	30.8930188612948	0.5	0.32	0.77	32.176189149457	33.0511897779677	33.9261904064784	56.1905213243988	57.718568702751	59.2466160811032	56.1341101165482	57.6577769230857	59.1774395881443	38.6506363986548	0.617319656469356	-0.108063406986322	-20.9479951171203	-0.15582617718115	-0.151549637311373	-0.159841185170161	0.474502347882804	0.481972029663513	0.467489473971836	0.470842504899948	0.477555538516056	0.465171971968736	0.000470669630069764	0.000839369517812709	0.00128053010537778
228	24.3471458787356	0.31	38.6512791519714	37.4313628238378	39.8711954801051	0.392732457934796	29.985899953535	29.191798680505	30.780001226565	0.49	0.32	0.78	32.3158839376866	33.1949693566725	34.0740547756585	56.7294943652055	58.2727005302933	59.815906695381	56.636039904392	58.1683468596374	59.7105067960206	38.6512791519714	0.611318892329034	-0.159450050455888	-21.1945431095854	-0.15582617718115	-0.151549637311373	-0.159841185170161	0.474502347882804	0.481972029663513	0.467489473971836	0.470842504899948	0.477555538516056	0.465171971968736	0.000470669630069764	0.000839369517812709	0.00128053010537778
228	24.3471458787356	0.31	38.6550076811121	37.4290159937613	39.8809993684629	0.384397988946619	29.805037196139	29.00175841048	30.6083159817981	0.5	0.32	0.78	31.9774873894372	32.863186693426	33.7488859974149	55.9893826526447	57.5401535635135	59.0909244743823	55.8690504974083	57.4129302853402	58.9484534610107	38.6550076811121	0.620624477460264	-0.327000465321121	-20.9861747735255	-0.15582617718115	-0.151549637311373	-0.159841185170161	0.474502347882804	0.481972029663513	0.467489473971836	0.470842504899948	0.477555538516056	0.465171971968736	0.000470669630069764	0.000839369517812709	0.00128053010537778
228	24.3471458787356	0.31	38.6575349981663	37.4335075266208	39.8815624697117	0.388191245522426	29.4838151242467	28.6955254782165	30.272104770277	0.5	0.32	0.78	31.4043481670362	32.2670513964717	33.1297546259071	54.7204006620386	56.2236149977112	57.7268293333838	54.5558081910944	56.073178015081	57.5741272249869	38.6575349981663	0.618703697310792	0.30471528222943	-20.3881316559802	-0.15582617718115	-0.151549637311373	-0.159841185170161	0.474502347882804	0.481972029663513	0.467489473971836	0.470842504899948	0.477555538516056	0.465171971968736	0.000470669630069764	0.000839369517812709	0.00128053010537778
228	24.3471458787356	0.31	38.6601392275359	37.4414975344073	39.8787809206645	0.396439363543838	29.8654019771877	29.0806044946831	30.6501994596922	0.5	0.32	0.78	31.8042120859562	32.6625114924442	33.5208108989322	55.3929247859094	56.8878121404171	58.3826994949249	55.3123911883321	56.7927800950759	58.3042411118149	38.6601392275359	0.617368384162623	0.541537985975609	-20.2643394677009	-0.15582617718115	-0.151549637311373	-0.159841185170161	0.474502347882804	0.481972029663513	0.467489473971836	0.470842504899948	0.477555538516056	0.465171971968736	0.000470669630069764	0.000839369517812709	0.00128053010537778
228	24.3471458787356	0.31	38.6606068787809	37.4214867869388	39.8997269706231	0.388998254698491	30.0933057788043	29.2900858692016	30.896525688407	0.5	0.32	0.78	32.0691983097426	32.9486296191082	33.8280609284738	55.8947967100355	57.4275956837627	58.96039465749	55.7746936103257	57.2960615066327	58.8169170816096	38.6606068787809	0.62122308172883	-0.0591354643014993	-20.7115199317039	-0.15582617718115	-0.151549637311373	-0.159841185170161	0.474502347882804	0.481972029663513	0.467489473971836	0.470842504899948	0.477555538516056	0.465171971968736	0.000470669630069764	0.000839369517812709	0.00128053010537778
228	24.3471458787356	0.31	38.6609832114772	37.4396564095957	39.8823100133586	0.394862566240598	30.1904034403386	29.394445513392	30.9863613672851	0.51	0.33	0.79	31.833679434511	32.6956881932144	33.5576969519178	55.0967801662051	56.588719141633	58.0806581170608	55.004964869458	56.5066952218358	58.0014270455803	38.6609832114772	0.628238264123363	0.272356591566868	-20.0346501282991	-0.15582617718115	-0.151549637311373	-0.159841185170161	0.474502347882804	0.481972029663513	0.467489473971836	0.470842504899948	0.477555538516056	0.465171971968736	0.000470669630069764	0.000839369517812709	0.00128053010537778
228	24.3471458787356	0.31	38.6615952572249	37.4418946607936	39.8812958536562	0.390923312596607	30.4194072732231	29.6107618762059	31.2280526702403	0.5	0.32	0.77	32.4672817184764	33.3539363079486	34.2405908974208	56.6415889342515	58.1884238439005	59.7352587535496	56.520714267555	58.066645296331	59.6110125911843	38.6615952572249	0.620155671149679	-0.402366902379826	-21.0752142926122	-0.15582617718115	-0.151549637311373	-0.159841185170161	0.474502347882804	0.481972029663513	0.467489473971836	0.470842504899948	0.477555538516056	0.465171971968736	0.000470669630069764	0.000839369517812709	0.00128053010537778
228	24.3471458787356	0.31	38.6626138397456	37.4413687848024	39.8838588946887	0.393185445527554	29.999874605127	29.2061572343656	30.7935919758885	0.5	0.32	0.78	31.9263330907642	32.7939749703688	33.6616168499735	55.5885788303044	57.0992746839046	58.6099705375049	55.4530045771939	56.949231527731	58.4682012233309	38.6626138397456	0.619328026744559	0.0598246792753497	-20.7219933412549	-0.15582617718115	-0.151549637311373	-0.159841185170161	0.474502347882804	0.481972029663513	0.467489473971836	0.470842504899948	0.477555538516056	0.465171971968736	0.000470669630069764	0.000839369517812709	0.00128053010537778
228	24.3471458787356	0.31	38.6627619423305	37.4286482515501	39.896875633111	0.389484423681893	30.2559272006894	29.4491920842641	31.0626623171147	0.51	0.33	0.77	32.1560256224383	33.0369120997333	33.9177985770284	55.948215418029	57.4808683325776	59.0135212471263	55.9989551183909	57.5200697393717	59.0597737565072	38.6627619423305	0.620426626930665	-0.348339132076394	-20.9710776699193	-0.15582617718115	-0.151549637311373	-0.159841185170161	0.474502347882804	0.481972029663513	0.467489473971836	0.470842504899948	0.477555538516056	0.465171971968736	0.000470669630069764	0.000839369517812709	0.00128053010537778
228	24.3471458787356	0.31	38.6630002753316	37.4388341732986	39.8871663773647	0.388544860595185	29.6038023368274	28.812893588944	30.3947110847109	0.5	0.32	0.79	31.5286641050014	32.394120265201	33.2595764254005	54.9323714937497	56.4402552133169	57.9481389328842	54.7499659816924	56.2539276262116	57.7750404352247	38.6630002753316	0.622723751470042	0.151267950572009	-20.3993388746795	-0.15582617718115	-0.151549637311373	-0.159841185170161	0.474502347882804	0.481972029663513	0.467489473971836	0.470842504899948	0.477555538516056	0.465171971968736	0.000470669630069764	0.000839369517812709	0.00128053010537778
228	24.3471458787356	0.31	38.6669760198072	37.443939957432	39.8900120821824	0.392839262874939	30.0037439673044	29.2093480294405	30.7981399051683	0.5	0.32	0.77	32.1826024873653	33.0578609375054	33.9331193876455	56.3214637175513	57.8532179335877	59.3849721496241	56.1754155089521	57.699500467378	59.2247087783077	38.6669760198072	0.616849365988555	-0.240742971649456	-21.1785520770451	-0.15582617718115	-0.151549637311373	-0.159841185170161	0.474502347882804	0.481972029663513	0.467489473971836	0.470842504899948	0.477555538516056	0.465171971968736	0.000470669630069764	0.000839369517812709	0.00128053010537778
228	24.3471458787356	0.31	38.6683751051605	37.4432592060375	39.8934910042835	0.382231234252754	29.3586942507273	28.5638101854858	30.1535783159689	0.51	0.32	0.79	31.1472167462272	32.0139927858181	32.880768825409	54.1460101123723	55.6528049116392	57.159599710906	53.9320551840182	55.4290025536677	56.9277561227328	38.6683751051605	0.620408693786628	-0.359976476388537	-21.0181163131651	-0.15582617718115	-0.151549637311373	-0.159841185170161	0.474502347882804	0.481972029663513	0.467489473971836	0.470842504899948	0.477555538516056	0.465171971968736	0.000470669630069764	0.000839369517812709	0.00128053010537778
228	24.3471458787356	0.31	38.6700198017024	37.4511261762058	39.8889134271989	0.385344217881035	29.7486048887497	28.9484476587214	30.5487621187781	0.5	0.33	0.78	31.7861090724486	32.6647014338987	33.5432937953488	55.5041236310671	57.0383000519712	58.5724764728753	55.4070839052945	56.938186750738	58.4668656592309	38.6700198017024	0.623859391216146	-0.215507843065911	-20.6899208112243	-0.15582617718115	-0.151549637311373	-0.159841185170161	0.474502347882804	0.481972029663513	0.467489473971836	0.470842504899948	0.477555538516056	0.465171971968736	0.000470669630069764	0.000839369517812709	0.00128053010537778
228	24.3471458787356	0.31	38.6735160328128	37.4554274307616	39.891604634864	0.39023560700709	29.7638277997101	28.9714659918085	30.5561896076118	0.5	0.32	0.78	31.7602246199653	32.6288582267822	33.4974918335991	55.4012097911819	56.9164179881882	58.4316261851945	55.2709465944618	56.7601737145265	58.2746178319108	38.6735160328128	0.618051450760122	0.368945971391335	-20.4003897175579	-0.15582617718115	-0.151549637311373	-0.159841185170161	0.474502347882804	0.481972029663513	0.467489473971836	0.470842504899948	0.477555538516056	0.465171971968736	0.000470669630069764	0.000839369517812709	0.00128053010537778
228	24.3471458787356	0.31	38.6768280682729	37.4481774323115	39.9054787042344	0.393851316254488	30.3816836993328	29.5789852231999	31.1843821754657	0.49	0.32	0.77	32.7042421801256	33.5917521864012	34.4792621926768	57.3651250877679	58.9218687739917	60.4786124602156	57.2979403597322	58.8383726238624	60.381254077083	38.6768280682729	0.615989446188765	0.123864758400754	-20.8284221746185	-0.15582617718115	-0.151549637311373	-0.159841185170161	0.474502347882804	0.481972029663513	0.467489473971836	0.470842504899948	0.477555538516056	0.465171971968736	0.000470669630069764	0.000839369517812709	0.00128053010537778
228	24.3471458787356	0.31	38.6814547046735	37.4481252749873	39.9147841343597	0.384055196391869	29.8222696459617	29.017943964548	30.6265953273754	0.49	0.32	0.76	32.2423351959976	33.1360352547811	34.0297353135645	56.7375278870238	58.3101910238476	59.8828541606713	56.6926676425972	58.2644857121597	59.8195514518254	38.6814547046735	0.612041969521984	-0.10387198614719	-21.1767033943276	-0.15582617718115	-0.151549637311373	-0.159841185170161	0.474502347882804	0.481972029663513	0.467489473971836	0.470842504899948	0.477555538516056	0.465171971968736	0.000470669630069764	0.000839369517812709	0.00128053010537778
228	24.3471458787356	0.31	38.6818254121579	37.4529781320224	39.9106726922934	0.383479770101359	29.7782146544884	28.9740994745549	30.5823298344219	0.49	0.32	0.78	32.0427521420915	32.9320313214818	33.821310500872	56.2132012233015	57.7732803710939	59.3333595188863	56.0502843662684	57.6050259006361	59.1631078146506	38.6818254121579	0.616167971571915	-0.0231690710587823	-20.9544136721784	-0.15582617718115	-0.151549637311373	-0.159841185170161	0.474502347882804	0.481972029663513	0.467489473971836	0.470842504899948	0.477555538516056	0.465171971968736	0.000470669630069764	0.000839369517812709	0.00128053010537778
228	24.3471458787356	0.31	38.6891115701697	37.4728453474203	39.905377792919	0.403569337281956	30.340021657296	29.5545076119899	31.1255357026022	0.5	0.32	0.77	32.6240852726829	33.4911840426371	34.3582828125912	57.1638799766798	58.6832093187684	60.2025386608569	57.0520550719645	58.5723214193663	60.0876571260041	38.6891115701697	0.616153987763243	-0.0659514160774014	-21.0841120509456	-0.15582617718115	-0.151549637311373	-0.159841185170161	0.474502347882804	0.481972029663513	0.467489473971836	0.470842504899948	0.477555538516056	0.465171971968736	0.000470669630069764	0.000839369517812709	0.00128053010537778
228	24.3471458787356	0.31	38.6897108262901	37.4682765908307	39.9111450617496	0.386500466679834	30.0786352796699	29.2715723444583	30.8856982148815	0.5	0.32	0.78	32.212737873634	33.1008933329159	33.9890487921978	56.3305631961685	57.8836847415448	59.4368062869211	56.1459108851496	57.6924882513671	59.2353895155384	38.6897108262901	0.619423017533743	-0.163496690976692	-20.9920387186066	-0.15582617718115	-0.151549637311373	-0.159841185170161	0.474502347882804	0.481972029663513	0.467489473971836	0.470842504899948	0.477555538516056	0.465171971968736	0.000470669630069764	0.000839369517812709	0.00128053010537778
228	24.3471458787356	0.31	38.689944677037	37.4686645148287	39.9112248392453	0.394364245284368	29.8459093091951	29.0582127115644	30.6336059068259	0.51	0.32	0.78	31.6072452353111	32.4640398282706	33.3208344212301	54.8577034498434	56.3447607162416	57.8318179826398	54.7222134328636	56.1947033186274	57.6882205069007	38.689944677037	0.624984790122522	0.414403198007439	-20.0762891804176	-0.15582617718115	-0.151549637311373	-0.159841185170161	0.474502347882804	0.481972029663513	0.467489473971836	0.470842504899948	0.477555538516056	0.465171971968736	0.000470669630069764	0.000839369517812709	0.00128053010537778
228	24.3471458787356	0.31	38.6914346985594	37.4604418415148	39.9224275556039	0.383925295866657	30.2497543743935	29.4336751060426	31.0658336427444	0.51	0.33	0.78	31.9253522558647	32.8105158658097	33.6956794757546	55.3098224393379	56.8433448168968	58.3768671944556	55.2213390544239	56.7510270052585	58.2954554968758	38.6914346985594	0.625124326916315	-0.466359137773736	-20.7790448855299	-0.15582617718115	-0.151549637311373	-0.159841185170161	0.474502347882804	0.481972029663513	0.467489473971836	0.470842504899948	0.477555538516056	0.465171971968736	0.000470669630069764	0.000839369517812709	0.00128053010537778
228	24.3471458787356	0.31	38.6915018208644	37.4717340291963	39.9112696125325	0.387331500674388	29.8156995256827	29.0170917444714	30.6143073068941	0.5	0.33	0.77	31.9270570646082	32.8057528494065	33.6844486342049	55.824601695578	57.3610051949261	58.8974086942742	55.8177734433811	57.3513212216672	58.8773889858676	38.6915018208644	0.617755787181565	0.135285530934806	-20.625059366763	-0.15582617718115	-0.151549637311373	-0.159841185170161	0.474502347882804	0.481972029663513	0.467489473971836	0.470842504899948	0.477555538516056	0.465171971968736	0.000470669630069764	0.000839369517812709	0.00128053010537778
228	24.3471458787356	0.31	38.6929631092249	37.4703817152322	39.9155445032176	0.393513977331947	29.9208160423244	29.1297351063496	30.7118969782992	0.5	0.31	0.77	32.1932126484527	33.0674889403927	33.9417652323327	56.4523743618092	57.9854606389448	59.5185469160804	56.2704951965612	57.7971391466378	59.3171129969361	38.6929631092249	0.6134853570409	-0.0202778263854474	-21.1111916222724	-0.15582617718115	-0.151549637311373	-0.159841185170161	0.474502347882804	0.481972029663513	0.467489473971836	0.470842504899948	0.477555538516056	0.465171971968736	0.000470669630069764	0.000839369517812709	0.00128053010537778
228	24.3471458787356	0.31	38.694005663877	37.465167185636	39.922844142118	0.38525590158706	29.8519686060117	29.0488814539071	30.6550557581163	0.5	0.32	0.77	32.0059133642113	32.8907508012381	33.7755882382649	56.0123741607522	57.5608956802038	59.1094171996554	55.97638907515	57.5117725504658	59.0959699625177	38.694005663877	0.61718016786447	-0.44542304167193	-21.3156497654543	-0.15582617718115	-0.151549637311373	-0.159841185170161	0.474502347882804	0.481972029663513	0.467489473971836	0.470842504899948	0.477555538516056	0.465171971968736	0.000470669630069764	0.000839369517812709	0.00128053010537778
228	24.3471458787356	0.31	38.6966421272344	37.4650133169975	39.9282709374713	0.379397309357637	29.3520514708643	28.5525572441824	30.1515456975463	0.51	0.33	0.79	31.1696285604742	32.0424028576694	32.9151771548647	54.2237622074831	55.74207051392	57.2603788203569	54.111218274512	55.6275890616521	57.138625790973	38.6966421272344	0.624368066712555	-0.0353506194875198	-20.4945744802432	-0.15582617718115	-0.151549637311373	-0.159841185170161	0.474502347882804	0.481972029663513	0.467489473971836	0.470842504899948	0.477555538516056	0.465171971968736	0.000470669630069764	0.000839369517812709	0.00128053010537778
228	24.3471458787356	0.31	38.7001967618742	37.4715768196736	39.9288167040748	0.389932307657339	29.3995929574405	28.61642864579	30.1827572690911	0.5	0.32	0.77	31.4026807463321	32.2620982213461	33.1215156963602	54.8132799556307	56.3133904410136	57.8135009263965	54.7765884795646	56.2816299488781	57.7866195253419	38.7001967618742	0.615090571185296	0.124197723441541	-20.7821260522298	-0.15582617718115	-0.151549637311373	-0.159841185170161	0.474502347882804	0.481972029663513	0.467489473971836	0.470842504899948	0.477555538516056	0.465171971968736	0.000470669630069764	0.000839369517812709	0.00128053010537778
[truncated: 1,350 more rows]
