# Supplementary material for: Re-expressing coefficients from regression models for inclusion in a meta-analysis
Source: BMC Med Res Methodol. 2024 Jan 8;24:6. doi: 10.1186/s12874-023-02132-y (PMC10773134; doi:10.1186/s12874-023-02132-y)
Supplement: Supplementary file 2 — Additional file 2. [file 12874_2023_2132_MOESM2_ESM.zip › Supp_Files_R1/simdata/simdata_scenario_229.csv]

ex_no	errsd	rsquare	beta	b_low_ci	b_hi_ci	lrsquare	lbeta	lb_low_ci	lb_hi_ci	x_median	x_25	x_75	rbl	rb	rbu	altl	alt	altu	dzl	dz	dzu	observed_beta	xlog	error	ylog	RelBias_rb	RelBias_rbl	RelBias_rbu	RelBias_alt	RelBias_altl	RelBias_altu	RelBias_dz	RelBias_dzl	RelBias_dzu	MC_SE_RelBias_rb	MC_SE_RelBias_alt	MC_SE_RelBias_dz
229	25.4250084186799	0.13	12.5896987130444	7.39060214575251	17.7887952803364	0.163261170824172	18.3766115224627	11.8812339077724	24.8719891371529	0.98	0.64	1.45	8.33868821462099	12.8973838169101	17.4560794191993	11.5992433708119	17.9404589653327	24.2816745598536	11.6473023645772	18.0137201996407	24.3823838991606	12.5896987130444	1.16065414065958	1.26869010316571	-0.497884567840184	0.0494440947750562	0.100588217880428	0.0191177454570637	0.453495681876088	0.524346417687979	0.411487634144199	0.451999328763989	0.522802108128117	0.410027026013548	0.00355624475646483	0.0050760881015679	0.00508212745779533
229	25.4250084186799	0.14	12.8136340373512	7.88406742130702	17.7432006533953	0.183147281371447	18.5553080974434	12.4370855157471	24.6735306791397	0.96	0.65	1.53	8.85118476781775	13.2053816134262	17.5595784590347	12.3799716774715	18.4700980323931	24.5602243873148	12.3902220675412	18.4857016776105	24.5806038215596	12.8136340373512	1.16399497211159	1.25498441320467	0.188056793324703	0.0494440947750562	0.100588217880428	0.0191177454570637	0.453495681876088	0.524346417687979	0.411487634144199	0.451999328763989	0.522802108128117	0.410027026013548	0.00355624475646483	0.0050760881015679	0.00508212745779533
229	25.4250084186799	0.14	13.3559875293244	8.12383340964893	18.5881416489998	0.209772670249046	22.8441258738743	15.921648011426	29.7666037363225	0.94	0.64	1.43	11.499200435734	16.4988688365866	21.4985372374392	16.1789623287985	23.213316340275	30.2476703517515	16.2616315544541	23.332997106718	30.4009764207546	13.3559875293244	1.16809202869189	0.627891325760517	-0.650438263249762	0.0494440947750562	0.100588217880428	0.0191177454570637	0.453495681876088	0.524346417687979	0.411487634144199	0.451999328763989	0.522802108128117	0.410027026013548	0.00355624475646483	0.0050760881015679	0.00508212745779533
229	25.4250084186799	0.15	12.4080898361454	7.71682046077066	17.0993592115202	0.208887807933006	20.40261342337	14.2034404425089	26.601786404231	0.93	0.69	1.53	10.3429767950888	14.8572282927676	19.3714797904463	14.6008841410862	20.9735237019359	27.3461632627855	14.6776837415696	21.0838503974362	27.4889372732875	12.4080898361454	1.2321527411386	-4.70089767184397	-4.54451821015229	0.0494440947750562	0.100588217880428	0.0191177454570637	0.453495681876088	0.524346417687979	0.411487634144199	0.451999328763989	0.522802108128117	0.410027026013548	0.00355624475646483	0.0050760881015679	0.00508212745779533
229	25.4250084186799	0.15	13.9758614208737	8.84870867926964	19.1030141624778	0.268784985227487	24.6601012316713	18.3097117153393	31.0104907480033	1.04	0.74	1.67	12.3257770107797	16.6007479293184	20.875718847857	16.8739433843893	22.7263628453486	28.5787823063078	16.9410069719258	22.818600796711	28.6948002691469	13.9758614208737	1.26732779188015	-1.7831684063122	-0.690056695844413	0.0494440947750562	0.100588217880428	0.0191177454570637	0.453495681876088	0.524346417687979	0.411487634144199	0.451999328763989	0.522802108128117	0.410027026013548	0.00355624475646483	0.0050760881015679	0.00508212745779533
229	25.4250084186799	0.16	10.5798468134108	6.79730959735642	14.3623840294652	0.251635118263749	25.6242015305111	18.7248721844926	32.5235308765297	0.94	0.67	1.5	13.5588467845769	18.5547126360124	23.5505784874479	19.0968117737582	26.1331852447183	33.1695587156784	19.2034176486928	26.2786442123519	33.3558130168692	10.5798468134108	1.31193351771875	-0.0262625816696214	1.31586834295834	0.0494440947750562	0.100588217880428	0.0191177454570637	0.453495681876088	0.524346417687979	0.411487634144199	0.451999328763989	0.522802108128117	0.410027026013548	0.00355624475646483	0.0050760881015679	0.00508212745779533
229	25.4250084186799	0.16	11.8619374649872	7.56040339568606	16.1634715342883	0.249245865169613	21.5167731916593	15.6863847670069	27.3471616163116	0.98	0.69	1.51	11.0457735650953	15.1513180415203	19.2568625179453	15.3848015363279	21.1030961035786	26.8213906708293	15.4887954151688	21.2459967982441	27.0048920186353	11.8619374649872	1.23817106675319	-2.90837431499959	-2.36925550821191	0.0494440947750562	0.100588217880428	0.0191177454570637	0.453495681876088	0.524346417687979	0.411487634144199	0.451999328763989	0.522802108128117	0.410027026013548	0.00355624475646483	0.0050760881015679	0.00508212745779533
229	25.4250084186799	0.16	13.8123379704951	8.83347752532779	18.7911984156623	0.212816799989591	24.1230031794611	16.8794477180318	31.3665586408904	1.09	0.7	1.48	11.0145127832285	15.7412215925876	20.4679304019467	14.9071104571153	21.3042677083218	27.7014249595283	15.0454420292723	21.502731185368	27.9579862580676	13.8123379704951	1.22709208195474	2.95675083105279	3.72959719894214	0.0494440947750562	0.100588217880428	0.0191177454570637	0.453495681876088	0.524346417687979	0.411487634144199	0.451999328763989	0.522802108128117	0.410027026013548	0.00355624475646483	0.0050760881015679	0.00508212745779533
229	25.4250084186799	0.16	13.84634068615	8.97644152454198	18.7162398477581	0.240612028384872	23.2265479812266	16.7842127571352	29.668883205318	0.92	0.55	1.38	12.3837096617136	17.1369864530045	21.8902632442954	17.5762194754591	24.3225530373341	31.0688865992091	17.4751329631989	24.1789777771705	30.8885957365367	13.84634068615	1.16520024506898	0.792882572618592	-1.99907183755537	0.0494440947750562	0.100588217880428	0.0191177454570637	0.453495681876088	0.524346417687979	0.411487634144199	0.451999328763989	0.522802108128117	0.410027026013548	0.00355624475646483	0.0050760881015679	0.00508212745779533
229	25.4250084186799	0.16	14.0407785031519	8.98903468940755	19.0925223168963	0.264884350029552	25.1539618177561	18.6114947806703	31.6964288548418	1.05	0.66	1.79	12.415513352217	16.7799175987657	21.1443218453145	16.9393585312378	22.8940223627051	28.8486861941724	16.6958799120539	22.5676001635197	28.4398965277728	14.0407785031519	1.33413953574056	1.34893111489123	3.31434756236214	0.0494440947750562	0.100588217880428	0.0191177454570637	0.453495681876088	0.524346417687979	0.411487634144199	0.451999328763989	0.522802108128117	0.410027026013548	0.00355624475646483	0.0050760881015679	0.00508212745779533
229	25.4250084186799	0.16	14.9119522675977	9.53590581156927	20.2879987236262	0.255713082353171	27.7453086155026	20.3548950758069	35.1357221551982	1.03	0.73	1.41	13.8395034113284	18.8643219138474	23.8891404163663	19.0172279502093	25.9219640545851	32.8267001589609	19.3317115682122	26.3522219752696	33.3722208557055	14.9119522675977	1.24011764916702	4.50435630513981	5.67058916190902	0.0494440947750562	0.100588217880428	0.0191177454570637	0.453495681876088	0.524346417687979	0.411487634144199	0.451999328763989	0.522802108128117	0.410027026013548	0.00355624475646483	0.0050760881015679	0.00508212745779533
229	25.4250084186799	0.16	16.5038247097211	10.6901188411067	22.3175305783355	0.228620723508977	23.4756582112655	16.7431107204349	30.2082057020961	1	0.65	1.66	11.5655110109708	16.2161015396502	20.8666920683296	15.9887718564652	22.4179932622776	28.84721466809	15.8744460995863	22.2578497396038	28.6442775739454	16.5038247097211	1.20938392043296	-2.69187693230764	-2.89885857943001	0.0494440947750562	0.100588217880428	0.0191177454570637	0.453495681876088	0.524346417687979	0.411487634144199	0.451999328763989	0.522802108128117	0.410027026013548	0.00355624475646483	0.0050760881015679	0.00508212745779533
229	25.4250084186799	0.16	16.6114205846504	10.7148130542053	22.5080281150956	0.199372217113698	22.9653027289235	15.7800732120994	30.1505322457476	1.03	0.72	1.46	10.7423558997787	15.6337332497987	20.5251105998186	14.7682888681097	21.4928169271281	28.2173449861464	14.9605621495221	21.7714936338495	28.5804437869425	16.6114205846504	1.17639453526664	0.935567184907645	1.36157705616165	0.0494440947750562	0.100588217880428	0.0191177454570637	0.453495681876088	0.524346417687979	0.411487634144199	0.451999328763989	0.522802108128117	0.410027026013548	0.00355624475646483	0.0050760881015679	0.00508212745779533
229	25.4250084186799	0.16	17.4781749669822	11.156437013042	23.7999129209224	0.242996633209348	25.9869773168114	18.8257080083039	33.1482466253188	1.06	0.65	1.43	12.5011712203417	17.2565968192696	22.0120224181975	17.027465942435	23.5046868364077	29.9819077303805	17.1527370669424	23.6769616998413	30.202853899995	17.4781749669822	1.18497169104731	-3.62680404763973	-3.5478547809431	0.0494440947750562	0.100588217880428	0.0191177454570637	0.453495681876088	0.524346417687979	0.411487634144199	0.451999328763989	0.522802108128117	0.410027026013548	0.00355624475646483	0.0050760881015679	0.00508212745779533
229	25.4250084186799	0.17	11.2678575909664	7.39028610991879	15.145429072014	0.236648321572986	24.2152770896094	17.4250308671292	31.0055233120895	0.95	0.69	1.52	12.4935693801311	17.3621066547916	22.2306439294521	17.5264795263083	24.3562586127484	31.1860376991884	17.6444716923095	24.5199968625136	31.3979521972172	11.2678575909664	1.32510264755495	1.49101604109646	2.31720747003114	0.0494440947750562	0.100588217880428	0.0191177454570637	0.453495681876088	0.524346417687979	0.411487634144199	0.451999328763989	0.522802108128117	0.410027026013548	0.00355624475646483	0.0050760881015679	0.00508212745779533
229	25.4250084186799	0.17	13.6505296857649	8.87493337494626	18.4261259965836	0.271754831743764	23.6993164211536	17.6421228922996	29.7565099500076	0.87	0.6	1.34	13.4970285490348	18.1310578257301	22.7650871024253	19.4517478186605	26.1302525389467	32.8087572592328	19.5651755636777	26.2790985248774	33.0003678446201	13.6505296857649	1.16944133928094	2.20338073687092	0.174527577529076	0.0494440947750562	0.100588217880428	0.0191177454570637	0.453495681876088	0.524346417687979	0.411487634144199	0.451999328763989	0.522802108128117	0.410027026013548	0.00355624475646483	0.0050760881015679	0.00508212745779533
229	25.4250084186799	0.17	15.1754907934396	9.95841030501411	20.3925712818651	0.225117802489345	21.8738320953406	15.537714091159	28.2099500995221	0.96	0.64	1.42	11.1153773359553	15.6481124634276	20.1808475909	15.5790706589415	21.9320534407975	28.2850362226535	15.6739273819988	22.0638394497913	28.4552889001126	15.1754907934396	1.14402099994176	-2.48721197527125	-4.01419727613487	0.0494440947750562	0.100588217880428	0.0191177454570637	0.453495681876088	0.524346417687979	0.411487634144199	0.451999328763989	0.522802108128117	0.410027026013548	0.00355624475646483	0.0050760881015679	0.00508212745779533
229	25.4250084186799	0.17	15.9472728208281	10.4893953574222	21.4051502842341	0.228533244260203	23.9945002445923	17.1114476826971	30.8775528064875	1.05	0.65	1.59	11.4602142408576	16.0700671564684	20.6799200720793	15.6590123173698	21.9578250681347	28.2566378188997	15.6115264145572	21.8907016638934	28.1699074123465	15.9472728208281	1.24508822837763	-2.06110806672223	-0.575401026857098	0.0494440947750562	0.100588217880428	0.0191177454570637	0.453495681876088	0.524346417687979	0.411487634144199	0.451999328763989	0.522802108128117	0.410027026013548	0.00355624475646483	0.0050760881015679	0.00508212745779533
229	25.4250084186799	0.17	16.2927438794353	10.6777732827672	21.9077144761034	0.237906381334199	21.92959179083	15.8016147986563	28.0575687830038	0.98	0.63	1.51	11.0735916525969	15.3680081241092	19.6624245956215	15.3945290585604	21.3646353469525	27.3347416353447	15.3818822016437	21.3471689615729	27.3139479351771	16.2927438794353	1.15607027309927	-2.7927326213116	-3.69015611113412	0.0494440947750562	0.100588217880428	0.0191177454570637	0.453495681876088	0.524346417687979	0.411487634144199	0.451999328763989	0.522802108128117	0.410027026013548	0.00355624475646483	0.0050760881015679	0.00508212745779533
229	25.4250084186799	0.17	16.5095761233805	10.8891776298069	22.1299746169541	0.23811568206918	23.7689110666041	17.1307885273639	30.4070336058444	1.03	0.7	1.57	11.6193832354432	16.1218548889844	20.6243265425257	15.9519858068846	22.1333262840714	28.3146667612581	16.0381202532126	22.2524942663489	28.4659483276573	16.5095761233805	1.20984306562716	-0.187079099117321	0.492905591273636	0.0494440947750562	0.100588217880428	0.0191177454570637	0.453495681876088	0.524346417687979	0.411487634144199	0.451999328763989	0.522802108128117	0.410027026013548	0.00355624475646483	0.0050760881015679	0.00508212745779533
229	25.4250084186799	0.17	17.366552324117	11.3461318097706	23.3869728384635	0.190799834550718	24.7135881411446	16.7673742514722	32.6598020308169	0.91	0.66	1.42	12.456791152304	18.3601798040181	24.2635684557322	17.7306084696329	26.1333079728881	34.5360074761432	17.8754274990446	26.3477314706216	34.8175745988775	17.366552324117	1.12971393279894	-2.3002697359298	-3.48045582014263	0.0494440947750562	0.100588217880428	0.0191177454570637	0.453495681876088	0.524346417687979	0.411487634144199	0.451999328763989	0.522802108128117	0.410027026013548	0.00355624475646483	0.0050760881015679	0.00508212745779533
229	25.4250084186799	0.17	18.8478407735348	12.319260026421	25.3764215206487	0.245133047126088	26.3246910898506	19.1122376972006	33.5371444825006	1.05	0.67	1.43	12.7656099112052	17.5830137114314	22.4004175116575	17.4251460308508	24.0009356164962	30.5767252021417	17.5819871796164	24.2182046278679	30.8547994350639	18.8478407735348	1.17064714656246	-2.95409775447507	-3.42937306009343	0.0494440947750562	0.100588217880428	0.0191177454570637	0.453495681876088	0.524346417687979	0.411487634144199	0.451999328763989	0.522802108128117	0.410027026013548	0.00355624475646483	0.0050760881015679	0.00508212745779533
229	25.4250084186799	0.18	10.6236905449783	7.08466671046747	14.1627143794891	0.370818580617969	27.1667282315902	21.6417572602194	32.6916992029609	0.83	0.6	1.45	17.0527691526817	21.406207434851	25.7596457170202	24.8959071138076	31.2516370324019	37.6073669509961	24.828962356559	31.1679801779855	37.5073257003712	10.6236905449783	1.19095339622786	-3.23339234153263	-5.65987607655735	0.0494440947750562	0.100588217880428	0.0191177454570637	0.453495681876088	0.524346417687979	0.411487634144199	0.451999328763989	0.522802108128117	0.410027026013548	0.00355624475646483	0.0050760881015679	0.00508212745779533
229	25.4250084186799	0.18	11.8309012472517	7.82756473178063	15.8342377627228	0.233698758566714	20.0145584001606	14.3560360486473	25.673080751674	1.03	0.66	1.65	9.75185163462278	13.5956055968006	17.4393595589783	13.3956235839336	18.6755932918176	23.9555629997016	13.3116104973999	18.5580025843955	23.8059847614304	11.8309012472517	1.32258016709316	0.0606226882360637	1.24860352453207	0.0494440947750562	0.100588217880428	0.0191177454570637	0.453495681876088	0.524346417687979	0.411487634144199	0.451999328763989	0.522802108128117	0.410027026013548	0.00355624475646483	0.0050760881015679	0.00508212745779533
229	25.4250084186799	0.18	12.0554862722033	8.0970649945105	16.0139075498961	0.277263401822328	23.8861795878289	17.8650786933793	29.9072804822785	0.95	0.61	1.41	12.8275340099618	17.1508217953992	21.4741095808365	18.0053780533011	24.0737643035005	30.1421505537	18.0506272132173	24.1353655459896	30.2209859934987	12.0554862722033	1.14745952332228	-2.68730510128812	-4.77280203956925	0.0494440947750562	0.100588217880428	0.0191177454570637	0.453495681876088	0.524346417687979	0.411487634144199	0.451999328763989	0.522802108128117	0.410027026013548	0.00355624475646483	0.0050760881015679	0.00508212745779533
229	25.4250084186799	0.18	12.9549731170696	8.60351540860162	17.3064308255375	0.21501424323231	21.3471435956099	14.9788583720477	27.715428819172	1.09	0.7	1.84	9.73627711377013	13.8756706600656	18.0150642063611	13.1586228005718	18.7530320046595	24.3474412087471	13.0204148394598	18.5541927166736	24.0910004705596	12.9549731170696	1.38723252378822	-3.24229592710351	0.218823495856026	0.0494440947750562	0.100588217880428	0.0191177454570637	0.453495681876088	0.524346417687979	0.411487634144199	0.451999328763989	0.522802108128117	0.410027026013548	0.00355624475646483	0.0050760881015679	0.00508212745779533
229	25.4250084186799	0.18	14.0594517022226	9.40855312913132	18.7103502753138	0.233203224245369	22.5914779272058	16.1955587291374	28.9873971252742	0.96	0.64	1.48	11.535907084741	16.0916455328184	20.6473839808959	16.1405531708202	22.5147496785927	28.8889461863652	16.1717659599498	22.5577251467515	28.9436165579275	14.0594517022226	1.20379576009981	1.18211129985756	1.10486664504946	0.0494440947750562	0.100588217880428	0.0191177454570637	0.453495681876088	0.524346417687979	0.411487634144199	0.451999328763989	0.522802108128117	0.410027026013548	0.00355624475646483	0.0050760881015679	0.00508212745779533
229	25.4250084186799	0.18	14.1363510150305	9.36822122874325	18.9044808013177	0.235655372722733	23.1779549071157	16.6606729410189	29.6952368732125	0.98	0.72	1.72	11.7527135866038	16.3501118178658	20.9475100491277	16.3809012542299	22.7887428048412	29.1965843554524	16.361837314976	22.7649254336817	29.1644665636547	14.1363510150305	1.32026414635235	-1.61217389150158	0.751558624161289	0.0494440947750562	0.100588217880428	0.0191177454570637	0.453495681876088	0.524346417687979	0.411487634144199	0.451999328763989	0.522802108128117	0.410027026013548	0.00355624475646483	0.0050760881015679	0.00508212745779533
229	25.4250084186799	0.18	14.3518440725423	9.52500963688008	19.1786785082046	0.293795690969493	26.1079965532994	19.7882235566443	32.4277695499544	1.03	0.71	1.6	13.4670350303115	17.7680074791998	22.0689799280881	18.5120780375387	24.4242879212967	30.3364978050548	18.6071104239414	24.5491524972336	30.4887162362089	14.3518440725423	1.27156806908226	1.84608759467154	3.58637775159385	0.0494440947750562	0.100588217880428	0.0191177454570637	0.453495681876088	0.524346417687979	0.411487634144199	0.451999328763989	0.522802108128117	0.410027026013548	0.00355624475646483	0.0050760881015679	0.00508212745779533
229	25.4250084186799	0.18	14.4233637139425	9.63610646309674	19.2106209647882	0.305154743947881	28.9451323341574	22.1257508441729	35.7645138241419	1.07	0.69	1.47	14.5780932778284	19.0712099254053	23.5643265729821	19.799476629892	25.9018767424208	32.0042768549497	19.9973199749261	26.1637563991112	32.323027275562	14.4233637139425	1.21871560768064	2.96762163891504	3.05429273048038	0.0494440947750562	0.100588217880428	0.0191177454570637	0.453495681876088	0.524346417687979	0.411487634144199	0.451999328763989	0.522802108128117	0.410027026013548	0.00355624475646483	0.0050760881015679	0.00508212745779533
229	25.4250084186799	0.18	14.5604625981079	9.70203036013399	19.4188948360818	0.258048248982933	22.6294857769066	16.6385105921379	28.6204609616753	1	0.64	1.45	11.5063795600922	15.6494447719277	19.7925099837631	15.914016584047	21.6441255332262	27.3742344824054	15.972524903514	21.7238037298235	27.4752896328446	14.5604625981079	1.19514821910072	0.327940668779133	-0.738281666660345	0.0494440947750562	0.100588217880428	0.0191177454570637	0.453495681876088	0.524346417687979	0.411487634144199	0.451999328763989	0.522802108128117	0.410027026013548	0.00355624475646483	0.0050760881015679	0.00508212745779533
229	25.4250084186799	0.18	14.6485481973067	9.73421223174712	19.5628841628662	0.244403475026783	22.3515915631159	16.2155936666175	28.4875894596144	0.98	0.66	1.49	11.4017574264365	15.7161945678301	20.0306317092236	15.8715166047399	21.8773153749331	27.8831141451263	15.9482510584572	21.980007499204	28.0162636718455	14.6485481973067	1.20938577469719	1.03361365103615	0.649903743930839	0.0494440947750562	0.100588217880428	0.0191177454570637	0.453495681876088	0.524346417687979	0.411487634144199	0.451999328763989	0.522802108128117	0.410027026013548	0.00355624475646483	0.0050760881015679	0.00508212745779533
229	25.4250084186799	0.18	14.9754728691814	9.90425536846535	20.0466903698974	0.280089334100905	26.5768203271038	19.9244027812687	33.229237872939	0.99	0.61	1.41	13.9449604844799	18.6009444465258	23.2569284085718	19.3766333894237	25.8461600976571	32.3156868058905	19.4138021130444	25.8952619588723	32.3784833162322	14.9754728691814	1.17284422423623	-0.0753422383442624	-1.37758086955133	0.0494440947750562	0.100588217880428	0.0191177454570637	0.453495681876088	0.524346417687979	0.411487634144199	0.451999328763989	0.522802108128117	0.410027026013548	0.00355624475646483	0.0050760881015679	0.00508212745779533
229	25.4250084186799	0.18	15.0349848382079	10.0348333392961	20.0351363371198	0.235889889089374	23.0583514170395	16.5789180901958	29.5377847438833	1.01	0.66	1.63	11.4469289763996	15.9206595718573	20.3943901673151	15.8220920685932	22.0057398851693	28.1893877017454	15.7500186788111	21.9088900511739	28.064660257109	15.0349848382079	1.2633067106794	3.41834674681772	4.11201912209489	0.0494440947750562	0.100588217880428	0.0191177454570637	0.453495681876088	0.524346417687979	0.411487634144199	0.451999328763989	0.522802108128117	0.410027026013548	0.00355624475646483	0.0050760881015679	0.00508212745779533
229	25.4250084186799	0.18	15.3107272252777	10.1510926794437	20.4703617711117	0.261706682292496	25.8877167108505	19.099022107548	32.6764113141531	1.05	0.78	1.47	12.7538513351095	17.2871725304269	21.8204937257442	17.4076118753937	23.5950993880747	29.7825869007557	17.7391874590624	24.0420281932995	30.3455659453552	15.3107272252777	1.20027710794583	-1.04244192024722	-0.644105898433532	0.0494440947750562	0.100588217880428	0.0191177454570637	0.453495681876088	0.524346417687979	0.411487634144199	0.451999328763989	0.522802108128117	0.410027026013548	0.00355624475646483	0.0050760881015679	0.00508212745779533
229	25.4250084186799	0.18	15.4260000503778	10.2936626369153	20.5583374638402	0.324532429009368	29.2180017090645	22.6367398171055	35.7992636010236	1.03	0.68	1.59	15.3533799548624	19.8171240817154	24.2808682085684	21.0780189626207	27.2061082580528	33.3341975534849	21.1102806278352	27.2460598648267	33.3816045477138	15.4260000503778	1.22280437794357	0.602155351237587	0.684570600621386	0.0494440947750562	0.100588217880428	0.0191177454570637	0.453495681876088	0.524346417687979	0.411487634144199	0.451999328763989	0.522802108128117	0.410027026013548	0.00355624475646483	0.0050760881015679	0.00508212745779533
229	25.4250084186799	0.18	15.4481299340724	10.3840176754748	20.5122421926701	0.246079293341959	24.5011574667719	17.8054362464765	31.1968786870673	0.99	0.6	1.52	12.3871369912372	17.0453107569794	21.7034845227216	17.171762797652	23.6291915830247	30.0866203683975	17.0421546495123	23.4525150509749	29.8619463606857	15.4481299340724	1.17474949223839	-1.27718566743835	-2.35237930416914	0.0494440947750562	0.100588217880428	0.0191177454570637	0.453495681876088	0.524346417687979	0.411487634144199	0.451999328763989	0.522802108128117	0.410027026013548	0.00355624475646483	0.0050760881015679	0.00508212745779533
229	25.4250084186799	0.18	15.5396025169999	10.4243527231964	20.6548523108034	0.282277806250591	29.1060855797019	21.8599061363693	36.3522650230346	1.09	0.74	1.45	14.2478371525746	18.9707478568969	23.6936585612191	19.2749903218867	25.6643150412877	32.0536397606888	19.5762739946082	26.0660653774036	32.5552781775123	15.5396025169999	1.24225459331206	1.75029891356298	3.01649667420867	0.0494440947750562	0.100588217880428	0.0191177454570637	0.453495681876088	0.524346417687979	0.411487634144199	0.451999328763989	0.522802108128117	0.410027026013548	0.00355624475646483	0.0050760881015679	0.00508212745779533
229	25.4250084186799	0.18	15.8666733722307	10.5042955451475	21.2290511993139	0.189514370641191	24.6202230009376	16.6709203971903	32.5695256046848	1.03	0.79	1.41	11.3080311891165	16.7001127079059	22.0921942266953	15.5248302584896	22.9276353020159	30.3304403455422	15.881933859395	23.4571808815259	31.0296579098293	15.8666733722307	1.21412350748993	1.17022107506571	2.60870432507671	0.0494440947750562	0.100588217880428	0.0191177454570637	0.453495681876088	0.524346417687979	0.411487634144199	0.451999328763989	0.522802108128117	0.410027026013548	0.00355624475646483	0.0050760881015679	0.00508212745779533
229	25.4250084186799	0.18	16.5655110247145	11.0457299360473	22.0852921133816	0.24538148152631	23.8254081900812	17.3020887093632	30.3487276707992	0.96	0.66	1.43	12.3093823751045	16.9503268987371	21.5912714223698	17.2145957719935	23.7049282306035	30.1952606892136	17.3520100556088	23.8898963357933	30.4335417421563	16.5655110247145	1.16974407799262	2.03634345691496	0.817318745028979	0.0494440947750562	0.100588217880428	0.0191177454570637	0.453495681876088	0.524346417687979	0.411487634144199	0.451999328763989	0.522802108128117	0.410027026013548	0.00355624475646483	0.0050760881015679	0.00508212745779533
229	25.4250084186799	0.18	16.738420177395	11.074254200642	22.402586154148	0.263280060810886	24.5313628577507	18.1244419134096	30.9382838020918	0.91	0.62	1.4	13.4701403976285	18.2317835449923	22.9934266923562	19.1760418701588	25.9546993799706	32.7333568897824	19.261376189795	26.0724223101491	32.883500781927	16.738420177395	1.10000637549712	-0.455196835152387	-3.35617099443836	0.0494440947750562	0.100588217880428	0.0191177454570637	0.453495681876088	0.524346417687979	0.411487634144199	0.451999328763989	0.522802108128117	0.410027026013548	0.00355624475646483	0.0050760881015679	0.00508212745779533
229	25.4250084186799	0.18	18.0737708505029	12.0351228645182	24.1124188364876	0.195439000983189	21.1697893556133	14.4635991128548	27.8759795983718	1.04	0.62	1.59	9.75988710213513	14.2851549240697	18.8104227460043	13.3731889366416	19.5737997570677	25.7744105774938	13.2575063766735	19.4017896408752	25.5487864652458	18.0737708505029	1.16000189042151	-1.78889724375874	-2.48991269642605	0.0494440947750562	0.100588217880428	0.0191177454570637	0.453495681876088	0.524346417687979	0.411487634144199	0.451999328763989	0.522802108128117	0.410027026013548	0.00355624475646483	0.0050760881015679	0.00508212745779533
229	25.4250084186799	0.18	18.135647801864	12.1808804704387	24.0904151332893	0.245976658493255	24.072519009607	17.4921166992581	30.652921319956	0.99	0.7	1.5	12.2019730073738	16.7922631791713	21.3825533509688	16.932778354236	23.3027617998397	29.6727452454434	17.090390832459	23.5170902314657	29.9448737409591	18.135647801864	1.15964335665041	-1.1049199390266	-1.65846704746549	0.0494440947750562	0.100588217880428	0.0191177454570637	0.453495681876088	0.524346417687979	0.411487634144199	0.451999328763989	0.522802108128117	0.410027026013548	0.00355624475646483	0.0050760881015679	0.00508212745779533
229	25.4250084186799	0.19	13.9148455972823	9.40523847405322	18.4244527205113	0.379577667595711	31.1748494912956	24.9520871961393	37.397611786452	1.04	0.7	1.55	16.8219470561313	21.0171463213938	25.2123455866563	23.041824442441	28.7881892745669	34.5345541066929	23.1805173943134	28.9643435348897	34.7460916549798	13.9148455972823	1.27281764698126	2.52227825085569	3.21039755350955	0.0494440947750562	0.100588217880428	0.0191177454570637	0.453495681876088	0.524346417687979	0.411487634144199	0.451999328763989	0.522802108128117	0.410027026013548	0.00355624475646483	0.0050760881015679	0.00508212745779533
229	25.4250084186799	0.19	14.3349991958601	9.76562351050016	18.90437488122	0.275879821807649	25.2697415771576	18.8778173421196	31.6616658121956	0.92	0.61	1.38	13.8990338308642	18.605169586765	23.3113053426658	19.7097113170667	26.3833102374287	33.0569091577907	19.7835459857627	26.481611588303	33.1780085276488	14.3349991958601	1.16345078851489	4.26608819290961	1.91214409751145	0.0494440947750562	0.100588217880428	0.0191177454570637	0.453495681876088	0.524346417687979	0.411487634144199	0.451999328763989	0.522802108128117	0.410027026013548	0.00355624475646483	0.0050760881015679	0.00508212745779533
229	25.4250084186799	0.19	14.9768742815742	10.1642741305132	19.7894744326351	0.2497201801822	23.8768008574341	17.415106500775	30.3384952140931	0.95	0.59	1.55	12.4798831025093	17.110414085002	21.7409450674947	17.5035863409647	23.9981102231856	30.4926341054066	17.3040288005936	23.7277478346145	30.1467212283224	14.9768742815742	1.21094991697966	0.519579307077058	-0.399699317951488	0.0494440947750562	0.100588217880428	0.0191177454570637	0.453495681876088	0.524346417687979	0.411487634144199	0.451999328763989	0.522802108128117	0.410027026013548	0.00355624475646483	0.0050760881015679	0.00508212745779533
229	25.4250084186799	0.19	15.6197402586183	10.5876225580418	20.6518579591947	0.26510802098305	23.4962298353378	17.3884417136349	29.6040179570406	1.07	0.57	1.64	11.4542600037867	15.4776333655966	19.5010067274066	15.5555306544469	21.0194984396403	26.4834662248337	15.2272526133915	20.5749123951078	25.9223630891779	15.6197402586183	1.26495042231644	1.03587234097742	1.52242170663078	0.0494440947750562	0.100588217880428	0.0191177454570637	0.453495681876088	0.524346417687979	0.411487634144199	0.451999328763989	0.522802108128117	0.410027026013548	0.00355624475646483	0.0050760881015679	0.00508212745779533
229	25.4250084186799	0.19	15.760547259012	10.7028002060538	20.8182943119701	0.252123318039707	23.7681155650036	17.3768229531732	30.159408176834	0.84	0.61	1.4	13.6160258110538	18.6240762126256	23.6321266141974	19.8293426367129	27.1226856967764	34.4160287568398	19.8714530231098	27.1732376152733	34.4877052439394	15.760547259012	1.13336430502747	-2.93109529033596	-5.3298078088637	0.0494440947750562	0.100588217880428	0.0191177454570637	0.453495681876088	0.524346417687979	0.411487634144199	0.451999328763989	0.522802108128117	0.410027026013548	0.00355624475646483	0.0050760881015679	0.00508212745779533
229	25.4250084186799	0.19	16.3610061161398	11.1364704702515	21.585541762028	0.290060561180242	27.4577035910597	20.7508938872435	34.1645132948758	0.96	0.64	1.38	14.8053932586376	19.5905825480922	24.3757718375467	20.7289071796283	27.4286106515496	34.128314123471	20.8926877784274	27.6436180915028	34.3955564424882	16.3610061161398	1.10204894678026	0.646494129077525	-1.58605258705117	0.0494440947750562	0.100588217880428	0.0191177454570637	0.453495681876088	0.524346417687979	0.411487634144199	0.451999328763989	0.522802108128117	0.410027026013548	0.00355624475646483	0.0050760881015679	0.00508212745779533
229	25.4250084186799	0.19	16.374153599459	11.0153598172656	21.7329473816524	0.211820676027192	21.5396628715425	15.052531285802	28.026794457283	0.85	0.61	1.32	11.693086323553	16.7324108188198	21.7717353140865	16.9641210878137	24.2750831873833	31.5860452869528	17.0849623660793	24.4501533681914	31.8115624902912	16.374153599459	1.10101534570527	0.659372680345098	-2.00587590829814	0.0494440947750562	0.100588217880428	0.0191177454570637	0.453495681876088	0.524346417687979	0.411487634144199	0.451999328763989	0.522802108128117	0.410027026013548	0.00355624475646483	0.0050760881015679	0.00508212745779533
229	25.4250084186799	0.19	16.5186635467617	11.1997547501529	21.8375723433706	0.216964306145402	22.6221330138137	15.9122392068182	29.3320268208091	1.08	0.7	1.68	10.4109830959986	14.8011000426218	19.191216989245	14.1038435129567	20.0511706623544	25.9984978117522	14.0757000486364	20.0120806183125	25.9461355624733	16.5186635467617	1.28408880530087	-5.07001385961622	-3.15148414152041	0.0494440947750562	0.100588217880428	0.0191177454570637	0.453495681876088	0.524346417687979	0.411487634144199	0.451999328763989	0.522802108128117	0.410027026013548	0.00355624475646483	0.0050760881015679	0.00508212745779533
229	25.4250084186799	0.19	16.7468806784293	11.2776488190317	22.2161125378269	0.28609502347694	25.7892043379202	19.4287453337659	32.1496633420745	1.02	0.71	1.45	13.2887400893682	17.6391232511874	21.9895064130065	18.3017342528303	24.2932395415298	30.2847448302292	18.5454426524266	24.6147110782749	30.6848554552126	16.7468806784293	1.1839087777769	-1.87589911068078	-1.91154611783429	0.0494440947750562	0.100588217880428	0.0191177454570637	0.453495681876088	0.524346417687979	0.411487634144199	0.451999328763989	0.522802108128117	0.410027026013548	0.00355624475646483	0.0050760881015679	0.00508212745779533
229	25.4250084186799	0.19	16.7736930769507	11.3851262825219	22.1622598713795	0.231060805891975	24.8212111639282	17.7516690156743	31.8907533121821	1.02	0.65	1.55	12.1627154711184	17.0064757724381	21.8502360737579	16.7619923495751	23.4373991127024	30.1128058758297	16.7559102839138	23.428081725426	30.0992870038617	16.7736930769507	1.21302583046022	1.00867086206868	1.20802981862486	0.0494440947750562	0.100588217880428	0.0191177454570637	0.453495681876088	0.524346417687979	0.411487634144199	0.451999328763989	0.522802108128117	0.410027026013548	0.00355624475646483	0.0050760881015679	0.00508212745779533
229	25.4250084186799	0.19	16.8360184084644	11.3292085428669	22.3428282740619	0.235543754176037	22.3239444903925	16.0448514856219	28.6030374951631	0.91	0.63	1.44	11.9033678321462	16.5617065992591	21.220045366372	16.9330182818907	23.5596920618725	30.1863658418543	16.9822338776909	23.6293710573238	30.2769322020635	16.8360184084644	1.10173760263627	3.98393961825769	1.63601583872522	0.0494440947750562	0.100588217880428	0.0191177454570637	0.453495681876088	0.524346417687979	0.411487634144199	0.451999328763989	0.522802108128117	0.410027026013548	0.00355624475646483	0.0050760881015679	0.00508212745779533
229	25.4250084186799	0.19	16.8590259193542	11.4050716623942	22.3129801763143	0.279961545615001	27.0647431036974	20.2880467737152	33.8414394336796	1.03	0.69	1.59	13.7384862896433	18.3274716491978	22.9164570087523	18.8496852967877	25.1459342455804	31.4421831943731	18.8983415332344	25.2123440133277	31.5243540172978	16.8590259193542	1.26472872102399	1.2030010740626	2.10862170237923	0.0494440947750562	0.100588217880428	0.0191177454570637	0.453495681876088	0.524346417687979	0.411487634144199	0.451999328763989	0.522802108128117	0.410027026013548	0.00355624475646483	0.0050760881015679	0.00508212745779533
229	25.4250084186799	0.19	16.9097697677019	11.4896079736426	22.3299315617612	0.246864196198402	25.0250434514456	18.2005896915878	31.8494972113034	1	0.63	1.52	12.6240620376066	17.3575530451558	22.0910440527049	17.4798569189	24.0340662765836	30.5882756342671	17.4366868162566	23.981637658041	30.5162732873586	16.9097697677019	1.21748593274799	1.26616068229611	1.79681329339665	0.0494440947750562	0.100588217880428	0.0191177454570637	0.453495681876088	0.524346417687979	0.411487634144199	0.451999328763989	0.522802108128117	0.410027026013548	0.00355624475646483	0.0050760881015679	0.00508212745779533
229	25.4250084186799	0.19	17.7272471833074	12.0483007216653	23.4061936449495	0.250061081006302	26.3820081689078	19.2488277934572	33.5151885443585	0.92	0.65	1.44	14.1179247648917	19.3497084846902	24.5814922044887	19.9884893012851	27.3957715082202	34.8030537151552	20.1034730192601	27.5538113377654	35.0042181385808	17.7272471833074	1.1387924325637	-1.40179262717763	-2.68955323922286	0.0494440947750562	0.100588217880428	0.0191177454570637	0.453495681876088	0.524346417687979	0.411487634144199	0.451999328763989	0.522802108128117	0.410027026013548	0.00355624475646483	0.0050760881015679	0.00508212745779533
229	25.4250084186799	0.19	18.3196344063369	12.4470143100974	24.1922545025765	0.279906455898952	25.70095115169	19.2648529976599	32.1370493057201	0.94	0.68	1.52	13.9069728574209	18.5530836970243	23.1991945366277	19.562739262965	26.098356745924	32.6339742288831	19.66610054166	26.2366458827945	32.8069834217679	18.3196344063369	1.14300238699702	2.81698452927973	1.38491092891335	0.0494440947750562	0.100588217880428	0.0191177454570637	0.453495681876088	0.524346417687979	0.411487634144199	0.451999328763989	0.522802108128117	0.410027026013548	0.00355624475646483	0.0050760881015679	0.00508212745779533
229	25.4250084186799	0.19	18.7147114665514	12.6502550066889	24.7791679264139	0.211503198531615	23.1486399761931	16.1702949167091	30.1269850356771	0.98	0.65	1.37	11.4067439293836	16.3293625677214	21.2519812060593	15.8986628101473	22.7597841221	29.6209054340526	16.0677100883295	23.0010159366102	29.931794321504	18.7147114665514	1.10274681871054	2.98032866996275	1.35463175789393	0.0494440947750562	0.100588217880428	0.0191177454570637	0.453495681876088	0.524346417687979	0.411487634144199	0.451999328763989	0.522802108128117	0.410027026013548	0.00355624475646483	0.0050760881015679	0.00508212745779533
229	25.4250084186799	0.19	20.020079836674	13.4876692128022	26.5524904605457	0.263134539197658	25.0335199471345	18.4929958111291	31.5740440831398	0.91	0.62	1.28	13.6932001001308	18.5361528952727	23.3791056904147	19.4635273955505	26.3473050161451	33.2310826367397	19.7044483021026	26.6702637371738	33.6411274991898	20.020079836674	1.04281369879495	-2.9912571989906	-6.83133244983578	0.0494440947750562	0.100588217880428	0.0191177454570637	0.453495681876088	0.524346417687979	0.411487634144199	0.451999328763989	0.522802108128117	0.410027026013548	0.00355624475646483	0.0050760881015679	0.00508212745779533
229	25.4250084186799	0.2	11.8478124687058	8.17968251302679	15.5159424243849	0.335804038398129	29.1619912138418	22.7586330484638	35.5653493792197	1.07	0.77	1.56	15.0205980417512	19.2467863595949	23.4729746774385	20.41315902928	26.1565957406567	31.9000324520334	20.6928141780713	26.513543995279	32.3363249719658	11.8478124687058	1.34141080171721	1.55189068259313	4.45215795023784	0.0494440947750562	0.100588217880428	0.0191177454570637	0.453495681876088	0.524346417687979	0.411487634144199	0.451999328763989	0.522802108128117	0.410027026013548	0.00355624475646483	0.0050760881015679	0.00508212745779533
229	25.4250084186799	0.2	12.3538215653061	8.46791891384568	16.2397242167665	0.361394339733513	27.4869048970483	21.7821497347138	33.1916600593827	0.97	0.58	1.56	15.4624812118294	19.5121122441193	23.5617432764092	21.6052281152776	27.2636474230659	32.9220667308543	21.3343399120876	26.9208407404273	32.5063057479246	12.3538215653061	1.22672123457637	1.99400432988328	1.15536151611893	0.0494440947750562	0.100588217880428	0.0191177454570637	0.453495681876088	0.524346417687979	0.411487634144199	0.451999328763989	0.522802108128117	0.410027026013548	0.00355624475646483	0.0050760881015679	0.00508212745779533
229	25.4250084186799	0.2	12.562445091639	8.60488780017173	16.5200023831062	0.30830131206327	26.9343359213042	20.6354676899007	33.2332041527077	1.04	0.66	1.48	13.9152403832306	18.1627944924681	22.4103486017056	19.0621295115525	24.8807445198268	30.6993595281012	19.1542594685035	25.0013250859574	30.8476446829882	12.562445091639	1.28604338093947	0.143417445480394	0.832334692588774	0.0494440947750562	0.100588217880428	0.0191177454570637	0.453495681876088	0.524346417687979	0.411487634144199	0.451999328763989	0.522802108128117	0.410027026013548	0.00355624475646483	0.0050760881015679	0.00508212745779533
229	25.4250084186799	0.2	12.8802688527803	8.89194101515594	16.8685966904046	0.29518305938118	26.1091653349328	19.8101755778567	32.4081550920089	0.95	0.67	1.46	14.2948353406207	18.8401267761144	23.3854182116081	20.1050472972131	26.4977966442826	32.8905459913521	20.2542277564319	26.695191082581	33.1398125718738	12.8802688527803	1.25024168731513	3.11837759099738	2.43498270863374	0.0494440947750562	0.100588217880428	0.0191177454570637	0.453495681876088	0.524346417687979	0.411487634144199	0.451999328763989	0.522802108128117	0.410027026013548	0.00355624475646483	0.0050760881015679	0.00508212745779533
229	25.4250084186799	0.2	13.2434495095078	9.12265541743915	17.3642436015765	0.296120928465335	26.2224870030764	19.9103878052362	32.5345862009167	1.07	0.67	1.58	13.1750329892225	17.3518534497923	21.5286739103621	17.9221151631635	23.6038813774436	29.2856475917237	17.930894908188	23.6143666269404	29.2951072611928	13.2434495095078	1.3337733998519	-2.31360867548928	-0.732345429473368	0.0494440947750562	0.100588217880428	0.0191177454570637	0.453495681876088	0.524346417687979	0.411487634144199	0.451999328763989	0.522802108128117	0.410027026013548	0.00355624475646483	0.0050760881015679	0.00508212745779533
229	25.4250084186799	0.2	13.2884515175616	9.12137369596073	17.4555293391624	0.33928903984028	26.082821024576	20.4000407661741	31.7656012829779	0.93	0.57	1.37	14.8978703067292	19.0479268797382	23.1979834527472	21.0554665662061	26.9208268909893	32.7861872157724	21.016847950242	26.8716501816909	32.7281744960373	13.2884515175616	1.16677857566797	-0.938454017279002	-3.54472646208503	0.0494440947750562	0.100588217880428	0.0191177454570637	0.453495681876088	0.524346417687979	0.411487634144199	0.451999328763989	0.522802108128117	0.410027026013548	0.00355624475646483	0.0050760881015679	0.00508212745779533
229	25.4250084186799	0.2	13.3638069818999	9.23394162722102	17.4936723365788	0.332011348552623	25.6607374306573	19.977933500119	31.3435413611955	1.13	0.72	1.76	12.6588882049695	16.2597601193252	19.8606320336809	16.9544480179488	21.777209282818	26.5999705476871	16.9086927166521	21.7192669367024	26.5301427124069	13.3638069818999	1.34150557198911	2.26058313493772	5.06592184820118	0.0494440947750562	0.100588217880428	0.0191177454570637	0.453495681876088	0.524346417687979	0.411487634144199	0.451999328763989	0.522802108128117	0.410027026013548	0.00355624475646483	0.0050760881015679	0.00508212745779533
229	25.4250084186799	0.2	13.8811857553764	9.4830987633765	18.2792727473762	0.291249230003298	23.8887304698534	18.0704733328259	29.706987606881	0.98	0.62	1.39	12.6752777834235	16.7564119113958	20.8375460393682	17.6275609632931	23.3032109860714	28.9788610088498	17.7243779952541	23.4278860506107	29.1351348610708	13.8811857553764	1.20327138268808	0.446202444684585	-0.933082177335637	0.0494440947750562	0.100588217880428	0.0191177454570637	0.453495681876088	0.524346417687979	0.411487634144199	0.451999328763989	0.522802108128117	0.410027026013548	0.00355624475646483	0.0050760881015679	0.00508212745779533
229	25.4250084186799	0.2	13.930923035418	9.52233695102071	18.3395091198153	0.254353762197064	24.8077598494503	18.1761289991525	31.4393906997481	0.97	0.65	1.43	12.8382710578542	17.5223638267668	22.2064565956793	17.9030366505549	24.4350287029533	30.9670207553517	18.0162912980892	24.5886907045492	31.1632998266425	13.930923035418	1.21958161766245	-0.0143905754291236	-0.362138109760466	0.0494440947750562	0.100588217880428	0.0191177454570637	0.453495681876088	0.524346417687979	0.411487634144199	0.451999328763989	0.522802108128117	0.410027026013548	0.00355624475646483	0.0050760881015679	0.00508212745779533
229	25.4250084186799	0.2	13.9653330367395	9.59925047018684	18.3314156032921	0.275935401138775	23.8833761911728	17.8429702350632	29.9237821472824	1.01	0.62	1.5	12.302667777387	16.4675073046386	20.6323468318903	16.9958681998315	22.7495035055596	28.5031388112878	16.9534835527622	22.695609833312	28.4332640441754	13.9653330367395	1.26132167550945	-2.16238825860753	-2.44265229252794	0.0494440947750562	0.100588217880428	0.0191177454570637	0.453495681876088	0.524346417687979	0.411487634144199	0.451999328763989	0.522802108128117	0.410027026013548	0.00355624475646483	0.0050760881015679	0.00508212745779533
229	25.4250084186799	0.2	13.9669286225786	9.55322013818535	18.3806371069719	0.285716375098503	27.2714563602062	20.5391856089963	34.003727111416	1.03	0.73	1.58	13.9775349053673	18.5590480777397	23.1405612501122	19.2135238362338	25.511273270549	31.8090227048642	19.3623313942673	25.7096531051138	32.0577952410692	13.9669286225786	1.32880246718961	-1.33395295859612	0.995426354568256	0.0494440947750562	0.100588217880428	0.0191177454570637	0.453495681876088	0.524346417687979	0.411487634144199	0.451999328763989	0.522802108128117	0.410027026013548	0.00355624475646483	0.0050760881015679	0.00508212745779533
229	25.4250084186799	0.2	14.4429139629071	9.99532370086466	18.8905042249496	0.27492100499594	24.6769963164098	18.4199919443097	30.9340006885099	1.01	0.67	1.48	12.7051283605518	17.0208763771856	21.3366243938194	17.55430366035	23.5172462655401	29.4801888707302	17.6714984668465	23.6752030595746	29.6760598749567	14.4429139629071	1.26723770048798	0.92700838007524	1.04957179863694	0.0494440947750562	0.100588217880428	0.0191177454570637	0.453495681876088	0.524346417687979	0.411487634144199	0.451999328763989	0.522802108128117	0.410027026013548	0.00355624475646483	0.0050760881015679	0.00508212745779533
229	25.4250084186799	0.2	15.0339729608779	10.3846977931205	19.6832481286352	0.284469442993346	25.6066053687514	19.2659558013755	31.9472549361272	1.06	0.71	1.68	12.8230283912485	17.0432358006111	21.2634432099737	17.480712636219	23.2338179665213	28.9869232968237	17.4705856293231	23.2170145088722	28.9726026083025	15.0339729608779	1.32995931909223	-1.49049812993097	0.577546400125537	0.0494440947750562	0.100588217880428	0.0191177454570637	0.453495681876088	0.524346417687979	0.411487634144199	0.451999328763989	0.522802108128117	0.410027026013548	0.00355624475646483	0.0050760881015679	0.00508212745779533
229	25.4250084186799	0.2	15.3052530395642	10.5680772156096	20.0424288635189	0.250640501953272	24.5824855129129	17.9461133068873	31.2188577189386	1	0.68	1.47	12.47816530561	17.0925209602443	21.7068766148786	17.2942763887884	23.6896029526653	30.0849295165422	17.4445120726512	23.8968931672587	30.3503279827057	15.3052530395642	1.22185744744306	0.952578404983364	1.47870661445619	0.0494440947750562	0.100588217880428	0.0191177454570637	0.453495681876088	0.524346417687979	0.411487634144199	0.451999328763989	0.522802108128117	0.410027026013548	0.00355624475646483	0.0050760881015679	0.00508212745779533
229	25.4250084186799	0.2	15.3055117693231	10.5741990628639	20.0368244757822	0.355002396316964	27.6593337995717	21.8384278094769	33.4802397896665	1.05	0.71	1.81	14.5857744487533	18.4735278438066	22.3612812388599	19.9093107918568	25.216021854486	30.5227329171151	19.7632899710767	25.0284504526564	30.2984446682508	15.3055117693231	1.34906676034081	-2.33605405138003	-1.00003928012838	0.0494440947750562	0.100588217880428	0.0191177454570637	0.453495681876088	0.524346417687979	0.411487634144199	0.451999328763989	0.522802108128117	0.410027026013548	0.00355624475646483	0.0050760881015679	0.00508212745779533
229	25.4250084186799	0.2	15.4987766881715	10.6832434832883	20.3143098930547	0.284471393603302	24.7660753556341	18.6335853086817	30.8985654025865	1.03	0.66	1.59	12.640902216573	16.8011432943604	20.9613843721477	17.3555503734091	23.0674269747803	28.7793035761514	17.3167840259259	23.0164311292597	28.716381740691	15.4987766881715	1.25150215218774	-0.892437772452369	-0.367626389757156	0.0494440947750562	0.100588217880428	0.0191177454570637	0.453495681876088	0.524346417687979	0.411487634144199	0.451999328763989	0.522802108128117	0.410027026013548	0.00355624475646483	0.0050760881015679	0.00508212745779533
229	25.4250084186799	0.2	15.5834320091457	10.6761281748327	20.4907358434588	0.316410085135083	25.7318983545709	19.8267616861453	31.6370350229964	0.93	0.65	1.51	14.5053775099395	18.8256108379648	23.14584416599	20.5159147444617	26.6263064645816	32.7366981847015	20.5473555238975	26.6676214610832	32.7899442036802	15.5834320091457	1.19954132600634	-2.77005369810522	-4.21291632985034	0.0494440947750562	0.100588217880428	0.0191177454570637	0.453495681876088	0.524346417687979	0.411487634144199	0.451999328763989	0.522802108128117	0.410027026013548	0.00355624475646483	0.0050760881015679	0.00508212745779533
229	25.4250084186799	0.2	15.6361459510873	10.8009902967212	20.4713016054534	0.274900361357961	25.383288410505	18.9468660509241	31.8197107700859	0.97	0.63	1.44	13.4565853581132	18.0279095364643	22.5992337148153	18.8062165481998	25.194858995168	31.5835014421361	18.8675917324387	25.2798530935443	31.6895590940346	15.6361459510873	1.1648772244171	-1.23474759283255	-2.17460802072476	0.0494440947750562	0.100588217880428	0.0191177454570637	0.453495681876088	0.524346417687979	0.411487634144199	0.451999328763989	0.522802108128117	0.410027026013548	0.00355624475646483	0.0050760881015679	0.00508212745779533
229	25.4250084186799	0.2	15.7239548820007	10.7401391841114	20.70777057989	0.275669313927389	26.8029430381329	20.0196250807217	33.5862609955442	1.05	0.71	1.65	13.3915799299341	17.9290947060877	22.4666094822412	18.2896921115236	24.4868509711614	30.6840098307991	18.3298898771742	24.5403069578169	30.7510141979003	15.7239548820007	1.29709082429414	2.36605464644366	4.18691540100096	0.0494440947750562	0.100588217880428	0.0191177454570637	0.453495681876088	0.524346417687979	0.411487634144199	0.451999328763989	0.522802108128117	0.410027026013548	0.00355624475646483	0.0050760881015679	0.00508212745779533
229	25.4250084186799	0.2	15.7931844181184	10.8933119667519	20.6930568694848	0.29679727331657	26.2940412257192	19.9749718894322	32.6131105620062	1	0.68	1.57	13.8182988531318	18.1897086876894	22.5611185222469	19.1139852698043	25.1606820502169	31.2073788306295	19.1645152493343	25.2278164377095	31.2891566761705	15.7931844181184	1.26010869737782	1.25403317178703	2.05748371838884	0.0494440947750562	0.100588217880428	0.0191177454570637	0.453495681876088	0.524346417687979	0.411487634144199	0.451999328763989	0.522802108128117	0.410027026013548	0.00355624475646483	0.0050760881015679	0.00508212745779533
229	25.4250084186799	0.2	16.1160054837034	11.0297210938829	21.2022898735238	0.276496280232606	26.4754999557945	19.7888995686212	33.1621003429678	0.95	0.69	1.52	14.1842642625258	18.9770778588901	23.7698914552543	19.8959065319039	26.6186642000637	33.3414218682236	20.0123396978149	26.7762685410647	33.5379516594029	16.1160054837034	1.2363537341502	-3.03481199806554	-1.88202940705902	0.0494440947750562	0.100588217880428	0.0191177454570637	0.453495681876088	0.524346417687979	0.411487634144199	0.451999328763989	0.522802108128117	0.410027026013548	0.00355624475646483	0.0050760881015679	0.00508212745779533
229	25.4250084186799	0.2	16.6666923598462	11.4405842181273	21.8928005015651	0.266296692505479	23.4557554657889	17.3770340680806	29.5344768634972	1.1	0.66	1.65	11.2108611020515	15.132571849742	19.0542825974326	15.1109255376211	20.3969315409955	25.6829375443699	15.0325701369714	20.2892146430104	25.5478400364615	16.6666923598462	1.24500921126755	0.382214001272708	1.22839806242099	0.0494440947750562	0.100588217880428	0.0191177454570637	0.453495681876088	0.524346417687979	0.411487634144199	0.451999328763989	0.522802108128117	0.410027026013548	0.00355624475646483	0.0050760881015679	0.00508212745779533
229	25.4250084186799	0.2	16.6869292730947	11.5251340407193	21.8487245054701	0.289019549942795	27.74659743957	20.9520518949967	34.5411429841434	1.12	0.78	1.59	13.3751838521595	17.712625182774	22.0500665133886	17.9606693026602	23.7851387245352	29.6096081464102	18.2000104849648	24.1023409926978	30.0023220823262	16.6869292730947	1.29703412724634	3.36805768182676	5.84829047941367	0.0494440947750562	0.100588217880428	0.0191177454570637	0.453495681876088	0.524346417687979	0.411487634144199	0.451999328763989	0.522802108128117	0.410027026013548	0.00355624475646483	0.0050760881015679	0.00508212745779533
229	25.4250084186799	0.2	16.8305888388515	11.5968884318189	22.064289245884	0.195913532935691	24.1528725645593	16.5132234913151	31.7925216378036	1.01	0.72	1.44	11.3291645170381	16.5704695383588	21.8117745596796	15.6211251285094	22.8480553625618	30.0749855966142	15.8549959272355	23.19197707937	30.5238820643193	16.8305888388515	1.20849690748442	0.540863208900327	1.15327649015008	0.0494440947750562	0.100588217880428	0.0191177454570637	0.453495681876088	0.524346417687979	0.411487634144199	0.451999328763989	0.522802108128117	0.410027026013548	0.00355624475646483	0.0050760881015679	0.00508212745779533
229	25.4250084186799	0.2	16.8546136378284	11.6501854720187	22.0590418036381	0.264672524126927	24.7257666439572	18.2911719714034	31.1603613165109	1.01	0.69	1.41	12.5596433025776	16.9779612764226	21.3962792502676	17.3233956973037	23.4175393551669	29.51168301303	17.5330802361856	23.6997515555977	29.8657694306122	16.8546136378284	1.16700822881524	0.757733619427495	-0.112006757302032	0.0494440947750562	0.100588217880428	0.0191177454570637	0.453495681876088	0.524346417687979	0.411487634144199	0.451999328763989	0.522802108128117	0.410027026013548	0.00355624475646483	0.0050760881015679	0.00508212745779533
229	25.4250084186799	0.2	17.1176439816977	11.7090100259981	22.5262779373972	0.252627562646727	22.4197320580938	16.399072753858	28.4403913623296	0.92	0.57	1.46	12.0389604964406	16.4588737814262	20.8787870664118	17.0515525483593	23.3117594541303	29.5719663599014	16.9121503229523	23.1235891761619	29.331993274562	17.1176439816977	1.11284297892628	3.84622864849305	0.838922617829875	0.0494440947750562	0.100588217880428	0.0191177454570637	0.453495681876088	0.524346417687979	0.411487634144199	0.451999328763989	0.522802108128117	0.410027026013548	0.00355624475646483	0.0050760881015679	0.00508212745779533
229	25.4250084186799	0.2	17.4081462247637	12.0084506304015	22.8078418191259	0.260077844726154	24.5133524793084	18.0578580819179	30.9688468766989	1.06	0.71	1.54	12.0058195224619	16.297773768184	20.5897280139061	16.3600700571393	22.2086230868329	28.0571761165266	16.4814124468205	22.3700760393104	28.2618337269148	17.4081462247637	1.2324706835885	1.31983204081172	2.1611509094103	0.0494440947750562	0.100588217880428	0.0191177454570637	0.453495681876088	0.524346417687979	0.411487634144199	0.451999328763989	0.522802108128117	0.410027026013548	0.00355624475646483	0.0050760881015679	0.00508212745779533
229	25.4250084186799	0.2	17.5658565347644	12.1317285371039	22.9999845324249	0.259439261567766	23.9978485124331	17.6676072690871	30.3280897557791	1	0.67	1.37	12.2714997447538	16.6683347331492	21.0651697215446	17.0008617780436	23.0922104683724	29.1835591587011	17.2097868622981	23.3771303954143	29.5400308680453	17.5658565347644	1.1669584815283	2.53865561957881	1.43123743913898	0.0494440947750562	0.100588217880428	0.0191177454570637	0.453495681876088	0.524346417687979	0.411487634144199	0.451999328763989	0.522802108128117	0.410027026013548	0.00355624475646483	0.0050760881015679	0.00508212745779533
229	25.4250084186799	0.2	17.8067974963024	12.3033640552339	23.310230937371	0.245116450245896	25.8082309183712	18.7369604498427	32.8795013868996	0.99	0.61	1.46	13.0471671807599	17.971127405271	22.895087629782	18.0931802583412	24.9214900893333	31.7497999203255	18.0668475902451	24.8841468800095	31.7040415081679	17.8067974963024	1.18496238208083	-0.722511205236009	-1.10772949011168	0.0494440947750562	0.100588217880428	0.0191177454570637	0.453495681876088	0.524346417687979	0.411487634144199	0.451999328763989	0.522802108128117	0.410027026013548	0.00355624475646483	0.0050760881015679	0.00508212745779533
229	25.4250084186799	0.2	18.3222071157709	12.6524733297643	23.9919409017775	0.302710418229724	26.1120112649424	19.9244617099967	32.2995608198881	0.97	0.67	1.64	14.136488675164	18.5265808886273	22.9166731020907	19.7484317388357	25.8813151158154	32.0141984927952	19.6721010170208	25.7839505310083	31.89366258879	18.3222071157709	1.20838850165981	-0.120098763138618	-0.456284790041639	0.0494440947750562	0.100588217880428	0.0191177454570637	0.453495681876088	0.524346417687979	0.411487634144199	0.451999328763989	0.522802108128117	0.410027026013548	0.00355624475646483	0.0050760881015679	0.00508212745779533
229	25.4250084186799	0.2	18.861012564411	12.9940849064762	24.7279402223458	0.23983413437686	24.5071868716067	17.695140291563	31.3192334516504	0.97	0.68	1.55	12.5167943427813	17.3353481768251	22.153902010869	17.4647957103646	24.1881672083954	30.9115387064263	17.511998101548	24.2522203824285	30.9913256133084	18.861012564411	1.18790791073072	-0.659097143827941	-0.950684629364993	0.0494440947750562	0.100588217880428	0.0191177454570637	0.453495681876088	0.524346417687979	0.411487634144199	0.451999328763989	0.522802108128117	0.410027026013548	0.00355624475646483	0.0050760881015679	0.00508212745779533
229	25.4250084186799	0.2	21.1017950160048	14.5312565946277	27.6723334373819	0.215387748682156	26.5845952077085	18.6626368066293	34.5065536087878	0.96	0.65	1.43	13.2797520023189	18.9167712525488	24.5537905027787	18.5729988915488	26.4569075871236	34.3408162826984	18.688942503306	26.6237509616744	34.5568214789492	21.1017950160048	1.15132335296682	2.28659993896091	1.63115283896312	0.0494440947750562	0.100588217880428	0.0191177454570637	0.453495681876088	0.524346417687979	0.411487634144199	0.451999328763989	0.522802108128117	0.410027026013548	0.00355624475646483	0.0050760881015679	0.00508212745779533
229	25.4250084186799	0.21	10.1069845122501	7.05859108915632	13.1553779353439	0.358525854514724	26.1274689741009	20.6709943364643	31.5839436117375	0.96	0.63	1.78	14.7851003826085	18.6878891860626	22.5906779895166	20.7210590588352	26.1907491656172	31.6604392723992	20.3567232811202	25.7321791431065	31.1061062393467	10.1069845122501	1.31570014877578	0.721504225006048	0.60500475227287	0.0494440947750562	0.100588217880428	0.0191177454570637	0.453495681876088	0.524346417687979	0.411487634144199	0.451999328763989	0.522802108128117	0.410027026013548	0.00355624475646483	0.0050760881015679	0.00508212745779533
229	25.4250084186799	0.21	12.7735865099618	8.89941322682875	16.6477597930949	0.318467366471442	25.214132718961	19.4552218675999	30.973043570322	1.02	0.74	1.53	13.2536829317821	17.1768856058904	21.1000882799987	18.2257165302351	23.6206833630008	29.0156501957666	18.437859820329	23.8936692730278	29.3507125441346	12.7735865099618	1.28818834971823	-1.25580774241269	0.0348972187545339	0.0494440947750562	0.100588217880428	0.0191177454570637	0.453495681876088	0.524346417687979	0.411487634144199	0.451999328763989	0.522802108128117	0.410027026013548	0.00355624475646483	0.0050760881015679	0.00508212745779533
229	25.4250084186799	0.21	13.2417655433643	9.28296844239101	17.2005626443376	0.370262506262729	28.1230448793304	22.3967631805317	33.8493265781291	0.93	0.6	1.49	16.3129661130101	20.4837759105282	24.6545857080462	23.0306169337943	28.9189588873613	34.8073008409283	22.9067159251975	28.762032419917	34.6212677033909	13.2417655433643	1.23621985842147	-3.62577973306797	-4.95813524957347	0.0494440947750562	0.100588217880428	0.0191177454570637	0.453495681876088	0.524346417687979	0.411487634144199	0.451999328763989	0.522802108128117	0.410027026013548	0.00355624475646483	0.0050760881015679	0.00508212745779533
229	25.4250084186799	0.21	13.6237478249213	9.54358791978364	17.7039077300589	0.27853581228708	25.025850212697	18.737435564922	31.314264860472	0.97	0.63	1.41	13.280449514704	17.7374614130474	22.1944733113909	18.5449069710952	24.7687076739501	30.9925083768051	18.628992564299	24.8797081992594	31.1318878237802	13.6237478249213	1.23225079559241	0.131083444919157	-0.267913741426097	0.0494440947750562	0.100588217880428	0.0191177454570637	0.453495681876088	0.524346417687979	0.411487634144199	0.451999328763989	0.522802108128117	0.410027026013548	0.00355624475646483	0.0050760881015679	0.00508212745779533
229	25.4250084186799	0.21	14.0128782882852	9.74448367916315	18.2812728974072	0.328544912800502	26.7357384997273	20.7682889356156	32.7031880638389	1.02	0.63	1.69	14.2191753907448	18.3048375389641	22.3904996871835	19.5906297002037	25.2196969299393	30.8487641596749	19.3489109509602	24.9063859673889	30.4663188720479	14.0128782882852	1.29907886560363	-1.36893847883646	-0.61250128246602	0.0494440947750562	0.100588217880428	0.0191177454570637	0.453495681876088	0.524346417687979	0.411487634144199	0.451999328763989	0.522802108128117	0.410027026013548	0.00355624475646483	0.0050760881015679	0.00508212745779533
229	25.4250084186799	0.21	14.60501163095	10.2064293049142	19.0035939569858	0.266047419841956	22.9256039340084	16.9804826105118	28.8707252575051	0.99	0.63	1.55	11.8517357861166	16.0012060195994	20.1506762530822	16.4503508596915	22.2098651160419	27.9693793723923	16.3965138994233	22.1374239730056	27.8789443930877	14.60501163095	1.23555093412708	1.00890697258572	0.995551394828929	0.0494440947750562	0.100588217880428	0.0191177454570637	0.453495681876088	0.524346417687979	0.411487634144199	0.451999328763989	0.522802108128117	0.410027026013548	0.00355624475646483	0.0050760881015679	0.00508212745779533
229	25.4250084186799	0.21	14.6423531030585	10.2013332903299	19.0833729157871	0.26727572583195	23.9536574024528	17.7614167507746	30.145898054131	0.94	0.62	1.57	12.8924752226867	17.3872354264972	21.8819956303076	18.1761787115416	24.5130196454084	30.8498605792752	18.0506465494205	24.3454507652161	30.6379222069568	14.6423531030585	1.20110363117076	0.334843277823547	-0.322422506598151	0.0494440947750562	0.100588217880428	0.0191177454570637	0.453495681876088	0.524346417687979	0.411487634144199	0.451999328763989	0.522802108128117	0.410027026013548	0.00355624475646483	0.0050760881015679	0.00508212745779533
229	25.4250084186799	0.21	14.9210334851516	10.4283695860936	19.4136973842096	0.321400389254423	25.8485695694421	19.9844126898251	31.7127264490592	0.92	0.59	1.44	14.7377756298743	19.0623774929144	23.3869793559545	20.913179921359	27.0498710422818	33.1865621632046	20.8607749311839	26.9836579099804	33.1098386456837	14.9210334851516	1.20608955481245	0.281219212845568	-1.18665416048229	0.0494440947750562	0.100588217880428	0.0191177454570637	0.453495681876088	0.524346417687979	0.411487634144199	0.451999328763989	0.522802108128117	0.410027026013548	0.00355624475646483	0.0050760881015679	0.00508212745779533
229	25.4250084186799	0.21	14.9326513599613	10.4776240098923	19.3876787100303	0.283593193394011	25.4090418540092	19.1037426429177	31.7143410651007	1.04	0.69	1.48	12.8411851816776	17.0794915862882	21.3177979908988	17.5697620505291	23.3687622185584	29.1677623865876	17.7267364544902	23.5783907517781	29.4301014498734	14.9326513599613	1.26315714350047	0.279206992465288	1.35652725621457	0.0494440947750562	0.100588217880428	0.0191177454570637	0.453495681876088	0.524346417687979	0.411487634144199	0.451999328763989	0.522802108128117	0.410027026013548	0.00355624475646483	0.0050760881015679	0.00508212745779533
229	25.4250084186799	0.21	14.9603114429754	10.3650062659971	19.5556166199536	0.253155483110403	25.0733458289269	18.3494777872771	31.7972138705767	1.02	0.68	1.48	12.565366554511	17.1697409997649	21.7741154450187	17.3132572874371	23.6574191606745	30.0015810339119	17.4351801396673	23.825690926673	30.2151203848237	14.9603114429754	1.28574129424946	-0.958585556915382	-0.0299115308961747	0.0494440947750562	0.100588217880428	0.0191177454570637	0.453495681876088	0.524346417687979	0.411487634144199	0.451999328763989	0.522802108128117	0.410027026013548	0.00355624475646483	0.0050760881015679	0.00508212745779533
229	25.4250084186799	0.21	15.190026035213	10.572168381802	19.8078836886241	0.349459507335196	28.8031630768402	22.6674593355962	34.9388668180843	0.98	0.65	1.5	15.940948244845	20.2558974562583	24.5708466676715	22.1916289596971	28.198533342602	34.2054377255069	22.226263514031	28.2456923420809	34.2619804218098	15.190026035213	1.21714357454742	1.73589389511005	1.7076002153101	0.0494440947750562	0.100588217880428	0.0191177454570637	0.453495681876088	0.524346417687979	0.411487634144199	0.451999328763989	0.522802108128117	0.410027026013548	0.00355624475646483	0.0050760881015679	0.00508212745779533
229	25.4250084186799	0.21	15.3538874308205	10.7273663481101	19.9804085135309	0.312392775220166	27.1285234489647	20.8445933827674	33.4124535151621	0.94	0.66	1.5	15.0629915678024	19.6039669594377	24.144942351073	21.1977886409516	27.5881949651112	33.9786012892708	21.2841741121757	27.7015194950753	34.1193127067481	15.3538874308205	1.22885956215256	6.09064376852754	5.91378453282313	0.0494440947750562	0.100588217880428	0.0191177454570637	0.453495681876088	0.524346417687979	0.411487634144199	0.451999328763989	0.522802108128117	0.410027026013548	0.00355624475646483	0.0050760881015679	0.00508212745779533
229	25.4250084186799	0.21	15.4726489221823	10.77071648224	20.1745813621245	0.292521414269025	28.1912737971375	21.3462024640464	35.0363451302286	1.06	0.68	1.64	14.1881684815285	18.7378782252432	23.2875879689578	19.3319411232228	25.5311007263635	31.7302603295041	19.2907706637588	25.4758801257477	31.6578555809998	15.4726489221823	1.30005953302605	-1.76583674087768	-0.0147631592648197	0.0494440947750562	0.100588217880428	0.0191177454570637	0.453495681876088	0.524346417687979	0.411487634144199	0.451999328763989	0.522802108128117	0.410027026013548	0.00355624475646483	0.0050760881015679	0.00508212745779533
229	25.4250084186799	0.21	15.4924515315964	10.7758818361796	20.2090212270133	0.229047672898995	22.498716571074	16.0541453705732	28.9432877715748	0.96	0.6	1.43	11.4505269720135	16.0470803637411	20.6436337554687	16.0296549817922	22.464395073219	28.8991351646459	16.0143321214806	22.4431472353773	28.8707801229445	15.4924515315964	1.17425683622648	0.864353801408731	-0.692504744303132	0.0494440947750562	0.100588217880428	0.0191177454570637	0.453495681876088	0.524346417687979	0.411487634144199	0.451999328763989	0.522802108128117	0.410027026013548	0.00355624475646483	0.0050760881015679	0.00508212745779533
229	25.4250084186799	0.21	15.5073082822937	10.872384517249	20.1422320473385	0.271977233626288	25.017535679977	18.62701574987	31.408055610084	1.03	0.73	1.57	12.6599796078816	17.0033405136392	21.3467014193967	17.3939609276505	23.3614468343733	29.3289327410962	17.5466501450156	23.5657502819593	29.5860703730511	15.5073082822937	1.25648770582443	-0.586604559776097	0.201590942306404	0.0494440947750562	0.100588217880428	0.0191177454570637	0.453495681876088	0.524346417687979	0.411487634144199	0.451999328763989	0.522802108128117	0.410027026013548	0.00355624475646483	0.0050760881015679	0.00508212745779533
229	25.4250084186799	0.21	15.6315108696903	10.8396558150418	20.4233659243387	0.289739285470619	26.0637801847204	19.6924799565856	32.4350804128553	1.02	0.66	1.58	13.422013398162	17.7645683843429	22.1071233705239	18.4606894844125	24.4334565194872	30.406223554562	18.4287607780004	24.3893547796942	30.3508802938678	15.6315108696903	1.26014408057165	3.6125357134432	4.13391438863618	0.0494440947750562	0.100588217880428	0.0191177454570637	0.453495681876088	0.524346417687979	0.411487634144199	0.451999328763989	0.522802108128117	0.410027026013548	0.00355624475646483	0.0050760881015679	0.00508212745779533
229	25.4250084186799	0.21	15.7049214774506	10.9529385132293	20.456904441672	0.313909011951218	26.8745765107328	20.6713726159894	33.0777804054762	1.02	0.67	1.6	14.1407438898884	18.3841929922705	22.6276420946525	19.4762354966998	25.3207946429375	31.1653537891752	19.4510390428379	25.2865159672354	31.1311523208208	15.7049214774506	1.26503910042424	-0.283194202829699	0.425672691890968	0.0494440947750562	0.100588217880428	0.0191177454570637	0.453495681876088	0.524346417687979	0.411487634144199	0.451999328763989	0.522802108128117	0.410027026013548	0.00355624475646483	0.0050760881015679	0.00508212745779533
229	25.4250084186799	0.21	16.052474950362	11.1405293428984	20.9644205578255	0.257626802474621	28.1517535611557	20.6905904588494	35.612916663462	1.08	0.74	1.58	13.5390491396162	18.4213193716679	23.3035896037197	18.3422997761028	24.9566538020588	31.5710078280148	18.510657082133	25.1856015974805	31.8598452398561	16.052474950362	1.32427366073254	-1.13485544058562	1.95702980382382	0.0494440947750562	0.100588217880428	0.0191177454570637	0.453495681876088	0.524346417687979	0.411487634144199	0.451999328763989	0.522802108128117	0.410027026013548	0.00355624475646483	0.0050760881015679	0.00508212745779533
229	25.4250084186799	0.21	16.2313516144304	11.3404002138123	21.1223030150485	0.239089360164487	23.7626124829431	17.1440091944966	30.3812157713896	0.94	0.59	1.52	12.4335876885254	17.2336891950552	22.0337907015849	17.523083891675	24.2880324724535	31.052981053232	17.3620817034429	24.0642021238313	30.7646874526417	16.2313516144304	1.18962358395284	2.36106962996883	0.844047734619444	0.0494440947750562	0.100588217880428	0.0191177454570637	0.453495681876088	0.524346417687979	0.411487634144199	0.451999328763989	0.522802108128117	0.410027026013548	0.00355624475646483	0.0050760881015679	0.00508212745779533
229	25.4250084186799	0.21	16.2420443608595	11.2907546561245	21.1933340655945	0.295069049904648	26.1945194928882	19.873205575234	32.5158334105425	1.04	0.67	1.63	13.3917241053681	17.6513938223737	21.9110635393792	18.3401073705692	24.1737699638516	30.007432557134	18.2928383526579	24.1083276747149	29.9275280265414	16.2420443608595	1.27307489572096	2.77116985926157	3.78618259655682	0.0494440947750562	0.100588217880428	0.0191177454570637	0.453495681876088	0.524346417687979	0.411487634144199	0.451999328763989	0.522802108128117	0.410027026013548	0.00355624475646483	0.0050760881015679	0.00508212745779533
229	25.4250084186799	0.21	16.2643953456853	11.3683443838674	21.1604463075032	0.267189620952547	27.0732843584047	20.0730525717142	34.0735161450952	1.04	0.73	1.75	13.5528188009293	18.279198738937	23.0055786769446	18.5743139997612	25.0518790244412	31.5294440491212	18.5410981633319	25.0046566712776	31.4734101370203	16.2643953456853	1.36098494433959	1.03813038777864	4.36547131232835	0.0494440947750562	0.100588217880428	0.0191177454570637	0.453495681876088	0.524346417687979	0.411487634144199	0.451999328763989	0.522802108128117	0.410027026013548	0.00355624475646483	0.0050760881015679	0.00508212745779533
229	25.4250084186799	0.21	16.2769826614729	11.3789781183831	21.1749872045626	0.315807339689672	25.752001057486	19.8340068067225	31.6699953082495	0.96	0.6	1.45	14.1432309029877	18.3632334464341	22.5832359898805	19.7973667277023	25.704428453379	31.6114901790556	19.7667679324686	25.6630058748608	31.5632746524507	16.2769826614729	1.15850472745221	-0.79265872406876	-3.32069949351591	0.0494440947750562	0.100588217880428	0.0191177454570637	0.453495681876088	0.524346417687979	0.411487634144199	0.451999328763989	0.522802108128117	0.410027026013548	0.00355624475646483	0.0050760881015679	0.00508212745779533
229	25.4250084186799	0.21	16.3207636650097	11.4355019315346	21.2060253984848	0.292952342280035	26.7797070623585	20.284138964438	33.275275160279	0.96	0.68	1.41	14.476073645317	19.1117312060605	23.747388766804	20.2698971179097	26.7609045645684	33.251912011227	20.5146287219099	27.0815417236203	33.6490222771705	16.3207636650097	1.19146568572895	2.10246837634898	1.47868907643147	0.0494440947750562	0.100588217880428	0.0191177454570637	0.453495681876088	0.524346417687979	0.411487634144199	0.451999328763989	0.522802108128117	0.410027026013548	0.00355624475646483	0.0050760881015679	0.00508212745779533
229	25.4250084186799	0.21	16.6382492541849	11.5347873251118	21.741711183258	0.210915783657751	20.5877612400541	14.3704626903572	26.805059789751	0.98	0.66	1.41	10.1064952331532	14.4790126328724	18.8515300325916	14.069636413316	20.1567841936008	26.2439319738855	14.1972277075339	20.3375705978047	26.4788710604849	16.6382492541849	1.16471217259596	3.6263659364554	2.46519093816166	0.0494440947750562	0.100588217880428	0.0191177454570637	0.453495681876088	0.524346417687979	0.411487634144199	0.451999328763989	0.522802108128117	0.410027026013548	0.00355624475646483	0.0050760881015679	0.00508212745779533
229	25.4250084186799	0.21	16.7182253018141	11.5989936100131	21.8374569936151	0.239859006762702	24.5914688966716	17.7564614222225	31.4264763711206	1	0.69	1.49	12.3362918106396	17.0849094956464	21.8335271806532	17.0922747936726	23.6716164311837	30.2509580686948	17.2353203870622	23.8725150439349	30.5107408721487	16.7182253018141	1.23531328615724	-1.15841755426087	-0.305723098894221	0.0494440947750562	0.100588217880428	0.0191177454570637	0.453495681876088	0.524346417687979	0.411487634144199	0.451999328763989	0.522802108128117	0.410027026013548	0.00355624475646483	0.0050760881015679	0.00508212745779533
229	25.4250084186799	0.21	16.8964716352048	11.7482495234639	22.0446937469456	0.309652997565973	25.8034172415177	19.7880968493082	31.8187376337272	1.06	0.65	1.62	13.136551329003	17.1298896320456	21.1232279350882	17.8910453594752	23.3296871251971	28.768328890919	17.806507607464	23.2181534533824	28.6307635901694	16.8964716352048	1.26728991720542	0.122043136674703	0.617963006373483	0.0494440947750562	0.100588217880428	0.0191177454570637	0.453495681876088	0.524346417687979	0.411487634144199	0.451999328763989	0.522802108128117	0.410027026013548	0.00355624475646483	0.0050760881015679	0.00508212745779533
229	25.4250084186799	0.21	16.9432163117331	11.8608185856218	22.0256140378445	0.241903384884449	24.7133997166507	17.8827933094063	31.544006123895	1.02	0.7	1.44	12.2441890384635	16.9210443065747	21.5978995746858	16.8698804223611	23.3135892607232	29.7572980990854	17.0814213718015	23.6073336916715	30.1289088140983	16.9432163117331	1.19823211545413	-0.373686560307725	-0.208637000479251	0.0494440947750562	0.100588217880428	0.0191177454570637	0.453495681876088	0.524346417687979	0.411487634144199	0.451999328763989	0.522802108128117	0.410027026013548	0.00355624475646483	0.0050760881015679	0.00508212745779533
229	25.4250084186799	0.21	17.0672047180551	11.9236927250233	22.2107167110869	0.237356803529442	21.9229337424638	15.7875180807931	28.0583494041345	0.92	0.63	1.48	11.6109935509749	16.1233096297687	20.6356257085624	16.4576595047186	22.8535085142307	29.2493575237427	16.4764464962083	22.880406354334	29.2836437774873	17.0672047180551	1.18160316063394	1.17788570345935	0.213068617399922	0.0494440947750562	0.100588217880428	0.0191177454570637	0.453495681876088	0.524346417687979	0.411487634144199	0.451999328763989	0.522802108128117	0.410027026013548	0.00355624475646483	0.0050760881015679	0.00508212745779533
229	25.4250084186799	0.21	17.1342540464563	11.8890935060292	22.3794145868835	0.280588468733477	25.2242318429938	18.9181849067981	31.5302787791894	1.06	0.66	1.61	12.5512325801059	16.734967021184	20.9187014622622	17.0899636113029	22.7866048695256	28.4832461277482	17.0376624139473	22.7176198896994	28.3950772633647	17.1342540464563	1.23442774096157	-3.17926956307346	-2.89022339096686	0.0494440947750562	0.100588217880428	0.0191177454570637	0.453495681876088	0.524346417687979	0.411487634144199	0.451999328763989	0.522802108128117	0.410027026013548	0.00355624475646483	0.0050760881015679	0.00508212745779533
229	25.4250084186799	0.21	17.4353056595517	12.153136234059	22.7174750850443	0.250629161485493	24.373432102438	17.7932980204094	30.9535661844665	0.99	0.61	1.56	12.429143375214	17.0255610735999	21.6219787719858	17.2572581773859	23.6391595295203	30.0210608816548	17.1417023334653	23.4789552932524	29.8196512826883	17.4353056595517	1.21569132723062	-0.1629074089902	-0.778565275422749	0.0494440947750562	0.100588217880428	0.0191177454570637	0.453495681876088	0.524346417687979	0.411487634144199	0.451999328763989	0.522802108128117	0.410027026013548	0.00355624475646483	0.0050760881015679	0.00508212745779533
229	25.4250084186799	0.21	17.4768112280235	12.1990900613542	22.7545323946927	0.27716562513256	22.9783265585891	17.1846589687687	28.7719941484095	1.04	0.65	1.59	11.5716894194255	15.4729901127146	19.3742908060036	15.8432796173595	21.1847121009705	26.5261445845815	15.7901890846071	21.1162062360943	26.436003658111	17.4768112280235	1.20141877894055	4.16745620744365	3.80286814035987	0.0494440947750562	0.100588217880428	0.0191177454570637	0.453495681876088	0.524346417687979	0.411487634144199	0.451999328763989	0.522802108128117	0.410027026013548	0.00355624475646483	0.0050760881015679	0.00508212745779533
229	25.4250084186799	0.21	17.5375500334621	12.2821196901265	22.7929803767976	0.247512696261031	22.9701904748724	16.7170108254906	29.2233701242542	0.96	0.61	1.64	11.8989915722999	16.3499387377235	20.800885903147	16.6439247632974	22.8697657765121	29.0956067897267	16.434532573382	22.5823881759962	28.7282344677242	17.5375500334621	1.20803856383623	-0.374805179231237	-1.23130239976394	0.0494440947750562	0.100588217880428	0.0191177454570637	0.453495681876088	0.524346417687979	0.411487634144199	0.451999328763989	0.522802108128117	0.410027026013548	0.00355624475646483	0.0050760881015679	0.00508212745779533
229	25.4250084186799	0.21	17.6771735314854	12.3261019476555	23.0282451153153	0.307227572925862	27.4718470517037	21.0310661851358	33.9126279182716	0.98	0.61	1.52	14.7868936943453	19.3153917335853	23.8438897728252	20.5832734866812	26.8869174806338	33.1905614745864	20.4740165643906	26.7476109635511	33.0151187343288	17.6771735314854	1.1809379142116	0.258397124313932	-1.39181042796747	0.0494440947750562	0.100588217880428	0.0191177454570637	0.453495681876088	0.524346417687979	0.411487634144199	0.451999328763989	0.522802108128117	0.410027026013548	0.00355624475646483	0.0050760881015679	0.00508212745779533
229	25.4250084186799	0.21	17.7890407720775	12.4720775264171	23.1060040177378	0.278387921073833	26.6692681820003	19.9654340039822	33.3731023600184	0.97	0.64	1.33	14.1917787642188	18.956981038683	23.7221833131472	19.8402226906374	26.5020144125933	33.1638061345492	20.0611898441126	26.7973101841944	33.5371690669131	17.7890407720775	1.13631633136573	-0.0481965110456615	-2.03262951639404	0.0494440947750562	0.100588217880428	0.0191177454570637	0.453495681876088	0.524346417687979	0.411487634144199	0.451999328763989	0.522802108128117	0.410027026013548	0.00355624475646483	0.0050760881015679	0.00508212745779533
229	25.4250084186799	0.21	17.9577491705478	12.5921744163339	23.3233239247617	0.275215295725301	26.3762283898207	19.6933065418958	33.0591502377456	0.9	0.62	1.45	14.7085633514923	19.6999130349067	24.6912627183211	20.9823492816296	28.1027076702364	35.2230660588431	21.0039907293508	28.1281150081792	35.2549991534479	17.9577491705478	1.16196387949395	2.67701109022899	0.891819261693554	0.0494440947750562	0.100588217880428	0.0191177454570637	0.453495681876088	0.524346417687979	0.411487634144199	0.451999328763989	0.522802108128117	0.410027026013548	0.00355624475646483	0.0050760881015679	0.00508212745779533
229	25.4250084186799	0.21	17.9736993490344	12.4731048544326	23.4742938436362	0.209429511150028	23.0091930051742	16.0294696679147	29.9889163424337	1.12	0.72	1.57	10.2399771263158	14.6987776232911	19.1575781202665	13.7540310519489	19.7429585401013	25.7318860282537	13.8491913742615	19.8763241224764	25.9108367311801	17.9736993490344	1.24754197203283	2.22597170063444	3.860036701974	0.0494440947750562	0.100588217880428	0.0191177454570637	0.453495681876088	0.524346417687979	0.411487634144199	0.451999328763989	0.522802108128117	0.410027026013548	0.00355624475646483	0.0050760881015679	0.00508212745779533
229	25.4250084186799	0.21	17.9858983461212	12.5045320624882	23.4672646297542	0.279221172695007	26.6634040122759	19.9749169414715	33.3518910830803	1.02	0.69	1.57	13.6252992952255	18.1876530931905	22.7500068911554	18.7459188659738	25.0228829371034	31.299847008233	18.8114471394454	25.1116986092776	31.4067552773738	17.9858983461212	1.19169327623659	5.78551153389849	5.88897615845502	0.0494440947750562	0.100588217880428	0.0191177454570637	0.453495681876088	0.524346417687979	0.411487634144199	0.451999328763989	0.522802108128117	0.410027026013548	0.00355624475646483	0.0050760881015679	0.00508212745779533
229	25.4250084186799	0.21	18.0495475473944	12.6140950767046	23.4850000180842	0.259075106231709	24.9501347194378	18.3624530145582	31.5378164243175	0.96	0.62	1.51	13.1292023632728	17.8394121669206	22.5496219705685	18.3977170263344	24.9980499867426	31.5983829471509	18.343486372788	24.9233505241313	31.5046660109286	18.0495475473944	1.17052001615399	-0.631074675005394	-1.9404140906831	0.0494440947750562	0.100588217880428	0.0191177454570637	0.453495681876088	0.524346417687979	0.411487634144199	0.451999328763989	0.522802108128117	0.410027026013548	0.00355624475646483	0.0050760881015679	0.00508212745779533
229	25.4250084186799	0.21	18.4777143523284	12.8945197138918	24.060908990765	0.308305733795411	25.2063650079767	19.3116614516125	31.101068564341	0.92	0.57	1.66	14.209561221593	18.5468965294418	22.8842318372905	20.1448542320459	26.2938820710858	32.4429099101258	19.6964710733312	25.7099708786214	31.7220446747505	18.4777143523284	1.17273278051207	-0.807934985167393	-2.82933647289432	0.0494440947750562	0.100588217880428	0.0191177454570637	0.453495681876088	0.524346417687979	0.411487634144199	0.451999328763989	0.522802108128117	0.410027026013548	0.00355624475646483	0.0050760881015679	0.00508212745779533
229	25.4250084186799	0.21	18.6616638180295	12.9323981009879	24.3909295350712	0.293163012730727	28.5109522000876	21.5989760803441	35.4229283198311	1	0.65	1.58	14.9286923028718	19.7060838010898	24.4834752993078	20.6429664480097	27.2490060398197	33.8550456316296	20.5894885826207	27.1772777928278	33.7635001133612	18.6616638180295	1.2145885440509	2.7273979092146	2.89542861587813	0.0494440947750562	0.100588217880428	0.0191177454570637	0.453495681876088	0.524346417687979	0.411487634144199	0.451999328763989	0.522802108128117	0.410027026013548	0.00355624475646483	0.0050760881015679	0.00508212745779533
229	25.4250084186799	0.21	19.1986022527862	13.356185141613	25.0410193639594	0.289191401092481	27.2941092262204	20.6131620873476	33.9750563650931	0.9	0.64	1.29	15.4616785214876	20.4729745294741	25.4842705374605	22.0964645475836	29.2581659388027	36.4198673300218	22.4079749817598	29.6722877441755	36.9357454337617	19.1986022527862	1.08327687142164	-0.270289711857468	-2.83196058114431	0.0494440947750562	0.100588217880428	0.0191177454570637	0.453495681876088	0.524346417687979	0.411487634144199	0.451999328763989	0.522802108128117	0.410027026013548	0.00355624475646483	0.0050760881015679	0.00508212745779533
229	25.4250084186799	0.21	19.1999198830892	13.4341556089533	24.9656841572251	0.279323686804019	25.2438912291924	18.9130998399336	31.5746826184512	0.88	0.65	1.48	14.3782475236165	19.1910855240245	24.0039235244325	20.6656146590443	27.5830262121193	34.5004377651943	20.7352456518135	27.6691894398824	34.6138623114163	19.1999198830892	1.13943036347435	-1.46459926245392	-3.32207537502623	0.0494440947750562	0.100588217880428	0.0191177454570637	0.453495681876088	0.524346417687979	0.411487634144199	0.451999328763989	0.522802108128117	0.410027026013548	0.00355624475646483	0.0050760881015679	0.00508212745779533
229	25.4250084186799	0.21	19.9163540506035	13.9457679261095	25.8869401750974	0.301798065457242	27.2089072499738	20.7474740346793	33.6703404652684	1.07	0.67	1.51	13.7361565979194	18.0140392136022	22.2919218292849	18.6890191505253	24.5093830607841	30.329746971043	18.7653393852445	24.6102379191391	30.4550034974432	19.9163540506035	1.17549064689779	-0.106650888654574	-0.492743483048585	0.0494440947750562	0.100588217880428	0.0191177454570637	0.453495681876088	0.524346417687979	0.411487634144199	0.451999328763989	0.522802108128117	0.410027026013548	0.00355624475646483	0.0050760881015679	0.00508212745779533
229	25.4250084186799	0.21	19.9396972912613	13.8832405622873	25.9961540202352	0.283686053644433	28.1984659039253	21.2025649245401	35.1943668833105	0.99	0.66	1.36	14.8207142463522	19.7108890756833	24.6010639050144	20.583304190081	27.3748767406126	34.1664492911442	20.8363887295458	27.7105059411759	34.5869099992674	19.9396972912613	1.11774512972343	0.705097708689721	-0.587574808589081	0.0494440947750562	0.100588217880428	0.0191177454570637	0.453495681876088	0.524346417687979	0.411487634144199	0.451999328763989	0.522802108128117	0.410027026013548	0.00355624475646483	0.0050760881015679	0.00508212745779533
229	25.4250084186799	0.21	19.9833406522151	14.0138803010901	25.9528010033402	0.255054796795985	25.5649243031958	18.7434949003202	32.3863537060713	1.01	0.59	1.54	12.9436684425914	17.6543331806737	22.3649979187561	17.8920773454119	24.4036453924378	30.9152134394636	17.6973261618427	24.1418522088149	30.5808648127008	19.9833406522151	1.16855829899439	-1.22660726999903	-1.68676853370101	0.0494440947750562	0.100588217880428	0.0191177454570637	0.453495681876088	0.524346417687979	0.411487634144199	0.451999328763989	0.522802108128117	0.410027026013548	0.00355624475646483	0.0050760881015679	0.00508212745779533
229	25.4250084186799	0.21	20.6751733400271	14.4589630754241	26.89138360463	0.263730441151009	25.9950206323297	19.2137056087989	32.7763356558605	0.99	0.6	1.52	13.370862521397	18.0899954539007	22.8091283864044	18.5376117273478	25.0803051289514	31.6229985305551	18.4137026636451	24.9131525416167	31.4137836840432	20.6751733400271	1.14846939100479	1.54218709698639	-0.00226184795574708	0.0494440947750562	0.100588217880428	0.0191177454570637	0.453495681876088	0.524346417687979	0.411487634144199	0.451999328763989	0.522802108128117	0.410027026013548	0.00355624475646483	0.0050760881015679	0.00508212745779533
229	25.4250084186799	0.21	20.8622047170041	14.6103926796144	27.1140167543938	0.25388312341229	26.0663419710984	19.0896095695206	33.0430743726762	0.93	0.65	1.29	13.9898925658884	19.1028172909107	24.2157420159331	19.8006733756383	27.0372802328808	34.2738870901233	20.1101336102933	27.4592841819866	34.8097624153126	20.8622047170041	1.08406795875795	-1.65030846328401	-4.2401484355624	0.0494440947750562	0.100588217880428	0.0191177454570637	0.453495681876088	0.524346417687979	0.411487634144199	0.451999328763989	0.522802108128117	0.410027026013548	0.00355624475646483	0.0050760881015679	0.00508212745779533
229	25.4250084186799	0.21	22.7535422267783	15.9153118392816	29.591772614275	0.262299513674563	28.244106322967	20.8488268417214	35.6393858042126	0.98	0.67	1.52	14.6846639492226	19.893455542971	25.1022471367193	20.4551500979788	27.710788650392	34.9664272028053	20.5423306465416	27.8280947611579	35.1124822239867	22.7535422267783	1.15481553282081	2.45411890132843	1.84169009256889	0.0494440947750562	0.100588217880428	0.0191177454570637	0.453495681876088	0.524346417687979	0.411487634144199	0.451999328763989	0.522802108128117	0.410027026013548	0.00355624475646483	0.0050760881015679	0.00508212745779533
229	25.4250084186799	0.21	23.2576065001686	16.2467200719649	30.2684929283723	0.292557650516373	30.2602317772577	22.9134437583466	37.6070197961688	0.86	0.59	1.28	17.6909208898062	23.3631998805794	29.0354788713525	25.597125525683	33.8043883498121	42.0116511739412	25.7869674798179	34.0515775958144	42.317515211191	23.2576065001686	1.03221029393368	3.72814624169037	-0.843198668782114	0.0494440947750562	0.100588217880428	0.0191177454570637	0.453495681876088	0.524346417687979	0.411487634144199	0.451999328763989	0.522802108128117	0.410027026013548	0.00355624475646483	0.0050760881015679	0.00508212745779533
229	25.4250084186799	0.22	8.39328081041148	5.91351163069438	10.8730499901286	0.38537342372415	30.4045448298946	24.4095508045673	36.3995388552219	1.03	0.74	1.63	16.5235159630964	20.5816971344446	24.6398783057928	22.6677790475224	28.2349933336579	33.8022076197933	22.8243854216309	28.426568624414	34.0351006990042	8.39328081041148	1.38430992493746	-1.85472036619138	0.305623020587475	0.0494440947750562	0.100588217880428	0.0191177454570637	0.453495681876088	0.524346417687979	0.411487634144199	0.451999328763989	0.522802108128117	0.410027026013548	0.00355624475646483	0.0050760881015679	0.00508212745779533
229	25.4250084186799	0.22	10.3448137605691	7.27776232308156	13.4118651980567	0.348666175569933	23.8879157057348	18.7903758926547	28.9854555188149	0.98	0.67	1.71	13.2104559187831	16.7942493127865	20.3780427067899	18.3883272708916	23.3767974800457	28.3652676891999	18.2582779100762	23.2098976018189	28.1663748807214	10.3448137605691	1.41009254362887	-0.148572653136484	1.93210100616024	0.0494440947750562	0.100588217880428	0.0191177454570637	0.453495681876088	0.524346417687979	0.411487634144199	0.451999328763989	0.522802108128117	0.410027026013548	0.00355624475646483	0.0050760881015679	0.00508212745779533
229	25.4250084186799	0.22	11.7916749668556	8.29358723430443	15.2897626994068	0.282153662727635	25.9617048146208	19.4963618539029	32.4270477753387	1.02	0.62	1.44	13.3632843544532	17.7947889131275	22.2262934718018	18.419273429742	24.5274345678509	30.6355957059599	18.4631211324798	24.5868053137468	30.7097098411727	11.7916749668556	1.27386031298695	1.44847252174815	1.12805706161669	0.0494440947750562	0.100588217880428	0.0191177454570637	0.453495681876088	0.524346417687979	0.411487634144199	0.451999328763989	0.522802108128117	0.410027026013548	0.00355624475646483	0.0050760881015679	0.00508212745779533
229	25.4250084186799	0.22	11.8896974477737	8.41540822200652	15.363986673541	0.341595139202522	26.6222608083833	20.851659519284	32.3928620974827	1.02	0.7	1.57	14.2120059993236	18.1451135807388	22.078221162154	19.5472057384987	24.9568054170544	30.3664050956101	19.6368909881362	25.070392169497	30.5058142369376	11.8896974477737	1.30743691696826	0.55879762768558	1.3526649472537	0.0494440947750562	0.100588217880428	0.0191177454570637	0.453495681876088	0.524346417687979	0.411487634144199	0.451999328763989	0.522802108128117	0.410027026013548	0.00355624475646483	0.0050760881015679	0.00508212745779533
229	25.4250084186799	0.22	12.6754813579595	8.9162404889428	16.4347222269762	0.342911586872067	28.2143104604413	22.1164746432418	34.3121462776407	1.08	0.7	1.62	14.4967200142774	18.4936779364109	22.4906358585445	19.6518497610757	25.0701524191771	30.4884550772786	19.6796334414166	25.10923342537	30.5278787192621	12.6754813579595	1.38377171708829	-2.35685938131369	0.191778872565284	0.0494440947750562	0.100588217880428	0.0191177454570637	0.453495681876088	0.524346417687979	0.411487634144199	0.451999328763989	0.522802108128117	0.410027026013548	0.00355624475646483	0.0050760881015679	0.00508212745779533
229	25.4250084186799	0.22	13.6456322010279	9.59913572095543	17.6921286811003	0.350427979676273	27.7610427454739	21.8599083734737	33.6621771174741	1	0.61	1.62	15.1565573491132	19.2481061335801	23.339654918047	20.9834516100827	26.6479843896308	32.312517169179	20.7364316091841	26.3325157712049	31.9285102574985	13.6456322010279	1.30654038385829	3.75309969415147	4.43292486492227	0.0494440947750562	0.100588217880428	0.0191177454570637	0.453495681876088	0.524346417687979	0.411487634144199	0.451999328763989	0.522802108128117	0.410027026013548	0.00355624475646483	0.0050760881015679	0.00508212745779533
229	25.4250084186799	0.22	13.8007815825426	9.80005401041097	17.8015091546742	0.378303407523802	29.0847444817165	23.2634464920042	34.9060424714289	1.01	0.67	1.69	15.9857899232673	19.9859730765358	23.9861562298044	22.0553444795708	27.5743346483519	33.0933248171331	21.9109669895382	27.3921941495494	32.8787624641108	13.8007815825426	1.31643813408068	0.23812388917085	1.71378007109156	0.0494440947750562	0.100588217880428	0.0191177454570637	0.453495681876088	0.524346417687979	0.411487634144199	0.451999328763989	0.522802108128117	0.410027026013548	0.00355624475646483	0.0050760881015679	0.00508212745779533
229	25.4250084186799	0.22	14.0091188657481	9.8579381450422	18.1602995864539	0.335616237290337	28.2008005367826	22.0058916781498	34.3957093954154	1.01	0.72	1.55	15.1418629316756	19.4044696091764	23.6670762866772	20.901682810287	26.7857443105237	32.6698058107604	21.0822942324435	27.0176532577511	32.9498073708748	14.0091188657481	1.31433812298628	-1.89288950179878	-0.85240115089606	0.0494440947750562	0.100588217880428	0.0191177454570637	0.453495681876088	0.524346417687979	0.411487634144199	0.451999328763989	0.522802108128117	0.410027026013548	0.00355624475646483	0.0050760881015679	0.00508212745779533
229	25.4250084186799	0.22	14.2807815419937	10.1385861782482	18.4229769057392	0.295143396968493	28.1252640499742	21.3392317805982	34.9112963193501	0.89	0.59	1.31	16.0654838623264	21.1744256008948	26.2833673394633	22.9951903165954	30.3078295499691	37.6204687833428	23.1257483309892	30.4794785843138	37.8363412460963	14.2807815419937	1.17474047076764	0.420681739498898	-1.53112757573375	0.0494440947750562	0.100588217880428	0.0191177454570637	0.453495681876088	0.524346417687979	0.411487634144199	0.451999328763989	0.522802108128117	0.410027026013548	0.00355624475646483	0.0050760881015679	0.00508212745779533
229	25.4250084186799	0.22	14.9032556052446	10.5802167236584	19.2262944868307	0.32381611137358	26.8831526523709	20.8179007540761	32.9484045506658	1.06	0.71	1.66	13.7913045621746	17.8093723377794	21.8274401133842	18.7683133217219	24.2364222029729	29.704531084224	18.7764413186387	24.2479514714554	29.713760146759	14.9032556052446	1.34004586561533	-0.869539625346131	1.3503617383235	0.0494440947750562	0.100588217880428	0.0191177454570637	0.453495681876088	0.524346417687979	0.411487634144199	0.451999328763989	0.522802108128117	0.410027026013548	0.00355624475646483	0.0050760881015679	0.00508212745779533
229	25.4250084186799	0.22	14.9110076231396	10.5341675476302	19.287847698649	0.330845192345475	25.8505496480791	20.1106258016632	31.5904734944951	1.03	0.65	1.63	13.6302536547608	17.5205661073544	21.410878559948	18.7073464400346	24.0467498476321	29.3861532552296	18.5837172391172	23.8891063853367	29.1924551121662	14.9110076231396	1.29442931729246	2.17095275870434	2.93120048546727	0.0494440947750562	0.100588217880428	0.0191177454570637	0.453495681876088	0.524346417687979	0.411487634144199	0.451999328763989	0.522802108128117	0.410027026013548	0.00355624475646483	0.0050760881015679	0.00508212745779533
229	25.4250084186799	0.22	14.9627242355762	10.499861185759	19.4255872853934	0.341052569229719	25.7612838661764	20.1705645815493	31.3520031508036	0.95	0.59	1.53	14.5033040077129	18.5232163447677	22.5431286818225	20.3690819574907	26.0148247352641	31.6605675130375	20.1633511817851	25.7523540796514	31.341499798337	14.9627242355762	1.20178386731385	3.61988983379918	2.1297512081474	0.0494440947750562	0.100588217880428	0.0191177454570637	0.453495681876088	0.524346417687979	0.411487634144199	0.451999328763989	0.522802108128117	0.410027026013548	0.00355624475646483	0.0050760881015679	0.00508212745779533
229	25.4250084186799	0.22	15.0011448152718	10.567791197643	19.4344984329006	0.275961241388991	24.745558769867	18.4875006959788	31.0036168437552	0.98	0.59	1.44	13.0377452588937	17.4510495948586	21.8643539308235	18.1699760968678	24.3205514226116	30.4711267483555	18.1221575800996	24.2560064024799	30.3897051639361	15.0011448152718	1.2204055297405	-3.23569950215437	-4.19361884234762	0.0494440947750562	0.100588217880428	0.0191177454570637	0.453495681876088	0.524346417687979	0.411487634144199	0.451999328763989	0.522802108128117	0.410027026013548	0.00355624475646483	0.0050760881015679	0.00508212745779533
229	25.4250084186799	0.22	15.1926175887688	10.7715787682699	19.6136564092678	0.292642033114163	24.0962721971616	18.2472052270181	29.9453391673051	1.03	0.69	1.47	12.358395275031	16.3198283113696	20.2812613477083	16.95713815818	22.3926794082073	27.8282206582346	17.1127935751992	22.5959458592192	28.0824700309058	15.1926175887688	1.22056522799884	-1.17783670930327	-0.766233369133154	0.0494440947750562	0.100588217880428	0.0191177454570637	0.453495681876088	0.524346417687979	0.411487634144199	0.451999328763989	0.522802108128117	0.410027026013548	0.00355624475646483	0.0050760881015679	0.00508212745779533
229	25.4250084186799	0.22	15.3605319581686	10.8853731684566	19.8356907478806	0.33861269756779	27.0510167590479	21.1483894656858	32.9536440524099	1.03	0.63	1.49	14.398585455001	18.4173067685267	22.4360280820524	19.7956682078681	25.3207438474902	30.8458194871123	19.8055632063388	25.3344389251614	30.8649747503335	15.3605319581686	1.25172393712524	1.60956255289771	1.28948529227995	0.0494440947750562	0.100588217880428	0.0191177454570637	0.453495681876088	0.524346417687979	0.411487634144199	0.451999328763989	0.522802108128117	0.410027026013548	0.00355624475646483	0.0050760881015679	0.00508212745779533
229	25.4250084186799	0.22	15.366545531418	10.8852100089457	19.8478810538902	0.358356610607564	28.7866732001416	22.7726362645478	34.8007101357353	0.92	0.65	1.6	16.7325880836024	21.1515056649419	25.5704232462815	23.7079814890844	29.9690342142665	36.2300869394486	23.6255596894716	29.8665059457254	36.1066263605784	15.366545531418	1.22201544785186	-1.22977832960641	-1.87954036409698	0.0494440947750562	0.100588217880428	0.0191177454570637	0.453495681876088	0.524346417687979	0.411487634144199	0.451999328763989	0.522802108128117	0.410027026013548	0.00355624475646483	0.0050760881015679	0.00508212745779533
229	25.4250084186799	0.22	15.5578836104447	10.9344513739695	20.1813158469199	0.254253768019891	21.598373240237	15.823155825676	27.3735906547981	1.1	0.72	1.58	10.2272966895998	13.9601084369136	17.6929201842273	13.7943245878957	18.8290486631557	23.8637727384158	13.894768047993	18.9656168942615	24.0364034571059	15.5578836104447	1.26962954657394	4.06375343083557	5.6021317446448	0.0494440947750562	0.100588217880428	0.0191177454570637	0.453495681876088	0.524346417687979	0.411487634144199	0.451999328763989	0.522802108128117	0.410027026013548	0.00355624475646483	0.0050760881015679	0.00508212745779533
229	25.4250084186799	0.22	15.5989544474511	10.9505544769238	20.2473544179783	0.291172058275234	27.8958766984654	21.1003825547706	34.6913708421602	0.99	0.68	1.49	14.6787096797997	19.4060687884394	24.133427897079	20.3480954165006	26.9013113536643	33.454527290828	20.4755159944539	27.0687818268134	33.6601878646365	15.5989544474511	1.2310677602202	1.90428418670813	1.72894958287424	0.0494440947750562	0.100588217880428	0.0191177454570637	0.453495681876088	0.524346417687979	0.411487634144199	0.451999328763989	0.522802108128117	0.410027026013548	0.00355624475646483	0.0050760881015679	0.00508212745779533
229	25.4250084186799	0.22	15.6906527691044	11.0585722418437	20.322733296365	0.286634135027894	27.2068477986484	20.5055966253838	33.9080989719129	1.02	0.64	1.57	14.0190729119012	18.6005211143234	23.1819693167457	19.3043239783162	25.6129979502129	31.9216719221095	19.2255841376893	25.5116469476952	31.7970900695624	15.6906527691044	1.24933777738332	-2.33462223598111	-1.55979701146812	0.0494440947750562	0.100588217880428	0.0191177454570637	0.453495681876088	0.524346417687979	0.411487634144199	0.451999328763989	0.522802108128117	0.410027026013548	0.00355624475646483	0.0050760881015679	0.00508212745779533
229	25.4250084186799	0.22	16.0744391794695	11.3446927665523	20.8041855923867	0.265571829536494	23.3196720413778	17.2649869433915	29.3743571393641	1.14	0.74	1.58	10.8871897429016	14.7052352306525	18.5232807184035	14.5570133125364	19.6620349301947	24.767056547853	14.68629945494	19.8353216060117	24.9868508467753	16.0744391794695	1.27325895224179	2.49138309292194	4.10870678617394	0.0494440947750562	0.100588217880428	0.0191177454570637	0.453495681876088	0.524346417687979	0.411487634144199	0.451999328763989	0.522802108128117	0.410027026013548	0.00355624475646483	0.0050760881015679	0.00508212745779533
229	25.4250084186799	0.22	16.0839019677721	11.3839141690128	20.7838897665314	0.374363101166489	31.1461106953582	24.8596827290059	37.4325386617105	1.05	0.64	1.57	16.6691975855068	20.8844448604012	25.0996921352957	22.7864839992865	28.5486488599353	34.310813720584	22.7095719093995	28.4570670205124	34.197525843847	16.0839019677721	1.28171273749173	-0.810804545756438	-0.14625896760575	0.0494440947750562	0.100588217880428	0.0191177454570637	0.453495681876088	0.524346417687979	0.411487634144199	0.451999328763989	0.522802108128117	0.410027026013548	0.00355624475646483	0.0050760881015679	0.00508212745779533
229	25.4250084186799	0.22	16.1564425424918	11.4647938114248	20.8480912735587	0.287891190482034	25.6216209813743	19.3301665498239	31.9130754129247	1.03	0.64	1.58	13.1435226700933	17.4213892749051	21.6992558797169	18.0612484161262	23.9397037876349	29.8181591591436	17.9776371531058	23.827406660465	29.6804742207184	16.1564425424918	1.25708982827208	0.134550808135682	0.675142709054113	0.0494440947750562	0.100588217880428	0.0191177454570637	0.453495681876088	0.524346417687979	0.411487634144199	0.451999328763989	0.522802108128117	0.410027026013548	0.00355624475646483	0.0050760881015679	0.00508212745779533
229	25.4250084186799	0.22	16.2001695781875	11.4164589005634	20.9838802558117	0.33662477520441	28.0592251179717	21.909329838752	34.2091203971914	0.95	0.59	1.44	15.7753752821409	20.2034845255355	24.6315937689301	22.1679951672917	28.3904971713447	34.6129991753977	22.1102305190797	28.3149913555412	34.5240122307172	16.2001695781875	1.16374946169358	1.42185057470738	-0.807970274064635	0.0494440947750562	0.100588217880428	0.0191177454570637	0.453495681876088	0.524346417687979	0.411487634144199	0.451999328763989	0.522802108128117	0.410027026013548	0.00355624475646483	0.0050760881015679	0.00508212745779533
229	25.4250084186799	0.22	16.297280332183	11.553432193165	21.0411284712011	0.331157232527611	26.5779858813223	20.6806967170934	32.4752750455512	1.08	0.69	1.58	13.5140632759049	17.3677215937035	21.2213799115021	18.2993710035003	23.5176034357737	28.7358358680471	18.3429210847129	23.5743808082274	28.8060374668298	16.297280332183	1.25656872978254	4.92397802294961	6.26766747758962	0.0494440947750562	0.100588217880428	0.0191177454570637	0.453495681876088	0.524346417687979	0.411487634144199	0.451999328763989	0.522802108128117	0.410027026013548	0.00355624475646483	0.0050760881015679	0.00508212745779533
229	25.4250084186799	0.22	16.7910702959812	11.8076890144728	21.7744515774895	0.244583282305879	22.2089774702549	16.1150969289607	28.3028580115491	0.91	0.63	1.41	11.9414201442427	16.4570360398966	20.9726519355505	16.9788325338204	23.3993323699584	29.8198322060964	17.0555963488016	23.5075916092934	29.9559137743055	16.7910702959812	1.1365603440809	0.375911104598365	-1.80320052461591	0.0494440947750562	0.100588217880428	0.0191177454570637	0.453495681876088	0.524346417687979	0.411487634144199	0.451999328763989	0.522802108128117	0.410027026013548	0.00355624475646483	0.0050760881015679	0.00508212745779533
229	25.4250084186799	0.22	16.814243246389	11.8716296536026	21.7568568391754	0.231751040054951	24.4958754069619	17.5325198628559	31.4592309510679	1.06	0.68	1.5	11.6123756735606	16.2244394932082	20.8365033128557	15.8018262129103	22.077805651541	28.3537850901717	15.9063117711668	22.2229226483193	28.5440588149085	16.814243246389	1.2657312219885	0.202961234245482	1.14904953403763	0.0494440947750562	0.100588217880428	0.0191177454570637	0.453495681876088	0.524346417687979	0.411487634144199	0.451999328763989	0.522802108128117	0.410027026013548	0.00355624475646483	0.0050760881015679	0.00508212745779533
229	25.4250084186799	0.22	17.195297323657	12.1936882743543	22.1969063729598	0.29763254681095	27.7496475474176	21.0940828105626	34.4052122842726	0.99	0.63	1.41	14.6961435141926	19.3330426588116	23.9699418034307	20.3840136326982	26.815538698174	33.2470637636499	20.4876335988692	26.9514741543391	33.4166470727316	17.195297323657	1.17165772003033	1.52220584437988	0.525947245587586	0.0494440947750562	0.100588217880428	0.0191177454570637	0.453495681876088	0.524346417687979	0.411487634144199	0.451999328763989	0.522802108128117	0.410027026013548	0.00355624475646483	0.0050760881015679	0.00508212745779533
229	25.4250084186799	0.22	17.5785441047616	12.4318574756142	22.7252307339091	0.306278443242218	26.7922861679919	20.4967950680182	33.0877772679656	1.04	0.73	1.57	13.7794174676276	18.0116986482902	22.2439798289528	18.8544289878754	24.6454753194779	30.4365216510804	19.0163295179521	24.8536611479489	30.6944294855201	17.5785441047616	1.26611236408831	3.28525971696268	4.56787471143124	0.0494440947750562	0.100588217880428	0.0191177454570637	0.453495681876088	0.524346417687979	0.411487634144199	0.451999328763989	0.522802108128117	0.410027026013548	0.00355624475646483	0.0050760881015679	0.00508212745779533
229	25.4250084186799	0.22	17.6816062983575	12.4584971217257	22.9047154749892	0.276467679662006	26.1799781370271	19.5675414733549	32.7924148006993	0.96	0.61	1.41	14.0114625773197	18.7463399242823	23.481217271245	19.6455835680191	26.2843929064993	32.9232022449795	19.6702865902703	26.3186582683537	32.9688970989611	17.6816062983575	1.16562989244655	3.7200641822037	2.430089014455	0.0494440947750562	0.100588217880428	0.0191177454570637	0.453495681876088	0.524346417687979	0.411487634144199	0.451999328763989	0.522802108128117	0.410027026013548	0.00355624475646483	0.0050760881015679	0.00508212745779533
229	25.4250084186799	0.22	17.7844523885942	12.6289878010745	22.9399169761139	0.282083022652161	26.615599798081	19.9862588297795	33.2449407663825	0.94	0.62	1.4	14.4670174430981	19.2656539583904	24.0642904736827	20.3729413277873	27.1305429249339	33.8881445220805	20.4726069797354	27.2622712580905	34.0535136275111	17.7844523885942	1.18173215689334	-0.58943707166555	-2.10330527506126	0.0494440947750562	0.100588217880428	0.0191177454570637	0.453495681876088	0.524346417687979	0.411487634144199	0.451999328763989	0.522802108128117	0.410027026013548	0.00355624475646483	0.0050760881015679	0.00508212745779533
229	25.4250084186799	0.22	17.9160506337586	12.6948980320401	23.1372032354771	0.244674034163839	24.3029346408873	17.636134337865	30.9697349439096	1.02	0.64	1.52	12.0772594670441	16.6426974214204	21.2081353757967	16.6409141681443	22.9315019745979	29.2220897810516	16.6310425663687	22.917370753426	29.2071252048457	17.9160506337586	1.19735863955439	-1.5432243043179	-1.65477008955033	0.0494440947750562	0.100588217880428	0.0191177454570637	0.453495681876088	0.524346417687979	0.411487634144199	0.451999328763989	0.522802108128117	0.410027026013548	0.00355624475646483	0.0050760881015679	0.00508212745779533
229	25.4250084186799	0.22	18.0327716025442	12.6614797398867	23.4040634652018	0.335921561523014	26.7236934663915	20.8572796789015	32.5901072538815	0.99	0.6	1.46	14.5792997176186	18.6799401746722	22.7805806317259	20.2479913710777	25.9430339450346	31.6380765189914	20.1984278441827	25.8796513359329	31.5610799530899	18.0327716025442	1.18039044105594	-0.345358978205731	-1.72898294477995	0.0494440947750562	0.100588217880428	0.0191177454570637	0.453495681876088	0.524346417687979	0.411487634144199	0.451999328763989	0.522802108128117	0.410027026013548	0.00355624475646483	0.0050760881015679	0.00508212745779533
229	25.4250084186799	0.22	18.3108830838551	12.9757249660097	23.6460412017005	0.23737127658159	26.8454841426664	19.3327296196324	34.3582386657003	1.13	0.73	1.51	12.2810608072396	17.0535164791768	21.8259721511141	16.462991900466	22.8605580639785	29.2581242274911	16.6545968034898	23.1286338661915	29.6002296627916	18.3108830838551	1.23962310990831	3.02023641835826	4.27733147049216	0.0494440947750562	0.100588217880428	0.0191177454570637	0.453495681876088	0.524346417687979	0.411487634144199	0.451999328763989	0.522802108128117	0.410027026013548	0.00355624475646483	0.0050760881015679	0.00508212745779533
229	25.4250084186799	0.22	18.3566266589186	13.0105213310417	23.7027319867955	0.279579919925225	28.3376138575515	21.2354832252414	35.4397444898617	0.96	0.64	1.55	15.2136887671174	20.3018520020818	25.3900152370463	21.3356645027263	28.471300401296	35.6069362998656	21.2808235018149	28.3955201931174	35.5103650534356	18.3566266589186	1.19431734155074	4.47047396536914	3.35416237624091	0.0494440947750562	0.100588217880428	0.0191177454570637	0.453495681876088	0.524346417687979	0.411487634144199	0.451999328763989	0.522802108128117	0.410027026013548	0.00355624475646483	0.0050760881015679	0.00508212745779533
229	25.4250084186799	0.22	18.5991269144815	13.1361905848372	24.0620632441258	0.245078766563678	23.8345694233406	17.3034030098498	30.3657358368314	1.2	0.63	1.63	10.490984046648	14.4508041242901	18.4106242019321	13.8406397904817	19.0647868377048	24.288933884928	13.7056348108449	18.8770929068918	24.0515770129062	18.5991269144815	1.25307475975317	0.0747563473888868	1.02375982308351	0.0494440947750562	0.100588217880428	0.0191177454570637	0.453495681876088	0.524346417687979	0.411487634144199	0.451999328763989	0.522802108128117	0.410027026013548	0.00355624475646483	0.0050760881015679	0.00508212745779533
229	25.4250084186799	0.22	19.2373479698958	13.5282240112511	24.9464719285406	0.259473461137318	28.7532334301254	21.1692741441968	36.337192716054	1	0.68	1.45	14.6344123111266	19.8772367171538	25.120061123181	20.2374930387078	27.4876388022978	34.7377845658878	20.4224454570057	27.7414701290404	35.0564645589388	19.2373479698958	1.2047162248536	-4.0920749081218	-4.13670820623391	0.0494440947750562	0.100588217880428	0.0191177454570637	0.453495681876088	0.524346417687979	0.411487634144199	0.451999328763989	0.522802108128117	0.410027026013548	0.00355624475646483	0.0050760881015679	0.00508212745779533
229	25.4250084186799	0.22	19.3120006270922	13.6989732708743	24.9250279833101	0.238482749000895	24.8752761435522	17.935191607214	31.8153606798905	0.99	0.62	1.4	12.5475498247698	17.4028677056667	22.2581855865636	17.4321142865231	24.1775313104995	30.9229483344759	17.4949152078622	24.2613071150897	31.0332194110778	19.3120006270922	1.1331406697084	-1.673665131252	-3.52023579541713	0.0494440947750562	0.100588217880428	0.0191177454570637	0.453495681876088	0.524346417687979	0.411487634144199	0.451999328763989	0.522802108128117	0.410027026013548	0.00355624475646483	0.0050760881015679	0.00508212745779533
229	25.4250084186799	0.22	19.5514982070398	13.7807892953842	25.3222071186954	0.259936643562698	26.9825930614275	19.8742260577917	34.0909600650633	0.88	0.63	1.34	15.0795842002388	20.4730630932446	25.8665419862504	21.6556391469555	29.4011599187951	37.1466806906347	21.854223857948	29.6756962023533	37.4887233914097	19.5514982070398	1.09369922976593	4.51405237495865	1.8114488100837	0.0494440947750562	0.100588217880428	0.0191177454570637	0.453495681876088	0.524346417687979	0.411487634144199	0.451999328763989	0.522802108128117	0.410027026013548	0.00355624475646483	0.0050760881015679	0.00508212745779533
229	25.4250084186799	0.22	20.3259356111196	14.3799403975453	26.271930824694	0.297031389480236	29.5433543146704	22.4473796267844	36.6393290025565	1.01	0.68	1.53	15.4526174933712	20.3374363193383	25.2222551453054	21.3343366872985	28.0784607513505	34.8225848154025	21.4387968347976	28.2172248827156	34.989125612169	20.3259356111196	1.20461720780913	-1.43891772767429	-1.31115681698841	0.0494440947750562	0.100588217880428	0.0191177454570637	0.453495681876088	0.524346417687979	0.411487634144199	0.451999328763989	0.522802108128117	0.410027026013548	0.00355624475646483	0.0050760881015679	0.00508212745779533
229	25.4250084186799	0.22	20.6207196669789	14.6369220061723	26.6045173277855	0.306581500113917	28.4695217340106	21.7846916535747	35.1543518144466	1.03	0.67	1.55	14.7780750934706	19.3128613776531	23.8476476618356	20.2895519025718	26.5155847991459	32.7416176957201	20.326127399015	26.5635839592452	32.8024571227689	20.6207196669789	1.1883108571423	-0.584192511406877	-0.777335060273555	0.0494440947750562	0.100588217880428	0.0191177454570637	0.453495681876088	0.524346417687979	0.411487634144199	0.451999328763989	0.522802108128117	0.410027026013548	0.00355624475646483	0.0050760881015679	0.00508212745779533
229	25.4250084186799	0.22	20.8689346109829	14.7666355095559	26.9712337124099	0.272751930093184	26.4048018746801	19.6730864701263	33.1365172792339	1.01	0.61	1.51	13.4924899442825	18.1093355288143	22.726181113346	18.6016134239011	24.9666933428745	31.331773261848	18.5187769997407	24.8559234506379	31.1924199369042	20.8689346109829	1.13302041016426	0.415067969867248	-1.34772729797212	0.0494440947750562	0.100588217880428	0.0191177454570637	0.453495681876088	0.524346417687979	0.411487634144199	0.451999328763989	0.522802108128117	0.410027026013548	0.00355624475646483	0.0050760881015679	0.00508212745779533
229	25.4250084186799	0.22	22.4799179613886	15.8400057574175	29.1198301653597	0.30243439653872	29.6863768621285	22.6472369845329	36.7255167397241	1.01	0.64	1.46	15.5440613830698	20.3754155308666	25.2067696786634	21.4362562832152	28.0990031133293	34.7617499434434	21.518240577905	28.20541747742	34.8924543521685	22.4799179613886	1.14036680571945	-0.42886433111693	-1.32966436827325	0.0494440947750562	0.100588217880428	0.0191177454570637	0.453495681876088	0.524346417687979	0.411487634144199	0.451999328763989	0.522802108128117	0.410027026013548	0.00355624475646483	0.0050760881015679	0.00508212745779533
229	25.4250084186799	0.23	12.2139182161033	8.73621886800142	15.6916175642052	0.303576098087772	24.1372386550661	18.4293421125391	29.8451351975932	1.14	0.63	1.84	11.6414288034332	15.2469873096146	18.8525458157959	15.5748225458904	20.3986233748779	25.2224242038653	15.2366073329236	19.9576977010024	24.679048597727	12.2139182161033	1.46068526067049	-0.681130900210648	3.06280311674704	0.0494440947750562	0.100588217880428	0.0191177454570637	0.453495681876088	0.524346417687979	0.411487634144199	0.451999328763989	0.522802108128117	0.410027026013548	0.00355624475646483	0.0050760881015679	0.00508212745779533
229	25.4250084186799	0.23	12.3870849590394	8.83534646899163	15.9388234490871	0.358164374129264	27.609616735176	21.8390753954734	33.3801580748786	1.01	0.68	1.71	14.9830952096845	18.9420801364046	22.9010650631248	20.6593403694954	26.1181601910464	31.5769800125975	20.5380415747932	25.9646069045403	31.3839136772864	12.3870849590394	1.40339384597207	-3.02088879728497	-0.858727721239276	0.0494440947750562	0.100588217880428	0.0191177454570637	0.453495681876088	0.524346417687979	0.411487634144199	0.451999328763989	0.522802108128117	0.410027026013548	0.00355624475646483	0.0050760881015679	0.00508212745779533
229	25.4250084186799	0.23	12.4424442658653	8.84536118019332	16.0395273515373	0.335639357974531	26.317141454355	20.536318302363	32.097964606347	0.95	0.63	1.42	14.7808895348378	18.9416016533383	23.1023137718388	20.7671913494756	26.6130035728419	32.4588157962083	20.8766230899222	26.7512948021259	32.6287362797944	12.4424442658653	1.2637837642524	-1.47313350813834	-1.94438228886644	0.0494440947750562	0.100588217880428	0.0191177454570637	0.453495681876088	0.524346417687979	0.411487634144199	0.451999328763989	0.522802108128117	0.410027026013548	0.00355624475646483	0.0050760881015679	0.00508212745779533
229	25.4250084186799	0.23	12.6544301649026	8.99272786142284	16.3161324683824	0.352632824605708	27.2622604964043	21.4951098725861	33.0294111202225	0.97	0.67	1.57	15.2654324595091	19.3611569686446	23.4568814777802	21.3336196046415	27.0574422945697	32.7812649844979	21.3601967995922	27.0887546884838	32.8195979875064	12.6544301649026	1.30247587274666	0.670870749216365	0.964604241315221	0.0494440947750562	0.100588217880428	0.0191177454570637	0.453495681876088	0.524346417687979	0.411487634144199	0.451999328763989	0.522802108128117	0.410027026013548	0.00355624475646483	0.0050760881015679	0.00508212745779533
229	25.4250084186799	0.23	12.8288590438924	9.17726389195943	16.4804541958254	0.398621017575474	31.1596371232072	25.1841697545518	37.1351044918626	0.92	0.58	1.37	18.5567880911453	22.9597715043924	27.3627549176396	26.3232721189689	32.569015183606	38.8147582482431	26.3170326834035	32.5674757426568	38.8081522278983	12.8288590438924	1.19731245949413	-1.51391387190833	-3.63083594609738	0.0494440947750562	0.100588217880428	0.0191177454570637	0.453495681876088	0.524346417687979	0.411487634144199	0.451999328763989	0.522802108128117	0.410027026013548	0.00355624475646483	0.0050760881015679	0.00508212745779533
229	25.4250084186799	0.23	12.9776133284843	9.29468417031561	16.6605424866529	0.306416679858467	25.7826633218868	19.7263775730911	31.8389490706824	1.09	0.75	1.69	12.8838179456542	16.8393380468603	20.7948581480664	17.442706722038	22.7978721977918	28.1530376735455	17.5145943408034	22.8906309824004	28.266567683331	12.9776133284843	1.41862443797845	-3.02543419843478	0.24977629176407	0.0494440947750562	0.100588217880428	0.0191177454570637	0.453495681876088	0.524346417687979	0.411487634144199	0.451999328763989	0.522802108128117	0.410027026013548	0.00355624475646483	0.0050760881015679	0.00508212745779533
229	25.4250084186799	0.23	13.6992212679203	9.73360574155187	17.6648367942888	0.374065126078256	27.1736138872736	21.6854910207533	32.661736753794	1.02	0.65	1.42	14.8412773085275	18.5972795723153	22.3532818361031	20.4446582471783	25.6187535128633	30.7928487785482	20.6004813356287	25.8100512915053	31.0291173783161	13.6992212679203	1.21425810576415	-2.28654341877214	-3.35797012938693	0.0494440947750562	0.100588217880428	0.0191177454570637	0.453495681876088	0.524346417687979	0.411487634144199	0.451999328763989	0.522802108128117	0.410027026013548	0.00355624475646483	0.0050760881015679	0.00508212745779533
229	25.4250084186799	0.23	13.7835848236015	9.89103024658451	17.6761394006184	0.304721870900848	25.6620596352967	19.609982668107	31.7141366024864	0.99	0.65	1.35	13.6731138474758	17.8929410031956	22.1127681589153	18.9709375126721	24.8257909263452	30.6806443400184	19.1892137186838	25.1130564025439	31.0348367532946	13.7835848236015	1.18168585479323	-0.613877434056468	-2.06077648069049	0.0494440947750562	0.100588217880428	0.0191177454570637	0.453495681876088	0.524346417687979	0.411487634144199	0.451999328763989	0.522802108128117	0.410027026013548	0.00355624475646483	0.0050760881015679	0.00508212745779533
229	25.4250084186799	0.23	14.083807844046	10.0709181746004	18.0966975134916	0.422045943218912	32.5567665585129	26.6084575683655	38.5050755486604	1.04	0.68	1.71	17.9162454786326	21.9214142779297	25.9265830772268	24.5292709837475	30.0127787270846	35.4962864704217	24.3708220227038	29.8143656360779	35.2619357919362	14.083807844046	1.31161480566466	-0.850641361351063	-0.159545198253943	0.0494440947750562	0.100588217880428	0.0191177454570637	0.453495681876088	0.524346417687979	0.411487634144199	0.451999328763989	0.522802108128117	0.410027026013548	0.00355624475646483	0.0050760881015679	0.00508212745779533
229	25.4250084186799	0.23	14.4040491054785	10.2717511553616	18.5363470555955	0.337286480376101	29.2986879517062	22.8866352634828	35.7107406399297	0.96	0.64	1.45	16.2891963241564	20.8528721933637	25.416548062571	22.7840954457045	29.1674199829059	35.5507445201073	22.8723301018576	29.2808428143413	35.6917130229877	14.4040491054785	1.29647323985913	-1.40350073920448	-0.987016727901842	0.0494440947750562	0.100588217880428	0.0191177454570637	0.453495681876088	0.524346417687979	0.411487634144199	0.451999328763989	0.522802108128117	0.410027026013548	0.00355624475646483	0.0050760881015679	0.00508212745779533
229	25.4250084186799	0.23	14.7799954734523	10.5187446097406	19.041246337164	0.257554940348642	24.22290567999	17.8018133004882	30.6439980594918	0.98	0.71	1.55	12.5468985260009	17.0725495454663	21.5982005649317	17.4819151992089	23.787620723132	30.0933262470551	17.6162427351129	23.9691461676856	30.3258063933446	14.7799954734523	1.29572464069359	1.18085198897849	2.83374361815297	0.0494440947750562	0.100588217880428	0.0191177454570637	0.453495681876088	0.524346417687979	0.411487634144199	0.451999328763989	0.522802108128117	0.410027026013548	0.00355624475646483	0.0050760881015679	0.00508212745779533
229	25.4250084186799	0.23	14.8013246273288	10.6041634171022	18.9984858375553	0.37841312519437	34.1718596046667	27.3339729603138	41.0097462490196	1.1	0.71	1.55	17.6810322708429	22.1041322204443	26.5272321700457	23.8543646459872	29.82178993243	35.7892152188728	24.0211433179281	30.0311611312234	36.041618971667	14.8013246273288	1.27896717633268	0.114012744099988	1.50652526815062	0.0494440947750562	0.100588217880428	0.0191177454570637	0.453495681876088	0.524346417687979	0.411487634144199	0.451999328763989	0.522802108128117	0.410027026013548	0.00355624475646483	0.0050760881015679	0.00508212745779533
229	25.4250084186799	0.23	14.9514689288644	10.7375269506802	19.1654109070486	0.352675390293811	31.4709568978348	24.8141050595286	38.127808736141	1.11	0.82	1.66	15.9712702552175	20.2558648236484	24.5404593920794	21.5093344979503	27.2796192835562	33.0499040691621	21.7965423755051	27.6401337238237	33.4917581106014	14.9514689288644	1.40339850918102	2.24280493129057	6.21005291106323	0.0494440947750562	0.100588217880428	0.0191177454570637	0.453495681876088	0.524346417687979	0.411487634144199	0.451999328763989	0.522802108128117	0.410027026013548	0.00355624475646483	0.0050760881015679	0.00508212745779533
229	25.4250084186799	0.23	15.057167841377	10.7809158175916	19.3334198651625	0.407780235091269	31.3208872638336	25.4277320362886	37.2140424913786	1.03	0.61	1.51	17.2383847360242	21.2335690873675	25.2287534387109	23.6617305561811	29.1455956103243	34.6294606644675	23.5465126737975	29.0053171980285	34.4660330935147	15.057167841377	1.21587787550716	-0.290128040569604	-1.11140633803272	0.0494440947750562	0.100588217880428	0.0191177454570637	0.453495681876088	0.524346417687979	0.411487634144199	0.451999328763989	0.522802108128117	0.410027026013548	0.00355624475646483	0.0050760881015679	0.00508212745779533
229	25.4250084186799	0.23	15.1412368793441	10.7883616802189	19.4941120784694	0.314937956250687	25.6914820695691	19.7754969867005	31.6074671524376	1.07	0.69	1.53	13.0200365706983	16.915076082598	20.8101155944978	17.6786495465962	22.9673473261393	28.2560451056824	17.7879822621715	23.1050037023343	28.4308577920021	15.1412368793441	1.2675776226342	0.278583123035673	1.21885880699734	0.0494440947750562	0.100588217880428	0.0191177454570637	0.453495681876088	0.524346417687979	0.411487634144199	0.451999328763989	0.522802108128117	0.410027026013548	0.00355624475646483	0.0050760881015679	0.00508212745779533
229	25.4250084186799	0.23	15.1432731332345	10.8396260014544	19.4469202650146	0.301553203890671	26.346469925574	20.086206812827	32.606733038321	1.17	0.76	1.75	12.3903585279181	16.2520585078517	20.1137584877853	16.4418206144361	21.5662387814952	26.6906569485543	16.4763373719274	21.6104454094464	26.7472572104131	15.1432731332345	1.38856556297984	-1.74019725554675	1.30292801657764	0.0494440947750562	0.100588217880428	0.0191177454570637	0.453495681876088	0.524346417687979	0.411487634144199	0.451999328763989	0.522802108128117	0.410027026013548	0.00355624475646483	0.0050760881015679	0.00508212745779533
229	25.4250084186799	0.23	15.2235544326701	10.926953680712	19.5201551846283	0.264939923516893	23.6052824488124	17.4664980984125	29.7440667992123	1.05	0.64	1.56	11.6613145108168	15.7598060699576	19.8582976290985	15.9152155307905	21.5087853169709	27.1023551031514	15.8808192543108	21.4637938948316	27.0467039170374	15.2235544326701	1.28559481889949	0.963129486173864	2.6802923797178	0.0494440947750562	0.100588217880428	0.0191177454570637	0.453495681876088	0.524346417687979	0.411487634144199	0.451999328763989	0.522802108128117	0.410027026013548	0.00355624475646483	0.0050760881015679	0.00508212745779533
229	25.4250084186799	0.23	15.3028152772583	10.9030996614147	19.702530893102	0.300566346918072	25.861358383638	19.7019375164782	32.0207792507978	0.96	0.62	1.6	14.1127232277655	18.5247868569819	22.9368504861984	19.7903845023895	25.9774565693465	32.1645286363034	19.6342288646275	25.7711244459155	31.9100185523311	15.3028152772583	1.28039471337521	-1.7633477184178	-1.6904388107127	0.0494440947750562	0.100588217880428	0.0191177454570637	0.453495681876088	0.524346417687979	0.411487634144199	0.451999328763989	0.522802108128117	0.410027026013548	0.00355624475646483	0.0050760881015679	0.00508212745779533
229	25.4250084186799	0.23	15.3087494175371	10.9891001012712	19.6283987338031	0.313782114435637	25.4885447679985	19.6035317705291	31.3735577654679	0.93	0.61	1.41	14.2755348432644	18.5610742594189	22.8466136755733	20.1524786437069	26.2022864098633	32.2520941760196	20.1858937184216	26.2449297690205	32.3046770107346	15.3087494175371	1.17675913803638	3.13788586358121	1.47512072764813	0.0494440947750562	0.100588217880428	0.0191177454570637	0.453495681876088	0.524346417687979	0.411487634144199	0.451999328763989	0.522802108128117	0.410027026013548	0.00355624475646483	0.0050760881015679	0.00508212745779533
229	25.4250084186799	0.23	15.3449373616903	11.0024145084008	19.6874602149799	0.310130947713193	24.7255106276902	18.9679103695586	30.4831108858218	1.08	0.63	1.67	12.3911646995228	16.152431580403	19.9136984612831	16.7770637794415	21.8696451373875	26.9622264953334	16.5830868516392	21.6164462476558	26.6473892519097	15.3449373616903	1.30881726196177	1.12267237491903	2.22414254727066	0.0494440947750562	0.100588217880428	0.0191177454570637	0.453495681876088	0.524346417687979	0.411487634144199	0.451999328763989	0.522802108128117	0.410027026013548	0.00355624475646483	0.0050760881015679	0.00508212745779533
229	25.4250084186799	0.23	15.3991148522747	11.037165916426	19.7610637881235	0.295304963827754	25.1725069707434	19.1012702868571	31.2437436546297	0.9	0.63	1.59	14.2678277787481	18.8027805912482	23.3377334037483	20.3544875031594	26.8240525820807	33.2936176610019	20.2362670576117	26.6694809317614	33.0990480639654	15.3991148522747	1.22896507855738	-1.41055805735687	-2.11108147808736	0.0494440947750562	0.100588217880428	0.0191177454570637	0.453495681876088	0.524346417687979	0.411487634144199	0.451999328763989	0.522802108128117	0.410027026013548	0.00355624475646483	0.0050760881015679	0.00508212745779533
229	25.4250084186799	0.23	15.5111665064067	11.082945774018	19.9393872387953	0.282682956566862	26.5020486631454	19.9107548514813	33.0933424748094	1	0.63	1.51	13.7692970404202	18.3275110835574	22.8857251266947	19.0437644184344	25.3480480831331	31.6523317478319	19.0197784059969	25.3168975784521	31.6127154939522	15.5111665064067	1.25555364627396	3.65061561027698	4.02068639692948	0.0494440947750562	0.100588217880428	0.0191177454570637	0.453495681876088	0.524346417687979	0.411487634144199	0.451999328763989	0.522802108128117	0.410027026013548	0.00355624475646483	0.0050760881015679	0.00508212745779533
229	25.4250084186799	0.23	15.6190401996458	11.1337151469591	20.1043652523324	0.251704762022614	22.6960300431207	16.5862421454251	28.8058179408163	1.11	0.75	1.7	10.665413301996	14.5941762215963	18.5229391411966	14.3588238159218	19.6481091890924	24.937394562263	14.4154463233286	19.7251276393609	25.0366357964775	15.6190401996458	1.35756950973014	0.446082901490545	3.56681569898791	0.0494440947750562	0.100588217880428	0.0191177454570637	0.453495681876088	0.524346417687979	0.411487634144199	0.451999328763989	0.522802108128117	0.410027026013548	0.00355624475646483	0.0050760881015679	0.00508212745779533
229	25.4250084186799	0.23	15.6365683520202	11.1539463560791	20.1191903479614	0.279646064083203	23.1862417739193	17.3761307295385	28.9963528183002	0.96	0.65	1.62	12.4102270182034	16.5598733453436	20.7095196724838	17.3825369411153	23.194790050448	29.0070431597808	17.2833501775009	23.0641916837709	28.8440694977839	15.6365683520202	1.26211347889629	1.00005494851694	0.983133533743629	0.0494440947750562	0.100588217880428	0.0191177454570637	0.453495681876088	0.524346417687979	0.411487634144199	0.451999328763989	0.522802108128117	0.410027026013548	0.00355624475646483	0.0050760881015679	0.00508212745779533
229	25.4250084186799	0.23	15.7563442127678	11.2098151943704	20.3028732311652	0.338810925103454	28.1183030663442	21.9855044967811	34.2511016359073	0.91	0.56	1.37	16.3161556405837	20.8675042797742	25.4188529189646	23.2136636758276	29.6890540134147	36.1644443510019	23.1430488750199	29.60039323672	36.0527602772662	15.7563442127678	1.14991563720588	-1.76267498160725	-4.58684524627628	0.0494440947750562	0.100588217880428	0.0191177454570637	0.453495681876088	0.524346417687979	0.411487634144199	0.451999328763989	0.522802108128117	0.410027026013548	0.00355624475646483	0.0050760881015679	0.00508212745779533
229	25.4250084186799	0.23	15.8072226917969	11.2336652883195	20.3807800952743	0.2842699896502	26.57836710776	19.993866165765	33.162868049755	0.97	0.63	1.36	14.1660681517387	18.8313234013314	23.4965786509241	19.7788850654653	26.29258713116	32.8062891968547	19.9358372051145	26.500668831098	33.0660106042142	15.8072226917969	1.25475787779157	-2.22580648083723	-2.50686041854029	0.0494440947750562	0.100588217880428	0.0191177454570637	0.453495681876088	0.524346417687979	0.411487634144199	0.451999328763989	0.522802108128117	0.410027026013548	0.00355624475646483	0.0050760881015679	0.00508212745779533
229	25.4250084186799	0.23	15.9470553819322	11.368373386019	20.5257373778455	0.303186623905761	28.3459440846501	21.6366070513786	35.0552811179216	1.13	0.77	1.64	13.6909773966273	17.9364388708201	22.1819003450128	18.3279026911828	24.0112372350947	29.6945717790067	18.4895738210486	24.2236061215067	29.9559990121689	15.9470553819322	1.355181136472	0.482986855279892	4.23842707035398	0.0494440947750562	0.100588217880428	0.0191177454570637	0.453495681876088	0.524346417687979	0.411487634144199	0.451999328763989	0.522802108128117	0.410027026013548	0.00355624475646483	0.0050760881015679	0.00508212745779533
229	25.4250084186799	0.23	16.270396378576	11.6461820536611	20.8946107034909	0.332853882845185	27.9445591142736	21.7677185543127	34.1213996742344	1.04	0.64	1.65	14.6788456175805	18.8441369299358	23.0094282422912	20.1082176478377	25.8141557343569	31.5200938208761	19.9324067276686	25.5857654500069	31.2426420962539	16.270396378576	1.29232672616633	0.908294236345532	1.85668843724538	0.0494440947750562	0.100588217880428	0.0191177454570637	0.453495681876088	0.524346417687979	0.411487634144199	0.451999328763989	0.522802108128117	0.410027026013548	0.00355624475646483	0.0050760881015679	0.00508212745779533
229	25.4250084186799	0.23	16.2926721555198	11.5964108769363	20.9889334341033	0.293930801715662	27.4652756130657	20.8191199865042	34.1114312396272	0.95	0.66	1.48	14.9742137337246	19.7544808595322	24.5347479853397	21.0330349712973	27.7474793766694	34.4619237820414	21.1264421711193	27.8716201622917	34.6166713867955	16.2926721555198	1.22699166109182	1.60995331731819	1.39567310693954	0.0494440947750562	0.100588217880428	0.0191177454570637	0.453495681876088	0.524346417687979	0.411487634144199	0.451999328763989	0.522802108128117	0.410027026013548	0.00355624475646483	0.0050760881015679	0.00508212745779533
229	25.4250084186799	0.23	16.4554361094748	11.7115607100177	21.1993115089318	0.328532773251181	26.5185983485594	20.5994518706579	32.4377448264609	1.09	0.73	1.75	13.3732533928038	17.2159889284445	21.0587244640853	18.0660382068928	23.2572213069773	28.4484044070618	18.0455530055191	23.2293093155538	28.4175834983452	16.4554361094748	1.33513588575311	-1.99706888054997	0.452865041321178	0.0494440947750562	0.100588217880428	0.0191177454570637	0.453495681876088	0.524346417687979	0.411487634144199	0.451999328763989	0.522802108128117	0.410027026013548	0.00355624475646483	0.0050760881015679	0.00508212745779533
229	25.4250084186799	0.23	16.4939199683238	11.7976318699247	21.1902080667229	0.314739973954714	24.4108099236377	18.7871454991985	30.0344743480768	1.09	0.7	1.45	12.2226798994589	15.8813650427036	19.5400501859484	16.524370310603	21.470705210493	26.417040110383	16.7148851815656	21.7208390298302	26.7234243954815	16.4939199683238	1.24812959596131	0.483775675453909	1.02326611915695	0.0494440947750562	0.100588217880428	0.0191177454570637	0.453495681876088	0.524346417687979	0.411487634144199	0.451999328763989	0.522802108128117	0.410027026013548	0.00355624475646483	0.0050760881015679	0.00508212745779533
229	25.4250084186799	0.23	16.7637979566086	12.0080677198335	21.5195281933837	0.34517008199788	31.8378665515627	24.9912326939595	38.6845004091658	0.98	0.66	1.39	17.577013869953	22.392437732845	27.207861595737	24.4702398287518	31.1741417357472	37.8780436427426	24.7080698637102	31.4779863024912	38.2457823406417	16.7637979566086	1.2298204162822	-0.919315867994539	-0.939354595221489	0.0494440947750562	0.100588217880428	0.0191177454570637	0.453495681876088	0.524346417687979	0.411487634144199	0.451999328763989	0.522802108128117	0.410027026013548	0.00355624475646483	0.0050760881015679	0.00508212745779533
229	25.4250084186799	0.23	16.8482791486997	11.9825995936117	21.7139587037877	0.252821605161201	23.7247637201538	17.3569196829944	30.0926077573132	0.92	0.63	1.58	12.8085429519896	17.5076949531041	22.2068469542187	18.1805252237128	24.8505306885461	31.5205361533794	18.0887841778743	24.727037206059	31.3610690550637	16.8482791486997	1.23739196347545	-0.182640255266531	-0.46755604643541	0.0494440947750562	0.100588217880428	0.0191177454570637	0.453495681876088	0.524346417687979	0.411487634144199	0.451999328763989	0.522802108128117	0.410027026013548	0.00355624475646483	0.0050760881015679	0.00508212745779533
229	25.4250084186799	0.23	16.9189252139209	12.0950109463356	21.7428394815061	0.311726695615377	27.610798993913	21.2052272392886	34.0163707485375	0.96	0.63	1.56	15.1656959980012	19.7468755735744	24.3280551491476	21.2536059691137	27.6737917347929	34.093977500472	21.1473384682123	27.5288447306665	33.9134741628035	16.9189252139209	1.25713535003195	1.36845552005434	1.85131577760643	0.0494440947750562	0.100588217880428	0.0191177454570637	0.453495681876088	0.524346417687979	0.411487634144199	0.451999328763989	0.522802108128117	0.410027026013548	0.00355624475646483	0.0050760881015679	0.00508212745779533
229	25.4250084186799	0.23	16.9415951204714	12.0620097643121	21.8211804766307	0.317035870502788	25.9130225197181	19.9749119519002	31.851133087536	1.07	0.69	1.6	13.2032487299639	17.128289851633	21.0533309733021	17.953276020107	23.2903978216281	28.6275196231491	17.9766836904346	23.3236434423733	28.6682474067018	16.9415951204714	1.23823752401097	0.637808765816569	1.29686919666604	0.0494440947750562	0.100588217880428	0.0191177454570637	0.453495681876088	0.524346417687979	0.411487634144199	0.451999328763989	0.522802108128117	0.410027026013548	0.00355624475646483	0.0050760881015679	0.00508212745779533
229	25.4250084186799	0.23	16.9508631896794	12.0970271427437	21.8046992366151	0.332312020016717	30.512538630581	23.7598370492922	37.2652402118699	0.93	0.66	1.42	17.296861006642	22.2127423920476	27.1286237774531	24.4145448436595	31.3533186757442	38.292092507829	24.6227723562167	31.623750374014	38.6194259397618	16.9508631896794	1.19324694513884	1.95678445610378	1.01202690998639	0.0494440947750562	0.100588217880428	0.0191177454570637	0.453495681876088	0.524346417687979	0.411487634144199	0.451999328763989	0.522802108128117	0.410027026013548	0.00355624475646483	0.0050760881015679	0.00508212745779533
229	25.4250084186799	0.23	16.9529247757961	12.1231411147728	21.7827084368194	0.303939702054232	25.6865295524139	19.6174810528302	31.7555780519977	0.88	0.61	1.31	14.8596894176381	19.4568227356992	24.0539560537602	21.3245020247119	27.9216505917946	34.5187991588772	21.5256373989468	28.1843294857828	34.8429510084167	16.9529247757961	1.11454855225793	0.529620543592167	-2.35395760880573	0.0494440947750562	0.100588217880428	0.0191177454570637	0.453495681876088	0.524346417687979	0.411487634144199	0.451999328763989	0.522802108128117	0.410027026013548	0.00355624475646483	0.0050760881015679	0.00508212745779533
229	25.4250084186799	0.23	17.0159946063889	12.1365850734244	21.8954041393534	0.28477153757569	26.1241948413741	19.6601779883358	32.5882116944125	0.97	0.67	1.54	13.92392223422	18.5019310414542	23.0799398486885	19.4376376853187	25.8284861128201	32.2193345403215	19.4876356853411	25.8940428362902	32.3038655340418	17.0159946063889	1.25278299088511	-2.40286765655043	-1.96141252928434	0.0494440947750562	0.100588217880428	0.0191177454570637	0.453495681876088	0.524346417687979	0.411487634144199	0.451999328763989	0.522802108128117	0.410027026013548	0.00355624475646483	0.0050760881015679	0.00508212745779533
229	25.4250084186799	0.23	17.0672857718158	12.2124550382787	21.9221165053529	0.301006545808292	26.4773882677442	20.1778431615442	32.7769333739442	1.04	0.64	1.63	13.614388186949	17.8648153406527	22.1152424943564	18.6539766112333	24.4777688833639	30.3015611554945	18.5149065481605	24.2923301780143	30.0737574579007	17.0672857718158	1.2760919258013	0.237714095313901	1.15450444829483	0.0494440947750562	0.100588217880428	0.0191177454570637	0.453495681876088	0.524346417687979	0.411487634144199	0.451999328763989	0.522802108128117	0.410027026013548	0.00355624475646483	0.0050760881015679	0.00508212745779533
229	25.4250084186799	0.23	17.2322640754107	12.3208299784409	22.1436981723804	0.324006817078198	26.4076799669362	20.4522956358362	32.3630642980362	0.97	0.62	1.5	14.4783836241149	18.6942594607436	22.9101352973723	20.208050165843	26.0923140872423	31.9765780086417	20.1834813426952	26.0636789556709	31.9353690198794	17.2322640754107	1.19633365400548	0.0212848907967424	-0.771910181207034	0.0494440947750562	0.100588217880428	0.0191177454570637	0.453495681876088	0.524346417687979	0.411487634144199	0.451999328763989	0.522802108128117	0.410027026013548	0.00355624475646483	0.0050760881015679	0.00508212745779533
229	25.4250084186799	0.23	17.5147882057405	12.5555035494768	22.4740728620041	0.300011748053343	26.2664291550969	20.0022705952452	32.5305877149486	0.97	0.65	1.59	14.2196756784591	18.6728852626104	23.1260948467618	19.8801739718212	26.1060952423058	32.3320165127903	19.826629564233	26.0348838178083	32.2416603407683	17.5147882057405	1.22601689561108	1.79575050027982	1.80802092403388	0.0494440947750562	0.100588217880428	0.0191177454570637	0.453495681876088	0.524346417687979	0.411487634144199	0.451999328763989	0.522802108128117	0.410027026013548	0.00355624475646483	0.0050760881015679	0.00508212745779533
229	25.4250084186799	0.23	17.5910793557894	12.5093917993211	22.6727669122576	0.274275162498892	26.1862053584669	19.5357591689585	32.8366515479754	0.91	0.67	1.55	14.4972705079382	19.432492967119	24.3677154262997	20.6253576826957	27.6467296305074	34.6681015783192	20.675711665538	27.718296735339	34.74762559591	17.5910793557894	1.1934269746355	3.16691940320062	3.10826219176811	0.0494440947750562	0.100588217880428	0.0191177454570637	0.453495681876088	0.524346417687979	0.411487634144199	0.451999328763989	0.522802108128117	0.410027026013548	0.00355624475646483	0.0050760881015679	0.00508212745779533
229	25.4250084186799	0.23	17.6961484057793	12.6536796677648	22.7386171437938	0.346103042409851	31.9901088403474	25.1249098632635	38.8553078174313	1.03	0.66	1.6	17.0670509790338	21.730498591812	26.3939462045901	23.4441707308339	29.8501199579487	36.2560691850634	23.4003933839685	29.793596703865	36.187309938373	17.6961484057793	1.23970352233716	2.02785620130429	3.2140465016064	0.0494440947750562	0.100588217880428	0.0191177454570637	0.453495681876088	0.524346417687979	0.411487634144199	0.451999328763989	0.522802108128117	0.410027026013548	0.00355624475646483	0.0050760881015679	0.00508212745779533
229	25.4250084186799	0.23	17.7473020945225	12.6513720905266	22.8432320985185	0.254622556932798	25.9484800877828	19.0168229750489	32.8801372005167	1	0.66	1.47	13.2072227442361	18.0212728931311	22.8353230420261	18.296450506002	24.9655309015083	31.6346112970146	18.3854566264026	25.0811165285156	31.7836956325027	17.7473020945225	1.20130879028799	1.06317820485204	0.84794630432316	0.0494440947750562	0.100588217880428	0.0191177454570637	0.453495681876088	0.524346417687979	0.411487634144199	0.451999328763989	0.522802108128117	0.410027026013548	0.00355624475646483	0.0050760881015679	0.00508212745779533
229	25.4250084186799	0.23	17.8490027760404	12.6794985490158	23.018507003065	0.270071279858648	26.1551086949628	19.4417011016922	32.8685162882335	1.04	0.65	1.62	13.1415078747123	17.6793977585065	22.2172876423007	18.0183132770581	24.2402112755621	30.462109274066	17.9146869472698	24.0956674103873	30.2795894794932	17.8490027760404	1.26536823773651	-0.823002774069372	0.0844992229809231	0.0494440947750562	0.100588217880428	0.0191177454570637	0.453495681876088	0.524346417687979	0.411487634144199	0.451999328763989	0.522802108128117	0.410027026013548	0.00355624475646483	0.0050760881015679	0.00508212745779533
229	25.4250084186799	0.23	17.889579278165	12.7919329595711	22.9872255967589	0.311059420748776	26.4822931202226	20.3289624605767	32.6356237798685	1.03	0.68	1.47	13.837767725985	18.0262923776728	22.2148170293607	19.0231154920617	24.7811820941468	30.5392486962319	19.1619058480414	24.9603877472941	30.7609247971028	17.889579278165	1.20945895836322	1.77238432723489	1.68427865035068	0.0494440947750562	0.100588217880428	0.0191177454570637	0.453495681876088	0.524346417687979	0.411487634144199	0.451999328763989	0.522802108128117	0.410027026013548	0.00355624475646483	0.0050760881015679	0.00508212745779533
229	25.4250084186799	0.23	17.90750102042	12.7388609546402	23.0761410861997	0.283347312580141	25.8947624506123	19.465040229686	32.3244846715385	1.11	0.68	1.65	12.4908896314304	16.6168996306216	20.7429096298129	16.8041953652387	22.3549831915017	27.9057710177648	16.7632326874799	22.3015541779598	27.839142682615	17.90750102042	1.27096114486022	1.18692045583262	2.89389027674742	0.0494440947750562	0.100588217880428	0.0191177454570637	0.453495681876088	0.524346417687979	0.411487634144199	0.451999328763989	0.522802108128117	0.410027026013548	0.00355624475646483	0.0050760881015679	0.00508212745779533
229	25.4250084186799	0.23	17.9285849967219	12.8312461187281	23.0259238747157	0.276451003690404	25.4097572939093	18.991592475928	31.8279221118905	1.12	0.71	1.67	12.1528820586196	16.2599204844163	20.366958910213	16.3331976581136	21.8529640867219	27.3727305153302	16.3545774676177	21.8814908696666	27.4034074359568	17.9285849967219	1.27572766337282	1.2792010519003	3.45955995324248	0.0494440947750562	0.100588217880428	0.0191177454570637	0.453495681876088	0.524346417687979	0.411487634144199	0.451999328763989	0.522802108128117	0.410027026013548	0.00355624475646483	0.0050760881015679	0.00508212745779533
229	25.4250084186799	0.23	18.1460284081173	12.9598404164547	23.3322163997799	0.29456093461649	27.6364420977535	20.9590055250946	34.3138786704124	1.03	0.7	1.62	14.1843043394713	18.7033542743886	23.2224042093059	19.4569569806524	25.6558482390998	31.8547394975472	19.5037300495419	25.7133020385483	31.9252996681608	18.1460284081173	1.28968186430472	-0.23301244151179	1.69086252616199	0.0494440947750562	0.100588217880428	0.0191177454570637	0.453495681876088	0.524346417687979	0.411487634144199	0.451999328763989	0.522802108128117	0.410027026013548	0.00355624475646483	0.0050760881015679	0.00508212745779533
229	25.4250084186799	0.23	18.6742351265469	13.3597616960875	23.9887085570063	0.260387042107862	25.4956711667811	18.7868767716122	32.20446556195	1.11	0.73	1.62	12.0341866860936	16.3315952001088	20.6290037141241	16.179532404264	21.9572440286995	27.734955653135	16.2802390423729	22.0942534120213	27.9109702946359	18.6742351265469	1.27717195361714	-4.70248041623416	-2.5263012167199	0.0494440947750562	0.100588217880428	0.0191177454570637	0.453495681876088	0.524346417687979	0.411487634144199	0.451999328763989	0.522802108128117	0.410027026013548	0.00355624475646483	0.0050760881015679	0.00508212745779533
229	25.4250084186799	0.23	18.743429021205	13.4625805151631	24.0242775272468	0.275189935820263	25.8972800045326	19.3352917600948	32.4592682489703	1.17	0.75	1.62	11.9378195433887	15.989262494439	20.0407054454893	15.8461264579321	21.223965945797	26.6018054336618	15.9861339840554	21.4128747809966	26.8391469788643	18.743429021205	1.32001746077536	-2.16459312683113	0.790069116617264	0.0494440947750562	0.100588217880428	0.0191177454570637	0.453495681876088	0.524346417687979	0.411487634144199	0.451999328763989	0.522802108128117	0.410027026013548	0.00355624475646483	0.0050760881015679	0.00508212745779533
229	25.4250084186799	0.23	18.761650487037	13.3816612409104	24.1416397331637	0.30668237754339	27.4699377298569	21.0213465446378	33.918528915076	0.98	0.65	1.42	14.8059930122513	19.3479378312702	23.8898826502891	20.6240561515683	26.9507729686882	33.2774897858082	20.7671417044326	27.1352928148539	33.5075545276641	18.761650487037	1.15130039113654	1.83837366035278	0.588884773711015	0.0494440947750562	0.100588217880428	0.0191177454570637	0.453495681876088	0.524346417687979	0.411487634144199	0.451999328763989	0.522802108128117	0.410027026013548	0.00355624475646483	0.0050760881015679	0.00508212745779533
229	25.4250084186799	0.23	18.9065033147418	13.5459880526625	24.267018576821	0.289903533149343	25.9241361376939	19.5894999602931	32.2587723150947	1.06	0.63	1.6	13.0323969362536	17.2466695454562	21.4609421546587	17.7631218182017	23.5071640000458	29.2512061818899	17.6328586185263	23.3356918991991	29.0359343030656	18.9065033147418	1.26486568597223	-0.0612919989829616	0.744953852814939	0.0494440947750562	0.100588217880428	0.0191177454570637	0.453495681876088	0.524346417687979	0.411487634144199	0.451999328763989	0.522802108128117	0.410027026013548	0.00355624475646483	0.0050760881015679	0.00508212745779533
229	25.4250084186799	0.23	18.9200896186374	13.472309966079	24.3678692711959	0.287890608080755	27.5516265064035	20.7862446821134	34.3170083306936	0.93	0.66	1.48	15.1339648228548	20.0596766148502	24.9853884068456	21.362673745498	28.315668232299	35.2686627191001	21.4685122049742	28.4581175241453	35.4479089144617	18.9200896186374	1.14382212804457	0.845973367695251	-0.542942734188151	0.0494440947750562	0.100588217880428	0.0191177454570637	0.453495681876088	0.524346417687979	0.411487634144199	0.451999328763989	0.522802108128117	0.410027026013548	0.00355624475646483	0.0050760881015679	0.00508212745779533
229	25.4250084186799	0.23	19.0867716529392	13.5591190649677	24.6144242409107	0.341977210144367	27.656064786082	21.6664660219106	33.6456635502535	1.01	0.62	1.62	14.9380037759277	19.0675488925611	23.1970940091945	20.6360228533959	26.3407601582761	32.0454974631564	20.4161989181579	26.0575898700418	31.7038336665216	19.0867716529392	1.20672588469157	-0.228621225170866	-0.585573335898653	0.0494440947750562	0.100588217880428	0.0191177454570637	0.453495681876088	0.524346417687979	0.411487634144199	0.451999328763989	0.522802108128117	0.410027026013548	0.00355624475646483	0.0050760881015679	0.00508212745779533
229	25.4250084186799	0.23	19.1369952374846	13.7458785343756	24.5281119405936	0.271851636090912	23.8098835430696	17.7259186933258	29.8938483928135	1.13	0.68	1.52	11.228310590063	15.0821388814943	18.9359671729256	15.0367417305529	20.1977158795433	25.3586900285338	15.1193184156926	20.3087458248554	25.4972928529161	19.1369952374846	1.218037231543	2.01199780745508	2.5375187252629	0.0494440947750562	0.100588217880428	0.0191177454570637	0.453495681876088	0.524346417687979	0.411487634144199	0.451999328763989	0.522802108128117	0.410027026013548	0.00355624475646483	0.0050760881015679	0.00508212745779533
229	25.4250084186799	0.23	19.2567290945929	13.7377687313105	24.7756894578754	0.286644030779723	27.1245474919027	20.4437291653732	33.8053658184322	1.05	0.64	1.51	13.6687390835885	18.1355544004759	22.6023697173634	18.6649122974884	24.7644300093221	30.8639477211559	18.6737122876721	24.7787829724248	30.8786244188679	19.2567290945929	1.20407541972907	0.637678723927594	0.84571283591615	0.0494440947750562	0.100588217880428	0.0191177454570637	0.453495681876088	0.524346417687979	0.411487634144199	0.451999328763989	0.522802108128117	0.410027026013548	0.00355624475646483	0.0050760881015679	0.00508212745779533
229	25.4250084186799	0.23	19.2752268460116	13.7882186961344	24.7622349958888	0.254913824131965	27.1354174273871	19.8922499508909	34.3785849038832	0.96	0.6	1.48	14.1945718528098	19.3631003722523	24.5316288916948	19.8747096733793	27.1114903827719	34.3482710921645	19.7960380463525	27.0089341666033	34.2109633094653	19.2752268460116	1.19172220628612	0.434160440021207	-0.250366012006398	0.0494440947750562	0.100588217880428	0.0191177454570637	0.453495681876088	0.524346417687979	0.411487634144199	0.451999328763989	0.522802108128117	0.410027026013548	0.00355624475646483	0.0050760881015679	0.00508212745779533
229	25.4250084186799	0.23	19.2987936501523	13.7896604095214	24.8079268907833	0.255800116442766	24.2278811631139	17.775866788652	30.6798955375758	1.1	0.67	1.78	11.5271132482379	15.7110498887376	19.8949865292372	15.5657405302572	21.2155568145735	26.8653730988898	15.3835377711226	20.9674026605876	26.5555784324499	19.2987936501523	1.2653056470934	-3.26454827964552	-1.93871251187844	0.0494440947750562	0.100588217880428	0.0191177454570637	0.453495681876088	0.524346417687979	0.411487634144199	0.451999328763989	0.522802108128117	0.410027026013548	0.00355624475646483	0.0050760881015679	0.00508212745779533
229	25.4250084186799	0.23	19.3877074293711	13.9205974239031	24.8548174348391	0.301857779218651	27.6060040261691	21.0511990641219	34.1608089882164	0.93	0.63	1.48	15.3111745743097	20.0786827228363	24.846190871363	21.6037931142715	28.3306617298373	35.0575303454031	21.6345930727271	28.3744947518516	35.1066015830398	19.3877074293711	1.17110584996934	-1.12073988503969	-2.50494625390764	0.0494440947750562	0.100588217880428	0.0191177454570637	0.453495681876088	0.524346417687979	0.411487634144199	0.451999328763989	0.522802108128117	0.410027026013548	0.00355624475646483	0.0050760881015679	0.00508212745779533
229	25.4250084186799	0.23	19.3889924019062	13.8838247709312	24.8941600328813	0.289356021806523	26.976989245747	20.3763086483984	33.5776698430956	0.98	0.63	1.46	14.3703490813604	19.0254652751327	23.680581468905	20.027469579505	26.5151476054176	33.0028256313302	20.0678331673923	26.5664975451466	33.0651884805979	19.3889924019062	1.14082736821044	0.633495217084822	-0.8530298282279	0.0494440947750562	0.100588217880428	0.0191177454570637	0.453495681876088	0.524346417687979	0.411487634144199	0.451999328763989	0.522802108128117	0.410027026013548	0.00355624475646483	0.0050760881015679	0.00508212745779533
229	25.4250084186799	0.23	19.5185529760714	13.9949777375893	25.0421282145535	0.280195956507461	27.2843463988235	20.4566339039858	34.1120588936612	1.01	0.64	1.56	14.0475988113422	18.7361984302648	23.4247980491875	19.3762668749882	25.843390452924	32.3105140308598	19.3303148388152	25.780631150892	32.2339386864965	19.5185529760714	1.17906394078534	-2.5149029763119	-2.64730055448547	0.0494440947750562	0.100588217880428	0.0191177454570637	0.453495681876088	0.524346417687979	0.411487634144199	0.451999328763989	0.522802108128117	0.410027026013548	0.00355624475646483	0.0050760881015679	0.00508212745779533
229	25.4250084186799	0.23	19.5773711630144	14.038541406438	25.1162009195907	0.26495175673963	24.3517000226298	18.0189948832536	30.6844051620061	0.92	0.62	1.55	13.2615248043003	17.9222357278717	22.5829466514431	18.8026457138793	25.4107618667296	32.0188780195799	18.7061717202124	25.2788663170523	31.8519955133098	19.5773711630144	1.16490019999263	0.964884308590692	-0.799568357742547	0.0494440947750562	0.100588217880428	0.0191177454570637	0.453495681876088	0.524346417687979	0.411487634144199	0.451999328763989	0.522802108128117	0.410027026013548	0.00355624475646483	0.0050760881015679	0.00508212745779533
229	25.4250084186799	0.23	19.5836348542778	14.0236409021966	25.1436288063591	0.2744151337308	25.1666105385011	18.7773548467343	31.5558662302678	1.03	0.66	1.58	12.7764932922991	17.123872524089	21.4712517558789	17.5614985135628	23.5370422069946	29.5125859004265	17.5320722618435	23.501897707798	29.462842826637	19.5836348542778	1.20707075756609	-2.21422745471986	-1.82911814260383	0.0494440947750562	0.100588217880428	0.0191177454570637	0.453495681876088	0.524346417687979	0.411487634144199	0.451999328763989	0.522802108128117	0.410027026013548	0.00355624475646483	0.0050760881015679	0.00508212745779533
229	25.4250084186799	0.23	19.677101969084	14.066065369764	25.2881385684041	0.31450411217201	28.6205613307158	22.023464302524	35.2176583589075	1.01	0.68	1.39	15.13998731839	19.675148725016	24.210310131642	20.8917143419133	27.1497972986021	33.4078802552908	21.1541044140565	27.490954473387	33.826751439367	19.677101969084	1.16928220583753	-0.379011801814532	-0.643111168834328	0.0494440947750562	0.100588217880428	0.0191177454570637	0.453495681876088	0.524346417687979	0.411487634144199	0.451999328763989	0.522802108128117	0.410027026013548	0.00355624475646483	0.0050760881015679	0.00508212745779533
229	25.4250084186799	0.23	19.7217987527516	14.0123390323929	25.4312584731103	0.310410335703198	26.4546426545431	20.2984153596028	32.6108699494834	1.05	0.65	1.54	13.6273130191495	17.7602876814053	21.8932623436611	18.6367427283318	24.2890078061896	29.9412728840475	18.6445900871894	24.2961701691573	29.9540396425508	19.7217987527516	1.19548504183435	-1.43066484211427	-1.65770783771305	0.0494440947750562	0.100588217880428	0.0191177454570637	0.453495681876088	0.524346417687979	0.411487634144199	0.451999328763989	0.522802108128117	0.410027026013548	0.00355624475646483	0.0050760881015679	0.00508212745779533
229	25.4250084186799	0.23	19.8956634861758	14.2817570042748	25.5095699680767	0.284654094486328	26.7007869958994	20.0921963085006	33.3093776832983	0.92	0.6	1.44	14.8127194713099	19.6848199848677	24.5569204984254	21.016861255339	27.9295865461836	34.8423118370282	20.9910731665131	27.8926047670138	34.7969638668733	19.8956634861758	1.1488054497875	1.31536119674552	-1.23631317614282	0.0494440947750562	0.100588217880428	0.0191177454570637	0.453495681876088	0.524346417687979	0.411487634144199	0.451999328763989	0.522802108128117	0.410027026013548	0.00355624475646483	0.0050760881015679	0.00508212745779533
229	25.4250084186799	0.23	20.0507541120482	14.3130324343664	25.78847578973	0.277532418280909	26.6409258439984	19.929928028782	33.3519236592147	0.9	0.58	1.31	14.897025153566	19.9132953134194	24.9295654732728	21.2582263127478	28.4165015525879	35.574776792428	21.3531719765939	28.5414069056506	35.7365205977884	20.0507541120482	1.06485019878102	1.21046842251382	-2.65903150870694	0.0494440947750562	0.100588217880428	0.0191177454570637	0.453495681876088	0.524346417687979	0.411487634144199	0.451999328763989	0.522802108128117	0.410027026013548	0.00355624475646483	0.0050760881015679	0.00508212745779533
229	25.4250084186799	0.23	20.8383166537372	14.9056741688795	26.7709591385949	0.327572293022855	29.8087225808016	23.1406848844377	36.4767602771656	0.95	0.62	1.49	16.6571023757878	21.4568819462119	26.256661516636	23.4042579006991	30.1482447237614	36.8922315468237	23.3757567653996	30.1099316128526	36.8413961122354	20.8383166537372	1.12390500290236	0.922819590499296	-0.941019786871382	0.0494440947750562	0.100588217880428	0.0191177454570637	0.453495681876088	0.524346417687979	0.411487634144199	0.451999328763989	0.522802108128117	0.410027026013548	0.00355624475646483	0.0050760881015679	0.00508212745779533
229	25.4250084186799	0.23	21.1233477487185	15.1231100767287	27.1235854207083	0.299801812190243	28.9727559948539	22.0597229194031	35.8857890703047	1.06	0.65	1.45	14.6796078990519	19.2798748793564	23.8801418596608	20.0101963125027	26.2809527249925	32.5517091374823	20.1336741327076	26.4448361704978	32.7544163487439	21.1233477487185	1.19662321656602	0.129046828045442	0.227926924461224	0.0494440947750562	0.100588217880428	0.0191177454570637	0.453495681876088	0.524346417687979	0.411487634144199	0.451999328763989	0.522802108128117	0.410027026013548	0.00355624475646483	0.0050760881015679	0.00508212745779533
229	25.4250084186799	0.23	21.5156211308021	15.4494894576929	27.5817528039113	0.35388763773808	32.2757677196149	25.4667671229134	39.0847683163164	0.88	0.55	1.39	19.344246749538	24.5162808371249	29.6883149247118	27.793165507987	35.2241707712282	42.6551760344694	27.6075615655282	34.991737049946	42.3743757661155	21.5156211308021	1.0704517543951	0.952968162695311	-3.11226401677515	0.0494440947750562	0.100588217880428	0.0191177454570637	0.453495681876088	0.524346417687979	0.411487634144199	0.451999328763989	0.522802108128117	0.410027026013548	0.00355624475646483	0.0050760881015679	0.00508212745779533
229	25.4250084186799	0.23	21.52572911753	15.3153217802659	27.7361364547941	0.29265387831424	28.1962652812367	21.3521723818861	35.0403581805873	0.99	0.67	1.52	14.8882264793884	19.6604062515013	24.4325860236143	20.6570586570951	27.2783441145145	33.8996295719338	20.7364083208511	27.382137103195	34.031076553949	21.52572911753	1.18740710855004	1.08906621235118	0.630726610744375	0.0494440947750562	0.100588217880428	0.0191177454570637	0.453495681876088	0.524346417687979	0.411487634144199	0.451999328763989	0.522802108128117	0.410027026013548	0.00355624475646483	0.0050760881015679	0.00508212745779533
229	25.4250084186799	0.23	21.5813598920256	15.4496392322691	27.713080551782	0.239194194912657	27.3454190552669	19.7310900918613	34.9597480186725	1.01	0.68	1.52	13.6199063904636	18.8758981894447	24.1318899884258	18.8237796288195	26.0879728265186	33.3521660242176	18.9191344829064	26.2202888438729	33.5186792437202	21.5813598920256	1.15963458516506	6.52937197241322	6.47914497126772	0.0494440947750562	0.100588217880428	0.0191177454570637	0.453495681876088	0.524346417687979	0.411487634144199	0.451999328763989	0.522802108128117	0.410027026013548	0.00355624475646483	0.0050760881015679	0.00508212745779533
229	25.4250084186799	0.23	21.7115405002522	15.5342129884458	27.8888680120585	0.31501596158483	30.7142125163658	23.6429201718528	37.7855048608788	0.97	0.66	1.45	16.8005929935945	21.8254335697733	26.8502741459522	23.484476250764	30.508380062977	37.53228387519	23.6325369615405	30.7019952435877	37.7662362061732	21.7115405002522	1.13318702240062	-1.86798023036279	-3.28844458486324	0.0494440947750562	0.100588217880428	0.0191177454570637	0.453495681876088	0.524346417687979	0.411487634144199	0.451999328763989	0.522802108128117	0.410027026013548	0.00355624475646483	0.0050760881015679	0.00508212745779533
229	25.4250084186799	0.23	22.3561421657552	15.8789524997394	28.8333318317711	0.291450046852941	28.8642642106996	21.837601216316	35.8909272050832	1.08	0.67	1.51	14.3256166699377	18.9351559471349	23.544695224332	19.425663843675	25.6762401739041	31.9268165041333	19.5082638851899	25.7908466453318	32.0662869560407	22.3561421657552	1.20189566485854	5.24785840907191	5.80126106231578	0.0494440947750562	0.100588217880428	0.0191177454570637	0.453495681876088	0.524346417687979	0.411487634144199	0.451999328763989	0.522802108128117	0.410027026013548	0.00355624475646483	0.0050760881015679	0.00508212745779533
229	25.4250084186799	0.23	23.2681470626804	16.5713644833072	29.9649296420536	0.302583344506646	28.9209404826059	22.0657185196998	35.776162445512	1	0.67	1.39	15.3348912786732	20.0990272572268	24.8631632357803	21.2494649309198	27.851098979881	34.4527330288421	21.4864455132907	28.1609588632913	34.8331262928288	23.2681470626804	1.1041232384955	-1.08584548510023	-3.20116013149025	0.0494440947750562	0.100588217880428	0.0191177454570637	0.453495681876088	0.524346417687979	0.411487634144199	0.451999328763989	0.522802108128117	0.410027026013548	0.00355624475646483	0.0050760881015679	0.00508212745779533
229	25.4250084186799	0.23	24.1592683655137	17.3368613148678	30.9816754161597	0.255413090223312	28.3141670768173	20.7662803393679	35.8620538142666	0.97	0.65	1.41	14.7366867520351	20.0930067415502	25.4493267310654	20.5885176948517	28.0717933279034	35.5550689609551	20.7400832040739	28.2815743223962	35.818222320176	24.1592683655137	1.11059388253491	1.27434007367545	-0.24507576929262	0.0494440947750562	0.100588217880428	0.0191177454570637	0.453495681876088	0.524346417687979	0.411487634144199	0.451999328763989	0.522802108128117	0.410027026013548	0.00355624475646483	0.0050760881015679	0.00508212745779533
229	25.4250084186799	0.24	11.9360324136351	8.63250278969599	15.2395620375742	0.412703736328466	31.102569889832	25.3097349387578	36.8954048409061	0.98	0.69	1.49	17.7908289864083	21.862753730402	25.9346784743956	24.7623392031382	30.4298874549624	36.0974357067867	24.9792243387378	30.6932907562492	36.4109718172075	11.9360324136351	1.24203078374761	-1.56666796285107	-2.28435526789845	0.0494440947750562	0.100588217880428	0.0191177454570637	0.453495681876088	0.524346417687979	0.411487634144199	0.451999328763989	0.522802108128117	0.410027026013548	0.00355624475646483	0.0050760881015679	0.00508212745779533
229	25.4250084186799	0.24	12.777902476604	9.21058654584339	16.3452184073646	0.366831950780945	28.5241118451963	22.6732005986308	34.3750230917618	1.04	0.69	1.47	15.317499002353	19.2702416595823	23.2229843168115	20.9975283571002	26.4160255948504	31.8345228326006	21.1860319219262	26.6547066420643	32.119473618847	12.777902476604	1.31072652726005	0.00835520248665021	0.893269849030561	0.0494440947750562	0.100588217880428	0.0191177454570637	0.453495681876088	0.524346417687979	0.411487634144199	0.451999328763989	0.522802108128117	0.410027026013548	0.00355624475646483	0.0050760881015679	0.00508212745779533
229	25.4250084186799	0.24	13.6164014598069	9.83147686695658	17.4013260526573	0.326715660498963	26.9626707253226	20.9195308024306	33.0058106482146	1.04	0.73	1.59	14.0663995116558	18.1298377055162	22.1932758993767	19.2485332312158	24.8089628950187	30.3693925588217	19.3878109236111	24.9871183156719	30.5866267114644	13.6164014598069	1.36450074505533	-0.348144971878512	2.18939311112812	0.0494440947750562	0.100588217880428	0.0191177454570637	0.453495681876088	0.524346417687979	0.411487634144199	0.451999328763989	0.522802108128117	0.410027026013548	0.00355624475646483	0.0050760881015679	0.00508212745779533
229	25.4250084186799	0.24	13.6555474569478	9.9028500859936	17.408244827902	0.361883484816862	30.3732526076373	24.0761267395798	36.6703784756948	1.15	0.7	1.68	15.0979151959144	19.0467842711729	22.9956533464314	20.1480783478696	25.4178207249707	30.6875631020717	20.1259786656548	25.3893536965881	30.6543886224088	13.6555474569478	1.34982881434005	-0.821342056974376	1.45429724397625	0.0494440947750562	0.100588217880428	0.0191177454570637	0.453495681876088	0.524346417687979	0.411487634144199	0.451999328763989	0.522802108128117	0.410027026013548	0.00355624475646483	0.0050760881015679	0.00508212745779533
229	25.4250084186799	0.24	13.8219973471816	9.99251627673011	17.6514784176332	0.36424624753638	28.3470762912374	22.4999744657334	34.1941781167414	1	0.66	1.57	15.6314412687474	19.6936071577331	23.7557730467188	21.6575792807976	27.2857666168147	32.9139539528318	21.6556792197714	27.2822328796838	32.9071475601967	13.8219973471816	1.34106906212128	-1.22071877670208	0.440922420979273	0.0494440947750562	0.100588217880428	0.0191177454570637	0.453495681876088	0.524346417687979	0.411487634144199	0.451999328763989	0.522802108128117	0.410027026013548	0.00355624475646483	0.0050760881015679	0.00508212745779533
229	25.4250084186799	0.24	14.0708108341921	10.1359644067336	18.0056572616506	0.369149862838561	27.5927289701808	21.9609984975479	33.2244594428138	1.02	0.6	1.66	14.973122284152	18.8128652287879	22.6526081734237	20.5966633140519	25.8785204405964	31.160377567141	20.2731320486154	25.4734922135109	30.6696357637471	14.0708108341921	1.30972937745708	4.57509612412316	4.63042645683415	0.0494440947750562	0.100588217880428	0.0191177454570637	0.453495681876088	0.524346417687979	0.411487634144199	0.451999328763989	0.522802108128117	0.410027026013548	0.00355624475646483	0.0050760881015679	0.00508212745779533
229	25.4250084186799	0.24	14.4546284783727	10.4172276228416	18.4920293339038	0.386683851213104	31.8297854397131	25.5710966796703	38.0884741997558	1.03	0.62	1.53	17.3882682300564	21.6441576153006	25.9000470005449	23.8948311213745	29.7432432108475	35.5916553003205	23.8107138593492	29.6409550024896	35.4697178026137	14.4546284783727	1.27841942709096	-2.06792017459582	-1.42850036093842	0.0494440947750562	0.100588217880428	0.0191177454570637	0.453495681876088	0.524346417687979	0.411487634144199	0.451999328763989	0.522802108128117	0.410027026013548	0.00355624475646483	0.0050760881015679	0.00508212745779533
229	25.4250084186799	0.24	14.5759086782536	10.5650536820617	18.5867636744454	0.318431115663066	23.5771812790212	18.1917005934166	28.9626619646258	0.99	0.6	1.51	12.7066815721708	16.4683743195667	20.2300670669626	17.6421965344369	22.8650017471741	28.0878069599112	17.5340768130663	22.7234597779343	27.9141107526432	14.5759086782536	1.25001750941281	0.107748678284323	-0.595337888778022	0.0494440947750562	0.100588217880428	0.0191177454570637	0.453495681876088	0.524346417687979	0.411487634144199	0.451999328763989	0.522802108128117	0.410027026013548	0.00355624475646483	0.0050760881015679	0.00508212745779533
229	25.4250084186799	0.24	14.7108696824148	10.6757278495459	18.7460115152837	0.324982891609496	25.0348644287435	19.4016297230591	30.6680991344279	0.93	0.64	1.37	14.2109275031113	18.3370494399374	22.4631713767635	20.1090831313783	25.9477258955241	31.7863686596698	20.2838890193236	26.1719707996525	32.0604793920055	14.7108696824148	1.20038596332267	-0.452178447295487	-1.88238769971433	0.0494440947750562	0.100588217880428	0.0191177454570637	0.453495681876088	0.524346417687979	0.411487634144199	0.451999328763989	0.522802108128117	0.410027026013548	0.00355624475646483	0.0050760881015679	0.00508212745779533
229	25.4250084186799	0.24	14.8048101039383	10.6767307479335	18.9328894599432	0.368069936153845	31.9981199242569	25.4520708169245	38.5441690315893	0.97	0.73	1.63	18.0128587488017	22.6456078394844	27.278356930167	25.1385446650074	31.6039575992894	38.0693705335715	25.2619620290764	31.7610459068081	38.2564668639055	14.8048101039383	1.33034212291011	1.11761350122625	2.24309444270268	0.0494440947750562	0.100588217880428	0.0191177454570637	0.453495681876088	0.524346417687979	0.411487634144199	0.451999328763989	0.522802108128117	0.410027026013548	0.00355624475646483	0.0050760881015679	0.00508212745779533
229	25.4250084186799	0.24	14.8518414795105	10.7588595267364	18.9448234322847	0.315789315127339	22.9031919099971	17.6396548635437	28.1667289564505	0.97	0.62	1.57	12.480883544623	16.2050829928426	19.9292824410622	17.4165291265696	22.6134871729425	27.8104452193154	17.2836060099568	22.4409809096391	27.5977659780025	14.8518414795105	1.27738351783744	0.154494158169459	0.361410188445595	0.0494440947750562	0.100588217880428	0.0191177454570637	0.453495681876088	0.524346417687979	0.411487634144199	0.451999328763989	0.522802108128117	0.410027026013548	0.00355624475646483	0.0050760881015679	0.00508212745779533
229	25.4250084186799	0.24	15.1043594299331	10.9104761211483	19.2982427387178	0.294906819501796	24.1407364141135	18.3127728878242	29.9686999404029	0.87	0.62	1.3	14.0256586558531	18.489265974046	22.9528732922388	20.2232729743604	26.6592451779543	33.0952173815482	20.436004177055	26.93838535116	33.4399782671814	15.1043594299331	1.14606883996514	-1.08569926815424	-3.89663532038263	0.0494440947750562	0.100588217880428	0.0191177454570637	0.453495681876088	0.524346417687979	0.411487634144199	0.451999328763989	0.522802108128117	0.410027026013548	0.00355624475646483	0.0050760881015679	0.00508212745779533
229	25.4250084186799	0.24	15.280359710431	11.0394135137687	19.5213059070932	0.284212642879512	24.6663089363046	18.5546382788338	30.7779795937753	1.05	0.65	1.54	12.4038977796116	16.4895898291514	20.5752818786912	16.9368413889791	22.5156295599855	28.0944177309918	16.9393092230398	22.5154027293778	28.0943789260474	15.280359710431	1.29239586015168	2.06802829221104	3.07052171846634	0.0494440947750562	0.100588217880428	0.0191177454570637	0.453495681876088	0.524346417687979	0.411487634144199	0.451999328763989	0.522802108128117	0.410027026013548	0.00355624475646483	0.0050760881015679	0.00508212745779533
229	25.4250084186799	0.24	15.322243563974	11.1115384574047	19.5329486705432	0.342203484717706	28.365207603712	22.2251139077002	34.5053012997239	0.91	0.6	1.48	16.5153362515623	21.0779995713935	25.6406628912247	23.5097247784861	30.0047156931263	36.4997066077665	23.4148758165582	29.8845189979928	36.3510775457838	15.322243563974	1.20138514397139	2.44630319552917	0.625979745490956	0.0494440947750562	0.100588217880428	0.0191177454570637	0.453495681876088	0.524346417687979	0.411487634144199	0.451999328763989	0.522802108128117	0.410027026013548	0.00355624475646483	0.0050760881015679	0.00508212745779533
229	25.4250084186799	0.24	15.3943613695376	11.1354281289904	19.6532946100849	0.326426251764173	27.6432323093078	21.4434802390605	33.842984379555	0.96	0.68	1.43	15.3221979222852	19.752161119975	24.1821243176648	21.4651552120401	27.6711739636799	33.8771927153196	21.6834196149861	27.9515317969664	34.223608119485	15.3943613695376	1.25256253925787	-2.35376156068171	-2.03245453855885	0.0494440947750562	0.100588217880428	0.0191177454570637	0.453495681876088	0.524346417687979	0.411487634144199	0.451999328763989	0.522802108128117	0.410027026013548	0.00355624475646483	0.0050760881015679	0.00508212745779533
229	25.4250084186799	0.24	15.4403548185994	11.1423478186084	19.7383618185904	0.366513331735376	27.3989304307907	21.7749613714044	33.022899490177	0.91	0.54	1.36	16.0968552511738	20.2543007842302	24.4117463172866	22.8644742327264	28.7698392733669	34.6752043140074	22.7277433411204	28.5971283844704	34.4689715164184	15.4403548185994	1.10933175739622	-1.15058188252699	-4.7456815140149	0.0494440947750562	0.100588217880428	0.0191177454570637	0.453495681876088	0.524346417687979	0.411487634144199	0.451999328763989	0.522802108128117	0.410027026013548	0.00355624475646483	0.0050760881015679	0.00508212745779533
229	25.4250084186799	0.24	15.4788595732796	11.1313200014804	19.8263991450788	0.262351985881296	25.9288624056262	19.1407138915602	32.7170109196922	1.09	0.74	1.54	12.4950878565315	16.9264017848923	21.3577157132531	16.9133818027163	22.9116192876078	28.9098567724993	17.1010719162877	23.1682229239637	29.2314892294802	15.4788595732796	1.31376604207948	-2.78982870715137	-0.673404109432799	0.0494440947750562	0.100588217880428	0.0191177454570637	0.453495681876088	0.524346417687979	0.411487634144199	0.451999328763989	0.522802108128117	0.410027026013548	0.00355624475646483	0.0050760881015679	0.00508212745779533
229	25.4250084186799	0.24	15.6578461612693	11.3130818218577	20.0026105006809	0.362691674548748	27.500026081492	21.8085545233732	33.1914976396107	1	0.63	1.58	15.1067831074901	19.0492647744341	22.9917464413781	20.906971058328	26.3631525313989	31.8193340044698	20.7706877758464	26.1917359308388	31.6111266311509	15.6578461612693	1.22832011372502	-0.704059163743286	-1.23032371772098	0.0494440947750562	0.100588217880428	0.0191177454570637	0.453495681876088	0.524346417687979	0.411487634144199	0.451999328763989	0.522802108128117	0.410027026013548	0.00355624475646483	0.0050760881015679	0.00508212745779533
229	25.4250084186799	0.24	15.7973249972723	11.4182538882771	20.1763961062675	0.328196225371919	25.013280269523	19.425870282034	30.6006902570119	1.02	0.71	1.58	13.2801106397052	17.0998325747307	20.9195545097563	18.2863584032282	23.5460137027642	28.8056690023002	18.3815262535187	23.6699580680645	28.9546690451112	15.7973249972723	1.22991459018853	-4.44466980025041	-4.12137711333449	0.0494440947750562	0.100588217880428	0.0191177454570637	0.453495681876088	0.524346417687979	0.411487634144199	0.451999328763989	0.522802108128117	0.410027026013548	0.00355624475646483	0.0050760881015679	0.00508212745779533
229	25.4250084186799	0.24	15.8486405345693	11.480109004323	20.2171720648157	0.327607636828887	25.4876552562155	19.7866725522848	31.1886379601462	1.01	0.59	1.54	13.5756344999218	17.4870782898986	21.3985220798754	18.7190031649486	24.1123664500691	29.5057297351897	18.5328108905341	23.8720186313161	29.2106666345181	15.8486405345693	1.21038416918683	-0.320746295879008	-1.44007028447232	0.0494440947750562	0.100588217880428	0.0191177454570637	0.453495681876088	0.524346417687979	0.411487634144199	0.451999328763989	0.522802108128117	0.410027026013548	0.00355624475646483	0.0050760881015679	0.00508212745779533
229	25.4250084186799	0.24	15.8669330709344	11.5152579555796	20.2186081862892	0.335483132558801	27.5947546059815	21.5311669851523	33.6583422268107	1.04	0.67	1.5	14.4968005379571	18.5793762917099	22.6619520454627	19.8472940166044	25.4366708668713	31.0260477171381	19.9500768646026	25.5689149222844	31.1887874671893	15.8669330709344	1.26648605732694	1.36291609042685	2.35441441197783	0.0494440947750562	0.100588217880428	0.0191177454570637	0.453495681876088	0.524346417687979	0.411487634144199	0.451999328763989	0.522802108128117	0.410027026013548	0.00355624475646483	0.0050760881015679	0.00508212745779533
229	25.4250084186799	0.24	16.4693845158249	11.8627119322499	21.0760570993998	0.329641898703614	29.7564149821501	23.1312256193701	36.3816043449302	1.02	0.63	1.5	15.7997922758255	20.3251303379936	24.8504684001617	21.7488744369154	27.9781341373278	34.2073938377403	21.7191936634743	27.9407603384897	34.1629049090041	16.4693845158249	1.24336769821064	2.30657966654059	2.1820472296426	0.0494440947750562	0.100588217880428	0.0191177454570637	0.453495681876088	0.524346417687979	0.411487634144199	0.451999328763989	0.522802108128117	0.410027026013548	0.00355624475646483	0.0050760881015679	0.00508212745779533
229	25.4250084186799	0.24	16.4795882736282	11.8932357652015	21.0659407820549	0.343260300971637	28.5873299995636	22.4136530288781	34.7610069702491	1.03	0.67	1.55	15.2358343820871	19.432433648288	23.6290329144888	20.9341762084723	26.7003420981647	32.4665079878571	20.9730141728168	26.7523058347553	32.5328428166645	16.4795882736282	1.27600917453831	2.40650761154745	3.55709245551884	0.0494440947750562	0.100588217880428	0.0191177454570637	0.453495681876088	0.524346417687979	0.411487634144199	0.451999328763989	0.522802108128117	0.410027026013548	0.00355624475646483	0.0050760881015679	0.00508212745779533
229	25.4250084186799	0.24	16.556513456471	11.9744412883437	21.1385856245984	0.294388724948436	22.322704531448	16.92692194721	27.718487115686	1.04	0.66	1.67	11.3930232546753	15.0247689820506	18.656514709426	15.596042355026	20.567581420707	25.539120486388	15.4933162211358	20.4324664474229	25.3732811278526	16.556513456471	1.25559968486637	-3.79092804983369	-3.41765055838536	0.0494440947750562	0.100588217880428	0.0191177454570637	0.453495681876088	0.524346417687979	0.411487634144199	0.451999328763989	0.522802108128117	0.410027026013548	0.00355624475646483	0.0050760881015679	0.00508212745779533
229	25.4250084186799	0.24	16.5843586367127	12.0253352197224	21.1433820537029	0.345621168120295	28.6049720141795	22.4596953059751	34.750248722384	1.01	0.61	1.58	15.4788329378116	19.7140511910893	23.949269444367	21.3799323569025	27.2297713037784	33.0796102506543	21.1681868794558	26.9605860276966	32.7543624343097	16.5843586367127	1.25207461717931	0.738558287106907	0.118884936323851	0.0494440947750562	0.100588217880428	0.0191177454570637	0.453495681876088	0.524346417687979	0.411487634144199	0.451999328763989	0.522802108128117	0.410027026013548	0.00355624475646483	0.0050760881015679	0.00508212745779533
229	25.4250084186799	0.24	16.6360498245686	12.0054861270827	21.2666135220546	0.336745326086561	28.3563628587634	22.1430194445939	34.569706272933	0.92	0.6	1.37	16.2751738469052	20.8419965645188	25.4088192821325	23.0629237946208	29.5343928744977	36.0058619543746	23.1543506990467	29.6476002998942	36.1473018419715	16.6360498245686	1.18387144988024	1.68838626889011	-0.123482032787537	0.0494440947750562	0.100588217880428	0.0191177454570637	0.453495681876088	0.524346417687979	0.411487634144199	0.451999328763989	0.522802108128117	0.410027026013548	0.00355624475646483	0.0050760881015679	0.00508212745779533
229	25.4250084186799	0.24	16.6766866315115	12.0250984348553	21.3282748281677	0.326848600851684	29.22129672592	22.673909795593	35.768683656247	1.13	0.77	1.7	14.3526713276248	18.4971922114484	22.6417130952721	19.2161930368806	24.7651191936198	30.3140453503591	19.3402581992611	24.9204227628041	30.506966053739	16.6766866315115	1.40042522496152	-1.77319617664956	2.26549779988022	0.0494440947750562	0.100588217880428	0.0191177454570637	0.453495681876088	0.524346417687979	0.411487634144199	0.451999328763989	0.522802108128117	0.410027026013548	0.00355624475646483	0.0050760881015679	0.00508212745779533
229	25.4250084186799	0.24	16.7700414701348	12.0579009109388	21.4821820293308	0.271845702260247	26.216385811236	19.5174046868118	32.9153669356602	1.07	0.67	1.57	12.8720662641908	17.2901602843664	21.7082543045421	17.4886408944012	23.4912871029205	29.4939333114397	17.4872343091222	23.4888617899982	29.4922852859795	16.7700414701348	1.25195576573365	1.38450942669714	2.1333126427415	0.0494440947750562	0.100588217880428	0.0191177454570637	0.453495681876088	0.524346417687979	0.411487634144199	0.451999328763989	0.522802108128117	0.410027026013548	0.00355624475646483	0.0050760881015679	0.00508212745779533
229	25.4250084186799	0.24	16.7863446697006	12.1754066711514	21.3972826682498	0.289983973576919	26.8018469915204	20.2540189932738	33.3496749897671	1	0.61	1.47	14.0734695001452	18.6232162766306	23.1729630531159	19.5002565743963	25.8044042111309	32.1085518478656	19.4725574605325	25.7668341093751	32.0641411663584	16.7863446697006	1.23451669635105	-1.64632373999975	-1.22683771007462	0.0494440947750562	0.100588217880428	0.0191177454570637	0.453495681876088	0.524346417687979	0.411487634144199	0.451999328763989	0.522802108128117	0.410027026013548	0.00355624475646483	0.0050760881015679	0.00508212745779533
229	25.4250084186799	0.24	16.7933468790232	12.0900411066046	21.4966526514418	0.338313842388704	28.6385662233836	22.3853582380255	34.8917742087417	1.02	0.64	1.55	15.2485711707375	19.5081629090632	23.767754647389	20.968328538995	26.8256982565332	32.6830679740715	20.9390776006695	26.7885209862948	32.6403368141678	16.7933468790232	1.2588803796436	-0.872890782219776	-0.939610822753359	0.0494440947750562	0.100588217880428	0.0191177454570637	0.453495681876088	0.524346417687979	0.411487634144199	0.451999328763989	0.522802108128117	0.410027026013548	0.00355624475646483	0.0050760881015679	0.00508212745779533
229	25.4250084186799	0.24	16.9743877670547	12.2845046693319	21.6642708647775	0.34414690694828	28.809837769747	22.600323570978	35.019351968516	1	0.64	1.5	15.6493453633394	19.949055140941	24.2487649185426	21.6546995009873	27.6044003359846	33.5541011709819	21.6695795931096	27.6250656177931	33.5826663902448	16.9743877670547	1.23369931932901	0.401075288676766	0.245982804838339	0.0494440947750562	0.100588217880428	0.0191177454570637	0.453495681876088	0.524346417687979	0.411487634144199	0.451999328763989	0.522802108128117	0.410027026013548	0.00355624475646483	0.0050760881015679	0.00508212745779533
229	25.4250084186799	0.24	17.0426157022818	12.3165542538685	21.768677150695	0.274794834843157	25.6462842801805	19.1414524204845	32.1511161398765	1.01	0.65	1.58	13.2078373545484	17.6962512603608	22.1846651661733	18.251582092786	24.4540096870451	30.6564372813042	18.1927523493515	24.3765733366599	30.5564162684692	17.0426157022818	1.26249124365596	2.41932716943721	2.74667030192043	0.0494440947750562	0.100588217880428	0.0191177454570637	0.453495681876088	0.524346417687979	0.411487634144199	0.451999328763989	0.522802108128117	0.410027026013548	0.00355624475646483	0.0050760881015679	0.00508212745779533
229	25.4250084186799	0.24	17.0825242191378	12.3705470243337	21.7945014139418	0.355234916341927	31.4028997417504	24.7975145815292	38.0082849019715	1.08	0.68	1.53	16.2551904737118	20.5851322337462	24.9150739937806	22.0361980740426	27.9060434275926	33.7758887811425	22.125007602342	28.017974981344	33.9108163649799	17.0825242191378	1.25918740537701	1.28188556116025	2.48833637228325	0.0494440947750562	0.100588217880428	0.0191177454570637	0.453495681876088	0.524346417687979	0.411487634144199	0.451999328763989	0.522802108128117	0.410027026013548	0.00355624475646483	0.0050760881015679	0.00508212745779533
229	25.4250084186799	0.24	17.0965642499684	12.3877191434179	21.8054093565188	0.307522178032074	27.3070803808005	20.9093572182379	33.7048035433631	1.15	0.74	1.55	13.0926710146928	17.0986901254788	21.1047092362648	17.46315118427	22.8064243254207	28.1496974665714	17.6624724568945	23.0677367634944	28.4734409010345	17.0965642499684	1.276812089628	0.886571151322916	2.90377872991111	0.0494440947750562	0.100588217880428	0.0191177454570637	0.453495681876088	0.524346417687979	0.411487634144199	0.451999328763989	0.522802108128117	0.410027026013548	0.00355624475646483	0.0050760881015679	0.00508212745779533
229	25.4250084186799	0.24	17.1652582350642	12.3734554614505	21.9570610086779	0.270259685068514	25.9088661599261	19.2618397275254	32.5558925923268	0.94	0.61	1.47	13.9970500838729	18.8272616939397	23.6574733040065	19.742313162159	26.5551451284679	33.3679770947767	19.7090335018721	26.5114856948867	33.3147542535219	17.1652582350642	1.18673973554566	-0.918013109620799	-1.78943418327125	0.0494440947750562	0.100588217880428	0.0191177454570637	0.453495681876088	0.524346417687979	0.411487634144199	0.451999328763989	0.522802108128117	0.410027026013548	0.00355624475646483	0.0050760881015679	0.00508212745779533
229	25.4250084186799	0.24	17.4789554490223	12.5625572904229	22.3953536076217	0.274120539733101	24.9265364670463	18.5935455687228	31.2595273653698	0.85	0.55	1.29	14.4918705282107	19.4278244491898	24.363778370169	21.0552291748196	28.2266733855758	35.398117596332	21.0706033739137	28.2483680636423	35.4247418622117	17.4789554490223	1.07679462246291	-0.962659137348426	-4.71567232903236	0.0494440947750562	0.100588217880428	0.0191177454570637	0.453495681876088	0.524346417687979	0.411487634144199	0.451999328763989	0.522802108128117	0.410027026013548	0.00355624475646483	0.0050760881015679	0.00508212745779533
229	25.4250084186799	0.24	17.5271168292863	12.7075739972053	22.3466596613673	0.36031835797816	28.280464775594	22.3973035133902	34.1636260377977	0.95	0.64	1.49	16.0679332527185	20.2885414352862	24.509149617854	22.545972612044	28.4681851949375	34.3903977778309	22.5882126753152	28.5252041042308	34.4565454935621	17.5271168292863	1.18494428181522	1.17339489841218	-0.598829190263193	0.0494440947750562	0.100588217880428	0.0191177454570637	0.453495681876088	0.524346417687979	0.411487634144199	0.451999328763989	0.522802108128117	0.410027026013548	0.00355624475646483	0.0050760881015679	0.00508212745779533
229	25.4250084186799	0.24	17.6030114942728	12.6447853616915	22.561237626854	0.308466577635209	26.9893888212958	20.6800908076716	33.29868683492	1.02	0.66	1.52	14.1373747918709	18.4505526943163	22.7637305967617	19.4667050927271	25.40581072411	31.3449163554929	19.5034398569948	25.4542632139718	31.4038816017664	17.6030114942728	1.22215222862748	2.17687165546047	2.50157821599539	0.0494440947750562	0.100588217880428	0.0191177454570637	0.453495681876088	0.524346417687979	0.411487634144199	0.451999328763989	0.522802108128117	0.410027026013548	0.00355624475646483	0.0050760881015679	0.00508212745779533
229	25.4250084186799	0.24	17.7821683766576	12.8421427387326	22.7221940145825	0.287732136908832	26.8849441970386	20.2807157086027	33.4891726854746	1.04	0.67	1.41	13.6949054359115	18.1545253983331	22.6141453607548	18.7700115285643	24.8822930992109	30.9945746698576	18.9793488906189	25.1558735861627	31.3387299434486	17.7821683766576	1.17091626053948	-0.837263202600362	-1.84273641737421	0.0494440947750562	0.100588217880428	0.0191177454570637	0.453495681876088	0.524346417687979	0.411487634144199	0.451999328763989	0.522802108128117	0.410027026013548	0.00355624475646483	0.0050760881015679	0.00508212745779533
229	25.4250084186799	0.24	17.7837788050385	12.8509266674161	22.7166309426608	0.324529470273876	27.1957948652215	21.0699872881303	33.3216024423127	1.03	0.6	1.59	14.3247479523178	18.4894704244412	22.6541928965646	19.6835195689107	25.4062308202355	31.1289420715604	19.476746335853	25.1419481212192	30.8057222612985	17.7837788050385	1.22231095033396	-1.27906800304142	-1.82917560660679	0.0494440947750562	0.100588217880428	0.0191177454570637	0.453495681876088	0.524346417687979	0.411487634144199	0.451999328763989	0.522802108128117	0.410027026013548	0.00355624475646483	0.0050760881015679	0.00508212745779533
229	25.4250084186799	0.24	17.844498594689	12.8231954448867	22.8658017444913	0.325172163046815	29.1250733232352	22.5743040463671	35.6758426001032	0.98	0.66	1.51	15.9112203074159	20.5284493893496	25.1456784712833	22.1698519009894	28.6032544283682	35.0366569557471	22.2283081572657	28.6820628555313	35.1333580279115	17.844498594689	1.2220305834425	-1.58386119473524	-1.41074781670166	0.0494440947750562	0.100588217880428	0.0191177454570637	0.453495681876088	0.524346417687979	0.411487634144199	0.451999328763989	0.522802108128117	0.410027026013548	0.00355624475646483	0.0050760881015679	0.00508212745779533
229	25.4250084186799	0.24	17.846050153436	12.9395593114079	22.7525409954641	0.316942409338924	27.1021629242164	20.8902137072762	33.3141121411565	1.04	0.67	1.53	14.0316797035525	18.2041636698835	22.3766476362145	19.1933605755885	24.9007306804931	30.6081007853977	19.265809499516	24.9927399158928	30.7219650980408	17.846050153436	1.24548964317603	0.601548255907625	0.942823055969629	0.0494440947750562	0.100588217880428	0.0191177454570637	0.453495681876088	0.524346417687979	0.411487634144199	0.451999328763989	0.522802108128117	0.410027026013548	0.00355624475646483	0.0050760881015679	0.00508212745779533
229	25.4250084186799	0.24	17.9072913011705	12.8959164604775	22.9186661418635	0.33647482812945	28.5116946507926	22.2605304841834	34.7628588174019	1	0.59	1.53	15.4067894015947	19.7332976983388	24.0598059950829	21.3151845685972	27.3008783091192	33.2865720496413	21.12072583935	27.055044277109	32.9820896239582	17.9072913011705	1.24085808871983	-1.60133684434223	-1.81626214972658	0.0494440947750562	0.100588217880428	0.0191177454570637	0.453495681876088	0.524346417687979	0.411487634144199	0.451999328763989	0.522802108128117	0.410027026013548	0.00355624475646483	0.0050760881015679	0.00508212745779533
229	25.4250084186799	0.24	18.0581712717311	13.0621872343233	23.0541553091388	0.322774421297653	28.2111861756768	21.8311384204852	34.5912339308684	1.04	0.74	1.55	14.6727846243121	18.9608370749764	23.2488895256406	20.0749493632094	25.941759107778	31.8085688523466	20.2835577631019	26.209962816847	32.1370752951007	18.0581712717311	1.23820038075174	0.557394300627031	1.91756469393163	0.0494440947750562	0.100588217880428	0.0191177454570637	0.453495681876088	0.524346417687979	0.411487634144199	0.451999328763989	0.522802108128117	0.410027026013548	0.00355624475646483	0.0050760881015679	0.00508212745779533
229	25.4250084186799	0.24	18.068673063492	13.0149143116451	23.1224318153388	0.254409988012008	25.6264507514327	18.7769820680273	32.4759194348381	1.09	0.72	1.49	12.2105345427358	16.6646940905857	21.1188536384355	16.5052566020608	22.5260451290887	28.5468336561165	16.6937028626916	22.780436952214	28.872032077072	18.068673063492	1.2388671471467	0.987639555050558	2.73043429149458	0.0494440947750562	0.100588217880428	0.0191177454570637	0.453495681876088	0.524346417687979	0.411487634144199	0.451999328763989	0.522802108128117	0.410027026013548	0.00355624475646483	0.0050760881015679	0.00508212745779533
229	25.4250084186799	0.24	18.0938120897235	13.0139507658191	23.1736734136279	0.245190606900273	23.2870232927141	16.9078239609272	29.6662226245011	0.97	0.68	1.55	12.0016649421117	16.5298060651786	21.0579471882454	16.7691630677155	23.0960466503342	29.4229302329529	16.8246452580158	23.1740667301971	29.5226191390574	18.0938120897235	1.21508481580641	0.379260883076375	0.848190879337847	0.0494440947750562	0.100588217880428	0.0191177454570637	0.453495681876088	0.524346417687979	0.411487634144199	0.451999328763989	0.522802108128117	0.410027026013548	0.00355624475646483	0.0050760881015679	0.00508212745779533
229	25.4250084186799	0.24	18.1833517567853	13.1964390106278	23.1702645029427	0.285611503134564	25.4169589448228	19.1408795639066	31.6930383257389	0.9	0.62	1.45	14.3051178214388	18.9956052518077	23.6860926821766	20.4122994448512	27.1052631216348	33.7982267984184	20.4490642940066	27.1568094157703	33.8580851017273	18.1833517567853	1.16697709041175	4.16655199375105	2.81192992997016	0.0494440947750562	0.100588217880428	0.0191177454570637	0.453495681876088	0.524346417687979	0.411487634144199	0.451999328763989	0.522802108128117	0.410027026013548	0.00355624475646483	0.0050760881015679	0.00508212745779533
229	25.4250084186799	0.24	18.2340507255557	13.2032199368921	23.2648815142193	0.32538143921962	27.3134543423325	21.1730800395474	33.4538286451176	1.07	0.66	1.54	13.9630057072134	18.0123967865496	22.0617878658858	18.9703460410837	24.4719086445424	29.973471248001	19.0062675290887	24.5201781581539	30.0323063322582	18.2340507255557	1.25187812909572	1.22446187774826	2.06114249393846	0.0494440947750562	0.100588217880428	0.0191177454570637	0.453495681876088	0.524346417687979	0.411487634144199	0.451999328763989	0.522802108128117	0.410027026013548	0.00355624475646483	0.0050760881015679	0.00508212745779533
229	25.4250084186799	0.24	18.3197258418177	13.2388535638711	23.4005981197644	0.366760168464859	30.2144542523275	24.0158594703737	36.4130490342813	0.98	0.59	1.43	16.8499505931913	21.1989940222629	25.5480374513345	23.435672725259	29.4845188573566	35.5333649894541	23.3735180942998	29.4136008197776	35.4455429527089	18.3197258418177	1.14411659497647	-1.36010858227082	-3.47070256416032	0.0494440947750562	0.100588217880428	0.0191177454570637	0.453495681876088	0.524346417687979	0.411487634144199	0.451999328763989	0.522802108128117	0.410027026013548	0.00355624475646483	0.0050760881015679	0.00508212745779533
229	25.4250084186799	0.24	18.4313019107343	13.3198291849181	23.5427746365505	0.297366822705716	25.4414708032296	19.3356262094966	31.5473153969626	1.02	0.62	1.53	13.1667965574897	17.3246351868818	21.4824738162739	18.1034156078351	23.8201501536712	29.5368846995072	18.0260770549328	23.7187353364025	29.4095133504169	18.4313019107343	1.22004396393632	-2.9003952343685	-3.30901414537685	0.0494440947750562	0.100588217880428	0.0191177454570637	0.453495681876088	0.524346417687979	0.411487634144199	0.451999328763989	0.522802108128117	0.410027026013548	0.00355624475646483	0.0050760881015679	0.00508212745779533
229	25.4250084186799	0.24	18.4459689172424	13.3749818388841	23.5169559956007	0.317072487151616	28.4449747811954	21.927204651025	34.9627449113659	1.03	0.66	1.52	14.9189494134125	19.3535449037099	23.7881403940074	20.5059411306516	26.6012466070908	32.6965520835299	20.5665285494885	26.6775104465344	32.7896150334706	18.4459689172424	1.19146284578587	-2.18373660087916	-2.55814233827783	0.0494440947750562	0.100588217880428	0.0191177454570637	0.453495681876088	0.524346417687979	0.411487634144199	0.451999328763989	0.522802108128117	0.410027026013548	0.00355624475646483	0.0050760881015679	0.00508212745779533
229	25.4250084186799	0.24	18.4587643068815	13.3937893855929	23.5237392281701	0.251085692871139	24.1678218228073	17.6511169646071	30.6845266810075	0.93	0.62	1.56	12.9078045030988	17.673301920781	22.4387993384633	18.2529662308591	24.9918708538194	31.7307754767796	18.1383552445013	24.8338232232138	31.5302910017138	18.4587643068815	1.1972108189932	-1.69664125538169	-2.44927415187228	0.0494440947750562	0.100588217880428	0.0191177454570637	0.453495681876088	0.524346417687979	0.411487634144199	0.451999328763989	0.522802108128117	0.410027026013548	0.00355624475646483	0.0050760881015679	0.00508212745779533
229	25.4250084186799	0.24	18.6097349292155	13.4504839834951	23.7689858749358	0.309996503372808	26.5776891739856	20.3868442164157	32.7685341315555	1.01	0.65	1.44	14.0563322755415	18.3247993745295	22.5932664735174	19.4183435618326	25.3150852570152	31.2118269521978	19.5336117505462	25.4653835371355	31.398538324148	18.6097349292155	1.1744555540769	-1.94701957579192	-2.52444703452767	0.0494440947750562	0.100588217880428	0.0191177454570637	0.453495681876088	0.524346417687979	0.411487634144199	0.451999328763989	0.522802108128117	0.410027026013548	0.00355624475646483	0.0050760881015679	0.00508212745779533
229	25.4250084186799	0.24	18.6895065418207	13.5145071534952	23.8645059301461	0.335698056372219	30.3993030446947	23.7226710926934	37.075934996696	1.04	0.72	1.6	15.9861326527199	20.4853529825484	24.9845733123769	21.8933897386666	28.0551792309056	34.2169687231445	22.0203887317275	28.2191286289178	34.4146989081861	18.6895065418207	1.26396531841124	0.0249916720899181	1.53228317615073	0.0494440947750562	0.100588217880428	0.0191177454570637	0.453495681876088	0.524346417687979	0.411487634144199	0.451999328763989	0.522802108128117	0.410027026013548	0.00355624475646483	0.0050760881015679	0.00508212745779533
229	25.4250084186799	0.24	18.7107376445587	13.5815934732887	23.8398818158286	0.30160226870972	28.2430115060765	21.5328870947452	34.9531359174079	1.04	0.68	1.66	14.5074506484699	19.0282935022013	23.5491363559327	19.8667408902182	26.0576572515259	32.2485736128336	19.7965598577426	25.9655572129809	32.135425703631	18.7107376445587	1.26113527328925	-2.97248844742673	-1.71343392028224	0.0494440947750562	0.100588217880428	0.0191177454570637	0.453495681876088	0.524346417687979	0.411487634144199	0.451999328763989	0.522802108128117	0.410027026013548	0.00355624475646483	0.0050760881015679	0.00508212745779533
229	25.4250084186799	0.24	18.8107877329848	13.576854537043	24.0447209289266	0.266976543019813	26.4638903594927	19.6175019530569	33.3102787659284	1.07	0.76	1.61	12.9731606877698	17.500714559823	22.0282684318763	17.6434823686706	23.8009499925847	29.9584176164989	17.817043850443	24.0342165359986	30.2527771367357	18.8107877329848	1.26368048280436	-0.981713325381029	0.976051522372136	0.0494440947750562	0.100588217880428	0.0191177454570637	0.453495681876088	0.524346417687979	0.411487634144199	0.451999328763989	0.522802108128117	0.410027026013548	0.00355624475646483	0.0050760881015679	0.00508212745779533
229	25.4250084186799	0.24	19.0535237252616	13.7503840963854	24.3566633541379	0.353032461053367	30.9791897869876	24.4314796969669	37.5268998770084	1.05	0.68	1.55	16.3678522860353	20.75448596089	25.1411196357446	22.3673174791843	28.3618258823464	34.3563342855085	22.449880332017	28.4657656805377	34.4844149676794	19.0535237252616	1.24240163332202	2.38740291265531	3.19592591733648	0.0494440947750562	0.100588217880428	0.0191177454570637	0.453495681876088	0.524346417687979	0.411487634144199	0.451999328763989	0.522802108128117	0.410027026013548	0.00355624475646483	0.0050760881015679	0.00508212745779533
229	25.4250084186799	0.24	19.0779558465407	13.7596027452101	24.3963089478714	0.302184493764572	27.8474244167025	21.240418197301	34.4544306361041	0.86	0.62	1.33	16.3515447213346	21.4378267647083	26.5241088080821	23.6292617885517	30.9793373918968	38.3294129952419	23.8332915468024	31.2479360153032	38.65186629332	19.0779558465407	1.08918246056597	2.16966569099896	-0.737411582399216	0.0494440947750562	0.100588217880428	0.0191177454570637	0.453495681876088	0.524346417687979	0.411487634144199	0.451999328763989	0.522802108128117	0.410027026013548	0.00355624475646483	0.0050760881015679	0.00508212745779533
229	25.4250084186799	0.24	19.0920681711991	13.7576159297493	24.4265204126489	0.32996115487327	28.5266052505083	22.1798151280396	34.8733953729771	0.97	0.64	1.4	15.7243055308646	20.2238410973178	24.723376663771	21.9597443823864	28.2435609035563	34.5273774247261	22.1309950224708	28.4639092469935	34.7933086645731	19.0920681711991	1.14271781338603	2.38994804163957	0.696296053732257	0.0494440947750562	0.100588217880428	0.0191177454570637	0.453495681876088	0.524346417687979	0.411487634144199	0.451999328763989	0.522802108128117	0.410027026013548	0.00355624475646483	0.0050760881015679	0.00508212745779533
229	25.4250084186799	0.24	19.1045414995271	13.7500750556637	24.4590079433905	0.327460901921427	28.3754573626695	22.0264274442503	34.7244872810888	1.01	0.69	1.59	15.1748456480124	19.5489344225302	23.9230231970479	20.9571992155501	26.9980283587498	33.0388575019495	21.0052687423168	27.0600186472657	33.1161385568442	19.1045414995271	1.2223652766862	-2.89446049282539	-2.49490319749083	0.0494440947750562	0.100588217880428	0.0191177454570637	0.453495681876088	0.524346417687979	0.411487634144199	0.451999328763989	0.522802108128117	0.410027026013548	0.00355624475646483	0.0050760881015679	0.00508212745779533
229	25.4250084186799	0.24	19.1765685293822	13.9091670414533	24.4439700173111	0.34081960959883	30.4918494120431	23.8710705847626	37.1126282393235	0.93	0.61	1.48	17.4910365454289	22.3422762087679	27.1935158721069	24.7543121146723	31.6200630641639	38.4858140136556	24.703875877865	31.5541289551988	38.4074846034	19.1765685293822	1.17414278506061	-3.02740700100669	-4.48769699643954	0.0494440947750562	0.100588217880428	0.0191177454570637	0.453495681876088	0.524346417687979	0.411487634144199	0.451999328763989	0.522802108128117	0.410027026013548	0.00355624475646483	0.0050760881015679	0.00508212745779533
229	25.4250084186799	0.24	19.1865795863553	13.8040720229879	24.5690871497227	0.299286213827406	27.7675970777203	21.1339748540917	34.4012193013489	1.03	0.65	1.58	14.3477009262176	18.8512185266327	23.3547361270478	19.7043997675692	25.8893008618421	32.074201956115	19.659453275695	25.8308515772058	32.0021882655304	19.1865795863553	1.24058891634633	1.19995973480502	1.17543731422579	0.0494440947750562	0.100588217880428	0.0191177454570637	0.453495681876088	0.524346417687979	0.411487634144199	0.451999328763989	0.522802108128117	0.410027026013548	0.00355624475646483	0.0050760881015679	0.00508212745779533
229	25.4250084186799	0.24	19.3045164309112	13.875588904323	24.7334439574993	0.36054728487047	33.204652196966	26.3005454068378	40.1087589870943	0.93	0.68	1.49	19.1588157767206	24.1881605316961	29.2175052866716	27.0498115107665	34.1506067389377	41.2514019671089	27.2326151754664	34.3793320407983	41.5257385803363	19.3045164309112	1.23555014917611	1.72689078696783	1.706225490217	0.0494440947750562	0.100588217880428	0.0191177454570637	0.453495681876088	0.524346417687979	0.411487634144199	0.451999328763989	0.522802108128117	0.410027026013548	0.00355624475646483	0.0050760881015679	0.00508212745779533
229	25.4250084186799	0.24	19.4856984354385	14.1390213695437	24.8323755013334	0.281113282411873	27.6314549137075	20.7325722081705	34.5303376192445	1.14	0.73	1.59	13.0816881063762	17.4346951008842	21.7877020953922	17.4948899599026	23.3164152664481	29.1379405729935	17.6166870659293	23.4771599339857	29.3457763331694	19.4856984354385	1.24500215660718	1.31018835641685	2.96390045583254	0.0494440947750562	0.100588217880428	0.0191177454570637	0.453495681876088	0.524346417687979	0.411487634144199	0.451999328763989	0.522802108128117	0.410027026013548	0.00355624475646483	0.0050760881015679	0.00508212745779533
229	25.4250084186799	0.24	19.4972393985634	14.1159001037313	24.8785786933956	0.289534197745922	28.0511687636146	21.1906322789339	34.9117052482953	0.98	0.67	1.57	14.8771212499987	19.6936378965596	24.5101545431204	20.6968949255075	27.3975823277047	34.0982697299019	20.7095283207592	27.4126273190032	34.1194371182736	19.4972393985634	1.20044743982302	0.0252314381308871	-0.225828525586595	0.0494440947750562	0.100588217880428	0.0191177454570637	0.453495681876088	0.524346417687979	0.411487634144199	0.451999328763989	0.522802108128117	0.410027026013548	0.00355624475646483	0.0050760881015679	0.00508212745779533
229	25.4250084186799	0.24	19.5566997904173	14.1955822749793	24.9178173058553	0.338309618906343	27.9863186962685	21.8754707897182	34.0971666028188	1.04	0.63	1.6	14.7302458611289	18.8450963687467	22.9599468763646	20.1677334502784	25.8015299943246	31.4353265383708	20.0335940244836	25.6307812445769	31.2257724959974	19.5566997904173	1.22722263415787	3.49539360982381	3.59067817197577	0.0494440947750562	0.100588217880428	0.0191177454570637	0.453495681876088	0.524346417687979	0.411487634144199	0.451999328763989	0.522802108128117	0.410027026013548	0.00355624475646483	0.0050760881015679	0.00508212745779533
229	25.4250084186799	0.24	19.6433889177174	14.2223212421755	25.0644565932593	0.339787309784569	29.3781225360107	22.9844872967089	35.7717577753125	0.96	0.64	1.4	16.3723815291608	20.9267156826628	25.4810498361649	22.907989216444	29.2803448502708	35.6527004840975	23.0888620893289	29.5102720284061	35.931269744546	19.6433889177174	1.17086578044094	-3.47215592443542	-4.62501020590911	0.0494440947750562	0.100588217880428	0.0191177454570637	0.453495681876088	0.524346417687979	0.411487634144199	0.451999328763989	0.522802108128117	0.410027026013548	0.00355624475646483	0.0050760881015679	0.00508212745779533
229	25.4250084186799	0.24	19.7368436719597	14.1872709067691	25.2864164371503	0.287659049354487	25.4358203097859	19.1864516497426	31.6851889698292	0.91	0.66	1.29	14.2642070359719	18.9103130506903	23.5564190654087	20.309311108266	26.9244150714196	33.5395190345732	20.6285829313605	27.3505540858099	34.0715135534264	19.7368436719597	1.12518446890438	-0.884808629839463	-2.99055047646665	0.0494440947750562	0.100588217880428	0.0191177454570637	0.453495681876088	0.524346417687979	0.411487634144199	0.451999328763989	0.522802108128117	0.410027026013548	0.00355624475646483	0.0050760881015679	0.00508212745779533
229	25.4250084186799	0.24	20.0888169309154	14.5666947355994	25.6109391262314	0.306871301095697	26.6685559290783	20.4108699672742	32.9262418908824	1	0.6	1.54	14.1666111145246	18.5098950431291	22.8531789717336	19.6208212759302	25.6362894090532	31.6517575421762	19.435691067763	25.3920697211166	31.3567517976938	20.0888169309154	1.19291821141236	-2.32784688657602	-2.88648003232344	0.0494440947750562	0.100588217880428	0.0191177454570637	0.453495681876088	0.524346417687979	0.411487634144199	0.451999328763989	0.522802108128117	0.410027026013548	0.00355624475646483	0.0050760881015679	0.00508212745779533
229	25.4250084186799	0.24	20.1086939519359	14.4484757900098	25.7689121138619	0.325797934454053	31.0167430666332	24.050437341315	37.9830487919515	0.98	0.7	1.48	16.9660474625345	21.8803312194973	26.7946149764601	23.6474914644433	30.4970822989174	37.3466731333915	23.8854932204305	30.8055765329245	37.7225493632132	20.1086939519359	1.19729271971879	-0.580507832259173	-0.593632609250504	0.0494440947750562	0.100588217880428	0.0191177454570637	0.453495681876088	0.524346417687979	0.411487634144199	0.451999328763989	0.522802108128117	0.410027026013548	0.00355624475646483	0.0050760881015679	0.00508212745779533
229	25.4250084186799	0.24	20.4079441832372	14.8075719869997	26.0083163794746	0.249583435391609	24.2610591511257	17.6929774691786	30.8291408330729	1.02	0.61	1.46	12.0617570675508	16.5393870077621	21.0170169479734	16.5911262531173	22.7501728361926	28.9092194192679	16.560361105029	22.7103812848208	28.8568101885229	20.4079441832372	1.16265093101396	-1.99058995952797	-3.1286682257221	0.0494440947750562	0.100588217880428	0.0191177454570637	0.453495681876088	0.524346417687979	0.411487634144199	0.451999328763989	0.522802108128117	0.410027026013548	0.00355624475646483	0.0050760881015679	0.00508212745779533
229	25.4250084186799	0.24	20.4200688878628	14.7026689062484	26.1374688694772	0.291956948582848	27.6184453626847	20.9033046942284	34.333586031141	1	0.6	1.46	14.4389971205558	19.0774931954246	23.7159892702935	19.9611137592394	26.373577661627	32.7860415640147	19.9224006049213	26.3182599606871	32.7193074610857	20.4200688878628	1.16526924823515	1.34158942334331	0.138616772536765	0.0494440947750562	0.100588217880428	0.0191177454570637	0.453495681876088	0.524346417687979	0.411487634144199	0.451999328763989	0.522802108128117	0.410027026013548	0.00355624475646483	0.0050760881015679	0.00508212745779533
229	25.4250084186799	0.24	20.4396828004606	14.7463224998251	26.1330431010962	0.296310450944418	27.2877919846133	20.7222448555862	33.8533391136403	0.95	0.65	1.44	14.8698690512611	19.581174546341	24.292480041421	20.8669348368458	27.4783249185876	34.0897150003294	20.9888318494107	27.6386002970277	34.290264992883	20.4396828004606	1.15251947675923	-1.24238136849935	-2.52026586093939	0.0494440947750562	0.100588217880428	0.0191177454570637	0.453495681876088	0.524346417687979	0.411487634144199	0.451999328763989	0.522802108128117	0.410027026013548	0.00355624475646483	0.0050760881015679	0.00508212745779533
229	25.4250084186799	0.24	20.6125667621131	14.8183911235193	26.4067424007069	0.291252789493378	27.5462841309956	20.8372636317915	34.2553046301997	1.11	0.68	1.53	13.3456965424395	17.6426403860053	21.9395842295711	17.9419089353283	23.7187055900636	29.4955022447989	18.0336249177334	23.8384239341447	29.6458964020825	20.6125667621131	1.21731303252988	0.789480713906258	1.45798277483743	0.0494440947750562	0.100588217880428	0.0191177454570637	0.453495681876088	0.524346417687979	0.411487634144199	0.451999328763989	0.522802108128117	0.410027026013548	0.00355624475646483	0.0050760881015679	0.00508212745779533
229	25.4250084186799	0.24	20.6549216286919	14.9647290240529	26.3451142333309	0.349207584755095	28.0451647029557	22.0676195715241	34.0227098343873	0.99	0.6	1.4	15.4112111518014	19.5857080834409	23.7602050150804	21.3957278801276	27.1912749987813	32.986822117435	21.411754748663	27.2110402847062	33.0068830409454	20.6549216286919	1.10660579283162	-2.53462161794466	-5.84599862325028	0.0494440947750562	0.100588217880428	0.0191177454570637	0.453495681876088	0.524346417687979	0.411487634144199	0.451999328763989	0.522802108128117	0.410027026013548	0.00355624475646483	0.0050760881015679	0.00508212745779533
229	25.4250084186799	0.24	20.659009678417	14.8961610708197	26.4218582860143	0.321728479399313	28.7469370609033	22.2301417898504	35.2637323319562	1.12	0.71	1.69	14.162978661059	18.3148744624863	22.4667702639135	19.0052630172173	24.5766808393144	30.1480986614115	19.0061421830935	24.5804515314145	30.1472983294582	20.659009678417	1.26066820463621	-2.72796478928569	-0.797394482729522	0.0494440947750562	0.100588217880428	0.0191177454570637	0.453495681876088	0.524346417687979	0.411487634144199	0.451999328763989	0.522802108128117	0.410027026013548	0.00355624475646483	0.0050760881015679	0.00508212745779533
229	25.4250084186799	0.24	20.6969565956438	14.9328877585568	26.4610254327308	0.249110538817517	25.1706809513494	18.3477279407685	31.9936339619303	1.06	0.68	1.45	12.1682112938835	16.6931930327129	21.2181747715423	16.5661544984976	22.7265954029063	28.8870363073151	16.7200929531152	22.9339719937023	29.1562632781517	20.6969565956438	1.17237704068529	-1.78173369314199	-1.61215972342537	0.0494440947750562	0.100588217880428	0.0191177454570637	0.453495681876088	0.524346417687979	0.411487634144199	0.451999328763989	0.522802108128117	0.410027026013548	0.00355624475646483	0.0050760881015679	0.00508212745779533
229	25.4250084186799	0.24	20.7680847017045	14.9470912635717	26.5890781398374	0.29280472921781	29.7056683052226	22.497823628902	36.9135129815433	0.95	0.65	1.48	16.1833043309331	21.3681055762031	26.552906821473	22.7322926661482	30.0152564486435	37.2982202311388	22.8318677005593	30.1459267898639	37.4590521557926	20.7680847017045	1.18820387190421	-0.0797617859029405	-0.154076273634209	0.0494440947750562	0.100588217880428	0.0191177454570637	0.453495681876088	0.524346417687979	0.411487634144199	0.451999328763989	0.522802108128117	0.410027026013548	0.00355624475646483	0.0050760881015679	0.00508212745779533
229	25.4250084186799	0.24	20.7906643828683	15.0675748033785	26.5137539623582	0.308759888840341	30.2202525421762	23.1605308841206	37.2799742002319	0.92	0.67	1.48	17.0040594983184	22.1871845188874	27.3703095394564	24.0847263832121	31.4261584655174	38.7675905478227	24.2304452047281	31.6142636525518	39.0031292690148	20.7906643828683	1.16922358160873	0.656856645346753	-0.139815718970739	0.0494440947750562	0.100588217880428	0.0191177454570637	0.453495681876088	0.524346417687979	0.411487634144199	0.451999328763989	0.522802108128117	0.410027026013548	0.00355624475646483	0.0050760881015679	0.00508212745779533
229	25.4250084186799	0.24	21.5147515106052	15.5913875753742	27.4381154458362	0.296031128857938	27.7158687954492	21.0428554194367	34.3888821714617	0.9	0.59	1.37	15.7263099029897	20.7133648556667	25.7004198083437	22.4400705973399	29.5561624142517	36.6722542311636	22.4782507081227	29.6027854818481	36.7355743971709	21.5147515106052	1.08942505417359	0.851583539690016	-2.55395060503588	0.0494440947750562	0.100588217880428	0.0191177454570637	0.453495681876088	0.524346417687979	0.411487634144199	0.451999328763989	0.522802108128117	0.410027026013548	0.00355624475646483	0.0050760881015679	0.00508212745779533
229	25.4250084186799	0.24	21.8889247292082	15.7487781722584	28.029071286158	0.286624259772798	26.8625207567732	20.24592014656	33.4791213669863	1.01	0.63	1.54	13.9373561092509	18.4922451076102	23.0471341059695	19.242432374338	25.5310815870369	31.8197307997357	19.1622437811884	25.4229999914043	31.6840657779236	21.8889247292082	1.16998290775224	-1.74289853851088	-2.4005162959435	0.0494440947750562	0.100588217880428	0.0191177454570637	0.453495681876088	0.524346417687979	0.411487634144199	0.451999328763989	0.522802108128117	0.410027026013548	0.00355624475646483	0.0050760881015679	0.00508212745779533
229	25.4250084186799	0.24	24.6854627480255	17.7513572780061	31.6195682180449	0.261676603236261	29.163468451165	21.5151580674476	36.8117788348825	1.07	0.7	1.57	14.187832643919	19.2313906504536	24.2749486569881	19.275420070828	26.1275377738944	32.9796554769609	19.3780719612003	26.2643049352584	33.1523679966306	24.6854627480255	1.18001973959916	0.682044056171748	1.59080541674387	0.0494440947750562	0.100588217880428	0.0191177454570637	0.453495681876088	0.524346417687979	0.411487634144199	0.451999328763989	0.522802108128117	0.410027026013548	0.00355624475646483	0.0050760881015679	0.00508212745779533
229	25.4250084186799	0.25	13.0951977186184	9.51125307640304	16.6791423608337	0.290971517132537	25.2042347750202	19.0614460337226	31.3470235163177	1.14	0.73	1.64	11.9842065281896	15.8462665631161	19.7083265980425	16.0071931400061	21.1657107900441	26.3242284400821	16.0838809143657	21.2665766920924	26.4509150261867	13.0951977186184	1.42458245317495	1.71936453686153	5.50991782517123	0.0494440947750562	0.100588217880428	0.0191177454570637	0.453495681876088	0.524346417687979	0.411487634144199	0.451999328763989	0.522802108128117	0.410027026013548	0.00355624475646483	0.0050760881015679	0.00508212745779533
229	25.4250084186799	0.25	13.6434296228451	9.96961729347525	17.317241952215	0.370473274876718	30.0073145797971	23.9001273224741	36.1145018371202	1	0.63	1.56	16.5309077254575	20.7550420846901	24.9791764439227	22.8647074602182	28.7073144120295	34.5499213638409	22.7520473833715	28.5673078342593	34.3788259086055	13.6434296228451	1.27784144978185	-3.24804242481448	-3.55957353298676	0.0494440947750562	0.100588217880428	0.0191177454570637	0.453495681876088	0.524346417687979	0.411487634144199	0.451999328763989	0.522802108128117	0.410027026013548	0.00355624475646483	0.0050760881015679	0.00508212745779533
229	25.4250084186799	0.25	13.6457283244052	9.93865199532072	17.3528046534897	0.361088557672571	27.7377632202892	21.9771280997416	33.4983983408368	1.09	0.7	1.62	14.3514440940171	18.1132382876607	21.8750324813043	19.4284719014804	24.521054383882	29.6136368662835	19.4665932634338	24.5698975528672	29.6741758081335	13.6457283244052	1.32431151310136	0.284693490570507	2.06549907092617	0.0494440947750562	0.100588217880428	0.0191177454570637	0.453495681876088	0.524346417687979	0.411487634144199	0.451999328763989	0.522802108128117	0.410027026013548	0.00355624475646483	0.0050760881015679	0.00508212745779533
229	25.4250084186799	0.25	13.9921419305649	10.1660739257422	17.8182099353876	0.330342315298391	25.9983730462245	20.2190634926146	31.7776825998343	0.98	0.66	1.66	14.2628920364834	18.3397212248711	22.4165504132588	19.8795984091527	25.5618770690871	31.2441557290216	19.7767837816663	25.43047739332	31.083652456328	13.9921419305649	1.29849228758082	-0.447629486746791	0.673089823071214	0.0494440947750562	0.100588217880428	0.0191177454570637	0.453495681876088	0.524346417687979	0.411487634144199	0.451999328763989	0.522802108128117	0.410027026013548	0.00355624475646483	0.0050760881015679	0.00508212745779533
229	25.4250084186799	0.25	14.1248927883402	10.3247229198625	17.9250626568178	0.287379292784027	27.1400573755748	20.4674171989269	33.8126975522227	1.05	0.61	1.65	13.7303672853439	18.2066428944189	22.6829185034938	18.77237788767	24.8924135368701	31.0124491860702	18.5128842916324	24.5484191810052	30.5814594890985	14.1248927883402	1.35118166562917	-4.60762468995995	-3.41683310536911	0.0494440947750562	0.100588217880428	0.0191177454570637	0.453495681876088	0.524346417687979	0.411487634144199	0.451999328763989	0.522802108128117	0.410027026013548	0.00355624475646483	0.0050760881015679	0.00508212745779533
229	25.4250084186799	0.25	14.243852415215	10.4027935264889	18.0849113039411	0.409017497855812	30.7802608787353	25.0036365452793	36.5568852121913	1.12	0.74	1.7	16.0018255174445	19.6987491427897	23.3956727681349	21.5069393826902	26.4757169903486	31.4444945980069	21.5613517412262	26.5436958346645	31.5265002270803	14.243852415215	1.37385836712856	-1.50410297466936	1.64628537459451	0.0494440947750562	0.100588217880428	0.0191177454570637	0.453495681876088	0.524346417687979	0.411487634144199	0.451999328763989	0.522802108128117	0.410027026013548	0.00355624475646483	0.0050760881015679	0.00508212745779533
229	25.4250084186799	0.25	14.2709935283816	10.4530858791722	18.088901177591	0.390054134363871	30.8793817933961	24.8504931560129	36.9082704307792	1.12	0.69	1.6	15.825605790592	19.6649990103405	23.5043922300891	21.2331181872856	26.3844085126675	31.5356988380494	21.2589665998333	26.4142592429638	31.5710811731777	14.2709935283816	1.32903996912039	2.84493884596847	4.76533209151915	0.0494440947750562	0.100588217880428	0.0191177454570637	0.453495681876088	0.524346417687979	0.411487634144199	0.451999328763989	0.522802108128117	0.410027026013548	0.00355624475646483	0.0050760881015679	0.00508212745779533
229	25.4250084186799	0.25	14.4769225319194	10.6085845996437	18.3452604641951	0.336209834699321	27.2960311355576	21.3078467200147	33.2842155511004	1	0.66	1.59	14.7342015405893	18.8749820333431	23.0157625260969	20.3776163191649	26.1043763278952	31.8311363366255	20.3472350589502	26.0644792637105	31.7802634486329	14.4769225319194	1.32030617782521	-0.702906367132201	0.642717697649695	0.0494440947750562	0.100588217880428	0.0191177454570637	0.453495681876088	0.524346417687979	0.411487634144199	0.451999328763989	0.522802108128117	0.410027026013548	0.00355624475646483	0.0050760881015679	0.00508212745779533
229	25.4250084186799	0.25	14.6249991332088	10.6829828355605	18.5670154308572	0.338667090316541	25.4964214688101	19.9336878900227	31.0591550475974	1.02	0.7	1.53	13.668574411855	17.4829532801545	21.2973321484539	18.8429827704542	24.1013420645305	29.3597013586068	18.9909572916588	24.2856948078564	29.5857516172416	14.6249991332088	1.28726043044269	0.126095166048907	0.706329316492812	0.0494440947750562	0.100588217880428	0.0191177454570637	0.453495681876088	0.524346417687979	0.411487634144199	0.451999328763989	0.522802108128117	0.410027026013548	0.00355624475646483	0.0050760881015679	0.00508212745779533
229	25.4250084186799	0.25	14.7285749651172	10.7271443528324	18.7300055774019	0.360732671492811	28.4467984947569	22.5343499586773	34.3592470308365	1.08	0.71	1.68	14.7587237813469	18.6310429285795	22.5033620758121	20.001168395788	25.2489735917849	30.4967787877817	20.0012570901511	25.2514616135858	30.4973321529759	14.7285749651172	1.35169064793214	-2.61711800675885	-0.0959614106689753	0.0494440947750562	0.100588217880428	0.0191177454570637	0.453495681876088	0.524346417687979	0.411487634144199	0.451999328763989	0.522802108128117	0.410027026013548	0.00355624475646483	0.0050760881015679	0.00508212745779533
229	25.4250084186799	0.25	14.8062141021547	10.8028799439267	18.8095482603827	0.298612904229654	26.3387191720098	20.0363373133468	32.6411010306729	1.12	0.72	1.76	12.7959269987894	16.8208551541078	20.8457833094263	17.185339929593	22.590947397335	27.996554865077	17.1165913053032	22.5059889000396	27.8897357460971	14.8062141021547	1.42817315573254	0.102304381415936	2.70429531521555	0.0494440947750562	0.100588217880428	0.0191177454570637	0.453495681876088	0.524346417687979	0.411487634144199	0.451999328763989	0.522802108128117	0.410027026013548	0.00355624475646483	0.0050760881015679	0.00508212745779533
229	25.4250084186799	0.25	15.0247758501926	10.9495688282208	19.0999828721644	0.294859138552405	23.5779966908761	17.885234936588	29.2707584451643	0.96	0.65	1.61	12.7365917437208	16.7905716112321	20.8445514787433	17.8189123677844	23.4905640508619	29.1622157339394	17.7278930791325	23.3706141369895	29.0170422072507	15.0247758501926	1.25714284814982	2.52288874960996	3.0279700569627	0.0494440947750562	0.100588217880428	0.0191177454570637	0.453495681876088	0.524346417687979	0.411487634144199	0.451999328763989	0.522802108128117	0.410027026013548	0.00355624475646483	0.0050760881015679	0.00508212745779533
229	25.4250084186799	0.25	15.2932834126531	11.1384068593038	19.4481599660024	0.391946913292038	31.1285147540275	25.075092270041	37.181937238014	1.05	0.64	1.6	16.7196971171351	20.7560288428306	24.7923605685262	22.8080173804359	28.3141412957144	33.8202652109928	22.6943452742363	28.1734765786596	33.6499887838586	15.2932834126531	1.31570625596448	-1.19137104372534	0.00149509378454315	0.0494440947750562	0.100588217880428	0.0191177454570637	0.453495681876088	0.524346417687979	0.411487634144199	0.451999328763989	0.522802108128117	0.410027026013548	0.00355624475646483	0.0050760881015679	0.00508212745779533
229	25.4250084186799	0.25	15.439038264433	11.2570898243714	19.6209867044946	0.357207980074262	29.1715214074812	23.0618310098478	35.2812118051145	1.05	0.7	1.58	15.4461420433254	19.538234543799	23.6303270442725	21.1056721871501	26.6971242553907	32.2885763236313	21.1960755858633	26.8112015028675	32.4254241126663	15.439038264433	1.31537102701194	-1.47815918707721	-0.33952177440109	0.0494440947750562	0.100588217880428	0.0191177454570637	0.453495681876088	0.524346417687979	0.411487634144199	0.451999328763989	0.522802108128117	0.410027026013548	0.00355624475646483	0.0050760881015679	0.00508212745779533
229	25.4250084186799	0.25	15.5267275001718	11.288304618937	19.7651503814066	0.40885930709746	29.6775175245727	24.1060254681654	35.2490095809799	1	0.59	1.46	16.7288812453073	20.5953348460428	24.4617884467782	23.1682735299948	28.5230281785162	33.8777828270377	23.0804025918087	28.4183352738498	33.7446907122577	15.5267275001718	1.21623636238089	1.21607181373948	-0.0177720621750866	0.0494440947750562	0.100588217880428	0.0191177454570637	0.453495681876088	0.524346417687979	0.411487634144199	0.451999328763989	0.522802108128117	0.410027026013548	0.00355624475646483	0.0050760881015679	0.00508212745779533
229	25.4250084186799	0.25	15.6938168817983	11.4641173365809	19.9235164270156	0.345509581462871	29.3305422327894	23.0278347387799	35.6332497267989	0.97	0.65	1.53	16.363008853773	20.8415566502595	25.320104446746	22.8725244286386	29.1327235641016	35.3929226995646	22.8876268653715	29.1510661803094	35.4132498846006	15.6938168817983	1.22524071411767	-1.8933523725457	-2.05099985781737	0.0494440947750562	0.100588217880428	0.0191177454570637	0.453495681876088	0.524346417687979	0.411487634144199	0.451999328763989	0.522802108128117	0.410027026013548	0.00355624475646483	0.0050760881015679	0.00508212745779533
229	25.4250084186799	0.25	15.9486972850614	11.5792813783936	20.3181131917292	0.337621994396894	28.3808700273366	22.1743415495641	34.5873985051091	0.98	0.66	1.59	15.6512150082689	20.031940877555	24.4126667468411	21.8196038868018	27.9268424081554	34.0340809295091	21.7857217604437	27.8905437622764	33.9860461272015	15.9486972850614	1.26960885853582	-3.16814163615117	-2.21323958832389	0.0494440947750562	0.100588217880428	0.0191177454570637	0.453495681876088	0.524346417687979	0.411487634144199	0.451999328763989	0.522802108128117	0.410027026013548	0.00355624475646483	0.0050760881015679	0.00508212745779533
229	25.4250084186799	0.25	15.9903968302457	11.6418220009755	20.3389716595159	0.290617478975174	24.2168109869095	18.3096094255989	30.12401254822	1.04	0.67	1.54	12.3140572467959	16.2869228881918	20.2597885295877	16.8519395513507	22.2888552885958	27.7257710258408	16.9043541504588	22.3575128571835	27.8095004771425	15.9903968302457	1.26235043211982	-0.61531369176477	0.039419512994176	0.0494440947750562	0.100588217880428	0.0191177454570637	0.453495681876088	0.524346417687979	0.411487634144199	0.451999328763989	0.522802108128117	0.410027026013548	0.00355624475646483	0.0050760881015679	0.00508212745779533
229	25.4250084186799	0.25	16.025488732435	11.733381854342	20.3175956105281	0.321887310299377	25.8814867740767	20.0164101501363	31.7465633980172	1.06	0.69	1.72	13.2965354235475	17.1925986290427	21.0886618345378	18.1131579215501	23.4205561170603	28.7279543125705	18.0127858685132	23.2871302121416	28.5681155158123	16.025488732435	1.28402292327941	0.166087928969046	1.67844628231159	0.0494440947750562	0.100588217880428	0.0191177454570637	0.453495681876088	0.524346417687979	0.411487634144199	0.451999328763989	0.522802108128117	0.410027026013548	0.00355624475646483	0.0050760881015679	0.00508212745779533
229	25.4250084186799	0.25	16.0346789375057	11.6975753998656	20.3717824751458	0.292648401767659	27.259202316908	20.6424756319124	33.8759290019035	1.12	0.75	1.78	13.1434607097502	17.3564576759158	21.5694546420814	17.6333947712196	23.2855924925731	28.9377902139266	17.6119541329362	23.2603314239857	28.9059240989514	16.0346789375057	1.3700857690296	3.14474768978521	7.13203276575585	0.0494440947750562	0.100588217880428	0.0191177454570637	0.453495681876088	0.524346417687979	0.411487634144199	0.451999328763989	0.522802108128117	0.410027026013548	0.00355624475646483	0.0050760881015679	0.00508212745779533
229	25.4250084186799	0.25	16.1603772677428	11.7746927376535	20.5460617978321	0.290788357357846	22.8727012427869	17.2956794688168	28.449723016757	1.02	0.64	1.66	11.8175628382082	15.6281564250501	19.438750011892	16.269178547325	21.515203322855	26.761228098385	16.1227675976235	21.3218893190367	26.5188308914744	16.1603772677428	1.27277597021423	-1.8024121902703	-0.731774003535643	0.0494440947750562	0.100588217880428	0.0191177454570637	0.453495681876088	0.524346417687979	0.411487634144199	0.451999328763989	0.522802108128117	0.410027026013548	0.00355624475646483	0.0050760881015679	0.00508212745779533
229	25.4250084186799	0.25	16.1919260904484	11.8060597878686	20.5777923930282	0.302732014922744	24.8326630531997	18.9485711933521	30.7167549130473	1.04	0.69	1.58	12.7314118793452	16.6848918667917	20.6383718542381	17.4167727972313	22.825195944036	28.2336190908408	17.4761095888968	22.9031974731504	28.328500624415	16.1919260904484	1.27619309113161	-1.88663505555674	-0.894559744403586	0.0494440947750562	0.100588217880428	0.0191177454570637	0.453495681876088	0.524346417687979	0.411487634144199	0.451999328763989	0.522802108128117	0.410027026013548	0.00355624475646483	0.0050760881015679	0.00508212745779533
229	25.4250084186799	0.25	16.2100791868223	11.8423089388676	20.5778494347771	0.367799983808109	29.7717231110706	23.6776055039177	35.8658407182236	1.1	0.68	1.8	15.330689535152	19.276486546193	23.2222835572339	20.6905506015178	26.015863108373	31.3411756152283	20.463533842189	25.7301110784095	30.9970816420695	16.2100791868223	1.3781068662015	3.75166298845455	6.35722653385263	0.0494440947750562	0.100588217880428	0.0191177454570637	0.453495681876088	0.524346417687979	0.411487634144199	0.451999328763989	0.522802108128117	0.410027026013548	0.00355624475646483	0.0050760881015679	0.00508212745779533
229	25.4250084186799	0.25	16.3403408029962	11.9536756777654	20.727005928227	0.3135426249331	27.4425841088131	21.1028804445178	33.7822877731085	1.05	0.66	1.49	14.0754780944799	18.3040174299934	22.532556765507	19.2031498208194	24.9721385427685	30.7411272647175	19.2982282778156	25.0996397036695	30.8917363400013	16.3403408029962	1.26765493903935	-2.45443613513282	-1.82609644684955	0.0494440947750562	0.100588217880428	0.0191177454570637	0.453495681876088	0.524346417687979	0.411487634144199	0.451999328763989	0.522802108128117	0.410027026013548	0.00355624475646483	0.0050760881015679	0.00508212745779533
229	25.4250084186799	0.25	16.4379044201141	11.9894352319023	20.8863736083259	0.318695741096403	25.5272216601478	19.699867235965	31.3545760843306	0.97	0.64	1.51	13.9220429363557	18.0402777207366	22.1585125051174	19.4184987755817	25.1626224996385	30.9067462236952	19.4141182617129	25.1588093318617	30.9016179907635	16.4379044201141	1.20080111949333	3.25491031139645	2.26094384056912	0.0494440947750562	0.100588217880428	0.0191177454570637	0.453495681876088	0.524346417687979	0.411487634144199	0.451999328763989	0.522802108128117	0.410027026013548	0.00355624475646483	0.0050760881015679	0.00508212745779533
229	25.4250084186799	0.25	16.5477662069551	12.0450648007647	21.0504676131454	0.322341694723978	29.7290172818043	22.9990468643598	36.4589876992489	1.01	0.69	1.51	15.7867235402127	20.4062272544577	25.0257309687027	21.7715329661423	28.1423088364942	34.513084706846	21.912932274828	28.3243488685252	34.742748606368	16.5477662069551	1.28608168113262	0.417293077889605	1.18764758876908	0.0494440947750562	0.100588217880428	0.0191177454570637	0.453495681876088	0.524346417687979	0.411487634144199	0.451999328763989	0.522802108128117	0.410027026013548	0.00355624475646483	0.0050760881015679	0.00508212745779533
229	25.4250084186799	0.25	16.639866878581	12.0880340672746	21.1916996898873	0.339517816769775	27.4976774351015	21.5096918899195	33.4856629802835	0.99	0.62	1.7	15.0528680581035	19.2433677085285	23.4338673589534	20.9151977473449	26.7376847651351	32.5601717829254	20.5879878528193	26.3173405623465	32.047209185191	16.639866878581	1.2801554167312	2.37615588351399	2.37495983787674	0.0494440947750562	0.100588217880428	0.0191177454570637	0.453495681876088	0.524346417687979	0.411487634144199	0.451999328763989	0.522802108128117	0.410027026013548	0.00355624475646483	0.0050760881015679	0.00508212745779533
229	25.4250084186799	0.25	16.7455938411855	12.1731335195633	21.3180541628076	0.330569310072019	25.0361808862571	19.4736160531079	30.5987457194063	1.01	0.62	1.68	13.3701566390926	17.1892913561111	21.0084260731296	18.440584217401	23.7080674105941	28.9755506037872	18.1768086621731	23.36895255973	28.5572255755185	16.7455938411855	1.22722283642784	1.92941225293095	1.23294111330256	0.0494440947750562	0.100588217880428	0.0191177454570637	0.453495681876088	0.524346417687979	0.411487634144199	0.451999328763989	0.522802108128117	0.410027026013548	0.00355624475646483	0.0050760881015679	0.00508212745779533
229	25.4250084186799	0.25	16.7761367665292	12.2755170490418	21.2767564840166	0.2913731801506	26.0826137806237	19.7319286940751	32.4332988671722	1.04	0.66	1.45	13.3360552802158	17.6282402305336	21.9204251808514	18.2842172955858	24.1689591218197	30.0537009480536	18.3930199850823	24.3113998044865	30.2300834381134	16.7761367665292	1.24204198260352	-0.953073485255954	-0.720529602338639	0.0494440947750562	0.100588217880428	0.0191177454570637	0.453495681876088	0.524346417687979	0.411487634144199	0.451999328763989	0.522802108128117	0.410027026013548	0.00355624475646483	0.0050760881015679	0.00508212745779533
229	25.4250084186799	0.25	16.8103080259007	12.2100667859202	21.4105492658812	0.365948880964247	30.0033748678608	23.8373184416848	36.1694312940367	1	0.64	1.59	16.5303458262257	20.8062900922749	25.0822343583241	22.8868616840836	28.8070611774697	34.7272606708557	22.7869002974806	28.6779846289597	34.5736272520611	16.8103080259007	1.30963217232258	-2.06557469765274	-0.857892062508031	0.0494440947750562	0.100588217880428	0.0191177454570637	0.453495681876088	0.524346417687979	0.411487634144199	0.451999328763989	0.522802108128117	0.410027026013548	0.00355624475646483	0.0050760881015679	0.00508212745779533
229	25.4250084186799	0.25	16.8124693007261	12.317766232704	21.3071723687481	0.309390315948327	26.608747745863	20.4018745657454	32.8156209259806	0.92	0.64	1.43	14.9897194152191	19.5500497474144	24.1103800796097	21.2380234341576	27.6992786304576	34.1605338267576	21.3569292502137	27.8539688847321	34.3466677691747	16.8124693007261	1.19614970425815	1.08395673625912	0.211295679214132	0.0494440947750562	0.100588217880428	0.0191177454570637	0.453495681876088	0.524346417687979	0.411487634144199	0.451999328763989	0.522802108128117	0.410027026013548	0.00355624475646483	0.0050760881015679	0.00508212745779533
229	25.4250084186799	0.25	16.9766300866858	12.4196757919694	21.5335843814023	0.324790702072712	27.1626187468462	21.0479277856941	33.2773097079982	1.04	0.65	1.67	14.2075355616468	18.3350055037518	22.4624754458567	19.4698150535601	25.1260441767056	30.7822732998511	19.2939274145691	24.8996473849688	30.5048949636326	16.9766300866858	1.28987767515065	0.85527164025114	2.3906356691079	0.0494440947750562	0.100588217880428	0.0191177454570637	0.453495681876088	0.524346417687979	0.411487634144199	0.451999328763989	0.522802108128117	0.410027026013548	0.00355624475646483	0.0050760881015679	0.00508212745779533
229	25.4250084186799	0.25	17.0345362565584	12.4724214084748	21.596651104642	0.27249153818376	24.3579100461452	18.143956559119	30.5718635331714	1.03	0.7	1.5	12.3162545762428	16.5343330764739	20.752411576705	16.9137141947396	22.7063335143744	28.4989528340091	17.0641711411629	22.9083752956093	28.7550744659659	17.0345362565584	1.25764834663336	2.20640215153616	2.9850076592036	0.0494440947750562	0.100588217880428	0.0191177454570637	0.453495681876088	0.524346417687979	0.411487634144199	0.451999328763989	0.522802108128117	0.410027026013548	0.00355624475646483	0.0050760881015679	0.00508212745779533
229	25.4250084186799	0.25	17.136023336457	12.5187455945939	21.7533010783201	0.263567609715953	23.2712578545497	17.1979437662744	29.344571942825	1.01	0.64	1.59	11.8221439708283	15.9970380458079	20.1719321207874	16.3131224272006	22.0739690497581	27.8348156723156	16.2258196962768	21.9566764773525	27.6827961362937	17.136023336457	1.25224440936757	-1.65451967406633	-1.38212173325801	0.0494440947750562	0.100588217880428	0.0191177454570637	0.453495681876088	0.524346417687979	0.411487634144199	0.451999328763989	0.522802108128117	0.410027026013548	0.00355624475646483	0.0050760881015679	0.00508212745779533
229	25.4250084186799	0.25	17.1608468114423	12.4878377839697	21.8338558389149	0.319118345670317	25.2147521762445	19.4643251575824	30.9651791949065	0.98	0.67	1.53	13.6722285433111	17.711472225497	21.750715907683	19.0245224507014	24.6450167155662	30.265510980431	19.0978514524042	24.7407620736135	30.3827220704092	17.1608468114423	1.20268669773143	-0.507758015588637	-1.50563094154993	0.0494440947750562	0.100588217880428	0.0191177454570637	0.453495681876088	0.524346417687979	0.411487634144199	0.451999328763989	0.522802108128117	0.410027026013548	0.00355624475646483	0.0050760881015679	0.00508212745779533
229	25.4250084186799	0.25	17.1740293970487	12.4754793832749	21.8725794108226	0.420062008776171	33.014150180028	26.957678907234	39.0706214528219	0.95	0.63	1.52	19.3631950542512	23.7134447548703	28.0636944554893	27.1830927730275	33.2902068555146	39.3973209380017	27.1333368763592	33.2313991618811	39.3270389955871	17.1740293970487	1.23939845395429	-0.383654824791963	-1.06445612024016	0.0494440947750562	0.100588217880428	0.0191177454570637	0.453495681876088	0.524346417687979	0.411487634144199	0.451999328763989	0.522802108128117	0.410027026013548	0.00355624475646483	0.0050760881015679	0.00508212745779533
229	25.4250084186799	0.25	17.3815125387846	12.7270413501039	22.0359837274652	0.270925635794619	25.0673877798166	18.6470865603542	31.4876889992791	0.88	0.65	1.39	14.1104221716295	18.9687232463	23.8270243209705	20.2405762372908	27.209525294201	34.1784743511111	20.4205546030815	27.4514209501914	34.4816915315289	17.3815125387846	1.16130240201147	2.24576760480504	0.367172426594108	0.0494440947750562	0.100588217880428	0.0191177454570637	0.453495681876088	0.524346417687979	0.411487634144199	0.451999328763989	0.522802108128117	0.410027026013548	0.00355624475646483	0.0050760881015679	0.00508212745779533
229	25.4250084186799	0.25	17.461287074351	12.6865878432629	22.2359863054391	0.321689118553919	27.4165405370897	21.2007793233098	33.6323017508697	0.98	0.66	1.42	14.9644739544412	19.3518408229963	23.7392076915513	20.8624403654939	26.9790055007226	33.0955706359513	21.0426434721369	27.2071730604116	33.3837227485776	17.461287074351	1.23249968639759	-0.743842373459857	-0.984706370584395	0.0494440947750562	0.100588217880428	0.0191177454570637	0.453495681876088	0.524346417687979	0.411487634144199	0.451999328763989	0.522802108128117	0.410027026013548	0.00355624475646483	0.0050760881015679	0.00508212745779533
229	25.4250084186799	0.25	17.4692865309375	12.7642461325099	22.1743269293651	0.350701462618203	27.9677666276661	22.0262588176566	33.9092744376756	0.92	0.58	1.48	16.2309880781391	20.6092414723619	24.9874948665847	23.0247026166028	29.2355372187109	35.446371820819	22.8382870947286	28.9958636150807	35.1545619568236	17.4692865309375	1.19832706278358	-3.26954523740652	-5.35800016731828	0.0494440947750562	0.100588217880428	0.0191177454570637	0.453495681876088	0.524346417687979	0.411487634144199	0.451999328763989	0.522802108128117	0.410027026013548	0.00355624475646483	0.0050760881015679	0.00508212745779533
229	25.4250084186799	0.25	17.5029863707902	12.709820480284	22.2961522612964	0.338347695709546	29.9322925262072	23.3970945952848	36.4674904571296	1.02	0.69	1.47	15.9969611704541	20.4651786714111	24.933396172368	22.0284380757609	28.181347461492	34.334256847223	22.2380286802812	28.4483244341235	34.6608140297194	17.5029863707902	1.24032465768999	-0.227343781336384	0.707295557019899	0.0494440947750562	0.100588217880428	0.0191177454570637	0.453495681876088	0.524346417687979	0.411487634144199	0.451999328763989	0.522802108128117	0.410027026013548	0.00355624475646483	0.0050760881015679	0.00508212745779533
229	25.4250084186799	0.25	17.6463469832802	12.8239872206696	22.4687067458907	0.302205313888545	26.9883331180326	20.5854687211767	33.3911975148886	1.02	0.65	1.61	14.0435548254786	18.4116349705204	22.7797151155623	19.3222945287693	25.332263666686	31.3422328046027	19.2383627674086	25.2261935652472	31.2104072182319	17.6463469832802	1.24483227802774	2.63897122356052	3.57170824922589	0.0494440947750562	0.100588217880428	0.0191177454570637	0.453495681876088	0.524346417687979	0.411487634144199	0.451999328763989	0.522802108128117	0.410027026013548	0.00355624475646483	0.0050760881015679	0.00508212745779533
229	25.4250084186799	0.25	17.648876505003	12.9201110483156	22.3776419616904	0.342179338006687	30.2829584019174	23.727385884971	36.8385309188637	0.98	0.7	1.54	16.7435122215261	21.3695299838164	25.9955477461067	23.3402608954907	29.7888757410794	36.2374905866681	23.4719554822401	29.9541354277777	36.4418432982733	17.648876505003	1.25187107318846	2.11930503929311	2.97659610319096	0.0494440947750562	0.100588217880428	0.0191177454570637	0.453495681876088	0.524346417687979	0.411487634144199	0.451999328763989	0.522802108128117	0.410027026013548	0.00355624475646483	0.0050760881015679	0.00508212745779533
229	25.4250084186799	0.25	17.662159818041	12.9293160308543	22.3950036052277	0.317581589919617	31.3533292678196	24.1775869800451	38.529071555594	1.06	0.74	1.54	16.1106430147949	20.8921715626983	25.6737001106016	21.971828138013	28.4929163028401	35.0140044676673	22.2125076438436	28.8083554381516	35.3992794244602	17.662159818041	1.29373624543638	-1.11070757508111	1.23166705913134	0.0494440947750562	0.100588217880428	0.0191177454570637	0.453495681876088	0.524346417687979	0.411487634144199	0.451999328763989	0.522802108128117	0.410027026013548	0.00355624475646483	0.0050760881015679	0.00508212745779533
229	25.4250084186799	0.25	17.8873770296611	13.0513957527498	22.7233583065724	0.361668271293319	30.2079931164681	23.9422101758703	36.473776057066	0.97	0.61	1.59	17.0033118342576	21.453154202283	25.9029965703084	23.7623227498651	29.9810283506178	36.1997339513706	23.5263283280114	29.686179829437	35.8380969992045	17.8873770296611	1.22798136205638	6.03440416331117	5.50765005527838	0.0494440947750562	0.100588217880428	0.0191177454570637	0.453495681876088	0.524346417687979	0.411487634144199	0.451999328763989	0.522802108128117	0.410027026013548	0.00355624475646483	0.0050760881015679	0.00508212745779533
229	25.4250084186799	0.25	17.9140619670918	13.114944679433	22.7131792547507	0.334287058098844	28.2883120257286	22.0556121657888	34.5210118856685	0.97	0.66	1.53	15.5758722332574	19.9774610876919	24.3790499421263	21.7192181529311	27.8568563613936	33.9944945698561	21.7627113293165	27.9195811329281	34.0699005998298	17.9140619670918	1.23856984255014	3.1650149230046	2.86059923155222	0.0494440947750562	0.100588217880428	0.0191177454570637	0.453495681876088	0.524346417687979	0.411487634144199	0.451999328763989	0.522802108128117	0.410027026013548	0.00355624475646483	0.0050760881015679	0.00508212745779533
229	25.4250084186799	0.25	17.9234691102197	13.0582471995294	22.78869102091	0.345280843952941	27.1204535905099	21.289713376487	32.9511938045328	1	0.64	1.57	14.7104522094924	18.7392911021324	22.7681299947724	20.3388029510028	25.9091116805921	31.4794204101815	20.2745731874755	25.8277687231079	31.3809213875718	17.9234691102197	1.25803474090528	1.92005265634608	2.10166188064808	0.0494440947750562	0.100588217880428	0.0191177454570637	0.453495681876088	0.524346417687979	0.411487634144199	0.451999328763989	0.522802108128117	0.410027026013548	0.00355624475646483	0.0050760881015679	0.00508212745779533
229	25.4250084186799	0.25	17.9855973522283	13.1393076834568	22.8318870209998	0.374633318573392	27.8829841938196	22.2584199210881	33.5075484665511	1.03	0.64	1.42	15.1064340234711	18.9237359432849	22.7410378630987	20.7439977196926	25.9858769214263	31.22775612316	20.8490388339398	26.1181739540589	31.3867588544167	17.9855973522283	1.18117293877815	-0.00725923483652094	-1.39722370298491	0.0494440947750562	0.100588217880428	0.0191177454570637	0.453495681876088	0.524346417687979	0.411487634144199	0.451999328763989	0.522802108128117	0.410027026013548	0.00355624475646483	0.0050760881015679	0.00508212745779533
229	25.4250084186799	0.25	18.0422791848659	13.2004207854881	22.8841375842438	0.35260790319774	31.0510785866636	24.4820700309491	37.6200871423781	0.95	0.63	1.45	17.5431242280465	22.2502806491464	26.9574370702463	24.6044245423928	31.2062631582895	37.8081017741863	24.6529456167446	31.2683725357393	37.8871379520675	18.0422791848659	1.18095359828272	-2.30153352799721	-3.52337480266115	0.0494440947750562	0.100588217880428	0.0191177454570637	0.453495681876088	0.524346417687979	0.411487634144199	0.451999328763989	0.522802108128117	0.410027026013548	0.00355624475646483	0.0050760881015679	0.00508212745779533
229	25.4250084186799	0.25	18.0993517966131	13.2113946480641	22.9873089451621	0.310436187791316	27.2905746723388	20.9402021461248	33.6409471985529	1.03	0.65	1.6	14.2022124153376	18.5092071092979	22.8162018032582	19.497375036583	25.4101925873211	31.3230101380591	19.4154401431828	25.3015166512086	31.1913153969193	18.0993517966131	1.27253826654396	-0.663862433059453	0.318505700545051	0.0494440947750562	0.100588217880428	0.0191177454570637	0.453495681876088	0.524346417687979	0.411487634144199	0.451999328763989	0.522802108128117	0.410027026013548	0.00355624475646483	0.0050760881015679	0.00508212745779533
229	25.4250084186799	0.25	18.1121824360389	13.2279798706392	22.9963850014386	0.283656937516195	28.2393843253951	21.2328297316459	35.2459389191444	1	0.7	1.49	14.766894099575	19.6397749636164	24.5126558276578	20.4682144368438	27.2224560382148	33.9766976395859	20.6631575166026	27.482756040357	34.3007879127081	18.1121824360389	1.25341454480234	0.172544078245616	1.13674591887786	0.0494440947750562	0.100588217880428	0.0191177454570637	0.453495681876088	0.524346417687979	0.411487634144199	0.451999328763989	0.522802108128117	0.410027026013548	0.00355624475646483	0.0050760881015679	0.00508212745779533
229	25.4250084186799	0.25	18.1296714566767	13.2142303268853	23.0451125864682	0.317894476384641	26.9067097206043	20.7530943512792	33.0603250899293	0.99	0.63	1.53	14.4543212584934	18.7402524041755	23.0261835498576	20.0463054707601	25.9903469401928	31.9343884096256	20.0064608496534	25.9366356292764	31.8697368097714	18.1296714566767	1.15763982174246	-1.88495810629918	-2.9605979942772	0.0494440947750562	0.100588217880428	0.0191177454570637	0.453495681876088	0.524346417687979	0.411487634144199	0.451999328763989	0.522802108128117	0.410027026013548	0.00355624475646483	0.0050760881015679	0.00508212745779533
229	25.4250084186799	0.25	18.2530056099487	13.2827502764168	23.2232609434806	0.281870120829563	27.371390943412	20.5502141354167	34.1925677514074	1.17	0.74	1.63	12.7092830481642	16.9278408793928	21.1463987106214	16.8798246005081	22.4826989710277	28.0855733415473	16.9919076860334	22.6319875348824	28.2750588517651	18.2530056099487	1.32455841502712	-1.85988636445986	1.58264840552552	0.0494440947750562	0.100588217880428	0.0191177454570637	0.453495681876088	0.524346417687979	0.411487634144199	0.451999328763989	0.522802108128117	0.410027026013548	0.00355624475646483	0.0050760881015679	0.00508212745779533
229	25.4250084186799	0.25	18.2547785616091	13.307086505986	23.2024706172323	0.346131312635682	30.3149850477283	23.8096803149267	36.8202897805298	0.99	0.64	1.51	16.6748526187004	21.2307725732911	25.7866925278818	23.1756017144893	29.5076628562037	35.8397239979181	23.1799785978597	29.515006885279	35.8487960772579	18.2547785616091	1.20652573928012	-0.0774226747055251	-0.540552651661551	0.0494440947750562	0.100588217880428	0.0191177454570637	0.453495681876088	0.524346417687979	0.411487634144199	0.451999328763989	0.522802108128117	0.410027026013548	0.00355624475646483	0.0050760881015679	0.00508212745779533
229	25.4250084186799	0.25	18.3283027142974	13.414956903684	23.2416485249108	0.277702336509567	26.8120284121245	20.0607896003638	33.5632672238852	0.99	0.71	1.41	13.991737990285	18.7005040182326	23.4092700461803	19.4153360712798	25.9493545739924	32.483373076705	19.7009413852718	26.3312960285574	32.9604518906478	18.3283027142974	1.23930874013192	1.59963784013754	2.16976007727742	0.0494440947750562	0.100588217880428	0.0191177454570637	0.453495681876088	0.524346417687979	0.411487634144199	0.451999328763989	0.522802108128117	0.410027026013548	0.00355624475646483	0.0050760881015679	0.00508212745779533
229	25.4250084186799	0.25	18.4836729439438	13.4998052754881	23.4675406123996	0.342268143293057	26.7718028191215	20.9774587746597	32.5661468635833	0.97	0.65	1.51	14.8976231207975	19.0126093416692	23.1275955625409	20.8195002833104	26.5702134069131	32.3209265305158	20.8525770386292	26.6166182551722	32.3713469426984	18.4836729439438	1.21465000943048	3.38840925250454	2.55517219128544	0.0494440947750562	0.100588217880428	0.0191177454570637	0.453495681876088	0.524346417687979	0.411487634144199	0.451999328763989	0.522802108128117	0.410027026013548	0.00355624475646483	0.0050760881015679	0.00508212745779533
229	25.4250084186799	0.25	18.497456671469	13.4605652406697	23.5343481022682	0.313061004206041	28.4879544375011	21.8993819857327	35.0765268892695	0.91	0.59	1.44	16.2545836609015	21.1448815785757	26.0351794962499	23.1274511018868	30.0854961877611	37.0435412736355	23.0609205483074	29.9950576572203	36.931001146008	18.497456671469	1.14919515238871	-2.43839054819567	-4.92591141647596	0.0494440947750562	0.100588217880428	0.0191177454570637	0.453495681876088	0.524346417687979	0.411487634144199	0.451999328763989	0.522802108128117	0.410027026013548	0.00355624475646483	0.0050760881015679	0.00508212745779533
229	25.4250084186799	0.25	18.585145374503	13.5740929293146	23.5961978196915	0.33364339889565	26.9040776404753	20.9677802055274	32.8403750754232	0.9	0.63	1.52	15.6597359200931	20.0932452979673	24.5267546758415	22.3388110040291	28.6632681074113	34.9877252107935	22.2975338448841	28.6137069035267	34.9262780510643	18.585145374503	1.16879958397362	1.43314889767234	-0.296169119752514	0.0494440947750562	0.100588217880428	0.0191177454570637	0.453495681876088	0.524346417687979	0.411487634144199	0.451999328763989	0.522802108128117	0.410027026013548	0.00355624475646483	0.0050760881015679	0.00508212745779533
229	25.4250084186799	0.25	18.5868102327348	13.5571779601098	23.6164425053597	0.246231007916269	20.9102984731247	15.1982293274295	26.62236761882	1.04	0.61	1.54	10.2154517024068	14.0548046442226	17.8941575860384	13.9768757411136	19.2299140361697	24.4829523312258	13.889141107341	19.1092120456181	24.3304565774719	18.5868102327348	1.1691292609725	-0.546468106838835	-0.926346492181592	0.0494440947750562	0.100588217880428	0.0191177454570637	0.453495681876088	0.524346417687979	0.411487634144199	0.451999328763989	0.522802108128117	0.410027026013548	0.00355624475646483	0.0050760881015679	0.00508212745779533
229	25.4250084186799	0.25	18.7104856606393	13.5942605303471	23.8267107909315	0.321453626657696	28.4307892829911	21.9816021330139	34.8799764329684	1.08	0.66	1.78	14.3637695325149	18.5779590776528	22.7921486227908	19.449767192847	25.1561387253281	30.8625102578092	19.169951750369	24.7875195743273	30.4173846289237	18.7104856606393	1.33764016375378	-0.154115689385618	2.20393044177358	0.0494440947750562	0.100588217880428	0.0191177454570637	0.453495681876088	0.524346417687979	0.411487634144199	0.451999328763989	0.522802108128117	0.410027026013548	0.00355624475646483	0.0050760881015679	0.00508212745779533
229	25.4250084186799	0.25	18.7157878688424	13.6272312483214	23.8043444893634	0.327877620321486	31.4571303492412	24.4252276223908	38.4890330760916	1.01	0.63	1.59	16.8553478065444	21.7079194196007	26.560491032657	23.2928576469518	29.9987566353235	36.7046556236952	23.1623495467531	29.8302134388554	36.4955819372336	18.7157878688424	1.24524157508708	-2.64650442006319	-1.47417475225379	0.0494440947750562	0.100588217880428	0.0191177454570637	0.453495681876088	0.524346417687979	0.411487634144199	0.451999328763989	0.522802108128117	0.410027026013548	0.00355624475646483	0.0050760881015679	0.00508212745779533
229	25.4250084186799	0.25	18.7295697158288	13.6683069466608	23.7908324849968	0.34811004135414	29.2689563771172	23.0154791992669	35.5224335549675	0.89	0.65	1.52	17.3577939488612	22.0740358909576	26.7902778330541	24.8633399140764	31.6188946158339	38.3744493175915	24.9123601544938	31.6779472819684	38.4527713342156	18.7295697158288	1.187988636462	1.95067056520364	0.524536464644874	0.0494440947750562	0.100588217880428	0.0191177454570637	0.453495681876088	0.524346417687979	0.411487634144199	0.451999328763989	0.522802108128117	0.410027026013548	0.00355624475646483	0.0050760881015679	0.00508212745779533
229	25.4250084186799	0.25	18.7351070700159	13.6100438825359	23.8601702574959	0.314926439150055	26.4152684946516	20.3324545468379	32.4980824424653	0.9	0.61	1.38	15.2189750635026	19.7720010434427	24.3250270233827	21.7303008773215	28.2313053164199	34.7323097555183	21.8206322805664	28.3489868298355	34.8812065040617	18.7351070700159	1.11753440881842	-2.63562895408567	-4.673711068688	0.0494440947750562	0.100588217880428	0.0191177454570637	0.453495681876088	0.524346417687979	0.411487634144199	0.451999328763989	0.522802108128117	0.410027026013548	0.00355624475646483	0.0050760881015679	0.00508212745779533
229	25.4250084186799	0.25	19.0500195240291	13.9452872592877	24.1547517887705	0.2989723476165	24.9974578577469	19.0211443714232	30.9737713440707	0.99	0.66	1.56	13.2468200857597	17.4088803689658	21.5709406521719	18.3710003470851	24.1430430269404	29.9150857067956	18.3703030600699	24.1389677873402	29.9139121579774	19.0500195240291	1.20590242748778	-2.49083025027768	-2.61385587279606	0.0494440947750562	0.100588217880428	0.0191177454570637	0.453495681876088	0.524346417687979	0.411487634144199	0.451999328763989	0.522802108128117	0.410027026013548	0.00355624475646483	0.0050760881015679	0.00508212745779533
229	25.4250084186799	0.25	19.0554448453017	13.8718978820642	24.2389918085392	0.300727137153754	26.0694450153472	19.8628376197287	32.2760524109657	0.92	0.72	1.56	14.6443474618139	19.2203157600304	23.7962840582469	20.7783908489316	27.2710842284485	33.7637776079654	20.9384397005699	27.4819545628798	34.0132994860477	19.0554448453017	1.19736550375033	-1.43887016199032	-1.9435761205177	0.0494440947750562	0.100588217880428	0.0191177454570637	0.453495681876088	0.524346417687979	0.411487634144199	0.451999328763989	0.522802108128117	0.410027026013548	0.00355624475646483	0.0050760881015679	0.00508212745779533
229	25.4250084186799	0.25	19.0704031155973	13.8664768847453	24.2743293464493	0.3503557708317	29.9776162818373	23.6042964584427	36.3509361052319	1.01	0.68	1.51	16.2988542894875	20.6996552760662	25.1004562626449	22.5291482300352	28.6121707539843	34.6951932779334	22.6757413702987	28.798521450324	34.921319433755	19.0704031155973	1.21905863828773	2.71625476383416	2.91195619267388	0.0494440947750562	0.100588217880428	0.0191177454570637	0.453495681876088	0.524346417687979	0.411487634144199	0.451999328763989	0.522802108128117	0.410027026013548	0.00355624475646483	0.0050760881015679	0.00508212745779533
229	25.4250084186799	0.25	19.1248411938371	13.9664708444511	24.2832115432231	0.326821096245564	27.3039740545548	21.1858041741746	33.4221439349349	0.96	0.68	1.54	15.1696513014016	19.5504386873833	23.9312260733651	21.2691644289903	27.4114076084551	33.5536507879199	21.3497046557666	27.5171375956709	33.6787121067257	19.1248411938371	1.19512657843504	1.6514105424731	1.67854190173354	0.0494440947750562	0.100588217880428	0.0191177454570637	0.453495681876088	0.524346417687979	0.411487634144199	0.451999328763989	0.522802108128117	0.410027026013548	0.00355624475646483	0.0050760881015679	0.00508212745779533
229	25.4250084186799	0.25	19.1312263032803	14.0102922424925	24.252160364068	0.28194992959054	26.9086253189142	20.2040952573855	33.6131553804428	1.02	0.71	1.7	13.7918441031661	18.3685317605752	22.9452194179843	18.9803943078572	25.2788512590625	31.5773082102679	18.9611033792354	25.2559437382737	31.5489940943388	19.1312263032803	1.30591213649496	0.255965450052981	2.22294109063871	0.0494440947750562	0.100588217880428	0.0191177454570637	0.453495681876088	0.524346417687979	0.411487634144199	0.451999328763989	0.522802108128117	0.410027026013548	0.00355624475646483	0.0050760881015679	0.00508212745779533
229	25.4250084186799	0.25	19.2724424054102	14.0631145239873	24.4817702868331	0.377993692085751	31.1365598750578	24.9004866279576	37.3726331221581	0.98	0.66	1.43	17.4588185501261	21.8312018257275	26.2035851013289	24.2760928230764	30.3557930016317	36.4354931801871	24.4677642240157	30.5973726362092	36.7270875092794	19.2724424054102	1.200927782527	0.755528036774696	0.0477624017418883	0.0494440947750562	0.100588217880428	0.0191177454570637	0.453495681876088	0.524346417687979	0.411487634144199	0.451999328763989	0.522802108128117	0.410027026013548	0.00355624475646483	0.0050760881015679	0.00508212745779533
229	25.4250084186799	0.25	19.3668183704872	14.1431442907746	24.5904924501999	0.291284737135145	28.2046479205349	21.3358115174307	35.0734843236392	0.97	0.69	1.52	15.1686576774393	20.0520448387807	24.9354320001221	21.2074572376533	28.0349713527016	34.8624854677499	21.3504095041335	28.2224926441559	35.100116261704	19.3668183704872	1.23747532276436	-1.00414929761478	-0.271410307801911	0.0494440947750562	0.100588217880428	0.0191177454570637	0.453495681876088	0.524346417687979	0.411487634144199	0.451999328763989	0.522802108128117	0.410027026013548	0.00355624475646483	0.0050760881015679	0.00508212745779533
229	25.4250084186799	0.25	19.3746632827478	14.0747635411202	24.6745630243753	0.34849086212289	28.7316343399799	22.5981063645658	34.8651623153939	1.04	0.7	1.54	15.2583218907933	19.3997018217153	23.5410817526373	20.9120626855327	26.5879684201144	32.2638741546962	21.0457811629671	26.7586487697395	32.470186164917	19.3746632827478	1.24284890651063	-1.04463431234138	-0.48952364284323	0.0494440947750562	0.100588217880428	0.0191177454570637	0.453495681876088	0.524346417687979	0.411487634144199	0.451999328763989	0.522802108128117	0.410027026013548	0.00355624475646483	0.0050760881015679	0.00508212745779533
229	25.4250084186799	0.25	19.484458017121	14.2383782089449	24.730537825297	0.271153726681263	25.4122303611737	18.9073633055817	31.9170974167656	0.97	0.55	1.58	13.3701972118757	17.9700641507324	22.5699310895891	18.6533125611848	25.0707762971829	31.4882400331809	18.2672690002227	24.5510352690909	30.8347307917798	19.484458017121	1.20607781366452	0.429487882066089	-0.575042002694246	0.0494440947750562	0.100588217880428	0.0191177454570637	0.453495681876088	0.524346417687979	0.411487634144199	0.451999328763989	0.522802108128117	0.410027026013548	0.00355624475646483	0.0050760881015679	0.00508212745779533
229	25.4250084186799	0.25	19.7609478769927	14.463254396013	25.0586413579724	0.342851077741394	31.1456132700183	24.4133438345587	37.8778827054779	1.11	0.7	1.56	15.6820975559814	20.0066221592264	24.3311467624713	21.1049506624634	26.924891398343	32.7448321342227	21.2015008744298	27.0511549069078	32.8999471246465	19.7609478769927	1.26280479816602	-3.0721969124342	-1.41703415161177	0.0494440947750562	0.100588217880428	0.0191177454570637	0.453495681876088	0.524346417687979	0.411487634144199	0.451999328763989	0.522802108128117	0.410027026013548	0.00355624475646483	0.0050760881015679	0.00508212745779533
229	25.4250084186799	0.25	19.8880674208711	14.4555204748523	25.32061436689	0.329331054763285	27.6629826528895	21.4995561433606	33.8264091624184	0.99	0.63	1.51	14.9605603776615	19.2494077294038	23.538255081146	20.7410438494047	26.6870223916734	32.633000933942	20.7241090056949	26.6686955274933	32.6078919362082	19.8880674208711	1.1640603293674	-0.812779951187826	-2.51370758403187	0.0494440947750562	0.100588217880428	0.0191177454570637	0.453495681876088	0.524346417687979	0.411487634144199	0.451999328763989	0.522802108128117	0.410027026013548	0.00355624475646483	0.0050760881015679	0.00508212745779533
229	25.4250084186799	0.25	20.1619838751619	14.7091885435783	25.6147792067455	0.317090756140712	29.6250923536052	22.8372010486579	36.4129836585525	0.98	0.7	1.46	16.0184343208673	20.7795865660052	25.5407388111432	22.276686346287	28.8979761107735	35.5192658752601	22.5223508026494	29.2144417379913	35.9130913690666	20.1619838751619	1.20280292432832	-0.812507693071222	-0.396992732561894	0.0494440947750562	0.100588217880428	0.0191177454570637	0.453495681876088	0.524346417687979	0.411487634144199	0.451999328763989	0.522802108128117	0.410027026013548	0.00355624475646483	0.0050760881015679	0.00508212745779533
229	25.4250084186799	0.25	20.1998529655109	14.7611049383246	25.6386009926972	0.312674267023438	27.9919454305898	21.512262187069	34.4716286741106	0.87	0.58	1.33	16.4376393879686	21.3888014544704	26.3399635209722	23.67718272139	30.8089591379954	37.9407355546008	23.7399606347729	30.8878310483679	38.0408329881875	20.1998529655109	1.0706255835718	-5.64877281278708	-9.42467960993995	0.0494440947750562	0.100588217880428	0.0191177454570637	0.453495681876088	0.524346417687979	0.411487634144199	0.451999328763989	0.522802108128117	0.410027026013548	0.00355624475646483	0.0050760881015679	0.00508212745779533
229	25.4250084186799	0.25	20.2229606962034	14.7866652619705	25.6592561304363	0.320490611059905	29.0615777255588	22.454723494818	35.6684319562997	0.92	0.62	1.39	16.5523690665777	21.4225733076381	26.2927775486985	23.483915314171	30.3935886968602	37.3032620795494	23.6039203689754	30.5533519468781	37.4934463823212	20.2229606962034	1.14962053267797	0.636715174307226	-1.3316629523062	0.0494440947750562	0.100588217880428	0.0191177454570637	0.453495681876088	0.524346417687979	0.411487634144199	0.451999328763989	0.522802108128117	0.410027026013548	0.00355624475646483	0.0050760881015679	0.00508212745779533
229	25.4250084186799	0.25	20.2232340697382	14.7810836457997	25.6653844936766	0.355825026610327	32.9605317453424	26.0364314522843	39.8846320384006	0.98	0.68	1.57	18.321215074021	23.1935391056648	28.0658631373085	25.5112641896268	32.2957020714234	39.08013995322	25.577936314244	32.3784292327572	39.1876793268822	20.2232340697382	1.24254117317882	2.25342611839712	2.8925405658702	0.0494440947750562	0.100588217880428	0.0191177454570637	0.453495681876088	0.524346417687979	0.411487634144199	0.451999328763989	0.522802108128117	0.410027026013548	0.00355624475646483	0.0050760881015679	0.00508212745779533
229	25.4250084186799	0.25	20.285432883694	14.8641724959264	25.7066932714616	0.309912356579749	27.6495097950932	21.2077344203777	34.0912851698086	1.02	0.62	1.52	14.4578224129525	18.849335553662	23.2408486943715	19.8869316597739	25.9275178018508	31.9681039439277	19.8090906407071	25.8244533504903	31.8399043936158	20.285432883694	1.19794650856495	-0.951807939044513	-1.60858195876802	0.0494440947750562	0.100588217880428	0.0191177454570637	0.453495681876088	0.524346417687979	0.411487634144199	0.451999328763989	0.522802108128117	0.410027026013548	0.00355624475646483	0.0050760881015679	0.00508212745779533
229	25.4250084186799	0.25	20.3034493826832	14.8429338221774	25.7639649431889	0.293714379333059	28.8587367364843	21.871742970391	35.8457305025777	1.01	0.7	1.38	15.0457482020643	19.8521575054448	24.6585668088253	20.7669926176134	27.4010705763842	34.0351485351551	21.0878928110502	27.8227500592849	34.5598477617112	20.3034493826832	1.18504281297117	1.83785981477154	1.36795533179607	0.0494440947750562	0.100588217880428	0.0191177454570637	0.453495681876088	0.524346417687979	0.411487634144199	0.451999328763989	0.522802108128117	0.410027026013548	0.00355624475646483	0.0050760881015679	0.00508212745779533
229	25.4250084186799	0.25	20.308222305177	14.851939135948	25.764505474406	0.294859516749631	31.3523769103734	23.7825459279396	38.9222078928072	1	0.75	1.58	16.4968468557174	21.7476868128545	26.9985267699917	22.8428813059345	30.1136230995865	37.3843648932386	23.0759947665138	30.4235953916653	37.7685910587872	20.308222305177	1.2597347310333	0.908011350035576	2.96852935597267	0.0494440947750562	0.100588217880428	0.0191177454570637	0.453495681876088	0.524346417687979	0.411487634144199	0.451999328763989	0.522802108128117	0.410027026013548	0.00355624475646483	0.0050760881015679	0.00508212745779533
229	25.4250084186799	0.25	20.3634173119477	14.8904600112069	25.8363746126884	0.299610566694383	28.1349106117086	21.4187321004713	34.8510891229459	1.03	0.61	1.48	14.5580112746537	19.1229034461668	23.68779561768	20.0020521348527	26.2740084812224	32.5459648275922	19.9641850058627	26.2273377765155	32.4855845839939	20.3634173119477	1.20194562546257	0.246373895000117	0.0121910454365041	0.0494440947750562	0.100588217880428	0.0191177454570637	0.453495681876088	0.524346417687979	0.411487634144199	0.451999328763989	0.522802108128117	0.410027026013548	0.00355624475646483	0.0050760881015679	0.00508212745779533
229	25.4250084186799	0.25	20.3868532792818	14.893050781006	25.8806557775576	0.293989296628798	27.0628824630148	20.515022301608	33.6107426244217	0.95	0.59	1.54	14.7380769563289	19.4420868052741	24.1460966542193	20.6915260500371	27.2957216053658	33.8999171606945	20.4769985002526	27.0159707488791	33.5520338145488	20.3868532792818	1.17777504575041	3.20706887194224	1.98109218850666	0.0494440947750562	0.100588217880428	0.0191177454570637	0.453495681876088	0.524346417687979	0.411487634144199	0.451999328763989	0.522802108128117	0.410027026013548	0.00355624475646483	0.0050760881015679	0.00508212745779533
229	25.4250084186799	0.25	20.4558221821445	14.9546244891798	25.9570198751092	0.293777539231336	27.1675125600255	20.5909825445983	33.7440425754526	1.02	0.68	1.46	14.0470617116108	18.5335364475724	23.020011183534	19.3269865841878	25.4998103969113	31.6726342096348	19.4851609630289	25.7079447540482	31.9293538755537	20.4558221821445	1.1854783114732	3.61507581978025	3.02416371378931	0.0494440947750562	0.100588217880428	0.0191177454570637	0.453495681876088	0.524346417687979	0.411487634144199	0.451999328763989	0.522802108128117	0.410027026013548	0.00355624475646483	0.0050760881015679	0.00508212745779533
229	25.4250084186799	0.25	20.6308851104701	15.1251968137618	26.1365734071784	0.361054032236885	32.5260513162056	25.770469290849	39.2816333415622	0.99	0.61	1.49	18.0023417201239	22.7215532628482	27.4407648055724	24.9958634540847	31.5483869627911	38.1009104714975	24.9203620857651	31.4551217282379	37.9892381776049	20.6308851104701	1.16559591558646	2.56257569143196	1.97453143871996	0.0494440947750562	0.100588217880428	0.0191177454570637	0.453495681876088	0.524346417687979	0.411487634144199	0.451999328763989	0.522802108128117	0.410027026013548	0.00355624475646483	0.0050760881015679	0.00508212745779533
229	25.4250084186799	0.25	20.895948031908	15.2261652894785	26.5657307743375	0.295265822819815	28.9025107255431	21.9309966358088	35.8740248152773	0.93	0.57	1.42	15.98921928143	21.0719371056777	26.1546549299253	22.5824910049049	29.7611047649807	36.9397185250564	22.4929440891496	29.638188693027	36.7915508533837	20.895948031908	1.12794093202572	2.47156424862764	0.153298030823616	0.0494440947750562	0.100588217880428	0.0191177454570637	0.453495681876088	0.524346417687979	0.411487634144199	0.451999328763989	0.522802108128117	0.410027026013548	0.00355624475646483	0.0050760881015679	0.00508212745779533
229	25.4250084186799	0.25	20.9397687932283	15.2463933719119	26.6331442145447	0.337365728006093	31.4405471732625	24.5609656189032	38.3201287276219	1	0.69	1.39	16.999253429496	21.7607824404496	26.5223114514032	23.5185097065856	30.1060970219198	36.6936843372541	23.8379179325819	30.5148393435125	37.1918929332405	20.9397687932283	1.12303007076737	-0.20768377090781	-2.04210990311193	0.0494440947750562	0.100588217880428	0.0191177454570637	0.453495681876088	0.524346417687979	0.411487634144199	0.451999328763989	0.522802108128117	0.410027026013548	0.00355624475646483	0.0050760881015679	0.00508212745779533
229	25.4250084186799	0.25	21.1035160749818	15.4213385367226	26.785693613241	0.352951936442863	32.0795190970968	25.2980498422247	38.860988351969	1.11	0.76	1.63	16.2768028264345	20.6400102129125	25.0032175993905	21.9179577427719	27.7933496203746	33.6687414979773	22.1210212636323	28.04931855304	33.9830953868743	21.1035160749818	1.2958448295433	-0.877303999731762	1.38747506391727	0.0494440947750562	0.100588217880428	0.0191177454570637	0.453495681876088	0.524346417687979	0.411487634144199	0.451999328763989	0.522802108128117	0.410027026013548	0.00355624475646483	0.0050760881015679	0.00508212745779533
229	25.4250084186799	0.25	21.5093638264809	15.6177030414727	27.4010246114891	0.29499354567702	27.0970718405135	20.5567651513435	33.6373785296835	1.02	0.64	1.59	14.002137160717	18.4570341574329	22.9119311541487	19.2539263956879	25.3797240429055	31.5055216901231	19.1479493728061	25.2429796839324	31.3361634975644	21.5093638264809	1.18773126982683	3.32288117891631	3.37116208552405	0.0494440947750562	0.100588217880428	0.0191177454570637	0.453495681876088	0.524346417687979	0.411487634144199	0.451999328763989	0.522802108128117	0.410027026013548	0.00355624475646483	0.0050760881015679	0.00508212745779533
229	25.4250084186799	0.25	21.6450636531939	15.7636434069572	27.5264838994307	0.315809805447881	27.9608257650067	21.5352644425361	34.3863870874773	0.99	0.64	1.49	15.0103093287991	19.4889942002486	23.9676790716982	20.8234358214298	27.036606046117	33.2497762708041	20.853365053178	27.0767709277707	33.3005835311086	21.6450636531939	1.16471778204799	-0.0433628472309478	-0.749676619287558	0.0494440947750562	0.100588217880428	0.0191177454570637	0.453495681876088	0.524346417687979	0.411487634144199	0.451999328763989	0.522802108128117	0.410027026013548	0.00355624475646483	0.0050760881015679	0.00508212745779533
229	25.4250084186799	0.25	21.760418285217	15.9328764290349	27.5879601413991	0.31673101302046	29.5072618046897	22.7407486403519	36.2737749690275	1.04	0.66	1.56	15.3466055950444	19.9129903886613	24.4793751822782	21.0289314254257	27.2860931210442	33.5432548166628	21.0288146088826	27.2852680024345	33.5440480439904	21.760418285217	1.20676490701731	-1.14923970824	-0.83276262650536	0.0494440947750562	0.100588217880428	0.0191177454570637	0.453495681876088	0.524346417687979	0.411487634144199	0.451999328763989	0.522802108128117	0.410027026013548	0.00355624475646483	0.0050760881015679	0.00508212745779533
229	25.4250084186799	0.25	21.8768085822271	15.9610221807739	27.7925949836803	0.300561299979534	27.8007205208513	21.1793207076275	34.422120334075	1.02	0.58	1.49	14.423188681366	18.9323842386387	23.4415797959114	19.8313396227021	26.0313131858979	32.2312867490937	19.6713324026317	25.8243329479767	31.9713425119184	21.8768085822271	1.16343632244114	-0.0610106943715473	-1.19476216933502	0.0494440947750562	0.100588217880428	0.0191177454570637	0.453495681876088	0.524346417687979	0.411487634144199	0.451999328763989	0.522802108128117	0.410027026013548	0.00355624475646483	0.0050760881015679	0.00508212745779533
229	25.4250084186799	0.25	22.0649970606762	16.1668598070612	27.9631343142913	0.301102156588945	27.6880110138998	21.1019289511679	34.2740930766318	1.07	0.65	1.51	13.9139314069344	18.2565815160005	22.5992316250665	18.9026037607722	24.802258709656	30.7019136585398	18.9302349603875	24.8422363988721	30.7491576072997	22.0649970606762	1.16734476119019	-1.00630053086782	-1.32561832111581	0.0494440947750562	0.100588217880428	0.0191177454570637	0.453495681876088	0.524346417687979	0.411487634144199	0.451999328763989	0.522802108128117	0.410027026013548	0.00355624475646483	0.0050760881015679	0.00508212745779533
229	25.4250084186799	0.25	22.1382137467498	16.1762569974898	28.1001704960098	0.295339551195739	29.3869563013014	22.2998456827468	36.474066919856	1.04	0.67	1.47	15.0045074954599	19.7730877766915	24.5416680579232	20.5373498946982	27.0643219906664	33.5912940866347	20.6713361345882	27.2384649498745	33.8106952853583	22.1382137467498	1.21219666823014	0.148434398518759	0.85493670744754	0.0494440947750562	0.100588217880428	0.0191177454570637	0.453495681876088	0.524346417687979	0.411487634144199	0.451999328763989	0.522802108128117	0.410027026013548	0.00355624475646483	0.0050760881015679	0.00508212745779533
229	25.4250084186799	0.25	22.5367954182222	16.4920201980211	28.5815706384233	0.309863280490343	28.7761338502992	22.0711086133606	35.4811590872379	0.93	0.59	1.59	16.1235119834449	21.0217052120187	25.9198984405925	22.7907481300294	29.714394062706	36.6380399953827	22.4921695840615	29.3371190919426	36.1610076250605	22.5367954182222	1.16236107018732	1.45543416851111	-0.147465302307029	0.0494440947750562	0.100588217880428	0.0191177454570637	0.453495681876088	0.524346417687979	0.411487634144199	0.451999328763989	0.522802108128117	0.410027026013548	0.00355624475646483	0.0050760881015679	0.00508212745779533
229	25.4250084186799	0.25	23.6535992204291	17.3386805854742	29.9685178553841	0.253420095607621	27.2910491338596	19.9775819740064	34.6045162937128	1.04	0.67	1.39	13.4738740010488	18.406439671453	23.3390053418573	18.4586785689332	25.2160999477482	31.9735213265632	18.6746464305148	25.5113876839338	32.355620076899	23.6535992204291	1.15112354099609	1.84587337330262	1.47039617009596	0.0494440947750562	0.100588217880428	0.0191177454570637	0.453495681876088	0.524346417687979	0.411487634144199	0.451999328763989	0.522802108128117	0.410027026013548	0.00355624475646483	0.0050760881015679	0.00508212745779533
229	25.4250084186799	0.25	24.5598526283564	17.9749676649452	31.1447375917677	0.318482153906556	30.1309819306195	23.2492965735813	37.0126672876577	0.86	0.64	1.32	17.9078426697629	23.2084821229448	28.5091215761267	25.8843820356337	33.5460406267591	41.2076992178845	26.215576994075	33.9797179876826	41.7353980388443	24.5598526283564	1.04316191108937	1.95794840500328	-1.7509221657005	0.0494440947750562	0.100588217880428	0.0191177454570637	0.453495681876088	0.524346417687979	0.411487634144199	0.451999328763989	0.522802108128117	0.410027026013548	0.00355624475646483	0.0050760881015679	0.00508212745779533
229	25.4250084186799	0.26	11.5798012568663	8.55224629376038	14.6073562199722	0.438325487289976	29.9191570135674	24.6313108629267	35.2070031642081	1.02	0.7	1.48	16.8274141809137	20.4399209531663	24.0524277254189	23.164989741487	28.1380462919819	33.1111028424767	23.3835014631399	28.4050228725498	33.4292495498824	11.5798012568663	1.40610352271705	-1.34098756232635	0.766695508669182	0.0494440947750562	0.100588217880428	0.0191177454570637	0.453495681876088	0.524346417687979	0.411487634144199	0.451999328763989	0.522802108128117	0.410027026013548	0.00355624475646483	0.0050760881015679	0.00508212745779533
229	25.4250084186799	0.26	12.2903435238706	9.08146863889133	15.4992184088499	0.391191232162466	26.1768054023616	21.0782399482358	31.2753708564873	1.04	0.68	1.67	14.2342791421998	17.6773751538702	21.1204711655406	19.5096960854063	24.2288501858354	28.9480042862645	19.4428711417388	24.1458837599383	28.8455668576552	12.2903435238706	1.37298610405045	1.39290240710746	3.77224458004951	0.0494440947750562	0.100588217880428	0.0191177454570637	0.453495681876088	0.524346417687979	0.411487634144199	0.451999328763989	0.522802108128117	0.410027026013548	0.00355624475646483	0.0050760881015679	0.00508212745779533
229	25.4250084186799	0.26	13.3193317741995	9.77993790625526	16.8587256421438	0.401830901616546	31.6350028930967	25.6088012313974	37.661204554796	0.95	0.61	1.42	18.4833649240549	22.8328260102135	27.1822870963721	25.9984677356514	32.1163647841915	38.2342618327317	26.0262989626255	32.1475519976328	38.2752280981771	13.3193317741995	1.24081516407568	0.736176576982853	-0.720357332297044	0.0494440947750562	0.100588217880428	0.0191177454570637	0.453495681876088	0.524346417687979	0.411487634144199	0.451999328763989	0.522802108128117	0.410027026013548	0.00355624475646483	0.0050760881015679	0.00508212745779533
229	25.4250084186799	0.26	13.3793565383025	9.87413250421752	16.8845805723874	0.349827566810652	24.9401112824717	19.6316199852746	30.2486025796687	1.02	0.65	1.66	13.4218128141897	17.0511402242647	20.6804676343397	18.4820262812093	23.4796615116161	28.4772967420229	18.3423273336955	23.3009252269216	28.2622145410121	13.3793565383025	1.31927590403226	1.09808152234369	2.21549032789192	0.0494440947750562	0.100588217880428	0.0191177454570637	0.453495681876088	0.524346417687979	0.411487634144199	0.451999328763989	0.522802108128117	0.410027026013548	0.00355624475646483	0.0050760881015679	0.00508212745779533
229	25.4250084186799	0.26	14.0037957096871	10.2749861389772	17.732605280397	0.371877107098498	30.1534075737021	24.0349148388088	36.2719003085953	1.01	0.71	1.67	16.5674780828567	20.7850089110411	25.0025397392255	22.885216486772	28.7110341253966	34.5368517640213	22.8935964368354	28.7219689166437	34.5498095233222	14.0037957096871	1.38940222451692	1.11080389809992	3.67802203725982	0.0494440947750562	0.100588217880428	0.0191177454570637	0.453495681876088	0.524346417687979	0.411487634144199	0.451999328763989	0.522802108128117	0.410027026013548	0.00355624475646483	0.0050760881015679	0.00508212745779533
229	25.4250084186799	0.26	14.3162907595763	10.5470771483279	18.0855043708248	0.43061537976172	31.9480767553516	26.2123523173378	37.6838011933654	1.05	0.69	1.51	17.5300014674691	21.3658745931662	25.2017477188633	23.9397392325985	29.1781758938237	34.4166125550488	24.1066292522493	29.3774473711086	34.6528478503245	14.3162907595763	1.31389909356726	-0.83427050517953	0.417874107095415	0.0494440947750562	0.100588217880428	0.0191177454570637	0.453495681876088	0.524346417687979	0.411487634144199	0.451999328763989	0.522802108128117	0.410027026013548	0.00355624475646483	0.0050760881015679	0.00508212745779533
229	25.4250084186799	0.26	14.4247834351632	10.6562979638567	18.1932689064698	0.361532486357392	28.9717009674871	22.9605837924535	34.9828181425208	0.98	0.64	1.44	16.0976183892703	20.3120003601976	24.5263823311248	22.3828038649764	28.2426573405832	34.10251081619	22.4807954350586	28.3659420750675	34.2488634132234	14.4247834351632	1.30013958820495	0.965204553345117	1.14248644923952	0.0494440947750562	0.100588217880428	0.0191177454570637	0.453495681876088	0.524346417687979	0.411487634144199	0.451999328763989	0.522802108128117	0.410027026013548	0.00355624475646483	0.0050760881015679	0.00508212745779533
229	25.4250084186799	0.26	14.4333358634832	10.6535535674401	18.2131181595263	0.352896915989495	27.9929087902899	22.074618083502	33.9111994970778	0.96	0.61	1.57	15.7006208651067	19.9100182012358	24.1194155373649	21.9549291180765	27.8411307491167	33.7273323801569	21.7709746895148	27.6076842083499	33.4429234953448	14.4333358634832	1.28921278412687	2.68125815050824	3.51085301244612	0.0494440947750562	0.100588217880428	0.0191177454570637	0.453495681876088	0.524346417687979	0.411487634144199	0.451999328763989	0.522802108128117	0.410027026013548	0.00355624475646483	0.0050760881015679	0.00508212745779533
229	25.4250084186799	0.26	14.5034987845225	10.7146878764903	18.2923096925547	0.350891049270884	27.8246349196041	21.9159941043753	33.7332757348329	0.98	0.61	1.61	15.3901393652316	19.539383299702	23.6886272341724	21.4126555646754	27.1855942700485	32.9585329754216	21.1600924842762	26.8676443279406	32.5735886925791	14.5034987845225	1.33656204950957	1.69647525300385	2.32634711845912	0.0494440947750562	0.100588217880428	0.0191177454570637	0.453495681876088	0.524346417687979	0.411487634144199	0.451999328763989	0.522802108128117	0.410027026013548	0.00355624475646483	0.0050760881015679	0.00508212745779533
229	25.4250084186799	0.26	14.6559930523432	10.7501110632031	18.5618750414834	0.37571673804795	28.9404834995809	23.1160751216228	34.764891877539	0.98	0.64	1.63	16.2538262630491	20.349198049232	24.4445698354149	22.6257640271414	28.3266318805305	34.0274997339196	22.4449570052969	28.0978323445797	33.7523700998732	14.6559930523432	1.33435745040156	3.16720570245598	4.03162297348048	0.0494440947750562	0.100588217880428	0.0191177454570637	0.453495681876088	0.524346417687979	0.411487634144199	0.451999328763989	0.522802108128117	0.410027026013548	0.00355624475646483	0.0050760881015679	0.00508212745779533
229	25.4250084186799	0.26	14.6934439019851	10.8255522469177	18.5613355570524	0.324464243153614	24.6124670598688	19.0677248604737	30.1572092592639	0.96	0.61	1.44	13.6518973355633	17.6217601174215	21.5916228992797	19.1404977921397	24.7064017792223	30.2723057663049	19.1317632035438	24.6941576994702	30.2605893175603	14.6934439019851	1.2221597588021	-0.412426358520124	-0.770398651642116	0.0494440947750562	0.100588217880428	0.0191177454570637	0.453495681876088	0.524346417687979	0.411487634144199	0.451999328763989	0.522802108128117	0.410027026013548	0.00355624475646483	0.0050760881015679	0.00508212745779533
229	25.4250084186799	0.26	15.4044352115342	11.372083372073	19.4367870509954	0.346582296411986	26.3857269210181	20.7292400174024	32.0422138246338	1.05	0.66	1.66	13.838838853591	17.6151090241746	21.3913791947582	18.8866640091803	24.0403583815371	29.1940527538938	18.7688614440925	23.8867602318211	29.0115957806084	15.4044352115342	1.32166663215313	-1.21887239929362	-0.0219564933329289	0.0494440947750562	0.100588217880428	0.0191177454570637	0.453495681876088	0.524346417687979	0.411487634144199	0.451999328763989	0.522802108128117	0.410027026013548	0.00355624475646483	0.0050760881015679	0.00508212745779533
229	25.4250084186799	0.26	15.4473314100643	11.3287784574059	19.5658843627228	0.374936667882047	30.6603463537124	24.4795338161273	36.8411588912975	0.93	0.7	1.63	17.8803790446432	22.3949777214813	26.9095763983195	25.2726227126629	31.6536814572202	38.0347402017774	25.3065924862615	31.701272189317	38.0901069898554	15.4473314100643	1.32525206541145	0.584202249563171	1.83510857962168	0.0494440947750562	0.100588217880428	0.0191177454570637	0.453495681876088	0.524346417687979	0.411487634144199	0.451999328763989	0.522802108128117	0.410027026013548	0.00355624475646483	0.0050760881015679	0.00508212745779533
229	25.4250084186799	0.26	15.6077752816522	11.521070142214	19.6944804210905	0.365482246264295	28.2382367029191	22.4290975173135	34.0473758885248	0.93	0.65	1.39	16.3318038398826	20.5617431668953	24.791682493908	23.0544979758609	29.0256159618904	34.9967339479199	23.2636485996301	29.2953486989984	35.3202515116213	15.6077752816522	1.25218890760929	0.27137948959987	-0.0409069131205902	0.0494440947750562	0.100588217880428	0.0191177454570637	0.453495681876088	0.524346417687979	0.411487634144199	0.451999328763989	0.522802108128117	0.410027026013548	0.00355624475646483	0.0050760881015679	0.00508212745779533
229	25.4250084186799	0.26	15.6805605384978	11.4968294171869	19.8642916598087	0.387547162732774	28.6565201954956	23.0320326640267	34.2810077269646	1.11	0.68	1.74	14.8270455235554	18.4478519843769	22.0686584451985	19.969682745408	24.8463357637223	29.7229887820365	19.8164931954826	24.6514182415138	29.4930377076761	15.6805605384978	1.39090393013617	-0.38822869016017	2.08359856635162	0.0494440947750562	0.100588217880428	0.0191177454570637	0.453495681876088	0.524346417687979	0.411487634144199	0.451999328763989	0.522802108128117	0.410027026013548	0.00355624475646483	0.0050760881015679	0.00508212745779533
229	25.4250084186799	0.26	15.7313245078555	11.5911361473282	19.8715128683829	0.315033825362678	25.7915899728312	19.8538722601203	31.729307685542	0.92	0.62	1.43	14.5587414414606	18.912839009892	23.2669365783234	20.6108915693711	26.7750118146716	32.9391320599721	20.6568042008642	26.8330018110211	33.0128404649778	15.7313245078555	1.18552030927465	-1.25035119196219	-2.5715540903636	0.0494440947750562	0.100588217880428	0.0191177454570637	0.453495681876088	0.524346417687979	0.411487634144199	0.451999328763989	0.522802108128117	0.410027026013548	0.00355624475646483	0.0050760881015679	0.00508212745779533
229	25.4250084186799	0.26	15.8566112761489	11.7025909278064	20.0106316244915	0.372211450275965	29.9021700616966	23.8389965152637	35.9653436081294	0.99	0.65	1.47	16.5964572356544	20.8175745302223	25.0386918247902	23.0133193960997	28.8664914995773	34.7196636030549	23.1235830599801	29.0068555751893	34.8893157718697	15.8566112761489	1.21796450991223	1.58794908285271	0.529814245227741	0.0494440947750562	0.100588217880428	0.0191177454570637	0.453495681876088	0.524346417687979	0.411487634144199	0.451999328763989	0.522802108128117	0.410027026013548	0.00355624475646483	0.0050760881015679	0.00508212745779533
229	25.4250084186799	0.26	15.8944994415684	11.6735738408065	20.1154250423304	0.326248810114979	27.8629399532452	21.6113900119785	34.1144898945119	1.02	0.69	1.63	14.8102396781228	19.0944135761736	23.3785874742244	20.4122442375041	26.3169159959316	32.2215877543591	20.4287998906194	26.3367962869995	32.2494258478524	15.8944994415684	1.36263648258617	1.36965969669138	3.17568488981596	0.0494440947750562	0.100588217880428	0.0191177454570637	0.453495681876088	0.524346417687979	0.411487634144199	0.451999328763989	0.522802108128117	0.410027026013548	0.00355624475646483	0.0050760881015679	0.00508212745779533
229	25.4250084186799	0.26	16.1669910421225	11.9606231137078	20.3733589705371	0.356420436018469	30.9919519866606	24.4898434286422	37.494060544679	1.04	0.68	1.66	16.5229827454841	20.9098718583705	25.2967609712569	22.6388255396708	28.6494846814447	34.6601438232186	22.5748790702116	28.569905764515	34.5628953402419	16.1669910421225	1.32828702916114	-1.437721571647	0.500856238893985	0.0494440947750562	0.100588217880428	0.0191177454570637	0.453495681876088	0.524346417687979	0.411487634144199	0.451999328763989	0.522802108128117	0.410027026013548	0.00355624475646483	0.0050760881015679	0.00508212745779533
229	25.4250084186799	0.26	16.3562217378646	12.0570070997004	20.6554363760288	0.329644051162876	26.224268138162	20.385530633867	32.0630056424569	1.03	0.64	1.68	13.8389377124545	17.8026277479286	21.7663177834027	19.0053533766375	24.448786345618	29.8922193145984	18.7974365539003	24.1772174873129	29.5621413647702	16.3562217378646	1.3081452924501	-2.41025966485048	-0.957570641016731	0.0494440947750562	0.100588217880428	0.0191177454570637	0.453495681876088	0.524346417687979	0.411487634144199	0.451999328763989	0.522802108128117	0.410027026013548	0.00355624475646483	0.0050760881015679	0.00508212745779533
229	25.4250084186799	0.26	16.3718036297317	12.1105125113487	20.6330947481147	0.320429011627546	26.5017066889141	20.4759609192406	32.5274524585875	1	0.68	1.6	14.1594436241822	18.3263400084769	22.4932363927717	19.5829757811475	25.345930395892	31.1088850106366	19.5870764220298	25.3503681524876	31.1170544644555	16.3718036297317	1.28818615662864	-0.9483037187075	0.514057682192133	0.0494440947750562	0.100588217880428	0.0191177454570637	0.453495681876088	0.524346417687979	0.411487634144199	0.451999328763989	0.522802108128117	0.410027026013548	0.00355624475646483	0.0050760881015679	0.00508212745779533
229	25.4250084186799	0.26	16.4820712714838	12.1931423958146	20.7710001471531	0.366069542096074	30.0762930855554	23.8968579053584	36.2557282657525	0.96	0.66	1.59	17.0049884114508	21.4022704325737	25.7995524536967	23.7835016350529	29.9336242701699	36.0837469052869	23.7458303129711	29.8876345433753	36.0296350256091	16.4820712714838	1.2529404909053	-2.55503083920013	-1.77804323157782	0.0494440947750562	0.100588217880428	0.0191177454570637	0.453495681876088	0.524346417687979	0.411487634144199	0.451999328763989	0.522802108128117	0.410027026013548	0.00355624475646483	0.0050760881015679	0.00508212745779533
229	25.4250084186799	0.26	16.5775470049987	12.1626129536415	20.992481056356	0.370868328982506	29.3937418746142	23.4164943880379	35.3709893611904	1.03	0.64	1.53	15.8600318211399	19.9084317980533	23.9568317749668	21.7620962202589	27.3170453420037	32.8719944637485	21.7428537134287	27.2981676381725	32.8409080807621	16.5775470049987	1.30037583985558	-1.80544738601566	-0.475246338760219	0.0494440947750562	0.100588217880428	0.0191177454570637	0.453495681876088	0.524346417687979	0.411487634144199	0.451999328763989	0.522802108128117	0.410027026013548	0.00355624475646483	0.0050760881015679	0.00508212745779533
229	25.4250084186799	0.26	16.6561010730436	12.2284150556503	21.0837870904369	0.357145562425121	25.1968711378318	19.9189150772933	30.4748271983704	0.91	0.58	1.49	14.8042496032303	18.7269621913355	22.6496747794406	21.075542832545	26.6599729378259	32.2444030431068	20.9204719799327	26.4638749152608	32.0093663851772	16.6561010730436	1.16393017510741	-0.379685430472698	-2.6289575512408	0.0494440947750562	0.100588217880428	0.0191177454570637	0.453495681876088	0.524346417687979	0.411487634144199	0.451999328763989	0.522802108128117	0.410027026013548	0.00355624475646483	0.0050760881015679	0.00508212745779533
229	25.4250084186799	0.26	16.7039643733683	12.3276850872218	21.0802436595148	0.352101619777495	27.7593942382564	21.8802396213954	33.6385488551174	0.98	0.64	1.62	15.3398770671385	19.4616559252256	23.5834347833126	21.3290376358319	27.0600859360197	32.7911342362076	21.1826297377994	26.8747720332059	32.5645362004068	16.7039643733683	1.25523305038404	2.80363610143965	3.14784489949368	0.0494440947750562	0.100588217880428	0.0191177454570637	0.453495681876088	0.524346417687979	0.411487634144199	0.451999328763989	0.522802108128117	0.410027026013548	0.00355624475646483	0.0050760881015679	0.00508212745779533
229	25.4250084186799	0.26	16.7336898369997	12.3701341601666	21.0972455138327	0.298544465527583	27.1322773181044	20.6389503864647	33.6256042497441	1.08	0.74	1.52	13.5012205244421	17.7489093458107	21.9965981671792	18.289067982213	24.0430862563872	29.7971045305614	18.5131816736978	24.3351797620944	30.1612495823904	16.7336898369997	1.33749213425058	0.450645343188251	2.48200940548724	0.0494440947750562	0.100588217880428	0.0191177454570637	0.453495681876088	0.524346417687979	0.411487634144199	0.451999328763989	0.522802108128117	0.410027026013548	0.00355624475646483	0.0050760881015679	0.00508212745779533
229	25.4250084186799	0.26	16.7529244870408	12.3086482363494	21.1972007377323	0.314771035394114	29.4200182103378	22.6428405033558	36.1971959173198	0.86	0.61	1.46	17.5351769250633	22.7835913246132	28.0320057241631	25.4053988581348	33.0094316981321	40.6134645381293	25.3667159625973	32.9543091842293	40.5465145528822	16.7529244870408	1.1750744070747	0.00305793790607941	-1.48892452076201	0.0494440947750562	0.100588217880428	0.0191177454570637	0.453495681876088	0.524346417687979	0.411487634144199	0.451999328763989	0.522802108128117	0.410027026013548	0.00355624475646483	0.0050760881015679	0.00508212745779533
229	25.4250084186799	0.26	16.9141194734089	12.4370759784085	21.3911629684093	0.328952559629186	29.087854019368	22.6014033347178	35.5743047040183	1.03	0.68	1.46	15.3235249090561	19.7212734543831	24.11902199971	21.0339848157996	27.0705969318175	33.1072090478355	21.2230614780371	27.3087743342364	33.3989378841731	16.9141194734089	1.28181439962538	-2.19920356273937	-0.611725757836798	0.0494440947750562	0.100588217880428	0.0191177454570637	0.453495681876088	0.524346417687979	0.411487634144199	0.451999328763989	0.522802108128117	0.410027026013548	0.00355624475646483	0.0050760881015679	0.00508212745779533
229	25.4250084186799	0.26	16.9467620072357	12.4428524162772	21.4506715981943	0.310222892059389	28.4025692586985	21.7901473449859	35.0149911724111	1.05	0.69	1.76	14.5478989995167	18.9625936144669	23.3772882294171	19.8547633805651	25.8798751152701	31.9049868499751	19.7097296593995	25.6938746055791	31.6759235057681	16.9467620072357	1.31358920169844	0.467179920960656	2.5207512871659	0.0494440947750562	0.100588217880428	0.0191177454570637	0.453495681876088	0.524346417687979	0.411487634144199	0.451999328763989	0.522802108128117	0.410027026013548	0.00355624475646483	0.0050760881015679	0.00508212745779533
229	25.4250084186799	0.26	16.9474744399148	12.5320606123985	21.3628882674311	0.339914126482584	28.9939947086099	22.685741326376	35.3022480908438	1.04	0.64	1.55	15.312967871859	19.5710646199419	23.8291613680249	20.9846299897101	26.8198531460988	32.6550763024876	20.924475021445	26.7452874764862	32.5636676708339	16.9474744399148	1.28833866903146	0.109902490671303	0.726593234063704	0.0494440947750562	0.100588217880428	0.0191177454570637	0.453495681876088	0.524346417687979	0.411487634144199	0.451999328763989	0.522802108128117	0.410027026013548	0.00355624475646483	0.0050760881015679	0.00508212745779533
229	25.4250084186799	0.26	16.9703203515086	12.4761010961208	21.4645396068964	0.347937381647142	26.2036370763196	20.6029521234806	31.8043220291586	0.96	0.66	1.55	14.6785033667012	18.6686923669652	22.6588813672293	20.539357988266	26.1227555779131	31.7061531675601	20.5458805916806	26.1336741487382	31.7186365424727	16.9703203515086	1.23288947141146	1.83884356181291	0.856044765064619	0.0494440947750562	0.100588217880428	0.0191177454570637	0.453495681876088	0.524346417687979	0.411487634144199	0.451999328763989	0.522802108128117	0.410027026013548	0.00355624475646483	0.0050760881015679	0.00508212745779533
229	25.4250084186799	0.26	17.2316478496828	12.6450724297825	21.8182232695832	0.333193902332039	27.2478893636123	21.2296481894459	33.2661305377787	1.08	0.67	1.56	13.9259753163185	17.8737504886249	21.8215256609313	18.8833423354563	24.2364460390598	29.5895497426634	18.9250745846209	24.2898569046138	29.6544268940169	17.2316478496828	1.28959345637877	0.352690785159498	1.63644556230553	0.0494440947750562	0.100588217880428	0.0191177454570637	0.453495681876088	0.524346417687979	0.411487634144199	0.451999328763989	0.522802108128117	0.410027026013548	0.00355624475646483	0.0050760881015679	0.00508212745779533
229	25.4250084186799	0.26	17.3010698053845	12.7179883717079	21.8841512390611	0.39292165263174	28.1856289233608	22.7156886777327	33.6555691689889	0.95	0.6	1.69	16.3137999688158	20.2421647335621	24.1705294983084	22.9008048996767	28.4153211512051	33.9298374027336	22.4789843967336	27.8908040677794	33.303298472191	17.3010698053845	1.24619732475026	0.712101214636248	0.0764315928010817	0.0494440947750562	0.100588217880428	0.0191177454570637	0.453495681876088	0.524346417687979	0.411487634144199	0.451999328763989	0.522802108128117	0.410027026013548	0.00355624475646483	0.0050760881015679	0.00508212745779533
229	25.4250084186799	0.26	17.3723230862434	12.7415106162093	22.0031355562774	0.297702752116191	26.9441823557714	20.4828879613276	33.4054767502153	1.08	0.76	1.67	13.4515111526302	17.6947689281639	21.9380267036976	18.2475751427691	24.003743667675	29.7599121925808	18.3760182492887	24.1737596815533	29.9655517600861	17.3723230862434	1.32778810507804	0.376392860758623	3.75643141474364	0.0494440947750562	0.100588217880428	0.0191177454570637	0.453495681876088	0.524346417687979	0.411487634144199	0.451999328763989	0.522802108128117	0.410027026013548	0.00355624475646483	0.0050760881015679	0.00508212745779533
229	25.4250084186799	0.26	17.4477214296747	12.8920687227261	22.0033741366233	0.341943848102758	26.2876802486769	20.5940166430524	31.9813438543015	0.94	0.57	1.45	14.9498823685968	19.0831023531093	23.2163223376218	21.0775198338411	26.9048584077009	32.7321969815607	20.937837990027	26.7246410845789	32.5112050459917	17.4477214296747	1.15431764334187	-3.0134166503201	-5.37039069004609	0.0494440947750562	0.100588217880428	0.0191177454570637	0.453495681876088	0.524346417687979	0.411487634144199	0.451999328763989	0.522802108128117	0.410027026013548	0.00355624475646483	0.0050760881015679	0.00508212745779533
229	25.4250084186799	0.26	17.4801103912415	12.8945366011137	22.0656841813693	0.343618351343074	27.4366005642413	21.5161357764144	33.3570653520682	0.95	0.65	1.59	15.4868744430219	19.7483039007183	24.0097333584147	21.7595362464825	27.7469760677148	33.7344158889471	21.6839747607544	27.6490225061665	33.6184911714077	17.4801103912415	1.17890483068685	2.33576325041225	0.822868017493531	0.0494440947750562	0.100588217880428	0.0191177454570637	0.453495681876088	0.524346417687979	0.411487634144199	0.451999328763989	0.522802108128117	0.410027026013548	0.00355624475646483	0.0050760881015679	0.00508212745779533
229	25.4250084186799	0.26	17.4917017386866	12.868550742171	22.1148527352021	0.345856713438995	26.1601198097624	20.5430020410415	31.7772375784833	0.96	0.65	1.46	14.6386680476995	18.6413509193102	22.6440337909209	20.4852198710487	26.0865381352409	31.6878563994331	20.5918612293284	26.2220040236295	31.8516998221097	17.4917017386866	1.19320233185846	-3.4448677635012	-4.24893158674447	0.0494440947750562	0.100588217880428	0.0191177454570637	0.453495681876088	0.524346417687979	0.411487634144199	0.451999328763989	0.522802108128117	0.410027026013548	0.00355624475646483	0.0050760881015679	0.00508212745779533
229	25.4250084186799	0.26	17.5040541559806	12.9497478361671	22.0583604757941	0.384012761687372	32.6283703659002	26.1763775722392	39.0803631595613	0.92	0.6	1.37	19.2888840494339	24.0432371122769	28.79759017512	27.3623515816641	34.1066650274537	40.8509784732432	27.4624741154471	34.2329792303794	41.003823178301	17.5040541559806	1.18269324276584	0.805473451728988	-0.542551697360557	0.0494440947750562	0.100588217880428	0.0191177454570637	0.453495681876088	0.524346417687979	0.411487634144199	0.451999328763989	0.522802108128117	0.410027026013548	0.00355624475646483	0.0050760881015679	0.00508212745779533
229	25.4250084186799	0.26	17.5074170628951	12.8427396462247	22.1720944795656	0.310746822103891	27.8337778079071	21.3617010671213	34.3058545486929	0.9	0.6	1.34	15.9667178947152	20.8042457296181	25.6417735645211	22.7843817403133	29.6874961810276	36.5906106217419	22.9014826410569	29.8335295522374	36.7773172762002	17.5074170628951	1.13019437120148	0.0761663944181856	-3.19008850553007	0.0494440947750562	0.100588217880428	0.0191177454570637	0.453495681876088	0.524346417687979	0.411487634144199	0.451999328763989	0.522802108128117	0.410027026013548	0.00355624475646483	0.0050760881015679	0.00508212745779533
229	25.4250084186799	0.26	17.6130793152783	12.9708755883413	22.2552830422154	0.342281197220652	29.6377195232852	23.2232779611232	36.0521610854472	1.06	0.7	1.63	15.4668455969178	19.7389030299166	24.0109604629153	21.0898304264058	26.914997961004	32.7401654956023	21.1201748533252	26.9543201879634	32.7879156925547	17.6130793152783	1.27618740356762	0.927266153752972	1.97135428220449	0.0494440947750562	0.100588217880428	0.0191177454570637	0.453495681876088	0.524346417687979	0.411487634144199	0.451999328763989	0.522802108128117	0.410027026013548	0.00355624475646483	0.0050760881015679	0.00508212745779533
229	25.4250084186799	0.26	17.6174184522958	12.9182452061797	22.3165916984118	0.373106499995167	28.4719549152504	22.7098226264608	34.2340872040401	1.11	0.66	1.61	14.5524666014313	18.2448440834085	21.9372215653858	19.567834902008	24.5327549352975	29.497674968587	19.501000672822	24.4477395963327	29.3991547565374	17.6174184522958	1.25646345509327	-2.3675116865357	-1.54422357532538	0.0494440947750562	0.100588217880428	0.0191177454570637	0.453495681876088	0.524346417687979	0.411487634144199	0.451999328763989	0.522802108128117	0.410027026013548	0.00355624475646483	0.0050760881015679	0.00508212745779533
229	25.4250084186799	0.26	17.6403110044613	12.9394395311993	22.3411824777234	0.318962419358519	25.5533048426232	19.7235764974315	31.3830331878149	0.91	0.55	1.44	14.6658286433402	19.0006305469878	23.3354324506353	20.8825021522299	27.0547759653101	33.2270497783903	20.6699532455367	26.7789588341044	32.889307590655	17.6403110044613	1.14671220706858	1.75921525363501	-1.25304831379884	0.0494440947750562	0.100588217880428	0.0191177454570637	0.453495681876088	0.524346417687979	0.411487634144199	0.451999328763989	0.522802108128117	0.410027026013548	0.00355624475646483	0.0050760881015679	0.00508212745779533
229	25.4250084186799	0.26	17.9509998271147	13.2208312653564	22.6811683888729	0.291127265575896	23.8768206252803	18.0597457510378	29.6938954995229	1.07	0.63	1.62	11.9213151067987	15.7611910126764	19.6010669185541	16.2021754400839	21.4209237524828	26.6396720648817	16.0740973949449	21.248566781454	26.4307226135495	17.9509998271147	1.24785833965711	-1.45224689612391	-1.0862110515966	0.0494440947750562	0.100588217880428	0.0191177454570637	0.453495681876088	0.524346417687979	0.411487634144199	0.451999328763989	0.522802108128117	0.410027026013548	0.00355624475646483	0.0050760881015679	0.00508212745779533
229	25.4250084186799	0.26	17.9938441148898	13.2366267907969	22.7510614389826	0.354470342011692	24.5693006216113	19.3926792176894	29.7459220255331	0.99	0.55	1.5	13.5547558877618	17.173020216577	20.7912845453923	18.8246622426251	23.8496589639592	28.8746556852932	18.5389418864332	23.4873848277424	28.4355340940875	17.9938441148898	1.1670409428412	1.03200421516856	-1.42361163457097	0.0494440947750562	0.100588217880428	0.0191177454570637	0.453495681876088	0.524346417687979	0.411487634144199	0.451999328763989	0.522802108128117	0.410027026013548	0.00355624475646483	0.0050760881015679	0.00508212745779533
229	25.4250084186799	0.26	18.0586223862354	13.2503360050906	22.8669087673801	0.317729271018634	27.0789714007401	20.8835995001398	33.2743433013404	1.04	0.68	1.58	14.1085669606481	18.2940436695436	22.479520378439	19.3403426827443	25.0778888181148	30.8154349534854	19.3689575614447	25.1127150598467	30.8618455655296	18.0586223862354	1.22715304125701	0.682438076642095	1.72711972092337	0.0494440947750562	0.100588217880428	0.0191177454570637	0.453495681876088	0.524346417687979	0.411487634144199	0.451999328763989	0.522802108128117	0.410027026013548	0.00355624475646483	0.0050760881015679	0.00508212745779533
229	25.4250084186799	0.26	18.1679919566505	13.3990768471681	22.9369070661329	0.286232523625714	27.5069189822845	20.7250983771702	34.2887395873988	0.97	0.67	1.67	14.6698259218294	19.4701953048618	24.2705646878942	20.474328159432	27.1740898715627	33.8738515836934	20.3770964746825	27.0468407269005	33.710905587776	18.1679919566505	1.27871397803081	-1.68314969569671	-0.383178415820811	0.0494440947750562	0.100588217880428	0.0191177454570637	0.453495681876088	0.524346417687979	0.411487634144199	0.451999328763989	0.522802108128117	0.410027026013548	0.00355624475646483	0.0050760881015679	0.00508212745779533
229	25.4250084186799	0.26	18.1735151629995	13.3693852593948	22.9776450666041	0.338934104925967	28.5927215466869	22.3581631564198	34.827279936954	1.14	0.64	1.65	14.0818921970569	18.0086181330732	21.9353440690896	18.8206636603455	24.0687927536476	29.3169218469497	18.6638491358537	23.8666924163849	29.0715612116118	18.1735151629995	1.29552004558768	-0.979307950225729	0.240300756964012	0.0494440947750562	0.100588217880428	0.0191177454570637	0.453495681876088	0.524346417687979	0.411487634144199	0.451999328763989	0.522802108128117	0.410027026013548	0.00355624475646483	0.0050760881015679	0.00508212745779533
229	25.4250084186799	0.26	18.1895624239254	13.3740934756706	23.0050313721801	0.307005380173442	27.0119829163814	20.6757101281096	33.3482557046531	0.97	0.66	1.46	14.6778024112428	19.1759579490082	23.6741134867735	20.5092366002227	26.7944919541145	33.0797473080064	20.6287163400587	26.9502347360379	33.2728457094275	18.1895624239254	1.19235913469016	1.42335883403308	1.08879927520666	0.0494440947750562	0.100588217880428	0.0191177454570637	0.453495681876088	0.524346417687979	0.411487634144199	0.451999328763989	0.522802108128117	0.410027026013548	0.00355624475646483	0.0050760881015679	0.00508212745779533
229	25.4250084186799	0.26	18.2328731436407	13.405134686854	23.0606116004274	0.358379405569132	29.8720581474213	23.6315747404542	36.1125415543884	0.99	0.61	1.5	16.5133234255303	20.8740620543654	25.2348006832005	22.9311743204688	28.9867002183763	35.0422261162837	22.844045806333	28.8784980190529	34.9107369367134	18.2328731436407	1.24023719201253	-1.18834306507417	-1.20634803618138	0.0494440947750562	0.100588217880428	0.0191177454570637	0.453495681876088	0.524346417687979	0.411487634144199	0.451999328763989	0.522802108128117	0.410027026013548	0.00355624475646483	0.0050760881015679	0.00508212745779533
229	25.4250084186799	0.26	18.2396526493492	13.4891580629346	22.9901472357638	0.383561998953806	31.7674303939646	25.4796920092464	38.0551687786828	1.07	0.63	1.62	16.7992644173189	20.9448945793111	25.0905247413034	22.821830773933	28.4536767677828	34.0855227616326	22.6461005199009	28.2334205651044	33.8217226936191	18.2396526493492	1.28114682475807	1.1089633067042	1.83277313485426	0.0494440947750562	0.100588217880428	0.0191177454570637	0.453495681876088	0.524346417687979	0.411487634144199	0.451999328763989	0.522802108128117	0.410027026013548	0.00355624475646483	0.0050760881015679	0.00508212745779533
229	25.4250084186799	0.26	18.319833612242	13.4564883901726	23.1831788343114	0.362470856119442	30.8222557217849	24.4401593855837	37.2043520579862	1.04	0.71	1.5	16.4829565427759	20.7871762862636	25.0913960297512	22.5806433757109	28.4771614418818	34.3736795080528	22.8075572586288	28.7628492924813	34.7214163434059	18.319833612242	1.24445396636518	0.332457805274523	1.54357309776753	0.0494440947750562	0.100588217880428	0.0191177454570637	0.453495681876088	0.524346417687979	0.411487634144199	0.451999328763989	0.522802108128117	0.410027026013548	0.00355624475646483	0.0050760881015679	0.00508212745779533
229	25.4250084186799	0.26	18.6091585208271	13.6715840943135	23.5467329473406	0.317490668071674	28.9690196873865	22.3375761684012	35.6004632063719	1.02	0.75	1.58	15.2695891543083	19.8027317509588	24.3358743476094	21.0252665171876	27.2671195422968	33.508972567406	21.2439458060005	27.5470891470567	33.8569350058463	18.6091585208271	1.30176741476416	-3.41090752463016	-1.69037778688425	0.0494440947750562	0.100588217880428	0.0191177454570637	0.453495681876088	0.524346417687979	0.411487634144199	0.451999328763989	0.522802108128117	0.410027026013548	0.00355624475646483	0.0050760881015679	0.00508212745779533
229	25.4250084186799	0.26	18.6571868159643	13.734919936902	23.5794536950265	0.334450006496302	29.6103028347362	23.0887195024155	36.131886167057	1.08	0.73	1.62	15.1763504054413	19.4630252831551	23.7497001608689	20.5940900158665	26.411046394835	32.2280027738035	20.7088476242319	26.5570943552317	32.4068796499022	18.6571868159643	1.29403944012489	1.96827713345585	4.17622321301448	0.0494440947750562	0.100588217880428	0.0191177454570637	0.453495681876088	0.524346417687979	0.411487634144199	0.451999328763989	0.522802108128117	0.410027026013548	0.00355624475646483	0.0050760881015679	0.00508212745779533
229	25.4250084186799	0.26	18.6855903612232	13.7986497984885	23.5725309239578	0.344842800379544	29.6622619174689	23.2788641956503	36.0456596392874	1.03	0.67	1.54	15.824819053181	20.1642109171166	24.5036027810522	21.7438889056456	27.7063744348884	33.6688599641312	21.7865936690064	27.763543305087	33.7360474889448	18.6855903612232	1.24461443195782	-0.805056995445216	-0.230571734701876	0.0494440947750562	0.100588217880428	0.0191177454570637	0.453495681876088	0.524346417687979	0.411487634144199	0.451999328763989	0.522802108128117	0.410027026013548	0.00355624475646483	0.0050760881015679	0.00508212745779533
229	25.4250084186799	0.26	18.7863904782417	13.8632116277475	23.709569328736	0.316687844924978	28.7683235020966	22.1706033431567	35.3660436610364	1.04	0.64	1.52	14.9709587967032	19.4261463765286	23.8813339563539	20.5188843590338	26.6250716774019	32.73125899577	20.4919215985353	26.5906659222687	32.6901178338378	18.7863904782417	1.19955704801212	-1.5217719587991	-2.23475049971944	0.0494440947750562	0.100588217880428	0.0191177454570637	0.453495681876088	0.524346417687979	0.411487634144199	0.451999328763989	0.522802108128117	0.410027026013548	0.00355624475646483	0.0050760881015679	0.00508212745779533
229	25.4250084186799	0.26	18.8255635445588	13.841757856931	23.8093692321865	0.318998687760377	24.9510348939182	19.2591835201554	30.6428862676811	1.05	0.64	1.69	12.8863408215914	16.6947648200123	20.5031888184332	17.6014009949398	22.8033119860445	28.0052229771491	17.3880540034446	22.5262153471446	27.6651855297508	18.8255635445588	1.23039062939091	-2.44132130742973	-2.4405809056197	0.0494440947750562	0.100588217880428	0.0191177454570637	0.453495681876088	0.524346417687979	0.411487634144199	0.451999328763989	0.522802108128117	0.410027026013548	0.00355624475646483	0.0050760881015679	0.00508212745779533
229	25.4250084186799	0.26	18.8423145208582	13.8309750122904	23.8536540294259	0.32998175623089	29.4573675538205	22.9038005428649	36.0109345647761	0.97	0.7	1.59	16.232181967579	20.8767688805441	25.5213557935092	22.6660380876742	29.1515730626424	35.6371080376105	22.7382421877752	29.2459497661945	35.7495254054702	18.8423145208582	1.23649950107719	2.33029827631862	2.71189676498117	0.0494440947750562	0.100588217880428	0.0191177454570637	0.453495681876088	0.524346417687979	0.411487634144199	0.451999328763989	0.522802108128117	0.410027026013548	0.00355624475646483	0.0050760881015679	0.00508212745779533
229	25.4250084186799	0.26	18.9145529842847	13.8744046654131	23.9547013031563	0.320654674984825	30.1813327014357	23.3224972833643	37.040168119507	1.01	0.65	1.48	16.002087112882	20.7080875261047	25.4140879393273	22.0650359185426	28.554068718948	35.0431015193534	22.152698138341	28.6698112833666	35.1824371089758	18.9145529842847	1.21286108307938	0.512296913690738	0.777198500217957	0.0494440947750562	0.100588217880428	0.0191177454570637	0.453495681876088	0.524346417687979	0.411487634144199	0.451999328763989	0.522802108128117	0.410027026013548	0.00355624475646483	0.0050760881015679	0.00508212745779533
229	25.4250084186799	0.26	18.9516051403625	13.9486089291627	23.9546013515623	0.300358702200361	28.8135775660216	21.9476335956211	35.679521536422	0.98	0.66	1.42	15.4687110500418	20.3078342703735	25.1469574907051	21.5528398046812	28.2952792507034	35.0377186967256	21.7547530123313	28.5618166359064	35.3652746704373	18.9516051403625	1.22382725017972	1.17963740719766	1.36478923874393	0.0494440947750562	0.100588217880428	0.0191177454570637	0.453495681876088	0.524346417687979	0.411487634144199	0.451999328763989	0.522802108128117	0.410027026013548	0.00355624475646483	0.0050760881015679	0.00508212745779533
229	25.4250084186799	0.26	19.0004066718939	13.96404854187	24.0367648019178	0.324323149834196	29.4190185672163	22.7893138287585	36.0487233056741	0.91	0.63	1.43	16.8561689241889	21.7598454380432	26.6635219518975	23.9486081091046	30.9155664762337	37.8825248433627	24.031629908256	31.0224608332896	38.0142589906964	19.0004066718939	1.19821387523779	1.18486853026209	0.030121796172844	0.0494440947750562	0.100588217880428	0.0191177454570637	0.453495681876088	0.524346417687979	0.411487634144199	0.451999328763989	0.522802108128117	0.410027026013548	0.00355624475646483	0.0050760881015679	0.00508212745779533
229	25.4250084186799	0.26	19.0006582896629	14.0461074309773	23.9552091483484	0.293686558147178	27.0536458435531	20.5032437035761	33.6040479835301	0.93	0.6	1.36	14.9991378961295	19.7910813755644	24.5830248549994	21.2136012978726	27.9909493773848	34.7682974568971	21.2857017284166	28.0872407985321	34.8864264335791	19.0006582896629	1.12962866954687	-1.16650992053314	-3.60273664941264	0.0494440947750562	0.100588217880428	0.0191177454570637	0.453495681876088	0.524346417687979	0.411487634144199	0.451999328763989	0.522802108128117	0.410027026013548	0.00355624475646483	0.0050760881015679	0.00508212745779533
229	25.4250084186799	0.26	19.0206892152316	14.0407051114648	24.0006733189984	0.319950279296443	28.2834228718598	21.8454889499629	34.7213567937567	1.08	0.72	1.58	14.3596966549879	18.5915441734868	22.8233916919857	19.4861641573423	25.2287976833554	30.9714312093685	19.6079544891306	25.389508743085	31.1668168907151	19.0206892152316	1.29416553023996	0.367732183645833	2.54638900888802	0.0494440947750562	0.100588217880428	0.0191177454570637	0.453495681876088	0.524346417687979	0.411487634144199	0.451999328763989	0.522802108128117	0.410027026013548	0.00355624475646483	0.0050760881015679	0.00508212745779533
229	25.4250084186799	0.26	19.0278134773615	14.0155111891004	24.0401157656226	0.288666202320579	30.0453564791402	22.6815634195229	37.4091495387574	1.02	0.67	1.62	15.4794148280299	20.5049593801956	25.5305039323613	21.3009477014784	28.2165102641722	35.132072826866	21.2591403121183	28.1601602841741	35.0623360430987	19.0278134773615	1.297188222187	0.343920940186811	2.37071503176863	0.0494440947750562	0.100588217880428	0.0191177454570637	0.453495681876088	0.524346417687979	0.411487634144199	0.451999328763989	0.522802108128117	0.410027026013548	0.00355624475646483	0.0050760881015679	0.00508212745779533
229	25.4250084186799	0.26	19.1114789907273	14.0407930806508	24.1821649008038	0.291060386036463	25.0761590777607	18.9659010611475	31.1864170943739	0.99	0.61	1.51	13.2181047500399	17.4765910857519	21.735077421464	18.3364366531662	24.2438996677049	30.1513626822436	18.2482638572248	24.128901630762	30.0062706785572	19.1114789907273	1.16829879991253	-0.856161142285097	-1.70148677448111	0.0494440947750562	0.100588217880428	0.0191177454570637	0.453495681876088	0.524346417687979	0.411487634144199	0.451999328763989	0.522802108128117	0.410027026013548	0.00355624475646483	0.0050760881015679	0.00508212745779533
229	25.4250084186799	0.26	19.1596159660776	14.0504367613254	24.2687951708299	0.284053767766989	25.8354258209331	19.4315778608634	32.2392737810029	0.96	0.65	1.39	13.909505377128	18.4935056200677	23.0775058630074	19.5000474326534	25.9264601443235	32.3528728559936	19.6781434382784	26.161153766772	32.6440008271231	19.1596159660776	1.16310841994262	-2.07793348047738	-3.16417453429391	0.0494440947750562	0.100588217880428	0.0191177454570637	0.453495681876088	0.524346417687979	0.411487634144199	0.451999328763989	0.522802108128117	0.410027026013548	0.00355624475646483	0.0050760881015679	0.00508212745779533
229	25.4250084186799	0.26	19.1753118909768	14.1047071288604	24.2459166530932	0.312745987960806	29.8423148881186	22.9354535290244	36.7491762472129	1.13	0.84	1.75	14.5703195564371	18.9580757002892	23.3458318441413	19.5320866980476	25.4140464642456	31.2960062304436	19.7552493630682	25.7058016003576	31.6539684461179	19.1753118909768	1.39324520407191	-0.353106027628259	4.17025276966706	0.0494440947750562	0.100588217880428	0.0191177454570637	0.453495681876088	0.524346417687979	0.411487634144199	0.451999328763989	0.522802108128117	0.410027026013548	0.00355624475646483	0.0050760881015679	0.00508212745779533
229	25.4250084186799	0.26	19.176958647763	14.1315767276568	24.2223405678691	0.271815836045779	25.3583252459889	18.8781124599633	31.8385380320145	0.93	0.65	1.52	13.7848834061577	18.5167641962475	23.2486449863373	19.4815667603763	26.1689248466331	32.8562829328899	19.5032019681766	26.1977046055847	32.890236634044	19.176958647763	1.19995908208919	-0.10342971717493	-0.600179003715041	0.0494440947750562	0.100588217880428	0.0191177454570637	0.453495681876088	0.524346417687979	0.411487634144199	0.451999328763989	0.522802108128117	0.410027026013548	0.00355624475646483	0.0050760881015679	0.00508212745779533
229	25.4250084186799	0.26	19.2481171203234	14.1425424643038	24.353691776343	0.336888758222659	28.7746785439699	22.4716992863368	35.0776578016029	1.1	0.68	1.47	14.497603649157	18.5639670301222	22.6303304110875	19.5410205221878	25.0219877358786	30.5029549495695	19.6910644586328	25.2116267874228	30.7346666709102	19.2481171203234	1.2528188455801	2.05059279363385	3.03572743562491	0.0494440947750562	0.100588217880428	0.0191177454570637	0.453495681876088	0.524346417687979	0.411487634144199	0.451999328763989	0.522802108128117	0.410027026013548	0.00355624475646483	0.0050760881015679	0.00508212745779533
229	25.4250084186799	0.26	19.3744570196886	14.2355701015568	24.5133439378203	0.335802523331518	28.2266474446052	22.0286499911216	34.4246448980887	1	0.73	1.49	15.2923819134254	19.59505793739	23.8977339613547	21.1815813170211	27.1412468941928	33.1009124713645	21.4512401655331	27.4899931632581	33.5266243959605	19.3744570196886	1.19897142765806	-2.64300011579904	-2.57105230286408	0.0494440947750562	0.100588217880428	0.0191177454570637	0.453495681876088	0.524346417687979	0.411487634144199	0.451999328763989	0.522802108128117	0.410027026013548	0.00355624475646483	0.0050760881015679	0.00508212745779533
229	25.4250084186799	0.26	19.4149243028087	14.2475862778999	24.5822623277174	0.300336116388354	29.1504035432365	22.2038245177895	36.0969825686835	0.92	0.63	1.43	16.281364517291	21.3750719176019	26.4687793179129	23.0492784253369	30.2603619903711	37.4714455554052	23.1540472926637	30.3970512713627	37.6421790627247	19.4149243028087	1.15501218151307	2.82463589952342	1.45465567838983	0.0494440947750562	0.100588217880428	0.0191177454570637	0.453495681876088	0.524346417687979	0.411487634144199	0.451999328763989	0.522802108128117	0.410027026013548	0.00355624475646483	0.0050760881015679	0.00508212745779533
229	25.4250084186799	0.26	19.6239625244433	14.4890133679489	24.7589116809377	0.284816819919531	24.9358802377939	18.7665787480161	31.1051817275717	0.94	0.6	1.48	13.5989765769951	18.0694870297742	22.5399974825534	19.1590066257165	25.457314362346	31.7556220989755	19.0712722218619	25.3414612265359	31.6108747070562	19.6239625244433	1.16237325560766	0.344276970340627	-1.13892300691394	0.0494440947750562	0.100588217880428	0.0191177454570637	0.453495681876088	0.524346417687979	0.411487634144199	0.451999328763989	0.522802108128117	0.410027026013548	0.00355624475646483	0.0050760881015679	0.00508212745779533
229	25.4250084186799	0.26	19.6926485560473	14.5561717293357	24.8291253827588	0.28054813450709	26.2579016265011	19.6927817978747	32.8230214551274	1.15	0.77	1.69	12.3317654958818	16.4428920502684	20.554018604655	16.4486475687086	21.9322477738899	27.4158479790712	16.5556052112141	22.07146882142	27.5945332682855	19.6926485560473	1.3257198389544	-2.01957437889071	1.59300258076598	0.0494440947750562	0.100588217880428	0.0191177454570637	0.453495681876088	0.524346417687979	0.411487634144199	0.451999328763989	0.522802108128117	0.410027026013548	0.00355624475646483	0.0050760881015679	0.00508212745779533
229	25.4250084186799	0.26	19.7125993244444	14.5060255867679	24.919173062121	0.344997553020871	30.0679959578573	23.5994986969882	36.5364932187263	0.92	0.64	1.48	17.3133721754617	22.0588755410765	26.8043789066913	24.5152856210299	31.234795214227	37.9543048074241	24.5505346622905	31.2775951410609	38.0019299074569	19.7125993244444	1.19078509041386	0.592134551889596	-0.224978623248115	0.0494440947750562	0.100588217880428	0.0191177454570637	0.453495681876088	0.524346417687979	0.411487634144199	0.451999328763989	0.522802108128117	0.410027026013548	0.00355624475646483	0.0050760881015679	0.00508212745779533
229	25.4250084186799	0.26	19.7270873333754	14.5830193014798	24.8711553652711	0.318713761448234	28.7652257500018	22.1989721996291	35.3314793003744	0.98	0.65	1.55	15.570049499909	20.1755281630141	24.7810068261191	21.652730287433	28.0574104612067	34.4620906349804	21.645037344729	28.0463746122113	34.4516500988763	19.7270873333754	1.24627905953815	2.55821799891564	2.69359295674773	0.0494440947750562	0.100588217880428	0.0191177454570637	0.453495681876088	0.524346417687979	0.411487634144199	0.451999328763989	0.522802108128117	0.410027026013548	0.00355624475646483	0.0050760881015679	0.00508212745779533
229	25.4250084186799	0.26	19.8569508328165	14.6667318832044	25.0471697824285	0.327995341415537	32.0691408167495	24.9023440288747	39.2359376046244	0.92	0.62	1.46	18.3676068516167	23.6537319502211	28.9398570488254	26.0657610107984	33.5673846358313	41.0690082608642	26.0853289823106	33.5933747564032	41.1027582245627	19.8569508328165	1.18189749918852	0.787441929108444	-0.730398807490844	0.0494440947750562	0.100588217880428	0.0191177454570637	0.453495681876088	0.524346417687979	0.411487634144199	0.451999328763989	0.522802108128117	0.410027026013548	0.00355624475646483	0.0050760881015679	0.00508212745779533
229	25.4250084186799	0.26	20.1204303662546	14.7735900113716	25.4672707211376	0.28818479316296	26.0280553561359	19.6413734844707	32.4147372278012	0.88	0.66	1.4	14.9110366891589	19.7595798822142	24.6081230752695	21.4185771306218	28.3831429429446	35.3477087552673	21.6232170291349	28.6545886505066	35.6835428935613	20.1204303662546	1.11142532626435	-1.69714455225221	-4.16054071034197	0.0494440947750562	0.100588217880428	0.0191177454570637	0.453495681876088	0.524346417687979	0.411487634144199	0.451999328763989	0.522802108128117	0.410027026013548	0.00355624475646483	0.0050760881015679	0.00508212745779533
229	25.4250084186799	0.26	20.1286113483804	14.8876905134069	25.3695321833538	0.322356670495009	27.024691136802	20.9071280909186	33.1422541826854	0.93	0.59	1.38	15.3077736814449	19.7869288375771	24.2660839937093	21.6577588129613	27.994961339997	34.3321638670326	21.6934222104233	28.0398041894522	34.3891829684471	20.1286113483804	1.11889747166701	-0.609603951786004	-2.89463992250105	0.0494440947750562	0.100588217880428	0.0191177454570637	0.453495681876088	0.524346417687979	0.411487634144199	0.451999328763989	0.522802108128117	0.410027026013548	0.00355624475646483	0.0050760881015679	0.00508212745779533
229	25.4250084186799	0.26	20.1633629943086	14.8728830133112	25.4538429753059	0.318532140645039	29.0727640977993	22.4335321009086	35.71199609469	1.02	0.7	1.57	15.3186331863157	19.8522019146703	24.385770643025	21.0841393628549	27.3240168843754	33.563894405896	21.1897251282427	27.4579761599954	33.7307543048003	20.1633629943086	1.25441039270204	2.06252031782332	2.89556811551984	0.0494440947750562	0.100588217880428	0.0191177454570637	0.453495681876088	0.524346417687979	0.411487634144199	0.451999328763989	0.522802108128117	0.410027026013548	0.00355624475646483	0.0050760881015679	0.00508212745779533
229	25.4250084186799	0.26	20.3666556702264	15.0550508339169	25.678260506536	0.311050739777388	29.9358729880579	22.9799400095192	36.8918059665965	1	0.64	1.47	15.8813213048938	20.6885317049958	25.4957421050977	21.9592441516203	28.6062167074565	35.2531892632927	22.0175197338735	28.6843528735357	35.3465022128859	20.3666556702264	1.2063926882101	0.168078989988077	-0.513695577950689	0.0494440947750562	0.100588217880428	0.0191177454570637	0.453495681876088	0.524346417687979	0.411487634144199	0.451999328763989	0.522802108128117	0.410027026013548	0.00355624475646483	0.0050760881015679	0.00508212745779533
229	25.4250084186799	0.26	20.460892515117	15.1263928921735	25.7953921380605	0.348240776489316	29.9406272527095	23.5454860537794	36.3357684516396	0.96	0.66	1.47	16.7644879721865	21.3178561831897	25.8712243941928	23.4524401367831	29.8223093249415	36.1921785130999	23.5775483041781	29.9806191249809	36.388121199677	20.460892515117	1.16580234552385	1.16963320398432	0.527496151661145	0.0494440947750562	0.100588217880428	0.0191177454570637	0.453495681876088	0.524346417687979	0.411487634144199	0.451999328763989	0.522802108128117	0.410027026013548	0.00355624475646483	0.0050760881015679	0.00508212745779533
229	25.4250084186799	0.26	20.4614253603188	15.0681512563272	25.8546994643104	0.351282905506379	29.3470042602546	23.1204410731975	35.5735674473118	0.9	0.57	1.58	17.2161394735403	21.8526159114166	26.4890923492928	24.5284543904427	31.1342094735493	37.7399645566559	24.1202092719243	30.6149406194296	37.1122446382047	20.4614253603188	1.18018073281529	-0.95171819623187	-2.89844377165887	0.0494440947750562	0.100588217880428	0.0191177454570637	0.453495681876088	0.524346417687979	0.411487634144199	0.451999328763989	0.522802108128117	0.410027026013548	0.00355624475646483	0.0050760881015679	0.00508212745779533
229	25.4250084186799	0.26	20.4712790544538	15.0610888986968	25.8814692102108	0.253576694491689	25.0818025603743	18.3631507651033	31.8004543556453	1	0.69	1.59	12.7029612236543	17.3506806876122	21.99840015157	17.5710429476187	23.9998808281609	30.4287187087031	17.5923677863397	24.0446944271915	30.484102338621	20.4712790544538	1.21229751765354	-1.05063274629787	-0.806943899085095	0.0494440947750562	0.100588217880428	0.0191177454570637	0.453495681876088	0.524346417687979	0.411487634144199	0.451999328763989	0.522802108128117	0.410027026013548	0.00355624475646483	0.0050760881015679	0.00508212745779533
229	25.4250084186799	0.26	20.5027781991387	15.1295363877591	25.8760200105183	0.3325973101429	28.7494138360798	22.3909959660533	35.1078317061063	0.91	0.64	1.49	16.5423200244217	21.2398771770579	25.937434329694	23.491380276181	30.1622765760201	36.8331728758592	23.5286226104152	30.2085973143447	36.8907893407285	20.5027781991387	1.17394217651995	-3.309211363181	-4.21482531663023	0.0494440947750562	0.100588217880428	0.0191177454570637	0.453495681876088	0.524346417687979	0.411487634144199	0.451999328763989	0.522802108128117	0.410027026013548	0.00355624475646483	0.0050760881015679	0.00508212745779533
229	25.4250084186799	0.26	20.5108691138739	15.1340599455347	25.8876782822131	0.330804946021475	31.1832832611658	24.2586358427157	38.1079306796159	0.99	0.68	1.6	16.8905407983658	21.7119594673282	26.5333781362906	23.4221492681952	30.1080209106133	36.7938925530314	23.4435519846614	30.1359212228801	36.8268985048747	20.5108691138739	1.19480259860958	1.54971349217051	1.36209305970029	0.0494440947750562	0.100588217880428	0.0191177454570637	0.453495681876088	0.524346417687979	0.411487634144199	0.451999328763989	0.522802108128117	0.410027026013548	0.00355624475646483	0.0050760881015679	0.00508212745779533
229	25.4250084186799	0.26	20.5115266769976	15.1146914880751	25.9083618659201	0.280892466465021	27.9263225849308	20.9500075299265	34.9026376399351	0.92	0.67	1.4	15.3641809528649	20.4804257435252	25.5966705341856	21.7521166569252	28.9955326172845	36.2389485776437	21.9801474715484	29.2987924603714	36.6213336245182	20.5115266769976	1.14877520895218	-0.863744715838753	-1.72232648073205	0.0494440947750562	0.100588217880428	0.0191177454570637	0.453495681876088	0.524346417687979	0.411487634144199	0.451999328763989	0.522802108128117	0.410027026013548	0.00355624475646483	0.0050760881015679	0.00508212745779533
229	25.4250084186799	0.26	20.5127679126233	15.0540961096468	25.9714397155999	0.269553325605093	27.7590146785704	20.6245495594529	34.8934797976879	1.03	0.71	1.56	13.9751199275654	18.8094075987355	23.6436952699055	19.1788855921701	25.8132651642644	32.4476447363587	19.2963618433654	25.9709599117223	32.6434746664153	20.5127679126233	1.22713009296861	-0.738762245104897	0.150510020908147	0.0494440947750562	0.100588217880428	0.0191177454570637	0.453495681876088	0.524346417687979	0.411487634144199	0.451999328763989	0.522802108128117	0.410027026013548	0.00355624475646483	0.0050760881015679	0.00508212745779533
229	25.4250084186799	0.26	20.62333574836	15.2259623549098	26.0207091418101	0.278684409564905	25.6916906290674	19.238351801694	32.1450294564408	0.93	0.62	1.4	14.053485071283	18.7676051687458	23.4817252662085	19.8643822727876	26.5277176106663	33.1910529485449	19.9436257066897	26.6362778020302	33.3233632459724	20.62333574836	1.13153241567687	-2.10258595194116	-3.91366879325832	0.0494440947750562	0.100588217880428	0.0191177454570637	0.453495681876088	0.524346417687979	0.411487634144199	0.451999328763989	0.522802108128117	0.410027026013548	0.00355624475646483	0.0050760881015679	0.00508212745779533
229	25.4250084186799	0.26	20.793074884107	15.3737757355031	26.2123740327108	0.32351927385761	31.0038263838801	24.0041430660109	38.0035097017494	0.98	0.64	1.51	16.8217845886573	21.7270696737449	26.6323547588326	23.38565357106	30.2049834146069	37.0243132581538	23.4059932475675	30.2320659854692	37.0576081354878	20.793074884107	1.17334266429709	-2.22681977105328	-2.80556965469839	0.0494440947750562	0.100588217880428	0.0191177454570637	0.453495681876088	0.524346417687979	0.411487634144199	0.451999328763989	0.522802108128117	0.410027026013548	0.00355624475646483	0.0050760881015679	0.00508212745779533
229	25.4250084186799	0.26	20.8050339579913	15.2873086038133	26.3227593121692	0.327243145094151	33.1256340016386	25.7100826362604	40.5411853670168	0.95	0.65	1.44	18.4628270355176	23.788054658041	29.1132822805644	25.9167153270608	33.3918656970037	40.8670160669465	26.0633963160304	33.5801867160513	41.0965548151395	20.8050339579913	1.17623884144054	-0.468134070403769	-1.61748453124379	0.0494440947750562	0.100588217880428	0.0191177454570637	0.453495681876088	0.524346417687979	0.411487634144199	0.451999328763989	0.522802108128117	0.410027026013548	0.00355624475646483	0.0050760881015679	0.00508212745779533
229	25.4250084186799	0.26	20.86119324364	15.4275758191629	26.2948106681171	0.300122213917453	28.8168169932574	21.9462353622911	35.6873986242237	1.01	0.62	1.49	15.0637966649908	19.7797328130616	24.4956689611323	20.7743999189661	27.2781217701791	33.7818436213921	20.7369510236778	27.2287024857298	33.7239408686741	20.86119324364	1.16267474464129	1.07224958491202	0.196390969385137	0.0494440947750562	0.100588217880428	0.0191177454570637	0.453495681876088	0.524346417687979	0.411487634144199	0.451999328763989	0.522802108128117	0.410027026013548	0.00355624475646483	0.0050760881015679	0.00508212745779533
229	25.4250084186799	0.26	20.9464964270666	15.3717096471864	26.5212832069469	0.30651522281748	28.0924068993256	21.49509747326	34.6897163253912	0.97	0.65	1.52	15.2695944238281	19.9561625750001	24.6427307261722	21.3417494503245	27.8919930578498	34.4422366653752	21.348376608979	27.8995274430427	34.4548881128455	20.9464964270666	1.19512116803834	-1.20316957151451	-1.83862323439081	0.0494440947750562	0.100588217880428	0.0191177454570637	0.453495681876088	0.524346417687979	0.411487634144199	0.451999328763989	0.522802108128117	0.410027026013548	0.00355624475646483	0.0050760881015679	0.00508212745779533
229	25.4250084186799	0.26	21.0995864337434	15.5265154132035	26.6726574542833	0.334212442777782	28.8074006264032	22.4592669432822	35.1555343095243	1.17	0.68	1.71	13.85337614402	17.7690464081869	21.6847166723539	18.3828505465467	23.5787811635617	28.7747117805766	18.2649410545504	23.4272409955767	28.5895503280029	21.0995864337434	1.27053856981574	-0.322014226392874	1.50455576066466	0.0494440947750562	0.100588217880428	0.0191177454570637	0.453495681876088	0.524346417687979	0.411487634144199	0.451999328763989	0.522802108128117	0.410027026013548	0.00355624475646483	0.0050760881015679	0.00508212745779533
229	25.4250084186799	0.26	21.1056127978962	15.5499555481342	26.6612700476582	0.295191285429164	26.1152298096891	19.8149015163261	32.415558103052	0.96	0.6	1.66	14.1791033673704	18.6874783419499	23.1958533165294	19.8753148107208	26.1948520609215	32.5143893111222	19.5395231649022	25.7517860478659	31.9637047510244	21.1056127978962	1.16545303844924	0.133708962858099	-0.905556423622612	0.0494440947750562	0.100588217880428	0.0191177454570637	0.453495681876088	0.524346417687979	0.411487634144199	0.451999328763989	0.522802108128117	0.410027026013548	0.00355624475646483	0.0050760881015679	0.00508212745779533
229	25.4250084186799	0.26	21.1610193661343	15.5714739387573	26.7505647935113	0.349063709337893	29.04639834987	22.8534901359349	35.2393065638051	0.99	0.58	1.57	15.9055867422252	20.2157309782909	24.5258752143566	22.0527632119344	28.0286880104145	34.0046128088946	21.753400143207	27.6495639058578	33.5429257230992	21.1610193661343	1.18180209539761	-1.04293479836396	-2.2926483320911	0.0494440947750562	0.100588217880428	0.0191177454570637	0.453495681876088	0.524346417687979	0.411487634144199	0.451999328763989	0.522802108128117	0.410027026013548	0.00355624475646483	0.0050760881015679	0.00508212745779533
229	25.4250084186799	0.26	21.94326967741	16.2340818634643	27.6524574913557	0.370948127830122	30.9611282292454	24.666227619027	37.2560288394637	0.94	0.62	1.55	17.8127450615271	22.35861488359	26.9044847056529	25.0606916656466	31.4562607690828	37.8518298725189	24.9314133164835	31.290328355665	37.6518162607638	21.94326967741	1.15915271862256	-0.22036319442526	-2.00257828485251	0.0494440947750562	0.100588217880428	0.0191177454570637	0.453495681876088	0.524346417687979	0.411487634144199	0.451999328763989	0.522802108128117	0.410027026013548	0.00355624475646483	0.0050760881015679	0.00508212745779533
229	25.4250084186799	0.26	21.9703846504064	16.1355794912345	27.8051898095782	0.323350320174176	29.9629723789787	23.1956689726913	36.7302757852661	0.95	0.63	1.69	16.6561322203288	21.515535087429	26.3749379545293	23.3800202566185	30.2011078875879	37.0221955185572	23.0972183037842	29.8326760398804	36.5746655775978	21.9703846504064	1.1738883954185	-0.19220718988882	-1.39827227064582	0.0494440947750562	0.100588217880428	0.0191177454570637	0.453495681876088	0.524346417687979	0.411487634144199	0.451999328763989	0.522802108128117	0.410027026013548	0.00355624475646483	0.0050760881015679	0.00508212745779533
229	25.4250084186799	0.26	22.1170850943986	16.3130908490064	27.9210793397909	0.367193432540801	34.0027443415788	27.0334714858169	40.9720171973406	0.93	0.64	1.41	19.6953115268836	24.772794826877	29.8502781268704	27.8087680830149	34.9779136607411	42.1470592384673	27.9772383368811	35.19010431093	42.3974900032097	22.1170850943986	1.14347242208051	0.655818995865219	-0.635089603293701	0.0494440947750562	0.100588217880428	0.0191177454570637	0.453495681876088	0.524346417687979	0.411487634144199	0.451999328763989	0.522802108128117	0.410027026013548	0.00355624475646483	0.0050760881015679	0.00508212745779533
229	25.4250084186799	0.26	22.7078754678072	16.6567882041471	28.7589627314672	0.304469328260903	32.0563213002415	24.4917292395179	39.6209133609651	1.12	0.73	1.53	15.6143763733341	20.4370814747889	25.2597865762437	20.9578672093074	27.4309795955664	33.9040919818255	21.194658112855	27.7426764394664	34.2850805609781	22.7078754678072	1.25050659667733	-2.3809174074812	-0.190334994407194	0.0494440947750562	0.100588217880428	0.0191177454570637	0.453495681876088	0.524346417687979	0.411487634144199	0.451999328763989	0.522802108128117	0.410027026013548	0.00355624475646483	0.0050760881015679	0.00508212745779533
229	25.4250084186799	0.26	23.0242369740739	16.8978672673169	29.1506066808308	0.310062224614053	28.7468741620797	22.0517810382556	35.4419672859039	1.02	0.62	1.63	15.102804299481	19.6881337583806	24.2734632172802	20.8106204719046	27.1288875444034	33.4471546169022	20.6122820469508	26.8665918623573	33.1233427211869	23.0242369740739	1.19181096794631	-3.14771850217548	-3.78988626645008	0.0494440947750562	0.100588217880428	0.0191177454570637	0.453495681876088	0.524346417687979	0.411487634144199	0.451999328763989	0.522802108128117	0.410027026013548	0.00355624475646483	0.0050760881015679	0.00508212745779533
229	25.4250084186799	0.26	23.193579927432	17.1557253849925	29.2314344698715	0.296147804577568	28.4234586665599	21.5819975830412	35.2649197500786	0.89	0.58	1.39	16.2504633252496	21.4018359913371	26.5532086574245	23.2612983377002	30.6350952588223	38.0088921799445	23.2354229341024	30.607467373903	37.9796243841413	23.193579927432	1.09278535357659	4.2795251159504	1.31090361036629	0.0494440947750562	0.100588217880428	0.0191177454570637	0.453495681876088	0.524346417687979	0.411487634144199	0.451999328763989	0.522802108128117	0.410027026013548	0.00355624475646483	0.0050760881015679	0.00508212745779533
229	25.4250084186799	0.26	23.7819313919612	17.5022525005705	30.061610283352	0.353842575877622	27.8025557668261	21.9366604615748	33.6684510720774	0.96	0.58	1.52	15.6890234213625	19.884291383528	24.0795593456935	21.9871319234561	27.8665233719246	33.7459148203932	21.7526349619104	27.5698937992355	33.3870173619752	23.7819313919612	1.09682635305793	2.38521573560507	-0.715950685333187	0.0494440947750562	0.100588217880428	0.0191177454570637	0.453495681876088	0.524346417687979	0.411487634144199	0.451999328763989	0.522802108128117	0.410027026013548	0.00355624475646483	0.0050760881015679	0.00508212745779533
229	25.4250084186799	0.26	24.2416465760721	17.923546534219	30.5597466179252	0.315627447067634	30.3928708215749	23.4054629261295	37.3802787170202	1.04	0.62	1.51	15.7501679427625	20.4521833733134	25.1541988038643	21.5588612909945	27.9949893896757	34.431117488357	21.4866310257411	27.8970175605603	34.3118377173384	24.2416465760721	1.14888977073446	3.2349357564773	2.04271690080987	0.0494440947750562	0.100588217880428	0.0191177454570637	0.453495681876088	0.524346417687979	0.411487634144199	0.451999328763989	0.522802108128117	0.410027026013548	0.00355624475646483	0.0050760881015679	0.00508212745779533
229	25.4250084186799	0.26	24.2464089426935	17.9218651750684	30.5709527103187	0.350934186031784	32.0591987660121	25.2519808280922	38.866416703932	1.11	0.72	1.51	16.2328631723326	20.6087827535629	24.9847023347932	21.8519431954107	27.742607405512	33.6332716156133	22.0813666456452	28.0363753542305	33.9875220718286	24.2464089426935	1.21606378821002	-0.471628541382536	0.140205752962816	0.0494440947750562	0.100588217880428	0.0191177454570637	0.453495681876088	0.524346417687979	0.411487634144199	0.451999328763989	0.522802108128117	0.410027026013548	0.00355624475646483	0.0050760881015679	0.00508212745779533
229	25.4250084186799	0.26	25.5008579251869	18.7880565741048	32.2136592762689	0.329241858153356	32.8482958924704	25.5280821852534	40.1685095996873	1.02	0.69	1.53	17.3878576918789	22.3738505013488	27.3598433108187	23.9092876161076	30.7653096888635	37.6213317616194	24.0543918719011	30.9545481039588	37.8481126771991	25.5008579251869	1.15401845487287	-2.42660398395803	-2.92955689010539	0.0494440947750562	0.100588217880428	0.0191177454570637	0.453495681876088	0.524346417687979	0.411487634144199	0.451999328763989	0.522802108128117	0.410027026013548	0.00355624475646483	0.0050760881015679	0.00508212745779533
229	25.4250084186799	0.27	12.3176803789283	9.17762593115788	15.4577348266988	0.365214452651078	28.1937571628201	22.390417986292	33.9970963393482	1.03	0.73	1.61	15.1857614363385	19.1217363843214	23.0577113323044	20.8476173499149	26.2510803213565	31.6545432927981	20.9760264354641	26.412935476466	31.8483938666799	12.3176803789283	1.3615993973819	-1.17350252793663	1.16594874421923	0.0494440947750562	0.100588217880428	0.0191177454570637	0.453495681876088	0.524346417687979	0.411487634144199	0.451999328763989	0.522802108128117	0.410027026013548	0.00355624475646483	0.0050760881015679	0.00508212745779533
229	25.4250084186799	0.27	13.6538808985647	10.1306038520459	17.1771579450835	0.356596934205492	28.9984503049647	22.9169180910475	35.079982518882	1.03	0.66	1.69	15.5407323927501	19.6648237866666	23.788915180583	21.3338406661622	26.9952668117889	32.6566929574156	21.1732657465469	26.7905539369736	32.4123476340944	13.6538808985647	1.33673796300836	-3.01287033113681	-1.53567217725077	0.0494440947750562	0.100588217880428	0.0191177454570637	0.453495681876088	0.524346417687979	0.411487634144199	0.451999328763989	0.522802108128117	0.410027026013548	0.00355624475646483	0.0050760881015679	0.00508212745779533
229	25.4250084186799	0.27	14.0814790069548	10.5037064317591	17.6592515821504	0.382428709096491	29.7791920382903	23.8708357350895	35.6875483414911	1.07	0.67	1.53	15.7713215560002	19.6749380091194	23.5785544622386	21.441706159637	26.7488198755362	32.0559335914354	21.5067501456977	26.831767775997	32.1545235982489	14.0814790069548	1.35506498938918	-0.82422977867724	0.827120837167237	0.0494440947750562	0.100588217880428	0.0191177454570637	0.453495681876088	0.524346417687979	0.411487634144199	0.451999328763989	0.522802108128117	0.410027026013548	0.00355624475646483	0.0050760881015679	0.00508212745779533
229	25.4250084186799	0.27	14.5585987351904	10.8493421201957	18.2678553501851	0.390836054773798	29.2036834051918	23.5113165901211	34.8960502202625	0.94	0.56	1.46	17.090227751467	21.2279732895168	25.3657188275666	24.1081096791885	29.9449671340176	35.7818245888468	23.8864329150914	29.6747200426939	35.456209716637	14.5585987351904	1.23141729453774	0.467377614515807	-0.870815642917839	0.0494440947750562	0.100588217880428	0.0191177454570637	0.453495681876088	0.524346417687979	0.411487634144199	0.451999328763989	0.522802108128117	0.410027026013548	0.00355624475646483	0.0050760881015679	0.00508212745779533
229	25.4250084186799	0.27	14.8485576071413	11.0424521832648	18.6546630310179	0.349768298764911	28.885088592519	22.7361095524016	35.0340676326365	0.96	0.63	1.48	16.1754635599704	20.5501164074684	24.9247692549665	22.6213457029293	28.7392868689839	34.8572280350384	22.643075413102	28.7677871635221	34.8889460065828	14.8485576071413	1.24931583054974	0.479853473922002	0.329514271457347	0.0494440947750562	0.100588217880428	0.0191177454570637	0.453495681876088	0.524346417687979	0.411487634144199	0.451999328763989	0.522802108128117	0.410027026013548	0.00355624475646483	0.0050760881015679	0.00508212745779533
229	25.4250084186799	0.27	14.927220404091	11.1086129919528	18.7458278162291	0.367547507328256	28.6537201698603	22.7852663652745	34.5221739744461	0.94	0.64	1.5	16.5332221347142	20.7914321895413	25.0496422443684	23.3056201881259	29.308093596542	35.3105670049581	23.3134190164099	29.3114719777751	35.320959443924	14.927220404091	1.26635393711962	-0.947275730634771	-1.34827469769518	0.0494440947750562	0.100588217880428	0.0191177454570637	0.453495681876088	0.524346417687979	0.411487634144199	0.451999328763989	0.522802108128117	0.410027026013548	0.00355624475646483	0.0050760881015679	0.00508212745779533
229	25.4250084186799	0.27	15.5399104104751	11.5465057095834	19.5333151113668	0.330931467439458	26.4477347694359	20.5763544563421	32.3191150825298	1.02	0.66	1.59	14.0950372914055	18.1169997163177	22.1389621412299	19.4234173228142	24.9658116436424	30.5082059644706	19.4055249912922	24.941700161614	30.476663534002	15.5399104104751	1.29274648731017	1.49612864345721	2.52779784610474	0.0494440947750562	0.100588217880428	0.0191177454570637	0.453495681876088	0.524346417687979	0.411487634144199	0.451999328763989	0.522802108128117	0.410027026013548	0.00355624475646483	0.0050760881015679	0.00508212745779533
229	25.4250084186799	0.27	15.880503593674	11.8204786971285	19.9405284902195	0.337432101606876	24.3715124296431	19.0395149008772	29.703509958409	1.17	0.7	1.8	11.7836773538527	15.083684673242	18.3836919926314	15.6544185405138	20.0384231439316	24.4224277473493	15.5163847616463	19.8633848503193	24.2061598606155	15.880503593674	1.39587631481194	-3.1947119969946	0.413003039473386	0.0494440947750562	0.100588217880428	0.0191177454570637	0.453495681876088	0.524346417687979	0.411487634144199	0.451999328763989	0.522802108128117	0.410027026013548	0.00355624475646483	0.0050760881015679	0.00508212745779533
229	25.4250084186799	0.27	15.9331843275479	11.8489888213574	20.0173798337384	0.342158807889196	26.4450298989991	20.7200206323067	32.1700391656916	1	0.63	1.6	14.4118650587827	18.3939103702244	22.3759556816662	19.9769819001003	25.4966871421066	31.016392384113	19.8410160617779	25.3267858735729	30.8057307932298	15.9331843275479	1.24005064554893	1.07723242141039	0.647295415449913	0.0494440947750562	0.100588217880428	0.0191177454570637	0.453495681876088	0.524346417687979	0.411487634144199	0.451999328763989	0.522802108128117	0.410027026013548	0.00355624475646483	0.0050760881015679	0.00508212745779533
229	25.4250084186799	0.27	15.9604719879009	11.8648108936531	20.0561330821486	0.291639172866814	25.8448710129606	19.5561233370455	32.1336186888756	1.02	0.69	1.45	13.3883657091547	17.6937207269486	21.9990757447426	18.4455045916441	24.3771057649729	30.3087069383017	18.6447337539908	24.642489077487	30.6386420022717	15.9604719879009	1.237498353639	-2.32128687745594	-2.15474454478538	0.0494440947750562	0.100588217880428	0.0191177454570637	0.453495681876088	0.524346417687979	0.411487634144199	0.451999328763989	0.522802108128117	0.410027026013548	0.00355624475646483	0.0050760881015679	0.00508212745779533
229	25.4250084186799	0.27	16.0480662194444	11.8883466525319	20.2077857863569	0.404286414232689	31.6030765036975	25.6135981091811	37.5925548982139	1.06	0.72	1.68	16.9806342183962	20.9513821524717	24.9221300865471	23.1147706434666	28.5199237489813	33.925076854496	23.1273376392372	28.5371342558225	33.9450864129599	16.0480662194444	1.3282283981943	-0.0135708646012513	1.93526622294214	0.0494440947750562	0.100588217880428	0.0191177454570637	0.453495681876088	0.524346417687979	0.411487634144199	0.451999328763989	0.522802108128117	0.410027026013548	0.00355624475646483	0.0050760881015679	0.00508212745779533
229	25.4250084186799	0.27	16.1562751475522	11.9831999467518	20.3293503483526	0.364163770041026	28.7883709849568	22.849186452843	34.7275555170706	1.07	0.7	1.69	15.071781102691	18.9893861947257	22.9069912867603	20.4784513764208	25.8014112072882	31.1243710381556	20.4316362078537	25.7416011117664	31.0540930791997	16.1562751475522	1.39233064841122	-1.43319718318305	1.65078162107721	0.0494440947750562	0.100588217880428	0.0191177454570637	0.453495681876088	0.524346417687979	0.411487634144199	0.451999328763989	0.522802108128117	0.410027026013548	0.00355624475646483	0.0050760881015679	0.00508212745779533
229	25.4250084186799	0.27	16.1821022532806	12.0025963959178	20.3616081106434	0.334702389934427	27.6093997870798	21.5319552813063	33.6868442928534	1.01	0.67	1.61	14.8049828597398	18.9837237387492	23.1624646177587	20.4309636300646	26.1976506791035	31.9643377281425	20.3965040581966	26.1554128819784	31.9108744661087	16.1821022532806	1.34849054539219	-0.651310179461559	1.29709656331912	0.0494440947750562	0.100588217880428	0.0191177454570637	0.453495681876088	0.524346417687979	0.411487634144199	0.451999328763989	0.522802108128117	0.410027026013548	0.00355624475646483	0.0050760881015679	0.00508212745779533
229	25.4250084186799	0.27	16.2419297919451	12.037281580029	20.4465780038612	0.336598085590341	26.5095867855156	20.6989870599499	32.3201865110813	1.06	0.72	1.49	13.7403436573946	17.5975197043962	21.4546957513978	18.712909679062	23.9659796737807	29.2190496684993	18.9323294441527	24.2467587226259	29.5645838175411	16.2419297919451	1.31166740563841	2.49133872087513	4.58156960019334	0.0494440947750562	0.100588217880428	0.0191177454570637	0.453495681876088	0.524346417687979	0.411487634144199	0.451999328763989	0.522802108128117	0.410027026013548	0.00355624475646483	0.0050760881015679	0.00508212745779533
229	25.4250084186799	0.27	16.6467103315534	12.3798465997231	20.9135740633836	0.332202945414766	24.242370751039	18.8759952208983	29.6087462811798	0.94	0.63	1.36	13.6576943286019	17.5405262421218	21.4233581556416	19.2299967035289	24.6970135440637	30.1640303845985	19.3862419832754	24.8947599355555	30.4067568267294	16.6467103315534	1.15121656317577	1.56628264196865	-0.102650604087677	0.0494440947750562	0.100588217880428	0.0191177454570637	0.453495681876088	0.524346417687979	0.411487634144199	0.451999328763989	0.522802108128117	0.410027026013548	0.00355624475646483	0.0050760881015679	0.00508212745779533
229	25.4250084186799	0.27	16.7162007201076	12.4585247750238	20.9738766651915	0.340571669498241	26.9694596362744	21.1102741331518	32.8286451393971	1.01	0.65	1.57	14.5140671609023	18.5424663832013	22.5708656055003	20.028982928368	25.5880545764189	31.1471262244697	19.9777847323694	25.5234206413527	31.0682034427783	16.7162007201076	1.24495892465333	-2.78849145006382	-2.61366678952276	0.0494440947750562	0.100588217880428	0.0191177454570637	0.453495681876088	0.524346417687979	0.411487634144199	0.451999328763989	0.522802108128117	0.410027026013548	0.00355624475646483	0.0050760881015679	0.00508212745779533
229	25.4250084186799	0.27	16.7801682061605	12.4547126128398	21.1056237994812	0.339661347093324	27.4073050672077	21.4409088411092	33.3737012933063	1.18	0.73	1.81	13.169028194735	16.8335948744741	20.4981615542132	17.4495300278316	22.3052388448773	27.1609476619231	17.3805360212889	22.2143784068009	27.0472575812921	16.7801682061605	1.37554254188461	-2.38478494765934	0.750111135823313	0.0494440947750562	0.100588217880428	0.0191177454570637	0.453495681876088	0.524346417687979	0.411487634144199	0.451999328763989	0.522802108128117	0.410027026013548	0.00355624475646483	0.0050760881015679	0.00508212745779533
229	25.4250084186799	0.27	16.7802457354889	12.4536880388244	21.1068034321535	0.369012633473876	29.4117547031862	23.4069883805905	35.416521025782	1.01	0.65	1.64	16.1065592421111	20.2384929593987	24.3704266766864	22.2336718141301	27.9374386365139	33.6412054588977	22.0812205239272	27.7452743692515	33.4090145619787	16.7802457354889	1.30221861990835	0.526986078552534	1.91517804775941	0.0494440947750562	0.100588217880428	0.0191177454570637	0.453495681876088	0.524346417687979	0.411487634144199	0.451999328763989	0.522802108128117	0.410027026013548	0.00355624475646483	0.0050760881015679	0.00508212745779533
229	25.4250084186799	0.27	16.8245118039283	12.5016498557999	21.1473737520568	0.410231659906496	29.4191920536627	23.9118462897684	34.926537817557	0.98	0.67	1.52	16.7968037594389	20.6654220547602	24.5340403500816	23.3725676858214	28.7557074934288	34.1388473010361	23.4548212830614	28.8573853345736	34.2557954517063	16.8245118039283	1.25613745158261	-2.45430630847541	-2.80887723962358	0.0494440947750562	0.100588217880428	0.0191177454570637	0.453495681876088	0.524346417687979	0.411487634144199	0.451999328763989	0.522802108128117	0.410027026013548	0.00355624475646483	0.0050760881015679	0.00508212745779533
229	25.4250084186799	0.27	16.8695411503611	12.4990949739403	21.2399873267819	0.362000666810901	27.5389546143826	21.8308971186437	33.2470121101215	1.01	0.64	1.57	15.0062472936302	18.9298845991336	22.853521904637	20.7064477216832	26.12049889354	31.5345500653969	20.6168047354303	26.010614282393	31.3976131970805	16.8695411503611	1.25255128999583	-0.904414573606046	-0.578892426825998	0.0494440947750562	0.100588217880428	0.0191177454570637	0.453495681876088	0.524346417687979	0.411487634144199	0.451999328763989	0.522802108128117	0.410027026013548	0.00355624475646483	0.0050760881015679	0.00508212745779533
229	25.4250084186799	0.27	16.9714620204711	12.6293522444122	21.3135717965299	0.359011101436115	30.4862414108559	24.1261894942117	36.8462933275001	0.98	0.67	1.49	16.9798597309333	21.4560240855232	25.9321884401131	23.6450536311652	29.8782703893328	36.1114871475004	23.7866373787759	30.0555059901258	36.3247762217807	16.9714620204711	1.24199733260104	3.22059612130948	3.59596498427526	0.0494440947750562	0.100588217880428	0.0191177454570637	0.453495681876088	0.524346417687979	0.411487634144199	0.451999328763989	0.522802108128117	0.410027026013548	0.00355624475646483	0.0050760881015679	0.00508212745779533
229	25.4250084186799	0.27	17.0398652180078	12.6199813617871	21.4597490742284	0.303706338638791	28.9134814364591	22.0782198149483	35.7487430579699	0.97	0.71	1.58	15.6911621422658	20.5490356160735	25.4069090898813	21.9350285844694	28.7259592078094	35.5168898311495	22.0482765933228	28.8736475064413	35.700781408132	17.0398652180078	1.27129237815772	-0.321103723707254	0.89035793235441	0.0494440947750562	0.100588217880428	0.0191177454570637	0.453495681876088	0.524346417687979	0.411487634144199	0.451999328763989	0.522802108128117	0.410027026013548	0.00355624475646483	0.0050760881015679	0.00508212745779533
229	25.4250084186799	0.27	17.0510159953209	12.6748160426734	21.4272159479684	0.306525290836905	26.5121400595261	20.2860929294291	32.7381871896231	1.05	0.72	1.59	13.5679343741278	17.7320974372298	21.8962605003318	18.5295903677459	24.2165456297724	29.903500891799	18.637623307706	24.3570411728549	30.0760911056466	17.0510159953209	1.31563512129963	-2.29699694694578	-0.525177021349206	0.0494440947750562	0.100588217880428	0.0191177454570637	0.453495681876088	0.524346417687979	0.411487634144199	0.451999328763989	0.522802108128117	0.410027026013548	0.00355624475646483	0.0050760881015679	0.00508212745779533
229	25.4250084186799	0.27	17.1432124879331	12.7829257310169	21.5034992448493	0.322697736707136	25.1067826001535	19.4278092940809	30.7857559062261	1.02	0.63	1.63	13.3081008875033	17.198212662364	21.0883244372247	18.3389042410902	23.6995780088476	29.060251776605	18.1760194089846	23.4893377691975	28.8011142517531	17.1432124879331	1.27851229556604	0.342186392269349	0.902363588110421	0.0494440947750562	0.100588217880428	0.0191177454570637	0.453495681876088	0.524346417687979	0.411487634144199	0.451999328763989	0.522802108128117	0.410027026013548	0.00355624475646483	0.0050760881015679	0.00508212745779533
229	25.4250084186799	0.27	17.2086757041727	12.8395281881408	21.5778232202045	0.40053090780949	30.0067374900586	24.2752200111452	35.7382549689721	0.9	0.57	1.44	18.1073322923206	22.3825764088427	26.6578205253649	25.8168613853513	31.9123691588294	38.0078769323075	25.6275941585214	31.6789055254825	37.7315181804168	17.2086757041727	1.14413566193106	0.481859769037756	-2.63399490489312	0.0494440947750562	0.100588217880428	0.0191177454570637	0.453495681876088	0.524346417687979	0.411487634144199	0.451999328763989	0.522802108128117	0.410027026013548	0.00355624475646483	0.0050760881015679	0.00508212745779533
229	25.4250084186799	0.27	17.2765811251835	12.8268987289399	21.7262635214271	0.338030369191461	27.9090324403824	21.8112571650385	34.0068077157264	1	0.67	1.54	15.1077393297118	19.3314114754294	23.555083621147	20.9078051546642	26.7530022640805	32.5981993734969	20.9576782185988	26.8174709484083	32.6745119917701	17.2765811251835	1.27536405279145	1.92830046722742	2.73211698243441	0.0494440947750562	0.100588217880428	0.0191177454570637	0.453495681876088	0.524346417687979	0.411487634144199	0.451999328763989	0.522802108128117	0.410027026013548	0.00355624475646483	0.0050760881015679	0.00508212745779533
229	25.4250084186799	0.27	17.301732291359	12.9023334610885	21.7011311216296	0.367177329191205	29.129437195089	23.1588005693333	35.1000738208446	0.96	0.66	1.59	16.5464199707891	20.812299838227	25.0781797056649	23.1793846908792	29.1553281678961	35.1312716449131	23.1386726879741	29.1038801377792	35.0705611355182	17.301732291359	1.25552357767858	0.84054860429862	0.841197069886056	0.0494440947750562	0.100588217880428	0.0191177454570637	0.453495681876088	0.524346417687979	0.411487634144199	0.451999328763989	0.522802108128117	0.410027026013548	0.00355624475646483	0.0050760881015679	0.00508212745779533
229	25.4250084186799	0.27	17.3604812669628	12.8585761273179	21.8623864066078	0.327408590913065	26.866124414166	20.8540948760756	32.8781539522563	1.04	0.71	1.71	14.0970072090666	18.1610351250808	22.225063041095	19.32880988578	24.9011148292449	30.4734197727097	19.2847403678768	24.8434347718141	30.4042825351629	17.3604812669628	1.24733221325274	2.02459032935238	2.10202792487742	0.0494440947750562	0.100588217880428	0.0191177454570637	0.453495681876088	0.524346417687979	0.411487634144199	0.451999328763989	0.522802108128117	0.410027026013548	0.00355624475646483	0.0050760881015679	0.00508212745779533
229	25.4250084186799	0.27	17.3736619233001	12.9139011853028	21.8334226612975	0.300024648807281	25.1266520553537	19.1344976884154	31.1188064222921	0.98	0.66	1.58	13.5031139848743	17.7317456818913	21.9603773789082	18.823528433454	24.7182997486162	30.6130710637784	18.8073243272743	24.6987927688866	30.5877911745657	17.3736619233001	1.25629529991966	1.01131074148149	1.41096749080357	0.0494440947750562	0.100588217880428	0.0191177454570637	0.453495681876088	0.524346417687979	0.411487634144199	0.451999328763989	0.522802108128117	0.410027026013548	0.00355624475646483	0.0050760881015679	0.00508212745779533
229	25.4250084186799	0.27	17.3991472819396	12.9791446937578	21.8191498701215	0.357963007258939	29.9689915338493	23.7025853437083	36.2353977239903	1.08	0.65	1.66	15.5726170885508	19.6896508511271	23.8066846137033	21.1282446741861	26.7140557278431	32.2998667815001	20.982280154924	26.5303544072064	32.078935774935	17.3991472819396	1.3291034617112	-0.0491287705855396	1.51698157119231	0.0494440947750562	0.100588217880428	0.0191177454570637	0.453495681876088	0.524346417687979	0.411487634144199	0.451999328763989	0.522802108128117	0.410027026013548	0.00355624475646483	0.0050760881015679	0.00508212745779533
229	25.4250084186799	0.27	17.4659319427064	13.0009255837019	21.930938301711	0.299298084126112	24.2750968956609	18.4759899536541	30.0742038376676	1.06	0.72	1.66	12.3169036424895	16.1828421711616	20.0487806998337	16.800670211078	22.0739401953021	27.3472101795262	16.8317706821818	22.1183220099487	27.4015806157007	17.4659319427064	1.2913821742003	0.730636301988421	2.54380789630009	0.0494440947750562	0.100588217880428	0.0191177454570637	0.453495681876088	0.524346417687979	0.411487634144199	0.451999328763989	0.522802108128117	0.410027026013548	0.00355624475646483	0.0050760881015679	0.00508212745779533
229	25.4250084186799	0.27	17.4727548557631	12.9550404061486	21.9904693053776	0.292204311420631	25.6760478593803	19.4369142689436	31.915181449817	1.08	0.62	1.61	12.7776700477755	16.8792259480334	20.9807818482913	17.3399423491615	22.9059604562512	28.4719785633408	17.1905277416297	22.7052078460735	28.2235133537706	17.4727548557631	1.27888950853149	4.04035356661832	4.97971979431185	0.0494440947750562	0.100588217880428	0.0191177454570637	0.453495681876088	0.524346417687979	0.411487634144199	0.451999328763989	0.522802108128117	0.410027026013548	0.00355624475646483	0.0050760881015679	0.00508212745779533
229	25.4250084186799	0.27	17.5290559823035	13.0443301587795	22.0137818058275	0.392938856462143	29.3633596541741	23.6650645673856	35.0616547409625	1.01	0.68	1.93	16.3043835854787	20.230305216231	24.1562268469832	22.5174736879359	27.9394411335556	33.3614085791753	22.086671248258	27.4037649902859	32.7214764635119	17.5290559823035	1.37663693609522	1.19302292422211	3.31949023772446	0.0494440947750562	0.100588217880428	0.0191177454570637	0.453495681876088	0.524346417687979	0.411487634144199	0.451999328763989	0.522802108128117	0.410027026013548	0.00355624475646483	0.0050760881015679	0.00508212745779533
229	25.4250084186799	0.27	17.6051276937036	13.1414335028767	22.0688218845304	0.352647790293488	26.8913665293513	21.2028625311609	32.5798705275416	1.02	0.65	1.57	14.4556514208326	18.3339499658051	22.2122485107775	19.8845456251533	25.2193591261438	30.5541726271343	19.8414854258336	25.1647430412472	30.4902941615932	17.6051276937036	1.28976057200634	-1.22625759986543	-0.584567975974925	0.0494440947750562	0.100588217880428	0.0191177454570637	0.453495681876088	0.524346417687979	0.411487634144199	0.451999328763989	0.522802108128117	0.410027026013548	0.00355624475646483	0.0050760881015679	0.00508212745779533
229	25.4250084186799	0.27	17.6477820211595	13.0711930537914	22.2243709885276	0.390782179366461	33.494246931358	26.9648269586648	40.0236669040513	1.08	0.69	1.59	17.6538643888932	21.9286737512064	26.2034831135197	23.9214607901064	29.7139423846797	35.506423979253	23.9846699614989	29.7933350177336	35.6046672011326	17.6477820211595	1.32170058243474	-4.95698579398485	-3.26084766971925	0.0494440947750562	0.100588217880428	0.0191177454570637	0.453495681876088	0.524346417687979	0.411487634144199	0.451999328763989	0.522802108128117	0.410027026013548	0.00355624475646483	0.0050760881015679	0.00508212745779533
229	25.4250084186799	0.27	17.7724361495072	13.2056975364457	22.3391747625686	0.439616226299242	33.7235414819559	27.778915214494	39.6681677494178	1.03	0.67	1.6	18.8133615489264	22.8393792094235	26.8653968699207	25.8137665752843	31.3378553908728	36.8619442064612	25.8117901095697	31.3332383291425	36.8581850888177	17.7724361495072	1.27863107632305	1.48041687634218	2.12015816869979	0.0494440947750562	0.100588217880428	0.0191177454570637	0.453495681876088	0.524346417687979	0.411487634144199	0.451999328763989	0.522802108128117	0.410027026013548	0.00355624475646483	0.0050760881015679	0.00508212745779533
229	25.4250084186799	0.27	17.871722707742	13.3402789225247	22.4031664929593	0.331999108538735	27.5795649849735	21.4716506757511	33.6874792941959	1.05	0.65	1.6	14.3750496510065	18.4642355634024	22.5534214757982	19.639060688811	25.2256688919868	30.8122770951626	19.5559595369697	25.1216181327706	30.685720289943	17.871722707742	1.29308732997292	0.0614740737918188	1.46661736532297	0.0494440947750562	0.100588217880428	0.0191177454570637	0.453495681876088	0.524346417687979	0.411487634144199	0.451999328763989	0.522802108128117	0.410027026013548	0.00355624475646483	0.0050760881015679	0.00508212745779533
229	25.4250084186799	0.27	17.8872956337963	13.2783398276338	22.4962514399589	0.382232807005495	30.2850749940431	24.2738559223511	36.2962940657351	0.98	0.65	1.57	17.0756045639203	21.3042363949593	25.5328682259983	23.773908557628	29.6613198114241	35.5487310652202	23.7341261552993	29.6121493386847	35.4887099762948	17.8872956337963	1.27498986027533	-4.64922144428117	-4.1177183909986	0.0494440947750562	0.100588217880428	0.0191177454570637	0.453495681876088	0.524346417687979	0.411487634144199	0.451999328763989	0.522802108128117	0.410027026013548	0.00355624475646483	0.0050760881015679	0.00508212745779533
229	25.4250084186799	0.27	17.9208405360751	13.302956230505	22.5387248416451	0.341487352874589	26.6616963808708	20.8811620065733	32.4422307551682	1.08	0.68	1.64	13.7282653495895	17.5286625558273	21.329059762065	18.6305211394951	23.7880103550869	28.9454995706787	18.5970824236558	23.7439971925698	28.892957942543	17.9208405360751	1.2711118592134	0.690647905337644	2.15364362918547	0.0494440947750562	0.100588217880428	0.0191177454570637	0.453495681876088	0.524346417687979	0.411487634144199	0.451999328763989	0.522802108128117	0.410027026013548	0.00355624475646483	0.0050760881015679	0.00508212745779533
229	25.4250084186799	0.27	18.0479589397071	13.3871565532614	22.7087613261527	0.338807874230821	28.094886153151	21.9671532498012	34.2226190565008	1.05	0.73	1.7	14.7044932897856	18.8063086836269	22.9081240774682	20.0879803901546	25.6915184088876	31.2950564276207	20.1051656535721	25.7129445014258	31.3239216512991	18.0479589397071	1.32200334432405	2.12888339085278	4.90039187309288	0.0494440947750562	0.100588217880428	0.0191177454570637	0.453495681876088	0.524346417687979	0.411487634144199	0.451999328763989	0.522802108128117	0.410027026013548	0.00355624475646483	0.0050760881015679	0.00508212745779533
229	25.4250084186799	0.27	18.153700129877	13.46907905105	22.8383212087039	0.361449259527703	28.8157114350155	22.8358813382304	34.7955415318005	1.1	0.66	1.77	14.8034398643796	18.6798856177023	22.556331371025	19.9875633710765	25.2215296558664	30.4554959406564	19.7469447756588	24.9198138570886	30.0846776985964	18.153700129877	1.34705022197811	-3.24547027051501	-1.08880392609694	0.0494440947750562	0.100588217880428	0.0191177454570637	0.453495681876088	0.524346417687979	0.411487634144199	0.451999328763989	0.522802108128117	0.410027026013548	0.00355624475646483	0.0050760881015679	0.00508212745779533
229	25.4250084186799	0.27	18.210099914484	13.5450362963879	22.87516353258	0.361508665517881	26.5523018338928	21.0428830476873	32.0617206200982	1.05	0.61	1.66	14.0420136031978	17.7184743508192	21.3949350984406	19.1608069218866	24.1774631174785	29.1941193130704	18.8861647414001	23.8267092364702	28.7796861882576	18.210099914484	1.25644922209371	1.24333080912242	1.56222844619057	0.0494440947750562	0.100588217880428	0.0191177454570637	0.453495681876088	0.524346417687979	0.411487634144199	0.451999328763989	0.522802108128117	0.410027026013548	0.00355624475646483	0.0050760881015679	0.00508212745779533
229	25.4250084186799	0.27	18.4983319315997	13.7533376357943	23.2433262274051	0.37246500009953	27.8694854238973	22.2215378920513	33.5174329557433	1.01	0.67	1.53	15.3023394625382	19.1916657017373	23.0809919409365	21.1296065820336	26.5000228837137	31.8704391853938	21.2122916325602	26.6005658483319	31.991648096383	18.4983319315997	1.23003401045285	-0.623455357826303	-0.484697233609838	0.0494440947750562	0.100588217880428	0.0191177454570637	0.453495681876088	0.524346417687979	0.411487634144199	0.451999328763989	0.522802108128117	0.410027026013548	0.00355624475646483	0.0050760881015679	0.00508212745779533
229	25.4250084186799	0.27	18.5623260632661	13.8095783369549	23.3150737895773	0.373494020815712	28.5742624145119	22.7962127086191	34.3523121204047	0.99	0.69	1.66	15.955528306237	19.9997016439581	24.0438749816792	22.1706624859203	27.7901568946465	33.4096513033728	22.1273921179014	27.7387834371685	33.3463274945237	18.5623260632661	1.26127707746657	-1.43240273118799	-0.848914279174773	0.0494440947750562	0.100588217880428	0.0191177454570637	0.453495681876088	0.524346417687979	0.411487634144199	0.451999328763989	0.522802108128117	0.410027026013548	0.00355624475646483	0.0050760881015679	0.00508212745779533
229	25.4250084186799	0.27	18.7049352298717	13.9297837228319	23.4800867369114	0.342381237938326	27.491616276897	21.5429739943995	33.4402585593946	0.94	0.57	1.42	15.5591158654889	19.8554407155206	24.1517655655523	21.8911101431976	27.9358829513758	33.9806557595541	21.7975187865087	27.8116904145504	33.8296743283041	18.7049352298717	1.19376616653377	-0.513401634334774	-2.32849655553475	0.0494440947750562	0.100588217880428	0.0191177454570637	0.453495681876088	0.524346417687979	0.411487634144199	0.451999328763989	0.522802108128117	0.410027026013548	0.00355624475646483	0.0050760881015679	0.00508212745779533
229	25.4250084186799	0.27	18.7401982600635	13.8942000057949	23.586196514332	0.326407222948631	29.4332337934434	22.8317391962829	36.0347283906039	1.01	0.66	1.59	15.7464708039728	20.2993540093703	24.8522372147678	21.7555639694975	28.0458967719236	34.3362295743497	21.7071806877256	27.9818881361481	34.2590532535324	18.7401982600635	1.26059817652535	0.0101216083981411	0.819230328150097	0.0494440947750562	0.100588217880428	0.0191177454570637	0.453495681876088	0.524346417687979	0.411487634144199	0.451999328763989	0.522802108128117	0.410027026013548	0.00355624475646483	0.0050760881015679	0.00508212745779533
229	25.4250084186799	0.27	18.8804327450497	14.0088592015899	23.7520062885094	0.395351468317505	29.6458249487967	23.9217036971222	35.3699462004712	1.01	0.62	1.45	16.4319071385894	20.3638272914528	24.2957474443163	22.6675670770282	28.0915913886822	33.5156157003362	22.7105067676021	28.144610908677	33.5801106907607	18.8804327450497	1.19882173759272	1.18905016228341	-0.285512387471543	0.0494440947750562	0.100588217880428	0.0191177454570637	0.453495681876088	0.524346417687979	0.411487634144199	0.451999328763989	0.522802108128117	0.410027026013548	0.00355624475646483	0.0050760881015679	0.00508212745779533
229	25.4250084186799	0.27	18.8986449816817	14.088091593064	23.7091983702994	0.33222543281317	26.1486167037006	20.3605612952646	31.9366721121365	1.09	0.66	1.69	13.2518202295089	17.0190184240336	20.7862166185583	17.9183882632121	23.0121881144697	28.1059879657273	17.7758751404314	22.8296265731458	27.8852836354744	18.8986449816817	1.25780090365603	2.10295474884719	2.88080374524688	0.0494440947750562	0.100588217880428	0.0191177454570637	0.453495681876088	0.524346417687979	0.411487634144199	0.451999328763989	0.522802108128117	0.410027026013548	0.00355624475646483	0.0050760881015679	0.00508212745779533
229	25.4250084186799	0.27	18.9521666249431	14.0284139282995	23.8759193215866	0.353703542635709	28.6233988200329	22.5824821335125	34.6643155065533	0.98	0.66	1.41	15.8890472219604	20.139439624734	24.3898320275075	22.1236738993791	28.0418572963921	33.960040693405	22.3196780357383	28.2886992926152	34.2636080253031	18.9521666249431	1.21302739986535	0.497601566666897	0.421182018891667	0.0494440947750562	0.100588217880428	0.0191177454570637	0.453495681876088	0.524346417687979	0.411487634144199	0.451999328763989	0.522802108128117	0.410027026013548	0.00355624475646483	0.0050760881015679	0.00508212745779533
229	25.4250084186799	0.27	19.0533017089274	14.1307801428753	23.9758232749795	0.286111232874318	27.7982108011961	20.9425373146835	34.6538842877088	1.06	0.69	1.51	13.9559802227361	18.5245595765007	23.0931389302652	19.0337858484129	25.2646173387993	31.4954488291858	19.1730178382461	25.450275368045	31.7278124004846	19.0533017089274	1.27437789661355	-3.94632166097391	-2.09490948118817	0.0494440947750562	0.100588217880428	0.0191177454570637	0.453495681876088	0.524346417687979	0.411487634144199	0.451999328763989	0.522802108128117	0.410027026013548	0.00355624475646483	0.0050760881015679	0.00508212745779533
229	25.4250084186799	0.27	19.0752772747675	14.1404954482771	24.010059101258	0.292257528366326	25.9547248110757	19.6486856163744	32.2607640057771	0.99	0.64	1.63	13.7457163746143	18.1572596152131	22.5688028558118	19.0963816798264	25.2251647292944	31.3539477787625	18.9646868276482	25.0490943816384	31.1360954549054	19.0752772747675	1.24481184597507	2.21930284436671	2.54449908354709	0.0494440947750562	0.100588217880428	0.0191177454570637	0.453495681876088	0.524346417687979	0.411487634144199	0.451999328763989	0.522802108128117	0.410027026013548	0.00355624475646483	0.0050760881015679	0.00508212745779533
229	25.4250084186799	0.27	19.1756239159525	14.251775867826	24.099471964079	0.326856769473648	27.9225356280376	21.6662680560806	34.1788031999947	0.93	0.58	1.41	15.8119189065197	20.3777073131442	24.9434957197688	22.3411506179694	28.7922946622333	35.2434387064972	22.2849964063994	28.7221519887337	35.1551933423628	19.1756239159525	1.15359060865417	-1.19663464188597	-3.457325005255	0.0494440947750562	0.100588217880428	0.0191177454570637	0.453495681876088	0.524346417687979	0.411487634144199	0.451999328763989	0.522802108128117	0.410027026013548	0.00355624475646483	0.0050760881015679	0.00508212745779533
229	25.4250084186799	0.27	19.1831834118823	14.2054974403305	24.1608693834341	0.418978192005829	33.5879845579008	27.4125160132394	39.7634531025622	0.85	0.56	1.5	21.4023496755398	26.2238530041399	31.0453563327401	31.1191199548308	38.129609117	45.1400982791691	30.7424530955242	37.6718329570486	44.6023836182846	19.1831834118823	1.13342950151019	3.10524621952689	0.240640548533135	0.0494440947750562	0.100588217880428	0.0191177454570637	0.453495681876088	0.524346417687979	0.411487634144199	0.451999328763989	0.522802108128117	0.410027026013548	0.00355624475646483	0.0050760881015679	0.00508212745779533
229	25.4250084186799	0.27	19.3195990803245	14.3510586035031	24.2881395571459	0.33616309847317	30.3936356797591	23.7252026937623	37.0620686657559	1.12	0.75	1.72	15.124138662089	19.3750741099695	23.6260095578499	20.2991297054373	26.0045977624227	31.7100658194082	20.3556086333268	26.0760447310496	31.798597696424	19.3195990803245	1.33879240561245	2.48520773481188	5.60428786968918	0.0494440947750562	0.100588217880428	0.0191177454570637	0.453495681876088	0.524346417687979	0.411487634144199	0.451999328763989	0.522802108128117	0.410027026013548	0.00355624475646483	0.0050760881015679	0.00508212745779533
229	25.4250084186799	0.27	19.3303741024683	14.3304951375487	24.3302530673879	0.254516187598543	24.7795465725279	18.1582929912888	31.4008001537669	1.05	0.71	1.55	12.1705614755119	16.6084441440029	21.0463268124939	16.6343142365872	22.6998630612094	28.7654118858316	16.7579116962858	22.8684198606081	28.9806408949461	19.3303741024683	1.24189501289807	2.6107234846928	3.20551033377457	0.0494440947750562	0.100588217880428	0.0191177454570637	0.453495681876088	0.524346417687979	0.411487634144199	0.451999328763989	0.522802108128117	0.410027026013548	0.00355624475646483	0.0050760881015679	0.00508212745779533
229	25.4250084186799	0.27	19.3531796562701	14.3218634487377	24.3844958638026	0.34245666617806	28.5730028930059	22.391405386224	34.7546003997878	0.93	0.63	1.41	16.286198054415	20.7823303673098	25.2784626802045	22.9796779627672	29.3236799381272	35.6676819134872	23.0810435364417	29.4516554419582	35.8256099808436	19.3531796562701	1.14567880697639	0.874466663635591	-0.716051655529427	0.0494440947750562	0.100588217880428	0.0191177454570637	0.453495681876088	0.524346417687979	0.411487634144199	0.451999328763989	0.522802108128117	0.410027026013548	0.00355624475646483	0.0050760881015679	0.00508212745779533
229	25.4250084186799	0.27	19.3723321535938	14.4064366263702	24.3382276808174	0.277191702106438	26.8040920016724	20.046250312784	33.5619336905609	1.07	0.65	1.58	13.1842080653366	17.6287694924725	22.0733309196083	17.8945869664273	23.9270760314792	29.9595650965311	17.8519585997012	23.8711209759656	29.8854112651381	19.3723321535938	1.26227024479783	-2.62881381310205	-1.23142561286812	0.0494440947750562	0.100588217880428	0.0191177454570637	0.453495681876088	0.524346417687979	0.411487634144199	0.451999328763989	0.522802108128117	0.410027026013548	0.00355624475646483	0.0050760881015679	0.00508212745779533
229	25.4250084186799	0.27	19.4256622050027	14.4722567789997	24.3790676310057	0.338681327742979	29.6724077169735	23.1987756092465	36.1460398247004	1.02	0.65	1.42	15.8022748764475	20.2119090631123	24.6215432497771	21.7295270473753	27.7931644715652	33.856801895755	21.8771570222974	27.982730368587	34.0903615880043	19.4256622050027	1.21265415054708	3.66625846841605	3.50276548213627	0.0494440947750562	0.100588217880428	0.0191177454570637	0.453495681876088	0.524346417687979	0.411487634144199	0.451999328763989	0.522802108128117	0.410027026013548	0.00355624475646483	0.0050760881015679	0.00508212745779533
229	25.4250084186799	0.27	19.4667888371327	14.4998924050081	24.4336852692572	0.343364429864609	28.1242445770051	22.0519773119557	34.1965118420545	0.9	0.64	1.52	16.488685478004	21.0290359261925	25.5693863743809	23.5328358218371	30.0128746225867	36.4929134233364	23.527702278077	30.0069978576781	36.4862981637281	19.4667888371327	1.17386146365028	-0.760912587079578	-2.68386300330732	0.0494440947750562	0.100588217880428	0.0191177454570637	0.453495681876088	0.524346417687979	0.411487634144199	0.451999328763989	0.522802108128117	0.410027026013548	0.00355624475646483	0.0050760881015679	0.00508212745779533
229	25.4250084186799	0.27	19.4723140462633	14.4514539687276	24.493174123799	0.376374495811042	27.4452632527554	21.9295116093713	32.9610148961394	0.97	0.6	1.39	15.4964310079673	19.3941222252334	23.2918134424996	21.6137335099156	27.0500600570165	32.4863866041173	21.6684532170822	27.1207699669663	32.5710785337342	19.4723140462633	1.16071615638004	-0.788763354920191	-2.74651642481063	0.0494440947750562	0.100588217880428	0.0191177454570637	0.453495681876088	0.524346417687979	0.411487634144199	0.451999328763989	0.522802108128117	0.410027026013548	0.00355624475646483	0.0050760881015679	0.00508212745779533
229	25.4250084186799	0.27	19.5045431834995	14.4973574738351	24.511728893164	0.325509250838411	28.427826128171	22.0387885417691	34.816863714573	1	0.66	1.46	15.3078221830221	19.7455548246292	24.1832874662363	21.2074739554246	27.3555137152802	33.5035534751359	21.3308591835069	27.5114007836436	33.6953281660107	19.5045431834995	1.22301906040632	-1.77917055096235	-1.43566275026012	0.0494440947750562	0.100588217880428	0.0191177454570637	0.453495681876088	0.524346417687979	0.411487634144199	0.451999328763989	0.522802108128117	0.410027026013548	0.00355624475646483	0.0050760881015679	0.00508212745779533
229	25.4250084186799	0.27	19.5795375220651	14.5942476652992	24.5648273788309	0.35628132052369	31.0308955584264	24.5186420208877	37.5431490959652	1.06	0.71	1.64	16.3018359469106	20.631671535815	24.9615071247193	22.214432784761	28.1146787430704	34.0149247013798	22.259475857339	28.1780275742345	34.0811718618016	19.5795375220651	1.28730602563968	0.163508256247587	2.309324277369	0.0494440947750562	0.100588217880428	0.0191177454570637	0.453495681876088	0.524346417687979	0.411487634144199	0.451999328763989	0.522802108128117	0.410027026013548	0.00355624475646483	0.0050760881015679	0.00508212745779533
229	25.4250084186799	0.27	19.6155163810924	14.5386271941873	24.6924055679976	0.302311437972935	25.4069370337939	19.3807683410339	31.4331057265539	1.04	0.66	1.58	13.06413338541	17.1262360956784	21.1883388059469	17.8936449595257	23.457414215575	29.0211834716242	17.8574630571834	23.4117794956807	28.9636845730468	19.6155163810924	1.20897209698304	-0.699848565052524	-0.72364650283316	0.0494440947750562	0.100588217880428	0.0191177454570637	0.453495681876088	0.524346417687979	0.411487634144199	0.451999328763989	0.522802108128117	0.410027026013548	0.00355624475646483	0.0050760881015679	0.00508212745779533
229	25.4250084186799	0.27	19.6602833698226	14.6510788693259	24.6694878703193	0.363078344815227	30.3303687609145	24.0583696783489	36.6023678434801	1.04	0.63	1.53	16.1873654994303	20.4073996463388	24.6274337932473	22.1561923068221	27.9322951633093	33.7083980197964	22.102716547459	27.8610502415897	33.625055744792	19.6602833698226	1.25192450247933	-5.29586865033486	-5.2227700977987	0.0494440947750562	0.100588217880428	0.0191177454570637	0.453495681876088	0.524346417687979	0.411487634144199	0.451999328763989	0.522802108128117	0.410027026013548	0.00355624475646483	0.0050760881015679	0.00508212745779533
229	25.4250084186799	0.27	19.6682352272746	14.6819692608668	24.6545011936825	0.314587728397673	25.7577262374626	19.8216696308586	31.6937828440667	0.99	0.64	1.5	13.8270895640985	17.9679307689833	22.108771973868	19.1880149345266	24.9343090127203	30.6806030909139	19.2085069015356	24.9618769742365	30.712545863279	19.6682352272746	1.21253027081498	-1.24864149313018	-1.54536550588668	0.0494440947750562	0.100588217880428	0.0191177454570637	0.453495681876088	0.524346417687979	0.411487634144199	0.451999328763989	0.522802108128117	0.410027026013548	0.00355624475646483	0.0050760881015679	0.00508212745779533
229	25.4250084186799	0.27	19.6949522001173	14.6184347583624	24.7714696418722	0.312140218953532	27.5718792249904	21.181495719449	33.9622627305318	1.04	0.68	1.58	14.2211470646169	18.5116176166168	22.8020881686166	19.4493709739856	25.3171784750012	31.1849859760169	19.4737870503787	25.348306798537	31.2225173988047	19.6949522001173	1.24742065096857	2.74404412908481	3.65646906697831	0.0494440947750562	0.100588217880428	0.0191177454570637	0.453495681876088	0.524346417687979	0.411487634144199	0.451999328763989	0.522802108128117	0.410027026013548	0.00355624475646483	0.0050760881015679	0.00508212745779533
229	25.4250084186799	0.27	19.7702167283559	14.7165894997722	24.8238439569395	0.316444687669381	27.6545101482262	21.3086666339843	34.0003536624681	1.07	0.67	1.57	14.0984772994274	18.2970849489821	22.4956925985368	19.1773760851305	24.888509012421	30.5996419397114	19.1783696066583	24.8878444148299	30.6005527752056	19.7702167283559	1.26256509013355	-0.0308427333736215	1.26441806512158	0.0494440947750562	0.100588217880428	0.0191177454570637	0.453495681876088	0.524346417687979	0.411487634144199	0.451999328763989	0.522802108128117	0.410027026013548	0.00355624475646483	0.0050760881015679	0.00508212745779533
229	25.4250084186799	0.27	19.7808890238978	14.7414164806663	24.8203615671294	0.289085910125933	27.8641644309803	21.0419308583895	34.6863980035711	0.99	0.65	1.39	14.639778618334	19.3863006869338	24.1328227555335	20.2950589827296	26.8751410902841	33.4552231978386	20.4810532528115	27.1190885695445	33.7628181081375	19.7808890238978	1.20837872786572	0.13427384740332	-0.200279759888252	0.0494440947750562	0.100588217880428	0.0191177454570637	0.453495681876088	0.524346417687979	0.411487634144199	0.451999328763989	0.522802108128117	0.410027026013548	0.00355624475646483	0.0050760881015679	0.00508212745779533
229	25.4250084186799	0.27	19.8412658072752	14.732083213278	24.9504484012724	0.317625968452223	29.2279172872854	22.5392964798003	35.9165380947705	1.07	0.67	1.75	14.8690358009763	19.2814779699136	23.6939201388509	20.2038029960212	26.1993573484219	32.1949117008226	19.9936644312963	25.9244783714311	31.8604263853441	19.8412658072752	1.32732520322368	-1.86625477796266	0.52502594926111	0.0494440947750562	0.100588217880428	0.0191177454570637	0.453495681876088	0.524346417687979	0.411487634144199	0.451999328763989	0.522802108128117	0.410027026013548	0.00355624475646483	0.0050760881015679	0.00508212745779533
229	25.4250084186799	0.27	19.8538406912401	14.7664180652773	24.9412633172028	0.334721848029648	28.6598268973109	22.3514355872083	34.9682182074136	0.99	0.63	1.55	15.6204818709321	20.0291522540818	24.4378226372316	21.6922512511991	27.8145966708348	33.9369420904705	21.5955793818027	27.6913377728427	33.7864679643924	19.8538406912401	1.1939956608466	1.01293303557665	0.472829754725439	0.0494440947750562	0.100588217880428	0.0191177454570637	0.453495681876088	0.524346417687979	0.411487634144199	0.451999328763989	0.522802108128117	0.410027026013548	0.00355624475646483	0.0050760881015679	0.00508212745779533
229	25.4250084186799	0.27	19.8730040520197	14.8209288812162	24.9250792228233	0.284519705686947	27.1269764610641	20.4106853001262	33.843267622002	1.05	0.73	1.5	13.6859097132509	18.1893623452864	22.6928149773219	18.7083362018841	24.8644564507124	31.0205766995407	18.9365532394221	25.1683512005826	31.3947412859996	19.8730040520197	1.22471007418174	1.18760103316318	2.12867087630208	0.0494440947750562	0.100588217880428	0.0191177454570637	0.453495681876088	0.524346417687979	0.411487634144199	0.451999328763989	0.522802108128117	0.410027026013548	0.00355624475646483	0.0050760881015679	0.00508212745779533
229	25.4250084186799	0.27	19.8814604551897	14.7280316650359	25.0348892453435	0.332774889473763	29.9805001742642	23.3524581583455	36.6085421901829	1.05	0.7	1.61	15.6628288627919	20.1083517746327	24.5538746864735	21.4129727326095	27.4905377578887	33.5681027831679	21.466420217438	27.5559398291761	33.6500001025713	19.8814604551897	1.30255147788925	1.85184977123402	3.70547851841105	0.0494440947750562	0.100588217880428	0.0191177454570637	0.453495681876088	0.524346417687979	0.411487634144199	0.451999328763989	0.522802108128117	0.410027026013548	0.00355624475646483	0.0050760881015679	0.00508212745779533
229	25.4250084186799	0.27	19.9785957764606	14.8535332778634	25.1036582750578	0.347149839962753	28.3875758842914	22.3095570367141	34.4655947318687	0.87	0.62	1.56	17.1317991630243	21.7991889294106	26.4665786957968	24.7300424577249	31.4674986928298	38.2049549279347	24.6000301127433	31.3057217915457	38.0084008284567	19.9785957764606	1.19588645145084	0.477566320826443	-1.34023280711116	0.0494440947750562	0.100588217880428	0.0191177454570637	0.453495681876088	0.524346417687979	0.411487634144199	0.451999328763989	0.522802108128117	0.410027026013548	0.00355624475646483	0.0050760881015679	0.00508212745779533
229	25.4250084186799	0.27	20.0466684984845	14.9478449161469	25.1454920808221	0.336327655938395	29.8470357344868	23.3009417382199	36.3931297307537	1.11	0.68	1.64	14.9687330804783	19.1740023288501	23.379271577222	20.1454772332887	25.805084859896	31.4646924865034	20.1126826612351	25.7593798858042	31.414984807235	20.0466684984845	1.28286297276244	1.01186884078446	3.30987023353027	0.0494440947750562	0.100588217880428	0.0191177454570637	0.453495681876088	0.524346417687979	0.411487634144199	0.451999328763989	0.522802108128117	0.410027026013548	0.00355624475646483	0.0050760881015679	0.00508212745779533
229	25.4250084186799	0.27	20.0766897556988	14.8807295593705	25.2726499520271	0.289254109115082	25.6642072102312	19.3831792777421	31.9452351427203	0.91	0.61	1.4	14.4177596694242	19.0897667694957	23.7617738695672	20.5322764637256	27.1856639260363	33.8390513883471	20.5805773776201	27.2494687421337	33.9212882789925	20.0766897556988	1.12801478626933	-2.79465020359834	-5.31989371623633	0.0494440947750562	0.100588217880428	0.0191177454570637	0.453495681876088	0.524346417687979	0.411487634144199	0.451999328763989	0.522802108128117	0.410027026013548	0.00355624475646483	0.0050760881015679	0.00508212745779533
229	25.4250084186799	0.27	20.086629994818	14.9389033331921	25.2343566564439	0.362746875021849	26.9373906947955	21.3630291392387	32.5117522503523	0.9	0.6	1.44	15.9239469813496	20.0790617493446	24.2341765173397	22.6972188996234	28.6197172320217	34.54221556442	22.65606511115	28.5672497320069	34.4762746434565	20.086629994818	1.14343685191362	-0.859112941587229	-3.15942020724655	0.0494440947750562	0.100588217880428	0.0191177454570637	0.453495681876088	0.524346417687979	0.411487634144199	0.451999328763989	0.522802108128117	0.410027026013548	0.00355624475646483	0.0050760881015679	0.00508212745779533
229	25.4250084186799	0.27	20.123030200982	14.9337572863313	25.3123031156328	0.346689789001345	30.8837667640399	24.2645756085574	37.5029579195224	1.03	0.68	1.5	16.5122583828286	21.0166765275298	25.521094672231	22.6974866466009	28.8891878857471	35.0808891248933	22.8474953617135	29.0824504112901	35.3147365201881	20.123030200982	1.22090136060243	3.52056497202709	3.91069285855569	0.0494440947750562	0.100588217880428	0.0191177454570637	0.453495681876088	0.524346417687979	0.411487634144199	0.451999328763989	0.522802108128117	0.410027026013548	0.00355624475646483	0.0050760881015679	0.00508212745779533
229	25.4250084186799	0.27	20.1534537278403	15.0397418357722	25.2671656199085	0.359940872727219	30.4965588802822	24.1471869997261	36.8459307608383	0.99	0.65	1.46	16.893641192489	21.3357325362555	25.777823880022	23.4701513026509	29.6415003179685	35.812849333286	23.5796711771601	29.7784195193317	35.9825121917402	20.1534537278403	1.15233130751402	0.419604993588502	-0.514292208227596	0.0494440947750562	0.100588217880428	0.0191177454570637	0.453495681876088	0.524346417687979	0.411487634144199	0.451999328763989	0.522802108128117	0.410027026013548	0.00355624475646483	0.0050760881015679	0.00508212745779533
229	25.4250084186799	0.27	20.2173793953527	14.9994645118477	25.4352942788576	0.340555353261297	32.1168739381243	25.139145772734	39.0946021035147	1	0.64	1.42	17.4315919946614	22.2699787691502	27.108365543639	24.1338533767121	30.8325483112366	37.531243245761	24.2570666958021	30.9936951968531	37.723993971345	20.2173793953527	1.16358106875728	0.70493134395587	-0.906325852904247	0.0494440947750562	0.100588217880428	0.0191177454570637	0.453495681876088	0.524346417687979	0.411487634144199	0.451999328763989	0.522802108128117	0.410027026013548	0.00355624475646483	0.0050760881015679	0.00508212745779533
229	25.4250084186799	0.27	20.2347414215915	15.0871673398783	25.3823155033048	0.330829587996559	30.4548308479738	23.6923220025176	37.21733969343	1.03	0.68	1.41	16.0972385666344	20.691879741219	25.2865209158036	22.1137142589109	28.4256404713726	34.7375666838344	22.3600563434599	28.7405435492723	35.123417349797	20.2347414215915	1.19123218474953	0.796365106996976	0.761747836221798	0.0494440947750562	0.100588217880428	0.0191177454570637	0.453495681876088	0.524346417687979	0.411487634144199	0.451999328763989	0.522802108128117	0.410027026013548	0.00355624475646483	0.0050760881015679	0.00508212745779533
229	25.4250084186799	0.27	20.3336258286978	15.154726826079	25.5125248313167	0.324738083394443	30.1833924686698	23.3878672374271	36.9789176999126	0.91	0.56	1.52	17.3460378480055	22.3860629457014	27.4260880433974	24.6724903329931	31.8412727137627	39.0100550945324	24.308721258957	31.3741785302044	38.4367982769777	20.3336258286978	1.20250769114034	-0.438025748843117	-2.24715076159991	0.0494440947750562	0.100588217880428	0.0191177454570637	0.453495681876088	0.524346417687979	0.411487634144199	0.451999328763989	0.522802108128117	0.410027026013548	0.00355624475646483	0.0050760881015679	0.00508212745779533
229	25.4250084186799	0.27	20.354577993651	15.1819690593093	25.5271869279927	0.348669196342082	28.7500986820039	22.6150386054309	34.8851587585768	1.04	0.66	1.53	15.2037716400341	19.3282860408057	23.4528004415773	20.803541102368	26.4471739386981	32.0908067750282	20.8274862204951	26.4770570975622	32.1283758920274	20.354577993651	1.22376794419604	-2.43036957539936	-2.16447056195482	0.0494440947750562	0.100588217880428	0.0191177454570637	0.453495681876088	0.524346417687979	0.411487634144199	0.451999328763989	0.522802108128117	0.410027026013548	0.00355624475646483	0.0050760881015679	0.00508212745779533
229	25.4250084186799	0.27	20.4636617582741	15.2208973473519	25.7064261691963	0.277575448909616	28.134006339564	21.0476536175207	35.2203590616073	0.94	0.63	1.46	15.2919438298342	20.4404563316589	25.5889688334835	21.5671006113748	28.8283414556643	36.0895822999538	21.6214231646942	28.9014572186182	36.1807439913344	20.4636617582741	1.16927905689494	3.08627016715247	1.84281591481456	0.0494440947750562	0.100588217880428	0.0191177454570637	0.453495681876088	0.524346417687979	0.411487634144199	0.451999328763989	0.522802108128117	0.410027026013548	0.00355624475646483	0.0050760881015679	0.00508212745779533
229	25.4250084186799	0.27	20.5866435974307	15.2388218304978	25.9344653643636	0.29220140517712	26.6338469706211	20.1619281722875	33.1057657689546	1.06	0.72	1.52	13.429228793581	17.7399711756395	22.0507135576979	18.3120720186177	24.190192509922	30.0683130012264	18.4837494860037	24.4203784164309	30.3568379103788	20.5866435974307	1.25951026701064	1.70814151297297	2.40045957480961	0.0494440947750562	0.100588217880428	0.0191177454570637	0.453495681876088	0.524346417687979	0.411487634144199	0.451999328763989	0.522802108128117	0.410027026013548	0.00355624475646483	0.0050760881015679	0.00508212745779533
229	25.4250084186799	0.27	20.6435290922818	15.3669502405617	25.920107944002	0.336192910618298	30.2414368474694	23.6068398034122	36.8760338915266	0.89	0.62	1.43	17.7656929543731	22.7586617270791	27.7516304997852	25.4245402567436	32.5699939065592	39.7154475563748	25.484226549465	32.6464725451512	39.8136773383276	20.6435290922818	1.1438944925069	0.816430083414922	-0.989243244100523	0.0494440947750562	0.100588217880428	0.0191177454570637	0.453495681876088	0.524346417687979	0.411487634144199	0.451999328763989	0.522802108128117	0.410027026013548	0.00355624475646483	0.0050760881015679	0.00508212745779533
229	25.4250084186799	0.27	20.7008500379594	15.4251123709896	25.9765877049292	0.260070716225566	23.6573180437661	17.4271415355162	29.887494552016	1.05	0.65	1.58	11.6569387811614	15.8242766090255	19.9916144368896	15.9203490095983	21.6118494889281	27.3033499682579	15.8819365973336	21.557079189957	27.2331696080362	20.7008500379594	1.21920076749651	1.90493009369905	2.6379775247381	0.0494440947750562	0.100588217880428	0.0191177454570637	0.453495681876088	0.524346417687979	0.411487634144199	0.451999328763989	0.522802108128117	0.410027026013548	0.00355624475646483	0.0050760881015679	0.00508212745779533
229	25.4250084186799	0.27	20.837852866492	15.5448238838384	26.1308818491455	0.325586800960492	28.8927205631816	22.4003464981524	35.3850946282109	0.86	0.62	1.42	17.2727219981418	22.2789379663835	27.2851539346252	24.9781681133435	32.2176816121365	39.4571951109294	25.0420699474217	32.3030554751597	39.5598064662922	20.837852866492	1.1075590730488	0.0430257829116847	-2.80167560980794	0.0494440947750562	0.100588217880428	0.0191177454570637	0.453495681876088	0.524346417687979	0.411487634144199	0.451999328763989	0.522802108128117	0.410027026013548	0.00355624475646483	0.0050760881015679	0.00508212745779533
229	25.4250084186799	0.27	20.9521508165987	15.63582868744	26.2684729457574	0.343824748433182	26.3522305415674	20.6683597202682	32.0361013628667	0.98	0.6	1.55	14.4858955209233	18.4695671807031	22.4532388404828	20.1392690097695	25.6776380451542	31.2160070805389	19.9658775393377	25.454734100631	30.9518554303336	20.9521508165987	1.16074186165125	-2.44916208811237	-3.91553580974742	0.0494440947750562	0.100588217880428	0.0191177454570637	0.453495681876088	0.524346417687979	0.411487634144199	0.451999328763989	0.522802108128117	0.410027026013548	0.00355624475646483	0.0050760881015679	0.00508212745779533
229	25.4250084186799	0.27	21.0260396704327	15.5751666960607	26.4769126448047	0.31279864890761	28.1438474616972	21.6308861574692	34.6568087659253	1.04	0.71	1.42	14.5789399254504	18.968592337279	23.3582447491076	19.9674422613088	25.9795481845517	31.9916541077946	20.241863414693	26.3437853654437	32.4325006936687	21.0260396704327	1.1814762623255	1.97658851404472	2.01970652656121	0.0494440947750562	0.100588217880428	0.0191177454570637	0.453495681876088	0.524346417687979	0.411487634144199	0.451999328763989	0.522802108128117	0.410027026013548	0.00355624475646483	0.0050760881015679	0.00508212745779533
229	25.4250084186799	0.27	21.3296011834522	15.9165644610938	26.7426379058105	0.394202723664121	33.6382430497639	27.1276190672903	40.1488670322375	1.02	0.63	1.56	18.5821467777707	23.0418588578137	27.5015709378567	25.6064938380301	31.7520480230622	37.8976022080942	25.5118437099069	31.6317159153142	37.7562897428558	21.3296011834522	1.25337833811658	3.71095355545097	4.31751785701037	0.0494440947750562	0.100588217880428	0.0191177454570637	0.453495681876088	0.524346417687979	0.411487634144199	0.451999328763989	0.522802108128117	0.410027026013548	0.00355624475646483	0.0050760881015679	0.00508212745779533
229	25.4250084186799	0.27	21.3421440729514	15.8239631654953	26.8603249804075	0.320722287062705	27.6683660395171	21.3815885882001	33.9551434908342	0.96	0.64	1.57	15.281529373028	19.7747209751249	24.2679125772218	21.4101721106776	27.7053539068753	34.0005357030729	21.3448302035268	27.6222663979128	33.9001400008558	21.3421440729514	1.16267095576452	1.11057628332135	-0.183064677922577	0.0494440947750562	0.100588217880428	0.0191177454570637	0.453495681876088	0.524346417687979	0.411487634144199	0.451999328763989	0.522802108128117	0.410027026013548	0.00355624475646483	0.0050760881015679	0.00508212745779533
229	25.4250084186799	0.27	21.3965028490126	15.8870736124986	26.9059320855266	0.294049117022682	27.3075972211885	20.701480343365	33.913714099012	0.94	0.64	1.45	14.9962119759415	19.7817020662401	24.5671921565388	21.1247296018297	27.8659109302864	34.6070922587431	21.20611707121	27.9744544024374	34.7432236251106	21.3965028490126	1.1284689163188	-1.32693260142064	-3.20400797248782	0.0494440947750562	0.100588217880428	0.0191177454570637	0.453495681876088	0.524346417687979	0.411487634144199	0.451999328763989	0.522802108128117	0.410027026013548	0.00355624475646483	0.0050760881015679	0.00508212745779533
229	25.4250084186799	0.27	21.4300098932153	15.9678633723062	26.8921564141244	0.334217155163234	27.4763962823028	21.4216330620775	33.5311595025282	0.92	0.58	1.44	15.7205198265399	20.1638797222456	24.6072396179512	22.2627037488655	28.5551931893663	34.847682629867	22.1663896594362	28.4334189297721	34.6968534915024	21.4300098932153	1.11199951458754	-1.23311590028108	-4.30856330543582	0.0494440947750562	0.100588217880428	0.0191177454570637	0.453495681876088	0.524346417687979	0.411487634144199	0.451999328763989	0.522802108128117	0.410027026013548	0.00355624475646483	0.0050760881015679	0.00508212745779533
229	25.4250084186799	0.27	21.434517056186	15.8812334930875	26.9878006192844	0.300512775782382	30.1484886358926	22.9670834588513	37.3298938129339	1.06	0.67	1.72	15.3000376552924	20.0840917483383	24.8681458413842	20.8643051512619	27.3882083406718	33.9121115300816	20.6947153104293	27.16848415837	33.639878392279	21.434517056186	1.2824024906961	-1.22095065935922	0.800508222844415	0.0494440947750562	0.100588217880428	0.0191177454570637	0.453495681876088	0.524346417687979	0.411487634144199	0.451999328763989	0.522802108128117	0.410027026013548	0.00355624475646483	0.0050760881015679	0.00508212745779533
229	25.4250084186799	0.27	21.4663408795273	15.9486057169593	26.9840760420953	0.332048230669679	30.0160728338359	23.3692929146945	36.6628527529772	1.08	0.77	1.6	15.3059966938095	19.6593843567664	24.0127720197233	20.7430508258602	26.6428653471786	32.5426798684969	20.9840601898536	26.9520649996729	32.92047194649	21.4663408795273	1.26455243123272	-2.04643060362091	-0.221759730488835	0.0494440947750562	0.100588217880428	0.0191177454570637	0.453495681876088	0.524346417687979	0.411487634144199	0.451999328763989	0.522802108128117	0.410027026013548	0.00355624475646483	0.0050760881015679	0.00508212745779533
229	25.4250084186799	0.27	21.678707431551	16.0914410325433	27.2659738305587	0.302361149910976	28.6999199261726	21.8935040505407	35.5063358018044	1.11	0.65	1.51	14.0228341384009	18.3823574326452	22.7418807268895	18.8525573398903	24.7135810151442	30.5746046903982	18.8891485721862	24.759550170946	30.6310058286121	21.678707431551	1.20412228270958	3.05110708549736	3.3441843862761	0.0494440947750562	0.100588217880428	0.0191177454570637	0.453495681876088	0.524346417687979	0.411487634144199	0.451999328763989	0.522802108128117	0.410027026013548	0.00355624475646483	0.0050760881015679	0.00508212745779533
229	25.4250084186799	0.27	21.7716713356141	16.2344725190396	27.3088701521886	0.311219343799403	29.9329665852152	22.9804441017046	36.8854890687257	1.08	0.68	1.85	15.0458706377086	19.5978607310985	24.1498508244884	20.3878445802531	26.5559998694719	32.7241551586908	20.1083202719177	26.187529003634	32.2747148615498	21.7716713356141	1.31554133861582	1.26899238255684	3.87079430158464	0.0494440947750562	0.100588217880428	0.0191177454570637	0.453495681876088	0.524346417687979	0.411487634144199	0.451999328763989	0.522802108128117	0.410027026013548	0.00355624475646483	0.0050760881015679	0.00508212745779533
229	25.4250084186799	0.27	21.7831000383446	16.1928676394025	27.3733324372866	0.325846974322814	30.264234804124	23.4676998158291	37.060769792419	0.97	0.68	1.41	16.6777823368886	21.5078735716237	26.3379648063588	23.3137509042116	30.0657003910543	36.8176498778971	23.5802574186244	30.4124174825253	37.2362122205747	21.7831000383446	1.13745147193512	0.0885554866119755	-1.31540875845352	0.0494440947750562	0.100588217880428	0.0191177454570637	0.453495681876088	0.524346417687979	0.411487634144199	0.451999328763989	0.522802108128117	0.410027026013548	0.00355624475646483	0.0050760881015679	0.00508212745779533
229	25.4250084186799	0.27	21.8660280525403	16.29393523772	27.4381208673607	0.322849401759434	28.4075182922119	21.9841711025871	34.8308654818366	0.99	0.63	1.48	15.3430038224179	19.8259311078379	24.3088583932579	21.2956688222429	27.5178490373721	33.7400292525014	21.3162001243902	27.5457883881701	33.7651079419845	21.8660280525403	1.17665880100663	2.38080714971481	1.52895547218779	0.0494440947750562	0.100588217880428	0.0191177454570637	0.453495681876088	0.524346417687979	0.411487634144199	0.451999328763989	0.522802108128117	0.410027026013548	0.00355624475646483	0.0050760881015679	0.00508212745779533
229	25.4250084186799	0.27	21.8786898861333	16.2713128239625	27.486066948304	0.329991096588455	30.2985710291024	23.5579985386155	37.0391435195893	1.04	0.69	1.61	15.8249341769927	20.3528704446835	24.8808067123743	21.6469634151936	27.8407377233062	34.0345120314187	21.6891456897644	27.8969809214572	34.1010583698852	21.8786898861333	1.22700478004275	-1.31345159592465	-0.805051007097148	0.0494440947750562	0.100588217880428	0.0191177454570637	0.453495681876088	0.524346417687979	0.411487634144199	0.451999328763989	0.522802108128117	0.410027026013548	0.00355624475646483	0.0050760881015679	0.00508212745779533
229	25.4250084186799	0.27	21.9153645118413	16.2349681056563	27.5957609180264	0.283507082454297	28.1963444539069	21.1978880193681	35.1948008884458	1.05	0.66	1.53	14.1450389595805	18.815006025782	23.4849730919836	19.3011811807952	25.6734422053613	32.0457032299273	19.3486522681738	25.7431473997581	32.1252173805354	21.9153645118413	1.20745234531236	1.650163759915	2.12190288452699	0.0494440947750562	0.100588217880428	0.0191177454570637	0.453495681876088	0.524346417687979	0.411487634144199	0.451999328763989	0.522802108128117	0.410027026013548	0.00355624475646483	0.0050760881015679	0.00508212745779533
229	25.4250084186799	0.27	22.3509203770199	16.6087270909594	28.0931136630803	0.328178636526927	30.0198513797608	23.3138173764755	36.7258853830462	0.97	0.67	1.54	16.5410104681905	21.2989004720949	26.0567904759992	23.1073743720419	29.7540266882737	36.4006790045055	23.1486988404266	29.8069620341696	36.4677840549804	22.3509203770199	1.18398634357852	3.77773822335539	3.37849658399533	0.0494440947750562	0.100588217880428	0.0191177454570637	0.453495681876088	0.524346417687979	0.411487634144199	0.451999328763989	0.522802108128117	0.410027026013548	0.00355624475646483	0.0050760881015679	0.00508212745779533
229	25.4250084186799	0.27	22.4026061717182	16.6758989251479	28.1293134182885	0.292935186512125	29.2384313756082	22.1461922014211	36.3306705497953	1.01	0.62	1.47	15.2609473592347	20.1482113959582	25.0354754326816	21.07801349067	27.8281722372821	34.5783309838941	21.0636116965012	27.8075330241769	34.5536785870133	22.4026061717182	1.17859150778642	-1.8259759954675	-2.48295571982991	0.0494440947750562	0.100588217880428	0.0191177454570637	0.453495681876088	0.524346417687979	0.411487634144199	0.451999328763989	0.522802108128117	0.410027026013548	0.00355624475646483	0.0050760881015679	0.00508212745779533
229	25.4250084186799	0.27	22.837247583868	16.953652954503	28.720842213233	0.320197857100264	29.0785790413027	22.4634138146988	35.6937442679067	1.16	0.72	1.72	13.9966489680921	18.1184688440239	22.2402887199557	18.637223255193	24.125628188442	29.6140331216911	18.6091947845682	24.0913078714687	29.5691495779919	22.837247583868	1.29649728634387	2.18477406009553	4.562279865781	0.0494440947750562	0.100588217880428	0.0191177454570637	0.453495681876088	0.524346417687979	0.411487634144199	0.451999328763989	0.522802108128117	0.410027026013548	0.00355624475646483	0.0050760881015679	0.00508212745779533
229	25.4250084186799	0.27	22.9254031096984	17.0850143772589	28.7657918421379	0.299103659370696	28.8916528143857	21.9864906539086	35.7968149748628	1.06	0.7	1.66	14.6519324460967	19.253574931805	23.8552174175133	19.983091642568	26.2590585729739	32.5350255033797	19.9684277701541	26.2429754822028	32.5143388026869	22.9254031096984	1.2283909425573	-0.804815250894428	0.509076293337309	0.0494440947750562	0.100588217880428	0.0191177454570637	0.453495681876088	0.524346417687979	0.411487634144199	0.451999328763989	0.522802108128117	0.410027026013548	0.00355624475646483	0.0050760881015679	0.00508212745779533
229	25.4250084186799	0.27	22.9917616024178	17.071900009509	28.9116231953266	0.351657943279955	29.4282858283167	23.1896115966911	35.6669600599424	0.93	0.61	1.4	16.8865641091538	21.4295368074763	25.9725095057989	23.8381854289443	30.2513447241819	36.6645040194195	23.8951776725197	30.322547839627	36.7490378981937	22.9917616024178	1.09490318931602	0.604508007592981	-2.42411869970815	0.0494440947750562	0.100588217880428	0.0191177454570637	0.453495681876088	0.524346417687979	0.411487634144199	0.451999328763989	0.522802108128117	0.410027026013548	0.00355624475646483	0.0050760881015679	0.00508212745779533
229	25.4250084186799	0.27	23.2225277858366	17.2471771545306	29.1978784171425	0.329355930280922	32.6560667291617	25.380570217096	39.9315632412274	0.99	0.72	1.4	17.7711508980371	22.8653605737115	27.9595702493858	24.6972014914288	31.7768061564037	38.8564108213785	25.1023949002026	32.2998490762689	39.4970995527196	23.2225277858366	1.15195913984953	-1.97007582367091	-2.666027956961	0.0494440947750562	0.100588217880428	0.0191177454570637	0.453495681876088	0.524346417687979	0.411487634144199	0.451999328763989	0.522802108128117	0.410027026013548	0.00355624475646483	0.0050760881015679	0.00508212745779533
229	25.4250084186799	0.27	23.2946285500166	17.3549516215557	29.2343054784775	0.316646449704632	30.6280899215594	23.603179493975	37.6530003491438	0.98	0.65	1.45	16.6086148249141	21.5517637553815	26.4949126858489	23.1263571742464	30.0093530734589	36.8923489726714	23.2407130744332	30.1680083441697	37.0813701865662	23.2946285500166	1.16592955871488	-1.3899952761439	-2.04826682963141	0.0494440947750562	0.100588217880428	0.0191177454570637	0.453495681876088	0.524346417687979	0.411487634144199	0.451999328763989	0.522802108128117	0.410027026013548	0.00355624475646483	0.0050760881015679	0.00508212745779533
229	25.4250084186799	0.27	23.3082223887323	17.3727972381063	29.2436475393583	0.381593597231304	32.819314315813	26.296253704027	39.342374927599	0.97	0.67	1.57	18.6544230186628	23.2818476472136	27.9092722757644	26.0583147748212	32.5223521479899	38.9863895211586	26.0677717063071	32.5349318789966	39.002375607284	23.3082223887323	1.17125446604614	2.67102705628293	2.13817764011599	0.0494440947750562	0.100588217880428	0.0191177454570637	0.453495681876088	0.524346417687979	0.411487634144199	0.451999328763989	0.522802108128117	0.410027026013548	0.00355624475646483	0.0050760881015679	0.00508212745779533
229	25.4250084186799	0.27	23.3279732304062	17.4110715802806	29.2448748805319	0.319782940040136	31.3269632465697	24.1935091071643	38.4604173859751	1.05	0.7	1.46	16.234234672287	21.0208974093932	25.8075601464994	22.1978739885378	28.7429152799081	35.2879565712784	22.4546157576224	29.0730622849341	35.6996465004983	23.3279732304062	1.20417964515473	-1.16900849180044	-0.427015168592187	0.0494440947750562	0.100588217880428	0.0191177454570637	0.453495681876088	0.524346417687979	0.411487634144199	0.451999328763989	0.522802108128117	0.410027026013548	0.00355624475646483	0.0050760881015679	0.00508212745779533
229	25.4250084186799	0.27	23.4179840142368	17.4012087776264	29.4347592508472	0.337574942167042	29.8208543046885	23.2987338156817	36.3429747936954	0.86	0.61	1.34	17.9418308851515	22.9643691806695	27.9869074761876	25.930943254677	33.1899100997667	40.4488769448564	26.1103230545166	33.4198742622604	40.731888159134	23.4179840142368	1.07662410950013	4.74575639452055	0.964718086813908	0.0494440947750562	0.100588217880428	0.0191177454570637	0.453495681876088	0.524346417687979	0.411487634144199	0.451999328763989	0.522802108128117	0.410027026013548	0.00355624475646483	0.0050760881015679	0.00508212745779533
229	25.4250084186799	0.27	23.5198060582725	17.4735050570799	29.5661070594652	0.346078284260764	32.6566810293859	25.6480497705155	39.6653122882564	1.05	0.68	1.65	17.14002320853	21.8237361423362	26.5074490761424	23.4007880985187	29.7953286743882	36.1898692502577	23.3300066553448	29.7082066478913	36.0820754041213	23.5198060582725	1.2437164932171	0.945311074052529	2.48596348983767	0.0494440947750562	0.100588217880428	0.0191177454570637	0.453495681876088	0.524346417687979	0.411487634144199	0.451999328763989	0.522802108128117	0.410027026013548	0.00355624475646483	0.0050760881015679	0.00508212745779533
[truncated: 1,346 more rows]
