# Supplementary material for: Re-expressing coefficients from regression models for inclusion in a meta-analysis
Source: BMC Med Res Methodol. 2024 Jan 8;24:6. doi: 10.1186/s12874-023-02132-y (PMC10773134; doi:10.1186/s12874-023-02132-y)
Supplement: Supplementary file 2 — Additional file 2. [file 12874_2023_2132_MOESM2_ESM.zip › Supp_Files_R1/simdata/simdata_scenario_23.csv]

ex_no	errsd	rsquare	beta	b_low_ci	b_hi_ci	lrsquare	lbeta	lb_low_ci	lb_hi_ci	x_median	x_25	x_75	rbl	rb	rbu	altl	alt	altu	dzl	dz	dzu	observed_beta	xlog	error	ylog	RelBias_rb	RelBias_rbl	RelBias_rbu	RelBias_alt	RelBias_altl	RelBias_altu	RelBias_dz	RelBias_dzl	RelBias_dzu	MC_SE_RelBias_rb	MC_SE_RelBias_alt	MC_SE_RelBias_dz
23	0.455496124527524	0	0.0206996949418562	-0.125349239078269	0.166748628961981	0.000808495218132352	0.056227644480765	-0.252390169282494	0.364845458244024	2	1.76	2.29	-0.102335054151744	0.0227982692793542	0.147931592710452	-0.121085868197675	0.0269755877101664	0.175037043618008	-0.12572366170898	0.0280108232853526	0.181595462794067	0.0206996949418562	2.05331867113044	-0.0553211651654968	0.291364088400446	-0.135112150526558	0.0505261474922109	-0.142790595524087	0.0232536753870382	0.2142608631173	0.0141612691705912	0.0596605785074418	0.251759684637465	0.0500963087291527	0.00145039753854035	0.00173978906247574	0.00180271603652195
23	0.455496124527524	0	0.0368096957630356	-0.0990769475164185	0.17269633904249	0.00418146575013185	0.119655542837067	-0.168644106085301	0.407955191759435	2	1.72	2.29	-0.0684755153475897	0.0485844133551842	0.165644342057958	-0.081046993987511	0.0575040675064151	0.196055129000341	-0.084085713794525	0.0596760937797512	0.20347049738757	0.0368096957630356	2.04522879678208	-0.0579091670076012	0.28436950053782	-0.135112150526558	0.0505261474922109	-0.142790595524087	0.0232536753870382	0.2142608631173	0.0141612691705912	0.0596605785074418	0.251759684637465	0.0500963087291527	0.00145039753854035	0.00173978906247574	0.00180271603652195
23	0.455496124527524	0	0.0469322420759285	-0.0866087982650773	0.180473282416934	0.00254331298728475	0.0883035718702341	-0.184726731259513	0.361333874999981	2.01	1.79	2.36	-0.074625441486958	0.0356726554449449	0.145970752376848	-0.0882290314732899	0.0421754803358574	0.172579992145005	-0.0915574865193321	0.0437777684077029	0.179213004204212	0.0469322420759285	2.08489636253769	0.0161649202487731	0.369694226742321	-0.135112150526558	0.0505261474922109	-0.142790595524087	0.0232536753870382	0.2142608631173	0.0141612691705912	0.0596605785074418	0.251759684637465	0.0500963087291527	0.00145039753854035	0.00173978906247574	0.00180271603652195
23	0.455496124527524	0	0.0480134808457302	-0.093267273192066	0.189294234883527	0.00254763876073234	0.0956161691498673	-0.199772586135128	0.391004924434863	1.96	1.69	2.32	-0.0823269064888165	0.0394037218454759	0.161134350179768	-0.0977575968127087	0.0467892371689373	0.191336071150583	-0.101331724992492	0.0485144553092027	0.198238155908971	0.0480134808457302	2.04537479674916	-0.00812069848758245	0.336467050488839	-0.135112150526558	0.0505261474922109	-0.142790595524087	0.0232536753870382	0.2142608631173	0.0141612691705912	0.0596605785074418	0.251759684637465	0.0500963087291527	0.00145039753854035	0.00173978906247574	0.00180271603652195
23	0.455496124527524	0	0.0484163365733306	-0.0821610951020549	0.178993768248716	0.00627374703241105	0.143664922722904	-0.138631961804177	0.425961807249986	2.03	1.77	2.46	-0.0555356876653057	0.057551881780837	0.17063945122698	-0.0655411165899958	0.0679205525734031	0.201382221736802	-0.0678649826366382	0.0703470799877071	0.208500499380898	0.0484163365733306	2.1464345185215	0.0179799976202205	0.384881392705743	-0.135112150526558	0.0505261474922109	-0.142790595524087	0.0232536753870382	0.2142608631173	0.0141612691705912	0.0596605785074418	0.251759684637465	0.0500963087291527	0.00145039753854035	0.00173978906247574	0.00180271603652195
23	0.455496124527524	0	0.0501412523955678	-0.102830847646874	0.20311335243801	0.00419724491471898	0.136892941112204	-0.19231554512418	0.466101427348587	2.06	1.77	2.36	-0.0762368480418175	0.0542664730655533	0.184769794172924	-0.0897714445576029	0.06390059142357	0.217572627404743	-0.0931800499585734	0.0663016252182409	0.225806240572467	0.0501412523955678	2.09677811100011	0.00860074898704957	0.366909935174368	-0.135112150526558	0.0505261474922109	-0.142790595524087	0.0232536753870382	0.2142608631173	0.0141612691705912	0.0596605785074418	0.251759684637465	0.0500963087291527	0.00145039753854035	0.00173978906247574	0.00180271603652195
23	0.455496124527524	0	0.0574938787412459	-0.0855006050033725	0.200488362485864	0.00615981010078849	0.148589109368527	-0.146088445050791	0.443266663787845	1.96	1.68	2.36	-0.0602253163439747	0.0612562212834679	0.18273775891091	-0.0715191678160363	0.0727433948993594	0.217005957614755	-0.0740619973325238	0.075335874697015	0.224741756474695	0.0574938787412459	2.03260315304534	-0.0207115862320432	0.317904641440021	-0.135112150526558	0.0505261474922109	-0.142790595524087	0.0232536753870382	0.2142608631173	0.0141612691705912	0.0596605785074418	0.251759684637465	0.0500963087291527	0.00145039753854035	0.00173978906247574	0.00180271603652195
23	0.455496124527524	0	0.0595169204272402	-0.096248599632048	0.215282440486528	0.00615738099738689	0.160582425594209	-0.157943121256198	0.479107972444616	1.94	1.68	2.27	-0.0656600424227252	0.0667572528198733	0.199174548062472	-0.0781176544747344	0.0794230374676159	0.236963729409966	-0.0809843187898991	0.08232272652956	0.245757651111467	0.0595169204272402	1.98769251215445	-0.030689642784511	0.299394927607792	-0.135112150526558	0.0505261474922109	-0.142790595524087	0.0232536753870382	0.2142608631173	0.0141612691705912	0.0596605785074418	0.251759684637465	0.0500963087291527	0.00145039753854035	0.00173978906247574	0.00180271603652195
23	0.455496124527524	0.01	0.0572740749625308	-0.0663738542130345	0.180922004138096	0.00365801178915443	0.105237391791978	-0.165929837451952	0.376404621035909	2.08	1.73	2.41	-0.0650767856661823	0.0412735364228736	0.14762385851193	-0.076457968943831	0.048491804469409	0.173441577882649	-0.0792271955162165	0.0502192429359769	0.179673258408161	0.0572740749625308	2.14423312557693	0.0114704578644137	0.375748210063553	-0.135112150526558	0.0505261474922109	-0.142790595524087	0.0232536753870382	0.2142608631173	0.0141612691705912	0.0596605785074418	0.251759684637465	0.0500963087291527	0.00145039753854035	0.00173978906247574	0.00180271603652195
23	0.455496124527524	0.01	0.0640197065946573	-0.060093845831155	0.18813325902047	0.00595667757906006	0.129002845326732	-0.13118401487282	0.389189705526283	1.97	1.71	2.39	-0.0537915955855527	0.0528972138253936	0.15958602323634	-0.0638037394826137	0.0627428878718368	0.189289515226287	-0.0660638764481505	0.0649894880844386	0.196002419835407	0.0640197065946573	2.06217695870186	-0.0103284904225717	0.334542571723585	-0.135112150526558	0.0505261474922109	-0.142790595524087	0.0232536753870382	0.2142608631173	0.0141612691705912	0.0596605785074418	0.251759684637465	0.0500963087291527	0.00145039753854035	0.00173978906247574	0.00180271603652195
23	0.455496124527524	0.01	0.0640867150983398	-0.0616335297241687	0.189806959920848	0.00920343602122986	0.16556641216123	-0.102643575596383	0.433776399918842	2.04	1.67	2.35	-0.0408843225256273	0.0659473382029105	0.172778998931448	-0.0481913925193109	0.0777338075969854	0.203659007713282	-0.04989144142647	0.0804999643440766	0.21085145090492	0.0640867150983398	2.07744529483084	-0.00261128386222675	0.346669250467222	-0.135112150526558	0.0505261474922109	-0.142790595524087	0.0232536753870382	0.2142608631173	0.0141612691705912	0.0596605785074418	0.251759684637465	0.0500963087291527	0.00145039753854035	0.00173978906247574	0.00180271603652195
23	0.455496124527524	0.01	0.0646101368493817	-0.0744339413290787	0.203654215027842	0.00368681502400093	0.113596716712152	-0.177960305011368	0.405153738435673	2	1.66	2.41	-0.0721225692157338	0.0460377220820619	0.164198013379857	-0.0853288916956405	0.0544676630931399	0.19426421788192	-0.0882147899796621	0.0563127415719367	0.200659207332308	0.0646101368493817	2.05910152380358	-0.0356488804876326	0.309469112579955	-0.135112150526558	0.0505261474922109	-0.142790595524087	0.0232536753870382	0.2142608631173	0.0141612691705912	0.0596605785074418	0.251759684637465	0.0500963087291527	0.00145039753854035	0.00173978906247574	0.00180271603652195
23	0.455496124527524	0.01	0.065684449199443	-0.0739786420471849	0.205347540446071	0.00529129653235612	0.138193720791952	-0.157635234798663	0.434022676382566	1.96	1.66	2.33	-0.0649371030197416	0.0569282615984311	0.178793626216604	-0.0771018902878927	0.0675927378329197	0.212287365953732	-0.0798485825509886	0.0699437087931983	0.219757632215897	0.065684449199443	2.05435320031444	0.0936528602966082	0.437883090322932	-0.135112150526558	0.0505261474922109	-0.142790595524087	0.0232536753870382	0.2142608631173	0.0141612691705912	0.0596605785074418	0.251759684637465	0.0500963087291527	0.00145039753854035	0.00173978906247574	0.00180271603652195
23	0.455496124527524	0.01	0.0680030753036867	-0.050174947530174	0.186181098137547	0.0106976194189591	0.164992281674646	-0.0827328371500055	0.412717400499299	1.96	1.64	2.34	-0.0341765092533254	0.0681574624493638	0.170491434152053	-0.0406037870330157	0.0809752414879953	0.202554270009006	-0.0420196551131564	0.0837907587428831	0.20964212948943	0.0680030753036867	2.01934119660225	0.0328742707732223	0.368912072793123	-0.135112150526558	0.0505261474922109	-0.142790595524087	0.0232536753870382	0.2142608631173	0.0141612691705912	0.0596605785074418	0.251759684637465	0.0500963087291527	0.00145039753854035	0.00173978906247574	0.00180271603652195
23	0.455496124527524	0.01	0.0709474428561197	-0.0679349598795374	0.209829845591777	0.00851965074997281	0.169622857297483	-0.116071061204463	0.45531677579943	1.97	1.69	2.35	-0.0477224581353991	0.0697402058892752	0.187202869913949	-0.0566382833273318	0.0827695323081704	0.222177347943673	-0.0586917346145011	0.0857582485317664	0.230137667552481	0.0709474428561197	2.04391492394817	0.013626795988428	0.35686797356984	-0.135112150526558	0.0505261474922109	-0.142790595524087	0.0232536753870382	0.2142608631173	0.0141612691705912	0.0596605785074418	0.251759684637465	0.0500963087291527	0.00145039753854035	0.00173978906247574	0.00180271603652195
23	0.455496124527524	0.01	0.0725194730660953	-0.0683733394278787	0.213412285560069	0.00831936654767362	0.175666838841018	-0.12377744965463	0.475111127336666	2.01	1.75	2.44	-0.0500042051461189	0.0709667283603455	0.19193766186681	-0.0591197807016894	0.0839036918099203	0.22692716432153	-0.0612041386570354	0.0869182595001433	0.235025375723717	0.0725194730660953	2.09045927387537	0.00504497558218193	0.359319614878788	-0.135112150526558	0.0505261474922109	-0.142790595524087	0.0232536753870382	0.2142608631173	0.0141612691705912	0.0596605785074418	0.251759684637465	0.0500963087291527	0.00145039753854035	0.00173978906247574	0.00180271603652195
23	0.455496124527524	0.01	0.0731926242180383	-0.0612397868542452	0.207625035290322	0.00709324294608721	0.148648502747575	-0.125937134207059	0.42323413970221	1.92	1.62	2.26	-0.0527991197442485	0.0623208567178317	0.177440833179912	-0.0629353267271318	0.0742850164633427	0.211505359653817	-0.0651867839026027	0.0769222070767555	0.218899037472363	0.0731926242180383	1.97982503444915	-0.0284675496176357	0.297339650274994	-0.135112150526558	0.0505261474922109	-0.142790595524087	0.0232536753870382	0.2142608631173	0.0141612691705912	0.0596605785074418	0.251759684637465	0.0500963087291527	0.00145039753854035	0.00173978906247574	0.00180271603652195
23	0.455496124527524	0.01	0.0750478672544296	-0.0469754206735228	0.197071155182382	0.00994581867935728	0.165841960086656	-0.0924965175623985	0.424180437735711	2.01	1.7	2.38	-0.0373725937904018	0.0670073249356818	0.171387243661765	-0.0441868535597845	0.0792249762211121	0.202636806002009	-0.04575329593428	0.0820461147464352	0.209969000347701	0.0750478672544296	2.0953361367693	0.0220066214494519	0.374980617548271	-0.135112150526558	0.0505261474922109	-0.142790595524087	0.0232536753870382	0.2142608631173	0.0141612691705912	0.0596605785074418	0.251759684637465	0.0500963087291527	0.00145039753854035	0.00173978906247574	0.00180271603652195
23	0.455496124527524	0.01	0.0757941526560503	-0.0662119797605005	0.217800285072601	0.00990916334955234	0.190707586186151	-0.106919503386991	0.488334675759293	2.1	1.75	2.39	-0.0415599134092563	0.0741285782042742	0.189817069817805	-0.0487375678767601	0.0869310428118908	0.222599653500542	-0.0504901695100897	0.0900852980509171	0.230838473824142	0.0757941526560503	2.09487241468937	-0.0112403246571323	0.344448784132933	-0.135112150526558	0.0505261474922109	-0.142790595524087	0.0232536753870382	0.2142608631173	0.0141612691705912	0.0596605785074418	0.251759684637465	0.0500963087291527	0.00145039753854035	0.00173978906247574	0.00180271603652195
23	0.455496124527524	0.01	0.0774062105564754	-0.050256760650985	0.205069181763936	0.00999666827149348	0.183503505367818	-0.101611788550489	0.468618799286125	2.04	1.78	2.42	-0.0405437731441171	0.0732191077326259	0.186981988609369	-0.0478076402225059	0.086337123766247	0.220481887755	-0.0495641462045114	0.0894988927847407	0.228585309724485	0.0774062105564754	2.12684975822564	0.0496255227603632	0.409623323817407	-0.135112150526558	0.0505261474922109	-0.142790595524087	0.0232536753870382	0.2142608631173	0.0141612691705912	0.0596605785074418	0.251759684637465	0.0500963087291527	0.00145039753854035	0.00173978906247574	0.00180271603652195
23	0.455496124527524	0.01	0.0788440850878051	-0.0475970004634017	0.205285170639012	0.0147858790242355	0.221688460141895	-0.0608452600583166	0.504222180342107	2.04	1.75	2.37	-0.0243199695912199	0.0886093116244038	0.201538592840027	-0.0286877966019895	0.104523399973367	0.237734596548723	-0.0297482302319231	0.108339456422289	0.246511564542066	0.0788440850878051	2.11012406725955	0.0242567495487568	0.380730492754707	-0.135112150526558	0.0505261474922109	-0.142790595524087	0.0232536753870382	0.2142608631173	0.0141612691705912	0.0596605785074418	0.251759684637465	0.0500963087291527	0.00145039753854035	0.00173978906247574	0.00180271603652195
23	0.455496124527524	0.01	0.0789930041757093	-0.0553099007559417	0.21329590910736	0.00741914784160032	0.155188788657686	-0.125065158854469	0.435442736169841	2.1	1.73	2.37	-0.0487515254018648	0.0604939876271497	0.169739500656164	-0.0572048927712499	0.0709834625068788	0.199171817785007	-0.0592129229290777	0.0735864955841066	0.206381501778653	0.0789930041757093	2.09219075520958	-0.0248422040997132	0.329270600594661	-0.135112150526558	0.0505261474922109	-0.142790595524087	0.0232536753870382	0.2142608631173	0.0141612691705912	0.0596605785074418	0.251759684637465	0.0500963087291527	0.00145039753854035	0.00173978906247574	0.00180271603652195
23	0.455496124527524	0.01	0.0790393683825189	-0.0627319523710553	0.220810689136093	0.00990833509174959	0.184777561644835	-0.103607030232875	0.473162153522546	1.92	1.67	2.4	-0.0434567659368633	0.0775028029346607	0.198462371806185	-0.0518046823238062	0.0923908624739333	0.236586407271673	-0.0535841478776007	0.0955569592370977	0.244816756071589	0.0790393683825189	2.04633812491227	-0.0235053145150801	0.318908228288719	-0.135112150526558	0.0505261474922109	-0.142790595524087	0.0232536753870382	0.2142608631173	0.0141612691705912	0.0596605785074418	0.251759684637465	0.0500963087291527	0.00145039753854035	0.00173978906247574	0.00180271603652195
23	0.455496124527524	0.01	0.0793722357614075	-0.0558989366128147	0.21464340813563	0.0120929911901931	0.206860502924902	-0.0850530123484374	0.498774018198242	2	1.69	2.34	-0.034544815750461	0.0840176939332088	0.202580203616879	-0.0408895614311931	0.0994489790365513	0.239787519504296	-0.0423460184331404	0.102994298620479	0.248372751951138	0.0793722357614075	2.07062726831606	0.0323792626468884	0.379601487995526	-0.135112150526558	0.0505261474922109	-0.142790595524087	0.0232536753870382	0.2142608631173	0.0141612691705912	0.0596605785074418	0.251759684637465	0.0500963087291527	0.00145039753854035	0.00173978906247574	0.00180271603652195
23	0.455496124527524	0.01	0.0794453528676837	-0.0275253308241519	0.186416036559519	0.0176423334427019	0.197412862831367	-0.0325817769394181	0.427407502602152	1.87	1.66	2.54	-0.0139433411117175	0.0844826508823191	0.182908642876356	-0.0166976997864418	0.101171299639959	0.21904029906636	-0.0172315340287649	0.10440924110362	0.225967589581241	0.0794453528676837	2.0846999545342	-0.0227616756499825	0.323030304218302	-0.135112150526558	0.0505261474922109	-0.142790595524087	0.0232536753870382	0.2142608631173	0.0141612691705912	0.0596605785074418	0.251759684637465	0.0500963087291527	0.00145039753854035	0.00173978906247574	0.00180271603652195
23	0.455496124527524	0.01	0.0798329818429175	-0.0475101673602286	0.207176131046064	0.0165610286674689	0.227308408696899	-0.0461750198838841	0.500791837277682	1.99	1.72	2.34	-0.0187630122840194	0.0923657526378104	0.20349451755964	-0.0222114033953597	0.109341344593254	0.240894092581868	-0.0230284166229824	0.113376881337058	0.249522319826065	0.0798329818429175	2.06216596640181	-0.0121811364268556	0.334295842834718	-0.135112150526558	0.0505261474922109	-0.142790595524087	0.0232536753870382	0.2142608631173	0.0141612691705912	0.0596605785074418	0.251759684637465	0.0500963087291527	0.00145039753854035	0.00173978906247574	0.00180271603652195
23	0.455496124527524	0.01	0.0808353051086751	-0.0684067250702864	0.230077335287637	0.00643718757337166	0.155288279349065	-0.145924727420395	0.456501286118524	2.13	1.72	2.46	-0.0561428273013902	0.0597453440794031	0.175633515460196	-0.0657002853905385	0.0699160755781087	0.205532436546756	-0.0680289842634693	0.0723658097010912	0.212678330647032	0.0808353051086751	2.10133653816788	-0.0366302121186887	0.320865589498861	-0.135112150526558	0.0505261474922109	-0.142790595524087	0.0232536753870382	0.2142608631173	0.0141612691705912	0.0596605785074418	0.251759684637465	0.0500963087291527	0.00145039753854035	0.00173978906247574	0.00180271603652195
23	0.455496124527524	0.01	0.0809499554462312	-0.0540456852952935	0.215945596187756	0.00972197419314714	0.176407318840537	-0.101566184118032	0.454380821799107	1.99	1.67	2.45	-0.0413724769577586	0.0718586387515404	0.185089754460839	-0.0490023231743601	0.0851106943045196	0.219223711783399	-0.0506528800596734	0.0880059012719357	0.226524676669601	0.0809499554462312	2.06378129382	0.00650264361934533	0.351985808281565	-0.135112150526558	0.0505261474922109	-0.142790595524087	0.0232536753870382	0.2142608631173	0.0141612691705912	0.0596605785074418	0.251759684637465	0.0500963087291527	0.00145039753854035	0.00173978906247574	0.00180271603652195
23	0.455496124527524	0.01	0.0811458931423068	-0.0707205127794974	0.233012299064111	0.00950378818993643	0.1939507992576	-0.115189106572426	0.503090705087625	2	1.69	2.27	-0.0467220277110585	0.0786686769881131	0.204059381687285	-0.0552872485831792	0.0930904524788465	0.241468153540872	-0.05731617493052	0.0965879506162896	0.250362442754237	0.0811458931423068	2.03339913332114	0.0344549680447345	0.375053842018521	-0.135112150526558	0.0505261474922109	-0.142790595524087	0.0232536753870382	0.2142608631173	0.0141612691705912	0.0596605785074418	0.251759684637465	0.0500963087291527	0.00145039753854035	0.00173978906247574	0.00180271603652195
23	0.455496124527524	0.01	0.0822211315058553	-0.0451295676839455	0.209571830695656	0.0127911311197131	0.206648054316612	-0.0767956602452125	0.490091768878436	2.03	1.72	2.41	-0.0307573053447041	0.0827642771116257	0.196285859567955	-0.0362968726493551	0.0976705986616564	0.231638069972668	-0.0375989866116868	0.101173444446044	0.239935491740664	0.0822211315058553	2.12539222327214	-0.0108258700989516	0.349184787230707	-0.135112150526558	0.0505261474922109	-0.142790595524087	0.0232536753870382	0.2142608631173	0.0141612691705912	0.0596605785074418	0.251759684637465	0.0500963087291527	0.00145039753854035	0.00173978906247574	0.00180271603652195
23	0.455496124527524	0.01	0.0823548138053229	-0.0387273070565758	0.203436934667222	0.0100991234992583	0.161462406562036	-0.0881182343618986	0.411043047485971	1.99	1.68	2.36	-0.035849327755281	0.0656880925374246	0.16722551283013	-0.0424489798426671	0.0777808871357044	0.198010754114076	-0.0439197363738117	0.0805372529102343	0.205033727808518	0.0823548138053229	2.06210306640414	0.0475365399279371	0.392450607596096	-0.135112150526558	0.0505261474922109	-0.142790595524087	0.0232536753870382	0.2142608631173	0.0141612691705912	0.0596605785074418	0.251759684637465	0.0500963087291527	0.00145039753854035	0.00173978906247574	0.00180271603652195
23	0.455496124527524	0.01	0.0838406632514528	-0.0515688419633701	0.219250168466276	0.00909222188614776	0.173112649676031	-0.109047626130833	0.455272925482895	2.09	1.71	2.42	-0.0426285523075437	0.0676726482148115	0.177973848737167	-0.0500497281435527	0.079453733766751	0.208957195677055	-0.0518269740435828	0.0822534691947375	0.216274517213833	0.0838406632514528	2.10730301256967	-0.0222520120447161	0.335416753258034	-0.135112150526558	0.0505261474922109	-0.142790595524087	0.0232536753870382	0.2142608631173	0.0141612691705912	0.0596605785074418	0.251759684637465	0.0500963087291527	0.00145039753854035	0.00173978906247574	0.00180271603652195
23	0.455496124527524	0.01	0.084880089663207	-0.0257770856046504	0.195537264931064	0.0311225140177254	0.28040110057784	0.0361355216704098	0.52466667948527	1.91	1.67	2.29	0.0151923886588105	0.117888501491459	0.220584614324107	0.0181203918139233	0.140608951321337	0.26309751082875	0.0187807519074457	0.145710142570104	0.272630016492314	0.084880089663207	2.02828424148831	0.026306203719572	0.361712548777534	-0.135112150526558	0.0505261474922109	-0.142790595524087	0.0232536753870382	0.2142608631173	0.0141612691705912	0.0596605785074418	0.251759684637465	0.0500963087291527	0.00145039753854035	0.00173978906247574	0.00180271603652195
23	0.455496124527524	0.01	0.0852265685172806	-0.05805512042549	0.228508257460051	0.0115947762762229	0.210262701250879	-0.0928359685614489	0.513361371063207	2.02	1.73	2.34	-0.0373672508445135	0.0846324891379361	0.206632229120386	-0.0441443716100894	0.0999818816304614	0.244108134871012	-0.045773953044791	0.1034777032935	0.253120049000654	0.0852265685172806	2.07617248134383	0.0164658821483634	0.365980889073477	-0.135112150526558	0.0505261474922109	-0.142790595524087	0.0232536753870382	0.2142608631173	0.0141612691705912	0.0596605785074418	0.251759684637465	0.0500963087291527	0.00145039753854035	0.00173978906247574	0.00180271603652195
23	0.455496124527524	0.01	0.0865344718530677	-0.0650284443514518	0.238097388057587	0.0137415765116619	0.237650426637317	-0.0766906544109734	0.551991507685608	1.95	1.68	2.31	-0.0317035962373398	0.0982436938321781	0.228190983901696	-0.0376718727586339	0.116738300149843	0.271148473058319	-0.0390530469700204	0.120931150277451	0.281129392950996	0.0865344718530677	2.02369405526884	-0.0268013269305965	0.312781558306274	-0.135112150526558	0.0505261474922109	-0.142790595524087	0.0232536753870382	0.2142608631173	0.0141612691705912	0.0596605785074418	0.251759684637465	0.0500963087291527	0.00145039753854035	0.00173978906247574	0.00180271603652195
23	0.455496124527524	0.01	0.0869075173950384	-0.054689993209595	0.228505027999672	0.00753118374537902	0.156600402249166	-0.124075513304424	0.437276317802757	1.99	1.65	2.32	-0.0504692182625077	0.0636991108932038	0.177867440048915	-0.0597580738842044	0.0754229272051552	0.210603928294515	-0.0618832077268422	0.0781233449667581	0.218129772447401	0.0869075173950384	2.00773734397869	0.0300850710673156	0.365673819336423	-0.135112150526558	0.0505261474922109	-0.142790595524087	0.0232536753870382	0.2142608631173	0.0141612691705912	0.0596605785074418	0.251759684637465	0.0500963087291527	0.00145039753854035	0.00173978906247574	0.00180271603652195
23	0.455496124527524	0.01	0.0883893863048117	-0.0357559231348745	0.212534695744498	0.0155949381119891	0.216763477265637	-0.0521215764140131	0.485648530945287	2.05	1.68	2.31	-0.0206700670988921	0.0859627802520816	0.192595627603055	-0.0243417554215436	0.101232616335543	0.226806988092629	-0.0252167163940752	0.104947883119269	0.235095462244499	0.0883893863048117	2.07543573990407	-0.00981751913601439	0.3385940439621	-0.135112150526558	0.0505261474922109	-0.142790595524087	0.0232536753870382	0.2142608631173	0.0141612691705912	0.0596605785074418	0.251759684637465	0.0500963087291527	0.00145039753854035	0.00173978906247574	0.00180271603652195
23	0.455496124527524	0.01	0.0894310347654509	-0.0521540589585452	0.231016128489447	0.00966229350122457	0.186843864100051	-0.108491767326624	0.482179495526725	2	1.73	2.36	-0.0439222258575065	0.0756425911505801	0.195207408158667	-0.0519528904065851	0.0894729529615719	0.230898796329729	-0.0538591414307774	0.0926926409932236	0.239329669504159	0.0894310347654509	2.07240750299125	0.0358493806720215	0.385526898519367	-0.135112150526558	0.0505261474922109	-0.142790595524087	0.0232536753870382	0.2142608631173	0.0141612691705912	0.0596605785074418	0.251759684637465	0.0500963087291527	0.00145039753854035	0.00173978906247574	0.00180271603652195
23	0.455496124527524	0.01	0.0902942130925393	-0.0533416990262007	0.233930125211279	0.0102671519476451	0.198008305949732	-0.105522564371957	0.501539176271421	2.07	1.75	2.44	-0.0416322464639118	0.0781210222123038	0.197874290888519	-0.0489742437788226	0.0918979471692119	0.232770138117246	-0.0506908938215384	0.0951427115688953	0.24098467729375	0.0902942130925393	2.12168547430252	-0.0229896108957517	0.337852775700019	-0.135112150526558	0.0505261474922109	-0.142790595524087	0.0232536753870382	0.2142608631173	0.0141612691705912	0.0596605785074418	0.251759684637465	0.0500963087291527	0.00145039753854035	0.00173978906247574	0.00180271603652195
23	0.455496124527524	0.01	0.0904363133277081	-0.0418694384131659	0.222742065068582	0.0119681351655624	0.197765516114479	-0.0827831844130629	0.478314216642021	2.01	1.74	2.36	-0.0334710594756324	0.0799609413316111	0.193392942138855	-0.0395798262454853	0.0945545260267212	0.228688878298928	-0.0410514218401602	0.0979800602999417	0.237085697802308	0.0904363133277081	2.0770500078409	-0.0283054872071284	0.323298234226447	-0.135112150526558	0.0505261474922109	-0.142790595524087	0.0232536753870382	0.2142608631173	0.0141612691705912	0.0596605785074418	0.251759684637465	0.0500963087291527	0.00145039753854035	0.00173978906247574	0.00180271603652195
23	0.455496124527524	0.01	0.0911321125715022	-0.0546423735068279	0.236906598649832	0.00925940508740348	0.188869552107499	-0.116155738046103	0.493894842261102	1.97	1.69	2.4	-0.0476788187823299	0.0775258915307232	0.202730601843776	-0.0565660800295439	0.0919766029588355	0.240519285947215	-0.0585731597930803	0.0952224069647855	0.249005704720821	0.0911321125715022	2.04259626043335	0.0148650878232783	0.359691005567806	-0.135112150526558	0.0505261474922109	-0.142790595524087	0.0232536753870382	0.2142608631173	0.0141612691705912	0.0596605785074418	0.251759684637465	0.0500963087291527	0.00145039753854035	0.00173978906247574	0.00180271603652195
23	0.455496124527524	0.01	0.0913778206797359	-0.0437844872970114	0.226540128656483	0.00971747187049505	0.184844833758821	-0.106492197738885	0.476181865256527	2.09	1.74	2.43	-0.0416325451207881	0.0722640817374989	0.186160708595786	-0.048881048454677	0.0848457395697301	0.218572527594137	-0.0506230365219057	0.0878427761396438	0.226310944738793	0.0913778206797359	2.13474714067573	-0.00789270909834842	0.357123273562216	-0.135112150526558	0.0505261474922109	-0.142790595524087	0.0232536753870382	0.2142608631173	0.0141612691705912	0.0596605785074418	0.251759684637465	0.0500963087291527	0.00145039753854035	0.00173978906247574	0.00180271603652195
23	0.455496124527524	0.01	0.0917655047675282	-0.0521076501681207	0.235638659703177	0.0090781394235656	0.181122379118364	-0.114324125464158	0.476568883700886	2.04	1.7	2.43	-0.0456258683269936	0.0722845312586018	0.190194930844197	-0.0538027053409054	0.0852389988096098	0.224280702960125	-0.0557100267152066	0.0881899447908381	0.23201520041207	0.0917655047675282	2.07381951213578	-0.0437784029342129	0.30632288321484	-0.135112150526558	0.0505261474922109	-0.142790595524087	0.0232536753870382	0.2142608631173	0.0141612691705912	0.0596605785074418	0.251759684637465	0.0500963087291527	0.00145039753854035	0.00173978906247574	0.00180271603652195
23	0.455496124527524	0.01	0.0920690429461776	-0.0260969691199942	0.210235055012349	0.00926802385019012	0.159049316629596	-0.0976955610452615	0.415794194304454	2.05	1.74	2.53	-0.0387907838101484	0.0631517705668548	0.165094324943858	-0.0456930896125071	0.0743887910546642	0.194470671721835	-0.0472929849597108	0.0769432386742665	0.201142588527796	0.0920690429461776	2.14926745371891	0.000375317883951729	0.364164954635686	-0.135112150526558	0.0505261474922109	-0.142790595524087	0.0232536753870382	0.2142608631173	0.0141612691705912	0.0596605785074418	0.251759684637465	0.0500963087291527	0.00145039753854035	0.00173978906247574	0.00180271603652195
23	0.455496124527524	0.01	0.0926497078209612	-0.0549563919311285	0.240255807573051	0.0136511944352782	0.214340925401091	-0.0701186112245511	0.498800462026734	1.98	1.63	2.3	-0.0286751009320316	0.0876550114499319	0.203985123831895	-0.0339924588847091	0.103909289798598	0.241811038481905	-0.03518407221829	0.107460874514163	0.250428035329969	0.0926497078209612	1.98233377027974	0.0211887821190363	0.34705935694056	-0.135112150526558	0.0505261474922109	-0.142790595524087	0.0232536753870382	0.2142608631173	0.0141612691705912	0.0596605785074418	0.251759684637465	0.0500963087291527	0.00145039753854035	0.00173978906247574	0.00180271603652195
23	0.455496124527524	0.01	0.0930504195829428	-0.0427189740201475	0.228819813186033	0.0141739166632855	0.213003866394586	-0.0643461290746272	0.490353861863799	1.97	1.63	2.26	-0.0264023831205844	0.0873993473670072	0.201201077854599	-0.0313211537719252	0.103681867880847	0.23868488953362	-0.0324423155828924	0.107443339703709	0.247309104095246	0.0930504195829428	2.01318420900828	-0.0121239618965962	0.31832229393102	-0.135112150526558	0.0505261474922109	-0.142790595524087	0.0232536753870382	0.2142608631173	0.0141612691705912	0.0596605785074418	0.251759684637465	0.0500963087291527	0.00145039753854035	0.00173978906247574	0.00180271603652195
23	0.455496124527524	0.01	0.0932763973052484	-0.0430105916282901	0.229563386238787	0.0130635534631257	0.205357828827976	-0.0733252858594902	0.484040943515443	1.93	1.65	2.31	-0.0306163589673506	0.0857454414320475	0.202107241831446	-0.0364606688741573	0.10211325751884	0.240687183911838	-0.0377473773727701	0.105758676858893	0.249337263140114	0.0932763973052484	2.02281504313182	-0.058643162395294	0.277000282967152	-0.135112150526558	0.0505261474922109	-0.142790595524087	0.0232536753870382	0.2142608631173	0.0141612691705912	0.0596605785074418	0.251759684637465	0.0500963087291527	0.00145039753854035	0.00173978906247574	0.00180271603652195
23	0.455496124527524	0.01	0.0947052644431427	-0.0314678158633306	0.220878344749616	0.0145045568281197	0.202839009298236	-0.0582039718619381	0.46388199045841	1.94	1.67	2.31	-0.0242401063337528	0.0844760073364964	0.193192121006746	-0.028850701556657	0.100543786516711	0.22993827459008	-0.0298808895242594	0.104171572210658	0.238199151414665	0.0947052644431427	2.01749397826153	-0.0668875260788295	0.268624561696022	-0.135112150526558	0.0505261474922109	-0.142790595524087	0.0232536753870382	0.2142608631173	0.0141612691705912	0.0596605785074418	0.251759684637465	0.0500963087291527	0.00145039753854035	0.00173978906247574	0.00180271603652195
23	0.455496124527524	0.01	0.0954272598160014	-0.0294079690845463	0.220262488716549	0.0177762818232148	0.227548094697305	-0.0365367082824801	0.491632897677091	2.07	1.77	2.42	-0.0143826101449387	0.089573902223268	0.193530414591475	-0.0169110525875902	0.105320867054608	0.227552786696807	-0.0175401116640989	0.10914618590532	0.235831625448191	0.0954272598160014	2.11307905271961	0.0714701875401148	0.429673130571911	-0.135112150526558	0.0505261474922109	-0.142790595524087	0.0232536753870382	0.2142608631173	0.0141612691705912	0.0596605785074418	0.251759684637465	0.0500963087291527	0.00145039753854035	0.00173978906247574	0.00180271603652195
23	0.455496124527524	0.01	0.0985462014530836	-0.031802236668603	0.22889463957477	0.0125298595591456	0.203625251695951	-0.0786065707419894	0.485857074133892	2.03	1.76	2.34	-0.0314583013625899	0.0814907007444697	0.194439702851529	-0.037118005360754	0.0961517989233163	0.229421603207387	-0.0385203587377589	0.0997040956391771	0.238077471517579	0.0985462014530836	2.07801633844271	-0.0199944388936068	0.331927754676752	-0.135112150526558	0.0505261474922109	-0.142790595524087	0.0232536753870382	0.2142608631173	0.0141612691705912	0.0596605785074418	0.251759684637465	0.0500963087291527	0.00145039753854035	0.00173978906247574	0.00180271603652195
23	0.455496124527524	0.01	0.100080574736399	-0.0416039875402284	0.241765137013025	0.00723942525831521	0.160291956544974	-0.132775373720379	0.453359286810327	1.97	1.71	2.3	-0.0545729724187861	0.0658827633345947	0.186338499087976	-0.0647641116061345	0.0781859306614098	0.221135972928954	-0.0671563549298739	0.0810527732553417	0.229126111051301	0.100080574736399	2.0442775583367	0.0042363240066228	0.347482948846819	-0.135112150526558	0.0505261474922109	-0.142790595524087	0.0232536753870382	0.2142608631173	0.0141612691705912	0.0596605785074418	0.251759684637465	0.0500963087291527	0.00145039753854035	0.00173978906247574	0.00180271603652195
23	0.455496124527524	0.01	0.103110282923563	-0.0418299465757248	0.248050512422851	0.010696049757694	0.194377923952143	-0.0974894598000076	0.486245307704293	2.07	1.74	2.39	-0.0384904133077753	0.0767435438269267	0.191977500961629	-0.0452851426348259	0.0902911148476118	0.225867372330049	-0.0469401161126964	0.0935188871291303	0.233935085241683	0.103110282923563	2.07800249805329	-0.0527331605112924	0.299736370823588	-0.135112150526558	0.0505261474922109	-0.142790595524087	0.0232536753870382	0.2142608631173	0.0141612691705912	0.0596605785074418	0.251759684637465	0.0500963087291527	0.00145039753854035	0.00173978906247574	0.00180271603652195
23	0.455496124527524	0.01	0.103163870704128	-0.0467903059074647	0.25311804731572	0.0174623599190173	0.249506625525774	-0.0427004144131689	0.541713665464716	2.03	1.67	2.34	-0.0171135812062892	0.099997902974114	0.217109387154517	-0.0201987886634686	0.11802535568779	0.256249500039049	-0.020920479707922	0.122229998925241	0.265314989260872	0.103163870704128	2.01957221233784	-0.0228183494107731	0.31491977087013	-0.135112150526558	0.0505261474922109	-0.142790595524087	0.0232536753870382	0.2142608631173	0.0141612691705912	0.0596605785074418	0.251759684637465	0.0500963087291527	0.00145039753854035	0.00173978906247574	0.00180271603652195
23	0.455496124527524	0.01	0.103240311066538	-0.0362750979150873	0.242755720048162	0.00934878846445378	0.178246522384845	-0.10823013980096	0.464723184570649	1.94	1.65	2.28	-0.0450076733107993	0.0741240957744011	0.193255864859602	-0.0535507117934349	0.0881938078059123	0.229938327405259	-0.05548722575396	0.0914022032206447	0.238427642177339	0.103240311066538	2.01336559752712	-0.0141325888523879	0.319079100179824	-0.135112150526558	0.0505261474922109	-0.142790595524087	0.0232536753870382	0.2142608631173	0.0141612691705912	0.0596605785074418	0.251759684637465	0.0500963087291527	0.00145039753854035	0.00173978906247574	0.00180271603652195
23	0.455496124527524	0.01	0.103430976789894	-0.0515854862340668	0.258447439813855	0.0104382474568179	0.215317448855537	-0.112002401102743	0.542637298813816	2.02	1.72	2.35	-0.0451053162892904	0.0867120841840081	0.218529484657307	-0.053291796639765	0.102450068788045	0.258191934215855	-0.0552587310844928	0.106150744948553	0.267644225188519	0.103430976789894	2.05992062932016	-0.00507898336855309	0.34261984898802	-0.135112150526558	0.0505261474922109	-0.142790595524087	0.0232536753870382	0.2142608631173	0.0141612691705912	0.0596605785074418	0.251759684637465	0.0500963087291527	0.00145039753854035	0.00173978906247574	0.00180271603652195
23	0.455496124527524	0.01	0.104803231965936	-0.0617171722681584	0.27132363620003	0.0103064423168095	0.211262663623983	-0.111961779454224	0.53448710670219	1.92	1.7	2.31	-0.0468529844480421	0.0884077257567465	0.223668435961535	-0.0558244754100197	0.105336190868189	0.266496857146398	-0.0579056197027317	0.109249472607598	0.276195402857574	0.104803231965936	1.98254767976621	-0.0139731456013214	0.314412296111098	-0.135112150526558	0.0505261474922109	-0.142790595524087	0.0232536753870382	0.2142608631173	0.0141612691705912	0.0596605785074418	0.251759684637465	0.0500963087291527	0.00145039753854035	0.00173978906247574	0.00180271603652195
23	0.455496124527524	0.01	0.106032759161428	-0.0376572886996214	0.249722807022478	0.0148058395144131	0.239822849744036	-0.0656132859552567	0.545258985443329	1.99	1.72	2.28	-0.0267493047453892	0.0977712729870825	0.222291850719554	-0.0316880563688988	0.115822883591309	0.263333823551517	-0.0328878170017749	0.120084245726111	0.273087599259446	0.106032759161428	2.05186606515815	0.00795976989036601	0.35353014464181	-0.135112150526558	0.0505261474922109	-0.142790595524087	0.0232536753870382	0.2142608631173	0.0141612691705912	0.0596605785074418	0.251759684637465	0.0500963087291527	0.00145039753854035	0.00173978906247574	0.00180271603652195
23	0.455496124527524	0.01	0.106670533494805	-0.0441796385231986	0.257520705512809	0.0117887501472531	0.222892039932851	-0.0957264945033922	0.541510574369094	1.91	1.64	2.32	-0.0403247810184488	0.0938932606659806	0.22811130235041	-0.0481176582097164	0.112038397005913	0.272194452221542	-0.0498116250227106	0.115997182529124	0.281718246229138	0.106670533494805	2.03116355813016	0.0115376372596086	0.350077640314768	-0.135112150526558	0.0505261474922109	-0.142790595524087	0.0232536753870382	0.2142608631173	0.0141612691705912	0.0596605785074418	0.251759684637465	0.0500963087291527	0.00145039753854035	0.00173978906247574	0.00180271603652195
23	0.455496124527524	0.01	0.107173335934006	-0.0330045497665999	0.247351221634612	0.0195177705664297	0.261793672330599	-0.0279069084924704	0.551494253153669	2.05	1.66	2.4	-0.0110721690885696	0.103867607088906	0.218807383266382	-0.0130402010865517	0.122329642185157	0.257699485456867	-0.0134898751186534	0.126518010827692	0.266566553270923	0.107173335934006	2.06083105366177	0.0686251795982002	0.415546940247147	-0.135112150526558	0.0505261474922109	-0.142790595524087	0.0232536753870382	0.2142608631173	0.0141612691705912	0.0596605785074418	0.251759684637465	0.0500963087291527	0.00145039753854035	0.00173978906247574	0.00180271603652195
23	0.455496124527524	0.01	0.108030811833484	-0.0503957095498288	0.266457333216796	0.0160538890066485	0.270265213757076	-0.0600823747701035	0.600612802284255	1.97	1.7	2.38	-0.0246476286007794	0.11087106057115	0.246389749743079	-0.0292381211929222	0.131520218771252	0.292278558735427	-0.0302912683905376	0.136215982672275	0.302730693848552	0.108030811833484	2.05547158674792	0.0267451500109166	0.372657023568976	-0.135112150526558	0.0505261474922109	-0.142790595524087	0.0232536753870382	0.2142608631173	0.0141612691705912	0.0596605785074418	0.251759684637465	0.0500963087291527	0.00145039753854035	0.00173978906247574	0.00180271603652195
23	0.455496124527524	0.01	0.108526492930553	-0.0308110051971083	0.247863991058214	0.0156126641312644	0.235975866749765	-0.0565724151635513	0.528524148663081	2.03	1.7	2.43	-0.0226364129526609	0.0944214092887322	0.211479231530125	-0.0267079945556292	0.11140486306254	0.24951772068071	-0.0276315875055243	0.115326528977013	0.258162533216819	0.108526492930553	2.09151816116457	0.0341341250674429	0.387152344309118	-0.135112150526558	0.0505261474922109	-0.142790595524087	0.0232536753870382	0.2142608631173	0.0141612691705912	0.0596605785074418	0.251759684637465	0.0500963087291527	0.00145039753854035	0.00173978906247574	0.00180271603652195
23	0.455496124527524	0.01	0.109327040522642	-0.036805361020824	0.255459442066109	0.0196733512406144	0.277333858111253	-0.0283233108151821	0.582991027037688	2.01	1.73	2.34	-0.0114313235816661	0.111932291140279	0.235295905862225	-0.013512444805376	0.132310042242009	0.278132529289394	-0.0140065983283415	0.137245473710209	0.288534520067867	0.109327040522642	2.06519798004832	0.0660268327876968	0.412311476877901	-0.135112150526558	0.0505261474922109	-0.142790595524087	0.0232536753870382	0.2142608631173	0.0141612691705912	0.0596605785074418	0.251759684637465	0.0500963087291527	0.00145039753854035	0.00173978906247574	0.00180271603652195
23	0.455496124527524	0.01	0.109960727679588	-0.0295737592590686	0.249495214618245	0.0177039442291797	0.258828843704015	-0.0421835084591994	0.559841195867228	1.98	1.73	2.33	-0.0172369137048131	0.10576195784089	0.228760829386592	-0.0204295913232227	0.125351534110771	0.271132659544764	-0.021194971398991	0.12996434540155	0.281303649236247	0.109960727679588	2.06827510123926	0.0146790334256431	0.362476860686569	-0.135112150526558	0.0505261474922109	-0.142790595524087	0.0232536753870382	0.2142608631173	0.0141612691705912	0.0596605785074418	0.251759684637465	0.0500963087291527	0.00145039753854035	0.00173978906247574	0.00180271603652195
23	0.455496124527524	0.01	0.11102482148847	-0.042027774007992	0.264077416984932	0.0133531533531386	0.234878965236147	-0.0803444966328513	0.550102427105145	1.97	1.68	2.31	-0.0330262405826305	0.0965488557248179	0.226123952032266	-0.0391945217162188	0.114581198332718	0.268356918381656	-0.0405883944792606	0.118701692799847	0.278005952715741	0.11102482148847	2.03270063852517	-0.0584372634179165	0.282561467045445	-0.135112150526558	0.0505261474922109	-0.142790595524087	0.0232536753870382	0.2142608631173	0.0141612691705912	0.0596605785074418	0.251759684637465	0.0500963087291527	0.00145039753854035	0.00173978906247574	0.00180271603652195
23	0.455496124527524	0.01	0.111410896885555	-0.0358300718707725	0.258651865641883	0.0231472990715063	0.295314756141871	-0.00421156265340061	0.594841074937143	2	1.74	2.3	-0.00170653603516978	0.119662299851233	0.241031135737636	-0.00201894261482554	0.141568247947164	0.285155438509154	-0.00209423633418253	0.146839156826172	0.295847151215599	0.111410896885555	2.03717465143449	0.0293949359032731	0.36958171531529	-0.135112150526558	0.0505261474922109	-0.142790595524087	0.0232536753870382	0.2142608631173	0.0141612691705912	0.0596605785074418	0.251759684637465	0.0500963087291527	0.00145039753854035	0.00173978906247574	0.00180271603652195
23	0.455496124527524	0.01	0.111719999898309	-0.0370421061153014	0.26048210591192	0.0205055708896272	0.285446807030869	-0.0225709142787233	0.593464528340462	1.98	1.7	2.34	-0.0092130065935347	0.116513814318893	0.242240635231321	-0.0109169230091955	0.13806267557864	0.287042274166476	-0.0113092678211103	0.143101303412499	0.297360736989918	0.111719999898309	2.05573872510611	-0.00133778285893666	0.345251218258423	-0.135112150526558	0.0505261474922109	-0.142790595524087	0.0232536753870382	0.2142608631173	0.0141612691705912	0.0596605785074418	0.251759684637465	0.0500963087291527	0.00145039753854035	0.00173978906247574	0.00180271603652195
23	0.455496124527524	0.01	0.112109164747309	-0.0502917954408077	0.274510124935426	0.0121730885439808	0.236411307065628	-0.0960902948093448	0.568912908940602	2	1.67	2.37	-0.0389764097022669	0.0958938046836157	0.230764019069498	-0.046121957521827	0.113474022364016	0.27307000224986	-0.0477384853000906	0.117443812887288	0.282735773580907	0.112109164747309	2.0423762421027	0.029417554311514	0.37244664582146	-0.135112150526558	0.0505261474922109	-0.142790595524087	0.0232536753870382	0.2142608631173	0.0141612691705912	0.0596605785074418	0.251759684637465	0.0500963087291527	0.00145039753854035	0.00173978906247574	0.00180271603652195
23	0.455496124527524	0.01	0.113312387614628	-0.0374411592969679	0.264065934526224	0.0188825830242779	0.272737091364896	-0.034207127031503	0.579681309761294	2.01	1.76	2.3	-0.0138044261882952	0.110064170051161	0.233932766290618	-0.0163171703544415	0.130098548693592	0.276514267741626	-0.0169444428202837	0.135003348842558	0.287000984284784	0.113312387614628	2.06086903068667	-0.0331384759224379	0.314899830562036	-0.135112150526558	0.0505261474922109	-0.142790595524087	0.0232536753870382	0.2142608631173	0.0141612691705912	0.0596605785074418	0.251759684637465	0.0500963087291527	0.00145039753854035	0.00173978906247574	0.00180271603652195
23	0.455496124527524	0.01	0.114292835970665	-0.0332120888271776	0.261797760768508	0.0155704577524027	0.22915483667153	-0.0553280319212583	0.513637705264318	2	1.63	2.28	-0.022452142306561	0.0929911443535208	0.208434431013603	-0.0265708154822485	0.110049656035651	0.246670127553551	-0.0275135946249554	0.11391393586642	0.255380994652614	0.114292835970665	1.99203859427873	-0.0262030470517239	0.30290049916586	-0.135112150526558	0.0505261474922109	-0.142790595524087	0.0232536753870382	0.2142608631173	0.0141612691705912	0.0596605785074418	0.251759684637465	0.0500963087291527	0.00145039753854035	0.00173978906247574	0.00180271603652195
23	0.455496124527524	0.01	0.116293962879013	-0.0503938934200084	0.282981819178035	0.0101335303919461	0.223552857071701	-0.121411008431373	0.568516722574774	1.99	1.72	2.37	-0.0494270497553965	0.0910095248544923	0.231446099464381	-0.0585348129036424	0.107779556663211	0.274093926230064	-0.0606783022376725	0.1115408473554	0.283947588072624	0.116293962879013	2.06506745157825	-0.0550756925038433	0.293517820157277	-0.135112150526558	0.0505261474922109	-0.142790595524087	0.0232536753870382	0.2142608631173	0.0141612691705912	0.0596605785074418	0.251759684637465	0.0500963087291527	0.00145039753854035	0.00173978906247574	0.00180271603652195
23	0.455496124527524	0.01	0.117699321681907	-0.0365022369389979	0.271900880302812	0.0149692960814783	0.254284751180488	-0.0677701950923516	0.576339697453329	2.08	1.74	2.37	-0.0266272997670615	0.0999099425145325	0.226447184796126	-0.031295961209477	0.117427516598727	0.266150994406931	-0.0324308899398161	0.121678678096396	0.276044726776965	0.117699321681907	2.08966000450886	0.0186054079325208	0.373092948768756	-0.135112150526558	0.0505261474922109	-0.142790595524087	0.0232536753870382	0.2142608631173	0.0141612691705912	0.0596605785074418	0.251759684637465	0.0500963087291527	0.00145039753854035	0.00173978906247574	0.00180271603652195
23	0.455496124527524	0.01	0.119909785931233	-0.0454885325026927	0.285308104365158	0.016187284256883	0.292591515441274	-0.0635449211902006	0.648727952072748	2.06	1.78	2.32	-0.0251377926815838	0.115746541466911	0.256630875615406	-0.0295875900680907	0.136235558312611	0.302058706693313	-0.0307009549340354	0.141380644868445	0.313504668079167	0.119909785931233	2.09175895090496	0.0331000348682998	0.392473498598012	-0.135112150526558	0.0505261474922109	-0.142790595524087	0.0232536753870382	0.2142608631173	0.0141612691705912	0.0596605785074418	0.251759684637465	0.0500963087291527	0.00145039753854035	0.00173978906247574	0.00180271603652195
23	0.455496124527524	0.02	0.101716690553451	-0.021568463464239	0.225001844571141	0.0232066985734016	0.276285810993515	-0.00357281589383524	0.556144437880865	1.96	1.69	2.33	-0.00147328378716721	0.113929017910895	0.229331319608957	-0.00174966363018367	0.135301467916456	0.272352599463096	-0.0018133617323036	0.140189608307277	0.282122760394941	0.101716690553451	2.08880594008234	-0.053808642326092	0.29719483241324	-0.135112150526558	0.0505261474922109	-0.142790595524087	0.0232536753870382	0.2142608631173	0.0141612691705912	0.0596605785074418	0.251759684637465	0.0500963087291527	0.00145039753854035	0.00173978906247574	0.00180271603652195
23	0.455496124527524	0.02	0.103878350596311	-0.0149044028119899	0.222661104004612	0.0201042048746392	0.227502955491489	-0.0204783835969611	0.475484294579939	1.99	1.65	2.39	-0.00834117528125159	0.0926656159052952	0.193672407091842	-0.00987928910261242	0.109753167693016	0.229385624488645	-0.0102134654927476	0.113468787779481	0.237255827541299	0.103878350596311	2.06548347153058	-0.0374965672459436	0.305625298481334	-0.135112150526558	0.0505261474922109	-0.142790595524087	0.0232536753870382	0.2142608631173	0.0141612691705912	0.0596605785074418	0.251759684637465	0.0500963087291527	0.00145039753854035	0.00173978906247574	0.00180271603652195
23	0.455496124527524	0.02	0.106481898409841	-0.0255272313712224	0.238491028190904	0.0222315184040184	0.262991562679141	-0.00931664462812154	0.535299769986404	1.99	1.68	2.36	-0.00379749681995577	0.107196277502602	0.218190051825159	-0.0044984458569232	0.126982766088211	0.258463978033345	-0.00465792540789291	0.131428662321753	0.267648004383193	0.106481898409841	2.04485915044518	0.0147932307980535	0.358302996433767	-0.135112150526558	0.0505261474922109	-0.142790595524087	0.0232536753870382	0.2142608631173	0.0141612691705912	0.0596605785074418	0.251759684637465	0.0500963087291527	0.00145039753854035	0.00173978906247574	0.00180271603652195
23	0.455496124527524	0.02	0.107215585073528	-0.0249719286544314	0.239403098801488	0.0124187777245462	0.195125633200286	-0.0765475502353163	0.466798816635888	2.05	1.7	2.49	-0.0303605803447943	0.07739147034614	0.185143521037074	-0.0357545718272598	0.0911411723321277	0.218036916491515	-0.0369474085299849	0.0942037097732055	0.225327486389341	0.107215585073528	2.08581851593663	0.00863819362497308	0.358860784843028	-0.135112150526558	0.0505261474922109	-0.142790595524087	0.0232536753870382	0.2142608631173	0.0141612691705912	0.0596605785074418	0.251759684637465	0.0500963087291527	0.00145039753854035	0.00173978906247574	0.00180271603652195
23	0.455496124527524	0.02	0.107779298171549	-0.0235627064828069	0.239121302825904	0.0219921464915806	0.275823858865192	-0.0113564464533042	0.563004164183688	2.1	1.81	2.45	-0.00442344876605601	0.107436134460093	0.219295717686242	-0.00518963506830638	0.126045165318937	0.25727996570618	-0.00537907412528886	0.130547253263649	0.266523339778996	0.107779298171549	2.15825692964024	-0.0438407225448828	0.326849907146294	-0.135112150526558	0.0505261474922109	-0.142790595524087	0.0232536753870382	0.2142608631173	0.0141612691705912	0.0596605785074418	0.251759684637465	0.0500963087291527	0.00145039753854035	0.00173978906247574	0.00180271603652195
23	0.455496124527524	0.02	0.107962127925156	-0.00386453526785714	0.219788791118168	0.0286336444400704	0.270122652536313	0.0244823170104204	0.515762988062205	2.02	1.71	2.4	0.00983130742927038	0.108472528950758	0.207113750472246	0.0116085388816913	0.12808139497004	0.244554251058388	0.0120153760136728	0.132628451089795	0.253198926804159	0.107962127925156	2.1022300560356	-0.00253596768068855	0.351226602058424	-0.135112150526558	0.0505261474922109	-0.142790595524087	0.0232536753870382	0.2142608631173	0.0141612691705912	0.0596605785074418	0.251759684637465	0.0500963087291527	0.00145039753854035	0.00173978906247574	0.00180271603652195
23	0.455496124527524	0.02	0.108208932971182	-0.0203434095436698	0.236761275486034	0.015332394566099	0.218338344657672	-0.0548456848103469	0.491522374125691	2.01	1.69	2.39	-0.0221769271218296	0.0882854061193275	0.198747739360485	-0.0262248254053256	0.104399917472724	0.235024660350774	-0.027171593377696	0.108077147484066	0.243178857274324	0.108208932971182	2.07753423647186	-0.0394021124521574	0.310881820292926	-0.135112150526558	0.0505261474922109	-0.142790595524087	0.0232536753870382	0.2142608631173	0.0141612691705912	0.0596605785074418	0.251759684637465	0.0500963087291527	0.00145039753854035	0.00173978906247574	0.00180271603652195
23	0.455496124527524	0.02	0.108983129695443	-0.0161492633929892	0.234115522783875	0.0250556310831342	0.279777286220582	0.00729695440134143	0.552257618039822	2.01	1.68	2.47	0.00294448357285068	0.112896364431413	0.222848245289975	0.0034803927017257	0.133444005747347	0.263407618792968	0.00359880831427615	0.137876230159327	0.272288890096896	0.108983129695443	2.10164190874498	-0.0232988042518364	0.328699573619602	-0.135112150526558	0.0505261474922109	-0.142790595524087	0.0232536753870382	0.2142608631173	0.0141612691705912	0.0596605785074418	0.251759684637465	0.0500963087291527	0.00145039753854035	0.00173978906247574	0.00180271603652195
23	0.455496124527524	0.02	0.109290124095806	-0.0264365525546551	0.245016800746268	0.0156750668092714	0.239481132784451	-0.0568118104334726	0.535774076002374	2.07	1.72	2.55	-0.0223570230377031	0.0942424675768235	0.21084195819135	-0.0262856687706542	0.110803047555834	0.247891763882323	-0.0271546648200491	0.114482423679146	0.256197012488005	0.109290124095806	2.15543570968678	0.0191611088085284	0.387205991772818	-0.135112150526558	0.0505261474922109	-0.142790595524087	0.0232536753870382	0.2142608631173	0.0141612691705912	0.0596605785074418	0.251759684637465	0.0500963087291527	0.00145039753854035	0.00173978906247574	0.00180271603652195
23	0.455496124527524	0.02	0.109519469674242	-0.0226676489483743	0.241706588296858	0.0161669634833505	0.235883762202338	-0.0514125025858032	0.523180026990479	1.96	1.67	2.39	-0.0211934816304235	0.097237012977674	0.215667507585772	-0.0251674455672047	0.115469806891954	0.256107059351113	-0.0260431372012889	0.1195014722819	0.264994553506392	0.109519469674242	2.06144591439186	0.0685033770179118	0.410876382365138	-0.135112150526558	0.0505261474922109	-0.142790595524087	0.0232536753870382	0.2142608631173	0.0141612691705912	0.0596605785074418	0.251759684637465	0.0500963087291527	0.00145039753854035	0.00173978906247574	0.00180271603652195
23	0.455496124527524	0.02	0.10964569987384	-0.0177303992850271	0.237021799032707	0.0182210185982857	0.241805588508453	-0.0353172602453943	0.5189284372623	2.03	1.74	2.34	-0.0141550375771919	0.0969148560202516	0.207984749617695	-0.0167070088696095	0.114387358585062	0.245481726039733	-0.0173185212398873	0.118659704599031	0.254672277145178	0.10964569987384	2.08950347363276	-0.0141623512443664	0.339899810156998	-0.135112150526558	0.0505261474922109	-0.142790595524087	0.0232536753870382	0.2142608631173	0.0141612691705912	0.0596605785074418	0.251759684637465	0.0500963087291527	0.00145039753854035	0.00173978906247574	0.00180271603652195
23	0.455496124527524	0.02	0.110027685992677	-0.0121145803813348	0.232169952366688	0.0240258163338097	0.26044150757779	0.00127686523925585	0.519606149916324	2.07	1.72	2.4	0.000503479486487726	0.102694436706394	0.2048853939263	0.000592198907497218	0.120790488700579	0.24098877849366	0.000613366353896525	0.125129932756317	0.249458664724523	0.110027685992677	2.1098628624083	0.026853060866585	0.381831188872199	-0.135112150526558	0.0505261474922109	-0.142790595524087	0.0232536753870382	0.2142608631173	0.0141612691705912	0.0596605785074418	0.251759684637465	0.0500963087291527	0.00145039753854035	0.00173978906247574	0.00180271603652195
23	0.455496124527524	0.02	0.110842563525626	-0.0138912182904402	0.235576345341692	0.0193380564535019	0.24159246930121	-0.0270174852729742	0.510202423875393	2.05	1.75	2.46	-0.0107235205278711	0.0958905604187414	0.202504641365354	-0.012630636478641	0.112944140614494	0.238518917707628	-0.0130759510623311	0.116916665826278	0.246801060120924	0.110842563525626	2.14357627212796	-0.0313988935055828	0.333404866319496	-0.135112150526558	0.0505261474922109	-0.142790595524087	0.0232536753870382	0.2142608631173	0.0141612691705912	0.0596605785074418	0.251759684637465	0.0500963087291527	0.00145039753854035	0.00173978906247574	0.00180271603652195
23	0.455496124527524	0.02	0.110863141747204	-0.007642394628168	0.229368678122577	0.0254434591576479	0.268195471856141	0.00904479633517724	0.527346147377105	1.98	1.69	2.43	0.00369556116154092	0.10958044081523	0.215465320468918	0.00437998763548072	0.129874991883805	0.25536999613213	0.00452971813152695	0.134332128882761	0.264094935636877	0.110863141747204	2.08774406119086	-0.062596604936865	0.287371854118255	-0.135112150526558	0.0505261474922109	-0.142790595524087	0.0232536753870382	0.2142608631173	0.0141612691705912	0.0596605785074418	0.251759684637465	0.0500963087291527	0.00145039753854035	0.00173978906247574	0.00180271603652195
23	0.455496124527524	0.02	0.111307364519969	-0.0153942337974809	0.238008962837418	0.0172445398117807	0.240398081439543	-0.0429455051665614	0.523741668045647	1.93	1.66	2.3	-0.0179367913811892	0.100405623789859	0.218748038960907	-0.0213621157798325	0.119579723862689	0.260521563505211	-0.0221344486229351	0.123935913104037	0.269960928193655	0.111307364519969	2.05514036059341	0.0237339223446698	0.367452344282788	-0.135112150526558	0.0505261474922109	-0.142790595524087	0.0232536753870382	0.2142608631173	0.0141612691705912	0.0596605785074418	0.251759684637465	0.0500963087291527	0.00145039753854035	0.00173978906247574	0.00180271603652195
23	0.455496124527524	0.02	0.111314676042646	-0.0261612825407026	0.248790634625995	0.0147413674909114	0.228662557198989	-0.0632056264567702	0.520530740854747	1.98	1.68	2.31	-0.0258495892611087	0.0935175159925261	0.212884621246161	-0.0306434039695743	0.110860369650113	0.2523641432698	-0.0317423438593977	0.114919484108538	0.261428664213366	0.111314676042646	2.03269063082893	0.0330699245375973	0.374575608093331	-0.135112150526558	0.0505261474922109	-0.142790595524087	0.0232536753870382	0.2142608631173	0.0141612691705912	0.0596605785074418	0.251759684637465	0.0500963087291527	0.00145039753854035	0.00173978906247574	0.00180271603652195
23	0.455496124527524	0.02	0.111406986125863	-0.0227809372131485	0.245594909464875	0.0156107126900371	0.238736917402114	-0.0572531362865687	0.534726971090796	2.07	1.77	2.45	-0.0225252023546011	0.0939266863404628	0.210378575035527	-0.026482047169047	0.110426130648826	0.247334308466699	-0.0274266627463736	0.114435429883906	0.256141761677015	0.111406986125863	2.15539615538479	-0.0148487057448562	0.354011425749036	-0.135112150526558	0.0505261474922109	-0.142790595524087	0.0232536753870382	0.2142608631173	0.0141612691705912	0.0596605785074418	0.251759684637465	0.0500963087291527	0.00145039753854035	0.00173978906247574	0.00180271603652195
23	0.455496124527524	0.02	0.111531530354482	-0.0220096269125863	0.24507268762155	0.0172067100055832	0.231684546379161	-0.0416941700186238	0.505063262776946	2.03	1.72	2.39	-0.0167105029423634	0.0928562744441195	0.202423051830602	-0.0197230963375729	0.109596536545085	0.238916169427743	-0.0204337147480184	0.113538263915026	0.247341672512156	0.111531530354482	2.06684479789217	-0.0829487894035715	0.265933676752785	-0.135112150526558	0.0505261474922109	-0.142790595524087	0.0232536753870382	0.2142608631173	0.0141612691705912	0.0596605785074418	0.251759684637465	0.0500963087291527	0.00145039753854035	0.00173978906247574	0.00180271603652195
23	0.455496124527524	0.02	0.113301786826713	-0.0184040489080496	0.245007622561475	0.0156761067215364	0.217519974879317	-0.0515929236050434	0.486632873363678	1.93	1.67	2.37	-0.0215414720041835	0.0908206033269933	0.20318267865817	-0.025653298905702	0.108156400987411	0.241966100880523	-0.0265497023967899	0.111939271048391	0.250350801731111	0.113301786826713	2.03268771098451	-0.0416911744345636	0.297070690967763	-0.135112150526558	0.0505261474922109	-0.142790595524087	0.0232536753870382	0.2142608631173	0.0141612691705912	0.0596605785074418	0.251759684637465	0.0500963087291527	0.00145039753854035	0.00173978906247574	0.00180271603652195
23	0.455496124527524	0.02	0.114150355351899	-0.0260684405993526	0.254369151303151	0.0229102909227016	0.283295117939153	-0.00555760738394162	0.572147843262249	1.94	1.67	2.32	-0.00231509339456682	0.118010253503876	0.238335600402319	-0.00275557580910464	0.140463534017569	0.283682643844243	-0.00285385863659557	0.145481843486505	0.293844803562763	0.114150355351899	2.02100272566736	-0.0415965298866254	0.296018276227083	-0.135112150526558	0.0505261474922109	-0.142790595524087	0.0232536753870382	0.2142608631173	0.0141612691705912	0.0596605785074418	0.251759684637465	0.0500963087291527	0.00145039753854035	0.00173978906247574	0.00180271603652195
23	0.455496124527524	0.02	0.115225956136531	-0.0269671618665752	0.257419074139638	0.0198525966963844	0.26228457909612	-0.0254521189867206	0.550021277178961	2.04	1.68	2.37	-0.0101454027272616	0.104548571593147	0.219242545913556	-0.0119605184183388	0.123253373943526	0.258467266305391	-0.0123832039173933	0.127585650947117	0.267622364986936	0.115225956136531	2.04656349802057	-0.00799977415325355	0.33355931354897	-0.135112150526558	0.0505261474922109	-0.142790595524087	0.0232536753870382	0.2142608631173	0.0141612691705912	0.0596605785074418	0.251759684637465	0.0500963087291527	0.00145039753854035	0.00173978906247574	0.00180271603652195
23	0.455496124527524	0.02	0.116323160090806	-0.0210944481998416	0.253740768381453	0.0149858991498814	0.237130664449291	-0.0630294627637275	0.53729079166231	2.02	1.78	2.4	-0.0253231265252021	0.0952711566234445	0.215865439772091	-0.0299040260133141	0.112505505319441	0.254915036652197	-0.0310030703410442	0.116675479443673	0.264224892879565	0.116323160090806	2.11902682424024	-0.101506523520991	0.25854997721173	-0.135112150526558	0.0505261474922109	-0.142790595524087	0.0232536753870382	0.2142608631173	0.0141612691705912	0.0596605785074418	0.251759684637465	0.0500963087291527	0.00145039753854035	0.00173978906247574	0.00180271603652195
23	0.455496124527524	0.02	0.116418956783087	-0.0212795244549692	0.254117438021143	0.0108554824025961	0.181144082360059	-0.0888255547930953	0.451113719513213	1.94	1.7	2.26	-0.0368729159854224	0.0751958211313991	0.187264558248221	-0.0438546280576939	0.0894337938587258	0.222722215775146	-0.0454992975075476	0.0927953666259697	0.231016880240543	0.116418956783087	1.98667551024786	-0.0198698577695324	0.309759434651202	-0.135112150526558	0.0505261474922109	-0.142790595524087	0.0232536753870382	0.2142608631173	0.0141612691705912	0.0596605785074418	0.251759684637465	0.0500963087291527	0.00145039753854035	0.00173978906247574	0.00180271603652195
23	0.455496124527524	0.02	0.117125101988817	-0.00929632196164933	0.243546525939284	0.0175597475088251	0.236491368882868	-0.0396902031044853	0.51267294087022	2.02	1.74	2.3	-0.0159448818139095	0.0950064910708626	0.205957863955635	-0.0188289448562948	0.112190984056264	0.243210912968822	-0.0195252539929608	0.116430221434172	0.2524929768128	0.117125101988817	2.08135960854798	0.0449473644076508	0.394987993610466	-0.135112150526558	0.0505261474922109	-0.142790595524087	0.0232536753870382	0.2142608631173	0.0141612691705912	0.0596605785074418	0.251759684637465	0.0500963087291527	0.00145039753854035	0.00173978906247574	0.00180271603652195
23	0.455496124527524	0.02	0.118268485261678	-0.0254991703948202	0.262036140918177	0.0160796103396427	0.238211730034529	-0.0527198227483662	0.529143282817424	2.02	1.61	2.31	-0.0212318149769272	0.0959348327396183	0.213101480456164	-0.0250854846518122	0.113347435293644	0.2517803552391	-0.0259480893444117	0.117296827372902	0.260600861388593	0.118268485261678	2.03121629610078	-0.00528912744476853	0.333578061043941	-0.135112150526558	0.0505261474922109	-0.142790595524087	0.0232536753870382	0.2142608631173	0.0141612691705912	0.0596605785074418	0.251759684637465	0.0500963087291527	0.00145039753854035	0.00173978906247574	0.00180271603652195
23	0.455496124527524	0.02	0.118414502403591	0.00128249898388964	0.235546505823293	0.0249596648512416	0.25722984261568	0.00621538872498589	0.508244296506373	2.18	1.78	2.55	0.00235013634193228	0.097262653730801	0.19217517111967	0.00274054396369601	0.113420048794209	0.224099553624722	0.00283662208112175	0.117306511145407	0.231881449981106	0.118414502403591	2.19298909354861	0.0141824927285844	0.38972447530502	-0.135112150526558	0.0505261474922109	-0.142790595524087	0.0232536753870382	0.2142608631173	0.0141612691705912	0.0596605785074418	0.251759684637465	0.0500963087291527	0.00145039753854035	0.00173978906247574	0.00180271603652195
23	0.455496124527524	0.02	0.11879935482899	-0.0144296936462491	0.252028403304229	0.0215073928773152	0.271436134420637	-0.0144137450833017	0.557286013924576	1.96	1.66	2.35	-0.00594632738551304	0.111979788056132	0.229905903497777	-0.00706252840995619	0.132999813702499	0.273062155814955	-0.00731164709645951	0.13771806525092	0.282622526382151	0.11879935482899	2.03896197085696	-0.0244037717549763	0.31624760235955	-0.135112150526558	0.0505261474922109	-0.142790595524087	0.0232536753870382	0.2142608631173	0.0141612691705912	0.0596605785074418	0.251759684637465	0.0500963087291527	0.00145039753854035	0.00173978906247574	0.00180271603652195
23	0.455496124527524	0.02	0.118905800242533	-0.00640743636095853	0.244219036846024	0.0255073935377672	0.278406944998562	0.00973534652298091	0.547078543474143	1.92	1.68	2.36	0.00408188835011583	0.116731958405216	0.229382028460316	0.00486560881446962	0.139144434396546	0.273423259978623	0.00503782450148311	0.144026118144554	0.282907328513329	0.118905800242533	2.04457904301413	-0.0177574215330774	0.32421187722843	-0.135112150526558	0.0505261474922109	-0.142790595524087	0.0232536753870382	0.2142608631173	0.0141612691705912	0.0596605785074418	0.251759684637465	0.0500963087291527	0.00145039753854035	0.00173978906247574	0.00180271603652195
23	0.455496124527524	0.02	0.118961382202017	-0.00341445537786442	0.241337219781899	0.0298060064032637	0.295748974410081	0.032306313454484	0.559191635365678	2	1.69	2.4	0.0130805535842685	0.119746262993266	0.226411972402264	0.0154725734300699	0.141644069970252	0.267815566510434	0.0160111925387094	0.146567340146521	0.277116186991839	0.118961382202017	2.07707054791289	0.0270494214784802	0.375522687124996	-0.135112150526558	0.0505261474922109	-0.142790595524087	0.0232536753870382	0.2142608631173	0.0141612691705912	0.0596605785074418	0.251759684637465	0.0500963087291527	0.00145039753854035	0.00173978906247574	0.00180271603652195
23	0.455496124527524	0.02	0.119478657749292	-0.00236055977265913	0.241317875271244	0.022292383994822	0.246997846855546	-0.00839273078064059	0.502388424491733	1.96	1.66	2.36	-0.0034584067088125	0.101780818776873	0.207020044262559	-0.00410655355334378	0.120855763420006	0.245818080393357	-0.00425209078698106	0.125136075509386	0.254415930943469	0.119478657749292	2.05062854706094	0.0491504536333905	0.387385324447828	-0.135112150526558	0.0505261474922109	-0.142790595524087	0.0232536753870382	0.2142608631173	0.0141612691705912	0.0596605785074418	0.251759684637465	0.0500963087291527	0.00145039753854035	0.00173978906247574	0.00180271603652195
23	0.455496124527524	0.02	0.119691336963055	-0.0102510241186003	0.24963369804471	0.0299144532083046	0.304516829046575	0.0337713316241049	0.575262326469045	1.94	1.63	2.3	0.0140618768044586	0.126796247853044	0.239530618901628	0.0167357748225829	0.150906844223248	0.285077913623914	0.01732059881381	0.156304295449402	0.295061645494496	0.119691336963055	1.99977329684797	0.0116062015466354	0.341258124002196	-0.135112150526558	0.0505261474922109	-0.142790595524087	0.0232536753870382	0.2142608631173	0.0141612691705912	0.0596605785074418	0.251759684637465	0.0500963087291527	0.00145039753854035	0.00173978906247574	0.00180271603652195
23	0.455496124527524	0.02	0.119835067072223	-0.0154552736743191	0.255125407818765	0.0210075649161974	0.266945532539787	-0.017572586897255	0.55146365197683	1.97	1.66	2.44	-0.00721688699384797	0.10963188021868	0.226480647431208	-0.00856309585390063	0.130082166972571	0.268727429799043	-0.00885404415036853	0.134401674747596	0.277852080525244	0.119835067072223	2.06766156720226	0.0024463244373137	0.349075531722983	-0.135112150526558	0.0505261474922109	-0.142790595524087	0.0232536753870382	0.2142608631173	0.0141612691705912	0.0596605785074418	0.251759684637465	0.0500963087291527	0.00145039753854035	0.00173978906247574	0.00180271603652195
23	0.455496124527524	0.02	0.120748298828118	-0.00891932343541338	0.250415921091649	0.0201215697040565	0.249380872647134	-0.0223279696565713	0.52108971495084	2.07	1.69	2.36	-0.00881494322117298	0.0984540138061363	0.205722970833446	-0.0103709252661201	0.115832761903727	0.242036449073573	-0.0107432996589708	0.119930496623747	0.250983053732409	0.120748298828118	2.07833967443173	-0.00210865553401305	0.348296172075627	-0.135112150526558	0.0505261474922109	-0.142790595524087	0.0232536753870382	0.2142608631173	0.0141612691705912	0.0596605785074418	0.251759684637465	0.0500963087291527	0.00145039753854035	0.00173978906247574	0.00180271603652195
23	0.455496124527524	0.02	0.120754412978712	-0.0149835240871375	0.256492350044561	0.0182896602928862	0.240063338207002	-0.0345364294716438	0.514663105885647	1.98	1.69	2.44	-0.0141125500849132	0.0980965877430792	0.210305725571072	-0.0167266173797787	0.116267016206693	0.249260649793165	-0.0173038873541198	0.120295192898016	0.257889329970404	0.120754412978712	2.05588783759218	-0.0432441422636794	0.301591923439876	-0.135112150526558	0.0505261474922109	-0.142790595524087	0.0232536753870382	0.2142608631173	0.0141612691705912	0.0596605785074418	0.251759684637465	0.0500963087291527	0.00145039753854035	0.00173978906247574	0.00180271603652195
23	0.455496124527524	0.02	0.120811236185703	0.00148760515780975	0.240134867213597	0.0240746925069379	0.258266065314325	0.00153364012860296	0.514998490500046	1.95	1.65	2.37	0.000634816640673325	0.106903564222791	0.21317231180491	0.000754536924264387	0.127064543323895	0.253374549723526	0.000780437077588571	0.131497543173294	0.262227852273673	0.120811236185703	2.05263761598576	0.0997798025169851	0.440518143313981	-0.135112150526558	0.0505261474922109	-0.142790595524087	0.0232536753870382	0.2142608631173	0.0141612691705912	0.0596605785074418	0.251759684637465	0.0500963087291527	0.00145039753854035	0.00173978906247574	0.00180271603652195
23	0.455496124527524	0.02	0.12084336435357	-0.0253353782516967	0.267022106958838	0.0153215182858765	0.239952905965581	-0.0603833739645359	0.540289185895698	1.88	1.63	2.31	-0.025756901695192	0.102353396384591	0.230463694464374	-0.0308219054180814	0.122480830183629	0.27578356578534	-0.0319156888991174	0.126729630260067	0.285388501106337	0.12084336435357	2.00411418046808	0.0165450528491587	0.348633678702431	-0.135112150526558	0.0505261474922109	-0.142790595524087	0.0232536753870382	0.2142608631173	0.0141612691705912	0.0596605785074418	0.251759684637465	0.0500963087291527	0.00145039753854035	0.00173978906247574	0.00180271603652195
23	0.455496124527524	0.02	0.120858638526714	-0.00150537576777421	0.243222652821202	0.0260048226868102	0.271206742606308	0.0120649856709785	0.530348499541638	2.03	1.74	2.39	0.00484023892461665	0.108802900225499	0.212765561526381	0.00571404208273556	0.128444971476571	0.251175900870407	0.00592181148411019	0.133087263499963	0.260274935235702	0.120858638526714	2.10902279410983	0.0184045883012072	0.374958369931449	-0.135112150526558	0.0505261474922109	-0.142790595524087	0.0232536753870382	0.2142608631173	0.0141612691705912	0.0596605785074418	0.251759684637465	0.0500963087291527	0.00145039753854035	0.00173978906247574	0.00180271603652195
23	0.455496124527524	0.02	0.121559514014664	-0.0148948621805755	0.258013890209903	0.0191589539212803	0.250111386182035	-0.029292436853644	0.529515209217714	1.99	1.63	2.3	-0.0119422396335296	0.101967962712824	0.215878165059178	-0.0141472154522481	0.120794991726252	0.255737198904752	-0.0146422135716259	0.125241974275559	0.264683906071802	0.121559514014664	2.00027533373393	0.074351617494701	0.404866633657224	-0.135112150526558	0.0505261474922109	-0.142790595524087	0.0232536753870382	0.2142608631173	0.0141612691705912	0.0596605785074418	0.251759684637465	0.0500963087291527	0.00145039753854035	0.00173978906247574	0.00180271603652195
23	0.455496124527524	0.02	0.121806563706765	-0.00851582715033522	0.252128954563865	0.0258152940484335	0.296344149078355	0.012118063380813	0.580570234775896	2.03	1.67	2.41	0.00486320563664016	0.118928453408245	0.232993701179851	0.00574157769592297	0.140408818075632	0.275076058455341	0.00593836306146145	0.145192872051018	0.28450101789442	0.121806563706765	2.09923584990529	0.0419470574368168	0.39566894436665	-0.135112150526558	0.0505261474922109	-0.142790595524087	0.0232536753870382	0.2142608631173	0.0141612691705912	0.0596605785074418	0.251759684637465	0.0500963087291527	0.00145039753854035	0.00173978906247574	0.00180271603652195
23	0.455496124527524	0.02	0.121823556107345	-0.00971735172282262	0.253364463937513	0.0278556151051764	0.308322228148989	0.0239420598425298	0.592702396455448	2	1.73	2.45	0.00969597402947491	0.124863288142486	0.240030602255497	0.0114695817639383	0.147703540491226	0.283937499218514	0.0118587703909697	0.152962726877422	0.293918604787619	0.121823556107345	2.09865700267083	0.00570852198256963	0.360620189891302	-0.135112150526558	0.0505261474922109	-0.142790595524087	0.0232536753870382	0.2142608631173	0.0141612691705912	0.0596605785074418	0.251759684637465	0.0500963087291527	0.00145039753854035	0.00173978906247574	0.00180271603652195
23	0.455496124527524	0.02	0.121840031016801	-0.00413907252892466	0.247819134562526	0.0183510586638661	0.234775669772117	-0.0333177096677721	0.502869049212006	1.96	1.71	2.37	-0.0137370015524078	0.0967987827580711	0.20733456706855	-0.0163134986973769	0.114954257696409	0.246222014090195	-0.0168972284211021	0.119075237482855	0.255094880727847	0.121840031016801	2.05642260325837	0.0344946995299903	0.379984498650158	-0.135112150526558	0.0505261474922109	-0.142790595524087	0.0232536753870382	0.2142608631173	0.0141612691705912	0.0596605785074418	0.251759684637465	0.0500963087291527	0.00145039753854035	0.00173978906247574	0.00180271603652195
23	0.455496124527524	0.02	0.122981865816479	0.00167678465384818	0.244286946979111	0.0387052741068234	0.343760109019474	0.0762845240351998	0.611235694003749	2.12	1.77	2.43	0.0294507774233376	0.132713713374987	0.235976649326636	0.0344886562068627	0.155415850954719	0.276343045702575	0.0357463898528209	0.161089108813542	0.286299439525885	0.122981865816479	2.14421389503009	0.0452380255880544	0.409704836428674	-0.135112150526558	0.0505261474922109	-0.142790595524087	0.0232536753870382	0.2142608631173	0.0141612691705912	0.0596605785074418	0.251759684637465	0.0500963087291527	0.00145039753854035	0.00173978906247574	0.00180271603652195
23	0.455496124527524	0.02	0.123025965275312	-0.0180667823234837	0.264118712874108	0.02265260086442	0.280268349343632	-0.00715692968006765	0.567693628367331	1.96	1.67	2.34	-0.00294830891345359	0.115457005932318	0.23386232077809	-0.00350063280892164	0.137086239892377	0.277673112593676	-0.00362590124573045	0.142008197378402	0.287772304660575	0.123025965275312	2.04406990226774	-0.00769059752256429	0.333891882630911	-0.135112150526558	0.0505261474922109	-0.142790595524087	0.0232536753870382	0.2142608631173	0.0141612691705912	0.0596605785074418	0.251759684637465	0.0500963087291527	0.00145039753854035	0.00173978906247574	0.00180271603652195
23	0.455496124527524	0.02	0.123504927168533	-0.0175171065115584	0.264526960848625	0.0190761719959501	0.262419077197036	-0.0313816679189978	0.556219822313071	2.07	1.72	2.35	-0.012364145969409	0.103391183158164	0.219146512285736	-0.0145404129197985	0.121589513671689	0.257719440263177	-0.0150853110078618	0.12609293158157	0.267157430644619	0.123504927168533	2.08558777887734	0.0239219488830584	0.377528223862846	-0.135112150526558	0.0505261474922109	-0.142790595524087	0.0232536753870382	0.2142608631173	0.0141612691705912	0.0596605785074418	0.251759684637465	0.0500963087291527	0.00145039753854035	0.00173978906247574	0.00180271603652195
23	0.455496124527524	0.02	0.123730671332983	-0.0182911067617867	0.265752449427753	0.0181676604419825	0.254615404933362	-0.037624354663119	0.546855164529844	1.93	1.68	2.38	-0.0156922628689914	0.106194296234018	0.228080855337028	-0.0186830956504073	0.12643416762973	0.271551430909867	-0.0193403011640098	0.130925760345986	0.281025857197854	0.123730671332983	2.02630667932199	-0.0263586558081015	0.312536022146643	-0.135112150526558	0.0505261474922109	-0.142790595524087	0.0232536753870382	0.2142608631173	0.0141612691705912	0.0596605785074418	0.251759684637465	0.0500963087291527	0.00145039753854035	0.00173978906247574	0.00180271603652195
23	0.455496124527524	0.02	0.123789465155037	-0.0137691365363131	0.261348066846387	0.0280516262781314	0.306894151571998	0.0248502911719432	0.588938011972053	1.94	1.63	2.37	0.0103318086526476	0.127594949641412	0.244858090630176	0.0122923315052625	0.151806859004071	0.291321386502879	0.012706575422901	0.156994995356217	0.301062148525374	0.123789465155037	2.02727353678411	0.0373599948414918	0.376267299754668	-0.135112150526558	0.0505261474922109	-0.142790595524087	0.0232536753870382	0.2142608631173	0.0141612691705912	0.0596605785074418	0.251759684637465	0.0500963087291527	0.00145039753854035	0.00173978906247574	0.00180271603652195
23	0.455496124527524	0.02	0.124758982807915	-0.0123201374700501	0.261838103085881	0.0207128720394242	0.257332694504839	-0.0189255774862376	0.533590966495915	2.07	1.69	2.49	-0.00746874719399675	0.101553193893516	0.210575134981028	-0.00878637312211017	0.119469066245491	0.247724505613093	-0.00907555834316989	0.12342590780939	0.256040587408506	0.124758982807915	2.09363755073398	-0.0475109523508297	0.305250919609591	-0.135112150526558	0.0505261474922109	-0.142790595524087	0.0232536753870382	0.2142608631173	0.0141612691705912	0.0596605785074418	0.251759684637465	0.0500963087291527	0.00145039753854035	0.00173978906247574	0.00180271603652195
23	0.455496124527524	0.02	0.125014813630856	-0.0212180950426084	0.27124772230432	0.0212589770265505	0.287219479654486	-0.0170525750066592	0.59149153431563	1.92	1.69	2.32	-0.00715531637279235	0.12051823519639	0.248191786765572	-0.00853058380911445	0.143682103251035	0.295894790311185	-0.00884198135558891	0.148946202201842	0.306647839177034	0.125014813630856	2.01936913885293	-0.0220763140660245	0.313449828393159	-0.135112150526558	0.0505261474922109	-0.142790595524087	0.0232536753870382	0.2142608631173	0.0141612691705912	0.0596605785074418	0.251759684637465	0.0500963087291527	0.00145039753854035	0.00173978906247574	0.00180271603652195
23	0.455496124527524	0.02	0.125546734949555	-0.0274795819867681	0.278573051885877	0.0209547629479239	0.279277873233942	-0.0187672317461953	0.577322978214079	1.89	1.56	2.21	-0.00795984790215467	0.118451640787677	0.244863129477508	-0.0095127880163777	0.141561165848441	0.292635119713261	-0.00984523028452551	0.146593576907662	0.302776345871268	0.125546734949555	1.93212547858659	0.0877350389572966	0.40123939852587	-0.135112150526558	0.0505261474922109	-0.142790595524087	0.0232536753870382	0.2142608631173	0.0141612691705912	0.0596605785074418	0.251759684637465	0.0500963087291527	0.00145039753854035	0.00173978906247574	0.00180271603652195
23	0.455496124527524	0.02	0.125680695826856	-0.000255363583496371	0.251616755237209	0.0285074772405476	0.302899419285155	0.0268262249816216	0.578972613588688	2.09	1.76	2.47	0.0105030858129677	0.118592108864725	0.226681131916482	0.0123355425745984	0.139282686437356	0.266229830300114	0.0127735283542929	0.144269359591272	0.275583418012866	0.125680695826856	2.15273415442213	-0.0187590112571074	0.34905278841449	-0.135112150526558	0.0505261474922109	-0.142790595524087	0.0232536753870382	0.2142608631173	0.0141612691705912	0.0596605785074418	0.251759684637465	0.0500963087291527	0.00145039753854035	0.00173978906247574	0.00180271603652195
23	0.455496124527524	0.02	0.125861368792518	-0.0207753501989782	0.272498087784014	0.0178133621993889	0.252320293659973	-0.0402038417736907	0.544844429093637	1.94	1.62	2.29	-0.0166860485033627	0.104722048258288	0.226130145019939	-0.0198446251980828	0.124545352798326	0.268935330794734	-0.0205503266059913	0.128938206895236	0.278446016309013	0.125861368792518	1.99240521393587	-0.0459737533252147	0.283251215447133	-0.135112150526558	0.0505261474922109	-0.142790595524087	0.0232536753870382	0.2142608631173	0.0141612691705912	0.0596605785074418	0.251759684637465	0.0500963087291527	0.00145039753854035	0.00173978906247574	0.00180271603652195
23	0.455496124527524	0.02	0.126507855494345	-0.0113218132652532	0.264337524253944	0.0209293473014559	0.24997888169834	-0.0169637615565785	0.516921524953259	1.96	1.62	2.28	-0.00699463689397433	0.103073336819191	0.213141310532356	-0.00830665383850532	0.122407287456804	0.253121228752114	-0.0085995943970635	0.126736949007568	0.262145220949824	0.126507855494345	1.9795959365027	-0.0390753561582532	0.284803704561366	-0.135112150526558	0.0505261474922109	-0.142790595524087	0.0232536753870382	0.2142608631173	0.0141612691705912	0.0596605785074418	0.251759684637465	0.0500963087291527	0.00145039753854035	0.00173978906247574	0.00180271603652195
23	0.455496124527524	0.02	0.12666638307886	-0.00374581200169863	0.257078578159418	0.0213630489099343	0.272535847585168	-0.0154613644772731	0.560533059647609	2.09	1.8	2.41	-0.0060390193875258	0.106449160407664	0.218937340202854	-0.00708910582285198	0.124958923702487	0.257006953227826	-0.00735137267752299	0.12963562993566	0.266664467398494	0.12666638307886	2.14028443573419	-0.0605742473459674	0.303817473313961	-0.135112150526558	0.0505261474922109	-0.142790595524087	0.0232536753870382	0.2142608631173	0.0141612691705912	0.0596605785074418	0.251759684637465	0.0500963087291527	0.00145039753854035	0.00173978906247574	0.00180271603652195
23	0.455496124527524	0.02	0.126785893174935	-0.0138887086722633	0.267460495022133	0.0186496843119848	0.256031896902951	-0.0339399443602408	0.546003738166143	1.97	1.65	2.32	-0.0139546512009011	0.105269348106863	0.224493347414626	-0.01656182686742	0.124937033014444	0.266435892896308	-0.0171417408403787	0.129333703176884	0.27581258338505	0.126785893174935	2.02929207579858	0.072507685212718	0.412101314748304	-0.135112150526558	0.0505261474922109	-0.142790595524087	0.0232536753870382	0.2142608631173	0.0141612691705912	0.0596605785074418	0.251759684637465	0.0500963087291527	0.00145039753854035	0.00173978906247574	0.00180271603652195
23	0.455496124527524	0.02	0.127094607990074	-0.019610968911572	0.273800184891719	0.0145136572111347	0.23192594183687	-0.0664554014054608	0.530307285079201	1.96	1.67	2.31	-0.0274388181901796	0.0957600679111256	0.218958954012431	-0.0325954416754948	0.113756419347377	0.26010828037025	-0.033792781634736	0.11792660996256	0.269615881916414	0.127094607990074	2.01953127098989	0.0416924359434734	0.378768851370372	-0.135112150526558	0.0505261474922109	-0.142790595524087	0.0232536753870382	0.2142608631173	0.0141612691705912	0.0596605785074418	0.251759684637465	0.0500963087291527	0.00145039753854035	0.00173978906247574	0.00180271603652195
23	0.455496124527524	0.02	0.127425271301741	-0.0148822524856418	0.269732795089125	0.0186910116202332	0.264175244792683	-0.0346821902152055	0.563032679800572	1.96	1.68	2.38	-0.0143018721847122	0.108937773593478	0.232177419371669	-0.0169849152217984	0.129374589916595	0.275734095054988	-0.0175939408854736	0.133874037787564	0.285446066186176	0.127425271301741	2.06172125876984	-0.0322931260714673	0.314117997165217	-0.135112150526558	0.0505261474922109	-0.142790595524087	0.0232536753870382	0.2142608631173	0.0141612691705912	0.0596605785074418	0.251759684637465	0.0500963087291527	0.00145039753854035	0.00173978906247574	0.00180271603652195
23	0.455496124527524	0.02	0.127548631042653	-0.0065847076261997	0.261681969711507	0.0309789298251913	0.313238368640862	0.0397153884164889	0.586761348865234	1.99	1.66	2.4	0.0161431417062231	0.127322218777449	0.238501295848676	0.0191113125578765	0.150732413981112	0.282353515404347	0.019769196449773	0.155898226629324	0.291952914656928	0.127548631042653	2.04928587052456	0.0104440093415875	0.352883346436065	-0.135112150526558	0.0505261474922109	-0.142790595524087	0.0232536753870382	0.2142608631173	0.0141612691705912	0.0596605785074418	0.251759684637465	0.0500963087291527	0.00145039753854035	0.00173978906247574	0.00180271603652195
23	0.455496124527524	0.02	0.128555252738788	-0.012679041934316	0.269789547411892	0.0214602167968037	0.273536410816459	-0.0148486749885371	0.561921496621456	1.97	1.7	2.4	-0.00608522273482607	0.112099563576415	0.230284349887656	-0.00721696512508343	0.132948073739027	0.273113112603137	-0.00747195293105197	0.137599028148497	0.282591922332669	0.128555252738788	2.05004051076262	-0.020834702927882	0.323507706867318	-0.135112150526558	0.0505261474922109	-0.142790595524087	0.0232536753870382	0.2142608631173	0.0141612691705912	0.0596605785074418	0.251759684637465	0.0500963087291527	0.00145039753854035	0.00173978906247574	0.00180271603652195
23	0.455496124527524	0.02	0.128973893006111	-0.00163105600699465	0.259578842019217	0.0262308488866827	0.28472525046581	0.0138724823378458	0.555578018593775	2.03	1.65	2.31	0.00556013115334779	0.114118706133854	0.222677281114361	0.00656257339169951	0.13469329476487	0.26282401613804	0.00679336576988625	0.139434821511964	0.272115764730745	0.128973893006111	2.06746261690283	0.0106992381078196	0.355491244877708	-0.135112150526558	0.0505261474922109	-0.142790595524087	0.0232536753870382	0.2142608631173	0.0141612691705912	0.0596605785074418	0.251759684637465	0.0500963087291527	0.00145039753854035	0.00173978906247574	0.00180271603652195
23	0.455496124527524	0.02	0.128995905456688	-0.00589944941327852	0.263891260326654	0.0227161172077641	0.267098867612186	-0.00642852536055877	0.540626260584931	1.94	1.58	2.33	-0.0026714561412501	0.110996359224365	0.22466417458998	-0.00317804250823315	0.132044521497957	0.267267085504148	-0.00328396267375647	0.136403580115484	0.276068093757112	0.128995905456688	1.99059096734062	-0.015402380262232	0.313589199446376	-0.135112150526558	0.0505261474922109	-0.142790595524087	0.0232536753870382	0.2142608631173	0.0141612691705912	0.0596605785074418	0.251759684637465	0.0500963087291527	0.00145039753854035	0.00173978906247574	0.00180271603652195
23	0.455496124527524	0.02	0.129074860373187	-0.0113144063117328	0.269464127058107	0.0282437525292543	0.312724848081458	0.0263299192586477	0.599119776904268	1.92	1.65	2.28	0.0110443218382643	0.131175254853832	0.251306187869399	0.0131660486407343	0.156375358411114	0.299584668181494	0.0136405446087675	0.162021539141279	0.310355520768281	0.129074860373187	2.01196431429572	-0.0210736077099286	0.313673412777827	-0.135112150526558	0.0505261474922109	-0.142790595524087	0.0232536753870382	0.2142608631173	0.0141612691705912	0.0596605785074418	0.251759684637465	0.0500963087291527	0.00145039753854035	0.00173978906247574	0.00180271603652195
23	0.455496124527524	0.02	0.129519075898878	-0.00924309208571503	0.268281243883472	0.024480087502666	0.30602394468349	0.00440927751971137	0.607638611847269	2.01	1.73	2.34	0.00177931613403546	0.12349264471159	0.245205973289145	0.00210317855205474	0.145970171756309	0.289837164960564	0.00218010928430776	0.151433998995708	0.300665834177656	0.129519075898878	2.07913816000388	0.024583985537616	0.377042880644865	-0.135112150526558	0.0505261474922109	-0.142790595524087	0.0232536753870382	0.2142608631173	0.0141612691705912	0.0596605785074418	0.251759684637465	0.0500963087291527	0.00145039753854035	0.00173978906247574	0.00180271603652195
23	0.455496124527524	0.02	0.130118659358073	-0.0203276571158572	0.280564975832003	0.0189491749511338	0.269794998270462	-0.0332938493619123	0.572883845902836	1.97	1.65	2.3	-0.0136951930661326	0.110978293600913	0.235651780267959	-0.0162555075585723	0.131725670587902	0.279706848734377	-0.016838449644725	0.136360306611459	0.289822465201189	0.130118659358073	2.01968058783511	-0.0204722483986153	0.316968487031261	-0.135112150526558	0.0505261474922109	-0.142790595524087	0.0232536753870382	0.2142608631173	0.0141612691705912	0.0596605785074418	0.251759684637465	0.0500963087291527	0.00145039753854035	0.00173978906247574	0.00180271603652195
23	0.455496124527524	0.02	0.130210394266117	-0.00356461249320666	0.26398540102544	0.0270891027005796	0.27818858500724	0.0178946846615485	0.538482485352932	1.9	1.62	2.23	0.00757770004369065	0.117802000573571	0.228026301103451	0.00905281577754573	0.140733969841787	0.272415123906029	0.0093876931085072	0.145838782033527	0.282452156766268	0.130210394266117	1.96682495365087	0.0140740494398769	0.336836696684007	-0.135112150526558	0.0505261474922109	-0.142790595524087	0.0232536753870382	0.2142608631173	0.0141612691705912	0.0596605785074418	0.251759684637465	0.0500963087291527	0.00145039753854035	0.00173978906247574	0.00180271603652195
23	0.455496124527524	0.02	0.131930023723236	-0.0117489737908361	0.275609021237307	0.0233208231058654	0.294571303786602	-0.00306090365989764	0.592203511233102	2.07	1.73	2.38	-0.00120760841272618	0.116216262949065	0.233640134310857	-0.00142056899811181	0.136710889458904	0.274842347915921	-0.00147333148431767	0.14165656344552	0.284673377775505	0.131930023723236	2.08982135225407	-0.129218572775687	0.224862021029335	-0.135112150526558	0.0505261474922109	-0.142790595524087	0.0232536753870382	0.2142608631173	0.0141612691705912	0.0596605785074418	0.251759684637465	0.0500963087291527	0.00145039753854035	0.00173978906247574	0.00180271603652195
23	0.455496124527524	0.02	0.132535151820745	0.00288777446622493	0.262182529175265	0.0229720853816794	0.281517452331034	-0.00512734278340543	0.568162247445474	2.03	1.71	2.35	-0.00205741001405377	0.112962376424556	0.227982162863166	-0.00242893796818148	0.133361169236752	0.269151276441685	-0.00251741829580048	0.138298232827583	0.278820624249543	0.132535151820745	2.10325848673462	-0.037976349106471	0.318525868191592	-0.135112150526558	0.0505261474922109	-0.142790595524087	0.0232536753870382	0.2142608631173	0.0141612691705912	0.0596605785074418	0.251759684637465	0.0500963087291527	0.00145039753854035	0.00173978906247574	0.00180271603652195
23	0.455496124527524	0.02	0.133565849990034	-0.00995090396881257	0.277082603948881	0.0228665779139791	0.278941544459723	-0.00575028889043205	0.563633377809879	2.06	1.71	2.37	-0.00227448547690491	0.110333324789078	0.222941135055061	-0.00267703773688167	0.129860787019803	0.262398611776487	-0.00277286199115522	0.134489182660263	0.271780738859434	0.133565849990034	2.05684021550753	0.0723909931441893	0.417849434326027	-0.135112150526558	0.0505261474922109	-0.142790595524087	0.0232536753870382	0.2142608631173	0.0141612691705912	0.0596605785074418	0.251759684637465	0.0500963087291527	0.00145039753854035	0.00173978906247574	0.00180271603652195
23	0.455496124527524	0.02	0.134050778994529	-0.00511509852563707	0.273216656514695	0.0238481988872072	0.285095497309755	0.000317319159617024	0.569873675459892	1.99	1.68	2.37	0.000129167226381256	0.116050334577099	0.231971501927816	0.000152964583111405	0.137431077107219	0.274709189631327	0.00015835741945166	0.142161503138074	0.284433625418433	0.134050778994529	2.06252768049663	0.00881475361226347	0.354364956094314	-0.135112150526558	0.0505261474922109	-0.142790595524087	0.0232536753870382	0.2142608631173	0.0141612691705912	0.0596605785074418	0.251759684637465	0.0500963087291527	0.00145039753854035	0.00173978906247574	0.00180271603652195
23	0.455496124527524	0.02	0.134188387156372	-0.00936198477376946	0.277738759086512	0.0178806124175342	0.26608420293368	-0.0418057383548568	0.573974144222217	2.01	1.72	2.33	-0.0168575335496025	0.107294442210291	0.231446417970185	-0.0199226252691561	0.12680306756199	0.273528760393137	-0.0206446911814786	0.131504709339697	0.283591419007368	0.134188387156372	2.08434022410271	-0.0387678079950055	0.31435472069228	-0.135112150526558	0.0505261474922109	-0.142790595524087	0.0232536753870382	0.2142608631173	0.0141612691705912	0.0596605785074418	0.251759684637465	0.0500963087291527	0.00145039753854035	0.00173978906247574	0.00180271603652195
23	0.455496124527524	0.02	0.1342501274612	0.00264678048822536	0.265853474434174	0.0259658749637053	0.291473581939754	0.012752213780342	0.570194950099166	1.99	1.67	2.47	0.00518416468021828	0.118492920110711	0.231801675541204	0.00613755113081297	0.140284192474419	0.274430833818026	0.00634161615456939	0.144883757557784	0.283502347378359	0.1342501274612	2.09114046908908	0.00449889666545955	0.357297331810415	-0.135112150526558	0.0505261474922109	-0.142790595524087	0.0232536753870382	0.2142608631173	0.0141612691705912	0.0596605785074418	0.251759684637465	0.0500963087291527	0.00145039753854035	0.00173978906247574	0.00180271603652195
23	0.455496124527524	0.02	0.134373656711734	-0.012617661838834	0.281364975262301	0.0266196049348503	0.312632888842539	0.0174707696933186	0.60779500799176	2.03	1.7	2.33	0.00700059513656052	0.125273031445028	0.243545467753495	0.00826230136352173	0.147850792444096	0.28743928352467	0.00855965020243368	0.153241487660969	0.298099587595743	0.134373656711734	2.05166477834898	0.00341273984312931	0.348023056660447	-0.135112150526558	0.0505261474922109	-0.142790595524087	0.0232536753870382	0.2142608631173	0.0141612691705912	0.0596605785074418	0.251759684637465	0.0500963087291527	0.00145039753854035	0.00173978906247574	0.00180271603652195
23	0.455496124527524	0.02	0.134455097231326	-0.0166663790621839	0.285576573524836	0.0223778132063498	0.296860694553941	-0.00948717409514693	0.603208563203029	2.07	1.76	2.36	-0.00373312865001862	0.116812356639544	0.237357841929106	-0.0043890424750562	0.137336385366685	0.279061813208426	-0.00455244296793954	0.142421387759077	0.289505111913753	0.134455097231326	2.08217373636102	-0.02328588428422	0.330831806692271	-0.135112150526558	0.0505261474922109	-0.142790595524087	0.0232536753870382	0.2142608631173	0.0141612691705912	0.0596605785074418	0.251759684637465	0.0500963087291527	0.00145039753854035	0.00173978906247574	0.00180271603652195
23	0.455496124527524	0.02	0.134512840794859	-0.017326051446887	0.286351733036605	0.0209229017085642	0.291991608187359	-0.0198638288788662	0.603847045253585	1.92	1.65	2.34	-0.00833178577884233	0.12247445059422	0.253280686967283	-0.00993233288914065	0.146001955163738	0.301936243216616	-0.0102797769379375	0.151093571194187	0.312648022454613	0.134512840794859	2.01324610047863	-0.0552658774087137	0.277631039305073	-0.135112150526558	0.0505261474922109	-0.142790595524087	0.0232536753870382	0.2142608631173	0.0141612691705912	0.0596605785074418	0.251759684637465	0.0500963087291527	0.00145039753854035	0.00173978906247574	0.00180271603652195
23	0.455496124527524	0.02	0.135319690570218	-0.00219529246556277	0.272834673605999	0.0259937073916386	0.287153396735086	0.0127141694355239	0.561592624034647	2.04	1.72	2.45	0.00507957080853903	0.11472365686373	0.224367742918921	0.005991273620294	0.135314743095198	0.264638212570102	0.00619957662951425	0.13990678265568	0.273766857584678	0.135319690570218	2.0679937593348	-0.00907317971914123	0.340861728763229	-0.135112150526558	0.0505261474922109	-0.142790595524087	0.0232536753870382	0.2142608631173	0.0141612691705912	0.0596605785074418	0.251759684637465	0.0500963087291527	0.00145039753854035	0.00173978906247574	0.00180271603652195
23	0.455496124527524	0.02	0.135333157650511	0.0029173513952428	0.26774896390578	0.0261407890204663	0.292626454010873	0.01376544893072	0.571487459091026	2.09	1.74	2.45	0.00539105230354129	0.114603201603678	0.223815350903815	0.00633200318793033	0.134605972460114	0.262879941732298	0.00655598297621034	0.139265414528995	0.272195877829061	0.135333157650511	2.1328680821485	-0.0334263065117791	0.330209209789794	-0.135112150526558	0.0505261474922109	-0.142790595524087	0.0232536753870382	0.2142608631173	0.0141612691705912	0.0596605785074418	0.251759684637465	0.0500963087291527	0.00145039753854035	0.00173978906247574	0.00180271603652195
23	0.455496124527524	0.02	0.135554734291337	-0.0113061329606939	0.282415601543369	0.0242204278236691	0.298122210738192	0.00268530195742522	0.593559119518959	2.05	1.72	2.41	0.00106743622181749	0.118506764347418	0.235946092473019	0.00125767591620704	0.139627174327663	0.277996672739118	0.00130280155529696	0.144619799597422	0.287839130984138	0.135554734291337	2.06869875129269	-0.0110965559376833	0.338588758317901	-0.135112150526558	0.0505261474922109	-0.142790595524087	0.0232536753870382	0.2142608631173	0.0141612691705912	0.0596605785074418	0.251759684637465	0.0500963087291527	0.00145039753854035	0.00173978906247574	0.00180271603652195
23	0.455496124527524	0.02	0.136220232915089	-0.0192098610039471	0.291650326834124	0.0192973713697114	0.286246082128933	-0.032353062163642	0.604845226421508	2.01	1.66	2.32	-0.0130617571167324	0.115564850754253	0.244191458625238	-0.0154407295571483	0.13661298329631	0.288666696149768	-0.0159922885801349	0.141496798111945	0.298961139534665	0.136220232915089	2.03722246939062	-0.0349275206977718	0.306153128537193	-0.135112150526558	0.0505261474922109	-0.142790595524087	0.0232536753870382	0.2142608631173	0.0141612691705912	0.0596605785074418	0.251759684637465	0.0500963087291527	0.00145039753854035	0.00173978906247574	0.00180271603652195
23	0.455496124527524	0.02	0.136485825552469	0.000567708631596747	0.272403942473342	0.0210704356877759	0.275252673923262	-0.01767201171445	0.568177359560975	1.98	1.71	2.31	-0.00723325340815291	0.112662461633084	0.232558176674322	-0.00857617157932896	0.133579255003819	0.275734681586966	-0.00888991009407825	0.138556778356961	0.285862209643687	0.136485825552469	2.06636445548689	-0.0398647127033119	0.307490758307627	-0.135112150526558	0.0505261474922109	-0.142790595524087	0.0232536753870382	0.2142608631173	0.0141612691705912	0.0596605785074418	0.251759684637465	0.0500963087291527	0.00145039753854035	0.00173978906247574	0.00180271603652195
23	0.455496124527524	0.02	0.136662931314679	0.002132394224301	0.271193468405056	0.0258280090296735	0.306694980185438	0.0126156612776908	0.600774299093185	1.93	1.62	2.26	0.00526556781433598	0.128009398868265	0.250753229922193	0.00627017357010575	0.152432022112346	0.298593870654587	0.00649131460772964	0.157786830861824	0.309324003397775	0.136662931314679	2.01424732050624	0.0428961851229223	0.377213760422885	-0.135112150526558	0.0505261474922109	-0.142790595524087	0.0232536753870382	0.2142608631173	0.0141612691705912	0.0596605785074418	0.251759684637465	0.0500963087291527	0.00145039753854035	0.00173978906247574	0.00180271603652195
23	0.455496124527524	0.02	0.136792796039889	0.000304622211816374	0.273280969867963	0.0256186555887635	0.289096565323919	0.0107315157262029	0.567461614921636	1.98	1.7	2.36	0.00439094156120923	0.118287682399249	0.232184423237289	0.00520576330373801	0.14023818530362	0.275270607303503	0.00539064242900691	0.145191898964094	0.285324918855593	0.136792796039889	2.03302828098487	-0.00607574321956826	0.333812875061939	-0.135112150526558	0.0505261474922109	-0.142790595524087	0.0232536753870382	0.2142608631173	0.0141612691705912	0.0596605785074418	0.251759684637465	0.0500963087291527	0.00145039753854035	0.00173978906247574	0.00180271603652195
23	0.455496124527524	0.02	0.137356224383387	-0.0221844801808267	0.296896928947601	0.0152160492348575	0.270801233431652	-0.0693371382610308	0.610939605124336	2.01	1.76	2.31	-0.028020816844741	0.109437336954285	0.246895490753311	-0.0331313697328714	0.129396972732926	0.291925315198723	-0.0344274583233534	0.134589191791019	0.3030580574051	0.137356224383387	2.06721642488978	-0.0341012873840607	0.317634027301259	-0.135112150526558	0.0505261474922109	-0.142790595524087	0.0232536753870382	0.2142608631173	0.0141612691705912	0.0596605785074418	0.251759684637465	0.0500963087291527	0.00145039753854035	0.00173978906247574	0.00180271603652195
23	0.455496124527524	0.02	0.137882322058553	-0.00270054202609243	0.278465186143198	0.0259548085618262	0.300121492600776	0.0130677605567822	0.587175224644771	2.01	1.77	2.33	0.0052797267052592	0.121257154385507	0.237234582065755	0.00624234099814173	0.143365092247041	0.28048784349594	0.00647578781487469	0.148839159111406	0.290981179614721	0.137882322058553	2.05116566159613	0.0481657657148312	0.394747442583265	-0.135112150526558	0.0505261474922109	-0.142790595524087	0.0232536753870382	0.2142608631173	0.0141612691705912	0.0596605785074418	0.251759684637465	0.0500963087291527	0.00145039753854035	0.00173978906247574	0.00180271603652195
23	0.455496124527524	0.02	0.138064933680192	0.000251852840759542	0.275878014519624	0.0289943315749015	0.319038154510184	0.0307794582863865	0.607296850733982	1.98	1.7	2.39	0.0126067305036924	0.130672476327635	0.248738222151578	0.0149494939502173	0.154955909761674	0.29496232557313	0.0154773218708572	0.160331869203947	0.305312607871553	0.138064933680192	2.06822305089991	-0.0260007032815653	0.321661560855604	-0.135112150526558	0.0505261474922109	-0.142790595524087	0.0232536753870382	0.2142608631173	0.0141612691705912	0.0596605785074418	0.251759684637465	0.0500963087291527	0.00145039753854035	0.00173978906247574	0.00180271603652195
23	0.455496124527524	0.02	0.138094980651285	-0.00166502432066898	0.277854985623238	0.0263651434152662	0.295069477161683	0.0151115712122211	0.575027383111144	1.99	1.68	2.36	0.00614567484926134	0.120000828445337	0.233855982041413	0.00727649283810484	0.142081250662666	0.276886008487228	0.00753713506484248	0.147053863533898	0.286721504363982	0.138094980651285	2.03720541199769	0.0137968126192595	0.354469621712503	-0.135112150526558	0.0505261474922109	-0.142790595524087	0.0232536753870382	0.2142608631173	0.0141612691705912	0.0596605785074418	0.251759684637465	0.0500963087291527	0.00145039753854035	0.00173978906247574	0.00180271603652195
23	0.455496124527524	0.02	0.138695124227019	-0.00119282668240714	0.278583075136445	0.020804572308469	0.264467079977325	-0.0188106111564132	0.547744771111063	2.02	1.63	2.31	-0.00756236051229563	0.106322723158348	0.220207806828992	-0.00893161304657705	0.125573677658542	0.260078968363662	-0.00924518265284959	0.129952350433464	0.269217283271152	0.138695124227019	2.02033918645554	-0.0362417210351307	0.302233140287769	-0.135112150526558	0.0505261474922109	-0.142790595524087	0.0232536753870382	0.2142608631173	0.0141612691705912	0.0596605785074418	0.251759684637465	0.0500963087291527	0.00145039753854035	0.00173978906247574	0.00180271603652195
23	0.455496124527524	0.02	0.140042082234255	-0.00282743402905042	0.282911598497561	0.0266736810401242	0.300171670576501	0.0170696816830763	0.583273659469926	1.9	1.62	2.24	0.00722252794941536	0.127008711738951	0.246794895528487	0.00862693089097111	0.15170524591904	0.29478356094711	0.00893665589266811	0.157163918598859	0.305281771809377	0.140042082234255	1.97725326422064	0.0145981367507234	0.341113807584289	-0.135112150526558	0.0505261474922109	-0.142790595524087	0.0232536753870382	0.2142608631173	0.0141612691705912	0.0596605785074418	0.251759684637465	0.0500963087291527	0.00145039753854035	0.00173978906247574	0.00180271603652195
23	0.455496124527524	0.02	0.140659853733183	-0.00649379927594071	0.287813506742306	0.0248401223291619	0.307103597364505	0.0066818192614081	0.607525375467603	1.9	1.62	2.25	0.00282193737107924	0.12969927564505	0.25657661391902	0.00336923238120017	0.154853542746905	0.30633785311261	0.0034911612272731	0.160436326818643	0.317220788826006	0.140659853733183	1.98468945835353	-0.0277852991409874	0.300023612000563	-0.135112150526558	0.0505261474922109	-0.142790595524087	0.0232536753870382	0.2142608631173	0.0141612691705912	0.0596605785074418	0.251759684637465	0.0500963087291527	0.00145039753854035	0.00173978906247574	0.00180271603652195
23	0.455496124527524	0.02	0.141112803197675	0.00322922685434701	0.278996379541002	0.0265968440182006	0.309643034565632	0.0171752075689051	0.602110861562359	1.95	1.65	2.32	0.00712353951381829	0.128426651209753	0.249729762905687	0.00847072265144018	0.152714327103936	0.296957931556432	0.00876824525815005	0.158099770244689	0.307364130659427	0.141112803197675	2.04169009901922	0.0119867317093413	0.35331310979939	-0.135112150526558	0.0505261474922109	-0.142790595524087	0.0232536753870382	0.2142608631173	0.0141612691705912	0.0596605785074418	0.251759684637465	0.0500963087291527	0.00145039753854035	0.00173978906247574	0.00180271603652195
23	0.455496124527524	0.02	0.141131826822558	0.00302098979259979	0.279242663852515	0.0271815924309169	0.299014650776869	0.0197240172462434	0.578305284307494	1.97	1.65	2.38	0.00808618167000039	0.122585919388911	0.237085657107822	0.00959083684673588	0.145396381202762	0.281201925558788	0.00992161051679069	0.150411282860804	0.290766761336363	0.141131826822558	2.01688486197024	0.000110183754975707	0.335864757877702	-0.135112150526558	0.0505261474922109	-0.142790595524087	0.0232536753870382	0.2142608631173	0.0141612691705912	0.0596605785074418	0.251759684637465	0.0500963087291527	0.00145039753854035	0.00173978906247574	0.00180271603652195
23	0.455496124527524	0.02	0.14305799434119	-0.00366039594416731	0.289776384626548	0.0260489466237848	0.321773826569732	0.0145819976065913	0.628965655532872	2.05	1.79	2.36	0.00579041966376815	0.127774365551473	0.249758311439177	0.0068208787022627	0.150513002388848	0.294205126075433	0.00708227355636195	0.156223076196709	0.305173778170137	0.14305799434119	2.10905596437551	0.00948959032251038	0.369903896817353	-0.135112150526558	0.0505261474922109	-0.142790595524087	0.0232536753870382	0.2142608631173	0.0141612691705912	0.0596605785074418	0.251759684637465	0.0500963087291527	0.00145039753854035	0.00173978906247574	0.00180271603652195
23	0.455496124527524	0.02	0.14415504205482	0.00292515685001291	0.285384927259627	0.0295727453703203	0.330160240821149	0.0348721683856724	0.625448313256625	2.03	1.66	2.38	0.0139882646167291	0.132437098933794	0.250885933250859	0.0165131027979171	0.156341582667532	0.296170062537147	0.0170768348006117	0.161816736512515	0.306548336140827	0.14415504205482	2.07468967131317	0.0396664903924308	0.39028463461018	-0.135112150526558	0.0505261474922109	-0.142790595524087	0.0232536753870382	0.2142608631173	0.0141612691705912	0.0596605785074418	0.251759684637465	0.0500963087291527	0.00145039753854035	0.00173978906247574	0.00180271603652195
23	0.455496124527524	0.02	0.14465006065056	0.00290149370071718	0.286398627600402	0.0308338060520869	0.344997551795822	0.0430113950826893	0.646983708508955	1.97	1.69	2.41	0.0176296014172135	0.141408324849307	0.265187048281401	0.0209091310082422	0.16771367202002	0.314518213031798	0.0216448630458119	0.173611678575253	0.325446403441683	0.14465006065056	2.06029243075528	0.0164594932319782	0.363534703503352	-0.135112150526558	0.0505261474922109	-0.142790595524087	0.0232536753870382	0.2142608631173	0.0141612691705912	0.0596605785074418	0.251759684637465	0.0500963087291527	0.00145039753854035	0.00173978906247574	0.00180271603652195
23	0.455496124527524	0.02	0.144719381675542	0.00347184838182518	0.285966914969258	0.0287946571887075	0.324429652641318	0.0302547771472322	0.618604528135404	2.02	1.68	2.38	0.0121431621763056	0.130214209400858	0.248285256625411	0.0143367520028881	0.153736629745006	0.293136507487124	0.0148455250171204	0.159217102115508	0.30330765511244	0.144719381675542	2.07730400445786	0.0103539925680317	0.35966125246402	-0.135112150526558	0.0505261474922109	-0.142790595524087	0.0232536753870382	0.2142608631173	0.0141612691705912	0.0596605785074418	0.251759684637465	0.0500963087291527	0.00145039753854035	0.00173978906247574	0.00180271603652195
23	0.455496124527524	0.02	0.145678922513149	0.00281327089554947	0.288544574130749	0.0320182162184986	0.340402998790793	0.0481803556500415	0.632625641931545	1.95	1.65	2.29	0.0199070741939566	0.140647109415179	0.261387144636402	0.0236518775885657	0.167104828296832	0.310557779005099	0.024501029338785	0.173120936935109	0.321777314021516	0.145678922513149	2.0097680243859	-0.0181468948883168	0.316017917032361	-0.135112150526558	0.0505261474922109	-0.142790595524087	0.0232536753870382	0.2142608631173	0.0141612691705912	0.0596605785074418	0.251759684637465	0.0500963087291527	0.00145039753854035	0.00173978906247574	0.00180271603652195
23	0.455496124527524	0.02	0.148188310084914	-0.000540756411162274	0.29691737658099	0.0336015481885837	0.373532361838361	0.060771670656309	0.686293053020412	1.89	1.64	2.44	0.0257577778177182	0.158319879642163	0.290881981466608	0.030778253184421	0.189178172676125	0.347578092167829	0.0317872117216661	0.195433145586316	0.359044262444528	0.148188310084914	2.02935176364153	-0.0123967688637471	0.324953294972767	-0.135112150526558	0.0505261474922109	-0.142790595524087	0.0232536753870382	0.2142608631173	0.0141612691705912	0.0596605785074418	0.251759684637465	0.0500963087291527	0.00145039753854035	0.00173978906247574	0.00180271603652195
23	0.455496124527524	0.02	0.148916127672229	-0.0052217203842094	0.303053975728667	0.0206717290770565	0.294198551780192	-0.0219576720360734	0.610354775596457	1.92	1.65	2.32	-0.00919423050854035	0.123188346009632	0.255570922527804	-0.0109562351785064	0.146796459897222	0.30454915497295	-0.011351407861858	0.152022199437313	0.3155670007367	0.148916127672229	2.01513414612193	-0.00881300412840043	0.328249436159128	-0.135112150526558	0.0505261474922109	-0.142790595524087	0.0232536753870382	0.2142608631173	0.0141612691705912	0.0596605785074418	0.251759684637465	0.0500963087291527	0.00145039753854035	0.00173978906247574	0.00180271603652195
23	0.455496124527524	0.02	0.148961453817124	-0.0184706370082087	0.316393544642457	0.0209686569855357	0.313736541802837	-0.02096950381724	0.648442587422914	1.99	1.7	2.32	-0.00853975793661767	0.127768122041354	0.264076002019326	-0.0101141148691215	0.151322961672848	0.312760038214817	-0.010482333214401	0.156987093296993	0.324296996089356	0.148961453817124	2.02747488247816	-0.0368302605080706	0.304294426316538	-0.135112150526558	0.0505261474922109	-0.142790595524087	0.0232536753870382	0.2142608631173	0.0141612691705912	0.0596605785074418	0.251759684637465	0.0500963087291527	0.00145039753854035	0.00173978906247574	0.00180271603652195
23	0.455496124527524	0.02	0.150228767880783	-0.0148840995912118	0.315341635352777	0.0178636000818725	0.300816425137568	-0.0474314034981315	0.649064253773268	2.05	1.77	2.4	-0.0188320841607936	0.119435644263888	0.25770337268857	-0.0221827735326267	0.140686172906183	0.303555119344992	-0.022999207642949	0.145801567747821	0.314753251092257	0.150228767880783	2.10570342029525	-0.0529063836186093	0.307533891919809	-0.135112150526558	0.0505261474922109	-0.142790595524087	0.0232536753870382	0.2142608631173	0.0141612691705912	0.0596605785074418	0.251759684637465	0.0500963087291527	0.00145039753854035	0.00173978906247574	0.00180271603652195
23	0.455496124527524	0.02	0.150273474853835	-0.00680371163168078	0.307350661339351	0.0157356462660628	0.26327807718423	-0.0618195093592081	0.588375663727667	2.01	1.73	2.37	-0.0249931339349521	0.106441224031196	0.237875581997345	-0.0295541314312082	0.125865685067905	0.281285501567019	-0.0306385444803113	0.130471435180834	0.291508459640944	0.150273474853835	2.05181252975133	0.0241614695470514	0.370836871460437	-0.135112150526558	0.0505261474922109	-0.142790595524087	0.0232536753870382	0.2142608631173	0.0141612691705912	0.0596605785074418	0.251759684637465	0.0500963087291527	0.00145039753854035	0.00173978906247574	0.00180271603652195
23	0.455496124527524	0.02	0.150754561425831	0.00215442346346517	0.299354699388197	0.0226108053367083	0.294330553093563	-0.00780133123531029	0.596462437422436	2.03	1.7	2.38	-0.0031215633014549	0.117771111791184	0.238663786883824	-0.00368303573355296	0.138954482487998	0.281592000709549	-0.00381391085400265	0.143889884444258	0.291514451476541	0.150754561425831	2.07255715656323	-0.0582711041711683	0.290218820944883	-0.135112150526558	0.0505261474922109	-0.142790595524087	0.0232536753870382	0.2142608631173	0.0141612691705912	0.0596605785074418	0.251759684637465	0.0500963087291527	0.00145039753854035	0.00173978906247574	0.00180271603652195
23	0.455496124527524	0.02	0.150820259037708	-0.0202034809940497	0.321843999069467	0.0228724193027711	0.339563471436102	-0.00695469710560265	0.686081639977806	1.92	1.65	2.25	-0.00291843474569193	0.142492738124936	0.287903910995563	-0.00347942342730221	0.169883041580494	0.34324550658829	-0.0036062816215437	0.176113075036153	0.355859018387616	0.150820259037708	1.9805622177008	-0.0118671970415867	0.317212781404433	-0.135112150526558	0.0505261474922109	-0.142790595524087	0.0232536753870382	0.2142608631173	0.0141612691705912	0.0596605785074418	0.251759684637465	0.0500963087291527	0.00145039753854035	0.00173978906247574	0.00180271603652195
23	0.455496124527524	0.02	0.154341567895958	0.00303941225661009	0.305643723535306	0.025068150912671	0.325855265035485	0.00858002387103252	0.643130506199938	1.98	1.68	2.32	0.00351103589486034	0.133343397322173	0.263175758749486	0.00416267970138874	0.15809176265038	0.31202084559937	0.0043126229188531	0.163833294434153	0.323394926200558	0.154341567895958	2.04850654984549	0.0276250772953862	0.372800949018423	-0.135112150526558	0.0505261474922109	-0.142790595524087	0.0232536753870382	0.2142608631173	0.0141612691705912	0.0596605785074418	0.251759684637465	0.0500963087291527	0.00145039753854035	0.00173978906247574	0.00180271603652195
23	0.455496124527524	0.02	0.155435481320334	0.00209461560087423	0.308776347039795	0.0303236928060844	0.349319430524602	0.0409079380510258	0.657730922998178	1.98	1.69	2.26	0.0167224048439801	0.142795291461886	0.268868178079791	0.0198215197743123	0.169259129879837	0.318696739985362	0.0205720509950665	0.175540855163513	0.330672607773553	0.155435481320334	2.03304331041023	-0.0532535203912341	0.287761178442423	-0.135112150526558	0.0505261474922109	-0.142790595524087	0.0232536753870382	0.2142608631173	0.0141612691705912	0.0596605785074418	0.251759684637465	0.0500963087291527	0.00145039753854035	0.00173978906247574	0.00180271603652195
23	0.455496124527524	0.02	0.159491729164068	-0.00615248036274982	0.325135938690885	0.0255872607051893	0.339529732784789	0.0123978654115312	0.666661600158048	1.99	1.73	2.37	0.00505049263445683	0.13831352073025	0.271576548826044	0.00598196963262883	0.163823084335479	0.321664199038329	0.00620195025551859	0.169869148462155	0.333177426958946	0.159491729164068	2.03891556540586	-0.0326575060768039	0.310787821552309	-0.135112150526558	0.0505261474922109	-0.142790595524087	0.0232536753870382	0.2142608631173	0.0141612691705912	0.0596605785074418	0.251759684637465	0.0500963087291527	0.00145039753854035	0.00173978906247574	0.00180271603652195
23	0.455496124527524	0.02	0.165406870494926	0.00391822509254824	0.326895515897303	0.0288725529790871	0.35398587778815	0.033457180300563	0.674514575275738	2.03	1.74	2.39	0.0134106777281151	0.141888541851835	0.270366405975555	0.0158287416387723	0.167472301997558	0.319115862356344	0.0164067682580925	0.17363122183815	0.330781071086312	0.165406870494926	2.04901022439656	-0.0455777473681621	0.300552868899679	-0.135112150526558	0.0505261474922109	-0.142790595524087	0.0232536753870382	0.2142608631173	0.0141612691705912	0.0596605785074418	0.251759684637465	0.0500963087291527	0.00145039753854035	0.00173978906247574	0.00180271603652195
23	0.455496124527524	0.0237803958507938	NA	NA	NA	NA	NA	NA	NA	NA	NA	NA	NA	NA	NA	NA	NA	NA	NA	NA	NA	NA	1.97584526156312	0.0369611686581011	0.364928640607683	-0.135112150526558	0.0505261474922109	-0.142790595524087	0.0232536753870382	0.2142608631173	0.0141612691705912	0.0596605785074418	0.251759684637465	0.0500963087291527	0.00145039753854035	0.00173978906247574	0.00180271603652195
23	0.455496124527524	0.03	0.116649117963951	0.00801686474308484	0.225281371184817	0.0302469147426373	0.264222730817502	0.0306373372403204	0.497808124394683	1.96	1.69	2.5	0.0126082755759707	0.10873637540531	0.20486447523465	0.0149669097819163	0.129077724459443	0.243188539136969	0.015465838776574	0.133339697031769	0.251200480242915	0.116649117963951	2.08691484464483	-0.0785120628418767	0.26890437398334	-0.135112150526558	0.0505261474922109	-0.142790595524087	0.0232536753870382	0.2142608631173	0.0141612691705912	0.0596605785074418	0.251759684637465	0.0500963087291527	0.00145039753854035	0.00173978906247574	0.00180271603652195
23	0.455496124527524	0.03	0.12122686964114	0.00322556285016502	0.239228176432114	0.0310244152583766	0.291014067869164	0.0370898871057738	0.544938248632553	2.03	1.64	2.39	0.0148573388797202	0.116573410233567	0.218289481587413	0.017533868326844	0.137573951970396	0.257614035613949	0.0181302562302844	0.142245919945395	0.266298214253973	0.12122686964114	2.07676584024574	0.0212008338950829	0.37077900074884	-0.135112150526558	0.0505261474922109	-0.142790595524087	0.0232536753870382	0.2142608631173	0.0141612691705912	0.0596605785074418	0.251759684637465	0.0500963087291527	0.00145039753854035	0.00173978906247574	0.00180271603652195
23	0.455496124527524	0.03	0.126709556622114	0.00866034300800676	0.244758770236221	0.0183828797257816	0.230405750310125	-0.0324654840875105	0.493276984707761	2.01	1.67	2.41	-0.0131278058837908	0.0931673144446999	0.199462434773191	-0.0155240786069009	0.110173529821857	0.235871138250616	-0.016053286101072	0.113979351318505	0.243873999980497	0.126709556622114	2.08546034135078	-0.0632942064915366	0.287494062915422	-0.135112150526558	0.0505261474922109	-0.142790595524087	0.0232536753870382	0.2142608631173	0.0141612691705912	0.0596605785074418	0.251759684637465	0.0500963087291527	0.00145039753854035	0.00173978906247574	0.00180271603652195
23	0.455496124527524	0.03	0.127448610361022	0.00879407776502532	0.24610314295702	0.0352471496891588	0.31659713812429	0.057991207711704	0.575203068536877	1.99	1.68	2.27	0.0236189771344057	0.128945418818493	0.23427186050258	0.0279738624667453	0.152720475201737	0.277467087936729	0.0290183000957255	0.158337141112907	0.28757530741288	0.127448610361022	2.03924050854996	-0.0190102995089472	0.321654312004555	-0.135112150526558	0.0505261474922109	-0.142790595524087	0.0232536753870382	0.2142608631173	0.0141612691705912	0.0596605785074418	0.251759684637465	0.0500963087291527	0.00145039753854035	0.00173978906247574	0.00180271603652195
23	0.455496124527524	0.03	0.128606398663719	0.0164267749171377	0.2407860224103	0.0433630922028843	0.343354885711409	0.0915627641287501	0.595147007294068	1.97	1.62	2.42	0.0376074976863567	0.141025865621903	0.244444233557448	0.0446235796853903	0.167335753225696	0.290047926766002	0.0460740349289235	0.17269163447927	0.299583739345529	0.128606398663719	2.07190521891441	-0.0327047852272806	0.310230481199632	-0.135112150526558	0.0505261474922109	-0.142790595524087	0.0232536753870382	0.2142608631173	0.0141612691705912	0.0596605785074418	0.251759684637465	0.0500963087291527	0.00145039753854035	0.00173978906247574	0.00180271603652195
23	0.455496124527524	0.03	0.129979766351018	0.00465804376867057	0.255301488933365	0.0207928365107319	0.237250957661994	-0.0169480537441869	0.491449969068176	1.96	1.58	2.39	-0.00697664516597979	0.0976640605393621	0.202304766244704	-0.00828228052119733	0.115941276499275	0.240164833519748	-0.00855270029845041	0.11968352770902	0.24794907757896	0.129979766351018	2.0152805896175	0.0502470991101703	0.382451862455127	-0.135112150526558	0.0505261474922109	-0.142790595524087	0.0232536753870382	0.2142608631173	0.0141612691705912	0.0596605785074418	0.251759684637465	0.0500963087291527	0.00145039753854035	0.00173978906247574	0.00180271603652195
23	0.455496124527524	0.03	0.133025121461603	0.0062073321621687	0.259842910761036	0.0295150365240166	0.298844162928173	0.0312953785735203	0.566392947282826	1.97	1.69	2.3	0.0128603021987184	0.122804913081677	0.232749523964636	0.0152611905615403	0.145731348414163	0.276201506266786	0.0158171811987221	0.150977860528064	0.286398274474601	0.133025121461603	2.05244971538033	-0.00541660177387259	0.340620657874092	-0.135112150526558	0.0505261474922109	-0.142790595524087	0.0232536753870382	0.2142608631173	0.0141612691705912	0.0596605785074418	0.251759684637465	0.0500963087291527	0.00145039753854035	0.00173978906247574	0.00180271603652195
23	0.455496124527524	0.03	0.134383850577993	0.00499091515263198	0.263776786003354	0.0180858808737393	0.229643144003499	-0.0345404627619541	0.493826750768952	2.03	1.66	2.41	-0.0138618137909315	0.0921606210802396	0.198183055951411	-0.0163654973055365	0.108806424520862	0.233978346347261	-0.0169170186539687	0.112534820153533	0.241740704487893	0.134383850577993	2.06804160914049	-0.0321647459722009	0.314401331053152	-0.135112150526558	0.0505261474922109	-0.142790595524087	0.0232536753870382	0.2142608631173	0.0141612691705912	0.0596605785074418	0.251759684637465	0.0500963087291527	0.00145039753854035	0.00173978906247574	0.00180271603652195
23	0.455496124527524	0.03	0.135781347291316	0.00543173911698225	0.266130955465651	0.0243967237373231	0.275478453997702	0.00349407017153908	0.547462837823865	2.03	1.67	2.48	0.00139804156784042	0.110223982583485	0.219049923599129	0.00164949376091979	0.130048902520147	0.258448311279375	0.00170393507019236	0.134263765082414	0.266912396155085	0.135781347291316	2.0848500932973	-0.00452384129674546	0.346103213885318	-0.135112150526558	0.0505261474922109	-0.142790595524087	0.0232536753870382	0.2142608631173	0.0141612691705912	0.0596605785074418	0.251759684637465	0.0500963087291527	0.00145039753854035	0.00173978906247574	0.00180271603652195
23	0.455496124527524	0.03	0.136179723394768	0.013087128331836	0.259272318457701	0.0395737804041593	0.346214073491308	0.0799218932113096	0.612506253771307	1.97	1.64	2.33	0.0328001224663693	0.14208702464131	0.25137392681625	0.0389125412908666	0.16856544419675	0.298218347102634	0.0402721943465448	0.174532206175354	0.308643066416266	0.136179723394768	2.04894314149126	-0.0331305355844853	0.307668692449331	-0.135112150526558	0.0505261474922109	-0.142790595524087	0.0232536753870382	0.2142608631173	0.0141612691705912	0.0596605785074418	0.251759684637465	0.0500963087291527	0.00145039753854035	0.00173978906247574	0.00180271603652195
23	0.455496124527524	0.03	0.136252756124404	0.0101277836449102	0.262377728603898	0.0350917363382282	0.315713093784991	0.0572380368370168	0.574188150732964	1.95	1.62	2.29	0.0237225327152006	0.130848551239759	0.237974569764318	0.0282042997042049	0.155569044812085	0.282933789919965	0.0291966820865317	0.161007089148373	0.293075042408418	0.136252756124404	2.01747585317271	0.0259503856951565	0.360811841609366	-0.135112150526558	0.0505261474922109	-0.142790595524087	0.0232536753870382	0.2142608631173	0.0141612691705912	0.0596605785074418	0.251759684637465	0.0500963087291527	0.00145039753854035	0.00173978906247574	0.00180271603652195
23	0.455496124527524	0.03	0.13678725316115	0.00451669806168969	0.26905780826061	0.0321957279288811	0.321429197720173	0.0462817878414511	0.596576607598896	1.93	1.68	2.32	0.0193587424675716	0.134447378773254	0.249536015078937	0.0230632063896161	0.160175055295285	0.297286904200953	0.0239017106430773	0.165999143434965	0.307950473276736	0.13678725316115	2.01689721027465	0.0437169856682917	0.378614247497394	-0.135112150526558	0.0505261474922109	-0.142790595524087	0.0232536753870382	0.2142608631173	0.0141612691705912	0.0596605785074418	0.251759684637465	0.0500963087291527	0.00145039753854035	0.00173978906247574	0.00180271603652195
23	0.455496124527524	0.03	0.137658517139517	0.0168051201662103	0.258511914112823	0.0325687961171837	0.309940388401898	0.0462023162310188	0.573678460572777	2.03	1.75	2.46	0.0184940027500922	0.124063875213707	0.229633747677322	0.0218222561360878	0.146390897564653	0.270959538993217	0.022597368184737	0.151620572955517	0.280468737340811	0.137658517139517	2.13045503160934	0.0344929473174257	0.395760496238106	-0.135112150526558	0.0505261474922109	-0.142790595524087	0.0232536753870382	0.2142608631173	0.0141612691705912	0.0596605785074418	0.251759684637465	0.0500963087291527	0.00145039753854035	0.00173978906247574	0.00180271603652195
23	0.455496124527524	0.03	0.138950789464623	0.0063906769646512	0.271510901964595	0.0265742053872862	0.291834630730983	0.0160668211690437	0.567602440292923	1.89	1.59	2.26	0.00681087951897127	0.123711497654672	0.240612115790373	0.00813867583873074	0.147829333073763	0.287519990308796	0.00842433259328123	0.152984202634407	0.29761064024664	0.138950789464623	1.99189825310361	-0.0386520346449908	0.288858752948683	-0.135112150526558	0.0505261474922109	-0.142790595524087	0.0232536753870382	0.2142608631173	0.0141612691705912	0.0596605785074418	0.251759684637465	0.0500963087291527	0.00145039753854035	0.00173978906247574	0.00180271603652195
23	0.455496124527524	0.03	0.139045016436156	0.00487750234764422	0.273212530524667	0.0230439061523049	0.289037625433784	-0.00479452690086396	0.582869777768433	2.09	1.75	2.42	-0.00187363819261051	0.112952110878052	0.227777859948715	-0.00219966637917684	0.132606690947805	0.267413048274786	-0.00227812811618983	0.137378441181863	0.277067980435965	0.139045016436156	2.12927361470976	0.0353064745624863	0.3981257342895	-0.135112150526558	0.0505261474922109	-0.142790595524087	0.0232536753870382	0.2142608631173	0.0141612691705912	0.0596605785074418	0.251759684637465	0.0500963087291527	0.00145039753854035	0.00173978906247574	0.00180271603652195
23	0.455496124527524	0.03	0.139084575810742	0.0107305243567832	0.2674386272647	0.0232092845392061	0.270984672815842	-0.00348860827687958	0.545457953908564	1.97	1.68	2.47	-0.00142980215923413	0.111062761869615	0.223555325898464	-0.00169574962143394	0.13172076652667	0.265137282674774	-0.00175303160411534	0.136103964329385	0.273878416343564	0.139084575810742	2.09917231974854	-0.058877189246608	0.29276705146449	-0.135112150526558	0.0505261474922109	-0.142790595524087	0.0232536753870382	0.2142608631173	0.0141612691705912	0.0596605785074418	0.251759684637465	0.0500963087291527	0.00145039753854035	0.00173978906247574	0.00180271603652195
23	0.455496124527524	0.03	0.139318851032829	0.0183121720855684	0.260325529980089	0.0332518018534704	0.312364717500604	0.0494005775516986	0.575328857449509	2	1.73	2.46	0.0200631670279267	0.126861381211327	0.233659595394727	0.0237478056065072	0.150159713857046	0.276571622107585	0.0245813009246993	0.155468663690226	0.286350661283092	0.139318851032829	2.13004082493906	0.0550621254227337	0.415813914187189	-0.135112150526558	0.0505261474922109	-0.142790595524087	0.0232536753870382	0.2142608631173	0.0141612691705912	0.0596605785074418	0.251759684637465	0.0500963087291527	0.00145039753854035	0.00173978906247574	0.00180271603652195
23	0.455496124527524	0.03	0.139831631170563	0.0101441075955369	0.269519154745589	0.0272965629029442	0.290991441667507	0.0197838012778819	0.562199082057132	1.93	1.67	2.29	0.00825767916827241	0.121458658639569	0.234659638110865	0.0098332091341504	0.144632452680543	0.279431696226935	0.0101946976711128	0.149869651291624	0.289663640547509	0.139831631170563	2.01196404595419	-0.0374991724605342	0.295728919413958	-0.135112150526558	0.0505261474922109	-0.142790595524087	0.0232536753870382	0.2142608631173	0.0141612691705912	0.0596605785074418	0.251759684637465	0.0500963087291527	0.00145039753854035	0.00173978906247574	0.00180271603652195
23	0.455496124527524	0.03	0.13995641594116	0.00793823755794135	0.271974594324378	0.0346404492733578	0.338346750817078	0.0594777358843793	0.617215765749776	2.01	1.7	2.36	0.0240396413966373	0.136752592149294	0.249465542901951	0.0284249191876599	0.161698808913615	0.294972698639571	0.0294323588600627	0.167495559134278	0.30560054825055	0.13995641594116	2.07822861604821	0.0961963909793849	0.446485059894027	-0.135112150526558	0.0505261474922109	-0.142790595524087	0.0232536753870382	0.2142608631173	0.0141612691705912	0.0596605785074418	0.251759684637465	0.0500963087291527	0.00145039753854035	0.00173978906247574	0.00180271603652195
23	0.455496124527524	0.03	0.139963161965874	0.00697335792439024	0.272952966007357	0.0311791981076729	0.32750982102585	0.0424742599213637	0.612545382130336	1.99	1.66	2.31	0.0172692323915836	0.133159311552279	0.249049390712975	0.0204456578556863	0.157652040493907	0.294858423132128	0.0211785964918068	0.163327449521967	0.305566248169816	0.139963161965874	2.03918447878285	-0.0206908316884036	0.32016529390682	-0.135112150526558	0.0505261474922109	-0.142790595524087	0.0232536753870382	0.2142608631173	0.0141612691705912	0.0596605785074418	0.251759684637465	0.0500963087291527	0.00145039753854035	0.00173978906247574	0.00180271603652195
23	0.455496124527524	0.03	0.140969785443447	0.0213666405353546	0.26057293035154	0.0268687666249469	0.270697106355964	0.0163475905602502	0.525046622151677	2.01	1.74	2.41	0.00659294010970938	0.109171428260262	0.211749916410816	0.00779194954489854	0.129025631447147	0.250259313349395	0.00807280776788367	0.133581277125359	0.259220723661565	0.140969785443447	2.09037527658807	0.00500445770682764	0.357570244955654	-0.135112150526558	0.0505261474922109	-0.142790595524087	0.0232536753870382	0.2142608631173	0.0141612691705912	0.0596605785074418	0.251759684637465	0.0500963087291527	0.00145039753854035	0.00173978906247574	0.00180271603652195
23	0.455496124527524	0.03	0.141273567896741	0.00747946472777444	0.275067671065707	0.0367342186688279	0.34945988023372	0.0700637103632115	0.628856050104228	2	1.69	2.32	0.0284314519461494	0.141808815725938	0.255186179505726	0.0336468718675258	0.167821997323721	0.301997122779917	0.0348504705060577	0.17390602114844	0.312942078146625	0.141273567896741	2.06247070824689	0.0271198676445425	0.373968216201929	-0.135112150526558	0.0505261474922109	-0.142790595524087	0.0232536753870382	0.2142608631173	0.0141612691705912	0.0596605785074418	0.251759684637465	0.0500963087291527	0.00145039753854035	0.00173978906247574	0.00180271603652195
23	0.455496124527524	0.03	0.141522294788355	0.00631833598652623	0.276726253590184	0.027978531647142	0.311049893234057	0.0248028644352749	0.597296922032839	2.06	1.74	2.41	0.00979548772701124	0.122844094060727	0.235892700394442	0.0115254114333062	0.144538869902054	0.277552328370801	0.0119414047746943	0.14977080776514	0.287657446391833	0.141522294788355	2.11347160136438	0.0151483817142968	0.374177779638547	-0.135112150526558	0.0505261474922109	-0.142790595524087	0.0232536753870382	0.2142608631173	0.0141612691705912	0.0596605785074418	0.251759684637465	0.0500963087291527	0.00145039753854035	0.00173978906247574	0.00180271603652195
23	0.455496124527524	0.03	0.141811945983523	0.0150180959052776	0.268605796061768	0.0293705993947659	0.296946467164132	0.0304239290243	0.563469005303963	1.96	1.66	2.42	0.0125336795400131	0.122332387016864	0.232131094493714	0.0148818153879276	0.14525088133437	0.275619947280813	0.0153839765974648	0.150098129043012	0.284843571286942	0.141811945983523	2.06436019206625	-0.0399485602075431	0.304690046997469	-0.135112150526558	0.0505261474922109	-0.142790595524087	0.0232536753870382	0.2142608631173	0.0141612691705912	0.0596605785074418	0.251759684637465	0.0500963087291527	0.00145039753854035	0.00173978906247574	0.00180271603652195
23	0.455496124527524	0.03	0.141937529219309	0.00438460658780021	0.279490451850817	0.0284860327649393	0.314668010623437	0.0277574093374219	0.601578611909452	2.04	1.7	2.39	0.0110755373773512	0.125556289160532	0.240037040943713	0.0130598800263016	0.148051513630154	0.283043147234007	0.0135300895808693	0.153251219121921	0.293076266190252	0.141937529219309	2.07554742107291	0.0298125371058784	0.37924437055916	-0.135112150526558	0.0505261474922109	-0.142790595524087	0.0232536753870382	0.2142608631173	0.0141612691705912	0.0596605785074418	0.251759684637465	0.0500963087291527	0.00145039753854035	0.00173978906247574	0.00180271603652195
23	0.455496124527524	0.03	0.142666660452108	0.0208664557381235	0.264466865166092	0.0303046747746011	0.305179845397886	0.0356516848415401	0.574708005954231	2.01	1.72	2.36	0.0144228344694625	0.123460038793491	0.232497243117519	0.0170571918655017	0.14601024326263	0.274963294659758	0.0176797372493332	0.15132187701638	0.28512983746391	0.142666660452108	2.09763293277638	0.0350391495723437	0.388463852317273	-0.135112150526558	0.0505261474922109	-0.142790595524087	0.0232536753870382	0.2142608631173	0.0141612691705912	0.0596605785074418	0.251759684637465	0.0500963087291527	0.00145039753854035	0.00173978906247574	0.00180271603652195
23	0.455496124527524	0.03	0.142675211668318	0.0076174817924341	0.277732941544202	0.0222019271806041	0.265298731695866	-0.00958553728726314	0.540183000678996	2.04	1.77	2.43	-0.00381759301771318	0.105659448748488	0.21513649051469	-0.00449978003939709	0.124540325866624	0.253580431772645	-0.00466432714408364	0.129215958154236	0.262677817805283	0.142675211668318	2.10200125061839	0.00118759211837811	0.355503192504727	-0.135112150526558	0.0505261474922109	-0.142790595524087	0.0232536753870382	0.2142608631173	0.0141612691705912	0.0596605785074418	0.251759684637465	0.0500963087291527	0.00145039753854035	0.00173978906247574	0.00180271603652195
23	0.455496124527524	0.03	0.142893278372197	0.016261003274203	0.269525553470191	0.0398015677099609	0.3469457549302	0.0808870660243783	0.613004443836022	1.99	1.65	2.4	0.0329452658692446	0.141310851044298	0.249676436219351	0.0390200326190431	0.167367112442116	0.295714192265188	0.0403507468750456	0.17297349851724	0.305714989650562	0.142893278372197	2.07541069085644	-0.0149898907578496	0.331527266514731	-0.135112150526558	0.0505261474922109	-0.142790595524087	0.0232536753870382	0.2142608631173	0.0141612691705912	0.0596605785074418	0.251759684637465	0.0500963087291527	0.00145039753854035	0.00173978906247574	0.00180271603652195
23	0.455496124527524	0.03	0.14331627895029	0.00625639809064429	0.280376159809936	0.0402208589210381	0.359322520945402	0.0852724728100479	0.633372569080756	1.98	1.67	2.32	0.034809806309962	0.146682123136962	0.258554439963962	0.0412486085779521	0.17381405195949	0.306379495341029	0.042705131633433	0.180105743495856	0.317298446413952	0.14331627895029	2.03460315539948	-0.0148263077161305	0.32429443393366	-0.135112150526558	0.0505261474922109	-0.142790595524087	0.0232536753870382	0.2142608631173	0.0141612691705912	0.0596605785074418	0.251759684637465	0.0500963087291527	0.00145039753854035	0.00173978906247574	0.00180271603652195
23	0.455496124527524	0.03	0.144190992466458	0.0212701126647785	0.267111872268137	0.0372121312813985	0.332534395900121	0.06844858502742	0.596620206772823	2.01	1.68	2.48	0.0276682313894099	0.13441678315215	0.24116533491489	0.032716136092413	0.158940327945692	0.285164519798971	0.0338025303323066	0.164135281086055	0.294638320536469	0.144190992466458	2.09141319453518	0.0140795143893878	0.364934385274634	-0.135112150526558	0.0505261474922109	-0.142790595524087	0.0232536753870382	0.2142608631173	0.0141612691705912	0.0596605785074418	0.251759684637465	0.0500963087291527	0.00145039753854035	0.00173978906247574	0.00180271603652195
23	0.455496124527524	0.03	0.144275234590732	0.0162369463371725	0.272313522844291	0.0395607962284176	0.341416691287071	0.0787695741225675	0.604063808451574	1.92	1.64	2.3	0.0329655792281628	0.142885106487031	0.252804633745899	0.0392785889592256	0.170248043489696	0.301217498020166	0.0406621814666067	0.176239760286309	0.311884312987253	0.144275234590732	2.01383756526386	-0.0362949389490886	0.296410334418	-0.135112150526558	0.0505261474922109	-0.142790595524087	0.0232536753870382	0.2142608631173	0.0141612691705912	0.0596605785074418	0.251759684637465	0.0500963087291527	0.00145039753854035	0.00173978906247574	0.00180271603652195
23	0.455496124527524	0.03	0.144356633946492	0.0101079753960767	0.278605292496906	0.0256242097110767	0.29836223576427	0.0111074209770463	0.585617050551494	2.01	1.74	2.32	0.00448462984161146	0.120463984293334	0.236443338745057	0.0053014987765142	0.142406327367178	0.279511155957842	0.00550092951615804	0.147743514013746	0.290033971871525	0.144356633946492	2.0490568969379	-0.0976598311553777	0.24722770793008	-0.135112150526558	0.0505261474922109	-0.142790595524087	0.0232536753870382	0.2142608631173	0.0141612691705912	0.0596605785074418	0.251759684637465	0.0500963087291527	0.00145039753854035	0.00173978906247574	0.00180271603652195
23	0.455496124527524	0.03	0.144766215157037	0.0057264394418666	0.283805990872207	0.037133967326166	0.358651231990459	0.0735132667123617	0.643789197268556	2.01	1.74	2.29	0.0296986890272367	0.144891825441473	0.260084961855709	0.0351127608789527	0.17130560932759	0.307498457776228	0.0363922582997901	0.177744969470576	0.319168006065559	0.144766215157037	2.05317739470148	-0.0236683210249618	0.321328040273415	-0.135112150526558	0.0505261474922109	-0.142790595524087	0.0232536753870382	0.2142608631173	0.0141612691705912	0.0596605785074418	0.251759684637465	0.0500963087291527	0.00145039753854035	0.00173978906247574	0.00180271603652195
23	0.455496124527524	0.03	0.14504496430536	0.00751464184917011	0.282575286761549	0.038851585484386	0.369736252489417	0.0826130097150077	0.656859495263827	1.99	1.67	2.28	0.033668121515521	0.150682381872424	0.267696642229326	0.0398812983924541	0.178489584908071	0.317097871423688	0.0413293296891535	0.185082451311014	0.328853938402972	0.14504496430536	2.04485199356462	0.0201229917240985	0.363717131105773	-0.135112150526558	0.0505261474922109	-0.142790595524087	0.0232536753870382	0.2142608631173	0.0141612691705912	0.0596605785074418	0.251759684637465	0.0500963087291527	0.00145039753854035	0.00173978906247574	0.00180271603652195
23	0.455496124527524	0.03	0.14512898036232	0.0107115705780982	0.279546390146542	0.0354123528739178	0.343797692571422	0.063653337749389	0.623942047393456	1.96	1.67	2.32	0.0262133166681192	0.14158060054329	0.256947884418462	0.0311217166506449	0.168091332704011	0.305060948757377	0.0322387690049087	0.174113694285916	0.315882989586052	0.14512898036232	2.05195966801629	-0.0164074934982528	0.327602228677532	-0.135112150526558	0.0505261474922109	-0.142790595524087	0.0232536753870382	0.2142608631173	0.0141612691705912	0.0596605785074418	0.251759684637465	0.0500963087291527	0.00145039753854035	0.00173978906247574	0.00180271603652195
23	0.455496124527524	0.03	0.145710650596335	0.0109259837119608	0.280495317480708	0.0327179954475027	0.330515003808979	0.0499329751159748	0.611097032501983	1.98	1.71	2.37	0.0204500731272533	0.135362573166317	0.250275073205381	0.0242499828199434	0.160514833043407	0.29677968326687	0.0251068545743289	0.166225049142911	0.307305767943762	0.145710650596335	2.06312068899387	-0.0231192643247413	0.323941511760401	-0.135112150526558	0.0505261474922109	-0.142790595524087	0.0232536753870382	0.2142608631173	0.0141612691705912	0.0596605785074418	0.251759684637465	0.0500963087291527	0.00145039753854035	0.00173978906247574	0.00180271603652195
23	0.455496124527524	0.03	0.145899805353701	0.0125056003632608	0.279294010344141	0.0263489733227438	0.289431497874424	0.0147362996143488	0.564126696134498	1.98	1.76	2.31	0.00601603298492031	0.118159204390224	0.230302375795528	0.00712892802141651	0.140017261420801	0.272905594820186	0.00739883610910643	0.145499683452363	0.283163351435633	0.145899805353701	2.05037445602199	0.0672344155089196	0.412316863521787	-0.135112150526558	0.0505261474922109	-0.142790595524087	0.0232536753870382	0.2142608631173	0.0141612691705912	0.0596605785074418	0.251759684637465	0.0500963087291527	0.00145039753854035	0.00173978906247574	0.00180271603652195
23	0.455496124527524	0.03	0.146223735741063	0.0190653974648028	0.273382074017324	0.0281290076841521	0.291542473923006	0.0239866551931491	0.559098292652862	2.02	1.67	2.3	0.00964954367514091	0.117284040339321	0.2249185370035	0.0113982958308781	0.138539005888141	0.265679715945403	0.0118144855899113	0.143379611353157	0.275375630701819	0.146223735741063	2.06385075416023	-0.0315666026379607	0.315246386228061	-0.135112150526558	0.0505261474922109	-0.142790595524087	0.0232536753870382	0.2142608631173	0.0141612691705912	0.0596605785074418	0.251759684637465	0.0500963087291527	0.00145039753854035	0.00173978906247574	0.00180271603652195
23	0.455496124527524	0.03	0.14704747023901	0.0158083244478918	0.278286616030128	0.0220251458630523	0.26655504445318	-0.0107621608237182	0.543872249730079	1.97	1.72	2.41	-0.00442021220924562	0.109478930971864	0.223378074152974	-0.00524481867079529	0.129902618706612	0.26505005608402	-0.00543018361152657	0.134490724726925	0.274269466215242	0.14704747023901	2.07249158780538	-0.020967665955554	0.329059818725758	-0.135112150526558	0.0505261474922109	-0.142790595524087	0.0232536753870382	0.2142608631173	0.0141612691705912	0.0596605785074418	0.251759684637465	0.0500963087291527	0.00145039753854035	0.00173978906247574	0.00180271603652195
23	0.455496124527524	0.03	0.147099779986448	0.0261839270097271	0.268015632963168	0.0354744670196917	0.336287247722312	0.0625116188771538	0.61006287656747	2	1.7	2.41	0.0253201342877342	0.13621209024061	0.247104046193485	0.0299528687772775	0.16113432964027	0.292315790503262	0.0309907146346107	0.166763619573017	0.30294792269342	0.147099779986448	2.09463117708019	-0.00438153358016412	0.347659694192592	-0.135112150526558	0.0505261474922109	-0.142790595524087	0.0232536753870382	0.2142608631173	0.0141612691705912	0.0596605785074418	0.251759684637465	0.0500963087291527	0.00145039753854035	0.00173978906247574	0.00180271603652195
23	0.455496124527524	0.03	0.147529210750845	0.0189809716655576	0.276077449836132	0.0291055578449259	0.298981441509325	0.0293765690569758	0.568586313961674	2.05	1.66	2.46	0.0116516873568683	0.118585607298659	0.22551952724045	0.0137218362871821	0.139654647393973	0.265587458500764	0.0141767853333558	0.144330559938589	0.27431074367529	0.147529210750845	2.1057982995955	0.00637983840909259	0.360943409105131	-0.135112150526558	0.0505261474922109	-0.142790595524087	0.0232536753870382	0.2142608631173	0.0141612691705912	0.0596605785074418	0.251759684637465	0.0500963087291527	0.00145039753854035	0.00173978906247574	0.00180271603652195
23	0.455496124527524	0.03	0.147569946766512	0.0140128273833446	0.28112706614968	0.0398364352655934	0.37710220475795	0.0880495852290293	0.66615482428687	1.96	1.7	2.29	0.0363605004105888	0.155726172193424	0.275091843976259	0.0431952701706811	0.184998391237268	0.326801512303855	0.0447744724667121	0.191823653981985	0.338724991288916	0.147569946766512	2.05320759189393	0.0105217631208286	0.355422509225096	-0.135112150526558	0.0505261474922109	-0.142790595524087	0.0232536753870382	0.2142608631173	0.0141612691705912	0.0596605785074418	0.251759684637465	0.0500963087291527	0.00145039753854035	0.00173978906247574	0.00180271603652195
23	0.455496124527524	0.03	0.148252722634815	0.024386367945541	0.27211907732409	0.0252764026759781	0.258770170019139	0.00788050014729225	0.509659839890986	1.9	1.6	2.31	0.00332799421639111	0.109280580306079	0.215233166395767	0.00397338606920256	0.130473164071003	0.256972942072803	0.00411083043217549	0.134978907730328	0.265802041431709	0.148252722634815	1.99844635727806	0.0745244119890964	0.402630383879867	-0.135112150526558	0.0505261474922109	-0.142790595524087	0.0232536753870382	0.2142608631173	0.0141612691705912	0.0596605785074418	0.251759684637465	0.0500963087291527	0.00145039753854035	0.00173978906247574	0.00180271603652195
23	0.455496124527524	0.03	0.149286100421346	0.00552110373950587	0.293051097103185	0.0179899459896404	0.268829611040338	-0.0412731282387995	0.578932350319476	2.07	1.74	2.4	-0.0162862589546726	0.10607939952492	0.228445058004512	-0.0191590436323586	0.124791079992575	0.268741203617509	-0.0198456033352312	0.129241420442232	0.278429958902129	0.149286100421346	2.10811380387687	0.00921145974113217	0.368070388156319	-0.135112150526558	0.0505261474922109	-0.142790595524087	0.0232536753870382	0.2142608631173	0.0141612691705912	0.0596605785074418	0.251759684637465	0.0500963087291527	0.00145039753854035	0.00173978906247574	0.00180271603652195
23	0.455496124527524	0.03	0.149399814416279	0.0166825304418443	0.282117098390713	0.0244192551755948	0.278664601459243	0.00366461712569255	0.553664585792794	1.97	1.69	2.32	0.00150176082823774	0.11419680919842	0.226891857568601	0.00178104652228774	0.135434235635159	0.26908742474803	0.00184501148423899	0.14045693783155	0.278673910711645	0.149399814416279	2.03829741343208	0.037148672322169	0.377760936843271	-0.135112150526558	0.0505261474922109	-0.142790595524087	0.0232536753870382	0.2142608631173	0.0141612691705912	0.0596605785074418	0.251759684637465	0.0500963087291527	0.00145039753854035	0.00173978906247574	0.00180271603652195
23	0.455496124527524	0.03	0.149449463369437	0.0120484100384396	0.286850516700435	0.0311911606028919	0.349595343916698	0.0453987266602435	0.653791961173153	1.97	1.64	2.42	0.0186396960039754	0.143535984693575	0.268432273383174	0.0221153396688156	0.170300366246279	0.318485392823743	0.0228552085665942	0.175944770734122	0.329071579221886	0.149449463369437	2.07099114575182	0.015640780432935	0.36288876249838	-0.135112150526558	0.0505261474922109	-0.142790595524087	0.0232536753870382	0.2142608631173	0.0141612691705912	0.0596605785074418	0.251759684637465	0.0500963087291527	0.00145039753854035	0.00173978906247574	0.00180271603652195
23	0.455496124527524	0.03	0.150268135000683	0.0110453107802632	0.289490959221102	0.0352299451294272	0.361322976320847	0.0661089658488915	0.656536986792802	1.99	1.71	2.33	0.0269245301670349	0.147157821198267	0.267391112229498	0.0318887177294307	0.174289920483553	0.316691123237676	0.0330630243027147	0.180749102530899	0.328108707546653	0.150268135000683	2.07224464853852	-0.078722505864495	0.269016857446472	-0.135112150526558	0.0505261474922109	-0.142790595524087	0.0232536753870382	0.2142608631173	0.0141612691705912	0.0596605785074418	0.251759684637465	0.0500963087291527	0.00145039753854035	0.00173978906247574	0.00180271603652195
23	0.455496124527524	0.03	0.150352374091182	0.00978184638617269	0.290922901796191	0.0377208602816327	0.374793734699733	0.0792392694801629	0.670348199919303	2.04	1.75	2.35	0.031615764329795	0.14953936938448	0.267462974439166	0.037279771908208	0.176329552681317	0.315379333454426	0.0386687513936863	0.182680356077305	0.327197177615267	0.150352374091182	2.08853832094278	-0.0503177032354621	0.304177438383107	-0.135112150526558	0.0505261474922109	-0.142790595524087	0.0232536753870382	0.2142608631173	0.0141612691705912	0.0596605785074418	0.251759684637465	0.0500963087291527	0.00145039753854035	0.00173978906247574	0.00180271603652195
23	0.455496124527524	0.03	0.1506951322214	0.0224957955452223	0.278894468897578	0.043176534818352	0.369905491531149	0.0980311285299074	0.641779854532391	2.11	1.76	2.48	0.0379613441422566	0.14324133440778	0.248521324673304	0.0444828004216308	0.167849053677123	0.291215306932615	0.0460607763382107	0.173727100133146	0.301507621011427	0.1506951322214	2.15534056935975	0.00261893455654682	0.370431616836699	-0.135112150526558	0.0505261474922109	-0.142790595524087	0.0232536753870382	0.2142608631173	0.0141612691705912	0.0596605785074418	0.251759684637465	0.0500963087291527	0.00145039753854035	0.00173978906247574	0.00180271603652195
23	0.455496124527524	0.03	0.151152344741862	0.0223205502947361	0.279984139188987	0.0346208590452125	0.34583634605091	0.0607107993501345	0.630961892751684	2.03	1.71	2.43	0.0242837316281788	0.13833118826744	0.252378644906702	0.0286494551606811	0.163200336598721	0.29775121803676	0.0296486296099546	0.168884284831529	0.308074196887981	0.151152344741862	2.12087861895402	0.00499185224856522	0.363664788437912	-0.135112150526558	0.0505261474922109	-0.142790595524087	0.0232536753870382	0.2142608631173	0.0141612691705912	0.0596605785074418	0.251759684637465	0.0500963087291527	0.00145039753854035	0.00173978906247574	0.00180271603652195
23	0.455496124527524	0.03	0.151179906497872	0.014376153614157	0.287983659381587	0.0294630223553531	0.320440278131601	0.0332961383950483	0.607584417868155	1.99	1.67	2.37	0.0135461496133823	0.130367428745732	0.247188707878083	0.016039971029949	0.154367834404006	0.292695697778063	0.0166002518141232	0.159690265479196	0.302901891821421	0.151179906497872	2.06098660626848	0.00480092492094941	0.35230886303394	-0.135112150526558	0.0505261474922109	-0.142790595524087	0.0232536753870382	0.2142608631173	0.0141612691705912	0.0596605785074418	0.251759684637465	0.0500963087291527	0.00145039753854035	0.00173978906247574	0.00180271603652195
23	0.455496124527524	0.03	0.151206058243071	0.00873997117419015	0.293672145311952	0.032823828378424	0.347735425358737	0.0530269840413201	0.642443866676154	1.98	1.71	2.32	0.0217118675355283	0.142380066098354	0.263048264661179	0.025744846955302	0.168827163540389	0.311909480125475	0.0266828883620526	0.175163341810912	0.323180810975691	0.151206058243071	2.04175442648027	-0.0213693789704895	0.320087976580959	-0.135112150526558	0.0505261474922109	-0.142790595524087	0.0232536753870382	0.2142608631173	0.0141612691705912	0.0596605785074418	0.251759684637465	0.0500963087291527	0.00145039753854035	0.00173978906247574	0.00180271603652195
23	0.455496124527524	0.03	0.151456856923072	0.00942433515884386	0.293489378687299	0.0238555333461845	0.283971227323487	0.000360741985409418	0.567581712661565	2	1.72	2.37	0.000146161550498716	0.115056401975256	0.229966642400013	0.000172915499398246	0.136116749847249	0.272060584195099	0.00017912762752825	0.141048607495321	0.28191603356446	0.151456856923072	2.04551767467385	0.00906426594084482	0.351193923133453	-0.135112150526558	0.0505261474922109	-0.142790595524087	0.0232536753870382	0.2142608631173	0.0141612691705912	0.0596605785074418	0.251759684637465	0.0500963087291527	0.00145039753854035	0.00173978906247574	0.00180271603652195
23	0.455496124527524	0.03	0.15156455095021	0.011226445509712	0.291902656390707	0.0251255149986626	0.298631246525881	0.0082038548705799	0.589058638181182	1.95	1.68	2.32	0.00339047710871701	0.123417883576244	0.243445290043771	0.00402848990670655	0.14664239938848	0.289256308870254	0.00417594147136766	0.15181919948991	0.299750445111613	0.15156455095021	2.03791344556997	0.00547455533483764	0.347279444689733	-0.135112150526558	0.0505261474922109	-0.142790595524087	0.0232536753870382	0.2142608631173	0.0141612691705912	0.0596605785074418	0.251759684637465	0.0500963087291527	0.00145039753854035	0.00173978906247574	0.00180271603652195
23	0.455496124527524	0.03	0.151725686699826	0.0259329563295652	0.277518417070087	0.0398986263411888	0.345069904743275	0.0807851453909897	0.609354664095561	2	1.67	2.45	0.0328036503718501	0.1401192317506	0.247434813129351	0.0388266145745545	0.165846036767048	0.292865458959542	0.0401287411398238	0.171397984749149	0.302587901738161	0.151725686699826	2.08705891523635	0.0123600049110576	0.36172792069672	-0.135112150526558	0.0505261474922109	-0.142790595524087	0.0232536753870382	0.2142608631173	0.0141612691705912	0.0596605785074418	0.251759684637465	0.0500963087291527	0.00145039753854035	0.00173978906247574	0.00180271603652195
23	0.455496124527524	0.03	0.152130650730403	0.0185547849141896	0.285706516546616	0.0443502273102806	0.399910477004908	0.110076231121248	0.689744722888568	2.03	1.76	2.38	0.0440882666169241	0.160174086208247	0.27625990579957	0.0520292737918714	0.189024019884978	0.326018765978085	0.0539108301745892	0.196037987112374	0.337918456630635	0.152130650730403	2.12424828695989	0.0103774781397943	0.373144826127562	-0.135112150526558	0.0505261474922109	-0.142790595524087	0.0232536753870382	0.2142608631173	0.0141612691705912	0.0596605785074418	0.251759684637465	0.0500963087291527	0.00145039753854035	0.00173978906247574	0.00180271603652195
23	0.455496124527524	0.03	0.152801410248328	0.017034241559345	0.288568578937312	0.0247769197245407	0.295350856700854	0.00604846428963596	0.584653249112071	2.03	1.71	2.29	0.00242242709126003	0.118288855226435	0.234155283361609	0.00285871166838386	0.139592944570186	0.276327177471988	0.00296267097656699	0.144897701371428	0.28654482428792	0.152801410248328	2.05418612192386	-0.0139604204958193	0.331970524960033	-0.135112150526558	0.0505261474922109	-0.142790595524087	0.0232536753870382	0.2142608631173	0.0141612691705912	0.0596605785074418	0.251759684637465	0.0500963087291527	0.00145039753854035	0.00173978906247574	0.00180271603652195
23	0.455496124527524	0.03	0.153111715427567	0.023991947472445	0.282231483382688	0.0321473970882982	0.330962692847221	0.0474345280189549	0.614490857675488	1.99	1.74	2.43	0.0193097046922634	0.134728690891208	0.250147677090153	0.0228675490985034	0.159552670692379	0.296237792286255	0.0236828174690174	0.165263003535483	0.306861333291658	0.153111715427567	2.12112284775945	0.017736578692155	0.376764877596096	-0.135112150526558	0.0505261474922109	-0.142790595524087	0.0232536753870382	0.2142608631173	0.0141612691705912	0.0596605785074418	0.251759684637465	0.0500963087291527	0.00145039753854035	0.00173978906247574	0.00180271603652195
23	0.455496124527524	0.03	0.153194713875027	0.0231258953040613	0.283263532445992	0.0386047763299264	0.362724027670579	0.0801109552282375	0.645337100112921	2	1.73	2.31	0.0325050398817221	0.147175363867527	0.261845687853333	0.038466808486025	0.174168884466949	0.309870960447873	0.0398874106532546	0.180594431800523	0.321270074909341	0.153194713875027	2.05878171889236	0.0336446336907698	0.378867217586814	-0.135112150526558	0.0505261474922109	-0.142790595524087	0.0232536753870382	0.2142608631173	0.0141612691705912	0.0596605785074418	0.251759684637465	0.0500963087291527	0.00145039753854035	0.00173978906247574	0.00180271603652195
23	0.455496124527524	0.03	0.153253334434364	0.0177004274671048	0.288806241401623	0.0324007198569231	0.334631575392765	0.0491205930670264	0.620142557718503	1.96	1.68	2.35	0.0202221205297267	0.1377621813607	0.255302242191672	0.0240070046255508	0.163546514337633	0.303086024049715	0.0248516038144454	0.169559400585513	0.313822575464003	0.153253334434364	2.05910497084513	-0.0198646484222233	0.325936351305216	-0.135112150526558	0.0505261474922109	-0.142790595524087	0.0232536753870382	0.2142608631173	0.0141612691705912	0.0596605785074418	0.251759684637465	0.0500963087291527	0.00145039753854035	0.00173978906247574	0.00180271603652195
23	0.455496124527524	0.03	0.153567295510806	0.0143791273459007	0.292755463675712	0.0336006540560155	0.349105341143607	0.0567935036567234	0.64141717863049	2.02	1.7	2.33	0.0228795551721083	0.140638882958355	0.258398210744602	0.027034112609711	0.166176631083942	0.305319149558173	0.0280322059862309	0.172286921442355	0.316184807853188	0.153567295510806	2.05452290248484	0.0127196434895272	0.358531630706848	-0.135112150526558	0.0505261474922109	-0.142790595524087	0.0232536753870382	0.2142608631173	0.0141612691705912	0.0596605785074418	0.251759684637465	0.0500963087291527	0.00145039753854035	0.00173978906247574	0.00180271603652195
23	0.455496124527524	0.03	0.153578565958788	0.0083078652249568	0.29884926669262	0.0259650541796153	0.308858978078959	0.0135080469361956	0.604209909221722	2.02	1.75	2.29	0.00543826856082381	0.124344998070315	0.243251727579806	0.00642487762032429	0.146903630515117	0.287382383409909	0.00666940339490728	0.152364802468946	0.298203442402098	0.153578565958788	2.0473059482116	-0.0557748771701336	0.288264593537658	-0.135112150526558	0.0505261474922109	-0.142790595524087	0.0232536753870382	0.2142608631173	0.0141612691705912	0.0596605785074418	0.251759684637465	0.0500963087291527	0.00145039753854035	0.00173978906247574	0.00180271603652195
23	0.455496124527524	0.03	0.153653553528028	0.016426800264221	0.290880306791834	0.03730292614133	0.360721171447055	0.0746128628498233	0.646829480044287	2	1.76	2.39	0.0302423422165572	0.14620874598548	0.262175149754403	0.0357809566956017	0.172985570071372	0.310190183447143	0.0370809977750582	0.179361704433995	0.321679555857361	0.153653553528028	2.09329789092809	-0.028866409869727	0.32482269234476	-0.135112150526558	0.0505261474922109	-0.142790595524087	0.0232536753870382	0.2142608631173	0.0141612691705912	0.0596605785074418	0.251759684637465	0.0500963087291527	0.00145039753854035	0.00173978906247574	0.00180271603652195
23	0.455496124527524	0.03	0.153715418884204	0.00683730169053784	0.30059353607787	0.0323450392315156	0.357238145796891	0.052167999255669	0.662308292338114	1.99	1.66	2.34	0.0212236284115776	0.145336025322273	0.269448422232968	0.0251307773769351	0.172091558822723	0.319052340268512	0.0260123801733022	0.178212334740238	0.330353612320436	0.153715418884204	2.05656443138223	-0.0248536349504749	0.320740780731942	-0.135112150526558	0.0505261474922109	-0.142790595524087	0.0232536753870382	0.2142608631173	0.0141612691705912	0.0596605785074418	0.251759684637465	0.0500963087291527	0.00145039753854035	0.00173978906247574	0.00180271603652195
23	0.455496124527524	0.03	0.153790733103713	0.00704428378078364	0.300537182426642	0.0301921353708616	0.337230521151617	0.0388240265233873	0.635637015779847	2.04	1.74	2.41	0.0154842213675892	0.134497951629865	0.25351168189214	0.0182566813400239	0.158579897916732	0.298903114493441	0.0189060509940956	0.164340863502002	0.309632632534874	0.153790733103713	2.09652183025856	0.0154420250152258	0.371312007750424	-0.135112150526558	0.0505261474922109	-0.142790595524087	0.0232536753870382	0.2142608631173	0.0141612691705912	0.0596605785074418	0.251759684637465	0.0500963087291527	0.00145039753854035	0.00173978906247574	0.00180271603652195
23	0.455496124527524	0.03	0.153997716793412	0.0166210833967484	0.291374350190076	0.0324134501626175	0.34136493227336	0.05016809926478	0.63256176528194	2.02	1.75	2.43	0.020157054001755	0.137157107304845	0.254157160607935	0.0238037237942474	0.161970588480749	0.30013745316725	0.0246497204376968	0.167689548881026	0.310877473905191	0.153997716793412	2.11533762126618	-0.0166829824270919	0.342580834343523	-0.135112150526558	0.0505261474922109	-0.142790595524087	0.0232536753870382	0.2142608631173	0.0141612691705912	0.0596605785074418	0.251759684637465	0.0500963087291527	0.00145039753854035	0.00173978906247574	0.00180271603652195
23	0.455496124527524	0.03	0.154148095925772	0.0157509506268989	0.292545241224645	0.0383084617678609	0.365033657175954	0.0794792209103842	0.650588093441525	2.03	1.7	2.43	0.0318514683172648	0.146288021360765	0.260724574404265	0.0375929874415268	0.172657778130754	0.30772256881998	0.0388899015369713	0.178566794695451	0.31827418558002	0.154148095925772	2.08474149638262	0.0517541429444604	0.403537681223043	-0.135112150526558	0.0505261474922109	-0.142790595524087	0.0232536753870382	0.2142608631173	0.0141612691705912	0.0596605785074418	0.251759684637465	0.0500963087291527	0.00145039753854035	0.00173978906247574	0.00180271603652195
23	0.455496124527524	0.03	0.154312331632014	0.0106237064666669	0.298000956797362	0.0230681564877912	0.292139471012646	-0.00468615236716341	0.588965094392455	1.99	1.69	2.41	-0.00190961690449184	0.119047446306732	0.240004509517956	-0.00226197510739782	0.141013812514801	0.284289600136999	-0.00234116227458162	0.145959696652341	0.294106471336404	0.154312331632014	2.05144990723597	-0.0750718212771884	0.268483315113529	-0.135112150526558	0.0505261474922109	-0.142790595524087	0.0232536753870382	0.2142608631173	0.0141612691705912	0.0596605785074418	0.251759684637465	0.0500963087291527	0.00145039753854035	0.00173978906247574	0.00180271603652195
23	0.455496124527524	0.03	0.154369634409672	0.0249201345185688	0.283819134300776	0.0332171096137626	0.335145709198442	0.0528510359934881	0.617440382403396	2.14	1.79	2.54	0.0202373995153376	0.128331970895248	0.236426542275158	0.0236595379100615	0.150032869992406	0.276406202074751	0.0244852033651654	0.155282107116727	0.286016730371921	0.154369634409672	2.20083279023903	-0.0412678503665698	0.337330282633709	-0.135112150526558	0.0505261474922109	-0.142790595524087	0.0232536753870382	0.2142608631173	0.0141612691705912	0.0596605785074418	0.251759684637465	0.0500963087291527	0.00145039753854035	0.00173978906247574	0.00180271603652195
23	0.455496124527524	0.03	0.154412245211908	0.0170390985353535	0.291785391888462	0.0274443485977798	0.312636111211394	0.0220630365032837	0.603209185919504	1.99	1.7	2.38	0.00898699501355407	0.12734689407306	0.245706793132567	0.0106442921105789	0.150831010570744	0.29101772903091	0.0110205620946639	0.156173274910219	0.301446104808837	0.154412245211908	2.07534652325135	-0.0527796195479412	0.295674698674633	-0.135112150526558	0.0505261474922109	-0.142790595524087	0.0232536753870382	0.2142608631173	0.0141612691705912	0.0596605785074418	0.251759684637465	0.0500963087291527	0.00145039753854035	0.00173978906247574	0.00180271603652195
23	0.455496124527524	0.03	0.154522655799965	0.0152788638462062	0.293766447753723	0.0344267271094748	0.365478510083525	0.0632801823277702	0.667676837839279	2.06	1.71	2.29	0.0250244436616249	0.144530183837763	0.2640359240139	0.0294520383084161	0.170102023792037	0.310752009275658	0.0305510433059169	0.176371138922331	0.322174418475288	0.154522655799965	2.0895083128083	0.0382588339695686	0.39331057552242	-0.135112150526558	0.0505261474922109	-0.142790595524087	0.0232536753870382	0.2142608631173	0.0141612691705912	0.0596605785074418	0.251759684637465	0.0500963087291527	0.00145039753854035	0.00173978906247574	0.00180271603652195
23	0.455496124527524	0.03	0.154747586886247	0.0225484006785321	0.286946773093963	0.0307961102966664	0.299965095114612	0.037231369444192	0.562698820785031	1.93	1.59	2.3	0.0155763157468624	0.125495008759924	0.235413701772985	0.0185578274021499	0.149516403637816	0.280474979873481	0.0191924122818479	0.154585631365245	0.29006128147401	0.154747586886247	1.98155875604038	0.0221150854838423	0.347381523048447	-0.135112150526558	0.0505261474922109	-0.142790595524087	0.0232536753870382	0.2142608631173	0.0141612691705912	0.0596605785074418	0.251759684637465	0.0500963087291527	0.00145039753854035	0.00173978906247574	0.00180271603652195
23	0.455496124527524	0.03	0.155058385892383	0.00550271406123648	0.30461405772353	0.0290610500910707	0.353454768826583	0.0344775865631368	0.672431951090028	2.01	1.72	2.31	0.0139288110689	0.142794353873106	0.271659896677312	0.0164680797661323	0.168826240667886	0.32118440156964	0.0170797944579191	0.175129441522803	0.332943199414893	0.155058385892383	2.05665890838144	-0.0171766860008331	0.330252901226912	-0.135112150526558	0.0505261474922109	-0.142790595524087	0.0232536753870382	0.2142608631173	0.0141612691705912	0.0596605785074418	0.251759684637465	0.0500963087291527	0.00145039753854035	0.00173978906247574	0.00180271603652195
23	0.455496124527524	0.03	0.155308020026858	0.0211560866642274	0.289459953389489	0.0296929000705227	0.303165895959448	0.0325868865988031	0.573744905320094	1.89	1.6	2.29	0.0138499351530017	0.128850235106359	0.243850535059716	0.0165598119369994	0.154061057891452	0.291562303845905	0.0171310554660836	0.159435887821139	0.301669208099706	0.155308020026858	1.97759535498669	-0.0222770480495817	0.303118525846446	-0.135112150526558	0.0505261474922109	-0.142790595524087	0.0232536753870382	0.2142608631173	0.0141612691705912	0.0596605785074418	0.251759684637465	0.0500963087291527	0.00145039753854035	0.00173978906247574	0.00180271603652195
23	0.455496124527524	0.03	0.15531808588915	0.0182785938492546	0.292357577929045	0.0281196443812962	0.30423962037173	0.0249834859872627	0.583495754756197	1.96	1.62	2.37	0.0102890041051851	0.125295673492507	0.240302342879829	0.0122157237679114	0.148758550492516	0.28530137721712	0.0126301874470189	0.153797176300577	0.294835496525667	0.15531808588915	2.02548199356347	0.0105983002688861	0.346293472441698	-0.135112150526558	0.0505261474922109	-0.142790595524087	0.0232536753870382	0.2142608631173	0.0141612691705912	0.0596605785074418	0.251759684637465	0.0500963087291527	0.00145039753854035	0.00173978906247574	0.00180271603652195
23	0.455496124527524	0.03	0.155380565597073	0.0127958371599914	0.297965294034155	0.0337831418038212	0.342453240097434	0.0565138224153126	0.628392657779556	2.03	1.72	2.39	0.022655688261108	0.137285243150562	0.251914798040015	0.0267415148635222	0.162043868539417	0.297346222215312	0.0276860308209383	0.16774025441241	0.308064140649407	0.155380565597073	2.06584591861646	-0.0168414260138705	0.331822469610825	-0.135112150526558	0.0505261474922109	-0.142790595524087	0.0232536753870382	0.2142608631173	0.0141612691705912	0.0596605785074418	0.251759684637465	0.0500963087291527	0.00145039753854035	0.00173978906247574	0.00180271603652195
23	0.455496124527524	0.03	0.155575156946152	0.0227240083839408	0.288426305508363	0.0301390336841304	0.297452633240737	0.0340055722748741	0.5608996942066	2	1.69	2.33	0.0138111105569179	0.120808177257749	0.227805243958579	0.016347637316121	0.142995616354842	0.269643595393563	0.0169292386334824	0.148136192098627	0.279422248251422	0.155575156946152	2.02660886979583	0.0063361137027529	0.344824501965895	-0.135112150526558	0.0505261474922109	-0.142790595524087	0.0232536753870382	0.2142608631173	0.0141612691705912	0.0596605785074418	0.251759684637465	0.0500963087291527	0.00145039753854035	0.00173978906247574	0.00180271603652195
23	0.455496124527524	0.03	0.155657492539244	0.0107561393611148	0.300558845717373	0.0423476009336983	0.406108842634999	0.10458792089838	0.707629764371618	1.94	1.65	2.29	0.0435076027619595	0.168937503028194	0.294367403294429	0.0517697587562906	0.201018976488095	0.350268194219899	0.0536365033152492	0.208193971140372	0.362767466322691	0.155657492539244	2.01484211513004	0.0207116297918831	0.355146965326885	-0.135112150526558	0.0505261474922109	-0.142790595524087	0.0232536753870382	0.2142608631173	0.0141612691705912	0.0596605785074418	0.251759684637465	0.0500963087291527	0.00145039753854035	0.00173978906247574	0.00180271603652195
23	0.455496124527524	0.03	0.156556765040423	0.0100307003667497	0.303082829714096	0.0250970224230045	0.302064052820835	0.00812715546939469	0.596000950172276	1.97	1.62	2.3	0.00333836089934043	0.124077707979233	0.244817055059125	0.00396124631827099	0.147228648648906	0.290496050979542	0.00410122338047455	0.152409890639794	0.300881353139743	0.156556765040423	1.98813294761186	0.0127786686849596	0.342048979566922	-0.135112150526558	0.0505261474922109	-0.142790595524087	0.0232536753870382	0.2142608631173	0.0141612691705912	0.0596605785074418	0.251759684637465	0.0500963087291527	0.00145039753854035	0.00173978906247574	0.00180271603652195
23	0.455496124527524	0.03	0.156610723920882	0.0233312616853846	0.289890186156379	0.0448598474924493	0.393258844409724	0.109944466495087	0.676573222324361	1.98	1.71	2.34	0.0448989591815381	0.160598467260924	0.27629797534031	0.0532085057496008	0.19032076966594	0.327433033582279	0.0551029181353367	0.197284128229512	0.33928760956702	0.156610723920882	2.05533158210184	0.0588576397511474	0.403293782257852	-0.135112150526558	0.0505261474922109	-0.142790595524087	0.0232536753870382	0.2142608631173	0.0141612691705912	0.0596605785074418	0.251759684637465	0.0500963087291527	0.00145039753854035	0.00173978906247574	0.00180271603652195
23	0.455496124527524	0.03	0.1567334142872	0.0126523643258902	0.300814464248511	0.0234779774448325	0.291339240752235	-0.0020168611285224	0.584695342632992	1.98	1.68	2.31	-0.000826138473117879	0.119337197842028	0.239500534157174	-0.000979680816564898	0.141516667281229	0.284013015379022	-0.00101541210471141	0.146671499827357	0.294322928208322	0.1567334142872	2.02583543715493	0.028487056800132	0.36726500201168	-0.135112150526558	0.0505261474922109	-0.142790595524087	0.0232536753870382	0.2142608631173	0.0141612691705912	0.0596605785074418	0.251759684637465	0.0500963087291527	0.00145039753854035	0.00173978906247574	0.00180271603652195
23	0.455496124527524	0.03	0.15684992837463	0.0255607883426806	0.28813906840658	0.0360510806817695	0.351663499146608	0.0677535439633769	0.635573454329839	2.03	1.66	2.39	0.0271838025401994	0.141093005062056	0.255002207583912	0.0320918693610274	0.166567509439136	0.301043149517245	0.0332043369070096	0.172243439708311	0.311301944749357	0.15684992837463	2.06550370511818	0.0188396194207869	0.365384515522662	-0.135112150526558	0.0505261474922109	-0.142790595524087	0.0232536753870382	0.2142608631173	0.0141612691705912	0.0596605785074418	0.251759684637465	0.0500963087291527	0.00145039753854035	0.00173978906247574	0.00180271603652195
23	0.455496124527524	0.03	0.157718619728312	0.00947018774439864	0.305967051712225	0.0291051858910423	0.318227726478354	0.0312657336968292	0.605189719259879	1.96	1.7	2.28	0.0128738903724091	0.131032551606451	0.249191212840493	0.0152840434476686	0.155563481890758	0.295842920333848	0.015846277747158	0.161365130744525	0.306934610721481	0.157718619728312	1.98064719244324	0.0553686980210388	0.382319592245064	-0.135112150526558	0.0505261474922109	-0.142790595524087	0.0232536753870382	0.2142608631173	0.0141612691705912	0.0596605785074418	0.251759684637465	0.0500963087291527	0.00145039753854035	0.00173978906247574	0.00180271603652195
23	0.455496124527524	0.03	0.157835553790436	0.0163922726946875	0.299278834886185	0.0281560820213432	0.313885906832958	0.0259675016794377	0.601804311986479	2.02	1.68	2.25	0.0104268080385126	0.126035539997031	0.241644271955548	0.0123114617239631	0.148816562154126	0.285321662584289	0.0127651692512943	0.15429700824011	0.295966193829099	0.157835553790436	2.03299865678967	-0.0106453924366694	0.329312535552822	-0.135112150526558	0.0505261474922109	-0.142790595524087	0.0232536753870382	0.2142608631173	0.0141612691705912	0.0596605785074418	0.251759684637465	0.0500963087291527	0.00145039753854035	0.00173978906247574	0.00180271603652195
23	0.455496124527524	0.03	0.158199020141901	0.0212783149164843	0.295119725367317	0.036329413237746	0.36132868654184	0.0707772587531623	0.651880114330517	1.99	1.67	2.36	0.0288230437488204	0.14714602858837	0.265469013427919	0.0341365560922273	0.174272318441766	0.314408080791304	0.0353361731023543	0.180506507603059	0.325541203221485	0.158199020141901	2.06605162998262	0.0169399094520412	0.36341587843842	-0.135112150526558	0.0505261474922109	-0.142790595524087	0.0232536753870382	0.2142608631173	0.0141612691705912	0.0596605785074418	0.251759684637465	0.0500963087291527	0.00145039753854035	0.00173978906247574	0.00180271603652195
23	0.455496124527524	0.03	0.158286595051485	0.00847843900878406	0.308094751094186	0.025047902145354	0.332230912622961	0.00861381334062467	0.655848011905297	2.04	1.7	2.46	0.00342927204913207	0.132265483063387	0.261101694077641	0.00404173852995822	0.155888040208453	0.307734341886947	0.00418139186750504	0.161192726324361	0.31844712260833	0.158286595051485	2.11029614850933	0.00624472099209905	0.365970009786853	-0.135112150526558	0.0505261474922109	-0.142790595524087	0.0232536753870382	0.2142608631173	0.0141612691705912	0.0596605785074418	0.251759684637465	0.0500963087291527	0.00145039753854035	0.00173978906247574	0.00180271603652195
23	0.455496124527524	0.03	0.159230464160392	0.0168552695544406	0.301605658766344	0.0235970123776649	0.299538436878889	-0.00129358341353913	0.600370457171318	2.01	1.71	2.41	-0.000522997924083575	0.121103887875537	0.242730773675158	-0.000618443009289001	0.14320487597648	0.28702819496225	-0.000640455862718859	0.14832819002404	0.297195876065149	0.159230464160392	2.07078980209376	0.00905478766842365	0.35938543556289	-0.135112150526558	0.0505261474922109	-0.142790595524087	0.0232536753870382	0.2142608631173	0.0141612691705912	0.0596605785074418	0.251759684637465	0.0500963087291527	0.00145039753854035	0.00173978906247574	0.00180271603652195
23	0.455496124527524	0.03	0.159352339743422	0.0247975084394333	0.29390717104741	0.0415585343920879	0.353339477000332	0.088409983572889	0.618268970427775	1.97	1.69	2.3	0.0363087035672737	0.145111420798349	0.253914138029423	0.0430814781646427	0.172179502222688	0.301277526280734	0.0446708543348983	0.178485694327264	0.312390109642342	0.159352339743422	2.02176141989074	0.014171980863119	0.351056633059285	-0.135112150526558	0.0505261474922109	-0.142790595524087	0.0232536753870382	0.2142608631173	0.0141612691705912	0.0596605785074418	0.251759684637465	0.0500963087291527	0.00145039753854035	0.00173978906247574	0.00180271603652195
23	0.455496124527524	0.03	0.159362137514668	0.0285844812826141	0.290139793746721	0.0347340350900668	0.351549118122316	0.0622032055716639	0.640895030672967	2	1.67	2.33	0.0251754790154457	0.142282336816071	0.259389194616696	0.0297767049568995	0.168286734935651	0.306796764914402	0.0308283405200477	0.174346310799549	0.317709675301762	0.159362137514668	2.07669918973958	0.0138811906669395	0.362429051546832	-0.135112150526558	0.0505261474922109	-0.142790595524087	0.0232536753870382	0.2142608631173	0.0141612691705912	0.0596605785074418	0.251759684637465	0.0500963087291527	0.00145039753854035	0.00173978906247574	0.00180271603652195
23	0.455496124527524	0.03	0.160983116577783	0.0269395235457005	0.295026709609865	0.0339930279363586	0.341710395736511	0.0573043279583008	0.626116463514721	1.97	1.69	2.32	0.0235003137046643	0.140134293203761	0.256768272702857	0.0278751308046251	0.166221685478743	0.304568240152861	0.0288842590189649	0.172192589515153	0.315562309305441	0.160983116577783	2.06260684607223	0.0103375083003658	0.356028588069094	-0.135112150526558	0.0505261474922109	-0.142790595524087	0.0232536753870382	0.2142608631173	0.0141612691705912	0.0596605785074418	0.251759684637465	0.0500963087291527	0.00145039753854035	0.00173978906247574	0.00180271603652195
23	0.455496124527524	0.03	0.161031312606742	0.0158440680562685	0.306218557157216	0.0319114115996589	0.363479208074194	0.0509075638381161	0.676050852310271	2.08	1.77	2.37	0.0199970505942332	0.142778627885731	0.265560205177228	0.0235020199542441	0.167804054192759	0.312106088431273	0.0243697670241473	0.174119843576591	0.32357575104032	0.161031312606742	2.11090073468745	0.0172571562796973	0.377557078857177	-0.135112150526558	0.0505261474922109	-0.142790595524087	0.0232536753870382	0.2142608631173	0.0141612691705912	0.0596605785074418	0.251759684637465	0.0500963087291527	0.00145039753854035	0.00173978906247574	0.00180271603652195
23	0.455496124527524	0.03	0.161151651418223	0.0138981545757521	0.308405148260694	0.0321614017271654	0.346853729897827	0.0497789286374962	0.643928531158157	2.02	1.76	2.36	0.0200032147727792	0.139380051837025	0.258756888901271	0.0236226923903165	0.164600146891036	0.305577601391756	0.0245123011039746	0.170687392350783	0.316936966948856	0.161151651418223	2.0715212207113	0.0365046246976219	0.387857833782194	-0.135112150526558	0.0505261474922109	-0.142790595524087	0.0232536753870382	0.2142608631173	0.0141612691705912	0.0596605785074418	0.251759684637465	0.0500963087291527	0.00145039753854035	0.00173978906247574	0.00180271603652195
23	0.455496124527524	0.03	0.161349511717477	0.00916905601715143	0.313529967417802	0.0280235732951092	0.348887939804551	0.0280855986173357	0.669690280991766	1.96	1.67	2.32	0.011598900588258	0.144085108719645	0.276571316851032	0.013779387784262	0.171171790970899	0.328564194157535	0.0142731476394839	0.177205713687363	0.34031832276513	0.161349511717477	2.03436135780351	0.00504203515542819	0.345831183994421	-0.135112150526558	0.0505261474922109	-0.142790595524087	0.0232536753870382	0.2142608631173	0.0141612691705912	0.0596605785074418	0.251759684637465	0.0500963087291527	0.00145039753854035	0.00173978906247574	0.00180271603652195
23	0.455496124527524	0.03	0.16152245067951	0.0211119921366325	0.301932909222387	0.0253738683965993	0.313486731337146	0.0101462934672282	0.616827169207063	2.06	1.71	2.37	0.00401383629470995	0.124014195352735	0.244014554410759	0.00472436410345027	0.145967142111627	0.287209920119803	0.00489575117717432	0.151225882772178	0.297665149797649	0.16152245067951	2.10741888117294	0.0346511304888663	0.393322995946702	-0.135112150526558	0.0505261474922109	-0.142790595524087	0.0232536753870382	0.2142608631173	0.0141612691705912	0.0596605785074418	0.251759684637465	0.0500963087291527	0.00145039753854035	0.00173978906247574	0.00180271603652195
23	0.455496124527524	0.03	0.161751405438166	0.0288480161991021	0.294654794677231	0.041707446757904	0.393271451954176	0.0989512059908175	0.687591697917534	1.94	1.7	2.29	0.0411919902101206	0.163713353835421	0.286234717460721	0.0490221430077822	0.194833495615655	0.340644848223528	0.0508354849581015	0.202053890267422	0.353378002117733	0.161751405438166	2.05326583951961	0.0669228991529823	0.410674977712841	-0.135112150526558	0.0505261474922109	-0.142790595524087	0.0232536753870382	0.2142608631173	0.0141612691705912	0.0596605785074418	0.251759684637465	0.0500963087291527	0.00145039753854035	0.00173978906247574	0.00180271603652195
23	0.455496124527524	0.03	0.163123333499592	0.0125373207308063	0.313709346268377	0.0288076573906457	0.329697778411336	0.0308155205278266	0.628580036294846	2	1.66	2.4	0.0125198267948252	0.133950652451943	0.25538147810906	0.0148203104311131	0.158563715322999	0.302307120214885	0.0153355502515123	0.164104769002859	0.312608627646706	0.163123333499592	2.03645579496506	-0.0636337384703651	0.277676162996849	-0.135112150526558	0.0505261474922109	-0.142790595524087	0.0232536753870382	0.2142608631173	0.0141612691705912	0.0596605785074418	0.251759684637465	0.0500963087291527	0.00145039753854035	0.00173978906247574	0.00180271603652195
23	0.455496124527524	0.03	0.16491780278836	0.0279401346625289	0.30189547091419	0.0326726247210552	0.334384844241187	0.0503139269534084	0.618455761528965	2.03	1.69	2.52	0.02012732358372	0.133765586768183	0.247403849952646	0.0237463728510752	0.15781767927701	0.291888985702945	0.0245209361957356	0.163040097098474	0.301546406360285	0.16491780278836	2.12043283963384	-0.0904649376308302	0.266903655211657	-0.135112150526558	0.0505261474922109	-0.142790595524087	0.0232536753870382	0.2142608631173	0.0141612691705912	0.0596605785074418	0.251759684637465	0.0500963087291527	0.00145039753854035	0.00173978906247574	0.00180271603652195
23	0.455496124527524	0.03	0.165551256687943	0.0229337051317336	0.308168808244152	0.0323213022595319	0.333252031433396	0.0485572987752832	0.617946764091509	1.95	1.64	2.31	0.0201110257765898	0.138023332501961	0.255935639227331	0.023906875040768	0.164074503185002	0.304242131329236	0.0247512777636535	0.169920944440275	0.315022885202325	0.165551256687943	2.00821288275385	0.000280141350451537	0.332787260867632	-0.135112150526558	0.0505261474922109	-0.142790595524087	0.0232536753870382	0.2142608631173	0.0141612691705912	0.0596605785074418	0.251759684637465	0.0500963087291527	0.00145039753854035	0.00173978906247574	0.00180271603652195
23	0.455496124527524	0.03	0.165638391486555	0.0280576387498443	0.303219144223265	0.029527459433989	0.33332412145478	0.0349708600234011	0.631677382886158	2	1.79	2.38	0.0141611236614755	0.134976494719181	0.255791865776887	0.0167511846893399	0.159663614682758	0.302576044676177	0.017377898889297	0.165634636660957	0.31370507276024	0.165638391486555	2.08813339046799	0.0334126739222647	0.388191260366445	-0.135112150526558	0.0505261474922109	-0.142790595524087	0.0232536753870382	0.2142608631173	0.0141612691705912	0.0596605785074418	0.251759684637465	0.0500963087291527	0.00145039753854035	0.00173978906247574	0.00180271603652195
23	0.455496124527524	0.03	0.165656482857975	0.0135632355763909	0.317749730139559	0.0419112830651739	0.421489946585699	0.106852748160536	0.736127145010861	1.99	1.66	2.31	0.0435535344097707	0.171800699635843	0.300047864861915	0.0515927222477136	0.203511974364277	0.35543122648084	0.053426719356116	0.210730935427137	0.368158810391651	0.165656482857975	2.02947412747893	-0.0159718142243008	0.324074455216865	-0.135112150526558	0.0505261474922109	-0.142790595524087	0.0232536753870382	0.2142608631173	0.0141612691705912	0.0596605785074418	0.251759684637465	0.0500963087291527	0.00145039753854035	0.00173978906247574	0.00180271603652195
23	0.455496124527524	0.03	0.165756851979259	0.027753315220345	0.303760388738173	0.0331607570416864	0.361854072447955	0.0567950721425879	0.666913072753321	2.05	1.73	2.41	0.0225770816706019	0.143843623016923	0.265110164363244	0.0266009030323495	0.169480286403774	0.312359669775198	0.027562614183572	0.17559171804505	0.323405294387681	0.165756851979259	2.11563964441247	0.0775367738854375	0.436710716632949	-0.135112150526558	0.0505261474922109	-0.142790595524087	0.0232536753870382	0.2142608631173	0.0141612691705912	0.0596605785074418	0.251759684637465	0.0500963087291527	0.00145039753854035	0.00173978906247574	0.00180271603652195
23	0.455496124527524	0.03	0.165970880301342	0.019049939650826	0.312891820951858	0.0400461524137358	0.396689707234089	0.0934534186398181	0.69992599582836	1.96	1.62	2.34	0.0385932232272157	0.163819950581252	0.289046677935288	0.0458479935134327	0.194614893588974	0.343381793664515	0.047408879396089	0.201374354472864	0.354984556580482	0.165970880301342	2.01164134236415	-0.000550156314035505	0.332731454309452	-0.135112150526558	0.0505261474922109	-0.142790595524087	0.0232536753870382	0.2142608631173	0.0141612691705912	0.0596605785074418	0.251759684637465	0.0500963087291527	0.00145039753854035	0.00173978906247574	0.00180271603652195
23	0.455496124527524	0.03	0.166144335576461	0.0265190647931443	0.305769606359778	0.0356613642209194	0.364746332955979	0.068609653213467	0.660883012698491	1.99	1.76	2.33	0.0279390844462159	0.148531265217128	0.269123445988041	0.0330893220724822	0.17591123581963	0.318733149566778	0.0343190637868049	0.182480864350978	0.330607760871362	0.166144335576461	2.05528728287212	0.0191191924160536	0.366275000724638	-0.135112150526558	0.0505261474922109	-0.142790595524087	0.0232536753870382	0.2142608631173	0.0141612691705912	0.0596605785074418	0.251759684637465	0.0500963087291527	0.00145039753854035	0.00173978906247574	0.00180271603652195
23	0.455496124527524	0.03	0.166317022989827	0.0231175752258042	0.309516470753849	0.0323615865037808	0.339845526924412	0.049704818065721	0.629986235783102	1.99	1.67	2.33	0.0202404769061637	0.138389713654751	0.256538950403338	0.0239715115602233	0.163899824893978	0.303828138227733	0.024815835516473	0.169762984467157	0.314536666090235	0.166317022989827	2.02705282772077	0.00277342392634286	0.341872672005457	-0.135112150526558	0.0505261474922109	-0.142790595524087	0.0232536753870382	0.2142608631173	0.0141612691705912	0.0596605785074418	0.251759684637465	0.0500963087291527	0.00145039753854035	0.00173978906247574	0.00180271603652195
23	0.455496124527524	0.03	0.166642901672268	0.0258002133680581	0.307485589976477	0.0313814182903758	0.327669258912333	0.0434449136872496	0.611893604137416	1.93	1.67	2.29	0.0181570295852336	0.136943543519776	0.255730057454319	0.0216275138261324	0.163118552347472	0.304609590868812	0.0224070839799641	0.169115605601155	0.315754915465794	0.166642901672268	1.9984186727024	0.00310745011840222	0.335439060723345	-0.135112150526558	0.0505261474922109	-0.142790595524087	0.0232536753870382	0.2142608631173	0.0141612691705912	0.0596605785074418	0.251759684637465	0.0500963087291527	0.00145039753854035	0.00173978906247574	0.00180271603652195
23	0.455496124527524	0.03	0.166670442405141	0.027165466128028	0.306175418682254	0.0364358038037798	0.337371560091264	0.0664958388659606	0.608247281316568	1.94	1.62	2.29	0.0276955804073427	0.140515577049759	0.253335573692176	0.0329640012465811	0.167245300113093	0.301526598979605	0.0341269955588947	0.173160872561283	0.312144131999306	0.166670442405141	1.98560547747718	-0.00847213429219135	0.318838644233872	-0.135112150526558	0.0505261474922109	-0.142790595524087	0.0232536753870382	0.2142608631173	0.0141612691705912	0.0596605785074418	0.251759684637465	0.0500963087291527	0.00145039753854035	0.00173978906247574	0.00180271603652195
23	0.455496124527524	0.03	0.166750096425311	0.028847810286852	0.30465238256377	0.033445797797902	0.35401378416562	0.056882786841684	0.651144781489555	2.07	1.72	2.36	0.0224566460143455	0.139760420974671	0.257064195934997	0.0264205322427279	0.164429928951086	0.302439325659444	0.0273751297017051	0.170361876107222	0.313825986511802	0.166750096425311	2.08882662129514	0.0499305561159746	0.403341896615529	-0.135112150526558	0.0505261474922109	-0.142790595524087	0.0232536753870382	0.2142608631173	0.0141612691705912	0.0596605785074418	0.251759684637465	0.0500963087291527	0.00145039753854035	0.00173978906247574	0.00180271603652195
23	0.455496124527524	0.03	0.166894749985789	0.016322867047972	0.317466632923605	0.0324394438361735	0.362352427297403	0.053380505424517	0.671324349170289	1.94	1.68	2.34	0.0221577560696971	0.150409154643016	0.278660553216334	0.0263528660499397	0.178885997865678	0.331419129681417	0.027287100406351	0.185267480264201	0.34341779497839	0.166894749985789	2.02117295950801	-0.109720609064456	0.229089105039121	-0.135112150526558	0.0505261474922109	-0.142790595524087	0.0232536753870382	0.2142608631173	0.0141612691705912	0.0596605785074418	0.251759684637465	0.0500963087291527	0.00145039753854035	0.00173978906247574	0.00180271603652195
23	0.455496124527524	0.03	0.167452297138844	0.0253494802122578	0.309555114065431	0.0334843709913249	0.340895558661209	0.0549455113924367	0.626845605929981	2.05	1.72	2.46	0.0218497479030272	0.13556124657408	0.249272745245134	0.0257459127646668	0.159734018170626	0.293722123576586	0.0266336405341406	0.165351816632301	0.303859023133092	0.167452297138844	2.08884023732376	-0.0224723188539616	0.329326849880219	-0.135112150526558	0.0505261474922109	-0.142790595524087	0.0232536753870382	0.2142608631173	0.0141612691705912	0.0596605785074418	0.251759684637465	0.0500963087291527	0.00145039753854035	0.00173978906247574	0.00180271603652195
23	0.455496124527524	0.03	0.16814152559738	0.0250273517878069	0.311255699406953	0.0371237560152429	0.371135506348842	0.0760300443853175	0.666240968312366	1.92	1.68	2.23	0.0318800906621843	0.155620500895586	0.279360911128988	0.0380015343337099	0.185501913105524	0.333002291877338	0.0394217994259767	0.192463863025682	0.345303779776805	0.16814152559738	1.99933205051702	-0.0328863946490387	0.300529301601845	-0.135112150526558	0.0505261474922109	-0.142790595524087	0.0232536753870382	0.2142608631173	0.0141612691705912	0.0596605785074418	0.251759684637465	0.0500963087291527	0.00145039753854035	0.00173978906247574	0.00180271603652195
23	0.455496124527524	0.03	0.168296447498351	0.00834326279220052	0.328249632204502	0.0260225857211147	0.333385681963013	0.0149427420399834	0.651828621886043	1.99	1.68	2.31	0.00608156916626363	0.13568514255783	0.265288715949397	0.00720176332422699	0.160677656802158	0.314153550280089	0.00746529669668586	0.166561031540937	0.325704222718196	0.168296447498351	2.01887882127229	-0.0332426406943082	0.303577571526122	-0.135112150526558	0.0505261474922109	-0.142790595524087	0.0232536753870382	0.2142608631173	0.0141612691705912	0.0596605785074418	0.251759684637465	0.0500963087291527	0.00145039753854035	0.00173978906247574	0.00180271603652195
23	0.455496124527524	0.03	0.168618049686487	0.0287098082285109	0.308526291144463	0.0381847989235838	0.381996452670156	0.0826698229178194	0.681323082422492	1.98	1.69	2.28	0.0337729488419266	0.156056299608279	0.278339650374632	0.0400265782114446	0.184952747564198	0.329878916916951	0.0415139220630543	0.191719709414156	0.342041649841778	0.168618049686487	2.04750254317272	-0.0558285029997636	0.288437432496594	-0.135112150526558	0.0505261474922109	-0.142790595524087	0.0232536753870382	0.2142608631173	0.0141612691705912	0.0596605785074418	0.251759684637465	0.0500963087291527	0.00145039753854035	0.00173978906247574	0.00180271603652195
23	0.455496124527524	0.03	0.169127263585407	0.0219202639584919	0.316334263212322	0.0264990807214342	0.332361674257045	0.0178410141297272	0.646882334384363	2	1.75	2.31	0.00722853724382008	0.1346609964723	0.26209345570078	0.00855165165097408	0.159309400223217	0.310067148795459	0.00887031440375799	0.165272715943036	0.321813793104138	0.169127263585407	2.06984559307261	0.0373542479440199	0.387741908154023	-0.135112150526558	0.0505261474922109	-0.142790595524087	0.0232536753870382	0.2142608631173	0.0141612691705912	0.0596605785074418	0.251759684637465	0.0500963087291527	0.00145039753854035	0.00173978906247574	0.00180271603652195
23	0.455496124527524	0.03	0.169450260156834	0.0211206519124129	0.317779868401255	0.0252007067947263	0.319145085378828	0.00924273889191429	0.629047431865742	1.99	1.71	2.34	0.00376165370633059	0.129887180338145	0.25601270696996	0.00445451512102802	0.153811183594664	0.303167852068299	0.0046186429423306	0.159470314593637	0.314351373697915	0.169450260156834	2.05703749450373	0.0549962512277316	0.400827518562123	-0.135112150526558	0.0505261474922109	-0.142790595524087	0.0232536753870382	0.2142608631173	0.0141612691705912	0.0596605785074418	0.251759684637465	0.0500963087291527	0.00145039753854035	0.00173978906247574	0.00180271603652195
23	0.455496124527524	0.03	0.169753809588451	0.0286032028156625	0.310904416361239	0.0410343705304811	0.383419884695298	0.0940270813506036	0.672812688039992	1.95	1.62	2.28	0.0389474048789655	0.158818175289221	0.278688945699477	0.0462996029603011	0.188798675588825	0.33129774821735	0.0479475042620599	0.195519941819339	0.342981760332418	0.169753809588451	2.01304787166458	0.0155634349784612	0.349867177816911	-0.135112150526558	0.0505261474922109	-0.142790595524087	0.0232536753870382	0.2142608631173	0.0141612691705912	0.0596605785074418	0.251759684637465	0.0500963087291527	0.00145039753854035	0.00173978906247574	0.00180271603652195
23	0.455496124527524	0.03	0.169889514017128	0.0303286640541413	0.309450363980115	0.0424061668585379	0.37369228698168	0.0964396043415943	0.650944969621767	1.97	1.65	2.25	0.0396164369005855	0.153509100421103	0.267401763941621	0.0470088386090443	0.182153800071014	0.317298761532984	0.0487329521611737	0.18892419222272	0.328711506133413	0.169889514017128	2.02676952568754	-0.0153373190313062	0.322645001280881	-0.135112150526558	0.0505261474922109	-0.142790595524087	0.0232536753870382	0.2142608631173	0.0141612691705912	0.0596605785074418	0.251759684637465	0.0500963087291527	0.00145039753854035	0.00173978906247574	0.00180271603652195
23	0.455496124527524	0.03	0.170058634538309	0.0213944395131913	0.318722829563427	0.0350292518848816	0.392718304058518	0.0709018477745719	0.714534760342465	1.97	1.73	2.26	0.0290523528224423	0.160918101395816	0.29278384996919	0.0344544409438678	0.190839731818849	0.34722502269383	0.0357811855400879	0.198139425889678	0.360401800226191	0.170058634538309	2.04844893553096	0.0511813261377284	0.39670013907667	-0.135112150526558	0.0505261474922109	-0.142790595524087	0.0232536753870382	0.2142608631173	0.0141612691705912	0.0596605785074418	0.251759684637465	0.0500963087291527	0.00145039753854035	0.00173978906247574	0.00180271603652195
23	0.455496124527524	0.03	0.170460431152174	0.0171481691799578	0.323772693124391	0.0323354081439934	0.378249393361398	0.055186593112449	0.701312193610346	1.99	1.67	2.32	0.0224651068617488	0.153976039523603	0.285486972185457	0.0266042574477721	0.182345813954227	0.338087370460682	0.0275525460965209	0.18896737006438	0.350093666690769	0.170460431152174	2.04910351527371	0.00349135056715862	0.348285072965411	-0.135112150526558	0.0505261474922109	-0.142790595524087	0.0232536753870382	0.2142608631173	0.0141612691705912	0.0596605785074418	0.251759684637465	0.0500963087291527	0.00145039753854035	0.00173978906247574	0.00180271603652195
23	0.455496124527524	0.03	0.17094037883412	0.0212673771848799	0.32061338048336	0.0326400482736034	0.366258233101416	0.0549493500737487	0.677567116129082	1.98	1.71	2.3	0.0224270868092308	0.149485028982811	0.276542971156391	0.0265743464591666	0.177128085535066	0.327681824610965	0.0275542162684421	0.183756894674934	0.340026088406321	0.17094037883412	2.03678174826628	0.00138806780653402	0.344675972273042	-0.135112150526558	0.0505261474922109	-0.142790595524087	0.0232536753870382	0.2142608631173	0.0141612691705912	0.0596605785074418	0.251759684637465	0.0500963087291527	0.00145039753854035	0.00173978906247574	0.00180271603652195
23	0.455496124527524	0.03	0.171648460877084	0.0253437811324686	0.317953140621699	0.0327260687948248	0.343807984868977	0.0519784502424594	0.635637519495494	2.04	1.74	2.33	0.020738079426135	0.137170640222899	0.253603201019663	0.0244531190394096	0.161743521430215	0.299033923821021	0.0253697782299466	0.167803433640188	0.309949739428703	0.171648460877084	2.0545851266373	0.0165290291148447	0.363885213455183	-0.135112150526558	0.0505261474922109	-0.142790595524087	0.0232536753870382	0.2142608631173	0.0141612691705912	0.0596605785074418	0.251759684637465	0.0500963087291527	0.00145039753854035	0.00173978906247574	0.00180271603652195
23	0.455496124527524	0.03	0.17168660520155	0.0184456077366329	0.324927602666468	0.0314410698303978	0.359949747878583	0.0480308393315675	0.671868656425599	2.03	1.71	2.35	0.0192663402098796	0.144384616167457	0.269502892125034	0.0227437891920401	0.170445099427982	0.318146409663925	0.023581957269181	0.176684298333171	0.329737425693266	0.17168660520155	2.05042361877185	0.0687541193629627	0.414174965153011	-0.135112150526558	0.0505261474922109	-0.142790595524087	0.0232536753870382	0.2142608631173	0.0141612691705912	0.0596605785074418	0.251759684637465	0.0500963087291527	0.00145039753854035	0.00173978906247574	0.00180271603652195
23	0.455496124527524	0.03	0.172037805609881	0.0251257422359166	0.318949868983844	0.0310007616315799	0.354274175589762	0.0450307370840566	0.663517614095467	2.04	1.7	2.37	0.0179558978188304	0.141265973169967	0.264576048521103	0.021169972769166	0.166552340372625	0.311934707976084	0.0219260928888387	0.172640657429304	0.322979516512896	0.172037805609881	2.06653124581487	-0.0262951938528551	0.322201203624361	-0.135112150526558	0.0505261474922109	-0.142790595524087	0.0232536753870382	0.2142608631173	0.0141612691705912	0.0596605785074418	0.251759684637465	0.0500963087291527	0.00145039753854035	0.00173978906247574	0.00180271603652195
23	0.455496124527524	0.03	0.172041694443967	0.0237552434619214	0.320328145426013	0.0287812631015993	0.350223224774465	0.0325840891761875	0.667862360372743	2.03	1.76	2.39	0.0130529008928714	0.140296358098103	0.267539815303335	0.0154044840457183	0.165571854695909	0.315739225346099	0.0159653262280189	0.17160993464412	0.327081756126427	0.172041694443967	2.10743323240401	-0.0558137320963612	0.302401697816027	-0.135112150526558	0.0505261474922109	-0.142790595524087	0.0232536753870382	0.2142608631173	0.0141612691705912	0.0596605785074418	0.251759684637465	0.0500963087291527	0.00145039753854035	0.00173978906247574	0.00180271603652195
23	0.455496124527524	0.03	0.172139689379918	0.0225238014675174	0.32175557729232	0.0389130742907409	0.413399883779206	0.0926331109630959	0.734166656595316	1.99	1.71	2.34	0.0377477992820326	0.168459589383001	0.299171379483969	0.0447128382002258	0.199542927180496	0.354373016160765	0.0463477956732078	0.206850925240633	0.367269393018977	0.172139689379918	2.06136646657815	-0.00443738913506495	0.344258640818786	-0.135112150526558	0.0505261474922109	-0.142790595524087	0.0232536753870382	0.2142608631173	0.0141612691705912	0.0596605785074418	0.251759684637465	0.0500963087291527	0.00145039753854035	0.00173978906247574	0.00180271603652195
23	0.455496124527524	0.03	0.172247143671929	0.0299757727587421	0.314518514585116	0.0367793329955385	0.373985332096899	0.0751712898702111	0.672799374323587	1.99	1.71	2.31	0.0305451382343094	0.151965380482726	0.273385622731142	0.0361588296256569	0.179894104905406	0.323629380185156	0.0375234442204411	0.186512398271466	0.335366549693026	0.172247143671929	2.0579066978314	-0.0791413309861196	0.268674226665006	-0.135112150526558	0.0505261474922109	-0.142790595524087	0.0232536753870382	0.2142608631173	0.0141612691705912	0.0596605785074418	0.251759684637465	0.0500963087291527	0.00145039753854035	0.00173978906247574	0.00180271603652195
23	0.455496124527524	0.03	0.172436892426367	0.0284858080871428	0.316387976765591	0.0315646354731182	0.349149141008072	0.0472016880790606	0.651096593937083	2.07	1.68	2.4	0.0185978757781704	0.137567799305119	0.256537722832067	0.0218715557636979	0.161783089083903	0.301694622404108	0.0226350060626474	0.167465153134594	0.312332742571562	0.172436892426367	2.08751155305563	0.00511920710474418	0.357030830726141	-0.135112150526558	0.0505261474922109	-0.142790595524087	0.0232536753870382	0.2142608631173	0.0141612691705912	0.0596605785074418	0.251759684637465	0.0500963087291527	0.00145039753854035	0.00173978906247574	0.00180271603652195
23	0.455496124527524	0.03	0.172775895573153	0.0296954054591998	0.315856385687105	0.0343266486105678	0.368854410035456	0.063404597411016	0.674304222659896	1.97	1.69	2.35	0.0259794503790078	0.151134700540334	0.276289950701659	0.030809927291496	0.179235860148614	0.327661793005733	0.0319078684949617	0.185621945927305	0.339529803302776	0.172775895573153	2.06438469464445	0.0149764699515794	0.361813284879937	-0.135112150526558	0.0505261474922109	-0.142790595524087	0.0232536753870382	0.2142608631173	0.0141612691705912	0.0596605785074418	0.251759684637465	0.0500963087291527	0.00145039753854035	0.00173978906247574	0.00180271603652195
23	0.455496124527524	0.03	0.173267575120756	0.0164388075110601	0.330096342730452	0.0214289367721697	0.297415320722461	-0.016378705114712	0.611209346559634	2.06	1.76	2.4	-0.00649127276100333	0.117872808417354	0.242236889595711	-0.00764331860406788	0.138792416011623	0.285228150627313	-0.00792192510336697	0.14382518640632	0.295575363238186	0.173267575120756	2.07263931025161	-0.0347820700846047	0.316175175724685	-0.135112150526558	0.0505261474922109	-0.142790595524087	0.0232536753870382	0.2142608631173	0.0141612691705912	0.0596605785074418	0.251759684637465	0.0500963087291527	0.00145039753854035	0.00173978906247574	0.00180271603652195
23	0.455496124527524	0.03	0.174464628318702	0.0113874687399005	0.337541787897503	0.0298029830268263	0.377205978116345	0.0411867511984713	0.713225205034219	2.05	1.77	2.39	0.0163318786120158	0.149574367170565	0.282816855729114	0.0192325329429468	0.176139806838379	0.333047080733811	0.0199396162261657	0.18260487448832	0.34552568978929	0.174464628318702	2.09193536501018	-0.0948939697359166	0.262309481956741	-0.135112150526558	0.0505261474922109	-0.142790595524087	0.0232536753870382	0.2142608631173	0.0141612691705912	0.0596605785074418	0.251759684637465	0.0500963087291527	0.00145039753854035	0.00173978906247574	0.00180271603652195
23	0.455496124527524	0.03	0.176359553234601	0.0229015903910643	0.329817516078138	0.0392983453862011	0.392856460877113	0.0895885230436745	0.696124398710552	1.97	1.68	2.35	0.0367957488327016	0.161353789197878	0.285911829563055	0.0436601637928254	0.191455075340429	0.339249986888033	0.0452021286713936	0.198258064758692	0.351195526922692	0.176359553234601	2.01131935774372	-0.0331045792594153	0.303911109781214	-0.135112150526558	0.0505261474922109	-0.142790595524087	0.0232536753870382	0.2142608631173	0.0141612691705912	0.0596605785074418	0.251759684637465	0.0500963087291527	0.00145039753854035	0.00173978906247574	0.00180271603652195
23	0.455496124527524	0.03	0.176632945159956	0.023295340163698	0.329970550156214	0.0356877851983821	0.391614345672249	0.0737856614717754	0.709443029872723	2.06	1.78	2.48	0.0291985756963637	0.154970232533147	0.280741889369931	0.0343695901878886	0.182415178016693	0.330460765845497	0.0355909540628232	0.189042854128638	0.342240395444587	0.176632945159956	2.11584872809591	-0.0188309599640508	0.342719956899354	-0.135112150526558	0.0505261474922109	-0.142790595524087	0.0232536753870382	0.2142608631173	0.0141612691705912	0.0596605785074418	0.251759684637465	0.0500963087291527	0.00145039753854035	0.00173978906247574	0.00180271603652195
23	0.455496124527524	0.03	0.176749748163656	0.0311825334182811	0.322316962909032	0.0314116020549727	0.349857462691894	0.0465373619477567	0.653177563436032	1.97	1.66	2.29	0.0191431880766174	0.143914199860268	0.268685211643919	0.0227221005691644	0.17081966229805	0.318917224026935	0.0235404328510052	0.177016352265758	0.330183086889156	0.176749748163656	2.0137355705224	0.00509096787114791	0.340389671905051	-0.135112150526558	0.0505261474922109	-0.142790595524087	0.0232536753870382	0.2142608631173	0.0141612691705912	0.0596605785074418	0.251759684637465	0.0500963087291527	0.00145039753854035	0.00173978906247574	0.00180271603652195
23	0.455496124527524	0.03	0.176906675943434	0.0302942668875045	0.323519084999364	0.0330294018134553	0.375210798572537	0.0582415934285166	0.692180003716557	2.07	1.7	2.42	0.0229397189930497	0.147784938146926	0.272630157300803	0.0269757012988394	0.173786014951919	0.320596328604998	0.0279299502217966	0.179794669655911	0.331808076665577	0.176906675943434	2.13422770446968	-0.0974134525042454	0.266625142843922	-0.135112150526558	0.0505261474922109	-0.142790595524087	0.0232536753870382	0.2142608631173	0.0141612691705912	0.0596605785074418	0.251759684637465	0.0500963087291527	0.00145039753854035	0.00173978906247574	0.00180271603652195
23	0.455496124527524	0.03	0.17695429397279	0.0292670769856938	0.324641510959886	0.0264148610491518	0.318651572194235	0.0166116637699474	0.620691480618524	2.01	1.72	2.37	0.00671376992894502	0.128786217493703	0.250858665058461	0.00793840669231007	0.152277689234126	0.296616971775942	0.00823579109128376	0.157712848311803	0.307240099489354	0.17695429397279	2.05501977423044	-0.00891370896085011	0.336883525333056	-0.135112150526558	0.0505261474922109	-0.142790595524087	0.0232536753870382	0.2142608631173	0.0141612691705912	0.0596605785074418	0.251759684637465	0.0500963087291527	0.00145039753854035	0.00173978906247574	0.00180271603652195
23	0.455496124527524	0.03	0.177260421086152	0.0313987375814758	0.323122104590827	0.0376584505169157	0.396787627703942	0.0836199162578485	0.709955339150036	1.95	1.67	2.33	0.0346802641481644	0.164562467356031	0.294444670563897	0.0412384494462078	0.195681929117143	0.350125408788078	0.0427406864760314	0.202700596842442	0.362671897149289	0.177260421086152	2.06040852932911	0.0397593167209015	0.384586917021887	-0.135112150526558	0.0505261474922109	-0.142790595524087	0.0232536753870382	0.2142608631173	0.0141612691705912	0.0596605785074418	0.251759684637465	0.0500963087291527	0.00145039753854035	0.00173978906247574	0.00180271603652195
23	0.455496124527524	0.03	0.17773571060709	0.0202230657523569	0.335248355461824	0.0358099643060815	0.394868765205387	0.0749662765629076	0.714771253847866	2	1.71	2.31	0.0303780536723419	0.16000987501193	0.289641696351518	0.0359395944907237	0.189304097111262	0.342668599731801	0.0372608422329891	0.196255457213704	0.355466164248016	0.17773571060709	2.03706505918172	-0.00211527534725116	0.339567691574202	-0.135112150526558	0.0505261474922109	-0.142790595524087	0.0232536753870382	0.2142608631173	0.0141612691705912	0.0596605785074418	0.251759684637465	0.0500963087291527	0.00145039753854035	0.00173978906247574	0.00180271603652195
23	0.455496124527524	0.03	0.178578685387404	0.0295152905000473	0.327642080274761	0.0314506236624968	0.357862983819441	0.0478010208251	0.667924946813782	1.95	1.71	2.38	0.0198234781452751	0.148408735133593	0.276993992121911	0.0235718213694275	0.176470756977909	0.329369692586391	0.0244230057597676	0.182788191497317	0.341038849000233	0.178578685387404	2.05304237087106	-0.0104127782759745	0.334238285716046	-0.135112150526558	0.0505261474922109	-0.142790595524087	0.0232536753870382	0.2142608631173	0.0141612691705912	0.0596605785074418	0.251759684637465	0.0500963087291527	0.00145039753854035	0.00173978906247574	0.00180271603652195
23	0.455496124527524	0.03	0.178625614266138	0.0178426114847468	0.339408617047529	0.0274455060721447	0.36594847628434	0.0258327168778581	0.706064235690822	1.98	1.7	2.36	0.0105644551440386	0.149656974952135	0.288749494760232	0.0125235052397231	0.177409046128779	0.342294587017834	0.012972908062747	0.18376033747017	0.354708526155118	0.178625614266138	2.06282682415281	-0.0864974269238931	0.262531680159638	-0.135112150526558	0.0505261474922109	-0.142790595524087	0.0232536753870382	0.2142608631173	0.0141612691705912	0.0596605785074418	0.251759684637465	0.0500963087291527	0.00145039753854035	0.00173978906247574	0.00180271603652195
23	0.455496124527524	0.03	0.179274630786666	0.0164640592646399	0.342085202308692	0.0261139985976762	0.348983596594404	0.0162414231052687	0.681725770083538	2.02	1.71	2.33	0.00653172689506112	0.140348880084983	0.274166033274905	0.00771494080564479	0.165772898865829	0.323830856926014	0.00799919943714189	0.171721388881269	0.33575840494805	0.179274630786666	2.04112050925613	0.0216041127637865	0.364444788770855	-0.135112150526558	0.0505261474922109	-0.142790595524087	0.0232536753870382	0.2142608631173	0.0141612691705912	0.0596605785074418	0.251759684637465	0.0500963087291527	0.00145039753854035	0.00173978906247574	0.00180271603652195
23	0.455496124527524	0.03	0.17988395790937	0.0311123661305039	0.328655549688237	0.0331726561076652	0.350626941290327	0.0550877478535182	0.646166134727136	1.97	1.6	2.26	0.0226228994282494	0.143992055197791	0.265361210967333	0.0268425992832423	0.170849941224527	0.314857283165812	0.0277959390010313	0.17683795605717	0.326059924906985	0.17988395790937	1.97545582133722	0.0321601345212261	0.356557177783614	-0.135112150526558	0.0505261474922109	-0.142790595524087	0.0232536753870382	0.2142608631173	0.0141612691705912	0.0596605785074418	0.251759684637465	0.0500963087291527	0.00145039753854035	0.00173978906247574	0.00180271603652195
23	0.455496124527524	0.03	0.180690318192597	0.0202775614876781	0.341103074897515	0.0243261754689329	0.328078563212518	0.00368014696197155	0.652476979463064	2.02	1.72	2.31	0.00148067427025457	0.131999480507325	0.262518286744395	0.00174906106237045	0.155925686186739	0.310102311311108	0.00181383666076841	0.161772664403179	0.321535919624194	0.180690318192597	2.03519217708692	-0.0108500756936899	0.330623030329784	-0.135112150526558	0.0505261474922109	-0.142790595524087	0.0232536753870382	0.2142608631173	0.0141612691705912	0.0596605785074418	0.251759684637465	0.0500963087291527	0.00145039753854035	0.00173978906247574	0.00180271603652195
23	0.455496124527524	0.03	0.180991093391253	0.00948574711551955	0.352496439666987	0.0265883487200738	0.369627112158674	0.0204450963397298	0.718809127977618	2.07	1.71	2.33	0.00804802626843435	0.145500351710148	0.282952677151861	0.00946282099973904	0.171078440565285	0.332694060130832	0.00980824836425038	0.177291272209601	0.344876844857956	0.180991093391253	2.05312979637786	0.0185196118208537	0.365962541315597	-0.135112150526558	0.0505261474922109	-0.142790595524087	0.0232536753870382	0.2142608631173	0.0141612691705912	0.0596605785074418	0.251759684637465	0.0500963087291527	0.00145039753854035	0.00173978906247574	0.00180271603652195
23	0.455496124527524	0.03	0.181358020724152	0.0307643634870605	0.331951677961244	0.0317631691221456	0.367375563258402	0.0506926639315538	0.68405846258525	1.99	1.72	2.32	0.0206301232283143	0.149508874722495	0.278387626216675	0.0244297371176563	0.177045113390997	0.329660489664338	0.0253305142360745	0.18354329961835	0.342118247540293	0.181358020724152	2.05447481332966	0.0404364995993289	0.387563519306632	-0.135112150526558	0.0505261474922109	-0.142790595524087	0.0232536753870382	0.2142608631173	0.0141612691705912	0.0596605785074418	0.251759684637465	0.0500963087291527	0.00145039753854035	0.00173978906247574	0.00180271603652195
23	0.455496124527524	0.03	0.186864009007367	0.0202587107832666	0.353469307231467	0.0318287043043459	0.38799066149549	0.0538930615783602	0.72208826141262	2.05	1.67	2.39	0.0214369869368092	0.154330641060156	0.287224295183503	0.0252609885582919	0.181860658380134	0.338460328201976	0.0261214208316736	0.188187859419122	0.350227608534397	0.186864009007367	2.04965568002186	0.0238183071033978	0.368949286453314	-0.135112150526558	0.0505261474922109	-0.142790595524087	0.0232536753870382	0.2142608631173	0.0141612691705912	0.0596605785074418	0.251759684637465	0.0500963087291527	0.00145039753854035	0.00173978906247574	0.00180271603652195
23	0.455496124527524	0.03	0.187318999384742	0.0268090024137325	0.347828996355752	0.0399790074823354	0.430196788646331	0.101059576347627	0.759334000945034	1.94	1.71	2.29	0.0419972043801883	0.178776352617323	0.315555500854457	0.0499612639736686	0.21267826459366	0.375395265213652	0.0517800739548648	0.220577747659172	0.389401063055578	0.187318999384742	2.02307698414734	0.034441407853987	0.374810583153157	-0.135112150526558	0.0505261474922109	-0.142790595524087	0.0232536753870382	0.2142608631173	0.0141612691705912	0.0596605785074418	0.251759684637465	0.0500963087291527	0.00145039753854035	0.00173978906247574	0.00180271603652195
23	0.455496124527524	0.03	0.187585797927208	0.0303220461758701	0.344849549678545	0.0315618419145859	0.370778014468999	0.0501110560911815	0.691444972846817	2.01	1.77	2.32	0.020272779333378	0.150000847224627	0.279728915115877	0.0239757493514607	0.177399588700853	0.330823428050246	0.0248915843921351	0.184174098262799	0.34332630728385	0.187585797927208	2.06713689048792	-0.0300923313047304	0.319966329142591	-0.135112150526558	0.0505261474922109	-0.142790595524087	0.0232536753870382	0.2142608631173	0.0141612691705912	0.0596605785074418	0.251759684637465	0.0500963087291527	0.00145039753854035	0.00173978906247574	0.00180271603652195
23	0.455496124527524	0.03	0.191329422026595	0.032329445888086	0.350329398165105	0.0395778848026022	0.407362048052843	0.09405453245525	0.720669563650436	2.01	1.64	2.35	0.0380519072917919	0.164807611946574	0.291563316601355	0.0450027433200791	0.194912559855488	0.344822376390896	0.0465473356402777	0.201748321568732	0.356825582505527	0.191329422026595	2.01860549051135	-0.0325769265929831	0.305371373756606	-0.135112150526558	0.0505261474922109	-0.142790595524087	0.0232536753870382	0.2142608631173	0.0141612691705912	0.0596605785074418	0.251759684637465	0.0500963087291527	0.00145039753854035	0.00173978906247574	0.00180271603652195
23	0.455496124527524	0.03	0.197525878725424	0.0288732977721709	0.366178459678677	0.0435278304026855	0.460675316269989	0.123517631599221	0.797833000940757	1.92	1.65	2.21	0.0518537620128936	0.193395452177931	0.334937142342969	0.0618269573429029	0.230591801018087	0.39935664469327	0.0641045409424578	0.2392060719043	0.414208677877923	0.197525878725424	1.96693173477256	0.055756984952762	0.381573799466034	-0.135112150526558	0.0505261474922109	-0.142790595524087	0.0232536753870382	0.2142608631173	0.0141612691705912	0.0596605785074418	0.251759684637465	0.0500963087291527	0.00145039753854035	0.00173978906247574	0.00180271603652195
23	0.455496124527524	0.03	0.198853274680574	0.0354805042508363	0.362226045110311	0.0371857393867311	0.389629937900389	0.0800870519932684	0.699172823807509	1.92	1.67	2.22	0.0336228954197338	0.163578085700086	0.293533275980439	0.0400901368861544	0.195041734669961	0.349993332453767	0.0416099649177035	0.202323420184615	0.363146055645148	0.198853274680574	1.97280403477583	-0.00589695820170219	0.322485907435735	-0.135112150526558	0.0505261474922109	-0.142790595524087	0.0232536753870382	0.2142608631173	0.0141612691705912	0.0596605785074418	0.251759684637465	0.0500963087291527	0.00145039753854035	0.00173978906247574	0.00180271603652195
23	0.455496124527524	0.03	0.203928040972725	0.0202146805117606	0.38764140143369	0.0247351144329247	0.361918186840277	0.00710463343773754	0.716731740242816	2.03	1.7	2.35	0.00284901311916899	0.145132000322054	0.28741498752494	0.00336303227282114	0.171316726349271	0.339270420425721	0.00348897686600784	0.177580872525846	0.351652166048052	0.203928040972725	2.02902586108768	-0.043836647491528	0.297654049605177	-0.135112150526558	0.0505261474922109	-0.142790595524087	0.0232536753870382	0.2142608631173	0.0141612691705912	0.0596605785074418	0.251759684637465	0.0500963087291527	0.00145039753854035	0.00173978906247574	0.00180271603652195
23	0.455496124527524	0.03	0.223828431953386	0.0368839887508552	0.410772875155916	0.0330087702395968	0.453738745527198	0.0703071270226247	0.837170364031771	1.93	1.74	2.23	0.0293047989451838	0.18912339722025	0.348941995495317	0.0348851210110941	0.225136934411282	0.41538874781147	0.0362142172149866	0.233717086447479	0.431595125229887	0.223828431953386	2.01293623156314	-0.0165701987483611	0.322149058698109	-0.135112150526558	0.0505261474922109	-0.142790595524087	0.0232536753870382	0.2142608631173	0.0141612691705912	0.0596605785074418	0.251759684637465	0.0500963087291527	0.00145039753854035	0.00173978906247574	0.00180271603652195
23	0.455496124527524	0.04	0.140166335852934	0.0351403580051775	0.245192313700691	0.0407576133515401	0.301101609594863	0.0730367643855145	0.529166454804212	2.08	1.67	2.49	0.0286904722360054	0.118279436979156	0.207868401722308	0.0337193788508489	0.13901162424089	0.244303869630932	0.0348249538766066	0.143549466124387	0.252308836503027	0.140166335852934	2.1304308026436	0.0515430905499691	0.410951823788515	-0.135112150526558	0.0505261474922109	-0.142790595524087	0.0232536753870382	0.2142608631173	0.0141612691705912	0.0596605785074418	0.251759684637465	0.0500963087291527	0.00145039753854035	0.00173978906247574	0.00180271603652195
23	0.455496124527524	0.04	0.140571517778705	0.0303237996806069	0.250819235876803	0.0277723599664262	0.272214101203364	0.0207513462200459	0.523676856186681	1.98	1.66	2.38	0.00847310946570182	0.111149409447742	0.213825709429782	0.0100409114862959	0.131715680829624	0.253390450172951	0.0103924457503605	0.136314728508948	0.262210289197722	0.140571517778705	2.0824143145364	-0.0312765996031469	0.317240560295086	-0.135112150526558	0.0505261474922109	-0.142790595524087	0.0232536753870382	0.2142608631173	0.0141612691705912	0.0596605785074418	0.251759684637465	0.0500963087291527	0.00145039753854035	0.00173978906247574	0.00180271603652195
23	0.455496124527524	0.04	0.144702031124056	0.0274598917518199	0.261944170496292	0.0394538942959292	0.319289180195338	0.0733182221024149	0.56526013828826	1.91	1.64	2.34	0.0308566574819217	0.134375828933891	0.23789500038586	0.0368120994758686	0.160310830321295	0.283809561166722	0.0380963114286097	0.165878352365946	0.293595526974991	0.144702031124056	2.02521648906918	0.0226447635316148	0.358280672983608	-0.135112150526558	0.0505261474922109	-0.142790595524087	0.0232536753870382	0.2142608631173	0.0141612691705912	0.0596605785074418	0.251759684637465	0.0500963087291527	0.00145039753854035	0.00173978906247574	0.00180271603652195
23	0.455496124527524	0.04	0.145292172064037	0.0294575777539772	0.261126766374097	0.0391521203872119	0.311078107336823	0.0704731429688448	0.551683071704801	1.98	1.62	2.45	0.0288406417490439	0.127306543623834	0.225772445498624	0.034194021958054	0.150937097237847	0.26768017251764	0.03530593277937	0.155778207961794	0.276309834610759	0.145292172064037	2.06159531269103	-0.00612232840245686	0.337449382214679	-0.135112150526558	0.0505261474922109	-0.142790595524087	0.0232536753870382	0.2142608631173	0.0141612691705912	0.0596605785074418	0.251759684637465	0.0500963087291527	0.00145039753854035	0.00173978906247574	0.00180271603652195
23	0.455496124527524	0.04	0.145946684810811	0.0271552318631749	0.264738137758447	0.0395312891658162	0.333761770203373	0.0769037246400234	0.590619815766723	2.03	1.67	2.46	0.0308122155680993	0.133724857411453	0.236637499254806	0.0363646050461887	0.157822199246847	0.279279793447506	0.037566503264614	0.163040499048037	0.288594933803024	0.145946684810811	2.08851842281041	-0.0128275017455238	0.338012625182698	-0.135112150526558	0.0505261474922109	-0.142790595524087	0.0232536753870382	0.2142608631173	0.0141612691705912	0.0596605785074418	0.251759684637465	0.0500963087291527	0.00145039753854035	0.00173978906247574	0.00180271603652195
23	0.455496124527524	0.04	0.146804041269101	0.0348833135803791	0.258724768957823	0.043127971987382	0.347087226142846	0.0918338451135602	0.602340607172132	2.05	1.7	2.39	0.0365388563603526	0.138099088466394	0.239659320572436	0.0430593303345053	0.162743305661336	0.282427280988167	0.0446001341150601	0.168431682373557	0.292448728186809	0.146804041269101	2.11755015600599	-0.0532428802946594	0.30241255787326	-0.135112150526558	0.0505261474922109	-0.142790595524087	0.0232536753870382	0.2142608631173	0.0141612691705912	0.0596605785074418	0.251759684637465	0.0500963087291527	0.00145039753854035	0.00173978906247574	0.00180271603652195
23	0.455496124527524	0.04	0.147439354362905	0.0299313704967254	0.264947338229084	0.0350259315980984	0.293153864494695	0.0529145616207472	0.533393167368643	2.02	1.68	2.45	0.0212739497141741	0.117860573361165	0.214447197008156	0.0251260724794329	0.139201857131734	0.253277641784035	0.0259882148617198	0.14389334084226	0.261967243624531	0.147439354362905	2.07642464374184	0.0208206114716456	0.369628338301874	-0.135112150526558	0.0505261474922109	-0.142790595524087	0.0232536753870382	0.2142608631173	0.0141612691705912	0.0596605785074418	0.251759684637465	0.0500963087291527	0.00145039753854035	0.00173978906247574	0.00180271603652195
23	0.455496124527524	0.04	0.149766589912117	0.0322299571192993	0.267303222704935	0.0338912807405176	0.300951144992592	0.0500801386990032	0.551822151286181	1.99	1.67	2.4	0.0203816275906639	0.122481173566418	0.224580719542172	0.0241356748582477	0.145040712195614	0.26594574953298	0.0249563336376454	0.149970916527627	0.275296445711255	0.149766589912117	2.07764775291332	-0.0508139732644448	0.2980155485355	-0.135112150526558	0.0505261474922109	-0.142790595524087	0.0232536753870382	0.2142608631173	0.0141612691705912	0.0596605785074418	0.251759684637465	0.0500963087291527	0.00145039753854035	0.00173978906247574	0.00180271603652195
23	0.455496124527524	0.04	0.15010494716844	0.0303975055557118	0.269812388781167	0.0322271424312771	0.302431031099964	0.0436766979951925	0.561185364204736	1.93	1.67	2.32	0.0182644734383383	0.126468890461055	0.234673307483771	0.021758310733845	0.15066130573686	0.279564300739874	0.0225395066378963	0.156018288505038	0.289398539698956	0.15010494716844	2.06851732419585	-0.000279227383016953	0.346379405895415	-0.135112150526558	0.0505261474922109	-0.142790595524087	0.0232536753870382	0.2142608631173	0.0141612691705912	0.0596605785074418	0.251759684637465	0.0500963087291527	0.00145039753854035	0.00173978906247574	0.00180271603652195
23	0.455496124527524	0.04	0.150898655825336	0.0309690108273578	0.270828300823313	0.0454404258410209	0.343690854097806	0.0977482543127945	0.589633453882817	2.01	1.69	2.43	0.0394712750431158	0.138784230237882	0.238097185432647	0.0466622720289723	0.16406836357877	0.281474455128568	0.0482870541800345	0.169723614548093	0.291181690871076	0.150898655825336	2.07351772483269	-0.000765482202394962	0.346151458673979	-0.135112150526558	0.0505261474922109	-0.142790595524087	0.0232536753870382	0.2142608631173	0.0141612691705912	0.0596605785074418	0.251759684637465	0.0500963087291527	0.00145039753854035	0.00173978906247574	0.00180271603652195
23	0.455496124527524	0.04	0.154066035809919	0.0301665176609075	0.277965553958931	0.0345104849931579	0.325769460258735	0.0567435686619753	0.594795351855494	1.95	1.7	2.31	0.0235358044984459	0.135120975099188	0.246706145699929	0.0279870927262538	0.160676184220196	0.293365275714137	0.0290207362525375	0.166651889008244	0.304271510262976	0.154066035809919	2.05124343256694	0.0365073448657162	0.380180663583666	-0.135112150526558	0.0505261474922109	-0.142790595524087	0.0232536753870382	0.2142608631173	0.0141612691705912	0.0596605785074418	0.251759684637465	0.0500963087291527	0.00145039753854035	0.00173978906247574	0.00180271603652195
23	0.455496124527524	0.04	0.155190793450335	0.0402038424077529	0.270177744492918	0.0547701344582262	0.409212171629857	0.143793898955405	0.674630444304309	2.07	1.78	2.42	0.0567837049887222	0.161596447418332	0.266409189847943	0.0668106166081665	0.190131276144313	0.31345193568046	0.0692253768740173	0.197136480173776	0.324927747077151	0.155190793450335	2.14738006835805	0.0117131197998285	0.377628748919375	-0.135112150526558	0.0505261474922109	-0.142790595524087	0.0232536753870382	0.2142608631173	0.0141612691705912	0.0596605785074418	0.251759684637465	0.0500963087291527	0.00145039753854035	0.00173978906247574	0.00180271603652195
23	0.455496124527524	0.04	0.155749802489563	0.0300587838153899	0.281440821163736	0.0315212456269549	0.324752317277624	0.0437039390213767	0.605800695533871	2.01	1.69	2.45	0.0176468722457438	0.13112920214593	0.244611532046115	0.0208615745450193	0.155016797736267	0.289172020927515	0.0215698464720787	0.160330253313987	0.299182592799524	0.155749802489563	2.10602424894933	-0.080510959564105	0.272641105431909	-0.135112150526558	0.0505261474922109	-0.142790595524087	0.0232536753870382	0.2142608631173	0.0141612691705912	0.0596605785074418	0.251759684637465	0.0500963087291527	0.00145039753854035	0.00173978906247574	0.00180271603652195
23	0.455496124527524	0.04	0.156240476417634	0.0356811036540133	0.276799849181255	0.0401011316076697	0.329740505373451	0.0778613742130072	0.581619636533895	2.03	1.65	2.43	0.0311554380698607	0.131942314120766	0.232729190171672	0.0367594863389961	0.155675284763522	0.274591083188048	0.0379899266605577	0.160931625651517	0.284183493140154	0.156240476417634	2.08087817768092	-0.00288760037782287	0.346669826719623	-0.135112150526558	0.0505261474922109	-0.142790595524087	0.0232536753870382	0.2142608631173	0.0141612691705912	0.0596605785074418	0.251759684637465	0.0500963087291527	0.00145039753854035	0.00173978906247574	0.00180271603652195
23	0.455496124527524	0.04	0.156790085778647	0.0358821301228265	0.277698041434467	0.0504405743623608	0.380941343172753	0.122884943855769	0.638997742489737	2.04	1.63	2.45	0.0490244128311482	0.151974888755067	0.254925364678986	0.0578058022657395	0.179197054312326	0.300588306358913	0.0596715121535141	0.185011114266172	0.310328537027135	0.156790085778647	2.09909841276954	0.0206954494069424	0.369870629621491	-0.135112150526558	0.0505261474922109	-0.142790595524087	0.0232536753870382	0.2142608631173	0.0141612691705912	0.0596605785074418	0.251759684637465	0.0500963087291527	0.00145039753854035	0.00173978906247574	0.00180271603652195
23	0.455496124527524	0.04	0.157062600329559	0.0304503858763698	0.283674814782749	0.0481819979434994	0.369463335739481	0.113079073352748	0.625847598126214	1.9	1.7	2.33	0.0478946486044657	0.156486219004253	0.265077789404041	0.0572208069041015	0.186957582563001	0.3166943582219	0.0593016944303289	0.193670331820204	0.328182458247956	0.157062600329559	2.01166691994475	0.0310634438918466	0.362388180333451	-0.135112150526558	0.0505261474922109	-0.142790595524087	0.0232536753870382	0.2142608631173	0.0141612691705912	0.0596605785074418	0.251759684637465	0.0500963087291527	0.00145039753854035	0.00173978906247574	0.00180271603652195
23	0.455496124527524	0.04	0.157064276810417	0.0365511054895621	0.277577448131272	0.0449057518310921	0.347814094170004	0.0973734760807923	0.598254712259216	1.96	1.63	2.31	0.0401214607219171	0.143312225047738	0.246502989373558	0.0476398165786511	0.17016748622572	0.292695155872789	0.04933562226004	0.176202599254231	0.303208377320648	0.157064276810417	2.03201301766919	0.0467086269963325	0.384843379674387	-0.135112150526558	0.0505261474922109	-0.142790595524087	0.0232536753870382	0.2142608631173	0.0141612691705912	0.0596605785074418	0.251759684637465	0.0500963087291527	0.00145039753854035	0.00173978906247574	0.00180271603652195
23	0.455496124527524	0.04	0.157801892852176	0.0338139389559861	0.281789846748366	0.0395789503480245	0.329223413528937	0.0760168996774477	0.582429927380426	1.93	1.59	2.28	0.0317300134733989	0.137420276166968	0.243110538860536	0.0377841945886174	0.163640474324641	0.289496754060664	0.0390723935618695	0.169215829777795	0.299438838235163	0.157801892852176	1.99466789022507	0.0231368653289091	0.351166944996024	-0.135112150526558	0.0505261474922109	-0.142790595524087	0.0232536753870382	0.2142608631173	0.0141612691705912	0.0596605785074418	0.251759684637465	0.0500963087291527	0.00145039753854035	0.00173978906247574	0.00180271603652195
23	0.455496124527524	0.04	0.158640329360566	0.0305568098886115	0.286723848832521	0.0356772109543759	0.332458497057252	0.0625984040377399	0.602318590076764	1.99	1.69	2.34	0.0255351335092142	0.135616430468602	0.24569772742799	0.0302535659986493	0.160675902798887	0.291098239599124	0.0313383527116851	0.166436197118804	0.301557686513206	0.158640329360566	2.07400408131582	0.0270619373168252	0.376940780264738	-0.135112150526558	0.0505261474922109	-0.142790595524087	0.0232536753870382	0.2142608631173	0.0141612691705912	0.0596605785074418	0.251759684637465	0.0500963087291527	0.00145039753854035	0.00173978906247574	0.00180271603652195
23	0.455496124527524	0.04	0.15889606102112	0.0362863731920139	0.281505748850227	0.0419074463252774	0.354998926816524	0.0899838173178276	0.62001403631522	1.89	1.7	2.29	0.0381972353890846	0.150693513285713	0.263189791182341	0.0456580559222867	0.180127508879637	0.314596961836987	0.0473578076801695	0.186833643064744	0.326105424506699	0.15889606102112	2.02780275002697	0.0469292406260223	0.383890060839561	-0.135112150526558	0.0505261474922109	-0.142790595524087	0.0232536753870382	0.2142608631173	0.0141612691705912	0.0596605785074418	0.251759684637465	0.0500963087291527	0.00145039753854035	0.00173978906247574	0.00180271603652195
23	0.455496124527524	0.04	0.15900089748869	0.0338950738922361	0.284106721085143	0.0454332926953891	0.35701414363092	0.101516488604848	0.612511798656992	1.94	1.63	2.3	0.0422296448945597	0.148513613059988	0.254797581225416	0.0502490432639391	0.176716308805538	0.303183574347138	0.0519995493699813	0.182886711625861	0.313885936030988	0.15900089748869	2.00754849799786	0.0531992831768793	0.38560858669198	-0.135112150526558	0.0505261474922109	-0.142790595524087	0.0232536753870382	0.2142608631173	0.0141612691705912	0.0596605785074418	0.251759684637465	0.0500963087291527	0.00145039753854035	0.00173978906247574	0.00180271603652195
23	0.455496124527524	0.04	0.159252855887945	0.0369363541522292	0.28156935762366	0.0475287386464064	0.388772897871291	0.117048121962604	0.660497673779978	1.98	1.67	2.4	0.047784454968198	0.15871507137143	0.269645687774662	0.0566240266404207	0.188075524468225	0.31952702229603	0.0585855719264345	0.194612109266415	0.330686362129199	0.159252855887945	2.08132577290875	-0.0258793661870926	0.321946953900564	-0.135112150526558	0.0505261474922109	-0.142790595524087	0.0232536753870382	0.2142608631173	0.0141612691705912	0.0596605785074418	0.251759684637465	0.0500963087291527	0.00145039753854035	0.00173978906247574	0.00180271603652195
23	0.455496124527524	0.04	0.159265183728698	0.034011878232392	0.284518489225004	0.0419669671099148	0.372178604930611	0.0945441800718533	0.649813029789369	2.05	1.76	2.45	0.037607750149939	0.148045072417422	0.258482394684905	0.0443165991528391	0.17445484254491	0.30459308593698	0.0459156728666013	0.180658998065243	0.315460234054301	0.159265183728698	2.15316957128924	0.01694010900588	0.384594625532367	-0.135112150526558	0.0505261474922109	-0.142790595524087	0.0232536753870382	0.2142608631173	0.0141612691705912	0.0596605785074418	0.251759684637465	0.0500963087291527	0.00145039753854035	0.00173978906247574	0.00180271603652195
23	0.455496124527524	0.04	0.159555420942013	0.0348211263277428	0.284289715556283	0.0340874938391895	0.332063542182338	0.0560832842726795	0.608043800091997	1.96	1.69	2.26	0.0231068590281871	0.136813411645109	0.250519964262031	0.0274364531378815	0.162448507287631	0.297460561437381	0.0284581396683684	0.16849743742783	0.308394869159974	0.159555420942013	2.04721600463161	0.0266825033224097	0.369498014659027	-0.135112150526558	0.0505261474922109	-0.142790595524087	0.0232536753870382	0.2142608631173	0.0141612691705912	0.0596605785074418	0.251759684637465	0.0500963087291527	0.00145039753854035	0.00173978906247574	0.00180271603652195
23	0.455496124527524	0.04	0.159751585704929	0.0379403551517226	0.281562816258135	0.0463429673684766	0.368995129434666	0.10765248341427	0.630337775455062	1.99	1.67	2.39	0.0439162660744218	0.150529628025937	0.257142989977453	0.0520318916304691	0.178347159099261	0.304662426568053	0.0538480201406858	0.184515092307214	0.315389226832087	0.159751585704929	2.08948424580297	0.0382675413170575	0.387851472636295	-0.135112150526558	0.0505261474922109	-0.142790595524087	0.0232536753870382	0.2142608631173	0.0141612691705912	0.0596605785074418	0.251759684637465	0.0500963087291527	0.00145039753854035	0.00173978906247574	0.00180271603652195
23	0.455496124527524	0.04	0.15976095414115	0.0347244120509775	0.284797496231322	0.0380437636699	0.33444317859294	0.0718740132743975	0.597012343911482	1.99	1.71	2.37	0.0293193984904737	0.136428625296759	0.243537852103044	0.0347372393393174	0.16163884846435	0.288540457589383	0.03598119007207	0.167024970409693	0.299104407801237	0.15976095414115	2.05823853458425	-0.0190118732129846	0.325424342700442	-0.135112150526558	0.0505261474922109	-0.142790595524087	0.0232536753870382	0.2142608631173	0.0141612691705912	0.0596605785074418	0.251759684637465	0.0500963087291527	0.00145039753854035	0.00173978906247574	0.00180271603652195
23	0.455496124527524	0.04	0.159767041072325	0.0327409027629483	0.286793179381702	0.049361125511137	0.399209494641826	0.125681625972445	0.672737363311208	2	1.7	2.33	0.0509346276786742	0.161786472907592	0.27263831813651	0.0602610371313272	0.191410462696144	0.322559888260962	0.062460685770975	0.198318895641569	0.334206365456339	0.159767041072325	2.07705297543552	-0.0215518132816908	0.327572155618928	-0.135112150526558	0.0505261474922109	-0.142790595524087	0.0232536753870382	0.2142608631173	0.0141612691705912	0.0596605785074418	0.251759684637465	0.0500963087291527	0.00145039753854035	0.00173978906247574	0.00180271603652195
23	0.455496124527524	0.04	0.160028817321189	0.0394728682486652	0.280584766393713	0.0393642706971858	0.336145387792462	0.0768821853441898	0.595408590240734	2.01	1.66	2.4	0.0310555434077685	0.135781490018466	0.240507436629164	0.0367159103204738	0.160529827001876	0.284343743683277	0.0379696550945937	0.166022228166182	0.294271889529996	0.160028817321189	2.08715736978485	-0.0821971746674089	0.269179515944456	-0.135112150526558	0.0505261474922109	-0.142790595524087	0.0232536753870382	0.2142608631173	0.0141612691705912	0.0596605785074418	0.251759684637465	0.0500963087291527	0.00145039753854035	0.00173978906247574	0.00180271603652195
23	0.455496124527524	0.04	0.160747530235946	0.0355442370464314	0.285950823425462	0.0410118251201644	0.367595743471937	0.0900669721213563	0.645124514822518	1.94	1.65	2.33	0.0374099554930825	0.152683498499346	0.26795704150561	0.0444990855385714	0.181616790784663	0.318734496030756	0.0460809473884633	0.188090165402627	0.329898837010842	0.160747530235946	2.05064722175799	0.0881028399675617	0.428792775339466	-0.135112150526558	0.0505261474922109	-0.142790595524087	0.0232536753870382	0.2142608631173	0.0141612691705912	0.0596605785074418	0.251759684637465	0.0500963087291527	0.00145039753854035	0.00173978906247574	0.00180271603652195
23	0.455496124527524	0.04	0.160805501921724	0.0444293888376324	0.277181615005817	0.0504227033984615	0.361744791875057	0.116646747112182	0.606842836637931	2.08	1.71	2.44	0.0458630256794909	0.142230375813499	0.238597725947506	0.0539121969427873	0.167192458816186	0.280472720689586	0.0557785028654209	0.172953544170787	0.290164449966323	0.160805501921724	2.11705923353205	0.000216781792282383	0.359843658180107	-0.135112150526558	0.0505261474922109	-0.142790595524087	0.0232536753870382	0.2142608631173	0.0141612691705912	0.0596605785074418	0.251759684637465	0.0500963087291527	0.00145039753854035	0.00173978906247574	0.00180271603652195
23	0.455496124527524	0.04	0.160810687422158	0.0381327769801676	0.283488597864149	0.0400044109667497	0.33898302666711	0.0797179066648921	0.598248146669329	1.98	1.67	2.33	0.0325312749426622	0.138332157764249	0.244133040585837	0.0385457612008169	0.163907449953086	0.289269138705355	0.0399192454777057	0.169715101526526	0.299557781796627	0.160810687422158	2.0606196926845	-0.00634435655368203	0.337674143294411	-0.135112150526558	0.0505261474922109	-0.142790595524087	0.0232536753870382	0.2142608631173	0.0141612691705912	0.0596605785074418	0.251759684637465	0.0500963087291527	0.00145039753854035	0.00173978906247574	0.00180271603652195
23	0.455496124527524	0.04	0.16081470851408	0.0422272789079228	0.279402138120237	0.0411601655814315	0.338962500143321	0.0835326824791517	0.59439231780749	1.99	1.67	2.32	0.033976743438	0.137872286159936	0.241767828881871	0.0402298551669942	0.163246431014728	0.286263006862463	0.0416795511285154	0.169012620065769	0.29661587539872	0.16081470851408	2.05599792191569	-0.0327207877050352	0.310943719208056	-0.135112150526558	0.0505261474922109	-0.142790595524087	0.0232536753870382	0.2142608631173	0.0141612691705912	0.0596605785074418	0.251759684637465	0.0500963087291527	0.00145039753854035	0.00173978906247574	0.00180271603652195
23	0.455496124527524	0.04	0.161444096956207	0.0329049182447857	0.289983275667629	0.0379285092016148	0.357729654612553	0.0764351868257028	0.639024122399404	2.01	1.72	2.35	0.0309010946053528	0.144622370395064	0.258343646184774	0.0365399704097258	0.171013266756726	0.305486563103727	0.0378589331810055	0.177206635369464	0.316619549262083	0.161444096956207	2.07131691670688	0.018781987410984	0.36700574026192	-0.135112150526558	0.0505261474922109	-0.142790595524087	0.0232536753870382	0.2142608631173	0.0141612691705912	0.0596605785074418	0.251759684637465	0.0500963087291527	0.00145039753854035	0.00173978906247574	0.00180271603652195
23	0.455496124527524	0.04	0.161578400108635	0.0334058312661929	0.289750968951076	0.0355911787122539	0.344289455352216	0.0644760063666156	0.624102904337817	1.96	1.67	2.25	0.0266355263174387	0.142228580298652	0.257821634279865	0.0316448522768931	0.168977416081931	0.306309979886969	0.0328151188172973	0.175171245507602	0.317416856279034	0.161578400108635	2.04535764378128	-0.0258726390539345	0.315243483436872	-0.135112150526558	0.0505261474922109	-0.142790595524087	0.0232536753870382	0.2142608631173	0.0141612691705912	0.0596605785074418	0.251759684637465	0.0500963087291527	0.00145039753854035	0.00173978906247574	0.00180271603652195
23	0.455496124527524	0.04	0.161645683540579	0.0306744962626185	0.292616870818539	0.0297152569375595	0.314499319559872	0.0339139461288037	0.59508469299094	2.07	1.75	2.52	0.0133842974858181	0.124118627661015	0.234852957836212	0.0157456785856077	0.146016779715772	0.276287880845936	0.0162876633723935	0.151023580435637	0.285882263160284	0.161645683540579	2.13595671116889	0.033087890555497	0.398526695400585	-0.135112150526558	0.0505261474922109	-0.142790595524087	0.0232536753870382	0.2142608631173	0.0141612691705912	0.0596605785074418	0.251759684637465	0.0500963087291527	0.00145039753854035	0.00173978906247574	0.00180271603652195
23	0.455496124527524	0.04	0.162138450349602	0.0412282786858112	0.283048622013393	0.0552536295563339	0.410484938119809	0.145476380717934	0.675493495521685	1.99	1.67	2.32	0.0592029177343688	0.167050526709376	0.274898135684382	0.0701065766134206	0.197816948847174	0.325527321080928	0.0726222466807994	0.205005591052577	0.337330478013655	0.162138450349602	2.06824830278098	-0.0161985203045377	0.328596512731357	-0.135112150526558	0.0505261474922109	-0.142790595524087	0.0232536753870382	0.2142608631173	0.0141612691705912	0.0596605785074418	0.251759684637465	0.0500963087291527	0.00145039753854035	0.00173978906247574	0.00180271603652195
23	0.455496124527524	0.04	0.162303766632562	0.0342033249360891	0.290404208329035	0.0361253740604644	0.334772032993978	0.0647875970590386	0.604756468928917	2	1.69	2.34	0.0262803240801276	0.13579632397892	0.245312323877712	0.0310985540413184	0.160693197960377	0.290287841879436	0.0322248816805303	0.16644646497698	0.300680151403867	0.162303766632562	2.06166572285369	-0.059027706565599	0.286955434497672	-0.135112150526558	0.0505261474922109	-0.142790595524087	0.0232536753870382	0.2142608631173	0.0141612691705912	0.0596605785074418	0.251759684637465	0.0500963087291527	0.00145039753854035	0.00173978906247574	0.00180271603652195
23	0.455496124527524	0.04	0.163079761509415	0.0369690855628019	0.289190437456029	0.0537182893132526	0.393599960962271	0.135677214645111	0.651522707279431	1.98	1.72	2.44	0.0554146357986998	0.16075800600829	0.266101376217879	0.0656721437512068	0.190515063891866	0.315357984032525	0.067976269972246	0.197251972489279	0.325585825555027	0.163079761509415	2.09210522383056	0.0164240173765489	0.36849678364298	-0.135112150526558	0.0505261474922109	-0.142790595524087	0.0232536753870382	0.2142608631173	0.0141612691705912	0.0596605785074418	0.251759684637465	0.0500963087291527	0.00145039753854035	0.00173978906247574	0.00180271603652195
23	0.455496124527524	0.04	0.163773282645417	0.0325845564777092	0.294962008813125	0.045371248310037	0.371333411122077	0.105397871884473	0.63726895035968	2.01	1.74	2.37	0.0424793411245792	0.149661452930456	0.256843564736332	0.0501977978977789	0.176854799730969	0.303511801564159	0.0520061636363039	0.18319857519964	0.314743480672541	0.163773282645417	2.06024503391757	0.0288916863702233	0.375044806613781	-0.135112150526558	0.0505261474922109	-0.142790595524087	0.0232536753870382	0.2142608631173	0.0141612691705912	0.0596605785074418	0.251759684637465	0.0500963087291527	0.00145039753854035	0.00173978906247574	0.00180271603652195
23	0.455496124527524	0.04	0.164241711349889	0.0321537883222578	0.29632963437752	0.0343598812687414	0.360659103051739	0.0621454611150089	0.659172744988469	2.06	1.75	2.4	0.0246093109668746	0.142819312316451	0.261029313666027	0.0289718014464422	0.168136879765518	0.307301958084594	0.0300291489847108	0.174273492342502	0.318414770940944	0.164241711349889	2.1317889873054	0.0325528298768288	0.395587894451241	-0.135112150526558	0.0505261474922109	-0.142790595524087	0.0232536753870382	0.2142608631173	0.0141612691705912	0.0596605785074418	0.251759684637465	0.0500963087291527	0.00145039753854035	0.00173978906247574	0.00180271603652195
23	0.455496124527524	0.04	0.164460608392254	0.0313535143667167	0.297567702417791	0.0390626203416062	0.373276024744838	0.0842197407005501	0.662332308789126	2	1.73	2.26	0.0341927152976354	0.151547852503065	0.268902989708495	0.0404692876012855	0.179366674302344	0.318264061003402	0.0420192808388987	0.186116246094912	0.330263165875368	0.164460608392254	2.06616570589837	-0.00674908426076775	0.339326506067632	-0.135112150526558	0.0505261474922109	-0.142790595524087	0.0232536753870382	0.2142608631173	0.0141612691705912	0.0596605785074418	0.251759684637465	0.0500963087291527	0.00145039753854035	0.00173978906247574	0.00180271603652195
23	0.455496124527524	0.04	0.165063222760244	0.0460504317505303	0.284076013769957	0.0423952197956947	0.328276013982857	0.0846860898937658	0.571865938071948	2.09	1.74	2.54	0.0330547758004897	0.128133086041567	0.223211396282644	0.0387969526765548	0.150391982854772	0.26198701303299	0.0401301522234064	0.155454866032733	0.270794647321759	0.165063222760244	2.13035050264594	0.0584460265460673	0.41959153106894	-0.135112150526558	0.0505261474922109	-0.142790595524087	0.0232536753870382	0.2142608631173	0.0141612691705912	0.0596605785074418	0.251759684637465	0.0500963087291527	0.00145039753854035	0.00173978906247574	0.00180271603652195
23	0.455496124527524	0.04	0.165304420934458	0.0419672820264868	0.28864155984243	0.0420032014313363	0.341336169891786	0.0868239699599393	0.595848369823632	2	1.68	2.33	0.035243575531782	0.138555137375784	0.241866699219785	0.0417113968785364	0.163982463113873	0.286253529349211	0.0432360317105747	0.169759417323985	0.296451459563947	0.165304420934458	2.04714834971577	0.034934661284565	0.379073460077259	-0.135112150526558	0.0505261474922109	-0.142790595524087	0.0232536753870382	0.2142608631173	0.0141612691705912	0.0596605785074418	0.251759684637465	0.0500963087291527	0.00145039753854035	0.00173978906247574	0.00180271603652195
23	0.455496124527524	0.04	0.165722936520746	0.0359099644616016	0.29553590857989	0.0445334096785604	0.36734708395715	0.101686674824525	0.633007493089774	2.1	1.74	2.48	0.0396584738057516	0.143267785399352	0.246877096992953	0.0465400291233098	0.168127672728318	0.289715316333326	0.0481529249791833	0.173927157214782	0.300014604027092	0.165722936520746	2.11992594628036	0.0343602332497973	0.394595447508502	-0.135112150526558	0.0505261474922109	-0.142790595524087	0.0232536753870382	0.2142608631173	0.0141612691705912	0.0596605785074418	0.251759684637465	0.0500963087291527	0.00145039753854035	0.00173978906247574	0.00180271603652195
23	0.455496124527524	0.04	0.16620159604287	0.0365191034329204	0.295884088652821	0.0339525536297708	0.309027117157584	0.0516647404897159	0.566389493825452	1.91	1.65	2.27	0.0217816358556357	0.130284524254665	0.238787412653694	0.0259958073821389	0.155491140327809	0.284986473273478	0.0269502965662174	0.161156848238675	0.29534972564844	0.16620159604287	1.98590083797	0.0121684557321966	0.33940038699101	-0.135112150526558	0.0505261474922109	-0.142790595524087	0.0232536753870382	0.2142608631173	0.0141612691705912	0.0596605785074418	0.251759684637465	0.0500963087291527	0.00145039753854035	0.00173978906247574	0.00180271603652195
23	0.455496124527524	0.04	0.166545031720089	0.041553988736179	0.291536074704	0.0487222407994632	0.400886159415147	0.124321573041166	0.677450745789128	2.05	1.75	2.43	0.0494730817510856	0.15953042784503	0.269587773938974	0.0583037104346462	0.188005588925896	0.317707467417146	0.0603460365089632	0.194785913270294	0.329218692519682	0.166545031720089	2.13005784491817	-0.00585962018269244	0.356073102761468	-0.135112150526558	0.0505261474922109	-0.142790595524087	0.0232536753870382	0.2142608631173	0.0141612691705912	0.0596605785074418	0.251759684637465	0.0500963087291527	0.00145039753854035	0.00173978906247574	0.00180271603652195
23	0.455496124527524	0.04	0.167289782782808	0.0349781443783206	0.299601421187296	0.0394999610155113	0.374847640366784	0.0862514440631399	0.663443836670429	1.94	1.7	2.38	0.0358860510230391	0.155960305293218	0.276034559563397	0.0427025181147319	0.185584581532448	0.328466644950163	0.0442560769223069	0.192153997403307	0.340022194160702	0.167289782782808	2.07031514361347	0.0658755970413848	0.414110866579223	-0.135112150526558	0.0505261474922109	-0.142790595524087	0.0232536753870382	0.2142608631173	0.0141612691705912	0.0596605785074418	0.251759684637465	0.0500963087291527	0.00145039753854035	0.00173978906247574	0.00180271603652195
23	0.455496124527524	0.04	0.167385040568006	0.0339864197965303	0.300783661339482	0.0418997568972394	0.379216204007973	0.0960952117546995	0.662337196261247	2.03	1.68	2.39	0.0384710167538644	0.151816439875987	0.26516186299811	0.0453958567991149	0.179143624106828	0.31289139141454	0.0469801978091922	0.185342741283137	0.323884832058411	0.167385040568006	2.07164914330556	-0.0525409045209226	0.29655193044051	-0.135112150526558	0.0505261474922109	-0.142790595524087	0.0232536753870382	0.2142608631173	0.0141612691705912	0.0596605785074418	0.251759684637465	0.0500963087291527	0.00145039753854035	0.00173978906247574	0.00180271603652195
23	0.455496124527524	0.04	0.167576163495762	0.0332153014256338	0.30193702556589	0.0367540493001203	0.359957803161162	0.0722490642621446	0.647666542060179	2.02	1.71	2.37	0.029022491487234	0.144595260640379	0.260168029793523	0.0342713933131745	0.170746231446296	0.307221069579417	0.0355121181386174	0.176883532719307	0.318337579368574	0.167576163495762	2.08681326772519	0.0511321301518461	0.405064998151604	-0.135112150526558	0.0505261474922109	-0.142790595524087	0.0232536753870382	0.2142608631173	0.0141612691705912	0.0596605785074418	0.251759684637465	0.0500963087291527	0.00145039753854035	0.00173978906247574	0.00180271603652195
23	0.455496124527524	0.04	0.167738773527791	0.0341035378487414	0.30137400920684	0.0463513121498846	0.41614949881606	0.121437356951493	0.710861640680628	2	1.69	2.29	0.0492286281409395	0.168699891388754	0.288171154636568	0.058246259432385	0.199602101685887	0.340957943939389	0.0604052248478041	0.206872544586076	0.353516554227833	0.167738773527791	2.07728837326507	-0.0205353467573106	0.328604489797407	-0.135112150526558	0.0505261474922109	-0.142790595524087	0.0232536753870382	0.2142608631173	0.0141612691705912	0.0596605785074418	0.251759684637465	0.0500963087291527	0.00145039753854035	0.00173978906247574	0.00180271603652195
23	0.455496124527524	0.04	0.167887531545633	0.0397160863681045	0.296058976723162	0.0357539072598769	0.344227208208368	0.0651252745573246	0.62332914185941	2.06	1.81	2.42	0.0257835075626503	0.136281726049357	0.246779944536063	0.0303527082917022	0.160432767582713	0.290512826873723	0.0314796005350413	0.166490045430692	0.301576211544307	0.167887531545633	2.13330957943597	0.0477509839985647	0.413805508076717	-0.135112150526558	0.0505261474922109	-0.142790595524087	0.0232536753870382	0.2142608631173	0.0141612691705912	0.0596605785074418	0.251759684637465	0.0500963087291527	0.00145039753854035	0.00173978906247574	0.00180271603652195
23	0.455496124527524	0.04	0.168033365041972	0.0343626309235828	0.301704099160362	0.0334440359287276	0.341829043020505	0.0549171291175755	0.628740956923434	1.98	1.73	2.39	0.0224137938073081	0.139513587303657	0.256613380800005	0.0265585585452494	0.165312477134228	0.304066395723207	0.0275165001566499	0.171203016437175	0.314857889717499	0.168033365041972	2.08991755622697	-0.0531341275011205	0.299509026812426	-0.135112150526558	0.0505261474922109	-0.142790595524087	0.0232536753870382	0.2142608631173	0.0141612691705912	0.0596605785074418	0.251759684637465	0.0500963087291527	0.00145039753854035	0.00173978906247574	0.00180271603652195
23	0.455496124527524	0.04	0.168295089688322	0.0339833116899347	0.30260686768671	0.0386917189034946	0.348996254275679	0.0773970100614629	0.620595498489895	1.93	1.68	2.27	0.0323212185953201	0.145741860240265	0.259162501885211	0.0384922284105856	0.173567990848099	0.308643753285613	0.0399002986679463	0.17985575873754	0.32011224568235	0.168295089688322	2.00883105580823	0.0667177663239956	0.40010781852439	-0.135112150526558	0.0505261474922109	-0.142790595524087	0.0232536753870382	0.2142608631173	0.0141612691705912	0.0596605785074418	0.251759684637465	0.0500963087291527	0.00145039753854035	0.00173978906247574	0.00180271603652195
23	0.455496124527524	0.04	0.168423152919425	0.042761463545801	0.29408484229305	0.0419014866575494	0.353688439195667	0.089632042126556	0.617744836264778	1.92	1.66	2.32	0.037641941985615	0.148535271464506	0.259428600943397	0.044885387549741	0.177117940063724	0.309350492577707	0.046477001481747	0.183295724436539	0.320343848255391	0.168423152919425	2.01885810223386	0.00352287695968543	0.338605617373794	-0.135112150526558	0.0505261474922109	-0.142790595524087	0.0232536753870382	0.2142608631173	0.0141612691705912	0.0596605785074418	0.251759684637465	0.0500963087291527	0.00145039753854035	0.00173978906247574	0.00180271603652195
23	0.455496124527524	0.04	0.168977670308822	0.0465170859645775	0.291438254653067	0.0505932498852252	0.390312637516452	0.126328431905608	0.654296843127296	1.95	1.68	2.36	0.0523721307909773	0.161812382161576	0.271252633532174	0.0622704089584085	0.192394753842468	0.322519098726528	0.0644926246344724	0.199237213262975	0.333898090546882	0.168977670308822	2.06676190228804	0.0586453629905384	0.405356999944347	-0.135112150526558	0.0505261474922109	-0.142790595524087	0.0232536753870382	0.2142608631173	0.0141612691705912	0.0596605785074418	0.251759684637465	0.0500963087291527	0.00145039753854035	0.00173978906247574	0.00180271603652195
23	0.455496124527524	0.04	0.169071690464738	0.0366201575518667	0.30152322337761	0.0396079577718889	0.345218512856479	0.0798113801489996	0.610625645563957	2.02	1.64	2.36	0.0320963467595482	0.138830491037386	0.245564635315223	0.0379103122773629	0.163978390072734	0.290046467868105	0.039231379305201	0.169686288900175	0.300228499846162	0.169071690464738	2.03878656489948	0.0399883255552446	0.37942496695829	-0.135112150526558	0.0505261474922109	-0.142790595524087	0.0232536753870382	0.2142608631173	0.0141612691705912	0.0596605785074418	0.251759684637465	0.0500963087291527	0.00145039753854035	0.00173978906247574	0.00180271603652195
23	0.455496124527524	0.04	0.16953569398419	0.0475671928251071	0.291504195143273	0.0482779268181415	0.37702301488366	0.11566604375447	0.638379986012849	2.05	1.7	2.46	0.0459470451718865	0.149768185488153	0.25358932580442	0.0541279359470055	0.17643447409241	0.298741012237814	0.0559688420691259	0.182483054078648	0.309057385038614	0.16953569398419	2.11968777023184	-0.0604337332419073	0.296850512790387	-0.135112150526558	0.0505261474922109	-0.142790595524087	0.0232536753870382	0.2142608631173	0.0141612691705912	0.0596605785074418	0.251759684637465	0.0500963087291527	0.00145039753854035	0.00173978906247574	0.00180271603652195
23	0.455496124527524	0.04	0.169772775171016	0.043206784037295	0.296338766304738	0.0413833955367209	0.374231418755962	0.0930185956910823	0.655444241820842	2.09	1.76	2.36	0.0363493632367298	0.146240369185248	0.256131375133767	0.0426741815591806	0.171686310575776	0.300698439592371	0.0442487340231475	0.178335147829239	0.312101040695052	0.169772775171016	2.12666439237273	-0.0686447572158416	0.293808783087013	-0.135112150526558	0.0505261474922109	-0.142790595524087	0.0232536753870382	0.2142608631173	0.0141612691705912	0.0596605785074418	0.251759684637465	0.0500963087291527	0.00145039753854035	0.00173978906247574	0.00180271603652195
23	0.455496124527524	0.04	0.169862853326649	0.0361715048844019	0.303554201768895	0.037219753566014	0.364235937885439	0.0750047679081426	0.653467107862735	2.09	1.7	2.37	0.0293843584854846	0.14269545351077	0.256006548536055	0.0345154761511395	0.167613035518879	0.300710594886618	0.035739351088224	0.173617653290694	0.31142463547497	0.169862853326649	2.09325601944158	-0.0144058450392294	0.339736650822738	-0.135112150526558	0.0505261474922109	-0.142790595524087	0.0232536753870382	0.2142608631173	0.0141612691705912	0.0596605785074418	0.251759684637465	0.0500963087291527	0.00145039753854035	0.00173978906247574	0.00180271603652195
23	0.455496124527524	0.04	0.170020609713822	0.0403444597497232	0.29969675967792	0.0374293984839275	0.338721564094026	0.0705342810819958	0.606908847106057	2.02	1.73	2.4	0.0283416742357124	0.136103127144714	0.243864580053715	0.0334694737620211	0.160727979759186	0.287986485756351	0.0346739902902186	0.166563472431881	0.29825591125864	0.170020609713822	2.09632996887031	-0.0403530341740441	0.31447034562846	-0.135112150526558	0.0505261474922109	-0.142790595524087	0.0232536753870382	0.2142608631173	0.0141612691705912	0.0596605785074418	0.251759684637465	0.0500963087291527	0.00145039753854035	0.00173978906247574	0.00180271603652195
23	0.455496124527524	0.04	0.170217397734434	0.0403669052583077	0.300067890210559	0.0433880071208834	0.396882648804557	0.105924427366683	0.687840870242431	2.01	1.72	2.42	0.0427167157623073	0.160053008748277	0.277389301734246	0.0504846985960692	0.189158453824315	0.32783220905256	0.0522607429301731	0.195759046923922	0.339467007640393	0.170217397734434	2.13397278811734	-0.0309470860318145	0.330557623746662	-0.135112150526558	0.0505261474922109	-0.142790595524087	0.0232536753870382	0.2142608631173	0.0141612691705912	0.0596605785074418	0.251759684637465	0.0500963087291527	0.00145039753854035	0.00173978906247574	0.00180271603652195
23	0.455496124527524	0.04	0.170222786992367	0.0385735014156341	0.301872072569099	0.0464320055151184	0.399500233307519	0.11683681241114	0.682163654203898	2	1.75	2.44	0.0473208293017251	0.161804160488565	0.276287491675404	0.0559780437643317	0.19140578283884	0.326833521913349	0.0579677032532217	0.198190714771772	0.3385174274778	0.170222786992367	2.12815826635715	0.000380849330059473	0.36005656782162	-0.135112150526558	0.0505261474922109	-0.142790595524087	0.0232536753870382	0.2142608631173	0.0141612691705912	0.0596605785074418	0.251759684637465	0.0500963087291527	0.00145039753854035	0.00173978906247574	0.00180271603652195
23	0.455496124527524	0.04	0.170522885873897	0.0386558137138648	0.302389958033928	0.0467145898918276	0.394502690977041	0.116262005644131	0.672743376309951	2.04	1.69	2.34	0.0463319580959528	0.157214577933884	0.268097197771815	0.0546184772354337	0.185332569544696	0.316046661853959	0.0565921676136668	0.192052744635475	0.327398689649999	0.170522885873897	2.09598111432686	0.0740590244155115	0.428546094343125	-0.135112150526558	0.0505261474922109	-0.142790595524087	0.0232536753870382	0.2142608631173	0.0141612691705912	0.0596605785074418	0.251759684637465	0.0500963087291527	0.00145039753854035	0.00173978906247574	0.00180271603652195
23	0.455496124527524	0.04	0.171408310754755	0.0336178013664615	0.309198820143048	0.0390034382466919	0.375674781609148	0.0845313646866461	0.666818198531651	1.97	1.69	2.28	0.0347643089735938	0.154499743732529	0.274235178491465	0.0412616459356434	0.183375246373558	0.325488846811473	0.0427682692246471	0.190233123380306	0.337589044608873	0.171408310754755	2.0545292078214	-0.0234516251088623	0.322004929544989	-0.135112150526558	0.0505261474922109	-0.142790595524087	0.0232536753870382	0.2142608631173	0.0141612691705912	0.0596605785074418	0.251759684637465	0.0500963087291527	0.00145039753854035	0.00173978906247574	0.00180271603652195
23	0.455496124527524	0.04	0.171445782767694	0.0357178082960873	0.307173757239302	0.0497752374796648	0.406720120961349	0.129268273426645	0.684171968496052	2.02	1.75	2.44	0.0518940413484882	0.163275568048856	0.274657094749224	0.0612710395729688	0.192778660733693	0.324286281894416	0.0634552957684406	0.199679979328593	0.336071449711837	0.171445782767694	2.09291358712001	-0.0367605774745179	0.317242148077968	-0.135112150526558	0.0505261474922109	-0.142790595524087	0.0232536753870382	0.2142608631173	0.0141612691705912	0.0596605785074418	0.251759684637465	0.0500963087291527	0.00145039753854035	0.00173978906247574	0.00180271603652195
23	0.455496124527524	0.04	0.172129334018608	0.0393274447296172	0.304931223307599	0.04561379010692	0.388703936892435	0.111104616422145	0.666303257362724	1.95	1.67	2.4	0.0459193481231471	0.16065067294039	0.275381997757632	0.0545609297764893	0.190883591407691	0.327206253038894	0.0564418772250747	0.197491756690488	0.338508330527952	0.172129334018608	2.05269083526897	0.03307248841192	0.376997609927799	-0.135112150526558	0.0505261474922109	-0.142790595524087	0.0232536753870382	0.2142608631173	0.0141612691705912	0.0596605785074418	0.251759684637465	0.0500963087291527	0.00145039753854035	0.00173978906247574	0.00180271603652195
23	0.455496124527524	0.04	0.17227613546816	0.0443880868283408	0.300164184107979	0.0535039380851957	0.392279965010102	0.134678623322099	0.649881306698105	1.96	1.64	2.34	0.0556232256769459	0.162014404989251	0.268405584301555	0.0660807011766878	0.192474013366162	0.318867325555637	0.0683844065913945	0.199164479212596	0.330004306965566	0.17227613546816	2.01459702319947	-0.0355430067826591	0.298445680138006	-0.135112150526558	0.0505261474922109	-0.142790595524087	0.0232536753870382	0.2142608631173	0.0141612691705912	0.0596605785074418	0.251759684637465	0.0500963087291527	0.00145039753854035	0.00173978906247574	0.00180271603652195
23	0.455496124527524	0.04	0.172294406324935	0.0429497992505005	0.301639013399369	0.0417875797653559	0.374766051024225	0.094575817835167	0.654956284213282	2.02	1.69	2.41	0.038097321029575	0.150964410180834	0.263831499332093	0.0450144084570537	0.17837405462402	0.311733700790987	0.0466338361204255	0.184620727728273	0.322570512718135	0.172294406324935	2.0934455113259	0.0316113391001121	0.385677742353174	-0.135112150526558	0.0505261474922109	-0.142790595524087	0.0232536753870382	0.2142608631173	0.0141612691705912	0.0596605785074418	0.251759684637465	0.0500963087291527	0.00145039753854035	0.00173978906247574	0.00180271603652195
23	0.455496124527524	0.04	0.172706556127193	0.0355750427018545	0.309838069552531	0.038068311695098	0.371979677500635	0.0800387505371938	0.663920604464077	1.94	1.7	2.29	0.0332958047268163	0.154742079571192	0.276188354415568	0.0396188390807812	0.184128348897327	0.328637858713873	0.0410700482371869	0.190839588688687	0.340987577661872	0.172706556127193	2.03649413783237	-0.00172214276636373	0.339489963270912	-0.135112150526558	0.0505261474922109	-0.142790595524087	0.0232536753870382	0.2142608631173	0.0141612691705912	0.0596605785074418	0.251759684637465	0.0500963087291527	0.00145039753854035	0.00173978906247574	0.00180271603652195
23	0.455496124527524	0.04	0.172714177499948	0.032242525376037	0.31318582962386	0.0478469270407919	0.4232285020487	0.128456161211072	0.718000842886328	2	1.71	2.41	0.051998571725154	0.171321308471515	0.290644045217877	0.0615043387171996	0.202640254070838	0.343776169424477	0.0636653079017529	0.209881981224726	0.35977750350333	0.172714177499948	2.07567844244765	-0.0417601535478411	0.30833546506558	-0.135112150526558	0.0505261474922109	-0.142790595524087	0.0232536753870382	0.2142608631173	0.0141612691705912	0.0596605785074418	0.251759684637465	0.0500963087291527	0.00145039753854035	0.00173978906247574	0.00180271603652195
23	0.455496124527524	0.04	0.173346955490215	0.0370014412899136	0.309692469690517	0.0352540920811574	0.357580361465528	0.0655279302558734	0.649632792675183	2.02	1.74	2.39	0.0263122238355752	0.143583575329598	0.260854926823621	0.0310683304120483	0.169537245804814	0.308006161197579	0.0321850557598365	0.174823840175072	0.319458604639658	0.173346955490215	2.09690707943027	0.0179224190283247	0.373905982802169	-0.135112150526558	0.0505261474922109	-0.142790595524087	0.0232536753870382	0.2142608631173	0.0141612691705912	0.0596605785074418	0.251759684637465	0.0500963087291527	0.00145039753854035	0.00173978906247574	0.00180271603652195
23	0.455496124527524	0.04	0.173440475946394	0.0326631335795627	0.314217818313226	0.029053329997263	0.333730582805398	0.0325123902536942	0.634948775357101	2.06	1.78	2.39	0.0128437675283972	0.1318376775507	0.250831587573003	0.0151129038640496	0.155129726700366	0.295146549536683	0.0156689173439882	0.160942913052804	0.306122349134285	0.173440475946394	2.12143761072411	0.0413265580066705	0.403396237966414	-0.135112150526558	0.0505261474922109	-0.142790595524087	0.0232536753870382	0.2142608631173	0.0141612691705912	0.0596605785074418	0.251759684637465	0.0500963087291527	0.00145039753854035	0.00173978906247574	0.00180271603652195
23	0.455496124527524	0.04	0.173565123741933	0.0316110162782054	0.31551923120566	0.0404231134147232	0.390223993488916	0.0933826149103202	0.687065372067512	2	1.71	2.43	0.0378107286745351	0.158002145841306	0.278193563008078	0.0447253450290581	0.186896701962882	0.329068058896706	0.0462917634940061	0.193469536898674	0.340695228610593	0.173565123741933	2.08238689631488	0.0301183964873388	0.382822038102533	-0.135112150526558	0.0505261474922109	-0.142790595524087	0.0232536753870382	0.2142608631173	0.0141612691705912	0.0596605785074418	0.251759684637465	0.0500963087291527	0.00145039753854035	0.00173978906247574	0.00180271603652195
23	0.455496124527524	0.04	0.173753461269062	0.0441179070406768	0.303389015497448	0.0369298674978753	0.331510500791708	0.0671948780256824	0.595826123557733	1.96	1.63	2.27	0.0277067309430207	0.136693041495087	0.245679352047153	0.0329039146491789	0.162333700779809	0.29176348691044	0.0340834220015701	0.168178921205254	0.302167827656293	0.173753461269062	2.01561242998587	0.0485947922638533	0.382297304691058	-0.135112150526558	0.0505261474922109	-0.142790595524087	0.0232536753870382	0.2142608631173	0.0141612691705912	0.0596605785074418	0.251759684637465	0.0500963087291527	0.00145039753854035	0.00173978906247574	0.00180271603652195
23	0.455496124527524	0.04	0.174220646435443	0.0385406557884214	0.309900637082465	0.0443565995917133	0.383043242065419	0.105454354862331	0.660632129268507	2.01	1.69	2.39	0.0426453258675705	0.154901178814053	0.267157031760535	0.0504304720688254	0.183179267896054	0.315928063723283	0.052173354585085	0.189666731652778	0.327067716456309	0.174220646435443	2.06034073320891	-0.0362557420102521	0.308959127917664	-0.135112150526558	0.0505261474922109	-0.142790595524087	0.0232536753870382	0.2142608631173	0.0141612691705912	0.0596605785074418	0.251759684637465	0.0500963087291527	0.00145039753854035	0.00173978906247574	0.00180271603652195
23	0.455496124527524	0.04	0.174402858799727	0.0341969622728472	0.314608755326607	0.0386332146282915	0.373031105769649	0.0824986584136271	0.663563553125672	2.02	1.7	2.4	0.0331939183831271	0.150091702306277	0.266989486229428	0.0392109775796612	0.1772988143821	0.315386651184539	0.0406048157327291	0.183542603349587	0.326555667415505	0.174402858799727	2.08579255967301	-0.00656600228280937	0.346126466842793	-0.135112150526558	0.0505261474922109	-0.142790595524087	0.0232536753870382	0.2142608631173	0.0141612691705912	0.0596605785074418	0.251759684637465	0.0500963087291527	0.00145039753854035	0.00173978906247574	0.00180271603652195
23	0.455496124527524	0.04	0.174499418859524	0.0468678579532773	0.302130979765771	0.0402234483948437	0.36500603095975	0.0866305890878514	0.643381472831649	2.09	1.68	2.44	0.0339333725452659	0.142973581967284	0.252013791389303	0.0398574716846458	0.167933956087381	0.296010440490116	0.0412255185869072	0.173613111516401	0.306291175005026	0.174499418859524	2.11161145963266	-0.0847543638137386	0.273871123191101	-0.135112150526558	0.0505261474922109	-0.142790595524087	0.0232536753870382	0.2142608631173	0.0141612691705912	0.0596605785074418	0.251759684637465	0.0500963087291527	0.00145039753854035	0.00173978906247574	0.00180271603652195
23	0.455496124527524	0.04	0.175044804914257	0.0364898594199432	0.313599750408571	0.0328392973995353	0.338618278196944	0.0517065831267832	0.625529973267104	1.96	1.67	2.37	0.0213435631848135	0.139775637436882	0.25820771168895	0.0253532266528959	0.166034292671982	0.306715358691068	0.0262430554852143	0.171791759188687	0.317331495933882	0.175044804914257	2.03869743390526	-0.0515137874072406	0.290123672156659	-0.135112150526558	0.0505261474922109	-0.142790595524087	0.0232536753870382	0.2142608631173	0.0141612691705912	0.0596605785074418	0.251759684637465	0.0500963087291527	0.00145039753854035	0.00173978906247574	0.00180271603652195
23	0.455496124527524	0.04	0.175104929979241	0.0377296816951065	0.312480178263375	0.0359521672076326	0.371923347767919	0.0712287277840108	0.672617967751827	2.08	1.8	2.4	0.0279740709153636	0.146067611049971	0.264161151184579	0.0328758902246263	0.171662635759421	0.310449381294216	0.0340906797855496	0.178147611446639	0.321804616672671	0.175104929979241	2.15054062252816	-0.0447757142110323	0.324023596340233	-0.135112150526558	0.0505261474922109	-0.142790595524087	0.0232536753870382	0.2142608631173	0.0141612691705912	0.0596605785074418	0.251759684637465	0.0500963087291527	0.00145039753854035	0.00173978906247574	0.00180271603652195
23	0.455496124527524	0.04	0.175966233356718	0.0326188953896436	0.319313571323792	0.0329212237972994	0.333836996898817	0.0513406298781282	0.616333363919505	1.96	1.65	2.32	0.0211938235305814	0.137810588164734	0.254427352798886	0.0251757021533753	0.163702331304711	0.302228960456046	0.0260604957284859	0.169406863966628	0.313079753196325	0.175966233356718	2.0047024538897	-0.0120694853468591	0.32029512142626	-0.135112150526558	0.0505261474922109	-0.142790595524087	0.0232536753870382	0.2142608631173	0.0141612691705912	0.0596605785074418	0.251759684637465	0.0500963087291527	0.00145039753854035	0.00173978906247574	0.00180271603652195
23	0.455496124527524	0.04	0.176736840337189	0.0400091647396055	0.313464515934772	0.0288474435060373	0.323056525029666	0.0304028097497135	0.615710240309618	1.96	1.67	2.28	0.0125470992428001	0.133323936634493	0.254100774026186	0.0149035413135353	0.158363200869358	0.301822860425181	0.0154467710982823	0.164201966858204	0.312953839025999	0.176736840337189	2.01336279666763	0.0457680235533471	0.379693495837041	-0.135112150526558	0.0505261474922109	-0.142790595524087	0.0232536753870382	0.2142608631173	0.0141612691705912	0.0596605785074418	0.251759684637465	0.0500963087291527	0.00145039753854035	0.00173978906247574	0.00180271603652195
23	0.455496124527524	0.04	0.177145453056257	0.048395545418414	0.305895360694099	0.0492648049456786	0.405300649927417	0.12731385679758	0.683287443057255	2.05	1.75	2.46	0.050547704796903	0.16091742188831	0.271287138979716	0.0595411876846164	0.189547961809009	0.319554735933402	0.0616375691029457	0.196163425280793	0.330908008387855	0.177145453056257	2.12278552672653	-0.0207492094086133	0.341995389713918	-0.135112150526558	0.0505261474922109	-0.142790595524087	0.0232536753870382	0.2142608631173	0.0141612691705912	0.0596605785074418	0.251759684637465	0.0500963087291527	0.00145039753854035	0.00173978906247574	0.00180271603652195
23	0.455496124527524	0.04	0.177239848219674	0.0473266255855167	0.307153070853832	0.0406089506888191	0.356735255749485	0.0860164402431299	0.62745407125584	2	1.67	2.31	0.0348956991411906	0.144722638166649	0.254549577192108	0.0412945325695378	0.171260465971516	0.301226399373494	0.0427918650654879	0.177481104076014	0.312062109517046	0.177239848219674	2.03999851623833	0.0581270811866929	0.399105370320959	-0.135112150526558	0.0505261474922109	-0.142790595524087	0.0232536753870382	0.2142608631173	0.0141612691705912	0.0596605785074418	0.251759684637465	0.0500963087291527	0.00145039753854035	0.00173978906247574	0.00180271603652195
23	0.455496124527524	0.04	0.177337104798893	0.0418152778961537	0.312858931701632	0.0360798322422036	0.34330338790499	0.0662574227658894	0.620349353044091	1.89	1.64	2.28	0.0280792011080413	0.145488376511663	0.262897551915284	0.0335511484863304	0.173840491565126	0.314129834643922	0.0347677113943683	0.18012365845961	0.325307758267081	0.177337104798893	1.99295783264422	-0.00424732729324607	0.32606105074675	-0.135112150526558	0.0505261474922109	-0.142790595524087	0.0232536753870382	0.2142608631173	0.0141612691705912	0.0596605785074418	0.251759684637465	0.0500963087291527	0.00145039753854035	0.00173978906247574	0.00180271603652195
23	0.455496124527524	0.04	0.1774962848167	0.0389499644980349	0.316042605135365	0.033261152972464	0.330838762218637	0.0523627544601957	0.609314769977078	1.96	1.63	2.33	0.0215697970505554	0.136282459375539	0.250995121700523	0.0256102987913026	0.161811188878629	0.298012078965956	0.0264978836715609	0.167417864961362	0.308319511653485	0.1774962848167	2.00963626685996	0.0184069359916556	0.350952874832078	-0.135112150526558	0.0505261474922109	-0.142790595524087	0.0232536753870382	0.2142608631173	0.0141612691705912	0.0596605785074418	0.251759684637465	0.0500963087291527	0.00145039753854035	0.00173978906247574	0.00180271603652195
23	0.455496124527524	0.04	0.177503711654354	0.0480461438254919	0.306961279483215	0.0562647476040899	0.423101774462027	0.152558208663889	0.693645340260165	1.99	1.7	2.31	0.0622026344419798	0.172511497343269	0.282820360244559	0.0736891092393304	0.204367848513331	0.335046587787332	0.0763697293827015	0.211919109963174	0.347271447592882	0.177503711654354	2.04884639094635	0.0173232357827613	0.361261452340836	-0.135112150526558	0.0505261474922109	-0.142790595524087	0.0232536753870382	0.2142608631173	0.0141612691705912	0.0596605785074418	0.251759684637465	0.0500963087291527	0.00145039753854035	0.00173978906247574	0.00180271603652195
23	0.455496124527524	0.04	0.177550049635066	0.0349532578979415	0.32014684137219	0.0371307233965024	0.368981586335191	0.0756173863142162	0.662345786356165	2.08	1.79	2.4	0.0297414187466605	0.1451258289119	0.260510239077139	0.034963702791074	0.1706084162496	0.306253129708127	0.0362603271051825	0.176821130309968	0.317686898210013	0.177550049635066	2.09742585721987	0.0397030748838146	0.398271895062419	-0.135112150526558	0.0505261474922109	-0.142790595524087	0.0232536753870382	0.2142608631173	0.0141612691705912	0.0596605785074418	0.251759684637465	0.0500963087291527	0.00145039753854035	0.00173978906247574	0.00180271603652195
23	0.455496124527524	0.04	0.177649010168316	0.0459562745225368	0.309341745814095	0.0418379218318522	0.357626333386773	0.0904183750297188	0.624834291743827	1.92	1.64	2.41	0.0379052648115663	0.14992440271305	0.261943540614533	0.0451814962177331	0.178703640979672	0.312225785741612	0.0466954746924927	0.184682321886313	0.322778936349186	0.177649010168316	2.02419071185594	-0.0178407524094081	0.319098907842356	-0.135112150526558	0.0505261474922109	-0.142790595524087	0.0232536753870382	0.2142608631173	0.0141612691705912	0.0596605785074418	0.251759684637465	0.0500963087291527	0.00145039753854035	0.00173978906247574	0.00180271603652195
23	0.455496124527524	0.04	0.177753532061855	0.0368639721242615	0.318643091999449	0.0292051097403892	0.333584094049153	0.0333049870635684	0.633863201034737	1.97	1.71	2.46	0.0136941707927929	0.137161367123459	0.260628563454126	0.0162528333496132	0.162789034516492	0.309325235683372	0.0168169235660665	0.16835188170536	0.319999271469344	0.177753532061855	2.10176755454697	0.0247483882164462	0.380895023034798	-0.135112150526558	0.0505261474922109	-0.142790595524087	0.0232536753870382	0.2142608631173	0.0141612691705912	0.0596605785074418	0.251759684637465	0.0500963087291527	0.00145039753854035	0.00173978906247574	0.00180271603652195
23	0.455496124527524	0.04	0.177759149608742	0.0490651784457086	0.306453120771776	0.0442711781515377	0.382786672041289	0.1051038135753	0.660469530507277	2.01	1.69	2.34	0.0424827337780004	0.154721543671165	0.26696035356433	0.0502328842197439	0.182947487093179	0.315662089966614	0.0520556504637401	0.18959626295391	0.327085773293277	0.177759149608742	2.07741096096465	0.00254874150339383	0.352190617447796	-0.135112150526558	0.0505261474922109	-0.142790595524087	0.0232536753870382	0.2142608631173	0.0141612691705912	0.0596605785074418	0.251759684637465	0.0500963087291527	0.00145039753854035	0.00173978906247574	0.00180271603652195
23	0.455496124527524	0.04	0.177902693176343	0.0487942877633617	0.307011098589323	0.0510833073544234	0.391768705499137	0.128141793493556	0.655395617504717	2.05	1.69	2.39	0.0508592969011441	0.155492446034474	0.260125595167804	0.0599039512597673	0.183144724289368	0.306385497318968	0.0620206603705462	0.189469625288166	0.317119609673176	0.177902693176343	2.06842327062615	0.0211289438715773	0.368823061827853	-0.135112150526558	0.0505261474922109	-0.142790595524087	0.0232536753870382	0.2142608631173	0.0141612691705912	0.0596605785074418	0.251759684637465	0.0500963087291527	0.00145039753854035	0.00173978906247574	0.00180271603652195
23	0.455496124527524	0.04	0.178004439529424	0.0428796134641274	0.313129265594721	0.032478736531043	0.335519814259036	0.0496065325863937	0.621433095931678	2.06	1.68	2.38	0.0196677707443431	0.133025358616605	0.246382946488866	0.0231601999817018	0.156646828369417	0.290133456757133	0.0239632052284002	0.162106491499745	0.300221878324886	0.178004439529424	2.07830031147383	0.00483007623593083	0.355479927753953	-0.135112150526558	0.0505261474922109	-0.142790595524087	0.0232536753870382	0.2142608631173	0.0141612691705912	0.0596605785074418	0.251759684637465	0.0500963087291527	0.00145039753854035	0.00173978906247574	0.00180271603652195
23	0.455496124527524	0.04	0.178265842594872	0.0330692595572288	0.323462425632515	0.0282858091160257	0.320983468019889	0.0272502278426665	0.614716708197111	1.92	1.64	2.31	0.01140128302624	0.134296982277294	0.257192681528348	0.0135838334625187	0.160005486889067	0.306427140315616	0.0140582946458318	0.165619934676181	0.317302325011372	0.178265842594872	1.99109035129478	-0.012645412748371	0.315766920493428	-0.135112150526558	0.0505261474922109	-0.142790595524087	0.0232536753870382	0.2142608631173	0.0141612691705912	0.0596605785074418	0.251759684637465	0.0500963087291527	0.00145039753854035	0.00173978906247574	0.00180271603652195
23	0.455496124527524	0.04	0.178455964680331	0.0484424853064581	0.308469444054203	0.038753638927279	0.348662820269733	0.0775486543506337	0.619776986188833	1.98	1.66	2.37	0.0316801992948385	0.142435838833551	0.253191478372263	0.0375461636942134	0.168809522661002	0.30007288162779	0.0388413906953344	0.174588764043619	0.310635522021937	0.178455964680331	2.04185188792568	0.0020027579549806	0.342026583843512	-0.135112150526558	0.0505261474922109	-0.142790595524087	0.0232536753870382	0.2142608631173	0.0141612691705912	0.0596605785074418	0.251759684637465	0.0500963087291527	0.00145039753854035	0.00173978906247574	0.00180271603652195
23	0.455496124527524	0.04	0.178485427396743	0.0333773464543574	0.323593508339129	0.0424845489165132	0.387684143890815	0.100327733353392	0.675040554428237	2.07	1.65	2.46	0.0394877213000411	0.152587553956614	0.265687386613187	0.0464280998061484	0.179406406625605	0.312384713445061	0.0479386618415617	0.185368338219996	0.322764948382951	0.178485427396743	2.077468810436	0.0700459497892905	0.418835433211781	-0.135112150526558	0.0505261474922109	-0.142790595524087	0.0232536753870382	0.2142608631173	0.0141612691705912	0.0596605785074418	0.251759684637465	0.0500963087291527	0.00145039753854035	0.00173978906247574	0.00180271603652195
23	0.455496124527524	0.04	0.178539654562242	0.0452218557414863	0.311857453382999	0.0508640924757086	0.40093855668859	0.13052912461117	0.67134798876601	1.97	1.69	2.35	0.0536650230911299	0.164839662925129	0.276014302759128	0.0636905958828101	0.19563461920057	0.327578642518331	0.0659179524005112	0.202677087821189	0.339428030564068	0.178539654562242	2.03595931793775	0.0381125597600433	0.378454266450299	-0.135112150526558	0.0505261474922109	-0.142790595524087	0.0232536753870382	0.2142608631173	0.0141612691705912	0.0596605785074418	0.251759684637465	0.0500963087291527	0.00145039753854035	0.00173978906247574	0.00180271603652195
23	0.455496124527524	0.04	0.178650234489472	0.0412301414571208	0.316070327521823	0.0363981497541616	0.353576495973919	0.0695374744153198	0.637615517532518	2.03	1.65	2.38	0.0278540405097701	0.141629159312556	0.255404278115341	0.0328716457360703	0.167142126083532	0.301412606430993	0.0340113110280242	0.172868390505573	0.311535947244556	0.178650234489472	2.04390966096255	-0.0161604049492664	0.32626222409019	-0.135112150526558	0.0505261474922109	-0.142790595524087	0.0232536753870382	0.2142608631173	0.0141612691705912	0.0596605785074418	0.251759684637465	0.0500963087291527	0.00145039753854035	0.00173978906247574	0.00180271603652195
23	0.455496124527524	0.04	0.178692749157785	0.0347029014523196	0.32268259686325	0.0419135141515915	0.431607751156089	0.109426683211141	0.753788819101036	2.06	1.76	2.42	0.0432844714700259	0.170725392042731	0.298166312615437	0.0509456004926404	0.200942909121149	0.350940217749659	0.0527555945734602	0.20818393958034	0.363721669922847	0.178692749157785	2.137395713679	-0.0258219763209678	0.338844956754375	-0.135112150526558	0.0505261474922109	-0.142790595524087	0.0232536753870382	0.2142608631173	0.0141612691705912	0.0596605785074418	0.251759684637465	0.0500963087291527	0.00145039753854035	0.00173978906247574	0.00180271603652195
23	0.455496124527524	0.04	0.178730323960879	0.0489725439681345	0.308488103953623	0.0447885145516681	0.379238181460014	0.105796978927233	0.652679383992795	2.1	1.74	2.47	0.0412559261380134	0.147885341922571	0.254514757707128	0.0484133092956985	0.173541584664624	0.29866986003355	0.0501081255889311	0.179529947461833	0.308986077004101	0.178730323960879	2.12016366736966	0.0501697297395505	0.411675491381228	-0.135112150526558	0.0505261474922109	-0.142790595524087	0.0232536753870382	0.2142608631173	0.0141612691705912	0.0596605785074418	0.251759684637465	0.0500963087291527	0.00145039753854035	0.00173978906247574	0.00180271603652195
23	0.455496124527524	0.04	0.178738394889211	0.0477680930943106	0.309708696684111	0.0416236100813324	0.354800996520795	0.0889927360666911	0.620609256974899	2	1.58	2.3	0.0360869161532109	0.143873246047032	0.251659575940852	0.0427000280659825	0.17023875407003	0.297777480074077	0.0441338649462871	0.17603801113462	0.307745358044122	0.178738394889211	2.02223885397681	-0.013380814232491	0.319237427627992	-0.135112150526558	0.0505261474922109	-0.142790595524087	0.0232536753870382	0.2142608631173	0.0141612691705912	0.0596605785074418	0.251759684637465	0.0500963087291527	0.00145039753854035	0.00173978906247574	0.00180271603652195
23	0.455496124527524	0.04	0.178775621084801	0.0482066761462409	0.309344566023362	0.0462454536713484	0.396595713606767	0.115394451206311	0.677796976007223	1.96	1.73	2.33	0.0475536654326104	0.163435760382837	0.279317855333063	0.0564665447489799	0.19406816684445	0.33166978893992	0.058595050530721	0.201171017550223	0.34379736419792	0.178775621084801	2.0740777538523	-0.0237641802943626	0.324521736165194	-0.135112150526558	0.0505261474922109	-0.142790595524087	0.0232536753870382	0.2142608631173	0.0141612691705912	0.0596605785074418	0.251759684637465	0.0500963087291527	0.00145039753854035	0.00173978906247574	0.00180271603652195
23	0.455496124527524	0.04	0.178867989445076	0.0456286681993731	0.31210731069078	0.0382189225310717	0.366548544446815	0.0794600053273418	0.653637083566287	2.15	1.78	2.46	0.0303702032860311	0.140097571894047	0.249824940502062	0.0354924573352745	0.163726500161824	0.291960542988373	0.0367549476066241	0.169432427485299	0.302549244803186	0.178867989445076	2.14718273372906	0.0130613321568872	0.380768712329802	-0.135112150526558	0.0505261474922109	-0.142790595524087	0.0232536753870382	0.2142608631173	0.0141612691705912	0.0596605785074418	0.251759684637465	0.0500963087291527	0.00145039753854035	0.00173978906247574	0.00180271603652195
23	0.455496124527524	0.04	0.179181236360264	0.0420833799141267	0.316279092806401	0.0438503367800292	0.402538164515109	0.10906459451643	0.696011734513789	1.97	1.7	2.39	0.0448510775153058	0.165537409271864	0.286223741028422	0.053232881884132	0.196473169505619	0.339713457127107	0.055118036454559	0.203541375373607	0.351813409638912	0.179181236360264	2.07352873684727	-0.00274369768377422	0.346260670456685	-0.135112150526558	0.0505261474922109	-0.142790595524087	0.0232536753870382	0.2142608631173	0.0141612691705912	0.0596605785074418	0.251759684637465	0.0500963087291527	0.00145039753854035	0.00173978906247574	0.00180271603652195
23	0.455496124527524	0.04	0.179320125595053	0.044013338888252	0.314626912301855	0.0436539061525592	0.387497112040482	0.104325364746841	0.670668859334123	1.93	1.62	2.33	0.0435296002590101	0.161682582462801	0.279835564666593	0.0518307745900293	0.19251574645528	0.333200718320532	0.0536131973922536	0.199268314381487	0.344679739683499	0.179320125595053	2.02522281020932	-0.0386823093284167	0.297410354073247	-0.135112150526558	0.0505261474922109	-0.142790595524087	0.0232536753870382	0.2142608631173	0.0141612691705912	0.0596605785074418	0.251759684637465	0.0500963087291527	0.00145039753854035	0.00173978906247574	0.00180271603652195
23	0.455496124527524	0.04	0.179360465691353	0.035941886460058	0.322779044922647	0.0331606096646693	0.357500118293035	0.0561110013589977	0.658889235227071	2.09	1.82	2.44	0.0219434562780508	0.139808380267005	0.257673304255959	0.0257657102305534	0.164161113368721	0.302556516506889	0.0267244642726279	0.170183278471285	0.313905643092426	0.179360465691353	2.14450666698462	0.0207034507474465	0.387952990126753	-0.135112150526558	0.0505261474922109	-0.142790595524087	0.0232536753870382	0.2142608631173	0.0141612691705912	0.0596605785074418	0.251759684637465	0.0500963087291527	0.00145039753854035	0.00173978906247574	0.00180271603652195
23	0.455496124527524	0.04	0.179835477067028	0.0453944339998912	0.314276520134164	0.0408454775384759	0.363180939237709	0.0884036660151872	0.637958212460232	2.02	1.64	2.33	0.0354831959798575	0.145772466505026	0.256061737030194	0.0418933255766348	0.172106633316537	0.302319941056438	0.0433418181549027	0.17806147527383	0.312768250295153	0.179835477067028	2.03841879004093	-0.0469188312724864	0.29299284071495	-0.135112150526558	0.0505261474922109	-0.142790595524087	0.0232536753870382	0.2142608631173	0.0141612691705912	0.0596605785074418	0.251759684637465	0.0500963087291527	0.00145039753854035	0.00173978906247574	0.00180271603652195
23	0.455496124527524	0.04	0.180099834195187	0.047999281926341	0.312200386464033	0.0418427382442682	0.364891935496493	0.0922717082063512	0.637512162786635	2.03	1.67	2.44	0.0370293915114369	0.146434119423136	0.255838847334835	0.043717241225702	0.172881472289851	0.302045703353999	0.0452071174956001	0.178788047768245	0.3122778846671	0.180099834195187	2.08260485707077	0.045728504136609	0.397162556940616	-0.135112150526558	0.0505261474922109	-0.142790595524087	0.0232536753870382	0.2142608631173	0.0141612691705912	0.0596605785074418	0.251759684637465	0.0500963087291527	0.00145039753854035	0.00173978906247574	0.00180271603652195
23	0.455496124527524	0.04	0.180168085642602	0.0468752284828963	0.313460942802307	0.0429501282178537	0.38386915233108	0.100955615797601	0.666782688864558	1.94	1.67	2.34	0.0419434636441733	0.159483964390824	0.277024465137474	0.0498945482637277	0.189716815618636	0.329539082973544	0.0516488473023862	0.196419417437016	0.341052841934288	0.180168085642602	2.06515891517633	-0.0564150657506611	0.289832159383978	-0.135112150526558	0.0505261474922109	-0.142790595524087	0.0232536753870382	0.2142608631173	0.0141612691705912	0.0596605785074418	0.251759684637465	0.0500963087291527	0.00145039753854035	0.00173978906247574	0.00180271603652195
23	0.455496124527524	0.04	0.180362982077079	0.0498507866398492	0.31087517751431	0.0404706426157769	0.365241247582652	0.0875741873341461	0.642908307831158	2.01	1.76	2.42	0.0354104942206428	0.147684762832198	0.259959031443753	0.0418738188501228	0.174641024980491	0.307408231110859	0.0433930985645752	0.181078919964489	0.318891369531048	0.180362982077079	2.10391669945263	-0.0398272652635138	0.316099401369724	-0.135112150526558	0.0505261474922109	-0.142790595524087	0.0232536753870382	0.2142608631173	0.0141612691705912	0.0596605785074418	0.251759684637465	0.0500963087291527	0.00145039753854035	0.00173978906247574	0.00180271603652195
23	0.455496124527524	0.04	0.180485206818014	0.0353897793146885	0.32558063432134	0.0302998899132552	0.337455421925725	0.0393979118731912	0.63551293197826	2.02	1.75	2.34	0.0158511952148725	0.135770438455691	0.255689681696509	0.018724329013054	0.160379726918366	0.302035124823677	0.0194252273283346	0.166379420469291	0.313195709646698	0.180485206818014	2.07174918543765	-0.10154852449267	0.247821103843818	-0.135112150526558	0.0505261474922109	-0.142790595524087	0.0232536753870382	0.2142608631173	0.0141612691705912	0.0596605785074418	0.251759684637465	0.0500963087291527	0.00145039753854035	0.00173978906247574	0.00180271603652195
23	0.455496124527524	0.04	0.181028412706952	0.0415337903959051	0.320523035017998	0.0508748196281164	0.418088055366109	0.136143619617489	0.700032491114728	2.05	1.71	2.36	0.0539908270984545	0.165802260676055	0.277613694253656	0.0635813344283745	0.195254074656073	0.326926814883772	0.0658981319186708	0.202251671965655	0.338679210512737	0.181028412706952	2.0636249174776	-0.0621521385342487	0.285768971175655	-0.135112150526558	0.0505261474922109	-0.142790595524087	0.0232536753870382	0.2142608631173	0.0141612691705912	0.0596605785074418	0.251759684637465	0.0500963087291527	0.00145039753854035	0.00173978906247574	0.00180271603652195
23	0.455496124527524	0.04	0.18166573736932	0.0508294568010519	0.312502017937588	0.0424629469628172	0.382049056407244	0.098794228065093	0.665303884749394	2	1.73	2.46	0.0400309121907746	0.154804309210554	0.269577706230334	0.0473589654959001	0.183142764860823	0.318926564225746	0.0489964945051504	0.189489415547766	0.330057370006398	0.18166573736932	2.10753863931152	-0.0250040994350395	0.332191598045425	-0.135112150526558	0.0505261474922109	-0.142790595524087	0.0232536753870382	0.2142608631173	0.0141612691705912	0.0596605785074418	0.251759684637465	0.0500963087291527	0.00145039753854035	0.00173978906247574	0.00180271603652195
23	0.455496124527524	0.04	0.181858115692107	0.0342322714440428	0.329483959940171	0.0409598291941122	0.410681021640384	0.100418422670242	0.720943620610527	1.98	1.65	2.35	0.0410769348329396	0.167992257939004	0.294907581045068	0.0486967896217994	0.199155162774868	0.349613535927937	0.0503832352982045	0.205993054160354	0.361945295558766	0.181858115692107	2.06217635859396	-0.0048908815202441	0.341684078848843	-0.135112150526558	0.0505261474922109	-0.142790595524087	0.0232536753870382	0.2142608631173	0.0141612691705912	0.0596605785074418	0.251759684637465	0.0500963087291527	0.00145039753854035	0.00173978906247574	0.00180271603652195
23	0.455496124527524	0.04	0.182580342413242	0.0475560140568226	0.317604670769661	0.042519063285429	0.375102782357298	0.0971897128320228	0.653015851882573	2	1.66	2.31	0.0393709365275463	0.151951759143682	0.264532581759818	0.0465756595970776	0.179758320051686	0.312940980506294	0.0482560405026398	0.186133518323959	0.324249679943523	0.182580342413242	2.04676412695447	0.0145437453238292	0.35621897828096	-0.135112150526558	0.0505261474922109	-0.142790595524087	0.0232536753870382	0.2142608631173	0.0141612691705912	0.0596605785074418	0.251759684637465	0.0500963087291527	0.00145039753854035	0.00173978906247574	0.00180271603652195
23	0.455496124527524	0.04	0.183125189039123	0.0383285371860364	0.327921840892209	0.0354519268534275	0.351563475647959	0.0652569627128196	0.637869988583099	1.98	1.69	2.34	0.0266741174148285	0.143703369546444	0.26073262167806	0.0316171104543452	0.170333107444662	0.309049104434979	0.0327658955640733	0.176484970755729	0.320150669953455	0.183125189039123	2.01307372441955	0.0272732637864088	0.359979648766737	-0.135112150526558	0.0505261474922109	-0.142790595524087	0.0232536753870382	0.2142608631173	0.0141612691705912	0.0596605785074418	0.251759684637465	0.0500963087291527	0.00145039753854035	0.00173978906247574	0.00180271603652195
23	0.455496124527524	0.04	0.183178287660684	0.0398259067809442	0.326530668540424	0.0409958621429174	0.393524535097171	0.0963596394300367	0.690689430764304	1.95	1.68	2.28	0.0399649329631921	0.16321337188013	0.286461810797067	0.0475227445642873	0.194078828769188	0.340634912974088	0.0492887598160923	0.201265429454082	0.353234788605498	0.183178287660684	2.032274057732	-0.00392311460846717	0.337010650086778	-0.135112150526558	0.0505261474922109	-0.142790595524087	0.0232536753870382	0.2142608631173	0.0141612691705912	0.0596605785074418	0.251759684637465	0.0500963087291527	0.00145039753854035	0.00173978906247574	0.00180271603652195
23	0.455496124527524	0.04	0.183183335596842	0.0472536660582768	0.319113005135407	0.0483517773967407	0.423821125275701	0.130258974727355	0.717383275824048	1.95	1.67	2.33	0.0540167751629307	0.175753344299202	0.297489913435473	0.064229883028245	0.208983537282831	0.353737191537417	0.0665065481058434	0.21651636249382	0.366244140238677	0.183183335596842	2.03204547126121	-0.0361909613413662	0.301698726899573	-0.135112150526558	0.0505261474922109	-0.142790595524087	0.0232536753870382	0.2142608631173	0.0141612691705912	0.0596605785074418	0.251759684637465	0.0500963087291527	0.00145039753854035	0.00173978906247574	0.00180271603652195
23	0.455496124527524	0.04	0.183190332324239	0.0337393355466854	0.332641329101793	0.0509076599933748	0.44075023476563	0.143624218232038	0.737876251299221	1.96	1.7	2.28	0.0592574104650056	0.181847587374567	0.304437764284128	0.070382314024529	0.215987399698441	0.361592485372354	0.0729641121710962	0.223942736945764	0.375169911656865	0.183190332324239	2.00388028894513	0.0204502086429668	0.356489935538733	-0.135112150526558	0.0505261474922109	-0.142790595524087	0.0232536753870382	0.2142608631173	0.0141612691705912	0.0596605785074418	0.251759684637465	0.0500963087291527	0.00145039753854035	0.00173978906247574	0.00180271603652195
23	0.455496124527524	0.04	0.183202374656478	0.0418338344346755	0.32457091487828	0.0439913767075967	0.416950918594359	0.113479688783305	0.720422148405412	2.1	1.73	2.42	0.0441557683534991	0.162238620616835	0.280321472880171	0.0517928917454611	0.190299198221851	0.328805504698242	0.0536347366665154	0.197251934566884	0.340490755859537	0.183202374656478	2.12775356972473	0.0112573131938974	0.374213636125692	-0.135112150526558	0.0505261474922109	-0.142790595524087	0.0232536753870382	0.2142608631173	0.0141612691705912	0.0596605785074418	0.251759684637465	0.0500963087291527	0.00145039753854035	0.00173978906247574	0.00180271603652195
23	0.455496124527524	0.04	0.183821289666481	0.0480958563801412	0.319546722952821	0.0478260520649228	0.40665726940368	0.123361634457737	0.689952904349622	2.04	1.7	2.47	0.0491443986237904	0.162002773704196	0.274861148784602	0.0579297056480059	0.190963227908979	0.323996750169952	0.0599036135603456	0.197381988147842	0.335035090733788	0.183821289666481	2.09962680629541	-0.0329145727845984	0.322368616289217	-0.135112150526558	0.0505261474922109	-0.142790595524087	0.0232536753870382	0.2142608631173	0.0141612691705912	0.0596605785074418	0.251759684637465	0.0500963087291527	0.00145039753854035	0.00173978906247574	0.00180271603652195
23	0.455496124527524	0.04	0.183896009653613	0.0354346471238382	0.332357372183388	0.0401045104869878	0.419312708860753	0.0990260473131626	0.739599370408344	2.04	1.73	2.32	0.0395423920042919	0.167437032538706	0.29533167307312	0.0466344696210254	0.197467497831527	0.348300526042029	0.0483468654515654	0.204784174524195	0.361059892902085	0.183896009653613	2.07070860856674	0.034223138038965	0.3828964518254	-0.135112150526558	0.0505261474922109	-0.142790595524087	0.0232536753870382	0.2142608631173	0.0141612691705912	0.0596605785074418	0.251759684637465	0.0500963087291527	0.00145039753854035	0.00173978906247574	0.00180271603652195
23	0.455496124527524	0.04	0.183958932806229	0.0410093642436502	0.326908501368807	0.0423574555152034	0.409216973250648	0.10542528694133	0.713008659559966	2.04	1.76	2.38	0.0420907007188468	0.163378537065313	0.284666373411779	0.0496380720429767	0.19267428326497	0.335710494486962	0.0514359445523667	0.199849597310265	0.348066037298721	0.183958932806229	2.08744737685986	0.0263879944274119	0.380842050644287	-0.135112150526558	0.0505261474922109	-0.142790595524087	0.0232536753870382	0.2142608631173	0.0141612691705912	0.0596605785074418	0.251759684637465	0.0500963087291527	0.00145039753854035	0.00173978906247574	0.00180271603652195
23	0.455496124527524	0.04	0.184026116237631	0.0360178966204471	0.332034335854816	0.0384828316726306	0.373502137063445	0.082012201906885	0.664992072220005	1.92	1.65	2.29	0.0343740683165238	0.1565472902479	0.278720512179276	0.0409705457284889	0.186589141986707	0.332207738244924	0.0424439409673294	0.193244677549268	0.344049582008847	0.184026116237631	1.98419851433368	-0.0397156717056053	0.28941974994108	-0.135112150526558	0.0505261474922109	-0.142790595524087	0.0232536753870382	0.2142608631173	0.0141612691705912	0.0596605785074418	0.251759684637465	0.0500963087291527	0.00145039753854035	0.00173978906247574	0.00180271603652195
23	0.455496124527524	0.04	0.184067134382099	0.0437205757941465	0.324413692970052	0.0401082530033329	0.38633792784142	0.0912529754502371	0.681422880232604	1.91	1.61	2.22	0.0383716163549092	0.162453998648688	0.286536380942467	0.0457686031761843	0.193770638426206	0.341772673676227	0.0474144805170841	0.200717712129154	0.354159078928264	0.184067134382099	1.99206213333849	-0.0208751818538556	0.308575561961957	-0.135112150526558	0.0505261474922109	-0.142790595524087	0.0232536753870382	0.2142608631173	0.0141612691705912	0.0596605785074418	0.251759684637465	0.0500963087291527	0.00145039753854035	0.00173978906247574	0.00180271603652195
23	0.455496124527524	0.04	0.184366903122051	0.0443778043109601	0.324356001933142	0.0408685424684315	0.393332294374638	0.0958305202919433	0.690834068457332	2.07	1.78	2.43	0.0377922350182004	0.155116621134572	0.272441007250944	0.0444530359489379	0.18245559523675	0.320458154524563	0.0460751594211757	0.189157746058663	0.332089964135924	0.184366903122051	2.13176732021503	-0.0197270819822564	0.344511462061999	-0.135112150526558	0.0505261474922109	-0.142790595524087	0.0232536753870382	0.2142608631173	0.0141612691705912	0.0596605785074418	0.251759684637465	0.0500963087291527	0.00145039753854035	0.00173978906247574	0.00180271603652195
23	0.455496124527524	0.04	0.184389457296568	0.0403033876786548	0.328475526914481	0.0483648195141067	0.448329630056019	0.137835522618455	0.758823737493583	2	1.75	2.32	0.0557766812020147	0.181421584030063	0.307066486858112	0.0659683618018483	0.214571473885531	0.363174585969213	0.068483784500404	0.222648606606344	0.37675682247627	0.184389457296568	2.0819799590144	0.0246615898690246	0.377876710081963	-0.135112150526558	0.0505261474922109	-0.142790595524087	0.0232536753870382	0.2142608631173	0.0141612691705912	0.0596605785074418	0.251759684637465	0.0500963087291527	0.00145039753854035	0.00173978906247574	0.00180271603652195
23	0.455496124527524	0.04	0.18440963073873	0.0440934186703729	0.324725842807088	0.0389468199996049	0.393429394669641	0.0882958356873886	0.698562953651893	1.98	1.7	2.34	0.0361350380182326	0.161010833899478	0.285886629780723	0.0428425503201399	0.190898228748106	0.338953907176072	0.0443880688915251	0.197859823984999	0.351028997620413	0.18440963073873	2.07013784536757	-0.0200293822987507	0.328430579673493	-0.135112150526558	0.0505261474922109	-0.142790595524087	0.0232536753870382	0.2142608631173	0.0141612691705912	0.0596605785074418	0.251759684637465	0.0500963087291527	0.00145039753854035	0.00173978906247574	0.00180271603652195
23	0.455496124527524	0.04	0.184547312182907	0.0354192400809173	0.333675384284898	0.032434026909096	0.3605800601866	0.0530928717001948	0.668067248673004	2.03	1.68	2.38	0.0212330881729248	0.14420444715392	0.267175806134915	0.0250494755588867	0.170123429293296	0.315197383027705	0.0259364485564749	0.176176565398851	0.32611637199625	0.184547312182907	2.04970047329322	-0.0832206811746113	0.260923718664419	-0.135112150526558	0.0505261474922109	-0.142790595524087	0.0232536753870382	0.2142608631173	0.0141612691705912	0.0596605785074418	0.251759684637465	0.0500963087291527	0.00145039753854035	0.00173978906247574	0.00180271603652195
23	0.455496124527524	0.04	0.184823121688186	0.0416892443611419	0.32795699901523	0.0339486871981219	0.359682840807912	0.060115967624595	0.659249713991228	1.93	1.68	2.3	0.0250549789836202	0.149907692969148	0.274760406954676	0.0298254969262821	0.178450416533989	0.327075336141695	0.0308987869339186	0.185162823987776	0.338768256415006	0.184823121688186	2.01367137285151	0.00921231535773977	0.344971615735071	-0.135112150526558	0.0505261474922109	-0.142790595524087	0.0232536753870382	0.2142608631173	0.0141612691705912	0.0596605785074418	0.251759684637465	0.0500963087291527	0.00145039753854035	0.00173978906247574	0.00180271603652195
23	0.455496124527524	0.04	0.185026686108643	0.0454391568451959	0.324614215372089	0.0414110552287193	0.386401983140405	0.0961448725969993	0.676659093683811	1.97	1.7	2.34	0.0395170224002607	0.158817162172214	0.278117301944168	0.0468965159634853	0.1884750198445	0.330053523725515	0.0486009093018338	0.195315554779364	0.341769898256644	0.185026686108643	2.04306902031661	-0.00731782017939821	0.334374771578884	-0.135112150526558	0.0505261474922109	-0.142790595524087	0.0232536753870382	0.2142608631173	0.0141612691705912	0.0596605785074418	0.251759684637465	0.0500963087291527	0.00145039753854035	0.00173978906247574	0.00180271603652195
23	0.455496124527524	0.04	0.185431060413724	0.0504801068671327	0.320382013960315	0.0470458947964433	0.401629702622309	0.119410596928621	0.683848808315997	1.97	1.7	2.35	0.0490698841497811	0.165043333554126	0.281016782958471	0.0582307705517184	0.195855373490298	0.333479976428878	0.0603130101192619	0.202913683114457	0.345409003889586	0.185431060413724	2.03723887979925	-0.0160643443879208	0.325252943813454	-0.135112150526558	0.0505261474922109	-0.142790595524087	0.0232536753870382	0.2142608631173	0.0141612691705912	0.0596605785074418	0.251759684637465	0.0500963087291527	0.00145039753854035	0.00173978906247574	0.00180271603652195
23	0.455496124527524	0.04	0.185543857336147	0.04839714767045	0.322690567001844	0.0508626888224827	0.427116647627311	0.139047447863166	0.715185847391455	2.03	1.73	2.3	0.0556439764619223	0.170923444135828	0.286202911809733	0.0656542701961975	0.201672394708123	0.337690519220048	0.0680971270012165	0.20915629220396	0.350450788429049	0.185543857336147	2.07220198047138	0.0199788475112304	0.369680022413167	-0.135112150526558	0.0505261474922109	-0.142790595524087	0.0232536753870382	0.2142608631173	0.0141612691705912	0.0596605785074418	0.251759684637465	0.0500963087291527	0.00145039753854035	0.00173978906247574	0.00180271603652195
23	0.455496124527524	0.04	0.186264889537286	0.0471639813600215	0.32536579771455	0.0417276004393341	0.396561375722286	0.0998537841714534	0.693268967273118	2.01	1.69	2.39	0.0403716438734797	0.160332778246518	0.280293912619556	0.0477394629940495	0.189593486899375	0.3314475108047	0.0494119601164527	0.196300323595642	0.343095832977082	0.186264889537286	2.08676047850168	0.0700733697626596	0.423493382349106	-0.135112150526558	0.0505261474922109	-0.142790595524087	0.0232536753870382	0.2142608631173	0.0141612691705912	0.0596605785074418	0.251759684637465	0.0500963087291527	0.00145039753854035	0.00173978906247574	0.00180271603652195
23	0.455496124527524	0.04	0.186706642967454	0.0399891731037777	0.33342411283113	0.0425367666327209	0.392625948446151	0.101793221256661	0.68345867563564	1.99	1.68	2.29	0.0413598298848196	0.15952872141804	0.277697612951261	0.0489603442269005	0.188844614120893	0.328728884014886	0.0507495136123858	0.195789547310596	0.34054638495688	0.186706642967454	2.01753108704241	0.00852064517450256	0.344153710830438	-0.135112150526558	0.0505261474922109	-0.142790595524087	0.0232536753870382	0.2142608631173	0.0141612691705912	0.0596605785074418	0.251759684637465	0.0500963087291527	0.00145039753854035	0.00173978906247574	0.00180271603652195
23	0.455496124527524	0.04	0.18689243750257	0.0338341700330524	0.339950704972088	0.0415801503148677	0.409941987747093	0.102656014391111	0.717227961103075	1.98	1.68	2.31	0.0419583175841931	0.167554489768671	0.293150661953149	0.0497328946435047	0.198601141954528	0.34746938926555	0.0515238151739965	0.205861419376458	0.360031888873885	0.18689243750257	2.01308613671382	-0.00168487683415282	0.334335104326991	-0.135112150526558	0.0505261474922109	-0.142790595524087	0.0232536753870382	0.2142608631173	0.0141612691705912	0.0596605785074418	0.251759684637465	0.0500963087291527	0.00145039753854035	0.00173978906247574	0.00180271603652195
23	0.455496124527524	0.04	0.187033722445008	0.0492483864614432	0.324819058428572	0.039731441963223	0.382523050945766	0.0889120906214925	0.676134011270039	2.03	1.75	2.46	0.0356028007424615	0.153172553552896	0.270742306363331	0.0420132460298591	0.180751964543188	0.319490683056518	0.0435002185061158	0.18716644008631	0.330696461705884	0.187033722445008	2.12100666162618	-0.0535606577293337	0.307632135822207	-0.135112150526558	0.0505261474922109	-0.142790595524087	0.0232536753870382	0.2142608631173	0.0141612691705912	0.0596605785074418	0.251759684637465	0.0500963087291527	0.00145039753854035	0.00173978906247574	0.00180271603652195
23	0.455496124527524	0.04	0.18818749703957	0.0399689787610142	0.336406015318127	0.0374889820338098	0.381023027664414	0.0795921652535486	0.682453890075279	2	1.68	2.36	0.0323204566877113	0.154724252360998	0.277128048034285	0.0382550184924327	0.183134142951275	0.328013267410117	0.0396035712033769	0.189580433187075	0.339746947570529	0.18818749703957	2.0436644428058	-0.0244653176369515	0.317495664782761	-0.135112150526558	0.0505261474922109	-0.142790595524087	0.0232536753870382	0.2142608631173	0.0141612691705912	0.0596605785074418	0.251759684637465	0.0500963087291527	0.00145039753854035	0.00173978906247574	0.00180271603652195
23	0.455496124527524	0.04	0.188312680403559	0.0502347891993311	0.326390571607787	0.0417205431942657	0.386464160451083	0.0972857951511764	0.675642525750989	2.06	1.77	2.46	0.0385076248921771	0.152970090872927	0.267432556853678	0.045329623739852	0.180070224588934	0.314810825438017	0.0469408226898587	0.186520932260669	0.326125659502703	0.188312680403559	2.11851924152149	-0.000914076724847404	0.360695276340929	-0.135112150526558	0.0505261474922109	-0.142790595524087	0.0232536753870382	0.2142608631173	0.0141612691705912	0.0596605785074418	0.251759684637465	0.0500963087291527	0.00145039753854035	0.00173978906247574	0.00180271603652195
23	0.455496124527524	0.04	0.188404443162205	0.0397087458698609	0.337100140454549	0.0366402352044135	0.375490588083946	0.0748832051887662	0.676097970979126	2	1.68	2.27	0.0303916013612042	0.152394121474429	0.274396641587654	0.0359677225811684	0.180354744031032	0.324741765480895	0.0372622720765705	0.187050026280218	0.336635628261797	0.188404443162205	2.02476645464236	-0.0740001483557203	0.264954868604053	-0.135112150526558	0.0505261474922109	-0.142790595524087	0.0232536753870382	0.2142608631173	0.0141612691705912	0.0596605785074418	0.251759684637465	0.0500963087291527	0.00145039753854035	0.00173978906247574	0.00180271603652195
23	0.455496124527524	0.04	0.188708482411437	0.0488306970628018	0.328586267760072	0.0461157280992822	0.391815132643815	0.113594088700541	0.670036176587089	1.99	1.68	2.44	0.0462402360545858	0.159494428191337	0.272748620328088	0.054759615923436	0.188879953367355	0.323000290811274	0.0565984234862029	0.195328664510257	0.333966290670787	0.188708482411437	2.04175542081364	0.0575477125857155	0.397684215957581	-0.135112150526558	0.0505261474922109	-0.142790595524087	0.0232536753870382	0.2142608631173	0.0141612691705912	0.0596605785074418	0.251759684637465	0.0500963087291527	0.00145039753854035	0.00173978906247574	0.00180271603652195
23	0.455496124527524	0.04	0.189039790395545	0.051940353210472	0.326139227580617	0.0458996608167887	0.388026306842754	0.111816611538021	0.664236002147486	1.91	1.58	2.32	0.0470310225781052	0.163207181357083	0.279383340136061	0.0561006464577761	0.194680614598126	0.333260582738476	0.057998293049334	0.201170879446713	0.344512892724379	0.189039790395545	1.98282777230096	-0.0652261166615691	0.259939700241565	-0.135112150526558	0.0505261474922109	-0.142790595524087	0.0232536753870382	0.2142608631173	0.0141612691705912	0.0596605785074418	0.251759684637465	0.0500963087291527	0.00145039753854035	0.00173978906247574	0.00180271603652195
23	0.455496124527524	0.04	0.189093522348127	0.0456360959889287	0.332550948707325	0.0411442976603236	0.376317832607269	0.0926813693795873	0.659954295834951	1.96	1.58	2.42	0.0381892980996513	0.155061518683375	0.271933739267099	0.0453458889791934	0.184119707903866	0.322893526828538	0.0467582572383208	0.189991918996261	0.333022049252122	0.189093522348127	2.02098860500627	0.00818873630291314	0.342096326407127	-0.135112150526558	0.0505261474922109	-0.142790595524087	0.0232536753870382	0.2142608631173	0.0141612691705912	0.0596605785074418	0.251759684637465	0.0500963087291527	0.00145039753854035	0.00173978906247574	0.00180271603652195
23	0.455496124527524	0.04	0.189185361302463	0.0409314109511198	0.337439311653805	0.0402194979410344	0.399879655882962	0.0948918959010036	0.704867415864921	1.98	1.68	2.39	0.0388263305452552	0.163616287252098	0.288406243958941	0.0460313006496833	0.193978426596552	0.341925552543421	0.0476360083792231	0.200850351513509	0.353722516341722	0.189185361302463	2.04738446992773	-0.0165753218612512	0.328263423882053	-0.135112150526558	0.0505261474922109	-0.142790595524087	0.0232536753870382	0.2142608631173	0.0141612691705912	0.0596605785074418	0.251759684637465	0.0500963087291527	0.00145039753854035	0.00173978906247574	0.00180271603652195
23	0.455496124527524	0.04	0.189337719986911	0.0477566348460721	0.330918805127751	0.0474603763390785	0.390594533776192	0.117390215740998	0.663798851811386	1.93	1.67	2.25	0.0489820642781368	0.162978885755915	0.276975707233693	0.0583233455259039	0.194060295486808	0.329797245447712	0.0604779833564948	0.201248639683769	0.341829898631954	0.189337719986911	1.97946464732895	0.0156084700805233	0.342506538679813	-0.135112150526558	0.0505261474922109	-0.142790595524087	0.0232536753870382	0.2142608631173	0.0141612691705912	0.0596605785074418	0.251759684637465	0.0500963087291527	0.00145039753854035	0.00173978906247574	0.00180271603652195
23	0.455496124527524	0.04	0.189359885344165	0.0491088932300024	0.329610877458327	0.0486641914351135	0.424445238859365	0.131444109764644	0.717446367954085	2.04	1.66	2.29	0.05253275573034	0.16963314745582	0.2867335391813	0.0619661173349914	0.200094348240718	0.338222579146445	0.0641680940318906	0.207366976224262	0.350586773478867	0.189359885344165	2.04237574150702	0.0181827239637662	0.360200965649114	-0.135112150526558	0.0505261474922109	-0.142790595524087	0.0232536753870382	0.2142608631173	0.0141612691705912	0.0596605785074418	0.251759684637465	0.0500963087291527	0.00145039753854035	0.00173978906247574	0.00180271603652195
23	0.455496124527524	0.04	0.189638727453374	0.0372269117918839	0.342050543114864	0.0367446757074165	0.405526626036965	0.081352509772614	0.729700742301316	2.02	1.74	2.39	0.032732200191734	0.163163727137878	0.293595254084023	0.0386654224994532	0.192739700032898	0.346813977566342	0.0400821386748613	0.19974971252891	0.359515039006587	0.189638727453374	2.08710400095136	-0.0743183231864799	0.279732637395379	-0.135112150526558	0.0505261474922109	-0.142790595524087	0.0232536753870382	0.2142608631173	0.0141612691705912	0.0596605785074418	0.251759684637465	0.0500963087291527	0.00145039753854035	0.00173978906247574	0.00180271603652195
23	0.455496124527524	0.04	0.189810134328482	0.0427913532717584	0.336828915385205	0.0406849498375953	0.398391727036838	0.0963551711365049	0.70042828293717	2.06	1.77	2.47	0.0380882889284445	0.157480486279083	0.276872683629721	0.0448233600133713	0.185327425572446	0.325831491131521	0.046379299010664	0.191861911645901	0.337563173427682	0.189810134328482	2.12202726855222	-0.0706623468043237	0.288688865128941	-0.135112150526558	0.0505261474922109	-0.142790595524087	0.0232536753870382	0.2142608631173	0.0141612691705912	0.0596605785074418	0.251759684637465	0.0500963087291527	0.00145039753854035	0.00173978906247574	0.00180271603652195
23	0.455496124527524	0.04	0.189861438920532	0.0525771726680472	0.327145705173016	0.0498014500920037	0.411213312649629	0.130774050983976	0.691652574315282	1.99	1.67	2.38	0.053203920917737	0.167297414142292	0.281390907366847	0.062998667600431	0.198096568864876	0.333194470129321	0.0651604377944523	0.204940436791776	0.344846703228093	0.189861438920532	2.04930876077327	-0.0267156701485925	0.315571486551543	-0.135112150526558	0.0505261474922109	-0.142790595524087	0.0232536753870382	0.2142608631173	0.0141612691705912	0.0596605785074418	0.251759684637465	0.0500963087291527	0.00145039753854035	0.00173978906247574	0.00180271603652195
23	0.455496124527524	0.04	0.189884872053444	0.0471317332665346	0.332638010840354	0.0436515428719558	0.420172397688192	0.113113800122593	0.727230995253792	1.98	1.74	2.27	0.0462065911232916	0.171638952632037	0.297071314140783	0.0547615932432482	0.203417354109787	0.352073114976326	0.0568746055593152	0.21110215498775	0.365308079951057	0.189884872053444	2.05113945649254	0.039563509560547	0.385542000760127	-0.135112150526558	0.0505261474922109	-0.142790595524087	0.0232536753870382	0.2142608631173	0.0141612691705912	0.0596605785074418	0.251759684637465	0.0500963087291527	0.00145039753854035	0.00173978906247574	0.00180271603652195
23	0.455496124527524	0.04	0.190054875352343	0.0475982694901291	0.332511481214558	0.0459923819491849	0.406936608955054	0.117572146387082	0.696301071523026	1.95	1.69	2.26	0.0487649273421396	0.168783464267266	0.288802001192393	0.0579874840155779	0.20070425549131	0.343421026967042	0.0601529214819834	0.208144279435249	0.356440765974185	0.190054875352343	2.00298224833809	0.0448097256626688	0.377774117095655	-0.135112150526558	0.0505261474922109	-0.142790595524087	0.0232536753870382	0.2142608631173	0.0141612691705912	0.0596605785074418	0.251759684637465	0.0500963087291527	0.00145039753854035	0.00173978906247574	0.00180271603652195
23	0.455496124527524	0.04	0.190073350324956	0.050949915479658	0.329196785170254	0.05973994061181	0.4653512905331	0.17710881093175	0.753593770134449	1.96	1.66	2.36	0.07302770184968	0.191879416510287	0.310731131170894	0.0867260472328749	0.227871655793596	0.369017264354317	0.089738239557984	0.235768080165099	0.381796082625459	0.190073350324956	2.0413848732804	0.0153600882839126	0.35621253028163	-0.135112150526558	0.0505261474922109	-0.142790595524087	0.0232536753870382	0.2142608631173	0.0141612691705912	0.0596605785074418	0.251759684637465	0.0500963087291527	0.00145039753854035	0.00173978906247574	0.00180271603652195
23	0.455496124527524	0.04	0.19015435349135	0.0472221693844166	0.333086537598284	0.0415618524760354	0.389286566288784	0.0974165543095661	0.681156578268002	2.05	1.71	2.45	0.0387067345302748	0.154676090571421	0.270645446612566	0.0456007542515076	0.182225302142563	0.318849850033618	0.0471889852551819	0.188603921615231	0.329723814649008	0.19015435349135	2.06528780554623	-0.0297072016183636	0.318579293750551	-0.135112150526558	0.0505261474922109	-0.142790595524087	0.0232536753870382	0.2142608631173	0.0141612691705912	0.0596605785074418	0.251759684637465	0.0500963087291527	0.00145039753854035	0.00173978906247574	0.00180271603652195
23	0.455496124527524	0.04	0.190185917281376	0.046894863265227	0.333476971297524	0.0465187578028123	0.411398609115792	0.120601354005252	0.702195864226331	2.01	1.67	2.29	0.0486025216498498	0.16579423980097	0.282985957952089	0.0574324368638375	0.195915086018722	0.334397735173607	0.0595003129619869	0.20299680029093	0.346696996068822	0.190185917281376	2.02411706271467	0.0286933336998186	0.364256252712018	-0.135112150526558	0.0505261474922109	-0.142790595524087	0.0232536753870382	0.2142608631173	0.0141612691705912	0.0596605785074418	0.251759684637465	0.0500963087291527	0.00145039753854035	0.00173978906247574	0.00180271603652195
23	0.455496124527524	0.04	0.19027862678187	0.0374405393005754	0.343116714263164	0.0406185544221305	0.426576807671929	0.102896612532869	0.750257002810988	2.09	1.7	2.36	0.040312002562887	0.16712081127691	0.293929619990934	0.0473514486683555	0.196304128137707	0.345256807607058	0.0490382554196147	0.203395280104763	0.357759847462057	0.19027862678187	2.08424316786311	0.023671952060831	0.377155075712112	-0.135112150526558	0.0505261474922109	-0.142790595524087	0.0232536753870382	0.2142608631173	0.0141612691705912	0.0596605785074418	0.251759684637465	0.0500963087291527	0.00145039753854035	0.00173978906247574	0.00180271603652195
23	0.455496124527524	0.04	0.190311326808208	0.0474846860997749	0.33313796751664	0.0435207224679496	0.408404941727131	0.109477225281412	0.707332658172851	2.08	1.65	2.45	0.0430225918070588	0.160495838789726	0.277969085772393	0.0505679563013484	0.188643831567942	0.326719706834535	0.0522495917526688	0.194835322653387	0.337386041301017	0.190311326808208	2.09072589962587	0.0199581606058125	0.372365813806426	-0.135112150526558	0.0505261474922109	-0.142790595524087	0.0232536753870382	0.2142608631173	0.0141612691705912	0.0596605785074418	0.251759684637465	0.0500963087291527	0.00145039753854035	0.00173978906247574	0.00180271603652195
23	0.455496124527524	0.04	0.190357443859569	0.0463140288441083	0.334400858875029	0.0380413552818958	0.378405568127794	0.0813120406784799	0.675499095577109	1.99	1.66	2.29	0.0330792896987609	0.153942605637204	0.274805921575647	0.0391687214025837	0.182281272878036	0.325393824353489	0.0405790725445456	0.188943351823207	0.337048861492894	0.190357443859569	2.00738031519274	0.0204576997794984	0.355256818071012	-0.135112150526558	0.0505261474922109	-0.142790595524087	0.0232536753870382	0.2142608631173	0.0141612691705912	0.0596605785074418	0.251759684637465	0.0500963087291527	0.00145039753854035	0.00173978906247574	0.00180271603652195
23	0.455496124527524	0.04	0.190486946546884	0.0495783947447086	0.331395498349059	0.0413354845345602	0.387686261933288	0.0961868499898727	0.679185673876704	2.04	1.73	2.4	0.0383578850322252	0.154603514569569	0.270849144106913	0.0452247857977535	0.18228092670163	0.319337067605507	0.0468544367066521	0.18887660490625	0.33077343441078	0.190486946546884	2.08725919956327	-0.0319265422981265	0.320608399615409	-0.135112150526558	0.0505261474922109	-0.142790595524087	0.0232536753870382	0.2142608631173	0.0141612691705912	0.0596605785074418	0.251759684637465	0.0500963087291527	0.00145039753854035	0.00173978906247574	0.00180271603652195
23	0.455496124527524	0.04	0.190499917852206	0.0501700914375047	0.330829744266907	0.0454664566687713	0.386262077348231	0.109938733463736	0.662585421232726	1.97	1.68	2.31	0.0450782298861288	0.15837921877407	0.271680207662011	0.0534681002347195	0.187856443473934	0.322244786713148	0.0553790045252583	0.194444085878786	0.33372620652433	0.190499917852206	2.02460231296175	-0.0211085806026608	0.315106845947374	-0.135112150526558	0.0505261474922109	-0.142790595524087	0.0232536753870382	0.2142608631173	0.0141612691705912	0.0596605785074418	0.251759684637465	0.0500963087291527	0.00145039753854035	0.00173978906247574	0.00180271603652195
23	0.455496124527524	0.04	0.191012588167698	0.0414536595719402	0.340571516763455	0.0477618447760148	0.447167884291846	0.135430914485016	0.758904854098676	2.1	1.81	2.46	0.0526612110204799	0.173877599555601	0.295093988090722	0.0617606995687585	0.203922431326428	0.346084163084098	0.0640692320717334	0.211384094169443	0.358757993037079	0.191012588167698	2.14108829177121	-0.0517315941558373	0.314882556565458	-0.135112150526558	0.0505261474922109	-0.142790595524087	0.0232536753870382	0.2142608631173	0.0141612691705912	0.0596605785074418	0.251759684637465	0.0500963087291527	0.00145039753854035	0.00173978906247574	0.00180271603652195
23	0.455496124527524	0.04	0.191167266791984	0.0463356225461224	0.335998911037845	0.0447861569656422	0.412859574288579	0.115168216550326	0.710550932026831	1.97	1.68	2.28	0.0472284772100315	0.169306511633884	0.291384546057737	0.0560201059828852	0.20082308991551	0.345626073848134	0.0580756230252854	0.208249236097436	0.358283890074082	0.191167266791984	2.02989455496076	-0.0316568610788017	0.308247081362607	-0.135112150526558	0.0505261474922109	-0.142790595524087	0.0232536753870382	0.2142608631173	0.0141612691705912	0.0596605785074418	0.251759684637465	0.0500963087291527	0.00145039753854035	0.00173978906247574	0.00180271603652195
23	0.455496124527524	0.04	0.191218496476969	0.0504686997421342	0.331968293211803	0.042832428676178	0.378904517759402	0.0992493281443482	0.658559707374455	1.95	1.66	2.35	0.0410274294546792	0.156630565295351	0.272233701136023	0.0487504596265696	0.186114805417012	0.323479151207454	0.0504614433497294	0.192565837190549	0.334940305106534	0.191218496476969	2.02279444306867	0.0114214598565454	0.348723741840931	-0.135112150526558	0.0505261474922109	-0.142790595524087	0.0232536753870382	0.2142608631173	0.0141612691705912	0.0596605785074418	0.251759684637465	0.0500963087291527	0.00145039753854035	0.00173978906247574	0.00180271603652195
23	0.455496124527524	0.04	0.191435020952938	0.0460661702845954	0.336803871621281	0.038147530243928	0.385088578342886	0.0831857939309276	0.686991362754844	2.04	1.75	2.32	0.0331169197683943	0.15330679614954	0.273496672530686	0.0390314781121674	0.18068681810402	0.322342158095873	0.0404689967449766	0.187518939383699	0.334190129881654	0.191435020952938	2.07539508880364	0.0249801737926665	0.376688288757452	-0.135112150526558	0.0505261474922109	-0.142790595524087	0.0232536753870382	0.2142608631173	0.0141612691705912	0.0596605785074418	0.251759684637465	0.0500963087291527	0.00145039753854035	0.00173978906247574	0.00180271603652195
23	0.455496124527524	0.04	0.192718514574522	0.0505909775116897	0.334846051637354	0.0402881321118744	0.402896779949059	0.0958806984913674	0.709912861406751	1.95	1.69	2.33	0.0396379138284423	0.166561029452821	0.2934841450772	0.0471001680773775	0.197917895384788	0.348735622692199	0.0487998532539413	0.204982220194915	0.361540672987945	0.192718514574522	2.04375828518436	-0.038762840541438	0.303594706789429	-0.135112150526558	0.0505261474922109	-0.142790595524087	0.0232536753870382	0.2142608631173	0.0141612691705912	0.0596605785074418	0.251759684637465	0.0500963087291527	0.00145039753854035	0.00173978906247574	0.00180271603652195
23	0.455496124527524	0.04	0.192742694395666	0.0410082474814641	0.344477141309868	0.0406094172990417	0.426041175016784	0.102729504178148	0.74935284585542	2.01	1.76	2.32	0.0414149316031533	0.17175655878616	0.302098185969167	0.0489427931298959	0.202976206888962	0.357009620648028	0.0508306386252173	0.210652975782261	0.370521504463158	0.192742694395666	2.07286847515314	0.00395767260509635	0.354390953519173	-0.135112150526558	0.0505261474922109	-0.142790595524087	0.0232536753870382	0.2142608631173	0.0141612691705912	0.0596605785074418	0.251759684637465	0.0500963087291527	0.00145039753854035	0.00173978906247574	0.00180271603652195
23	0.455496124527524	0.04	0.192857592503419	0.0399043439935824	0.345810841013256	0.0346765294949611	0.38497571438889	0.0678456505366189	0.702105778241161	2.05	1.75	2.33	0.0269779408547994	0.153080587645217	0.279183234435634	0.0317881203177182	0.180374927966656	0.328961735615594	0.0329939980407437	0.186995057867898	0.34112134773527	0.192857592503419	2.05290864728013	0.0118031618119959	0.357822959049778	-0.135112150526558	0.0505261474922109	-0.142790595524087	0.0232536753870382	0.2142608631173	0.0141612691705912	0.0596605785074418	0.251759684637465	0.0500963087291527	0.00145039753854035	0.00173978906247574	0.00180271603652195
23	0.455496124527524	0.04	0.192960893935724	0.0364006221457071	0.34952116572574	0.0398276888736327	0.414677469082403	0.0967866855512757	0.73256825261353	2.02	1.71	2.35	0.0389749022195506	0.166985920822498	0.294996939425446	0.0460480249644719	0.197290343602006	0.34853266223954	0.0477491639815412	0.204554442470544	0.361370779944029	0.192960893935724	2.07048780955092	-0.00382756227833913	0.347814626973135	-0.135112150526558	0.0505261474922109	-0.142790595524087	0.0232536753870382	0.2142608631173	0.0141612691705912	0.0596605785074418	0.251759684637465	0.0500963087291527	0.00145039753854035	0.00173978906247574	0.00180271603652195
23	0.455496124527524	0.04	0.193033939092018	0.0465946252902231	0.339473252893812	0.0426089907723613	0.404856582610384	0.105229741969872	0.704483423250896	2.01	1.69	2.33	0.0425619693822568	0.163751171015907	0.284940372649556	0.0503338065322355	0.193652217718517	0.336970628904799	0.0521325086655594	0.200709827402827	0.349147655580964	0.193033939092018	2.02972299601233	-0.0586299580819372	0.282673454932832	-0.135112150526558	0.0505261474922109	-0.142790595524087	0.0232536753870382	0.2142608631173	0.0141612691705912	0.0596605785074418	0.251759684637465	0.0500963087291527	0.00145039753854035	0.00173978906247574	0.00180271603652195
23	0.455496124527524	0.04	0.1939583074853	0.0487286782967273	0.339187936673874	0.0458185442148269	0.427011701609977	0.122769061745846	0.731254341474108	1.98	1.67	2.37	0.0501641669544532	0.174479514516554	0.298794862078655	0.0594553756102711	0.20679592030898	0.354136465007689	0.0615524443935727	0.214113046628381	0.366440632803642	0.1939583074853	2.05014832927499	-0.0454247190825597	0.298307303688534	-0.135112150526558	0.0505261474922109	-0.142790595524087	0.0232536753870382	0.2142608631173	0.0141612691705912	0.0596605785074418	0.251759684637465	0.0500963087291527	0.00145039753854035	0.00173978906247574	0.00180271603652195
23	0.455496124527524	0.04	0.194023953935037	0.0405005756487219	0.347547332221353	0.0470224446600943	0.466575945419488	0.138634323406358	0.794517567432618	2.01	1.72	2.36	0.0560369625938831	0.18859325856874	0.321149554543596	0.0662601428039272	0.222999528635885	0.379738914467843	0.0686508597796972	0.231008164123159	0.393415841284582	0.194023953935037	2.08579588910405	-0.0365891380353631	0.317502955369114	-0.135112150526558	0.0505261474922109	-0.142790595524087	0.0232536753870382	0.2142608631173	0.0141612691705912	0.0596605785074418	0.251759684637465	0.0500963087291527	0.00145039753854035	0.00173978906247574	0.00180271603652195
23	0.455496124527524	0.04	0.194846128604766	0.0433068499157013	0.34638540729383	0.0433253467777506	0.410817381879527	0.109415900784835	0.712218862974219	1.95	1.67	2.26	0.0452195536835415	0.169783171557164	0.294346789430786	0.0537289549965922	0.201732915092742	0.349736875188891	0.0557274606005038	0.209191009368169	0.362430661332284	0.194846128604766	2.00539913076995	0.0204257376790457	0.353185924621332	-0.135112150526558	0.0505261474922109	-0.142790595524087	0.0232536753870382	0.2142608631173	0.0141612691705912	0.0596605785074418	0.251759684637465	0.0500963087291527	0.00145039753854035	0.00173978906247574	0.00180271603652195
23	0.455496124527524	0.04	0.194898016868392	0.0467333856927194	0.343062648044064	0.0408248967929669	0.422367325075851	0.102726549523723	0.742008100627979	2.02	1.74	2.36	0.0412821744203456	0.169734520083433	0.298186865746519	0.0487525852978201	0.200449631942688	0.352146678587555	0.0505365673861888	0.207896873416109	0.365152095642645	0.194898016868392	2.09268023992124	-0.0542005952084646	0.302641265290743	-0.135112150526558	0.0505261474922109	-0.142790595524087	0.0232536753870382	0.2142608631173	0.0141612691705912	0.0596605785074418	0.251759684637465	0.0500963087291527	0.00145039753854035	0.00173978906247574	0.00180271603652195
23	0.455496124527524	0.04	0.194903196635563	0.050942743397377	0.338863649873749	0.0546657591243781	0.468263315371449	0.164237403400507	0.772289227342392	1.99	1.72	2.46	0.0667916901787509	0.190432250113545	0.31407281004834	0.0790811320929642	0.225471130999777	0.37186112990659	0.0818338497294782	0.233311354808757	0.384771243088471	0.194903196635563	2.09154558229374	0.0487495957232758	0.401788288650244	-0.135112150526558	0.0505261474922109	-0.142790595524087	0.0232536753870382	0.2142608631173	0.0141612691705912	0.0596605785074418	0.251759684637465	0.0500963087291527	0.00145039753854035	0.00173978906247574	0.00180271603652195
23	0.455496124527524	0.04	0.19512259565068	0.0452143027446394	0.345030888556721	0.0471156778902649	0.442774044813982	0.131885310262012	0.753662779365952	1.97	1.67	2.38	0.0541621887257681	0.181836865155362	0.309511541584957	0.0642649157528642	0.215754405331384	0.367243894909904	0.0664988849966449	0.223348171035412	0.380225942404814	0.19512259565068	2.07066919680317	0.00764315950642722	0.355436742722603	-0.135112150526558	0.0505261474922109	-0.142790595524087	0.0232536753870382	0.2142608631173	0.0141612691705912	0.0596605785074418	0.251759684637465	0.0500963087291527	0.00145039753854035	0.00173978906247574	0.00180271603652195
23	0.455496124527524	0.04	0.195440127760631	0.039422573626188	0.351457681895074	0.0430841393447767	0.447191500482683	0.11814508230038	0.776237918664987	2.03	1.73	2.39	0.0473084887223089	0.179067580684477	0.310826672646645	0.0558265983724889	0.21130951713728	0.366792435902071	0.0578609533221865	0.219019537413078	0.380140089608176	0.195440127760631	2.08799169734467	0.0443708852236192	0.398289433620186	-0.135112150526558	0.0505261474922109	-0.142790595524087	0.0232536753870382	0.2142608631173	0.0141612691705912	0.0596605785074418	0.251759684637465	0.0500963087291527	0.00145039753854035	0.00173978906247574	0.00180271603652195
23	0.455496124527524	0.04	0.195700435431398	0.0548233047957921	0.336577566067005	0.0513215147366507	0.423512265770415	0.139222485909773	0.707802045631058	1.91	1.63	2.3	0.0586455048341867	0.178398557296791	0.298151609759395	0.0699783861883482	0.212872975912752	0.355767565637156	0.0724012739146417	0.220286884634547	0.368447896921344	0.195700435431398	1.99660560811587	0.0172371727593415	0.347159444211824	-0.135112150526558	0.0505261474922109	-0.142790595524087	0.0232536753870382	0.2142608631173	0.0141612691705912	0.0596605785074418	0.251759684637465	0.0500963087291527	0.00145039753854035	0.00173978906247574	0.00180271603652195
23	0.455496124527524	0.04	0.196139006396967	0.0498265204238047	0.342451492370129	0.0417733341861928	0.40231285525908	0.10147399995236	0.7031517105658	1.98	1.69	2.36	0.0414279372813358	0.164248888808692	0.287069840336048	0.0490920293700382	0.194634630699442	0.340177232028845	0.0508358204698361	0.201576988003217	0.35261737467057	0.196139006396967	2.03682551184517	-0.0307906734082931	0.310045762684672	-0.135112150526558	0.0505261474922109	-0.142790595524087	0.0232536753870382	0.2142608631173	0.0141612691705912	0.0596605785074418	0.251759684637465	0.0500963087291527	0.00145039753854035	0.00173978906247574	0.00180271603652195
23	0.455496124527524	0.04	0.196214680184914	0.0503035754346179	0.342125784935211	0.0449201213382512	0.421762995625341	0.118126953219768	0.725399038030914	1.98	1.63	2.29	0.0482569020964619	0.172297473464309	0.296338044832155	0.0571921474951126	0.204200064390965	0.351207981286817	0.0592383947021432	0.211519228873112	0.363768520027025	0.196214680184914	2.03238690269728	0.0253028171003688	0.364626978023707	-0.135112150526558	0.0505261474922109	-0.142790595524087	0.0232536753870382	0.2142608631173	0.0141612691705912	0.0596605785074418	0.251759684637465	0.0500963087291527	0.00145039753854035	0.00173978906247574	0.00180271603652195
23	0.455496124527524	0.04	0.196390915645556	0.0495743540341015	0.343207477257011	0.0468104033732515	0.417381638141658	0.123320755904131	0.711442520379185	2.03	1.65	2.41	0.0493684566715437	0.167088558345466	0.284808660019388	0.0582543210331623	0.197162949281248	0.336071577529334	0.0602112915336341	0.203924604346662	0.347351073810596	0.196390915645556	2.06344926528406	-0.0123303294783796	0.335221319185517	-0.135112150526558	0.0505261474922109	-0.142790595524087	0.0232536753870382	0.2142608631173	0.0141612691705912	0.0596605785074418	0.251759684637465	0.0500963087291527	0.00145039753854035	0.00173978906247574	0.00180271603652195
23	0.455496124527524	0.04	0.196721344431092	0.0480094811494685	0.345433207712715	0.0425826154487812	0.421266697862397	0.109394200290669	0.733139195434126	2.11	1.82	2.5	0.0424911453544579	0.163629373808682	0.284767602262906	0.0498221887148287	0.191860527015191	0.333898865315554	0.0516584751557332	0.198752862197324	0.345903051694767	0.196721344431092	2.15121472818415	-0.00990844831860902	0.360218014834791	-0.135112150526558	0.0505261474922109	-0.142790595524087	0.0232536753870382	0.2142608631173	0.0141612691705912	0.0596605785074418	0.251759684637465	0.0500963087291527	0.00145039753854035	0.00173978906247574	0.00180271603652195
23	0.455496124527524	0.04	0.197008397727772	0.0532338070201374	0.340782988435407	0.0435532154733658	0.415015906583406	0.111367855626532	0.718663957540279	2.01	1.73	2.39	0.0448904625400273	0.167285756766959	0.28968105099389	0.0530482862640544	0.197686150035985	0.342324013807916	0.0549319238993803	0.20454298693221	0.354715458245755	0.197008397727772	2.10623532017763	0.0220379575668421	0.378494307644919	-0.135112150526558	0.0505261474922109	-0.142790595524087	0.0232536753870382	0.2142608631173	0.0141612691705912	0.0596605785074418	0.251759684637465	0.0500963087291527	0.00145039753854035	0.00173978906247574	0.00180271603652195
23	0.455496124527524	0.04	0.197062658680251	0.0514846679479427	0.34264064941256	0.0395920258639286	0.385981497313588	0.0891732499505244	0.682789744676652	2.05	1.72	2.35	0.0354075089950408	0.153259451075662	0.271111393156283	0.0417079492876796	0.180530559611426	0.319353169935173	0.0432438272371485	0.187166816158322	0.330926317997867	0.197062658680251	2.06072341255238	-0.0116418193392085	0.335509506105692	-0.135112150526558	0.0505261474922109	-0.142790595524087	0.0232536753870382	0.2142608631173	0.0141612691705912	0.0596605785074418	0.251759684637465	0.0500963087291527	0.00145039753854035	0.00173978906247574	0.00180271603652195
23	0.455496124527524	0.04	0.197149283010168	0.049483444842566	0.344815121177769	0.0388017757132519	0.379804149744514	0.0846656628021072	0.674942636686921	1.98	1.63	2.26	0.0346637073558408	0.155498929123722	0.276334150891602	0.041101817336485	0.184379833214387	0.327657849092288	0.0425742286493525	0.19115554431919	0.339483428280346	0.197149283010168	1.98756662633668	-0.0280723572225827	0.30128393031004	-0.135112150526558	0.0505261474922109	-0.142790595524087	0.0232536753870382	0.2142608631173	0.0141612691705912	0.0596605785074418	0.251759684637465	0.0500963087291527	0.00145039753854035	0.00173978906247574	0.00180271603652195
23	0.455496124527524	0.04	0.197417438590223	0.0497990877125621	0.345035789467884	0.0435454702688909	0.414486281456473	0.111197536370567	0.717775026542379	2.03	1.7	2.36	0.0444998699723337	0.165872250700433	0.287244631428532	0.0525055682536205	0.195713308509618	0.338921048765615	0.0543868742222371	0.202768253856089	0.350998425909088	0.197417438590223	2.06236837377537	-0.0440801422402197	0.303241144863759	-0.135112150526558	0.0505261474922109	-0.142790595524087	0.0232536753870382	0.2142608631173	0.0141612691705912	0.0596605785074418	0.251759684637465	0.0500963087291527	0.00145039753854035	0.00173978906247574	0.00180271603652195
23	0.455496124527524	0.04	0.197450759811116	0.0426101566141456	0.352291363008087	0.0311218448316474	0.368534706879606	0.0474898099962007	0.689579603763011	1.99	1.71	2.33	0.0193130394163793	0.149874790420072	0.280436541423764	0.0228665705046052	0.177451222881934	0.332035875259263	0.023688863209061	0.183952431275312	0.344078621809475	0.197450759811116	2.04334157341024	0.0146243143315508	0.359481096292981	-0.135112150526558	0.0505261474922109	-0.142790595524087	0.0232536753870382	0.2142608631173	0.0141612691705912	0.0596605785074418	0.251759684637465	0.0500963087291527	0.00145039753854035	0.00173978906247574	0.00180271603652195
23	0.455496124527524	0.04	0.197610479913241	0.0546118275371139	0.340609132289367	0.056506173030023	0.472242464799274	0.170961230086248	0.7735236995123	1.97	1.73	2.32	0.0702518779591036	0.194055225196075	0.317858572433047	0.0833667439442718	0.230282132520172	0.377197521096072	0.0864435668303486	0.238787774341472	0.391134477416199	0.197610479913241	2.03733008283743	-0.0498229734647523	0.2915190104391	-0.135112150526558	0.0505261474922109	-0.142790595524087	0.0232536753870382	0.2142608631173	0.0141612691705912	0.0596605785074418	0.251759684637465	0.0500963087291527	0.00145039753854035	0.00173978906247574	0.00180271603652195
23	0.455496124527524	0.04	0.198676332438008	0.0512492417042203	0.346103423171797	0.0445907748148069	0.418050338265641	0.115925628276769	0.720175048254513	2.04	1.71	2.33	0.0462224746990188	0.166687224133614	0.287151973568209	0.0544955693638344	0.196521610839482	0.33854765231513	0.0564875632959107	0.203793534867231	0.350816693657946	0.198676332438008	2.06770767011879	0.0422462714317748	0.39021913774608	-0.135112150526558	0.0505261474922109	-0.142790595524087	0.0232536753870382	0.2142608631173	0.0141612691705912	0.0596605785074418	0.251759684637465	0.0500963087291527	0.00145039753854035	0.00173978906247574	0.00180271603652195
23	0.455496124527524	0.04	0.198742042224768	0.0491764934985184	0.348307590951017	0.037149564528921	0.381310795180168	0.078223931202675	0.68439765915766	1.98	1.7	2.42	0.0319499239018223	0.155743270654404	0.279536617406986	0.0378642441346559	0.184573247827104	0.331282251519552	0.0391941089745742	0.191102415301066	0.343079373172622	0.198742042224768	2.0415535556661	-0.0219088876738029	0.32142679025314	-0.135112150526558	0.0505261474922109	-0.142790595524087	0.0232536753870382	0.2142608631173	0.0141612691705912	0.0596605785074418	0.251759684637465	0.0500963087291527	0.00145039753854035	0.00173978906247574	0.00180271603652195
23	0.455496124527524	0.04	0.199017121803753	0.0557721767535418	0.342262066853965	0.0494484885413533	0.441761578003116	0.139359535717666	0.744163620288566	2.02	1.77	2.45	0.055949550495027	0.177356802948325	0.298764055401624	0.0660604785862852	0.209407853675987	0.352755228765689	0.0684555632478919	0.216952704149864	0.365555889136976	0.199017121803753	2.09896696247524	-0.0195854877982642	0.3372064718005	-0.135112150526558	0.0505261474922109	-0.142790595524087	0.0232536753870382	0.2142608631173	0.0141612691705912	0.0596605785074418	0.251759684637465	0.0500963087291527	0.00145039753854035	0.00173978906247574	0.00180271603652195
23	0.455496124527524	0.04	0.199348325609341	0.0537800948920809	0.344916556326602	0.0515116347530306	0.449844326077764	0.148466673247153	0.751221978908374	1.97	1.66	2.32	0.0609473832864198	0.184666591909429	0.308385800532439	0.0723093917873847	0.219092735805695	0.365876079824006	0.0749046788222451	0.226852910218099	0.378951526020303	0.199348325609341	2.02902103570946	-0.00169069584146483	0.337342435323724	-0.135112150526558	0.0505261474922109	-0.142790595524087	0.0232536753870382	0.2142608631173	0.0141612691705912	0.0596605785074418	0.251759684637465	0.0500963087291527	0.00145039753854035	0.00173978906247574	0.00180271603652195
23	0.455496124527524	0.04	0.199441902455458	0.0480803090758984	0.350803495835018	0.0484899252020137	0.459340686934765	0.141652317569363	0.777029056300166	1.97	1.65	2.3	0.0581866460314444	0.18868377459074	0.319180903150036	0.0690435269124042	0.223889743736899	0.378735960561395	0.0714995803365789	0.231920977935908	0.392357049868759	0.199441902455458	2.03764598687051	-0.0352736878767431	0.306253698451917	-0.135112150526558	0.0505261474922109	-0.142790595524087	0.0232536753870382	0.2142608631173	0.0141612691705912	0.0596605785074418	0.251759684637465	0.0500963087291527	0.00145039753854035	0.00173978906247574	0.00180271603652195
23	0.455496124527524	0.04	0.199474111644502	0.0472204111710841	0.351727812117919	0.0463871569338613	0.449654870933984	0.131343662138355	0.767966079729613	1.88	1.63	2.28	0.0559493590129742	0.191542563959555	0.327135768906136	0.0669308385004	0.229137645908627	0.391344453316854	0.0692954849046928	0.237318940405021	0.405058176771626	0.199474111644502	1.98581550995841	-0.0088854127681346	0.318164720589154	-0.135112150526558	0.0505261474922109	-0.142790595524087	0.0232536753870382	0.2142608631173	0.0141612691705912	0.0596605785074418	0.251759684637465	0.0500963087291527	0.00145039753854035	0.00173978906247574	0.00180271603652195
23	0.455496124527524	0.04	0.200067496133708	0.0514390586606504	0.348695933606766	0.0351313995695351	0.371969175470953	0.0676153432329453	0.67632300770896	1.96	1.68	2.39	0.0278452918478078	0.153184022355601	0.278522752863393	0.033059372339118	0.18186800336432	0.330676634389522	0.0342096235845674	0.188441795239669	0.342194663034439	0.200067496133708	2.04856584140272	-0.0141459063763787	0.328709658072674	-0.135112150526558	0.0505261474922109	-0.142790595524087	0.0232536753870382	0.2142608631173	0.0141612691705912	0.0596605785074418	0.251759684637465	0.0500963087291527	0.00145039753854035	0.00173978906247574	0.00180271603652195
23	0.455496124527524	0.04	0.200155218605063	0.0548529883853143	0.345457448824812	0.046858360529282	0.433425984474543	0.128225244340639	0.738626724608448	2.01	1.76	2.45	0.0517663095796154	0.174980081399212	0.298193853218809	0.0611942640736538	0.206848380650054	0.352502497226454	0.0633942200443811	0.214122097027985	0.365096937813234	0.200155218605063	2.10377940852025	0.0112075638207605	0.369012442487514	-0.135112150526558	0.0505261474922109	-0.142790595524087	0.0232536753870382	0.2142608631173	0.0141612691705912	0.0596605785074418	0.251759684637465	0.0500963087291527	0.00145039753854035	0.00173978906247574	0.00180271603652195
23	0.455496124527524	0.04	0.200354005713022	0.0498034948272591	0.350904516598784	0.035853177075096	0.372088418101573	0.0708298706149925	0.673346965588154	1.97	1.69	2.43	0.0291380241131546	0.153069901225745	0.277001778338335	0.0345860650340264	0.18168992990007	0.328793794766113	0.0357410034559941	0.187865450384501	0.34008805797472	0.200354005713022	2.03951410229725	-0.0151484469468754	0.326276406377573	-0.135112150526558	0.0505261474922109	-0.142790595524087	0.0232536753870382	0.2142608631173	0.0141612691705912	0.0596605785074418	0.251759684637465	0.0500963087291527	0.00145039753854035	0.00173978906247574	0.00180271603652195
23	0.455496124527524	0.04	0.202150197338962	0.0484050947446567	0.355895299933268	0.0393259778247372	0.408270455960526	0.0932188673299083	0.723322044591144	1.99	1.7	2.43	0.0379644259832108	0.166272707987219	0.294580989991227	0.0449637529217947	0.196927643865372	0.34889153480895	0.0465110100290477	0.203719736764932	0.360838174082316	0.202150197338962	2.05877074743688	-0.00542567022657499	0.342991719873245	-0.135112150526558	0.0505261474922109	-0.142790595524087	0.0232536753870382	0.2142608631173	0.0141612691705912	0.0596605785074418	0.251759684637465	0.0500963087291527	0.00145039753854035	0.00173978906247574	0.00180271603652195
23	0.455496124527524	0.04	0.205535299455749	0.0542096036886694	0.356860995222828	0.0514889688585713	0.468486100267512	0.154546379655644	0.782425820879379	1.99	1.69	2.34	0.0630425761949989	0.191104901572075	0.319167226949151	0.0746917172940774	0.226417671092354	0.378143624890631	0.0773345456883504	0.23462890530318	0.391937583542312	0.205535299455749	2.03864112158131	-0.0406167399593143	0.302139168174485	-0.135112150526558	0.0505261474922109	-0.142790595524087	0.0232536753870382	0.2142608631173	0.0141612691705912	0.0596605785074418	0.251759684637465	0.0500963087291527	0.00145039753854035	0.00173978906247574	0.00180271603652195
23	0.455496124527524	0.04	0.206678194382752	0.0512087105368703	0.362147678228633	0.04489855023811	0.422865337385771	0.118359135863277	0.727371538908265	2.01	1.75	2.31	0.0477234349714352	0.170502988917692	0.293282542863948	0.0563998770037043	0.201501581130479	0.346603285257253	0.0584960650035441	0.209260670209479	0.359192902878566	0.206678194382752	2.04052105313549	-0.0478118533012206	0.294524707680082	-0.135112150526558	0.0505261474922109	-0.142790595524087	0.0232536753870382	0.2142608631173	0.0141612691705912	0.0596605785074418	0.251759684637465	0.0500963087291527	0.00145039753854035	0.00173978906247574	0.00180271603652195
23	0.455496124527524	0.04	0.207218367703162	0.054019981562506	0.360416753843818	0.047487460224113	0.467021996154159	0.140457718029886	0.793586274278433	2.09	1.79	2.44	0.0549961448802528	0.182862214501406	0.31072828412256	0.0645921435060112	0.214768915650721	0.364945687795431	0.0669127007489805	0.22264792347471	0.378440500702709	0.207218367703162	2.13656322906355	-0.0300577796642542	0.335640236824791	-0.135112150526558	0.0505261474922109	-0.142790595524087	0.0232536753870382	0.2142608631173	0.0141612691705912	0.0596605785074418	0.251759684637465	0.0500963087291527	0.00145039753854035	0.00173978906247574	0.00180271603652195
23	0.455496124527524	0.04	0.207674129349906	0.0546199836946218	0.360728275005191	0.0447302113043974	0.431538712607242	0.120175162922338	0.742902262292147	1.98	1.71	2.3	0.0491191404120761	0.176382624348926	0.303646108285775	0.0582206362629368	0.209065316069667	0.359909995876397	0.0603704382601201	0.216834137246042	0.373286705402959	0.207674129349906	2.03439015951874	-0.0344133186215876	0.307191557369123	-0.135112150526558	0.0505261474922109	-0.142790595524087	0.0232536753870382	0.2142608631173	0.0141612691705912	0.0596605785074418	0.251759684637465	0.0500963087291527	0.00145039753854035	0.00173978906247574	0.00180271603652195
23	0.455496124527524	0.04	0.208040185157539	0.0506004927822747	0.365479877532803	0.0440818852717232	0.443681596636287	0.121101815832561	0.766261377440013	1.95	1.68	2.27	0.0500300573472764	0.183295482161353	0.316560906975429	0.0594396968097603	0.21776964616777	0.37609959552578	0.0616550464273928	0.225780504848808	0.389741782897244	0.208040185157539	2.02897795485048	-0.026417204671851	0.312551268635226	-0.135112150526558	0.0505261474922109	-0.142790595524087	0.0232536753870382	0.2142608631173	0.0141612691705912	0.0596605785074418	0.251759684637465	0.0500963087291527	0.00145039753854035	0.00173978906247574	0.00180271603652195
23	0.455496124527524	0.04	0.208650640614631	0.0406658106343818	0.376635470594881	0.0314126426077387	0.394235058492055	0.0524462284351113	0.736023888548999	2.05	1.75	2.34	0.0208643823298934	0.156836272762741	0.292808163195589	0.0245869657010963	0.184818701945489	0.345050438189882	0.0255235136355514	0.191799433985216	0.357606123201549	0.208650640614631	2.06420565046708	0.0391087166378429	0.389334855156748	-0.135112150526558	0.0505261474922109	-0.142790595524087	0.0232536753870382	0.2142608631173	0.0141612691705912	0.0596605785074418	0.251759684637465	0.0500963087291527	0.00145039753854035	0.00173978906247574	0.00180271603652195
23	0.455496124527524	0.04	0.210599547298581	0.053622742622553	0.367576351974608	0.0525373584960585	0.466447637282404	0.157179420796947	0.775715853767862	1.94	1.63	2.31	0.065218133614614	0.193542158243503	0.321866182872392	0.0775590789968931	0.230165303857659	0.382771528718425	0.080287795418576	0.238326116060466	0.396163121442679	0.210599547298581	1.98530686104152	-0.0177669877971412	0.311156084245716	-0.135112150526558	0.0505261474922109	-0.142790595524087	0.0232536753870382	0.2142608631173	0.0141612691705912	0.0596605785074418	0.251759684637465	0.0500963087291527	0.00145039753854035	0.00173978906247574	0.00180271603652195
23	0.455496124527524	0.04	0.210771582520795	0.0548813330561416	0.366661831985449	0.0414069341246186	0.42881408779213	0.10668116716412	0.75094700842014	1.97	1.68	2.27	0.0437049069506662	0.175675616458695	0.307646325966723	0.0518294148022043	0.208332771566096	0.364836128329988	0.0537572652179904	0.216045540551204	0.378213392475731	0.210771582520795	2.03067078711022	-0.0608223389206744	0.280263210044227	-0.135112150526558	0.0505261474922109	-0.142790595524087	0.0232536753870382	0.2142608631173	0.0141612691705912	0.0596605785074418	0.251759684637465	0.0500963087291527	0.00145039753854035	0.00173978906247574	0.00180271603652195
23	0.455496124527524	0.04	0.214563107896305	0.0565832572361574	0.372542958556452	0.054603140573472	0.477894812315879	0.167427384149009	0.78836224048275	1.95	1.69	2.31	0.0694152093373783	0.198134663614108	0.326854117890838	0.0825358330690513	0.235585395151159	0.388634957233266	0.0855044253078583	0.244115915436771	0.40285437864436	0.214563107896305	2.01891026649605	0.0184730122250158	0.354643354496769	-0.135112150526558	0.0505261474922109	-0.142790595524087	0.0232536753870382	0.2142608631173	0.0141612691705912	0.0596605785074418	0.251759684637465	0.0500963087291527	0.00145039753854035	0.00173978906247574	0.00180271603652195
23	0.455496124527524	0.04	0.215281184414418	0.0560228310260324	0.374539537802803	0.0383865023001501	0.397750495777057	0.0869317557657397	0.708569235788375	1.95	1.63	2.3	0.0359752618034547	0.16460242971042	0.293229597617385	0.0427576855816402	0.195634960879042	0.348512236176444	0.0442573128970479	0.202496378564658	0.360739640621616	0.215281184414418	1.9769631710853	-0.0200454756886908	0.305036645800193	-0.135112150526558	0.0505261474922109	-0.142790595524087	0.0232536753870382	0.2142608631173	0.0141612691705912	0.0596605785074418	0.251759684637465	0.0500963087291527	0.00145039753854035	0.00173978906247574	0.00180271603652195
23	0.455496124527524	0.04	0.215733335885918	0.054533570035664	0.376933101736173	0.0431695071029425	0.41560194538466	0.110115467070457	0.721088423698863	1.9	1.66	2.2	0.0466150203736322	0.175936166524464	0.305257312675296	0.0556854044232238	0.210169951810815	0.364654499198406	0.0577547282723074	0.218206033538013	0.378485741234021	0.215733335885918	1.95136626480491	-0.0192720143934142	0.302039858133014	-0.135112150526558	0.0505261474922109	-0.142790595524087	0.0232536753870382	0.2142608631173	0.0141612691705912	0.0596605785074418	0.251759684637465	0.0500963087291527	0.00145039753854035	0.00173978906247574	0.00180271603652195
23	0.455496124527524	0.04	0.216925166450105	0.0532403074666589	0.380610025433551	0.0360879416392203	0.41420141816704	0.0799796797554159	0.748423156578664	1.99	1.7	2.37	0.0326212763781701	0.168940148042316	0.305259019706462	0.0386480619230697	0.2001518649099	0.36165566789673	0.040039074808562	0.207305799223286	0.374681459034582	0.216925166450105	2.05504548467245	0.00979597053437702	0.357155460619539	-0.135112150526558	0.0505261474922109	-0.142790595524087	0.0232536753870382	0.2142608631173	0.0141612691705912	0.0596605785074418	0.251759684637465	0.0500963087291527	0.00145039753854035	0.00173978906247574	0.00180271603652195
23	0.455496124527524	0.04	0.21873698985852	0.0514763446712651	0.385997635045774	0.0360661789681508	0.432092451864846	0.0833252124492549	0.780859691280437	1.99	1.71	2.34	0.0338939965499346	0.175761208909955	0.317628421269975	0.0401323013885661	0.20811065458159	0.376089007774613	0.0415789888694215	0.215624760684159	0.389730272422548	0.21873698985852	2.05065969993348	0.0407091674025953	0.388220293333037	-0.135112150526558	0.0505261474922109	-0.142790595524087	0.0232536753870382	0.2142608631173	0.0141612691705912	0.0596605785074418	0.251759684637465	0.0500963087291527	0.00145039753854035	0.00173978906247574	0.00180271603652195
23	0.455496124527524	0.04	0.223860569245465	0.0618375596599265	0.385883578831004	0.0493349705503544	0.479032916041722	0.150720625932802	0.807345206150643	1.97	1.7	2.32	0.0617821004999509	0.196361045998239	0.330939991496527	0.0732762017184292	0.232892561110319	0.392508920502209	0.0759539410350244	0.241374727642136	0.406804771785392	0.223860569245465	2.02551977898992	-0.0417748596943237	0.300056618301438	-0.135112150526558	0.0505261474922109	-0.142790595524087	0.0232536753870382	0.2142608631173	0.0141612691705912	0.0596605785074418	0.251759684637465	0.0500963087291527	0.00145039753854035	0.00173978906247574	0.00180271603652195
23	0.455496124527524	0.05	0.143455382997844	0.0445253091581506	0.242385456837537	0.0515355194026135	0.317680709940198	0.104899382876961	0.530462037003436	2.04	1.65	2.43	0.0419248990515311	0.126966730685951	0.21200856232037	0.0494536403936052	0.14976701633979	0.250080392285976	0.0511007352109413	0.154825351139436	0.258436337692228	0.143455382997844	2.09676253350067	-0.00481424329238938	0.342366399205777	-0.135112150526558	0.0505261474922109	-0.142790595524087	0.0232536753870382	0.2142608631173	0.0141612691705912	0.0596605785074418	0.251759684637465	0.0500963087291527	0.00145039753854035	0.00173978906247574	0.00180271603652195
23	0.455496124527524	0.05	0.162900000872215	0.0461553920562881	0.279644609688142	0.0417007034582814	0.329059534144539	0.0827740395241212	0.575345028764958	1.84	1.56	2.3	0.0358853554084211	0.142658476029374	0.249431596650326	0.0431029090526189	0.171351105427155	0.299599301801692	0.0445633837568038	0.177125943604683	0.309704054810436	0.162900000872215	1.99661838176064	-0.0952903027607369	0.230279880680321	-0.135112150526558	0.0505261474922109	-0.142790595524087	0.0232536753870382	0.2142608631173	0.0141612691705912	0.0596605785074418	0.251759684637465	0.0500963087291527	0.00145039753854035	0.00173978906247574	0.00180271603652195
23	0.455496124527524	0.05	0.170336856662027	0.0486857258997647	0.291987987424289	0.0562936420963375	0.375464181310126	0.13544677379592	0.615481588824332	1.92	1.64	2.34	0.0568315292396056	0.157539400906674	0.258247272573743	0.0677540362365306	0.187817051916905	0.30788006759728	0.070108260431698	0.194406322185276	0.318797196584478	0.170336856662027	2.01339037952446	-0.0134487249134372	0.316007182742514	-0.135112150526558	0.0505261474922109	-0.142790595524087	0.0232536753870382	0.2142608631173	0.0141612691705912	0.0596605785074418	0.251759684637465	0.0500963087291527	0.00145039753854035	0.00173978906247574	0.00180271603652195
23	0.455496124527524	0.05	0.170654253815296	0.0529098859283914	0.288398621702202	0.0582111747376079	0.417969038806008	0.155484843578334	0.680453234033681	2.05	1.75	2.35	0.061815512160496	0.166170345651773	0.27052517914305	0.0728344965530688	0.195791202638143	0.318747908723218	0.0755150987871161	0.202944166093226	0.330675362624316	0.170654253815296	2.1272717121503	-0.068838172224034	0.292000023935478	-0.135112150526558	0.0505261474922109	-0.142790595524087	0.0232536753870382	0.2142608631173	0.0141612691705912	0.0596605785074418	0.251759684637465	0.0500963087291527	0.00145039753854035	0.00173978906247574	0.00180271603652195
23	0.455496124527524	0.05	0.171207425924003	0.0506921982584013	0.291722653589605	0.0459513773349729	0.373381522831519	0.107753266186778	0.63900977947626	2.04	1.71	2.44	0.0429746354878152	0.148913674818507	0.254852714149199	0.0506690975038684	0.175576160760634	0.3004832240174	0.0524200680647193	0.181701317547188	0.310876535004798	0.171207425924003	2.12748439770892	0.0224510878556791	0.383501016381854	-0.135112150526558	0.0505261474922109	-0.142790595524087	0.0232536753870382	0.2142608631173	0.0141612691705912	0.0596605785074418	0.251759684637465	0.0500963087291527	0.00145039753854035	0.00173978906247574	0.00180271603652195
23	0.455496124527524	0.05	0.173605085582396	0.0541941311817686	0.293016039983024	0.0605801891564731	0.415286006516205	0.159958676595993	0.670613336436418	1.99	1.69	2.4	0.0651406044622693	0.169118562774263	0.273096521086257	0.0771491573404351	0.200295264625878	0.323441371911321	0.0798598711167017	0.207198847036489	0.334772935373431	0.173605085582396	2.08271060743428	-0.0157687717985664	0.333088324559192	-0.135112150526558	0.0505261474922109	-0.142790595524087	0.0232536753870382	0.2142608631173	0.0141612691705912	0.0596605785074418	0.251759684637465	0.0500963087291527	0.00145039753854035	0.00173978906247574	0.00180271603652195
23	0.455496124527524	0.05	0.174024194546819	0.04953651702479	0.298511872068848	0.050584125097616	0.372785789936358	0.120631748074151	0.624939831798565	1.98	1.6	2.37	0.0492199375583116	0.152103352527187	0.254986767496062	0.0583179533239266	0.180218762012536	0.302119570701145	0.0602367842125879	0.186210584781609	0.312340736807153	0.174024194546819	2.03323439541937	0.0444559108911778	0.381498208849974	-0.135112150526558	0.0505261474922109	-0.142790595524087	0.0232536753870382	0.2142608631173	0.0141612691705912	0.0596605785074418	0.251759684637465	0.0500963087291527	0.00145039753854035	0.00173978906247574	0.00180271603652195
23	0.455496124527524	0.05	0.174521549305314	0.0589519822446409	0.290091116365987	0.0558643901536676	0.367558831872748	0.131640340593687	0.603477323151809	2.04	1.68	2.36	0.0524198359858923	0.146363748339159	0.240307660692426	0.0617850205937791	0.172512695532878	0.283240370471977	0.0639728790762629	0.178587585215726	0.293168044712433	0.174521549305314	2.0617524333276	-0.0344765570596963	0.31075299586317	-0.135112150526558	0.0505261474922109	-0.142790595524087	0.0232536753870382	0.2142608631173	0.0141612691705912	0.0596605785074418	0.251759684637465	0.0500963087291527	0.00145039753854035	0.00173978906247574	0.00180271603652195
23	0.455496124527524	0.05	0.174635878256173	0.0600975710120792	0.289174185500268	0.069745331956897	0.421950931985184	0.181353621552961	0.662548242417407	1.97	1.69	2.42	0.0745629293086538	0.173483701311936	0.272404473315219	0.0884931738600396	0.205894852635552	0.323296531411065	0.0916889194821124	0.213103038046393	0.334552515344575	0.174635878256173	2.07579401647758	-0.00497552234851366	0.341612096042567	-0.135112150526558	0.0505261474922109	-0.142790595524087	0.0232536753870382	0.2142608631173	0.0141612691705912	0.0596605785074418	0.251759684637465	0.0500963087291527	0.00145039753854035	0.00173978906247574	0.00180271603652195
23	0.455496124527524	0.05	0.176744412267462	0.0539718412846749	0.299516983250249	0.0412668870478102	0.352542669509127	0.0872378378324297	0.617847501185825	1.95	1.67	2.29	0.0361457873840065	0.146071162381903	0.2559965373798	0.0429719042138611	0.173656640304919	0.304341376395977	0.0445342113673271	0.18004315828652	0.315446663480065	0.176744412267462	2.05086825519758	0.0544361232399748	0.396387811351293	-0.135112150526558	0.0505261474922109	-0.142790595524087	0.0232536753870382	0.2142608631173	0.0141612691705912	0.0596605785074418	0.251759684637465	0.0500963087291527	0.00145039753854035	0.00173978906247574	0.00180271603652195
23	0.455496124527524	0.05	0.177102929387616	0.0534329472582874	0.300772911516944	0.0554174090249828	0.395288131404768	0.140490083522167	0.650086179287368	2.03	1.75	2.49	0.0563801393426498	0.158633259874033	0.260886380405416	0.0665629933112735	0.18728411704994	0.308005240788606	0.0689377675838017	0.193905868185175	0.318814571833673	0.177102929387616	2.10900083354515	0.0205475925619107	0.37689733803936	-0.135112150526558	0.0505261474922109	-0.142790595524087	0.0232536753870382	0.2142608631173	0.0141612691705912	0.0596605785074418	0.251759684637465	0.0500963087291527	0.00145039753854035	0.00173978906247574	0.00180271603652195
23	0.455496124527524	0.05	0.177536962372508	0.0516762880909835	0.303397636654033	0.0330986043291693	0.317306221683628	0.0495433838092862	0.585069059557971	1.99	1.69	2.32	0.0201551227999716	0.129085770318939	0.238016417837906	0.0238653789807131	0.152848526910642	0.281831674840571	0.0247392976520018	0.158413963207931	0.292037968591967	0.177536962372508	2.05616173544854	-0.00530154018063335	0.338102784882186	-0.135112150526558	0.0505261474922109	-0.142790595524087	0.0232536753870382	0.2142608631173	0.0141612691705912	0.0596605785074418	0.251759684637465	0.0500963087291527	0.00145039753854035	0.00173978906247574	0.00180271603652195
23	0.455496124527524	0.05	0.177579209293979	0.053195734831607	0.301962683756351	0.0524331743161895	0.396138995312078	0.133212165056181	0.659065825567976	1.98	1.7	2.38	0.0545631062363989	0.162256758431015	0.269950410625632	0.06470325163498	0.192410964008398	0.320118676381816	0.0670610436427126	0.199345565626572	0.331325156352705	0.177579209293979	2.07477567373855	-0.030506256469116	0.317469017972074	-0.135112150526558	0.0505261474922109	-0.142790595524087	0.0232536753870382	0.2142608631173	0.0141612691705912	0.0596605785074418	0.251759684637465	0.0500963087291527	0.00145039753854035	0.00173978906247574	0.00180271603652195
23	0.455496124527524	0.05	0.177859202119074	0.0500095229742211	0.305708881263927	0.0555067495693792	0.418006086864221	0.148793972662431	0.68721820106601	2.05	1.67	2.32	0.0590239627372912	0.165815693025475	0.272607423313659	0.0695125882644216	0.195281330878472	0.321050073492523	0.0719877080217817	0.202295888858225	0.332653494374263	0.177859202119074	2.07236102772423	-0.0455723747793695	0.305503714927377	-0.135112150526558	0.0505261474922109	-0.142790595524087	0.0232536753870382	0.2142608631173	0.0141612691705912	0.0596605785074418	0.251759684637465	0.0500963087291527	0.00145039753854035	0.00173978906247574	0.00180271603652195
23	0.455496124527524	0.05	0.178624340644512	0.0602674460893461	0.296981235199678	0.061555522215757	0.422160883021009	0.164804921677523	0.679516844364496	2.07	1.74	2.36	0.0648728100148007	0.166176850066958	0.267480890119116	0.076276777532294	0.19538901768989	0.314501257847485	0.0790488352792011	0.202503489585069	0.326165096869347	0.178624340644512	2.13218148981168	-0.0396733810735142	0.321935396537425	-0.135112150526558	0.0505261474922109	-0.142790595524087	0.0232536753870382	0.2142608631173	0.0141612691705912	0.0596605785074418	0.251759684637465	0.0500963087291527	0.00145039753854035	0.00173978906247574	0.00180271603652195
23	0.455496124527524	0.05	0.178753606568539	0.0509713703336103	0.306535842803468	0.0355704878642362	0.348886134541226	0.0652513398872598	0.632520929195192	2.03	1.69	2.37	0.0261476827974372	0.139806538749546	0.253465394701655	0.0308605550768009	0.165005343785191	0.299150132493582	0.0319590550321543	0.17080649006513	0.309657121767668	0.178753606568539	2.10074868683069	-0.0318900903698208	0.323021610562747	-0.135112150526558	0.0505261474922109	-0.142790595524087	0.0232536753870382	0.2142608631173	0.0141612691705912	0.0596605785074418	0.251759684637465	0.0500963087291527	0.00145039753854035	0.00173978906247574	0.00180271603652195
23	0.455496124527524	0.05	0.178815391915528	0.0599825872059843	0.297648196625071	0.0570804146179893	0.403937854609649	0.147611190938343	0.660264518280956	2.07	1.71	2.48	0.0582738059580358	0.159466203131308	0.260658600304579	0.0685595509069824	0.187613132380561	0.306666713854139	0.0709024930049923	0.193986368508376	0.317030591554249	0.178815391915528	2.14234808121018	-0.00563938792242777	0.358518939887778	-0.135112150526558	0.0505261474922109	-0.142790595524087	0.0232536753870382	0.2142608631173	0.0141612691705912	0.0596605785074418	0.251759684637465	0.0500963087291527	0.00145039753854035	0.00173978906247574	0.00180271603652195
23	0.455496124527524	0.05	0.179045306287927	0.0577352137426116	0.300355398833243	0.0505606651979657	0.384617588077763	0.12439689917478	0.644838276980747	1.97	1.72	2.37	0.0510154082050461	0.157732414463635	0.264449420722224	0.0605126039181403	0.187096398074999	0.313680192231858	0.0626481760386696	0.19406179120424	0.324918854564294	0.179045306287927	2.08006219805475	0.0033457709312334	0.350585105730017	-0.135112150526558	0.0505261474922109	-0.142790595524087	0.0232536753870382	0.2142608631173	0.0141612691705912	0.0596605785074418	0.251759684637465	0.0500963087291527	0.00145039753854035	0.00173978906247574	0.00180271603652195
23	0.455496124527524	0.05	0.179086180698988	0.0560957772046265	0.30207658419335	0.0535351467561206	0.388849662708448	0.133579570687658	0.644119754729238	1.95	1.64	2.32	0.055347523765571	0.161116447950814	0.266885372136057	0.0658000601574244	0.191543744800896	0.317287429444368	0.0681235840101803	0.198200364954366	0.328337236096013	0.179086180698988	2.01906425656277	0.055284655960294	0.390634856433811	-0.135112150526558	0.0505261474922109	-0.142790595524087	0.0232536753870382	0.2142608631173	0.0141612691705912	0.0596605785074418	0.251759684637465	0.0500963087291527	0.00145039753854035	0.00173978906247574	0.00180271603652195
23	0.455496124527524	0.05	0.179215990321532	0.0509880021694744	0.307443978473591	0.0356861961434197	0.322303505041203	0.0607204830628917	0.583886527019515	2.07	1.71	2.39	0.0239208653026819	0.126971630358859	0.230022395415037	0.0281306492652713	0.149317106846645	0.270503564428018	0.0291212484747902	0.154673918840945	0.280065592803679	0.179215990321532	2.07388995950265	0.02286194231705	0.372007471127552	-0.135112150526558	0.0505261474922109	-0.142790595524087	0.0232536753870382	0.2142608631173	0.0141612691705912	0.0596605785074418	0.251759684637465	0.0500963087291527	0.00145039753854035	0.00173978906247574	0.00180271603652195
23	0.455496124527524	0.05	0.179727481289975	0.0570396325602938	0.302415330019656	0.0467055696474482	0.383686785065647	0.113047090791437	0.654326479339857	2.01	1.64	2.3	0.0457340076651672	0.155223228181869	0.26471244869857	0.0540876590539816	0.183575887436468	0.313064115818955	0.0560141780718545	0.190020835284692	0.323927627369994	0.179727481289975	2.07375080380328	-0.00476623849950468	0.34085036316845	-0.135112150526558	0.0505261474922109	-0.142790595524087	0.0232536753870382	0.2142608631173	0.0141612691705912	0.0596605785074418	0.251759684637465	0.0500963087291527	0.00145039753854035	0.00173978906247574	0.00180271603652195
23	0.455496124527524	0.05	0.180713050539018	0.058471462599093	0.302954638478943	0.0508022752059834	0.373001302823971	0.121272695488015	0.624729910159926	1.96	1.68	2.34	0.0499352132364018	0.153586918465182	0.257238623693962	0.0592837898109204	0.182340556931061	0.305397324051202	0.0614094363669779	0.188938066191179	0.316133847421088	0.180713050539018	2.04224645281438	0.0230162588683547	0.363126828550148	-0.135112150526558	0.0505261474922109	-0.142790595524087	0.0232536753870382	0.2142608631173	0.0141612691705912	0.0596605785074418	0.251759684637465	0.0500963087291527	0.00145039753854035	0.00173978906247574	0.00180271603652195
23	0.455496124527524	0.05	0.180867595099757	0.057825645201915	0.303909544997599	0.0562159548681822	0.397604486562434	0.14324774223044	0.651961230894429	2.02	1.71	2.38	0.0577221810572411	0.160216124911819	0.262710068766398	0.0682071755076066	0.189318718573234	0.310430261638862	0.0706218163782726	0.196057685478445	0.32182123841485	0.180867595099757	2.07792255828644	-0.00496027447349455	0.34376293686499	-0.135112150526558	0.0505261474922109	-0.142790595524087	0.0232536753870382	0.2142608631173	0.0141612691705912	0.0596605785074418	0.251759684637465	0.0500963087291527	0.00145039753854035	0.00173978906247574	0.00180271603652195
23	0.455496124527524	0.05	0.181824097851406	0.0602433181559341	0.303404877546878	0.0553863083003918	0.388346032395807	0.137948385844415	0.638743678947199	1.91	1.61	2.26	0.0580832646395475	0.163513369390232	0.268943474140916	0.0693006310768854	0.195091990069296	0.320883349061707	0.0717792480290428	0.201980006658047	0.332176729436668	0.181824097851406	1.98114314413863	0.0333246718159825	0.358632455389229	-0.135112150526558	0.0505261474922109	-0.142790595524087	0.0232536753870382	0.2142608631173	0.0141612691705912	0.0596605785074418	0.251759684637465	0.0500963087291527	0.00145039753854035	0.00173978906247574	0.00180271603652195
23	0.455496124527524	0.05	0.182192301515383	0.0552498314050131	0.309134771625753	0.0565036672487189	0.40208508211127	0.14555682386471	0.65861334035783	1.89	1.64	2.4	0.0618369528430844	0.170817936262008	0.279798919680931	0.0739286317447177	0.204219899666659	0.3345111675886	0.0764136021954073	0.211201195432113	0.345770737657511	0.182192301515383	2.01534073956583	0.0330699803549673	0.367949919509273	-0.135112150526558	0.0505261474922109	-0.142790595524087	0.0232536753870382	0.2142608631173	0.0141612691705912	0.0596605785074418	0.251759684637465	0.0500963087291527	0.00145039753854035	0.00173978906247574	0.00180271603652195
23	0.455496124527524	0.05	0.182541138700593	0.0621131378108232	0.302969139590362	0.053275400089846	0.391267300141828	0.133749362126744	0.648785238156912	1.9	1.65	2.32	0.0564494220883429	0.165135837837809	0.273822253587275	0.0673874064794497	0.197133565181333	0.326879723883216	0.0697581432842981	0.204216033397211	0.338464390629807	0.182541138700593	2.03613082490018	-0.0227226827565428	0.313711316859667	-0.135112150526558	0.0505261474922109	-0.142790595524087	0.0232536753870382	0.2142608631173	0.0141612691705912	0.0596605785074418	0.251759684637465	0.0500963087291527	0.00145039753854035	0.00173978906247574	0.00180271603652195
23	0.455496124527524	0.05	0.182847540882124	0.0631179648507549	0.302577116913494	0.0525139131994302	0.416182293423015	0.140176441382133	0.692188145463896	1.99	1.69	2.33	0.0571114399068212	0.169563229075818	0.282015018244815	0.0676467434284569	0.200842427907732	0.334038112387008	0.0700915839556728	0.208167911020155	0.346008356543954	0.182847540882124	2.10407522243933	-0.000902573850047531	0.354053432579052	-0.135112150526558	0.0505261474922109	-0.142790595524087	0.0232536753870382	0.2142608631173	0.0141612691705912	0.0596605785074418	0.251759684637465	0.0500963087291527	0.00145039753854035	0.00173978906247574	0.00180271603652195
23	0.455496124527524	0.05	0.182888466206592	0.0633643667306912	0.302412565682493	0.0554266946358085	0.44210468898669	0.157154515065238	0.727054862908142	2.09	1.73	2.39	0.0614344828565072	0.172826551786052	0.284218620715596	0.0721296041563393	0.202913904185532	0.333698204214724	0.0747251210036211	0.210319642522427	0.345725120684012	0.182888466206592	2.13774527199894	-0.0118219819770268	0.352273776054285	-0.135112150526558	0.0505261474922109	-0.142790595524087	0.0232536753870382	0.2142608631173	0.0141612691705912	0.0596605785074418	0.251759684637465	0.0500963087291527	0.00145039753854035	0.00173978906247574	0.00180271603652195
23	0.455496124527524	0.05	0.182953631146649	0.0525135057657492	0.313393756527548	0.0369929763720456	0.36480262223007	0.0742006865854291	0.655404557874711	2	1.68	2.35	0.0300272455135738	0.147626907590487	0.2652265696674	0.0355141964384896	0.174603128129261	0.313692059820032	0.0367815156331098	0.180775218947788	0.324919901169232	0.182953631146649	2.08748788400137	-0.000852357573284977	0.350291717119576	-0.135112150526558	0.0505261474922109	-0.142790595524087	0.0232536753870382	0.2142608631173	0.0141612691705912	0.0596605785074418	0.251759684637465	0.0500963087291527	0.00145039753854035	0.00173978906247574	0.00180271603652195
23	0.455496124527524	0.05	0.183450136616716	0.0538293372886849	0.313070935944747	0.0532492407270671	0.402389758226659	0.137482717521216	0.667296798932102	2.04	1.69	2.37	0.0549162460186078	0.16073100209656	0.266545758174513	0.0647701044383966	0.189571657697703	0.314373210957009	0.0670539652530877	0.196361771964268	0.325462903093467	0.183450136616716	2.06964578010212	0.0181101770154356	0.364869526089025	-0.135112150526558	0.0505261474922109	-0.142790595524087	0.0232536753870382	0.2142608631173	0.0141612691705912	0.0596605785074418	0.251759684637465	0.0500963087291527	0.00145039753854035	0.00173978906247574	0.00180271603652195
23	0.455496124527524	0.05	0.185865900262676	0.0531481717812046	0.318583628744148	0.0417908773549865	0.383250607164735	0.0967287751756807	0.66977243915379	2.02	1.73	2.4	0.0389775345850927	0.154433505111486	0.269889475637879	0.0460577268915419	0.182486046822693	0.318914366753843	0.0476955342609514	0.188942895404245	0.330213469409432	0.185865900262676	2.10625697175963	-0.0242607462340179	0.331827219227269	-0.135112150526558	0.0505261474922109	-0.142790595524087	0.0232536753870382	0.2142608631173	0.0141612691705912	0.0596605785074418	0.251759684637465	0.0500963087291527	0.00145039753854035	0.00173978906247574	0.00180271603652195
23	0.455496124527524	0.05	0.187064329690237	0.0528314127817525	0.321297246598722	0.041919869686576	0.367101606327991	0.0930939480593831	0.6411092645966	2	1.65	2.39	0.037802529852845	0.149068438083527	0.260334346314209	0.0447435163785776	0.176439146450864	0.308134776523151	0.0462709768525302	0.182559737702786	0.318800184776282	0.187064329690237	2.04930027452524	-0.00149878487502673	0.341720404281761	-0.135112150526558	0.0505261474922109	-0.142790595524087	0.0232536753870382	0.2142608631173	0.0141612691705912	0.0596605785074418	0.251759684637465	0.0500963087291527	0.00145039753854035	0.00173978906247574	0.00180271603652195
23	0.455496124527524	0.05	0.187678554576741	0.0567003066089319	0.31865680254455	0.0507766318993434	0.427536670644533	0.138926854553605	0.716146486735462	1.95	1.68	2.32	0.0575490492572286	0.177102756679057	0.296656464100885	0.0684136457634102	0.210537713751066	0.352661781738722	0.0709910851150199	0.218221817927679	0.365549517725594	0.187678554576741	2.06275242220353	-0.0427510419393055	0.301381710404692	-0.135112150526558	0.0505261474922109	-0.142790595524087	0.0232536753870382	0.2142608631173	0.0141612691705912	0.0596605785074418	0.251759684637465	0.0500963087291527	0.00145039753854035	0.00173978906247574	0.00180271603652195
23	0.455496124527524	0.05	0.187805941111392	0.0584685290994891	0.317143353123296	0.056563275690175	0.427039148485921	0.154742519626366	0.699335777345475	2.03	1.68	2.4	0.0620226017536977	0.171162257818552	0.280301913883406	0.0732050665834177	0.202022232635995	0.330839398688573	0.0757858248812909	0.20895459876524	0.34248106067508	0.187805941111392	2.09344530490105	-0.0186526097052731	0.335334129988777	-0.135112150526558	0.0505261474922109	-0.142790595524087	0.0232536753870382	0.2142608631173	0.0141612691705912	0.0596605785074418	0.251759684637465	0.0500963087291527	0.00145039753854035	0.00173978906247574	0.00180271603652195
23	0.455496124527524	0.05	0.187933308056544	0.0592105939395849	0.316656022173504	0.0529352727830608	0.408742740498335	0.138811738256691	0.678673742739978	1.94	1.61	2.38	0.0577589568626727	0.170076065705026	0.28239317454738	0.0687313202534492	0.202385104828189	0.336038889402928	0.071033776204187	0.209046649578522	0.347036923953828	0.187933308056544	2.04207641105918	-0.0434190512188092	0.295846142452107	-0.135112150526558	0.0505261474922109	-0.142790595524087	0.0232536753870382	0.2142608631173	0.0141612691705912	0.0596605785074418	0.251759684637465	0.0500963087291527	0.00145039753854035	0.00173978906247574	0.00180271603652195
23	0.455496124527524	0.05	0.187949904477619	0.0600483663164674	0.315851442638771	0.051074632994633	0.387891558642666	0.126850278235918	0.648932839049414	1.96	1.6	2.38	0.0523890024925868	0.160198717063831	0.268008431635074	0.0622381478586342	0.190316115310519	0.318394082762403	0.0642990384945733	0.196536525336353	0.328946723308763	0.187949904477619	2.03376258716027	-0.0275909431816034	0.310174336728103	-0.135112150526558	0.0505261474922109	-0.142790595524087	0.0232536753870382	0.2142608631173	0.0141612691705912	0.0596605785074418	0.251759684637465	0.0500963087291527	0.00145039753854035	0.00173978906247574	0.00180271603652195
23	0.455496124527524	0.05	0.187986264784233	0.0662229784498693	0.309749551118597	0.0585576387188111	0.414491241721792	0.155010034468041	0.673972448975543	2	1.69	2.34	0.0628497904752224	0.168058073049461	0.273266355623699	0.0743654390700631	0.19885050207954	0.323335565089017	0.0769881382378798	0.205999770936614	0.334914675328582	0.187986264784233	2.07837346827059	0.0109101612884198	0.359918673522164	-0.135112150526558	0.0505261474922109	-0.142790595524087	0.0232536753870382	0.2142608631173	0.0141612691705912	0.0596605785074418	0.251759684637465	0.0500963087291527	0.00145039753854035	0.00173978906247574	0.00180271603652195
23	0.455496124527524	0.05	0.18799581644153	0.05694540909626	0.319046223786799	0.0484609584170879	0.38940247649022	0.120000066003556	0.658804886976884	2.08	1.72	2.42	0.0471085570518328	0.152868155750188	0.258627754448543	0.0553584030398717	0.179639061512107	0.303919719984343	0.057340390222106	0.186014792891081	0.314664511031424	0.18799581644153	2.08567112848456	-0.00487314615534826	0.348014149112788	-0.135112150526558	0.0505261474922109	-0.142790595524087	0.0232536753870382	0.2142608631173	0.0141612691705912	0.0596605785074418	0.251759684637465	0.0500963087291527	0.00145039753854035	0.00173978906247574	0.00180271603652195
23	0.455496124527524	0.05	0.188727787629325	0.0634277008645722	0.314027874394077	0.0495883380116262	0.390189777786621	0.123487054061356	0.656892501511887	2.04	1.69	2.44	0.0492929073934472	0.155753886336532	0.262214865279618	0.0581294889266607	0.183675386375919	0.309221283825178	0.0601295201732455	0.190024194478929	0.319954006377276	0.188727787629325	2.10027596083015	-0.0292110119593122	0.325091505824319	-0.135112150526558	0.0505261474922109	-0.142790595524087	0.0232536753870382	0.2142608631173	0.0141612691705912	0.0596605785074418	0.251759684637465	0.0500963087291527	0.00145039753854035	0.00173978906247574	0.00180271603652195
23	0.455496124527524	0.05	0.188922725333806	0.0530769015368338	0.324768549130778	0.0488967566121522	0.392243433667187	0.122149426280899	0.662337441053474	2	1.7	2.4	0.0494551420491457	0.158809216878727	0.268163291708307	0.0584983802993142	0.187848655955251	0.317198931611187	0.0605763113428566	0.194432121781574	0.328472444630932	0.188922725333806	2.04914529178483	-0.00545558717971424	0.337922180296306	-0.135112150526558	0.0505261474922109	-0.142790595524087	0.0232536753870382	0.2142608631173	0.0141612691705912	0.0596605785074418	0.251759684637465	0.0500963087291527	0.00145039753854035	0.00173978906247574	0.00180271603652195
23	0.455496124527524	0.05	0.189295340609596	0.0563389798281772	0.322251701391015	0.0516141068293271	0.401144796702718	0.132675293377032	0.669614300028405	2	1.72	2.37	0.0537331941449773	0.162462736601765	0.271192279058552	0.063562898841122	0.192182926334281	0.320802953827441	0.0658172036990877	0.199071422868292	0.332488358952412	0.189295340609596	2.06595163614474	-0.0165785700140318	0.330376673026026	-0.135112150526558	0.0505261474922109	-0.142790595524087	0.0232536753870382	0.2142608631173	0.0141612691705912	0.0596605785074418	0.251759684637465	0.0500963087291527	0.00145039753854035	0.00173978906247574	0.00180271603652195
23	0.455496124527524	0.05	0.189467048995188	0.0547425112474355	0.324191586742941	0.0469146885016087	0.407581805236208	0.120760293989635	0.694403316482781	1.97	1.71	2.32	0.0496079911977825	0.167433466237417	0.285258941277051	0.058865033196339	0.198677195150853	0.338489357105368	0.0610000021815949	0.206009375959954	0.35108665410709	0.189467048995188	2.06014266322243	-0.000525678535655751	0.344982294451158	-0.135112150526558	0.0505261474922109	-0.142790595524087	0.0232536753870382	0.2142608631173	0.0141612691705912	0.0596605785074418	0.251759684637465	0.0500963087291527	0.00145039753854035	0.00173978906247574	0.00180271603652195
23	0.455496124527524	0.05	0.189515069695751	0.0548837873135845	0.324146352077917	0.0430494010053753	0.394502396744667	0.10410259843899	0.684902195050343	2	1.69	2.33	0.0421713342559553	0.159810539672983	0.27744974509001	0.049888526929031	0.189055256436253	0.328221985943475	0.0516786980346968	0.195887026469791	0.340175551380389	0.189515069695751	2.07158587282527	-0.0345849892391261	0.31529207679458	-0.135112150526558	0.0505261474922109	-0.142790595524087	0.0232536753870382	0.2142608631173	0.0141612691705912	0.0596605785074418	0.251759684637465	0.0500963087291527	0.00145039753854035	0.00173978906247574	0.00180271603652195
23	0.455496124527524	0.05	0.190208532871254	0.0569102874497905	0.323506778292718	0.0447103819862546	0.377996971646055	0.105201522634791	0.650792420657319	2.06	1.67	2.36	0.0416629756368861	0.149698200426029	0.257733425215171	0.0490494787789388	0.176238460954792	0.303427443130646	0.0507690365385993	0.182398714999317	0.313992050195385	0.190208532871254	2.07300687943316	0.00627858911551317	0.355088904216463	-0.135112150526558	0.0505261474922109	-0.142790595524087	0.0232536753870382	0.2142608631173	0.0141612691705912	0.0596605785074418	0.251759684637465	0.0500963087291527	0.00145039753854035	0.00173978906247574	0.00180271603652195
23	0.455496124527524	0.05	0.190368321539625	0.0629207538978866	0.317815889181363	0.0523596761895059	0.394143706604352	0.132347500714382	0.655939912494323	1.94	1.59	2.36	0.0550149561775332	0.163839880839795	0.272664805502056	0.0654517009598516	0.194921520093898	0.324391339227944	0.0676292191916281	0.201436412488492	0.335266489625349	0.190368321539625	2.01788454401249	0.0409114955080152	0.372750306036462	-0.135112150526558	0.0505261474922109	-0.142790595524087	0.0232536753870382	0.2142608631173	0.0141612691705912	0.0596605785074418	0.251759684637465	0.0500963087291527	0.00145039753854035	0.00173978906247574	0.00180271603652195
23	0.455496124527524	0.05	0.190377373248185	0.060144798256408	0.320609948239961	0.056069315658425	0.457683591882945	0.164487465072633	0.750879718693258	2.03	1.73	2.4	0.0658987777121939	0.183362235357536	0.300825693002879	0.0777726116306781	0.216400977579223	0.355029343527768	0.0805398780805149	0.22420212979855	0.367944120329003	0.190377373248185	2.12657481079272	-0.0298704122285002	0.332906616249313	-0.135112150526558	0.0505261474922109	-0.142790595524087	0.0232536753870382	0.2142608631173	0.0141612691705912	0.0596605785074418	0.251759684637465	0.0500963087291527	0.00145039753854035	0.00173978906247574	0.00180271603652195
23	0.455496124527524	0.05	0.190421200124729	0.0541513829804257	0.326691017269033	0.0536915154996992	0.456018164904253	0.157114568971208	0.754921760837298	2.02	1.76	2.37	0.0630678783687979	0.183051758639992	0.303035638911185	0.0744626938641918	0.216124712253761	0.35778673064333	0.0771846089410729	0.224089419348184	0.37087982796761	0.190421200124729	2.10493345962597	-0.0724249833288999	0.285550089131119	-0.135112150526558	0.0505261474922109	-0.142790595524087	0.0232536753870382	0.2142608631173	0.0141612691705912	0.0596605785074418	0.251759684637465	0.0500963087291527	0.00145039753854035	0.00173978906247574	0.00180271603652195
23	0.455496124527524	0.05	0.190676395042544	0.0629349604881607	0.318417829596927	0.0517473860708357	0.433759551675505	0.143856805963244	0.723662297387765	2.07	1.79	2.45	0.0566567608978201	0.170832454132923	0.285008147368027	0.0666237938869426	0.200885225928798	0.335146657970653	0.0690504886900673	0.208206905753468	0.347473254915649	0.190676395042544	2.15480463673055	0.0100048338433675	0.378480070334261	-0.135112150526558	0.0505261474922109	-0.142790595524087	0.0232536753870382	0.2142608631173	0.0141612691705912	0.0596605785074418	0.251759684637465	0.0500963087291527	0.00145039753854035	0.00173978906247574	0.00180271603652195
23	0.455496124527524	0.05	0.190831279842883	0.0561732827233013	0.325489276962464	0.0499814571381833	0.407272251857868	0.130047586520028	0.684496917195709	1.93	1.68	2.33	0.0542405612109318	0.169866093616499	0.285491626022066	0.0645786010630482	0.202241909908325	0.339905218753602	0.066881608929657	0.209399466276008	0.352141638551706	0.190831279842883	2.02840489128349	0.0439325515005549	0.380572667357627	-0.135112150526558	0.0505261474922109	-0.142790595524087	0.0232536753870382	0.2142608631173	0.0141612691705912	0.0596605785074418	0.251759684637465	0.0500963087291527	0.00145039753854035	0.00173978906247574	0.00180271603652195
23	0.455496124527524	0.05	0.191275206000409	0.0612000939347462	0.321350318066073	0.0509315940009402	0.390048947343011	0.127167646246098	0.652930248439925	1.95	1.69	2.23	0.0526786349907817	0.161576051237573	0.270473467484365	0.0626239427685562	0.192080326060874	0.321536709353191	0.0649537370938106	0.199294941894096	0.33376918003305	0.191275206000409	2.02310276979802	-0.00487466892541628	0.33100969901136	-0.135112150526558	0.0505261474922109	-0.142790595524087	0.0232536753870382	0.2142608631173	0.0141612691705912	0.0596605785074418	0.251759684637465	0.0500963087291527	0.00145039753854035	0.00173978906247574	0.00180271603652195
23	0.455496124527524	0.05	0.19183492334728	0.0605568267492559	0.323113019945305	0.0510308746330722	0.425181316501382	0.138915712174122	0.711446920828641	1.97	1.72	2.42	0.0571157585507914	0.174815022962711	0.29251428737463	0.0677866986179877	0.207475722570189	0.34716474652239	0.0700687581585953	0.214880005895111	0.359560080834096	0.19183492334728	2.09034654256907	0.00918469756847001	0.363439107227902	-0.135112150526558	0.0505261474922109	-0.142790595524087	0.0232536753870382	0.2142608631173	0.0141612691705912	0.0596605785074418	0.251759684637465	0.0500963087291527	0.00145039753854035	0.00173978906247574	0.00180271603652195
23	0.455496124527524	0.05	0.192064047965196	0.0613490460626479	0.322779049867745	0.0620457042139934	0.467112565139403	0.183554508893836	0.75067062138497	1.98	1.72	2.35	0.0751816056654046	0.19132339970999	0.307465193754575	0.0891531561876295	0.226878433703657	0.364603711219685	0.0923897537075184	0.235308607267507	0.377932886784105	0.192064047965196	2.08172792790823	-0.0591842462853394	0.292384911270753	-0.135112150526558	0.0505261474922109	-0.142790595524087	0.0232536753870382	0.2142608631173	0.0141612691705912	0.0596605785074418	0.251759684637465	0.0500963087291527	0.00145039753854035	0.00173978906247574	0.00180271603652195
23	0.455496124527524	0.05	0.192192633527345	0.0563692074939305	0.328016059560759	0.054931360084737	0.445935821030698	0.157147702530842	0.734723939530554	1.98	1.7	2.4	0.0643115079659299	0.182495859911669	0.300680211857408	0.07624894223837	0.216370548930656	0.356492155622942	0.0789430311998557	0.223978422699656	0.369040667159425	0.192192633527345	2.07581159787322	-0.055565974448427	0.295274344015737	-0.135112150526558	0.0505261474922109	-0.142790595524087	0.0232536753870382	0.2142608631173	0.0141612691705912	0.0596605785074418	0.251759684637465	0.0500963087291527	0.00145039753854035	0.00173978906247574	0.00180271603652195
23	0.455496124527524	0.05	0.192389573787047	0.0611920627496851	0.323587084824409	0.04776460097707	0.391782945490077	0.118665103263289	0.664900787716866	1.98	1.7	2.39	0.0484694439040708	0.16002599733866	0.27158255077325	0.0574421562298695	0.189650171315375	0.321858186400881	0.0594992762850325	0.196305688817918	0.333348364654734	0.192389573787047	2.07364832607907	-0.0192540871489167	0.329594308333709	-0.135112150526558	0.0505261474922109	-0.142790595524087	0.0232536753870382	0.2142608631173	0.0141612691705912	0.0596605785074418	0.251759684637465	0.0500963087291527	0.00145039753854035	0.00173978906247574	0.00180271603652195
23	0.455496124527524	0.05	0.192401630529933	0.0557777638178636	0.329025497242002	0.05206583173197	0.439669702915944	0.146766119372387	0.732573286459502	1.96	1.73	2.36	0.0603992910856886	0.180939160083664	0.301479029081639	0.0716982552447575	0.21478765479293	0.357877054341102	0.0743358223755314	0.222619617822056	0.370919797197007	0.192401630529933	2.04512821512671	-0.00927523644459867	0.333814597431541	-0.135112150526558	0.0505261474922109	-0.142790595524087	0.0232536753870382	0.2142608631173	0.0141612691705912	0.0596605785074418	0.251759684637465	0.0500963087291527	0.00145039753854035	0.00173978906247574	0.00180271603652195
23	0.455496124527524	0.05	0.192647669526844	0.0608081721674493	0.324487166886239	0.0718835126157633	0.511116310351555	0.224373986899634	0.797858633803476	2.04	1.71	2.34	0.0894523103890793	0.203769320455761	0.318086330522443	0.105460042160864	0.240234388948536	0.375008735736207	0.109450358897448	0.248822899961669	0.38869802816189	0.192647669526844	2.06191158646594	0.0102941039045373	0.355380182931875	-0.135112150526558	0.0505261474922109	-0.142790595524087	0.0232536753870382	0.2142608631173	0.0141612691705912	0.0596605785074418	0.251759684637465	0.0500963087291527	0.00145039753854035	0.00173978906247574	0.00180271603652195
23	0.455496124527524	0.05	0.192694552203106	0.058060479900185	0.327328624506027	0.0433181252758	0.387078382355446	0.103068582727325	0.671088181983566	2.03	1.69	2.37	0.0412034863755535	0.1547414200489	0.268279353722247	0.0486052684129314	0.182539122721843	0.316472977030755	0.0503431524693447	0.189118451385116	0.32789945374534	0.192694552203106	2.07204556684005	-0.00078107332447992	0.348605626040254	-0.135112150526558	0.0505261474922109	-0.142790595524087	0.0232536753870382	0.2142608631173	0.0141612691705912	0.0596605785074418	0.251759684637465	0.0500963087291527	0.00145039753854035	0.00173978906247574	0.00180271603652195
23	0.455496124527524	0.05	0.192735731935165	0.0562102089504785	0.329261254919851	0.0443176090706128	0.380799534006766	0.104709645956569	0.656889422056964	1.93	1.68	2.23	0.0437751804329122	0.159198019987855	0.274620859542798	0.0521458803883467	0.189639901566388	0.327133922744429	0.0541149313521814	0.196724310793802	0.339301857841383	0.192735731935165	2.00021332409238	0.0303745905939453	0.361470027973145	-0.135112150526558	0.0505261474922109	-0.142790595524087	0.0232536753870382	0.2142608631173	0.0141612691705912	0.0596605785074418	0.251759684637465	0.0500963087291527	0.00145039753854035	0.00173978906247574	0.00180271603652195
23	0.455496124527524	0.05	0.193468759927877	0.0624387144836363	0.324498805372118	0.0511325816124182	0.399405372664557	0.130776140218569	0.668034605110544	1.93	1.62	2.37	0.0545278288176737	0.166534260401881	0.278540691986088	0.0649162152036184	0.198261587182799	0.331606959161979	0.0670681592850201	0.205077648872975	0.342915354446177	0.193468759927877	2.03758458814123	0.0275505357589758	0.366823203365552	-0.135112150526558	0.0505261474922109	-0.142790595524087	0.0232536753870382	0.2142608631173	0.0141612691705912	0.0596605785074418	0.251759684637465	0.0500963087291527	0.00145039753854035	0.00173978906247574	0.00180271603652195
23	0.455496124527524	0.05	0.193546348054825	0.058771328266871	0.328321367842778	0.046588640882421	0.428343262876595	0.125806927135556	0.730879598617634	2.04	1.76	2.51	0.0501969158033581	0.170908798037682	0.291620680272007	0.0591900305543993	0.201528257582497	0.343866484610596	0.0612680242752798	0.208614018262438	0.355680077377342	0.193546348054825	2.16975240552719	-0.00689970718515058	0.364224588500559	-0.135112150526558	0.0505261474922109	-0.142790595524087	0.0232536753870382	0.2142608631173	0.0141612691705912	0.0596605785074418	0.251759684637465	0.0500963087291527	0.00145039753854035	0.00173978906247574	0.00180271603652195
23	0.455496124527524	0.05	0.194224539748754	0.0625278888430843	0.325921190654424	0.0511575374145277	0.413378847898386	0.135422912174517	0.691334783622256	2.04	1.76	2.4	0.05392685878664	0.164611899109603	0.275296939432567	0.06356148014748	0.194021609875155	0.32448173960283	0.0659085134278598	0.201023628737784	0.336401210491179	0.194224539748754	2.1015793448821	-0.00471712238968069	0.351255014691689	-0.135112150526558	0.0505261474922109	-0.142790595524087	0.0232536753870382	0.2142608631173	0.0141612691705912	0.0596605785074418	0.251759684637465	0.0500963087291527	0.00145039753854035	0.00173978906247574	0.00180271603652195
23	0.455496124527524	0.05	0.194354563878051	0.0647293416899629	0.32397978606614	0.0493497887513984	0.415263459812226	0.130701459462071	0.699825460162381	2.04	1.74	2.34	0.0520594961024657	0.165402946199423	0.27874639629638	0.0613636889848524	0.194964141177673	0.328564593370494	0.0636264885377463	0.202246637288045	0.340623000796654	0.194354563878051	2.1126890511348	-0.0123639068866462	0.347546654631745	-0.135112150526558	0.0505261474922109	-0.142790595524087	0.0232536753870382	0.2142608631173	0.0141612691705912	0.0596605785074418	0.251759684637465	0.0500963087291527	0.00145039753854035	0.00173978906247574	0.00180271603652195
23	0.455496124527524	0.05	0.194592650178889	0.0582136658291768	0.330971634528602	0.057123861808383	0.440136355742905	0.1609518915815	0.71932081990431	2	1.67	2.35	0.0653339747062779	0.178661196528152	0.291988418350027	0.0773240212153285	0.211448977546614	0.3455739338779	0.0800165890012693	0.219024777840717	0.357620861941617	0.194592650178889	2.03813220925974	-0.0149761799198003	0.325207996539396	-0.135112150526558	0.0505261474922109	-0.142790595524087	0.0232536753870382	0.2142608631173	0.0141612691705912	0.0596605785074418	0.251759684637465	0.0500963087291527	0.00145039753854035	0.00173978906247574	0.00180271603652195
23	0.455496124527524	0.05	0.194722262397403	0.055352829848188	0.334091694946618	0.0455179202396629	0.405597579639639	0.115613937291451	0.695581221987828	1.92	1.65	2.41	0.0483761184224897	0.169713418677709	0.291050718932929	0.0576378765605258	0.202205579847909	0.346773283135292	0.0595769352197948	0.209011319645343	0.358367275290471	0.194722262397403	2.03501817701801	0.0306297689972483	0.370991895915536	-0.135112150526558	0.0505261474922109	-0.142790595524087	0.0232536753870382	0.2142608631173	0.0141612691705912	0.0596605785074418	0.251759684637465	0.0500963087291527	0.00145039753854035	0.00173978906247574	0.00180271603652195
23	0.455496124527524	0.05	0.194883206705638	0.0644873715991216	0.325279041812155	0.0354141799661066	0.337915496461842	0.0625716267545187	0.613259366169166	1.99	1.72	2.31	0.0254371865323327	0.137372479532745	0.249307772533158	0.0301151525258553	0.162635642456964	0.295156132388072	0.0312272942352792	0.168636019659971	0.305951716387244	0.194883206705638	2.05844700349804	0.0543682501187103	0.399224141795042	-0.135112150526558	0.0505261474922109	-0.142790595524087	0.0232536753870382	0.2142608631173	0.0141612691705912	0.0596605785074418	0.251759684637465	0.0500963087291527	0.00145039753854035	0.00173978906247574	0.00180271603652195
23	0.455496124527524	0.05	0.194997984883641	0.0670219943446357	0.322973975422645	0.0641393608099431	0.44771835993025	0.180704599625223	0.714732120235278	1.94	1.64	2.33	0.0751449872528174	0.18618115155667	0.297217315860523	0.0894081328561407	0.221519887649777	0.353631642443413	0.0925317743250616	0.229265275664466	0.365808647021293	0.194997984883641	2.01849695944349	0.0130511216567849	0.35049367056428	-0.135112150526558	0.0505261474922109	-0.142790595524087	0.0232536753870382	0.2142608631173	0.0141612691705912	0.0596605785074418	0.251759684637465	0.0500963087291527	0.00145039753854035	0.00173978906247574	0.00180271603652195
23	0.455496124527524	0.05	0.195009355844288	0.0561035384362209	0.333915173252356	0.0528075572166022	0.422811240864864	0.143233198533716	0.702389283196013	1.91	1.65	2.24	0.060259418665201	0.177880266868658	0.295501115072116	0.0718838939158902	0.212194649675587	0.352505405435284	0.0744885666970504	0.219947701287737	0.365737831954863	0.195009355844288	1.99056393266564	-0.00788685633638275	0.320168961698333	-0.135112150526558	0.0505261474922109	-0.142790595524087	0.0232536753870382	0.2142608631173	0.0141612691705912	0.0596605785074418	0.251759684637465	0.0500963087291527	0.00145039753854035	0.00173978906247574	0.00180271603652195
23	0.455496124527524	0.05	0.195560147088918	0.0564943758927289	0.334625918285107	0.0432394944828449	0.39694147362324	0.105418184657815	0.688464762588666	1.98	1.64	2.35	0.0430928467590858	0.162261740236711	0.281430633714337	0.0510790811262422	0.192333095085873	0.333587109045504	0.0528307727027567	0.198975548128237	0.34510471508529	0.195560147088918	2.05336489553701	0.00864819835553491	0.352072995675641	-0.135112150526558	0.0505261474922109	-0.142790595524087	0.0232536753870382	0.2142608631173	0.0141612691705912	0.0596605785074418	0.251759684637465	0.0500963087291527	0.00145039753854035	0.00173978906247574	0.00180271603652195
23	0.455496124527524	0.05	0.195742031708734	0.0575166144822891	0.333967448935179	0.0367777796111384	0.366301089880385	0.0736203355064883	0.658981844254281	1.99	1.7	2.32	0.0299506525959702	0.149020737450534	0.268090822305099	0.0354642736105907	0.176453991767406	0.317443709924221	0.0367772941732802	0.182974643645514	0.328960579370926	0.195742031708734	2.05254448404238	0.0599726387590662	0.405438533812518	-0.135112150526558	0.0505261474922109	-0.142790595524087	0.0232536753870382	0.2142608631173	0.0141612691705912	0.0596605785074418	0.251759684637465	0.0500963087291527	0.00145039753854035	0.00173978906247574	0.00180271603652195
23	0.455496124527524	0.05	0.195893545250178	0.0645159079902754	0.327271182510081	0.0593860866128008	0.44474321575558	0.168394061979546	0.721092369531615	1.96	1.68	2.24	0.0693875157976696	0.183258403214331	0.297129290630993	0.0823908070561699	0.217601214960355	0.352811622864541	0.0854793998537644	0.225674307421605	0.365939948277264	0.195893545250178	2.02246673006706	0.0346370012626317	0.372397398444188	-0.135112150526558	0.0505261474922109	-0.142790595524087	0.0232536753870382	0.2142608631173	0.0141612691705912	0.0596605785074418	0.251759684637465	0.0500963087291527	0.00145039753854035	0.00173978906247574	0.00180271603652195
23	0.455496124527524	0.05	0.196177695118963	0.0587255199626417	0.333629870275284	0.0508949144117314	0.423204195892208	0.13786897528327	0.708539416501147	1.97	1.61	2.3	0.0565988523474533	0.173736489641063	0.290874126934674	0.067150701841659	0.206126568490898	0.345102435140136	0.069482383010012	0.213359361913945	0.357312017964843	0.196177695118963	2.02098948729485	-0.0145507549017168	0.32094674130683	-0.135112150526558	0.0505261474922109	-0.142790595524087	0.0232536753870382	0.2142608631173	0.0141612691705912	0.0596605785074418	0.251759684637465	0.0500963087291527	0.00145039753854035	0.00173978906247574	0.00180271603652195
23	0.455496124527524	0.05	0.196219672671253	0.0634645846154695	0.328974760727037	0.0519520026375431	0.41999163434059	0.139874214514579	0.700109054166602	2.08	1.72	2.46	0.0549497085234612	0.164994083930331	0.275038459337201	0.06458235331849	0.193917429412745	0.323252505507	0.0668337476408112	0.200692865951146	0.334659518865601	0.196219672671253	2.12644755182918	0.00344598225641733	0.364348606179454	-0.135112150526558	0.0505261474922109	-0.142790595524087	0.0232536753870382	0.2142608631173	0.0141612691705912	0.0596605785074418	0.251759684637465	0.0500963087291527	0.00145039753854035	0.00173978906247574	0.00180271603652195
23	0.455496124527524	0.05	0.196361551054725	0.0559966241363812	0.336726477973068	0.0548696580126529	0.450501597542865	0.158583161836604	0.742420033249126	2.08	1.78	2.46	0.0623436452555673	0.177105257954291	0.291866870653014	0.0732832988978858	0.208182526091421	0.343081753284956	0.0758904762999009	0.215765219466186	0.355354214711288	0.196361551054725	2.11959879593489	-0.0268693698780945	0.335107150386819	-0.135112150526558	0.0505261474922109	-0.142790595524087	0.0232536753870382	0.2142608631173	0.0141612691705912	0.0596605785074418	0.251759684637465	0.0500963087291527	0.00145039753854035	0.00173978906247574	0.00180271603652195
23	0.455496124527524	0.05	0.19659429443363	0.0648086189111809	0.32837996995608	0.0547387707082143	0.421755350817164	0.148118574531977	0.69539212710235	1.98	1.66	2.31	0.0604638408224004	0.172165769744829	0.283867698667257	0.0716476584917988	0.204010762579363	0.336373866666928	0.0742177819141251	0.211424560703927	0.348493760814974	0.19659429443363	2.04192404559067	0.0461430892939031	0.385742001129603	-0.135112150526558	0.0505261474922109	-0.142790595524087	0.0232536753870382	0.2142608631173	0.0141612691705912	0.0596605785074418	0.251759684637465	0.0500963087291527	0.00145039753854035	0.00173978906247574	0.00180271603652195
23	0.455496124527524	0.05	0.196745341316315	0.0589877532761053	0.334502929356524	0.049859076319797	0.409613457403755	0.130435210515374	0.688791704292137	2.03	1.68	2.38	0.0521898552768342	0.163894909793748	0.275599964310662	0.0615768232721693	0.193373364268695	0.325169905265221	0.0637184456526711	0.200264261447683	0.336708224764221	0.196745341316315	2.05793203707221	0.032487973508218	0.37852636998551	-0.135112150526558	0.0505261474922109	-0.142790595524087	0.0232536753870382	0.2142608631173	0.0141612691705912	0.0596605785074418	0.251759684637465	0.0500963087291527	0.00145039753854035	0.00173978906247574	0.00180271603652195
23	0.455496124527524	0.05	0.197076588748076	0.0569324650343848	0.337220712461767	0.0618466163939307	0.495123095599707	0.194046082485811	0.796200108713604	2.06	1.76	2.44	0.0768624236384398	0.196120223813038	0.315378023987637	0.0904930591486566	0.23089980999357	0.371306560838483	0.0937269218995425	0.239178029171307	0.384965083711722	0.197076588748076	2.12014667604411	-0.0136685774491403	0.347888267497427	-0.135112150526558	0.0505261474922109	-0.142790595524087	0.0232536753870382	0.2142608631173	0.0141612691705912	0.0596605785074418	0.251759684637465	0.0500963087291527	0.00145039753854035	0.00173978906247574	0.00180271603652195
23	0.455496124527524	0.05	0.197238427616696	0.0690257106803614	0.325451144553031	0.048140586623905	0.38081062639528	0.116432673302359	0.645188579488201	1.97	1.67	2.36	0.0478198152419033	0.156401921212323	0.264984027182743	0.0567404691986808	0.185578266002709	0.314416062806737	0.0587532567401524	0.192253802302684	0.32563552993779	0.197238427616696	2.04545198173446	-0.00633071993576364	0.337221361417634	-0.135112150526558	0.0505261474922109	-0.142790595524087	0.0232536753870382	0.2142608631173	0.0141612691705912	0.0596605785074418	0.251759684637465	0.0500963087291527	0.00145039753854035	0.00173978906247574	0.00180271603652195
23	0.455496124527524	0.05	0.197274838244021	0.0591735401440533	0.33537613634399	0.0499536399906775	0.418115183661019	0.13342648321411	0.702803884107927	2.07	1.72	2.47	0.0526248783506938	0.164909245501362	0.27719361265203	0.0619014085652406	0.193978872766949	0.326056336968657	0.0640263160243194	0.200438911288802	0.337420578497041	0.197274838244021	2.1146726042965	-0.0046026475887127	0.354665938005691	-0.135112150526558	0.0505261474922109	-0.142790595524087	0.0232536753870382	0.2142608631173	0.0141612691705912	0.0596605785074418	0.251759684637465	0.0500963087291527	0.00145039753854035	0.00173978906247574	0.00180271603652195
23	0.455496124527524	0.05	0.197287272584385	0.0690196570291869	0.325554888139582	0.0481494516835874	0.400231449319374	0.122397455172264	0.678065443466485	2.05	1.72	2.43	0.0486707196516281	0.159149981003872	0.269629242356116	0.0573489722116276	0.187527283413957	0.317705594616287	0.0593854758698147	0.193946220776343	0.328781949674885	0.197287272584385	2.10454556861034	0.0229192473607766	0.37953703895917	-0.135112150526558	0.0505261474922109	-0.142790595524087	0.0232536753870382	0.2142608631173	0.0141612691705912	0.0596605785074418	0.251759684637465	0.0500963087291527	0.00145039753854035	0.00173978906247574	0.00180271603652195
23	0.455496124527524	0.05	0.197375336466333	0.0577438988506661	0.337006774081999	0.0584013990318153	0.463594791775588	0.172961549680095	0.754228033871082	2.04	1.74	2.41	0.0691243960226512	0.185276496654923	0.301428597287194	0.0815368447890067	0.218546010092486	0.355555175395966	0.0844804680948983	0.226431239215071	0.368284699521268	0.197375336466333	2.10217423009724	-0.0213141693189081	0.335945310999388	-0.135112150526558	0.0505261474922109	-0.142790595524087	0.0232536753870382	0.2142608631173	0.0141612691705912	0.0596605785074418	0.251759684637465	0.0500963087291527	0.00145039753854035	0.00173978906247574	0.00180271603652195
23	0.455496124527524	0.05	0.197472368708869	0.0585156296477872	0.336429107769951	0.0582546545356988	0.464887798357828	0.173054371533721	0.756721225181934	1.99	1.7	2.39	0.0704928981315546	0.189369895263555	0.308246892395555	0.0834931028972102	0.224293234779014	0.365093366660817	0.0864494845073314	0.232151417690966	0.378072125894948	0.197472368708869	2.06726640351634	0.0269765348372846	0.373917165034683	-0.135112150526558	0.0505261474922109	-0.142790595524087	0.0232536753870382	0.2142608631173	0.0141612691705912	0.0596605785074418	0.251759684637465	0.0500963087291527	0.00145039753854035	0.00173978906247574	0.00180271603652195
23	0.455496124527524	0.05	0.199350251056004	0.0677508062524935	0.330949695859515	0.0439371743587138	0.395441747177748	0.107439993647296	0.6834435007082	1.98	1.63	2.37	0.0440007589199737	0.161948417845046	0.279896076770118	0.0521763679097213	0.192039420212015	0.331902472514308	0.0539419675619207	0.198653500711589	0.343167602540609	0.199350251056004	2.05483011390685	0.0479646823081407	0.392250251358222	-0.135112150526558	0.0505261474922109	-0.142790595524087	0.0232536753870382	0.2142608631173	0.0141612691705912	0.0596605785074418	0.251759684637465	0.0500963087291527	0.00145039753854035	0.00173978906247574	0.00180271603652195
23	0.455496124527524	0.05	0.199366457934164	0.0597910053861871	0.338941910482142	0.0412493038478108	0.397523664070529	0.0983020352538193	0.69674529288724	2.02	1.74	2.31	0.0394563685551315	0.15955763437099	0.279658900186849	0.0465843111895084	0.188382326209626	0.330180341229744	0.0483598509156252	0.195475910421192	0.342384991184264	0.199366457934164	2.06030053997311	0.0467108157978051	0.395057226665357	-0.135112150526558	0.0505261474922109	-0.142790595524087	0.0232536753870382	0.2142608631173	0.0141612691705912	0.0596605785074418	0.251759684637465	0.0500963087291527	0.00145039753854035	0.00173978906247574	0.00180271603652195
23	0.455496124527524	0.05	0.199378915383944	0.0590373708725561	0.339720459895331	0.0496646814377399	0.425966252753705	0.135045124763817	0.716887380743594	2.01	1.73	2.37	0.0545840540704385	0.172171820442644	0.289759586814849	0.0645416278967967	0.20358051006954	0.342619392242283	0.0668956754846931	0.211060455588051	0.354921553289652	0.199378915383944	2.06883359409879	-0.00279449621078898	0.345268570075235	-0.135112150526558	0.0505261474922109	-0.142790595524087	0.0232536753870382	0.2142608631173	0.0141612691705912	0.0596605785074418	0.251759684637465	0.0500963087291527	0.00145039753854035	0.00173978906247574	0.00180271603652195
23	0.455496124527524	0.05	0.199436185178617	0.0596433619587708	0.339229008398463	0.0492552091152761	0.424932517403807	0.133450798867511	0.716414235940104	2.05	1.78	2.38	0.0529580580536299	0.168628446712315	0.284298835371	0.0623738628640602	0.198610145401517	0.334846427938974	0.0647353713433944	0.205963259772398	0.347396594374604	0.199436185178617	2.10453688688601	0.0286638778979579	0.38501915348797	-0.135112150526558	0.0505261474922109	-0.142790595524087	0.0232536753870382	0.2142608631173	0.0141612691705912	0.0596605785074418	0.251759684637465	0.0500963087291527	0.00145039753854035	0.00173978906247574	0.00180271603652195
23	0.455496124527524	0.05	0.200139265817688	0.0593335590378091	0.340944972597567	0.0549211305505825	0.461998731632362	0.162778787829146	0.761218675435579	2.02	1.77	2.33	0.0655904682448665	0.186158857308282	0.306727246371698	0.0775042430312396	0.219972531151555	0.36244081927187	0.0804252753983917	0.228394289091193	0.375950781766459	0.200139265817688	2.08638917706198	-0.0171140576782183	0.337760737506863	-0.135112150526558	0.0505261474922109	-0.142790595524087	0.0232536753870382	0.2142608631173	0.0141612691705912	0.0596605785074418	0.251759684637465	0.0500963087291527	0.00145039753854035	0.00173978906247574	0.00180271603652195
[truncated: 1,376 more rows]
