# Supplementary material for: Re-expressing coefficients from regression models for inclusion in a meta-analysis
Source: BMC Med Res Methodol. 2024 Jan 8;24:6. doi: 10.1186/s12874-023-02132-y (PMC10773134; doi:10.1186/s12874-023-02132-y)
Supplement: Supplementary file 2 — Additional file 2. [file 12874_2023_2132_MOESM2_ESM.zip › Supp_Files_R1/simdata/simdata_scenario_230.csv]

ex_no	errsd	rsquare	beta	b_low_ci	b_hi_ci	lrsquare	lbeta	lb_low_ci	lb_hi_ci	x_median	x_25	x_75	rbl	rb	rbu	altl	alt	altu	dzl	dz	dzu	observed_beta	xlog	error	ylog	RelBias_rb	RelBias_rbl	RelBias_rbu	RelBias_alt	RelBias_altl	RelBias_altu	RelBias_dz	RelBias_dzl	RelBias_dzu	MC_SE_RelBias_rb	MC_SE_RelBias_alt	MC_SE_RelBias_dz
230	25.4250084186799	0.26	17.1503655041353	16.526926430771	17.7738045774997	0.353680062289962	29.3344427743243	28.4899158531071	30.1789696955416	1.01	0.65	1.54	19.6758426534724	20.2590938959179	20.8423451383634	27.198837022914	28.005092478707	28.8113479345	27.1983365719661	28.0068549138726	28.8100319842921	17.1503655041353	1.23691072056977	0.0849473443946325	0.139440300149636	0.0635243519491842	0.0689296997242778	0.0584616616158722	0.472223268858153	0.479705820453478	0.465215053608175	0.46984825970686	0.477321286973106	0.462851265963445	0.000574586500080898	0.000811689013300996	0.000811603268362104
230	25.4250084186799	0.26	17.9582329695706	17.3189093083109	18.5975566308303	0.343994779451504	29.2065593697529	28.3475947250964	30.0655240144095	1	0.65	1.54	19.6413217296532	20.2364763134445	20.8316308972357	27.1851706172038	28.008912477689	28.8326543381743	27.1818742598941	28.0084766097866	28.8269679109318	17.9582329695706	1.2281895968199	-0.311579583361144	-0.343291332652366	0.0635243519491842	0.0689296997242778	0.0584616616158722	0.472223268858153	0.479705820453478	0.465215053608175	0.46984825970686	0.477321286973106	0.462851265963445	0.000574586500080898	0.000811689013300996	0.000811603268362104
230	25.4250084186799	0.27	17.7556459769445	17.1361301326141	18.3751618212748	0.350831415314296	28.638356853977	27.8087071283106	29.4680065796433	0.99	0.64	1.55	19.4354919304783	20.0153337215372	20.5951755125961	26.9908006748144	27.7960488394289	28.6012970040434	26.913254267648	27.7141345916854	28.5185910884745	17.7556459769445	1.23816732756111	-0.0235451517445759	-0.189102153674998	0.0635243519491842	0.0689296997242778	0.0584616616158722	0.472223268858153	0.479705820453478	0.465215053608175	0.46984825970686	0.477321286973106	0.462851265963445	0.000574586500080898	0.000811689013300996	0.000811603268362104
230	25.4250084186799	0.27	18.0660137284941	17.4397251284249	18.6923023285632	0.365303618709988	29.2595633888505	28.4381892344768	30.0809375432241	1.01	0.65	1.55	19.6363629352844	20.2035158179086	20.7706687005327	27.142265178647	27.9262094349103	28.7101536911736	27.1006448252271	27.8833529193687	28.6670383541295	18.0660137284941	1.23367449839303	-0.280197455619465	-0.373382364611141	0.0635243519491842	0.0689296997242778	0.0584616616158722	0.472223268858153	0.479705820453478	0.465215053608175	0.46984825970686	0.477321286973106	0.462851265963445	0.000574586500080898	0.000811689013300996	0.000811603268362104
230	25.4250084186799	0.27	18.2707203390303	17.6326021253051	18.9088385527554	0.354446768021118	29.3776523372247	28.5332979303454	30.2220067441041	0.99	0.64	1.54	19.8566532580751	20.4442492914975	21.0318453249199	27.5297746624419	28.3444329123706	29.1590911622993	27.4936505092754	28.3078582882007	29.1230264364062	18.2707203390303	1.22878178335774	0.156213450032835	0.0544471891073235	0.0635243519491842	0.0689296997242778	0.0584616616158722	0.472223268858153	0.479705820453478	0.465215053608175	0.46984825970686	0.477321286973106	0.462851265963445	0.000574586500080898	0.000811689013300996	0.000811603268362104
230	25.4250084186799	0.27	18.3476728273756	17.7092570563654	18.9860885983858	0.349218545946161	29.1207547227142	28.2741343238128	29.9673751216155	1	0.64	1.55	19.6449409065926	20.2331749269964	20.8214089474001	27.2194168524561	28.0344555478788	28.8494942433016	27.1472699569388	27.9576798651441	28.7743308602793	18.3476728273756	1.22880872451862	-0.0179589569911901	-0.11852729943086	0.0635243519491842	0.0689296997242778	0.0584616616158722	0.472223268858153	0.479705820453478	0.465215053608175	0.46984825970686	0.477321286973106	0.462851265963445	0.000574586500080898	0.000811689013300996	0.000811603268362104
230	25.4250084186799	0.27	18.5135718122659	17.8630186342909	19.1641249902409	0.349948570584469	29.3308281185599	28.4794681223991	30.1821881147206	0.99	0.65	1.55	19.8194597943735	20.4119390900516	21.0044183857297	27.4783524899922	28.299785319069	29.1212181481458	27.4743932193897	28.2945535496426	29.1163841055833	18.5135718122659	1.23297438935381	0.0359999176561925	0.0867286877977894	0.0635243519491842	0.0689296997242778	0.0584616616158722	0.472223268858153	0.479705820453478	0.465215053608175	0.46984825970686	0.477321286973106	0.462851265963445	0.000574586500080898	0.000811689013300996	0.000811603268362104
230	25.4250084186799	0.28	17.6827849326079	17.0819702578282	18.2835996073876	0.370631612319622	29.4817872333625	28.6636009232826	30.2999735434424	1	0.64	1.56	19.8475518379738	20.4140890028574	20.980626167741	27.4638158189831	28.247754940442	29.0316940619009	27.3785161850299	28.1591731989355	28.9387994054716	17.6827849326079	1.24762459863015	0.110728543244042	0.109255725291929	0.0635243519491842	0.0689296997242778	0.0584616616158722	0.472223268858153	0.479705820453478	0.465215053608175	0.46984825970686	0.477321286973106	0.462851265963445	0.000574586500080898	0.000811689013300996	0.000811603268362104
230	25.4250084186799	0.28	17.871494318291	17.2563559843964	18.4866326521855	0.379329239585487	30.1900317340917	29.3675936354447	31.0124698327387	1	0.65	1.56	20.334400914014	20.903864869163	21.473328824312	28.1371580925973	28.9251379008944	29.7131177091916	28.0830186988935	28.8664617780452	29.6549589147296	17.871494318291	1.24620273993152	-0.221915155966356	-0.0839674271266481	0.0635243519491842	0.0689296997242778	0.0584616616158722	0.472223268858153	0.479705820453478	0.465215053608175	0.46984825970686	0.477321286973106	0.462851265963445	0.000574586500080898	0.000811689013300996	0.000811603268362104
230	25.4250084186799	0.28	17.9773178577665	17.3682288246338	18.5864068908991	0.362422311973548	29.1628954996664	28.339123736155	29.9866672631778	1	0.65	1.56	19.7122182369638	20.2852200323251	20.8582218276865	27.3245227706722	28.1188017511894	28.9130807317065	27.2679880026845	28.0612325268164	28.8554894832331	17.9773178577665	1.25176858453695	-0.295242981006971	-0.104952982762222	0.0635243519491842	0.0689296997242778	0.0584616616158722	0.472223268858153	0.479705820453478	0.465215053608175	0.46984825970686	0.477321286973106	0.462851265963445	0.000574586500080898	0.000811689013300996	0.000811603268362104
230	25.4250084186799	0.28	18.0058829847036	17.391710407958	18.6200555614493	0.376103948599676	30.1920058338913	29.3638514472127	31.0201602205699	1.01	0.65	1.57	20.1855161333772	20.7548121524393	21.3241081715014	27.8537347780078	28.6392990519335	29.4248633258591	27.7878758501364	28.5709890235804	29.3532178697391	18.0058829847036	1.24458306983771	0.303006445239968	0.447705038695883	0.0635243519491842	0.0689296997242778	0.0584616616158722	0.472223268858153	0.479705820453478	0.465215053608175	0.46984825970686	0.477321286973106	0.462851265963445	0.000574586500080898	0.000811689013300996	0.000811603268362104
230	25.4250084186799	0.28	18.0100960350389	17.3898846426839	18.6303074273939	0.349867942835343	28.7804106648168	27.9448790848741	29.6159422447595	1.01	0.64	1.55	19.2869661375099	19.8636324111491	20.4402986847884	26.6546529380964	27.4516076937263	28.2485624493561	26.6156715901372	27.4080043580228	28.2026150168973	18.0100960350389	1.24101527062449	0.271955956381709	0.324010902542214	0.0635243519491842	0.0689296997242778	0.0584616616158722	0.472223268858153	0.479705820453478	0.465215053608175	0.46984825970686	0.477321286973106	0.462851265963445	0.000574586500080898	0.000811689013300996	0.000811603268362104
230	25.4250084186799	0.28	18.0299455177833	17.4151822302046	18.644708805362	0.36538125186641	29.75372904184	28.9186224901665	30.5888355935135	1.01	0.65	1.57	19.8443453032673	20.4174065817588	20.9904678602504	27.3644539123886	28.1546794756212	28.9449050388538	27.2825910126289	28.067625510215	28.8580030839739	18.0299455177833	1.24284765318584	0.254606399892415	0.490402711633406	0.0635243519491842	0.0689296997242778	0.0584616616158722	0.472223268858153	0.479705820453478	0.465215053608175	0.46984825970686	0.477321286973106	0.462851265963445	0.000574586500080898	0.000811689013300996	0.000811603268362104
230	25.4250084186799	0.28	18.0491465382535	17.4286262801693	18.6696667963377	0.364602408860611	29.5251012054857	28.6950180939153	30.3551843170561	1	0.64	1.53	19.9309367893794	20.5074945030736	21.0840522167677	27.6122317660262	28.4109922751407	29.2097527842552	27.5729308300681	28.3693339196713	29.1655882145189	18.0491465382535	1.22963698935909	-0.408576604819924	-0.618934878319171	0.0635243519491842	0.0689296997242778	0.0584616616158722	0.472223268858153	0.479705820453478	0.465215053608175	0.46984825970686	0.477321286973106	0.462851265963445	0.000574586500080898	0.000811689013300996	0.000811603268362104
230	25.4250084186799	0.28	18.075444799992	17.460323207617	18.690566392367	0.365087200523016	29.4985543076328	28.6700845921763	30.3270240230893	0.99	0.64	1.54	19.9851938768241	20.56269924941	21.140204621996	27.7259632654649	28.5271510269955	29.328338788526	27.6855556819868	28.4882100692864	29.2843021083443	18.075444799992	1.23721671592334	0.326395520220977	0.304531800426125	0.0635243519491842	0.0689296997242778	0.0584616616158722	0.472223268858153	0.479705820453478	0.465215053608175	0.46984825970686	0.477321286973106	0.462851265963445	0.000574586500080898	0.000811689013300996	0.000811603268362104
230	25.4250084186799	0.28	18.0886598274998	17.4709305169072	18.7063891380923	0.364075865304079	29.7087059997842	28.8725109109576	30.5449010886108	0.99	0.65	1.55	20.1286244700581	20.7115823215108	21.2945401729636	27.9262017317792	28.7349901606662	29.5437785895531	27.8860813378003	28.6986225819866	29.5099707757049	18.0886598274998	1.24153951706106	0.0085638603705789	0.055881051245721	0.0635243519491842	0.0689296997242778	0.0584616616158722	0.472223268858153	0.479705820453478	0.465215053608175	0.46984825970686	0.477321286973106	0.462851265963445	0.000574586500080898	0.000811689013300996	0.000811603268362104
230	25.4250084186799	0.28	18.1067954889023	17.490709859609	18.7228811181955	0.375130324978261	30.1614572460474	29.3324217490838	30.990492743011	1.01	0.66	1.57	20.1738132884453	20.743994893916	21.3141764993867	27.8428200408197	28.6297542512597	29.4166884616997	27.8175140053912	28.6046879536613	29.3906106438419	18.1067954889023	1.25050836552092	-0.0278954903537413	0.279446393028447	0.0635243519491842	0.0689296997242778	0.0584616616158722	0.472223268858153	0.479705820453478	0.465215053608175	0.46984825970686	0.477321286973106	0.462851265963445	0.000574586500080898	0.000811689013300996	0.000811603268362104
230	25.4250084186799	0.28	18.1356906403629	17.5092849753409	18.762096305385	0.356036474630493	29.0678000271373	28.2352454357256	29.900354618549	1	0.64	1.55	19.5094639235995	20.0847269863042	20.6599900490089	26.9739011819304	27.7692633234929	28.5646254650554	26.9125139146194	27.7049675567367	28.5017022636553	18.1356906403629	1.23983453393103	-0.237952794994368	-0.262128310020261	0.0635243519491842	0.0689296997242778	0.0584616616158722	0.472223268858153	0.479705820453478	0.465215053608175	0.46984825970686	0.477321286973106	0.462851265963445	0.000574586500080898	0.000811689013300996	0.000811603268362104
230	25.4250084186799	0.28	18.212684810156	17.5886921118306	18.8366775084815	0.362407028886902	29.992922185246	29.1456764276493	30.8401679428428	1.01	0.66	1.55	20.1154803302046	20.7002241914114	21.2849680526181	27.7995291139605	28.6076432492923	29.4157573846241	27.8124943828356	28.6167803830334	29.4282612828385	18.212684810156	1.24788701968698	-0.449313068843825	-0.169342375562816	0.0635243519491842	0.0689296997242778	0.0584616616158722	0.472223268858153	0.479705820453478	0.465215053608175	0.46984825970686	0.477321286973106	0.462851265963445	0.000574586500080898	0.000811689013300996	0.000811603268362104
230	25.4250084186799	0.28	18.2505971589033	17.6222662511048	18.8789280667018	0.363763344522851	29.5433590649509	28.7112563924624	30.3754617374393	1	0.64	1.55	19.8939478895766	20.4705094645555	21.0470710395345	27.5351752608366	28.3331930350777	29.1312108093189	27.4854303611196	28.2803217961621	29.0776730232036	18.2505971589033	1.2397358783524	0.205824017340617	0.240665684205565	0.0635243519491842	0.0689296997242778	0.0584616616158722	0.472223268858153	0.479705820453478	0.465215053608175	0.46984825970686	0.477321286973106	0.462851265963445	0.000574586500080898	0.000811689013300996	0.000811603268362104
230	25.4250084186799	0.28	18.2513525542029	17.631428191079	18.8712769173267	0.361923688176588	29.1197827398952	28.2963405688083	29.943224910982	1	0.64	1.56	19.5485467077148	20.1174223085527	20.6862979093905	27.0262708491687	27.8127531538435	28.5992354585184	26.9531391451076	27.7350257033954	28.5192655379439	18.2513525542029	1.2484209067264	-0.466999946969707	-0.400848542150805	0.0635243519491842	0.0689296997242778	0.0584616616158722	0.472223268858153	0.479705820453478	0.465215053608175	0.46984825970686	0.477321286973106	0.462851265963445	0.000574586500080898	0.000811689013300996	0.000811603268362104
230	25.4250084186799	0.28	18.2797123755703	17.6532286525504	18.9061960985902	0.361274989289795	29.7919711629766	28.9483364923548	30.6356058335983	1.01	0.65	1.55	19.9511658590095	20.5325980681601	21.1140302773107	27.5575340166673	28.360636852626	29.1637396885847	27.5405094722767	28.344807948755	29.1475442059794	18.2797123755703	1.2403327623367	-0.151338690125084	-0.0112634257077222	0.0635243519491842	0.0689296997242778	0.0584616616158722	0.472223268858153	0.479705820453478	0.465215053608175	0.46984825970686	0.477321286973106	0.462851265963445	0.000574586500080898	0.000811689013300996	0.000811603268362104
230	25.4250084186799	0.28	18.2920962367576	17.6644623776154	18.9197300958997	0.357766320180899	29.4570509647085	28.6165209130732	30.2975810163438	1.01	0.66	1.56	19.6500559547887	20.2272212432067	20.8043865316248	27.1034008421033	27.8994872349428	28.6955736277823	27.1052662606926	27.9044955907174	28.6942763842994	18.2920962367576	1.24627515319226	0.0647601877748847	0.461019696732499	0.0635243519491842	0.0689296997242778	0.0584616616158722	0.472223268858153	0.479705820453478	0.465215053608175	0.46984825970686	0.477321286973106	0.462851265963445	0.000574586500080898	0.000811689013300996	0.000811603268362104
230	25.4250084186799	0.28	18.296413619403	17.6687116140831	18.9241156247229	0.372431357116575	30.0550301130445	29.2241433633243	30.8859168627647	1.01	0.64	1.54	20.1486974216952	20.7215554693606	21.294413517026	27.8343240673434	28.6256961451303	29.4170682229171	27.7687639415646	28.5603332166814	29.3468050231157	18.296413619403	1.23425728972778	0.146321546993725	0.0569965966150201	0.0635243519491842	0.0689296997242778	0.0584616616158722	0.472223268858153	0.479705820453478	0.465215053608175	0.46984825970686	0.477321286973106	0.462851265963445	0.000574586500080898	0.000811689013300996	0.000811603268362104
230	25.4250084186799	0.28	18.2975428637445	17.6711118643704	18.9239738631186	0.364856746321092	29.556974126182	28.7264508784689	30.3874973738952	1	0.64	1.55	19.8831208265839	20.4579706106185	21.0328203946531	27.5087912922979	28.30411024003	29.0994291877622	27.4519984076117	28.2468324850713	29.0392325396065	18.2975428637445	1.23643450432931	0.436841684373926	0.36454059326042	0.0635243519491842	0.0689296997242778	0.0584616616158722	0.472223268858153	0.479705820453478	0.465215053608175	0.46984825970686	0.477321286973106	0.462851265963445	0.000574586500080898	0.000811689013300996	0.000811603268362104
230	25.4250084186799	0.28	18.2986949444859	17.6702147080278	18.927175180944	0.364659430260042	29.4805376026458	28.6518093662135	30.3092658390782	1	0.65	1.54	19.8604021023322	20.4348466617921	21.0092912212519	27.4928324210745	28.2880382747654	29.0832441284562	27.4898509115786	28.2806557465644	29.0748073909219	18.2986949444859	1.2358734487735	-0.104239425587627	-0.122266876631937	0.0635243519491842	0.0689296997242778	0.0584616616158722	0.472223268858153	0.479705820453478	0.465215053608175	0.46984825970686	0.477321286973106	0.462851265963445	0.000574586500080898	0.000811689013300996	0.000811603268362104
230	25.4250084186799	0.28	18.30189151709	17.6775553568952	18.9262276772848	0.362364510506795	29.3711075797522	28.5413506197741	30.2008645397303	1.01	0.65	1.56	19.6892487916144	20.2616565742462	20.834064356878	27.2056228846818	27.9965474362152	28.7874719877486	27.1893781042858	27.9783649433771	28.7665255815196	18.30189151709	1.25034700888126	-0.00964431384635674	0.237174975712353	0.0635243519491842	0.0689296997242778	0.0584616616158722	0.472223268858153	0.479705820453478	0.465215053608175	0.46984825970686	0.477321286973106	0.462851265963445	0.000574586500080898	0.000811689013300996	0.000811603268362104
230	25.4250084186799	0.28	18.3057476519559	17.6799110491941	18.9315842547178	0.35363944367502	29.0126765751908	28.177338959776	29.8480141906056	1	0.65	1.54	19.4840502526519	20.061669029922	20.6392878071922	26.946540667779	27.7453903766615	28.544240085544	26.9417384384585	27.7395967944086	28.5367620094339	18.3057476519559	1.23756440632007	0.167010754496226	0.284456907950603	0.0635243519491842	0.0689296997242778	0.0584616616158722	0.472223268858153	0.479705820453478	0.465215053608175	0.46984825970686	0.477321286973106	0.462851265963445	0.000574586500080898	0.000811689013300996	0.000811603268362104
230	25.4250084186799	0.28	18.3239013178206	17.7023110361948	18.9454915994464	0.351623197793443	28.9151056577196	28.0788926365862	29.7513186788531	1.01	0.65	1.56	19.3584539708297	19.9349649995563	20.5114760282828	26.7423032628654	27.5387115291361	28.3351197954069	26.7111900178112	27.5083252688876	28.3007919614458	18.3239013178206	1.2499280875204	0.0448902757848864	0.351728061518862	0.0635243519491842	0.0689296997242778	0.0584616616158722	0.472223268858153	0.479705820453478	0.465215053608175	0.46984825970686	0.477321286973106	0.462851265963445	0.000574586500080898	0.000811689013300996	0.000811603268362104
230	25.4250084186799	0.28	18.3422786803935	17.7144381552997	18.9701192054872	0.37341976874267	30.1965830261588	29.363545316422	31.0296207358957	1	0.64	1.54	20.3239315916025	20.9005173288993	21.4771030661961	28.1185803987222	28.9162987111395	29.7140170235567	28.0626877448473	28.859555825243	29.655381905484	18.3422786803935	1.23382981008289	0.014001608459346	-0.169360869732476	0.0635243519491842	0.0689296997242778	0.0584616616158722	0.472223268858153	0.479705820453478	0.465215053608175	0.46984825970686	0.477321286973106	0.462851265963445	0.000574586500080898	0.000811689013300996	0.000811603268362104
230	25.4250084186799	0.28	18.3710016385955	17.7400055491437	19.0019977280474	0.36296532363355	29.4668722559678	28.6354910994907	30.2982534124449	1	0.65	1.56	19.8596302543878	20.4362197150238	21.0128091756597	27.4974037462274	28.2957425366196	29.0940813270119	27.477909311637	28.2769501432853	29.0751459223379	18.3710016385955	1.23610349488048	-0.347276701115211	-0.325885022124192	0.0635243519491842	0.0689296997242778	0.0584616616158722	0.472223268858153	0.479705820453478	0.465215053608175	0.46984825970686	0.477321286973106	0.462851265963445	0.000574586500080898	0.000811689013300996	0.000811603268362104
230	25.4250084186799	0.28	18.4192433315249	17.7935201832624	19.0449664797873	0.370357659073309	29.6393426093345	28.8163005446651	30.4623846740039	1.02	0.64	1.57	19.7090887861583	20.2720135482099	20.8349383102615	27.1438157583569	27.9190888413863	28.6943619244157	27.0663000082218	27.8346633878364	28.6083613468788	18.4192433315249	1.24991878487813	0.22055920511502	0.41517854516713	0.0635243519491842	0.0689296997242778	0.0584616616158722	0.472223268858153	0.479705820453478	0.465215053608175	0.46984825970686	0.477321286973106	0.462851265963445	0.000574586500080898	0.000811689013300996	0.000811603268362104
230	25.4250084186799	0.28	18.4278566212335	17.7944904851657	19.0612227573012	0.351734709834373	28.7686162666268	27.9368430879263	29.6003894453273	1	0.64	1.53	19.40887912782	19.9867463204856	20.5646135131513	26.8914189405863	27.6920663487984	28.4927137570105	26.8711727942768	27.6735869656833	28.4699889382427	18.4278566212335	1.22801075535911	-0.0350659824407912	-0.165301791669858	0.0635243519491842	0.0689296997242778	0.0584616616158722	0.472223268858153	0.479705820453478	0.465215053608175	0.46984825970686	0.477321286973106	0.462851265963445	0.000574586500080898	0.000811689013300996	0.000811603268362104
230	25.4250084186799	0.28	18.441157788102	17.816112434283	19.0662031419211	0.373434413614799	29.9209918873336	29.0955827838589	30.7464009908084	1.01	0.65	1.57	20.0362392151017	20.6046448858318	21.1730505565619	27.6663501184211	28.4512134915766	29.2360768647322	27.6128384632518	28.3971463176749	29.1768142781356	18.441157788102	1.2443129339778	-0.395331861401768	-0.211218763543317	0.0635243519491842	0.0689296997242778	0.0584616616158722	0.472223268858153	0.479705820453478	0.465215053608175	0.46984825970686	0.477321286973106	0.462851265963445	0.000574586500080898	0.000811689013300996	0.000811603268362104
230	25.4250084186799	0.28	18.444950924844	17.8225879916198	19.0673138580682	0.368563871304975	30.1875453526724	29.3460469391793	31.0290437661656	1	0.66	1.55	20.2896592578789	20.871465594903	21.4532719319271	28.0593549545084	28.8639574526506	29.6685599507927	28.0671816051095	28.8762312698374	29.6788222041288	18.444950924844	1.25310778050744	-0.639631918018007	-0.282725545112131	0.0635243519491842	0.0689296997242778	0.0584616616158722	0.472223268858153	0.479705820453478	0.465215053608175	0.46984825970686	0.477321286973106	0.462851265963445	0.000574586500080898	0.000811689013300996	0.000811603268362104
230	25.4250084186799	0.28	18.4478706716578	17.8189418320975	19.0767995112181	0.362486202237926	29.7635295470022	28.9229077373347	30.6041513566698	1.01	0.65	1.54	19.8772020639078	20.4549174762667	21.0326328886255	27.4255518232608	28.2226541483165	29.0197564733722	27.4122428610303	28.209503766518	29.0064232373657	18.4478706716578	1.24233100932567	0.196783465803271	0.31797865898407	0.0635243519491842	0.0689296997242778	0.0584616616158722	0.472223268858153	0.479705820453478	0.465215053608175	0.46984825970686	0.477321286973106	0.462851265963445	0.000574586500080898	0.000811689013300996	0.000811603268362104
230	25.4250084186799	0.28	18.4726471486185	17.8389730998497	19.1063211973874	0.355316582659888	29.5387877038029	28.691413289335	30.3861621182707	1	0.65	1.52	19.9505161312173	20.5397362144018	21.1289562975862	27.6512183674862	28.4678715848507	29.2845248022152	27.6772467452178	28.4916476738411	29.3124357649573	18.4726471486185	1.22792870030009	0.43366705648648	0.396764988673194	0.0635243519491842	0.0689296997242778	0.0584616616158722	0.472223268858153	0.479705820453478	0.465215053608175	0.46984825970686	0.477321286973106	0.462851265963445	0.000574586500080898	0.000811689013300996	0.000811603268362104
230	25.4250084186799	0.28	18.5132601442076	17.8881914228538	19.1383288655615	0.375604831642075	29.9135294230755	29.0921401875691	30.7349186585818	1	0.64	1.57	20.1741247386329	20.7437221896708	21.3133196407086	27.9316683927393	28.7202927978056	29.508917202872	27.8353559656398	28.6179606293959	29.4081314163355	18.5132601442076	1.24335812630404	-0.220111307880372	-0.18965373535499	0.0635243519491842	0.0689296997242778	0.0584616616158722	0.472223268858153	0.479705820453478	0.465215053608175	0.46984825970686	0.477321286973106	0.462851265963445	0.000574586500080898	0.000811689013300996	0.000811603268362104
230	25.4250084186799	0.28	18.5319286344689	17.9052051940271	19.1586520749107	0.36040289338503	28.8825596369974	28.0631294528567	29.7019898211381	1.01	0.64	1.55	19.2849646405307	19.848076539832	20.4111884391333	26.6076964588736	27.3846286839657	28.1615609090577	26.5497675468858	27.3241584518011	28.0988804889763	18.5319286344689	1.24170954593117	-0.20313591914165	-0.146373944086457	0.0635243519491842	0.0689296997242778	0.0584616616158722	0.472223268858153	0.479705820453478	0.465215053608175	0.46984825970686	0.477321286973106	0.462851265963445	0.000574586500080898	0.000811689013300996	0.000811603268362104
230	25.4250084186799	0.28	18.532447901684	17.8959484296242	19.1689473737438	0.356671973058044	29.1749249900581	28.340458963703	30.0093910164132	0.99	0.64	1.55	19.8525369084652	20.4370816968291	21.0216264851931	27.5946171978901	28.4071224078941	29.2196276178981	27.5459214380713	28.3554665894205	29.1680790208855	18.532447901684	1.23118450578808	-0.00916980555069209	-0.175966196932553	0.0635243519491842	0.0689296997242778	0.0584616616158722	0.472223268858153	0.479705820453478	0.465215053608175	0.46984825970686	0.477321286973106	0.462851265963445	0.000574586500080898	0.000811689013300996	0.000811603268362104
230	25.4250084186799	0.28	18.5343424333949	17.9046278673313	19.1640569994585	0.358139398544871	29.0884498932134	28.2591109560417	29.9177888303852	0.99	0.64	1.54	19.7462700865978	20.3257770170246	20.9052839474514	27.4202203023401	28.2249397571712	29.0296592120023	27.3770077139203	28.1822421520441	28.9826666684967	18.5343424333949	1.23158692421724	0.00454278106487054	-0.175461770784149	0.0635243519491842	0.0689296997242778	0.0584616616158722	0.472223268858153	0.479705820453478	0.465215053608175	0.46984825970686	0.477321286973106	0.462851265963445	0.000574586500080898	0.000811689013300996	0.000811603268362104
230	25.4250084186799	0.28	18.5374878674297	17.9115004180708	19.1634753167886	0.365222107015715	29.3579584839416	28.5336772970667	30.1822396708164	1	0.65	1.55	19.8043354265452	20.3764432884484	20.9485511503515	27.4290481547061	28.2214188026398	29.0137894505735	27.3857464022367	28.1814016159636	28.9722322101874	18.5374878674297	1.23756497396136	-0.0206662831755857	-0.0143027378075637	0.0635243519491842	0.0689296997242778	0.0584616616158722	0.472223268858153	0.479705820453478	0.465215053608175	0.46984825970686	0.477321286973106	0.462851265963445	0.000574586500080898	0.000811689013300996	0.000811603268362104
230	25.4250084186799	0.28	18.5444901790699	17.9077056207201	19.1812747374197	0.359216755477441	29.7033048874197	28.8584167324365	30.5481930424028	0.99	0.63	1.53	20.1397802267278	20.7294127736305	21.3190453205332	27.9530103014612	28.7713908633193	29.5897714251774	27.8925763913305	28.7079755889541	29.5249088241227	18.5444901790699	1.23148327061843	0.107692919898747	-0.0189921255939708	0.0635243519491842	0.0689296997242778	0.0584616616158722	0.472223268858153	0.479705820453478	0.465215053608175	0.46984825970686	0.477321286973106	0.462851265963445	0.000574586500080898	0.000811689013300996	0.000811603268362104
230	25.4250084186799	0.28	18.5484413075702	17.9201077727403	19.1767748424002	0.364480156615788	29.7161040002084	28.8804304613115	30.5517775391053	1.01	0.65	1.55	19.9453403159513	20.5224713649037	21.0996024138561	27.5712691178607	28.3690612444866	29.1668533711124	27.5507073135405	28.3505552936387	29.1499510198547	18.5484413075702	1.24223374359903	-0.212091728683054	0.000243778487144065	0.0635243519491842	0.0689296997242778	0.0584616616158722	0.472223268858153	0.479705820453478	0.465215053608175	0.46984825970686	0.477321286973106	0.462851265963445	0.000574586500080898	0.000811689013300996	0.000811603268362104
230	25.4250084186799	0.28	18.5804001824015	17.951598959861	19.209201404942	0.356284246850626	28.9356428270566	28.1073210843311	29.7639645697822	1.01	0.65	1.57	19.3191797065193	19.8885152385153	20.4578507705114	26.6569346835859	27.4425135911801	28.2280924987743	26.5853089087551	27.3637735235352	28.1469873920009	18.5804001824015	1.24579872012216	0.172376652530139	0.351152075378362	0.0635243519491842	0.0689296997242778	0.0584616616158722	0.472223268858153	0.479705820453478	0.465215053608175	0.46984825970686	0.477321286973106	0.462851265963445	0.000574586500080898	0.000811689013300996	0.000811603268362104
230	25.4250084186799	0.28	18.58814574539	17.9594155341874	19.2168759565927	0.361857358580944	29.326338169337	28.4969359663343	30.1557403723397	1	0.64	1.56	19.6857475667511	20.258700477159	20.8316533875669	27.2152193032352	28.0073171930565	28.7994150828778	27.1528974736604	27.9409616276967	28.7292619131405	18.58814574539	1.23568227905339	0.324072159837064	0.213200642617712	0.0635243519491842	0.0689296997242778	0.0584616616158722	0.472223268858153	0.479705820453478	0.465215053608175	0.46984825970686	0.477321286973106	0.462851265963445	0.000574586500080898	0.000811689013300996	0.000811603268362104
230	25.4250084186799	0.28	18.5984576796543	17.9709194791807	19.2259958801279	0.361202075986943	29.4231026846528	28.589781803363	30.2564235659426	1	0.65	1.54	19.7513974236129	20.3271014293642	20.9028054351154	27.3067835504564	28.1027082304684	28.8986329104804	27.2979420966308	28.0949336352074	28.8881815901356	18.5984576796543	1.23691749882868	0.137507845728247	0.231042122489997	0.0635243519491842	0.0689296997242778	0.0584616616158722	0.472223268858153	0.479705820453478	0.465215053608175	0.46984825970686	0.477321286973106	0.462851265963445	0.000574586500080898	0.000811689013300996	0.000811603268362104
230	25.4250084186799	0.28	18.6146687919495	17.9746231090526	19.2547144748463	0.351324191269303	29.3242061841777	28.4756057381544	30.172806630201	1.01	0.64	1.55	19.6638632446538	20.2498652870123	20.8358673293708	27.1811624489771	27.9911872396606	28.801212030344	27.1185291021349	27.9252380315801	28.7329486431631	18.6146687919495	1.23775594358617	0.206516529335341	0.329906435805268	0.0635243519491842	0.0689296997242778	0.0584616616158722	0.472223268858153	0.479705820453478	0.465215053608175	0.46984825970686	0.477321286973106	0.462851265963445	0.000574586500080898	0.000811689013300996	0.000811603268362104
230	25.4250084186799	0.28	18.6194922987766	17.9849450292501	19.2540395683032	0.366199741049606	29.6372822890675	28.8069102165921	30.4676543615429	0.99	0.64	1.56	20.0679051825939	20.6463715259615	21.2248378693291	27.8338856106157	28.6362098135848	29.4385340165539	27.7621668330561	28.5596725578192	29.3599991654387	18.6194922987766	1.23581281672973	0.335563740020262	0.273509217927675	0.0635243519491842	0.0689296997242778	0.0584616616158722	0.472223268858153	0.479705820453478	0.465215053608175	0.46984825970686	0.477321286973106	0.462851265963445	0.000574586500080898	0.000811689013300996	0.000811603268362104
230	25.4250084186799	0.28	18.6375387667886	18.0084952638148	19.2665822697625	0.358740479432699	29.2575775655501	28.424506110336	30.0906490207642	1	0.64	1.54	19.7652034151248	20.3444861899152	20.9237689647056	27.3945275611761	28.1974121865661	29.000296811956	27.3462870661774	28.1442547055484	28.9448694180814	18.6375387667886	1.2350249771155	-0.218946309795211	-0.292531551661242	0.0635243519491842	0.0689296997242778	0.0584616616158722	0.472223268858153	0.479705820453478	0.465215053608175	0.46984825970686	0.477321286973106	0.462851265963445	0.000574586500080898	0.000811689013300996	0.000811603268362104
230	25.4250084186799	0.28	18.6439283191886	18.0097966141774	19.2780600241999	0.359825736166011	29.311134089209	28.4785026905452	30.1437654878728	0.99	0.64	1.53	19.9395953155321	20.5225730555055	21.105550795479	27.7103923113525	28.5205663207952	29.330740330238	27.6825927318106	28.4880699304927	29.2998026365004	18.6439283191886	1.22647674288234	0.453181465113967	0.182854130307063	0.0635243519491842	0.0689296997242778	0.0584616616158722	0.472223268858153	0.479705820453478	0.465215053608175	0.46984825970686	0.477321286973106	0.462851265963445	0.000574586500080898	0.000811689013300996	0.000811603268362104
230	25.4250084186799	0.28	18.6529538893258	18.0166438990789	19.2892638795727	0.362492181497533	30.1302152569097	29.2792480231245	30.9811824906949	1	0.65	1.54	20.3681689970823	20.9601461002862	21.5521232034901	28.2348671515131	29.0554806719573	29.8760941924015	28.2345621322888	29.057094067032	29.8758872569063	18.6529538893258	1.23393442238001	-0.583493552717862	-0.520041796553284	0.0635243519491842	0.0689296997242778	0.0584616616158722	0.472223268858153	0.479705820453478	0.465215053608175	0.46984825970686	0.477321286973106	0.462851265963445	0.000574586500080898	0.000811689013300996	0.000811603268362104
230	25.4250084186799	0.28	18.6679480132906	18.0336044314991	19.302291595082	0.357816870008859	29.5999669332407	28.755451804765	30.4444820617164	1	0.65	1.57	19.959758415356	20.5459539673137	21.1321495192714	27.6451110889069	28.4570167651413	29.2689224413757	27.5753461047592	28.3859001568557	29.1912914431514	18.6679480132906	1.24033353663519	-0.403990841190037	-0.228215076640952	0.0635243519491842	0.0689296997242778	0.0584616616158722	0.472223268858153	0.479705820453478	0.465215053608175	0.46984825970686	0.477321286973106	0.462851265963445	0.000574586500080898	0.000811689013300996	0.000811603268362104
230	25.4250084186799	0.28	18.6696937972307	18.032871215246	19.3065163792155	0.355893954164873	29.3148722044602	28.4749799895172	30.1547644194031	1.01	0.65	1.55	19.6379972849562	20.2172356564239	20.7964740278917	27.1319049840778	27.932182131984	28.7324592798903	27.0928555168096	27.8919506580243	28.6947806120416	18.6696937972307	1.23314006629145	0.164916412799186	0.238427524237783	0.0635243519491842	0.0689296997242778	0.0584616616158722	0.472223268858153	0.479705820453478	0.465215053608175	0.46984825970686	0.477321286973106	0.462851265963445	0.000574586500080898	0.000811689013300996	0.000811603268362104
230	25.4250084186799	0.28	18.681640601943	18.0503756086223	19.3129055952637	0.360762631944037	29.4837730698047	28.6479381106047	30.3196080290048	1.02	0.66	1.57	19.6053331146729	20.177340172938	20.749347231203	27.0069002037171	27.7948560853146	28.5828119669122	26.981224579005	27.765286355623	28.5529018930865	18.681640601943	1.25749956225393	-0.192940197325988	0.321985186073042	0.0635243519491842	0.0689296997242778	0.0584616616158722	0.472223268858153	0.479705820453478	0.465215053608175	0.46984825970686	0.477321286973106	0.462851265963445	0.000574586500080898	0.000811689013300996	0.000811603268362104
230	25.4250084186799	0.28	18.7079428129443	18.0731090387064	19.3427765871821	0.352083972097567	29.0968601069318	28.2562404755354	29.9374797383283	0.98	0.64	1.52	19.873382599823	20.4646132545213	21.0558439092197	27.6671817715422	28.4902769799337	29.3133721883253	27.6317145699291	28.4569560589453	29.2781307701004	18.7079428129443	1.21793118949174	0.105239226918327	-0.323144083025079	0.0635243519491842	0.0689296997242778	0.0584616616158722	0.472223268858153	0.479705820453478	0.465215053608175	0.46984825970686	0.477321286973106	0.462851265963445	0.000574586500080898	0.000811689013300996	0.000811603268362104
230	25.4250084186799	0.28	18.7282178056459	18.0959569894866	19.3604786218053	0.360267472269071	29.6200375373591	28.7794373878931	30.460637686825	1	0.65	1.54	19.9721962364665	20.5555513213925	21.1389064063185	27.6600820373365	28.4679876534694	29.2758932696024	27.6254758523103	28.4348202413055	29.2384442269383	18.7282178056459	1.23447857451732	0.22472988886643	0.225328595420718	0.0635243519491842	0.0689296997242778	0.0584616616158722	0.472223268858153	0.479705820453478	0.465215053608175	0.46984825970686	0.477321286973106	0.462851265963445	0.000574586500080898	0.000811689013300996	0.000811603268362104
230	25.4250084186799	0.28	18.7282433738592	18.08183976271	19.3746469850085	0.360570787955152	29.6699573351676	28.8284942725488	30.5114203977864	1	0.64	1.52	19.9832131835723	20.5664949744088	21.1497767652453	27.6630218212173	28.4704663877945	29.2779109543717	27.6424061252027	28.4495698616909	29.258327216084	18.7282433738592	1.22131848385367	0.175452882955397	-0.103190184627464	0.0635243519491842	0.0689296997242778	0.0584616616158722	0.472223268858153	0.479705820453478	0.465215053608175	0.46984825970686	0.477321286973106	0.462851265963445	0.000574586500080898	0.000811689013300996	0.000811603268362104
230	25.4250084186799	0.28	18.7423221963486	18.101717363169	19.3829270295283	0.355279991781712	29.5446936930085	28.6970821572312	30.3923052287858	1.01	0.65	1.54	19.7343392957535	20.3172227243326	20.9001061529117	27.2349551379081	28.0393805503869	28.8438059628656	27.2221086721159	28.0258057776497	28.830793015362	18.7423221963486	1.23442905844195	-0.0849432929460312	0.0215518104706004	0.0635243519491842	0.0689296997242778	0.0584616616158722	0.472223268858153	0.479705820453478	0.465215053608175	0.46984825970686	0.477321286973106	0.462851265963445	0.000574586500080898	0.000811689013300996	0.000811603268362104
230	25.4250084186799	0.28	18.7442372539313	18.1091482587847	19.3793262490778	0.354504562859752	29.2145008659736	28.3749416907298	30.0540600412174	1	0.66	1.56	19.7355217062319	20.3194572965596	20.9033928868873	27.355959545097	28.1653690263221	28.9747785075471	27.3287936827989	28.1391296169304	28.9457312100386	18.7442372539313	1.24555483581809	0.105621091126846	0.342602057409013	0.0635243519491842	0.0689296997242778	0.0584616616158722	0.472223268858153	0.479705820453478	0.465215053608175	0.46984825970686	0.477321286973106	0.462851265963445	0.000574586500080898	0.000811689013300996	0.000811603268362104
230	25.4250084186799	0.28	18.7484704241968	18.1136174622817	19.3833233861118	0.358649777065563	29.254638254381	28.4214862518098	30.0877902569521	1.01	0.65	1.58	19.5092767249219	20.081174789227	20.6530728535321	26.9056100986802	27.6943254647771	28.483040830874	26.826677295637	27.6181278807807	28.4006834058767	18.7484704241968	1.25160310519127	0.230263874718044	0.525331641318388	0.0635243519491842	0.0689296997242778	0.0584616616158722	0.472223268858153	0.479705820453478	0.465215053608175	0.46984825970686	0.477321286973106	0.462851265963445	0.000574586500080898	0.000811689013300996	0.000811603268362104
230	25.4250084186799	0.28	18.7657490728526	18.1315480887874	19.3999500569178	0.36323984873479	29.5480195297134	28.7148435500562	30.3811955093707	1	0.64	1.54	19.9044298647808	20.481967152184	21.0595044395872	27.5539592337838	28.3534515569101	29.1529438800365	27.4910183458198	28.2882258711935	29.0867444816408	18.7657490728526	1.22743833393908	0.233094132548106	0.0333030661154837	0.0635243519491842	0.0689296997242778	0.0584616616158722	0.472223268858153	0.479705820453478	0.465215053608175	0.46984825970686	0.477321286973106	0.462851265963445	0.000574586500080898	0.000811689013300996	0.000811603268362104
230	25.4250084186799	0.28	18.7902124085449	18.1507330277319	19.4296917893578	0.358447570730599	29.8815444419717	29.0301644014676	30.7329244824758	1	0.65	1.53	20.129415004744	20.7197589630164	21.3101029212889	27.8688396321993	28.6861610047805	29.5034823773616	27.8888314049522	28.7065219587584	29.5242375824563	18.7902124085449	1.23257046984177	0.381516822347857	0.442113747924126	0.0635243519491842	0.0689296997242778	0.0584616616158722	0.472223268858153	0.479705820453478	0.465215053608175	0.46984825970686	0.477321286973106	0.462851265963445	0.000574586500080898	0.000811689013300996	0.000811603268362104
230	25.4250084186799	0.28	18.7927879964606	18.153329850209	19.4322461427122	0.356923834555238	29.2473201411159	28.4112423670784	30.0833979151534	1	0.64	1.55	19.7619862124646	20.3435361929126	20.9250861733606	27.3932965912925	28.1994185532147	29.005540515137	27.3464952443795	28.1504809311289	28.954826065591	18.7927879964606	1.23333298751361	-0.0962733077812139	-0.210655947740764	0.0635243519491842	0.0689296997242778	0.0584616616158722	0.472223268858153	0.479705820453478	0.465215053608175	0.46984825970686	0.477321286973106	0.462851265963445	0.000574586500080898	0.000811689013300996	0.000811603268362104
230	25.4250084186799	0.28	18.7937238352752	18.1504710778619	19.4369765926886	0.349804349601259	28.785465096057	27.9496699473132	29.6212602448009	1.01	0.65	1.55	19.2580442330705	19.8339286701546	20.4098131072386	26.5975939228531	27.3929571600894	28.1883203973256	26.5625704239152	27.3576457884396	28.1486991750911	18.7937238352752	1.23375146879778	-0.0575936179130621	0.016367359062027	0.0635243519491842	0.0689296997242778	0.0584616616158722	0.472223268858153	0.479705820453478	0.465215053608175	0.46984825970686	0.477321286973106	0.462851265963445	0.000574586500080898	0.000811689013300996	0.000811603268362104
230	25.4250084186799	0.28	18.7966222115508	18.153701258022	19.4395431650796	0.343669112115715	28.9014472112255	28.0508422151759	29.752052207275	1.01	0.66	1.57	19.2436921004323	19.8272318215395	20.4107715426467	26.5334571740006	27.3380494590216	28.1426417440426	26.5000825336629	27.3056559903933	28.1071319353483	18.7966222115508	1.24852053720441	0.349253815146182	0.746060899289682	0.0635243519491842	0.0689296997242778	0.0584616616158722	0.472223268858153	0.479705820453478	0.465215053608175	0.46984825970686	0.477321286973106	0.462851265963445	0.000574586500080898	0.000811689013300996	0.000811603268362104
230	25.4250084186799	0.28	18.8127274756168	18.1748237157896	19.4506312354441	0.346514969928257	29.109502729271	28.2581514845552	29.9608539739868	1.01	0.65	1.55	19.4747328560553	20.061460479289	20.6481881025227	26.8990592892222	27.7094643017397	28.5198693142573	26.8961356478353	27.7070208348137	28.5158224466484	18.8127274756168	1.24282091945737	-0.134544608525852	0.172121109942356	0.0635243519491842	0.0689296997242778	0.0584616616158722	0.472223268858153	0.479705820453478	0.465215053608175	0.46984825970686	0.477321286973106	0.462851265963445	0.000574586500080898	0.000811689013300996	0.000811603268362104
230	25.4250084186799	0.28	18.8503865520342	18.2116566000991	19.4891165039694	0.362779743247608	29.4191172066967	28.5887502160648	30.2494841973287	1.01	0.65	1.56	19.7172219863543	20.2899133478406	20.862604709327	27.2417665573686	28.0330100900442	28.8242536227199	27.2156905726664	28.0065879651123	28.7968245796309	18.8503865520342	1.24691241663319	0.0129289287566392	0.244956872718383	0.0635243519491842	0.0689296997242778	0.0584616616158722	0.472223268858153	0.479705820453478	0.465215053608175	0.46984825970686	0.477321286973106	0.462851265963445	0.000574586500080898	0.000811689013300996	0.000811603268362104
230	25.4250084186799	0.28	18.8577598394883	18.2212961302219	19.4942235487547	0.359847025617383	29.7279261662059	28.8834941193538	30.5723582130579	1.01	0.65	1.56	19.8363831886902	20.4163157130914	20.9962482374927	27.3619878017581	28.1619373947644	28.9618869877708	27.3254502087115	28.1254811931396	28.9242415267341	18.8577598394883	1.24329514861442	-0.137516337800917	0.0840141736683557	0.0635243519491842	0.0689296997242778	0.0584616616158722	0.472223268858153	0.479705820453478	0.465215053608175	0.46984825970686	0.477321286973106	0.462851265963445	0.000574586500080898	0.000811689013300996	0.000811603268362104
230	25.4250084186799	0.28	18.8727485656822	18.2325607416285	19.5129363897359	0.355829579619095	29.2280773914711	28.3905543151431	30.065600467799	0.99	0.65	1.55	19.863671688418	20.4496512094582	21.0356307304983	27.5970998566735	28.4112159782937	29.2253320999138	27.5666705711464	28.3775998159315	29.1895604396582	18.8727485656822	1.23491295219007	0.00517438274325985	0.0200202671581932	0.0635243519491842	0.0689296997242778	0.0584616616158722	0.472223268858153	0.479705820453478	0.465215053608175	0.46984825970686	0.477321286973106	0.462851265963445	0.000574586500080898	0.000811689013300996	0.000811603268362104
230	25.4250084186799	0.28	18.8738377425393	18.2344677473303	19.5132077377484	0.356136187130276	29.3115508392749	28.4721973095641	30.1509043689858	1	0.64	1.53	19.7861619165712	20.3694532117086	20.952744506846	27.4170240401086	28.2252713155833	29.0335185910579	27.3942862025524	28.2021336624553	29.0097118426889	18.8738377425393	1.22381186491399	-0.0583426643996012	-0.396840812084599	0.0635243519491842	0.0689296997242778	0.0584616616158722	0.472223268858153	0.479705820453478	0.465215053608175	0.46984825970686	0.477321286973106	0.462851265963445	0.000574586500080898	0.000811689013300996	0.000811603268362104
230	25.4250084186799	0.28	18.8925677889517	18.2490436891094	19.5360918887939	0.36320361009064	29.6882618927038	28.8510658663157	30.5254579190919	1	0.65	1.55	19.9274776595454	20.505730303306	21.0839829470666	27.5478625236088	28.3472423852442	29.1466222468797	27.5094627268319	28.3051272667186	29.1050573541235	18.8925677889517	1.23212516315561	-0.200623885904078	-0.220337315755177	0.0635243519491842	0.0689296997242778	0.0584616616158722	0.472223268858153	0.479705820453478	0.465215053608175	0.46984825970686	0.477321286973106	0.462851265963445	0.000574586500080898	0.000811689013300996	0.000811603268362104
230	25.4250084186799	0.28	18.8936093308908	18.2544209175263	19.5327977442554	0.361586124777724	30.0871889353431	29.2357685162992	30.9386093543869	0.99	0.65	1.54	20.4187312557435	21.0133769792659	21.6080227027883	28.348617550213	29.1742018621308	29.9997861740485	28.3339659983095	29.1560226707187	29.9834379061365	18.8936093308908	1.22973250557219	-0.140605992078529	-0.227943819801841	0.0635243519491842	0.0689296997242778	0.0584616616158722	0.472223268858153	0.479705820453478	0.465215053608175	0.46984825970686	0.477321286973106	0.462851265963445	0.000574586500080898	0.000811689013300996	0.000811603268362104
230	25.4250084186799	0.28	18.9112405385368	18.2701573714759	19.5523237055977	0.349776224208664	28.9208481401152	28.0810701787197	29.7606261015107	0.99	0.65	1.54	19.5624680305928	20.1474930819188	20.7325181332449	27.1329641432673	27.9443885359217	28.755812928576	27.1221496814977	27.9307294728231	28.7403425127727	18.9112405385368	1.22277055424417	0.402816015428883	0.244951628649922	0.0635243519491842	0.0689296997242778	0.0584616616158722	0.472223268858153	0.479705820453478	0.465215053608175	0.46984825970686	0.477321286973106	0.462851265963445	0.000574586500080898	0.000811689013300996	0.000811603268362104
230	25.4250084186799	0.28	18.9154028558635	18.2767145946666	19.5540911170605	0.358016544618956	29.3739892223599	28.5362854547519	30.2116929899679	1	0.65	1.55	19.7912465116969	20.3722331924895	20.9532198732821	27.4029444510414	28.2073781551614	29.0118118592813	27.3673787436534	28.1671631821489	28.9740330114127	18.9154028558635	1.23288193842161	-0.088654800069617	-0.0599101930509055	0.0635243519491842	0.0689296997242778	0.0584616616158722	0.472223268858153	0.479705820453478	0.465215053608175	0.46984825970686	0.477321286973106	0.462851265963445	0.000574586500080898	0.000811689013300996	0.000811603268362104
230	25.4250084186799	0.28	18.9281105242024	18.2875173686479	19.5687036797569	0.360483491964455	29.7473397479896	28.9035223207312	30.591157175248	0.99	0.64	1.54	20.1856001936446	20.7749041903706	21.3642081870967	28.024360210799	28.8425111361856	29.6606620615723	27.9831563510009	28.8010056994723	29.616409835606	18.9281105242024	1.22709045441686	-0.0208707067490875	-0.097041566384194	0.0635243519491842	0.0689296997242778	0.0584616616158722	0.472223268858153	0.479705820453478	0.465215053608175	0.46984825970686	0.477321286973106	0.462851265963445	0.000574586500080898	0.000811689013300996	0.000811603268362104
230	25.4250084186799	0.28	18.9354430099333	18.2895138125605	19.581372207306	0.35153430827052	28.7079075390218	27.8775247288122	29.5382903492314	1	0.63	1.53	19.3844580303185	19.9618593918164	20.5392607533142	26.8666017002807	27.6668723282394	28.4671429561982	26.782102819715	27.5837914504781	28.3815798104656	18.9354430099333	1.22417017640697	-0.307371648553649	-0.710359789289943	0.0635243519491842	0.0689296997242778	0.0584616616158722	0.472223268858153	0.479705820453478	0.465215053608175	0.46984825970686	0.477321286973106	0.462851265963445	0.000574586500080898	0.000811689013300996	0.000811603268362104
230	25.4250084186799	0.28	18.9429948890772	18.2993627095877	19.5866270685666	0.349088236601132	29.4055596740931	28.5504140642	30.2607052839863	1	0.66	1.54	19.7306031929826	20.3215767131242	20.9125502332659	27.2814436382754	28.0985808856147	28.915718132954	27.3192421791548	28.1365256254067	28.9521937025099	18.9429948890772	1.23581925610847	-0.00952653888208007	0.162287590122135	0.0635243519491842	0.0689296997242778	0.0584616616158722	0.472223268858153	0.479705820453478	0.465215053608175	0.46984825970686	0.477321286973106	0.462851265963445	0.000574586500080898	0.000811689013300996	0.000811603268362104
230	25.4250084186799	0.28	18.9437892752383	18.299577639627	19.5880009108496	0.361910192715054	29.8427976377176	28.9988855680135	30.6867097074216	1	0.65	1.53	20.1487960360194	20.73515691961	21.3215178032006	27.9177016994296	28.7301496594483	29.5425976194669	27.9221754688241	28.7355149342592	29.5458009669451	18.9437892752383	1.22833629089868	0.343699354815421	0.252794245558899	0.0635243519491842	0.0689296997242778	0.0584616616158722	0.472223268858153	0.479705820453478	0.465215053608175	0.46984825970686	0.477321286973106	0.462851265963445	0.000574586500080898	0.000811689013300996	0.000811603268362104
230	25.4250084186799	0.28	19.0042960744868	18.3626273000844	19.6459648488892	0.360712644737404	29.8295110004118	28.9837830658021	30.6752389350214	1.01	0.65	1.54	20.0110752375882	20.5949853949193	21.1788955522505	27.6591374755362	28.4662131135632	29.2732887515903	27.6466815503705	28.4535958960743	29.2621879643147	19.0042960744868	1.24082431311968	-0.0834799203434939	0.0676825670178316	0.0635243519491842	0.0689296997242778	0.0584616616158722	0.472223268858153	0.479705820453478	0.465215053608175	0.46984825970686	0.477321286973106	0.462851265963445	0.000574586500080898	0.000811689013300996	0.000811603268362104
230	25.4250084186799	0.28	19.0147066506318	18.3659356155872	19.6634776856764	0.359119200766223	29.8811383214572	29.0310116866553	30.7312649562591	1	0.65	1.53	20.1759396786146	20.7667597260892	21.3575797735639	27.9578998302786	28.7766021047766	29.5953043792746	27.9766311397513	28.7945085967938	29.6124014905375	19.0147066506318	1.22677895976692	-0.0643133299930437	-0.173577677845935	0.0635243519491842	0.0689296997242778	0.0584616616158722	0.472223268858153	0.479705820453478	0.465215053608175	0.46984825970686	0.477321286973106	0.462851265963445	0.000574586500080898	0.000811689013300996	0.000811603268362104
230	25.4250084186799	0.28	19.0176756164539	18.3696522453388	19.6656989875689	0.365283970372153	29.5813653981853	28.7509224342737	30.4118083620968	1	0.64	1.53	19.9312419783418	20.5069368869407	21.0826317955395	27.5920399580774	28.3890097073275	29.1859794565776	27.556423557628	28.3504450670628	29.1467272457581	19.0176756164539	1.22494222307024	0.136002174688269	-0.0912822789508111	0.0635243519491842	0.0689296997242778	0.0584616616158722	0.472223268858153	0.479705820453478	0.465215053608175	0.46984825970686	0.477321286973106	0.462851265963445	0.000574586500080898	0.000811689013300996	0.000811603268362104
230	25.4250084186799	0.28	19.0202029434519	18.3704385991399	19.6699672877638	0.35914699217106	29.9583805766628	29.1061078359058	30.8106533174198	1	0.65	1.55	20.1966459065803	20.78803555091	21.3794251952397	27.9697231490843	28.7887207540158	29.6077183589472	27.9365576235477	28.7565066457446	29.5717897996465	19.0202029434519	1.231709690794	0.562063657650272	0.514316571728399	0.0635243519491842	0.0689296997242778	0.0584616616158722	0.472223268858153	0.479705820453478	0.465215053608175	0.46984825970686	0.477321286973106	0.462851265963445	0.000574586500080898	0.000811689013300996	0.000811603268362104
230	25.4250084186799	0.28	19.0205009242687	18.3672450833366	19.6737567652009	0.3513486444816	29.4435082594123	28.5915010932607	30.2955154255638	1	0.65	1.54	19.8370676358475	20.4281986760138	21.0193297161801	27.4704184466341	28.2890181171226	29.107617787611	27.4570426271479	28.2739914221552	29.0960061037987	19.0205009242687	1.22740788539431	0.263989342728566	0.181800125689793	0.0635243519491842	0.0689296997242778	0.0584616616158722	0.472223268858153	0.479705820453478	0.465215053608175	0.46984825970686	0.477321286973106	0.462851265963445	0.000574586500080898	0.000811689013300996	0.000811603268362104
230	25.4250084186799	0.28	19.0279827751075	18.3797174056853	19.6762481445298	0.351122711790813	29.1035984367554	28.2610096347573	29.9461872387535	0.99	0.65	1.56	19.6959244876366	20.2831492765865	20.8703740655365	27.3224348525124	28.137040485771	28.9516461190296	27.2980200879091	28.1099900866416	28.922248866737	19.0279827751075	1.23586762053181	0.191316961315145	0.29947361623613	0.0635243519491842	0.0689296997242778	0.0584616616158722	0.472223268858153	0.479705820453478	0.465215053608175	0.46984825970686	0.477321286973106	0.462851265963445	0.000574586500080898	0.000811689013300996	0.000811603268362104
230	25.4250084186799	0.28	19.035658200335	18.3895980937617	19.6817183069084	0.35841459351978	29.5273048041768	28.6859573764217	30.368652231932	0.99	0.64	1.52	19.9754189948956	20.5612898852812	21.1471607756668	27.7011790164464	28.5136432966321	29.3261075768179	27.6971612480381	28.5086547957578	29.3194295861611	19.035658200335	1.22313540726657	0.0483795126383631	-0.213914538288962	0.0635243519491842	0.0689296997242778	0.0584616616158722	0.472223268858153	0.479705820453478	0.465215053608175	0.46984825970686	0.477321286973106	0.462851265963445	0.000574586500080898	0.000811689013300996	0.000811603268362104
230	25.4250084186799	0.28	19.0364873826143	18.3937576121028	19.6792171531258	0.35742516730294	29.4807668159418	28.6389351947249	30.3225984371586	1.01	0.65	1.55	19.6594356739788	20.2373180042088	20.8152003344388	27.1131694622441	27.9101517260585	28.707133989873	27.0888932830383	27.886845557031	28.6787462282668	19.0364873826143	1.24145030103667	0.341057786458714	0.576497899965107	0.0635243519491842	0.0689296997242778	0.0584616616158722	0.472223268858153	0.479705820453478	0.465215053608175	0.46984825970686	0.477321286973106	0.462851265963445	0.000574586500080898	0.000811689013300996	0.000811603268362104
230	25.4250084186799	0.28	19.0419893966177	18.3973813910309	19.6865974022045	0.359051752677315	29.7684548212784	28.9214099504448	30.615499692112	1.01	0.65	1.56	19.8555447925879	20.4370702923124	21.0185957920369	27.384792758871	28.1868334714431	28.9888741840152	27.3632251252846	28.1617477772604	28.9700848110856	19.0419893966177	1.24799157486806	-0.169458062634215	0.232697410599184	0.0635243519491842	0.0689296997242778	0.0584616616158722	0.472223268858153	0.479705820453478	0.465215053608175	0.46984825970686	0.477321286973106	0.462851265963445	0.000574586500080898	0.000811689013300996	0.000811603268362104
230	25.4250084186799	0.28	19.0487091830363	18.3931839383596	19.7042344277131	0.366381975169208	30.1190211634891	29.2754830046867	30.9625593222915	1	0.65	1.55	20.241406268278	20.8246382707143	21.4078702731506	27.9929087509434	28.7994910609095	29.6060733708757	27.9658009690502	28.7747384617378	29.5837373010405	19.0487091830363	1.22576668259396	-0.429749945191773	-0.525867661515151	0.0635243519491842	0.0689296997242778	0.0584616616158722	0.472223268858153	0.479705820453478	0.465215053608175	0.46984825970686	0.477321286973106	0.462851265963445	0.000574586500080898	0.000811689013300996	0.000811603268362104
230	25.4250084186799	0.28	19.0581640027511	18.4129313018113	19.703396703691	0.361668220917529	29.7180354559658	28.8772110240503	30.5588598878814	0.99	0.64	1.52	20.1878000724336	20.7756129160421	21.3634257596505	28.0385548488718	28.8549599349758	29.6713650210799	28.0475909343304	28.8602485075919	29.681235599211	19.0581640027511	1.22788268974559	-0.466155780974713	-0.685063350189024	0.0635243519491842	0.0689296997242778	0.0584616616158722	0.472223268858153	0.479705820453478	0.465215053608175	0.46984825970686	0.477321286973106	0.462851265963445	0.000574586500080898	0.000811689013300996	0.000811603268362104
230	25.4250084186799	0.28	19.0601292295193	18.4071316270741	19.7131268319646	0.357130390215494	29.6642821340088	28.8166663123062	30.5118979557114	1.01	0.65	1.55	19.7638744302666	20.3452106779672	20.9265469256679	27.2479564801881	28.0494301403043	28.8509038004205	27.2180996226472	28.021615751753	28.818680940975	19.0601292295193	1.23784260027624	0.179466855833446	0.37545984044378	0.0635243519491842	0.0689296997242778	0.0584616616158722	0.472223268858153	0.479705820453478	0.465215053608175	0.46984825970686	0.477321286973106	0.462851265963445	0.000574586500080898	0.000811689013300996	0.000811603268362104
230	25.4250084186799	0.28	19.0622371903505	18.4137763107646	19.7106980699364	0.35328597453875	28.95344079585	28.1191637554539	29.7877178362461	0.99	0.64	1.56	19.6543709591658	20.2375031809226	20.8206354026793	27.2957955243925	28.105643772491	28.9154920205894	27.2401095814056	28.0505323451156	28.8569008612084	19.0622371903505	1.23288700646027	0.306272810832877	0.244543718086945	0.0635243519491842	0.0689296997242778	0.0584616616158722	0.472223268858153	0.479705820453478	0.465215053608175	0.46984825970686	0.477321286973106	0.462851265963445	0.000574586500080898	0.000811689013300996	0.000811603268362104
230	25.4250084186799	0.28	19.0769129749877	18.4283149060337	19.7255110439416	0.360399316376902	29.6601315991887	28.8186343088562	30.5016288895212	0.99	0.64	1.51	20.1665655726345	20.7554245068509	21.3442834410673	28.0197535185317	28.8379236791623	29.6560938397928	28.0319330580839	28.8509571572971	29.6688186201769	19.0769129749877	1.21760612960175	0.00463416159602683	-0.366093803923491	0.0635243519491842	0.0689296997242778	0.0584616616158722	0.472223268858153	0.479705820453478	0.465215053608175	0.46984825970686	0.477321286973106	0.462851265963445	0.000574586500080898	0.000811689013300996	0.000811603268362104
230	25.4250084186799	0.28	19.0781927522438	18.4236854596431	19.7327000448445	0.356276731911585	29.1325080632491	28.2985371247717	29.9664790017265	1.01	0.64	1.54	19.5379168203122	20.1137082385996	20.6894996568869	27.0051160334276	27.800969255903	28.5968224783784	26.9663110590522	27.7625684169163	28.557205838264	19.0781927522438	1.22503621466246	-0.0241396439688809	-0.132666942818681	0.0635243519491842	0.0689296997242778	0.0584616616158722	0.472223268858153	0.479705820453478	0.465215053608175	0.46984825970686	0.477321286973106	0.462851265963445	0.000574586500080898	0.000811689013300996	0.000811603268362104
230	25.4250084186799	0.28	19.0904691915079	18.4448035688739	19.736134814142	0.362183897467695	29.9189778824688	29.073412701048	30.7645430638897	1.01	0.65	1.58	20.0526235134575	20.6358299093998	21.2190363053421	27.7057686799094	28.511557582682	29.3173464854545	27.6277908327692	28.4343246947677	29.2372341073704	19.0904691915079	1.24608775648854	-0.174879063919305	0.0350416396510135	0.0635243519491842	0.0689296997242778	0.0584616616158722	0.472223268858153	0.479705820453478	0.465215053608175	0.46984825970686	0.477321286973106	0.462851265963445	0.000574586500080898	0.000811689013300996	0.000811603268362104
230	25.4250084186799	0.28	19.0943480675909	18.4428764326591	19.7458197025226	0.366960178626011	30.1399950505895	29.2969197028142	30.9830703983647	1	0.65	1.56	20.2888663841988	20.8727176305529	21.4565688769071	28.0759670045499	28.8839070844831	29.6918471644163	28.0493231359172	28.8528079591263	29.6593942277047	19.0943480675909	1.23640386278947	0.125104878223042	0.205996629690824	0.0635243519491842	0.0689296997242778	0.0584616616158722	0.472223268858153	0.479705820453478	0.465215053608175	0.46984825970686	0.477321286973106	0.462851265963445	0.000574586500080898	0.000811689013300996	0.000811603268362104
230	25.4250084186799	0.28	19.1151159854376	18.4669968587075	19.7632351121677	0.362660227495995	29.8628336778084	29.0197246706631	30.7059426849537	1.01	0.65	1.56	19.9542425333258	20.5339724171043	21.1137023008829	27.537397662494	28.3374406768945	29.1374836912951	27.4900777302771	28.2893828778687	29.0890818351889	19.1151159854376	1.23899453189233	0.244100615058545	0.465988020088313	0.0635243519491842	0.0689296997242778	0.0584616616158722	0.472223268858153	0.479705820453478	0.465215053608175	0.46984825970686	0.477321286973106	0.462851265963445	0.000574586500080898	0.000811689013300996	0.000811603268362104
230	25.4250084186799	0.28	19.1493384871625	18.502578793455	19.7960981808701	0.3487616497723	28.9923426077971	28.1486075435156	29.8360776720787	1	0.65	1.54	19.4691670660547	20.0527418983298	20.636316730605	26.9286136225611	27.7357802119109	28.5429468012606	26.913686249821	27.7218067222864	28.5281617258995	19.1493384871625	1.23359912270819	-0.0960940625802197	-0.0941720157330722	0.0635243519491842	0.0689296997242778	0.0584616616158722	0.472223268858153	0.479705820453478	0.465215053608175	0.46984825970686	0.477321286973106	0.462851265963445	0.000574586500080898	0.000811689013300996	0.000811603268362104
230	25.4250084186799	0.28	19.1532335672547	18.5067087334222	19.7997584010873	0.368837425065444	30.0652056324595	29.227609862582	30.902801402337	1.01	0.65	1.55	20.0682481931363	20.6433578197685	21.2184674464008	27.6794646650353	28.4726941704553	29.2659236758754	27.6660659192403	28.4624271281707	29.2527616485315	19.1532335672547	1.24020989996143	-0.114132578733468	0.105737365315004	0.0635243519491842	0.0689296997242778	0.0584616616158722	0.472223268858153	0.479705820453478	0.465215053608175	0.46984825970686	0.477321286973106	0.462851265963445	0.000574586500080898	0.000811689013300996	0.000811603268362104
230	25.4250084186799	0.28	19.1544296773034	18.5041762758945	19.8046830787122	0.351945458358661	29.4062014027409	28.556386795298	30.2560160101837	1.01	0.65	1.53	19.7145216935019	20.301209660505	20.8878976275081	27.2484626778031	28.0593545381756	28.8702463985482	27.2739574286961	28.0820845010428	28.8927985063262	19.1544296773034	1.22664271115055	-0.0522957220461615	-0.0473209774232722	0.0635243519491842	0.0689296997242778	0.0584616616158722	0.472223268858153	0.479705820453478	0.465215053608175	0.46984825970686	0.477321286973106	0.462851265963445	0.000574586500080898	0.000811689013300996	0.000811603268362104
230	25.4250084186799	0.28	19.15707277478	18.5030795419811	19.8110660075789	0.342580921495319	28.7011981020078	27.8544450723909	29.5479511316246	0.99	0.65	1.55	19.5103768549414	20.1034768311912	20.6965768074411	27.1180948453458	27.9424634123037	28.7668319792615	27.092088054425	27.9182203825996	28.7398812630451	19.15707277478	1.23063259044106	0.043442588761081	-0.00653237040937199	0.0635243519491842	0.0689296997242778	0.0584616616158722	0.472223268858153	0.479705820453478	0.465215053608175	0.46984825970686	0.477321286973106	0.462851265963445	0.000574586500080898	0.000811689013300996	0.000811603268362104
230	25.4250084186799	0.28	19.1642871596402	18.5102752909753	19.8182990283052	0.349636276770082	29.3273978951701	28.4755528331524	30.1792429571878	1.01	0.65	1.55	19.6595701070585	20.2476853866885	20.8358006663185	27.1729651649639	27.9858433672513	28.7987215695387	27.1394367375505	27.9494176410337	28.7626643397626	19.1642871596402	1.23555800451968	-0.162168361393408	-0.0947795255208266	0.0635243519491842	0.0689296997242778	0.0584616616158722	0.472223268858153	0.479705820453478	0.465215053608175	0.46984825970686	0.477321286973106	0.462851265963445	0.000574586500080898	0.000811689013300996	0.000811603268362104
230	25.4250084186799	0.28	19.1693223089586	18.52208663555	19.8165579823672	0.364285005696036	29.9835239475681	29.1399747405907	30.8270731545454	1.02	0.65	1.56	19.8506800628239	20.4253211040061	20.9999621451882	27.2971970018953	28.0874011489009	28.8776052959064	27.2292037507447	28.0202889180363	28.8066836607893	19.1693223089586	1.23988465998443	-0.00669347679354841	0.122765162488426	0.0635243519491842	0.0689296997242778	0.0584616616158722	0.472223268858153	0.479705820453478	0.465215053608175	0.46984825970686	0.477321286973106	0.462851265963445	0.000574586500080898	0.000811689013300996	0.000811603268362104
230	25.4250084186799	0.28	19.1789278764029	18.5271380909161	19.8307176618897	0.352843893575912	29.2327455743136	28.3896049822742	30.075886166353	0.98	0.64	1.51	19.9276050959368	20.5194334348308	21.1112617737248	27.7210939063107	28.5443804417429	29.3676669771752	27.739092183089	28.5631339371921	29.3881170089465	19.1789278764029	1.2136710126359	0.100760160299693	-0.337343683985948	0.0635243519491842	0.0689296997242778	0.0584616616158722	0.472223268858153	0.479705820453478	0.465215053608175	0.46984825970686	0.477321286973106	0.462851265963445	0.000574586500080898	0.000811689013300996	0.000811603268362104
230	25.4250084186799	0.28	19.1801611270476	18.52538096506	19.8349412890352	0.352199802509615	29.4410722986963	28.5907241400505	30.291420457342	1	0.65	1.53	19.8353921670044	20.4253383720254	21.0152845770465	27.4674897433966	28.2844305529929	29.1013713625891	27.4652719077429	28.276998205174	29.0970002187953	19.1801611270476	1.22963510300824	-0.478698106335806	-0.537470802214301	0.0635243519491842	0.0689296997242778	0.0584616616158722	0.472223268858153	0.479705820453478	0.465215053608175	0.46984825970686	0.477321286973106	0.462851265963445	0.000574586500080898	0.000811689013300996	0.000811603268362104
230	25.4250084186799	0.28	19.1866437671578	18.5372364326576	19.8360511016579	0.357031213202023	29.4031667812114	28.5628304745912	30.2435030878316	1	0.65	1.54	19.7326426695426	20.3131893375463	20.89373600555	27.280782660703	28.0834003201537	28.8860179796043	27.2677134650922	28.0710761069008	28.869482815638	19.1866437671578	1.2309427945641	-0.232591450464686	-0.265081955694586	0.0635243519491842	0.0689296997242778	0.0584616616158722	0.472223268858153	0.479705820453478	0.465215053608175	0.46984825970686	0.477321286973106	0.462851265963445	0.000574586500080898	0.000811689013300996	0.000811603268362104
230	25.4250084186799	0.28	19.210025763433	18.5603551430508	19.8596963838153	0.35171327531665	29.2752576268094	28.4287963849702	30.1217188686485	0.99	0.64	1.53	19.8657775665344	20.4572767816738	21.0487759968133	27.5866796586419	28.4080670577376	29.2294544568333	27.5563979642126	28.3782046704652	29.1979172241468	19.210025763433	1.22321748606065	-0.103794537457044	-0.281052358693291	0.0635243519491842	0.0689296997242778	0.0584616616158722	0.472223268858153	0.479705820453478	0.465215053608175	0.46984825970686	0.477321286973106	0.462851265963445	0.000574586500080898	0.000811689013300996	0.000811603268362104
230	25.4250084186799	0.28	19.2172935315587	18.5680572285927	19.8665298345247	0.356225726165814	29.5362317368928	28.6906094447581	30.3818540290275	0.99	0.64	1.53	20.0006688861299	20.5901653030771	21.1796617200243	27.7480618514143	28.5659036511944	29.3837454509744	27.7416870587395	28.5596039154753	29.3733486535102	19.2172935315587	1.22132670363571	-0.200365521675829	-0.433049499107116	0.0635243519491842	0.0689296997242778	0.0584616616158722	0.472223268858153	0.479705820453478	0.465215053608175	0.46984825970686	0.477321286973106	0.462851265963445	0.000574586500080898	0.000811689013300996	0.000811603268362104
230	25.4250084186799	0.28	19.2286021409154	18.5757821662643	19.8814221155664	0.357528711149578	29.6283358164819	28.7824809995465	30.4741906334174	1	0.65	1.55	19.9001913559385	20.4850149059523	21.0698384559661	27.5208394391808	28.3296173414786	29.1383952437764	27.4914871888827	28.294888259973	29.1074140234906	19.2286021409154	1.23429926071971	0.296741130697282	0.328199859293596	0.0635243519491842	0.0689296997242778	0.0584616616158722	0.472223268858153	0.479705820453478	0.465215053608175	0.46984825970686	0.477321286973106	0.462851265963445	0.000574586500080898	0.000811689013300996	0.000811603268362104
230	25.4250084186799	0.28	19.2377584306918	18.5765900437985	19.8989268175852	0.345886892812217	29.2365212054489	28.380267947896	30.0927744630018	0.98	0.64	1.53	19.9315872750311	20.5329377120241	21.1342881490171	27.7323781972985	28.5690841514045	29.4057901055104	27.6975409484029	28.5315545189972	29.3683338060807	19.2377584306918	1.21490473377471	0.226021063280096	-0.105406034414333	0.0635243519491842	0.0689296997242778	0.0584616616158722	0.472223268858153	0.479705820453478	0.465215053608175	0.46984825970686	0.477321286973106	0.462851265963445	0.000574586500080898	0.000811689013300996	0.000811603268362104
230	25.4250084186799	0.28	19.279653286184	18.6256943738405	19.9336121985276	0.350959569172137	29.6408112970426	28.7823621254236	30.4992604686617	1.02	0.66	1.57	19.6370381279143	20.2227231749059	20.8084082218976	27.0190609745819	27.8249187568751	28.6307765391683	26.976255917533	27.7821521590685	28.5871383113165	19.279653286184	1.24580240596366	-0.150412920567674	0.290160598284043	0.0635243519491842	0.0689296997242778	0.0584616616158722	0.472223268858153	0.479705820453478	0.465215053608175	0.46984825970686	0.477321286973106	0.462851265963445	0.000574586500080898	0.000811689013300996	0.000811603268362104
230	25.4250084186799	0.28	19.2847533649118	18.6264808661775	19.9430258636462	0.358885532525291	29.6754981585694	28.8307932866685	30.5202030304702	1	0.65	1.53	19.9721566208625	20.5573149213041	21.1424732217457	27.6409563810544	28.4508005739255	29.2606447667967	27.6457527464414	28.4564440732444	29.2635115390166	19.2847533649118	1.22153079277868	0.226758132303446	0.0188837246801687	0.0635243519491842	0.0689296997242778	0.0584616616158722	0.472223268858153	0.479705820453478	0.465215053608175	0.46984825970686	0.477321286973106	0.462851265963445	0.000574586500080898	0.000811689013300996	0.000811603268362104
230	25.4250084186799	0.28	19.2893351935858	18.6375404618675	19.9411299253041	0.358485158032897	29.5401890288863	28.698603610105	30.3817744476676	1.01	0.65	1.55	19.7179107686588	20.2961377241296	20.8743646796004	27.2030574050153	28.0007859903277	28.7985145756402	27.1905618530371	27.9897596134531	28.7845358020954	19.2893351935858	1.23708388259077	-0.312045253401122	-0.240572992020523	0.0635243519491842	0.0689296997242778	0.0584616616158722	0.472223268858153	0.479705820453478	0.465215053608175	0.46984825970686	0.477321286973106	0.462851265963445	0.000574586500080898	0.000811689013300996	0.000811603268362104
230	25.4250084186799	0.28	19.3407413347832	18.6872618134705	19.9942208560959	0.353812455685944	29.3658554827953	28.5206689714563	30.2110419941344	1	0.65	1.56	19.7562239351052	20.3416833435663	20.9271427520274	27.3415243930656	28.15176792696	28.9620114608545	27.2838505168585	28.0949842290635	28.9029882945809	19.3407413347832	1.23469184245858	0.0590440509635407	0.189498756919029	0.0635243519491842	0.0689296997242778	0.0584616616158722	0.472223268858153	0.479705820453478	0.465215053608175	0.46984825970686	0.477321286973106	0.462851265963445	0.000574586500080898	0.000811689013300996	0.000811603268362104
230	25.4250084186799	0.28	19.3582162694341	18.7034795751634	20.0129529637048	0.361992396338895	29.4364507361382	28.6041777178492	30.2687237544273	0.99	0.64	1.54	20.0151406359348	20.5975052706698	21.1798699054048	27.8086271862315	28.6177527031771	29.4268782201228	27.7574115602147	28.5618806081826	29.3735175762079	19.3582162694341	1.21754528195492	0.161877236498739	-0.290250424340903	0.0635243519491842	0.0689296997242778	0.0584616616158722	0.472223268858153	0.479705820453478	0.465215053608175	0.46984825970686	0.477321286973106	0.462851265963445	0.000574586500080898	0.000811689013300996	0.000811603268362104
230	25.4250084186799	0.28	19.3620758286932	18.707887440533	20.0162642168535	0.362816420405946	29.9544623260631	29.1090520605773	30.7998725915489	1	0.65	1.55	20.1400068077094	20.7249303039042	21.3098538000991	27.8599684855953	28.6691017856017	29.4782350856081	27.8313448092742	28.6433340844034	29.4489168644522	19.3620758286932	1.2349248796559	-0.288314535653473	-0.292053357790047	0.0635243519491842	0.0689296997242778	0.0584616616158722	0.472223268858153	0.479705820453478	0.465215053608175	0.46984825970686	0.477321286973106	0.462851265963445	0.000574586500080898	0.000811689013300996	0.000811603268362104
230	25.4250084186799	0.28	19.3620843188322	18.7086735055858	20.0154951320787	0.362591050694086	29.3192301623607	28.4913446768108	30.1471156479106	0.99	0.64	1.53	19.8584398182577	20.4354752048881	21.0125105915184	27.54895007513	28.3494519878355	29.149953900541	27.5041831544001	28.3023688448126	29.0981645976612	19.3620843188322	1.21606468156533	-0.269790886264924	-0.764465909861593	0.0635243519491842	0.0689296997242778	0.0584616616158722	0.472223268858153	0.479705820453478	0.465215053608175	0.46984825970686	0.477321286973106	0.462851265963445	0.000574586500080898	0.000811689013300996	0.000811603268362104
230	25.4250084186799	0.28	19.3669739107845	18.709543715062	20.024404106507	0.358311547485429	29.5100555990513	28.6690112341894	30.3510999639131	1	0.64	1.56	19.8338029170267	20.4156544514547	20.9975059858826	27.4354600870431	28.2403165543663	29.0451730216895	27.3785876008332	28.1842065511774	28.9890500378504	19.3669739107845	1.2318175860396	-0.039241990962683	-0.0686303270571596	0.0635243519491842	0.0689296997242778	0.0584616616158722	0.472223268858153	0.479705820453478	0.465215053608175	0.46984825970686	0.477321286973106	0.462851265963445	0.000574586500080898	0.000811689013300996	0.000811603268362104
230	25.4250084186799	0.28	19.3945527897485	18.737405938027	20.05169964147	0.355476188954925	29.5975112768338	28.7487479858987	30.4462745677689	1.01	0.65	1.56	19.8212329051218	20.4064248195382	20.9916167339545	27.3821081768413	28.1905234949732	28.9989388131052	27.3452208598397	28.1493258209415	28.9587589999666	19.3945527897485	1.23509093826041	-0.0695827215481827	0.074722913763714	0.0635243519491842	0.0689296997242778	0.0584616616158722	0.472223268858153	0.479705820453478	0.465215053608175	0.46984825970686	0.477321286973106	0.462851265963445	0.000574586500080898	0.000811689013300996	0.000811603268362104
230	25.4250084186799	0.28	19.4184618753015	18.7618428592939	20.075080891309	0.349083341796358	28.9115620246736	28.0707733469602	29.752350702387	1	0.64	1.53	19.5022843914957	20.0864257581493	20.6705671248029	27.0210262415126	27.830372412466	28.6397185834193	27.0015778946427	27.8088444441528	28.6182244365739	19.4184618753015	1.22721944172495	0.300376751791485	0.155765488070146	0.0635243519491842	0.0689296997242778	0.0584616616158722	0.472223268858153	0.479705820453478	0.465215053608175	0.46984825970686	0.477321286973106	0.462851265963445	0.000574586500080898	0.000811689013300996	0.000811603268362104
230	25.4250084186799	0.28	19.4593357514707	18.8006292076128	20.1180422953286	0.35849735789187	29.8744066209726	29.0233220825071	30.7254911594382	1	0.65	1.55	20.1096215877049	20.6993193472871	21.2890171068694	27.8333918103043	28.6495826431615	29.4657734760187	27.7990155602846	28.6116967807354	29.4325061528241	19.4593357514707	1.2231859398874	0.0982777385812848	-0.0207427436439405	0.0635243519491842	0.0689296997242778	0.0584616616158722	0.472223268858153	0.479705820453478	0.465215053608175	0.46984825970686	0.477321286973106	0.462851265963445	0.000574586500080898	0.000811689013300996	0.000811603268362104
230	25.4250084186799	0.28	19.5100537438279	18.8502001597936	20.1699073278622	0.355987481784253	29.1739952035301	28.3383097040784	30.0096807029818	0.99	0.64	1.53	19.7768629671746	20.3600748022804	20.9432866373862	27.4493296432586	28.2587994737489	29.0682693042391	27.4215740620465	28.2328598890583	29.03901619723	19.5100537438279	1.21733721775699	0.322262146545448	0.00818834079199804	0.0635243519491842	0.0689296997242778	0.0584616616158722	0.472223268858153	0.479705820453478	0.465215053608175	0.46984825970686	0.477321286973106	0.462851265963445	0.000574586500080898	0.000811689013300996	0.000811603268362104
230	25.4250084186799	0.28	19.5402877065738	18.8789584545554	20.2016169585922	0.357256488899745	29.8144515119913	28.9627787075193	30.6661243164634	1.01	0.66	1.56	19.8778334437611	20.4623564388382	21.0468794339154	27.4123121431309	28.2183922846728	29.0244724262146	27.4186309112742	28.2215111455275	29.0303654649562	19.5402877065738	1.23883737125208	0.201999509248525	0.510324970147132	0.0635243519491842	0.0689296997242778	0.0584616616158722	0.472223268858153	0.479705820453478	0.465215053608175	0.46984825970686	0.477321286973106	0.462851265963445	0.000574586500080898	0.000811689013300996	0.000811603268362104
230	25.4250084186799	0.29	17.8067503285227	17.2070719239763	18.4064287330691	0.367688957120133	29.3357035772093	28.516411478775	30.1549956756436	1.01	0.65	1.57	19.6146314537214	20.1781705433329	20.7417096329443	27.0721463642909	27.8499439360656	28.6277415078403	27.0070004415828	27.7852954744549	28.5589447104335	17.8067503285227	1.25059930116459	0.162979631148197	0.370002511733821	0.0635243519491842	0.0689296997242778	0.0584616616158722	0.472223268858153	0.479705820453478	0.465215053608175	0.46984825970686	0.477321286973106	0.462851265963445	0.000574586500080898	0.000811689013300996	0.000811603268362104
230	25.4250084186799	0.29	18.0437073717183	17.436296898232	18.6511178452045	0.362164699534557	29.249896472392	28.4232064076722	30.0765865371119	0.99	0.64	1.56	19.8380560591702	20.4150466918331	20.992037324496	27.5353135107884	28.3361791760417	29.1370448412951	27.4648539576286	28.2653341319045	29.0637072895708	18.0437073717183	1.24085771137424	-0.0114966305915858	-0.0442337197178895	0.0635243519491842	0.0689296997242778	0.0584616616158722	0.472223268858153	0.479705820453478	0.465215053608175	0.46984825970686	0.477321286973106	0.462851265963445	0.000574586500080898	0.000811689013300996	0.000811603268362104
230	25.4250084186799	0.29	18.0831794238261	17.4761327366137	18.6902261110384	0.371268882054962	29.9841851163929	29.153191627528	30.8151786052579	1.01	0.66	1.56	20.0986520307202	20.671551532973	21.2444510352258	27.7645910106513	28.5560033076521	29.347415604653	27.7723698670053	28.5638608509945	29.3539757456604	18.0831794238261	1.26122072928485	-0.608995119564756	-0.117950315259506	0.0635243519491842	0.0689296997242778	0.0584616616158722	0.472223268858153	0.479705820453478	0.465215053608175	0.46984825970686	0.477321286973106	0.462851265963445	0.000574586500080898	0.000811689013300996	0.000811603268362104
230	25.4250084186799	0.29	18.1893709588414	17.5808599630633	18.7978819546194	0.384698962011868	30.3396123065002	29.52244588728	31.1567787257204	1	0.65	1.55	20.5032329051631	21.0707520558296	21.6382712064962	28.4037918721853	29.1899945122067	29.9761971522281	28.3939987728531	29.1795097245216	29.9639856593268	18.1893709588414	1.24197534698119	-0.205136345466126	-0.11902143672311	0.0635243519491842	0.0689296997242778	0.0584616616158722	0.472223268858153	0.479705820453478	0.465215053608175	0.46984825970686	0.477321286973106	0.462851265963445	0.000574586500080898	0.000811689013300996	0.000811603268362104
230	25.4250084186799	0.29	18.2039108132162	17.595005785054	18.8128158413783	0.364107852312431	29.1346742873832	28.314692807183	29.9546557675835	1.01	0.64	1.56	19.5228519025417	20.0882254034936	20.6535989044456	26.9703780299534	27.7514287250523	28.5324794201512	26.9163701293506	27.6921056203589	28.4755485493292	18.2039108132162	1.24666126015024	0.0332507199520544	0.120636067804479	0.0635243519491842	0.0689296997242778	0.0584616616158722	0.472223268858153	0.479705820453478	0.465215053608175	0.46984825970686	0.477321286973106	0.462851265963445	0.000574586500080898	0.000811689013300996	0.000811603268362104
230	25.4250084186799	0.29	18.2250040209153	17.615170274381	18.8348377674495	0.373241595779443	30.0922814205896	29.2618049223491	30.9227579188301	1.01	0.65	1.56	20.18775492439	20.7607016739646	21.3336484235391	27.8952307583618	28.6869226454238	29.4786145324858	27.8560313746237	28.6467514015218	29.4376059479515	18.2250040209153	1.24879522165766	0.343093585784409	0.64187578699439	0.0635243519491842	0.0689296997242778	0.0584616616158722	0.472223268858153	0.479705820453478	0.465215053608175	0.46984825970686	0.477321286973106	0.462851265963445	0.000574586500080898	0.000811689013300996	0.000811603268362104
230	25.4250084186799	0.29	18.2266294462708	17.6212988868657	18.8319600056758	0.361019270585859	29.1900401821178	28.3629924999277	30.017087864308	1.02	0.66	1.59	19.4232121217513	19.9895812228264	20.5559503239015	26.7627885878771	27.5431752932153	28.3235619985534	26.699125020838	27.4807496324268	28.2587247406025	18.2266294462708	1.26502541687368	-0.0244547335159328	0.560601595332216	0.0635243519491842	0.0689296997242778	0.0584616616158722	0.472223268858153	0.479705820453478	0.465215053608175	0.46984825970686	0.477321286973106	0.462851265963445	0.000574586500080898	0.000811689013300996	0.000811603268362104
230	25.4250084186799	0.29	18.2335954621845	17.6277713439802	18.8394195803888	0.372885580911822	30.0277512832836	29.1984247198122	30.8570778467551	0.99	0.64	1.55	20.4450724513885	21.0257764393174	21.6064804272462	28.4136302289376	29.2206661748708	30.027702120804	28.3535773394944	29.1566977926414	29.9647319881208	18.2335954621845	1.24453716492024	0.383093020337513	0.378488386585837	0.0635243519491842	0.0689296997242778	0.0584616616158722	0.472223268858153	0.479705820453478	0.465215053608175	0.46984825970686	0.477321286973106	0.462851265963445	0.000574586500080898	0.000811689013300996	0.000811603268362104
230	25.4250084186799	0.29	18.248145990681	17.6432626571797	18.8530293241824	0.367799694843163	29.4921409095688	28.6686759257845	30.3156058933532	1	0.64	1.56	19.9239617466563	20.4962478501061	21.0685339535558	27.6086456639262	28.4016628584701	29.194680053014	27.5207593582449	28.3096958754136	29.1014973730646	18.248145990681	1.24523673317692	0.231060952546569	0.242235994238455	0.0635243519491842	0.0689296997242778	0.0584616616158722	0.472223268858153	0.479705820453478	0.465215053608175	0.46984825970686	0.477321286973106	0.462851265963445	0.000574586500080898	0.000811689013300996	0.000811603268362104
230	25.4250084186799	0.29	18.2747157485287	17.6728978020141	18.8765336950433	0.378556474739225	30.0205899823047	29.2014240446145	30.8397559199949	1	0.65	1.56	20.1805146947266	20.7466237385088	21.312732782291	27.903541212925	28.6862986040591	29.4690559951932	27.8527466524037	28.6339764073628	29.414945144955	18.2747157485287	1.25137347412648	0.170785807343981	0.385408944199152	0.0635243519491842	0.0689296997242778	0.0584616616158722	0.472223268858153	0.479705820453478	0.465215053608175	0.46984825970686	0.477321286973106	0.462851265963445	0.000574586500080898	0.000811689013300996	0.000811603268362104
230	25.4250084186799	0.29	18.2828074801251	17.6708650914988	18.8947498687513	0.366937554783923	29.1049565294321	28.290793613383	29.9191194454812	0.99	0.65	1.56	19.6996472607958	20.2665709914684	20.833494722141	27.3184257851306	28.104605540391	28.8907852956514	27.2600593233034	28.0466439554302	28.8361528853627	18.2828074801251	1.23946275561557	0.286904805997057	0.261447614743293	0.0635243519491842	0.0689296997242778	0.0584616616158722	0.472223268858153	0.479705820453478	0.465215053608175	0.46984825970686	0.477321286973106	0.462851265963445	0.000574586500080898	0.000811689013300996	0.000811603268362104
230	25.4250084186799	0.29	18.3112009391786	17.6962476615635	18.9261542167938	0.37456159637884	29.6944066799075	28.8772177616338	30.5115955981811	1	0.64	1.55	19.9786087788101	20.5439782625094	21.1093477462087	27.6361729636881	28.4182418761379	29.2003107885878	27.5668065696534	28.3481867523696	29.1292710530495	18.3112009391786	1.24211619389252	0.369865361819423	0.321903738297115	0.0635243519491842	0.0689296997242778	0.0584616616158722	0.472223268858153	0.479705820453478	0.465215053608175	0.46984825970686	0.477321286973106	0.462851265963445	0.000574586500080898	0.000811689013300996	0.000811603268362104
230	25.4250084186799	0.29	18.3768253140394	17.7581084864833	18.9955421415955	0.368227735173095	29.5923238951678	28.7668216298443	30.4178261604913	1	0.64	1.55	19.9338147997549	20.5058421681404	21.077869536526	27.5910850601017	28.3828479984242	29.1746109367468	27.5330217399149	28.3225063360461	29.1087313193238	18.3768253140394	1.23990630468067	0.11246736116906	0.107306009625648	0.0635243519491842	0.0689296997242778	0.0584616616158722	0.472223268858153	0.479705820453478	0.465215053608175	0.46984825970686	0.477321286973106	0.462851265963445	0.000574586500080898	0.000811689013300996	0.000811603268362104
230	25.4250084186799	0.29	18.3966619739334	17.777687202301	19.0156367455658	0.364617000094223	29.4530981784847	28.6250654715671	30.2811308854024	1	0.64	1.57	19.7900595117472	20.3625234093006	20.934987306854	27.367843570795	28.1595088201525	28.9511740695101	27.2742990244935	28.0629580934122	28.8524405473481	18.3966619739334	1.24686070635951	0.545978535728484	0.66653670832164	0.0635243519491842	0.0689296997242778	0.0584616616158722	0.472223268858153	0.479705820453478	0.465215053608175	0.46984825970686	0.477321286973106	0.462851265963445	0.000574586500080898	0.000811689013300996	0.000811603268362104
230	25.4250084186799	0.29	18.397432383816	17.7846542757104	19.0102104919216	0.360472297847113	29.4747090024596	28.6386047598555	30.3108132450636	0.99	0.64	1.55	19.935691737376	20.51771438061	21.0997370238441	27.6424520807935	28.4494736397882	29.2564951987828	27.5868740385967	28.4080648000506	29.1910400502631	18.397432383816	1.24250625305693	-0.134211195412045	-0.0827653964774723	0.0635243519491842	0.0689296997242778	0.0584616616158722	0.472223268858153	0.479705820453478	0.465215053608175	0.46984825970686	0.477321286973106	0.462851265963445	0.000574586500080898	0.000811689013300996	0.000811603268362104
230	25.4250084186799	0.29	18.4029640433316	17.7827113490267	19.0232167376365	0.369821825812452	29.8684098993163	29.0380532261698	30.6987665724628	1.02	0.65	1.57	19.8980792853522	20.4670741414708	21.0360689975895	27.4237093934712	28.2079031519143	28.9920969103573	27.3934768113178	28.1784191520305	28.9607556957664	18.4029640433316	1.25885757180826	0.237082680849647	0.731101826340917	0.0635243519491842	0.0689296997242778	0.0584616616158722	0.472223268858153	0.479705820453478	0.465215053608175	0.46984825970686	0.477321286973106	0.462851265963445	0.000574586500080898	0.000811689013300996	0.000811603268362104
230	25.4250084186799	0.29	18.4059187125644	17.7879262208966	19.0239112042322	0.357394902934985	28.7266327041712	27.9062815466233	29.5469838617191	0.99	0.64	1.55	19.4536377067127	20.025509461986	20.5973812172594	26.9889920890622	27.7823780105911	28.57576393212	26.9100144092339	27.6999665043064	28.4937476428107	18.4059187125644	1.23326565248086	0.12962619044394	-0.0305565838674137	0.0635243519491842	0.0689296997242778	0.0584616616158722	0.472223268858153	0.479705820453478	0.465215053608175	0.46984825970686	0.477321286973106	0.462851265963445	0.000574586500080898	0.000811689013300996	0.000811603268362104
230	25.4250084186799	0.29	18.4162765459081	17.8083849310938	19.0241681607224	0.369790790651781	29.7650301567549	28.9374923922766	30.5925679212333	1	0.65	1.56	20.104660518598	20.6796020372209	21.2545435558439	27.855755044578	28.6523579065315	29.4489607684851	27.8095671795819	28.6020610931532	29.3972935527028	18.4162765459081	1.24072192008349	0.146881406643831	0.156646728302031	0.0635243519491842	0.0689296997242778	0.0584616616158722	0.472223268858153	0.479705820453478	0.465215053608175	0.46984825970686	0.477321286973106	0.462851265963445	0.000574586500080898	0.000811689013300996	0.000811603268362104
230	25.4250084186799	0.29	18.4179234777332	17.7974502016761	19.0383967537904	0.355175896996184	29.0350582022485	28.2018783542739	29.8682380502231	0.99	0.64	1.55	19.6896310912466	20.2713300700592	20.8530290488719	27.3325697262649	28.140067227077	28.9475647278892	27.2612167984953	28.0698187291285	28.8750972216979	18.4179234777332	1.23883376700126	-0.0551854770405314	-0.126897329908074	0.0635243519491842	0.0689296997242778	0.0584616616158722	0.472223268858153	0.479705820453478	0.465215053608175	0.46984825970686	0.477321286973106	0.462851265963445	0.000574586500080898	0.000811689013300996	0.000811603268362104
230	25.4250084186799	0.29	18.448861641626	17.8310905630302	19.0666327202218	0.363233666263992	29.1729276341181	28.350317259592	29.9955380086441	1	0.64	1.55	19.6404482169906	20.2103337782597	20.7802193395287	27.1824868945168	27.9712116033129	28.759936312109	27.1100984225966	27.8979403252215	28.6857021227995	18.448861641626	1.24052451915676	-0.278385024125304	-0.30510999710692	0.0635243519491842	0.0689296997242778	0.0584616616158722	0.472223268858153	0.479705820453478	0.465215053608175	0.46984825970686	0.477321286973106	0.462851265963445	0.000574586500080898	0.000811689013300996	0.000811603268362104
230	25.4250084186799	0.29	18.4645629383676	17.8562262864704	19.0728995902648	0.370836446301952	29.5513969004552	28.7316387263919	30.3711550745186	1.01	0.65	1.56	19.7783489785186	20.3426559224773	20.9069628664361	27.3064053220937	28.0854993786576	28.8645934352215	27.2555522720051	28.0335359785689	28.8121723566267	18.4645629383676	1.25539719388807	-0.339766934703754	-0.0615722759069114	0.0635243519491842	0.0689296997242778	0.0584616616158722	0.472223268858153	0.479705820453478	0.465215053608175	0.46984825970686	0.477321286973106	0.462851265963445	0.000574586500080898	0.000811689013300996	0.000811603268362104
230	25.4250084186799	0.29	18.4726268726762	17.853314378307	19.0919393670454	0.372450018951803	30.3154198109412	29.4773679116232	31.1534717102592	0.99	0.65	1.56	20.5977164917246	21.1833167895278	21.7689170873311	28.602659916784	29.4158435612896	30.2290272057952	28.5446076454906	29.3557845702589	30.1664804628624	18.4726268726762	1.24067894792387	-0.11712825906777	-0.119209544534684	0.0635243519491842	0.0689296997242778	0.0584616616158722	0.472223268858153	0.479705820453478	0.465215053608175	0.46984825970686	0.477321286973106	0.462851265963445	0.000574586500080898	0.000811689013300996	0.000811603268362104
230	25.4250084186799	0.29	18.4908288643114	17.8735262400928	19.1081314885299	0.36976529682812	30.0295625250261	29.1946244711762	30.864500578876	1.01	0.65	1.56	20.0470915179486	20.6204189671121	21.1937464162757	27.6510706095468	28.4418645142396	29.2326584189324	27.6128792045127	28.3963935248765	29.1942129751064	18.4908288643114	1.25177676724792	0.315462247016165	0.66071619053818	0.0635243519491842	0.0689296997242778	0.0584616616158722	0.472223268858153	0.479705820453478	0.465215053608175	0.46984825970686	0.477321286973106	0.462851265963445	0.000574586500080898	0.000811689013300996	0.000811603268362104
230	25.4250084186799	0.29	18.4928067906955	17.8821082346091	19.1035053467818	0.381777900678398	29.8957919566698	29.0855884836533	30.7059954296863	1.01	0.64	1.55	20.0595197575127	20.6182945123613	21.1770692672099	27.7144998427652	28.4865104912052	29.2585211396453	27.6701959498073	28.444801923922	29.2121194654953	18.4928067906955	1.24160862911977	-0.0983032862644625	-0.166177025668782	0.0635243519491842	0.0689296997242778	0.0584616616158722	0.472223268858153	0.479705820453478	0.465215053608175	0.46984825970686	0.477321286973106	0.462851265963445	0.000574586500080898	0.000811689013300996	0.000811603268362104
230	25.4250084186799	0.29	18.5026079543135	17.8834534717237	19.1217624369033	0.363671689610096	29.3019609409502	28.4764939169843	30.127427964916	1.02	0.65	1.55	19.5199047471578	20.0857411779595	20.6515776087613	26.905992429415	27.6859342846976	28.4658761399802	26.8865665357393	27.6689676306112	28.4489464370012	18.5026079543135	1.24967751374468	0.395748528846915	0.634408312687901	0.0635243519491842	0.0689296997242778	0.0584616616158722	0.472223268858153	0.479705820453478	0.465215053608175	0.46984825970686	0.477321286973106	0.462851265963445	0.000574586500080898	0.000811689013300996	0.000811603268362104
230	25.4250084186799	0.29	18.5041537139664	17.8866248775086	19.1216825504243	0.367401001023035	29.3204807010581	28.5011064037519	30.1398549983644	1	0.64	1.53	19.7514440122889	20.3192754967615	20.8871069812341	27.3395975755533	28.125579819006	28.9115620624587	27.3089989696592	28.0963485093083	28.8788416777333	18.5041537139664	1.23571068683457	0.0760482026376161	-0.0275972066294372	0.0635243519491842	0.0689296997242778	0.0584616616158722	0.472223268858153	0.479705820453478	0.465215053608175	0.46984825970686	0.477321286973106	0.462851265963445	0.000574586500080898	0.000811689013300996	0.000811603268362104
230	25.4250084186799	0.29	18.5140613382301	17.8956160118191	19.1325066646411	0.368313030188029	29.6738438310751	28.8462192290294	30.5014684331209	1	0.64	1.56	19.9665516538915	20.5394104134945	21.1122691730975	27.6245041810645	28.4170766529729	29.2096491248813	27.5478074047887	28.336775095817	29.1302051227453	18.5140613382301	1.24692029245553	0.252172452112459	0.374725965041328	0.0635243519491842	0.0689296997242778	0.0584616616158722	0.472223268858153	0.479705820453478	0.465215053608175	0.46984825970686	0.477321286973106	0.462851265963445	0.000574586500080898	0.000811689013300996	0.000811603268362104
230	25.4250084186799	0.29	18.523255958487	17.9037023517972	19.1428095651768	0.369370067872467	29.9592397557868	29.1255501307569	30.7929293808166	0.99	0.64	1.53	20.3488193653839	20.9312838857231	21.5137484060623	28.2553776770356	29.0641594893924	29.8729413017493	28.2433460444271	29.0496255996785	29.8629882871263	18.523255958487	1.23224584485704	0.0609286325517397	-0.140385225929789	0.0635243519491842	0.0689296997242778	0.0584616616158722	0.472223268858153	0.479705820453478	0.465215053608175	0.46984825970686	0.477321286973106	0.462851265963445	0.000574586500080898	0.000811689013300996	0.000811603268362104
230	25.4250084186799	0.29	18.5391780837998	17.9155821052114	19.1627740623883	0.366382632579478	29.8179015970581	28.9827980237529	30.6530051703634	1	0.64	1.56	20.1468450195648	20.7273515066499	21.307857993735	27.9199528754167	28.724431876846	29.5289108782753	27.8535863109061	28.6550587200925	29.4586913340654	18.5391780837998	1.24711834637863	0.164883456218401	0.238857087199734	0.0635243519491842	0.0689296997242778	0.0584616616158722	0.472223268858153	0.479705820453478	0.465215053608175	0.46984825970686	0.477321286973106	0.462851265963445	0.000574586500080898	0.000811689013300996	0.000811603268362104
230	25.4250084186799	0.29	18.5392223987928	17.9258121285075	19.152632669078	0.375395259870212	30.0904954289753	29.2638776311072	30.9171132268434	0.99	0.64	1.54	20.3763671075526	20.9519390778609	21.5275110481692	28.2563993002099	29.0545588216395	29.8527183430692	28.1901756972305	28.9852963082822	29.782904916958	18.5392223987928	1.23931753232213	0.295867381895305	0.288349599848585	0.0635243519491842	0.0689296997242778	0.0584616616158722	0.472223268858153	0.479705820453478	0.465215053608175	0.46984825970686	0.477321286973106	0.462851265963445	0.000574586500080898	0.000811689013300996	0.000811603268362104
230	25.4250084186799	0.29	18.5499244927997	17.9314250675126	19.1684239180868	0.372277020871679	29.8092501860416	28.9848859948364	30.6336143772468	1.01	0.65	1.56	19.9199382799402	20.4864847142414	21.0530311485425	27.4845919502687	28.2662860172291	29.0479800841896	27.4640040715113	28.2467838162967	29.0281581544782	18.5499244927997	1.24620912270757	-0.135142035892487	0.113129690875152	0.0635243519491842	0.0689296997242778	0.0584616616158722	0.472223268858153	0.479705820453478	0.465215053608175	0.46984825970686	0.477321286973106	0.462851265963445	0.000574586500080898	0.000811689013300996	0.000811603268362104
230	25.4250084186799	0.29	18.5501272985674	17.9329317176472	19.1673228794876	0.368006792202294	29.7878081746005	28.9564579766629	30.619158372538	1.01	0.65	1.57	19.9386968233682	20.511143894211	21.0835909650538	27.5307427296992	28.3211601362808	29.1115775428624	27.4800187105465	28.2691150401673	29.0586887325993	18.5501272985674	1.25590812448448	-0.313528191600443	0.0828506961226222	0.0635243519491842	0.0689296997242778	0.0584616616158722	0.472223268858153	0.479705820453478	0.465215053608175	0.46984825970686	0.477321286973106	0.462851265963445	0.000574586500080898	0.000811689013300996	0.000811603268362104
230	25.4250084186799	0.29	18.551116772656	17.9256061431399	19.176627402172	0.369267112937033	29.6730282226608	28.8471206272066	30.4989358181149	1	0.64	1.55	20.0456078726717	20.6195237241526	21.1934395756335	27.7759396328233	28.5711787767949	29.3664179207665	27.6982918100658	28.4928828295301	29.2833233767225	18.551116772656	1.23218122186167	0.385067560170533	0.143505250310773	0.0635243519491842	0.0689296997242778	0.0584616616158722	0.472223268858153	0.479705820453478	0.465215053608175	0.46984825970686	0.477321286973106	0.462851265963445	0.000574586500080898	0.000811689013300996	0.000811603268362104
230	25.4250084186799	0.29	18.5543023514122	17.9369627568303	19.1716419459941	0.371141502104013	29.4727633613901	28.6557207039451	30.289806018835	1.01	0.64	1.55	19.7607564866586	20.3241825878475	20.8876086890364	27.3005063623152	28.078908640112	28.8573109179087	27.2411614952078	28.0175837418006	28.7956711944031	18.5543023514122	1.24192663035787	0.215055283970611	0.234889224358048	0.0635243519491842	0.0689296997242778	0.0584616616158722	0.472223268858153	0.479705820453478	0.465215053608175	0.46984825970686	0.477321286973106	0.462851265963445	0.000574586500080898	0.000811689013300996	0.000811603268362104
230	25.4250084186799	0.29	18.555163027993	17.9322959877652	19.1780300682208	0.366406311002435	29.7743341401625	28.9404932767495	30.6081750035754	1	0.65	1.54	20.130886330156	20.710902554423	21.29091877869	27.9050652134894	28.7090730598209	29.5130809061525	27.8805674152483	28.6830566001623	29.4863919473185	18.555163027993	1.23119588671697	-0.0623621368600786	-0.177736000358068	0.0635243519491842	0.0689296997242778	0.0584616616158722	0.472223268858153	0.479705820453478	0.465215053608175	0.46984825970686	0.477321286973106	0.462851265963445	0.000574586500080898	0.000811689013300996	0.000811603268362104
230	25.4250084186799	0.29	18.5669926423014	17.9446651637923	19.1893201208105	0.364290799945813	29.3784158148661	28.5519009135406	30.2049307161915	1	0.65	1.53	19.8234408917066	20.3972860217438	20.971131151781	27.4589703535323	28.2538473125472	29.048724271562	27.4786688237641	28.2761044730773	29.070767541476	18.5669926423014	1.23889428349719	-0.0261243953225579	-0.0393574529832149	0.0635243519491842	0.0689296997242778	0.0584616616158722	0.472223268858153	0.479705820453478	0.465215053608175	0.46984825970686	0.477321286973106	0.462851265963445	0.000574586500080898	0.000811689013300996	0.000811603268362104
230	25.4250084186799	0.29	18.5763226889785	17.9594876128822	19.1931577650749	0.356854669267304	29.2621364739579	28.4255091045164	30.0987638433994	1.01	0.66	1.57	19.4977358387347	20.0715985401853	20.6454612416359	26.882162499754	27.6733656692161	28.4645688386782	26.8658065161659	27.6565855981782	28.4479676905314	18.5763226889785	1.25803168299105	0.361372803493739	0.895108562324171	0.0635243519491842	0.0689296997242778	0.0584616616158722	0.472223268858153	0.479705820453478	0.465215053608175	0.46984825970686	0.477321286973106	0.462851265963445	0.000574586500080898	0.000811689013300996	0.000811603268362104
230	25.4250084186799	0.29	18.5773541195728	17.9515179074662	19.2031903316793	0.3595663283754	29.1831846425085	28.3537208715225	30.0126484134945	1	0.65	1.54	19.6001883328035	20.1735750216346	20.7469617104657	27.1040568878284	27.8969628114307	28.6898687350331	27.0853443959611	27.8744050458368	28.6690974608564	18.5773541195728	1.24047942275617	0.0957100753440522	0.119416650404254	0.0635243519491842	0.0689296997242778	0.0584616616158722	0.472223268858153	0.479705820453478	0.465215053608175	0.46984825970686	0.477321286973106	0.462851265963445	0.000574586500080898	0.000811689013300996	0.000811603268362104
230	25.4250084186799	0.29	18.5866306743183	17.9658662144011	19.2073951342355	0.361074794379847	29.6400251564937	28.8003290099289	30.4797213030584	1.01	0.66	1.56	19.8094395060493	20.3869992281311	20.9645589502128	27.340766571232	28.1379080318755	28.9350494925191	27.3313870099005	28.1250124204032	28.9246073886246	18.5866306743183	1.25630754178875	-0.165786034932827	0.26802331318424	0.0635243519491842	0.0689296997242778	0.0584616616158722	0.472223268858153	0.479705820453478	0.465215053608175	0.46984825970686	0.477321286973106	0.462851265963445	0.000574586500080898	0.000811689013300996	0.000811603268362104
230	25.4250084186799	0.29	18.6015360335672	17.9845563712213	19.218515695913	0.365102359541412	29.3256288472967	28.5020426903053	30.149215004288	1	0.65	1.57	19.7833673583942	20.3550213858646	20.926675413335	27.4005370211425	28.192294413058	28.9840518049735	27.3400997676613	28.1336533381379	28.9205799737859	18.6015360335672	1.24525836352953	0.11341773538204	0.228737906762281	0.0635243519491842	0.0689296997242778	0.0584616616158722	0.472223268858153	0.479705820453478	0.465215053608175	0.46984825970686	0.477321286973106	0.462851265963445	0.000574586500080898	0.000811689013300996	0.000811603268362104
230	25.4250084186799	0.29	18.6043111571778	17.9910832043125	19.2175391100432	0.365773867959168	29.681312721966	28.8489435228573	30.5136819210748	1.01	0.65	1.58	19.8203150485375	20.392184162218	20.9640532758984	27.3438660538151	28.1328097414659	28.9217534291166	27.2746761011591	28.0582037899485	28.8444345498886	18.6043111571778	1.26236022753634	-0.125947062314447	0.394493481592741	0.0635243519491842	0.0689296997242778	0.0584616616158722	0.472223268858153	0.479705820453478	0.465215053608175	0.46984825970686	0.477321286973106	0.462851265963445	0.000574586500080898	0.000811689013300996	0.000811603268362104
230	25.4250084186799	0.29	18.6051713467539	17.9781911112973	19.2321515822104	0.350028433257321	28.9917013067861	28.1503325387659	29.8330700748062	1.01	0.66	1.56	19.3073941111769	19.8844614823928	20.4615288536088	26.6188943214131	27.414490831345	28.210087341277	26.5969024726663	27.3944654490769	28.1929142752769	18.6051713467539	1.25221359609602	-0.353776425299685	0.101318313846879	0.0635243519491842	0.0689296997242778	0.0584616616158722	0.472223268858153	0.479705820453478	0.465215053608175	0.46984825970686	0.477321286973106	0.462851265963445	0.000574586500080898	0.000811689013300996	0.000811603268362104
230	25.4250084186799	0.29	18.6079163534229	17.9850270718101	19.2308056350358	0.366606674536781	29.5014912011524	28.6756478169357	30.3273345853691	1.01	0.65	1.54	19.7544183794559	20.3233351074012	20.8922518353465	27.2811076387132	28.0667890085419	28.8524703783706	27.2558934729633	28.0376338641568	28.8257205612629	18.6079163534229	1.23883674461045	0.174754454786796	0.196720068558784	0.0635243519491842	0.0689296997242778	0.0584616616158722	0.472223268858153	0.479705820453478	0.465215053608175	0.46984825970686	0.477321286973106	0.462851265963445	0.000574586500080898	0.000811689013300996	0.000811603268362104
230	25.4250084186799	0.29	18.6101656113979	17.9914963234899	19.2288348993058	0.365590316063907	29.2558318302257	28.4350699477476	30.0765937127039	1.01	0.66	1.55	19.5920419275526	20.1575549100632	20.7230678925738	27.058642111102	27.8396741984934	28.6207062858848	27.0787698873122	27.8567034747666	28.6409880237743	18.6101656113979	1.2443688393661	-0.269488111998326	-0.0649095143224022	0.0635243519491842	0.0689296997242778	0.0584616616158722	0.472223268858153	0.479705820453478	0.465215053608175	0.46984825970686	0.477321286973106	0.462851265963445	0.000574586500080898	0.000811689013300996	0.000811603268362104
230	25.4250084186799	0.29	18.6119357504675	17.9980103463007	19.2258611546343	0.363254367724485	29.0472585523015	28.2282284137396	29.8662886908635	0.99	0.64	1.55	19.642580951824	20.2125021513725	20.782423350921	27.2320268206782	28.0221525902929	28.8122783599075	27.1739035591894	27.9625854521461	28.7517714713481	18.6119357504675	1.23876382818505	0.110968110234645	0.0891097682507009	0.0635243519491842	0.0689296997242778	0.0584616616158722	0.472223268858153	0.479705820453478	0.465215053608175	0.46984825970686	0.477321286973106	0.462851265963445	0.000574586500080898	0.000811689013300996	0.000811603268362104
230	25.4250084186799	0.29	18.6119955515428	17.9950026789816	19.2289884241041	0.37918423542657	30.3036695810269	29.4778814785397	31.1294576835141	0.99	0.64	1.55	20.5710309282023	21.1473041114965	21.7235772947906	28.5509906698691	29.3508130189265	30.1506353679839	28.4926760855653	29.2873610800162	30.0876723647284	18.6119955515428	1.24319642114319	0.564799402427165	0.570748344186119	0.0635243519491842	0.0689296997242778	0.0584616616158722	0.472223268858153	0.479705820453478	0.465215053608175	0.46984825970686	0.477321286973106	0.462851265963445	0.000574586500080898	0.000811689013300996	0.000811603268362104
230	25.4250084186799	0.29	18.6179829888646	17.9985104480382	19.2374555296909	0.373935285055899	30.1554818860578	29.3244937360799	30.9864700360357	0.99	0.64	1.53	20.4779323255504	21.0582294400286	21.6385265545069	28.4293144892281	29.2349353352405	30.0405561812528	28.3942098722816	29.1994778694923	30.0045665457794	18.6179829888646	1.23028227517601	0.0107696083867206	-0.181087208272492	0.0635243519491842	0.0689296997242778	0.0584616616158722	0.472223268858153	0.479705820453478	0.465215053608175	0.46984825970686	0.477321286973106	0.462851265963445	0.000574586500080898	0.000811689013300996	0.000811603268362104
230	25.4250084186799	0.29	18.6187938591333	18.0002075132312	19.2373802050354	0.383617069946745	30.5538410687723	29.7290208036416	31.378661333903	1.02	0.65	1.56	20.3714795092803	20.9366783848481	21.5018772604158	28.0761120199957	28.8550729657035	29.6340339114113	28.0337293663407	28.8089189257702	29.5898688899229	18.6187938591333	1.24387857216646	0.568136875749333	0.733385404305006	0.0635243519491842	0.0689296997242778	0.0584616616158722	0.472223268858153	0.479705820453478	0.465215053608175	0.46984825970686	0.477321286973106	0.462851265963445	0.000574586500080898	0.000811689013300996	0.000811603268362104
230	25.4250084186799	0.29	18.6198367368097	17.9965403977573	19.2431330758622	0.366967193764315	29.5165214621641	28.6908983716806	30.3421445526475	0.99	0.64	1.55	20.020775496423	20.5969029611366	21.1730304258502	27.7867052401801	28.5863088342382	29.3859124282963	27.7237249394342	28.5253790015811	29.3160682448154	18.6198367368097	1.23225061100253	-0.308635741045798	-0.467142792729755	0.0635243519491842	0.0689296997242778	0.0584616616158722	0.472223268858153	0.479705820453478	0.465215053608175	0.46984825970686	0.477321286973106	0.462851265963445	0.000574586500080898	0.000811689013300996	0.000811603268362104
230	25.4250084186799	0.29	18.6243182012412	18.0022601958524	19.2463762066299	0.376491346291715	30.2768504036118	29.4470538887747	31.1066469184488	1	0.65	1.55	20.3806884333571	20.95500137807	21.5293143227828	28.1965478987135	28.9911060662356	29.7856642337576	28.1584160379152	28.955467083174	29.7477229095932	18.6243182012412	1.24057502548351	0.143865148417221	0.212180382625664	0.0635243519491842	0.0689296997242778	0.0584616616158722	0.472223268858153	0.479705820453478	0.465215053608175	0.46984825970686	0.477321286973106	0.462851265963445	0.000574586500080898	0.000811689013300996	0.000811603268362104
230	25.4250084186799	0.29	18.6286043282543	18.0009125438346	19.2562961126741	0.36371305493388	29.494232138353	28.6634228877824	30.3250413889235	1.01	0.66	1.56	19.7688768073794	20.3418776589965	20.9148785106136	27.3132159046648	28.1048894087423	28.8965629128198	27.3120745135229	28.1032687683326	28.8978281559028	18.6286043282543	1.24103397635775	0.0283607302593255	0.200773991955018	0.0635243519491842	0.0689296997242778	0.0584616616158722	0.472223268858153	0.479705820453478	0.465215053608175	0.46984825970686	0.477321286973106	0.462851265963445	0.000574586500080898	0.000811689013300996	0.000811603268362104
230	25.4250084186799	0.29	18.6339214715057	18.0062716447899	19.2615712982215	0.368920783035089	29.2941088239812	28.4781413701563	30.1100762778061	1.01	0.64	1.56	19.6385067866747	20.2011973840477	20.7638879814207	27.1317222488066	27.9091115465662	28.6865008443258	27.0564706890523	27.8317565093746	28.6036495243466	18.6339214715057	1.2416945527902	0.0540732650200845	0.136923281907655	0.0635243519491842	0.0689296997242778	0.0584616616158722	0.472223268858153	0.479705820453478	0.465215053608175	0.46984825970686	0.477321286973106	0.462851265963445	0.000574586500080898	0.000811689013300996	0.000811603268362104
230	25.4250084186799	0.29	18.6343845258253	18.0144920110457	19.254277040605	0.365798347451557	29.4341876178417	28.6087922319398	30.2595830037436	1.01	0.65	1.56	19.7155654378582	20.2843813672733	20.8531972966884	27.2312698014123	28.0169221373834	28.8025744733545	27.1699124612971	27.9540539603746	28.7367188277858	18.6343845258253	1.24673326717978	0.114977759805739	0.326284115279656	0.0635243519491842	0.0689296997242778	0.0584616616158722	0.472223268858153	0.479705820453478	0.465215053608175	0.46984825970686	0.477321286973106	0.462851265963445	0.000574586500080898	0.000811689013300996	0.000811603268362104
230	25.4250084186799	0.29	18.6491052045188	18.0285321584759	19.2696782505617	0.372967687145303	29.9266933029997	29.1003029133219	30.7530836926775	0.99	0.64	1.55	20.2854121091173	20.86147723351	21.4375423579027	28.1426382447153	28.9418328735439	29.7410275023724	28.0588858709091	28.8612278260146	29.6594409422797	18.6491052045188	1.2354355561463	-0.0308188795880595	-0.19421064698838	0.0635243519491842	0.0689296997242778	0.0584616616158722	0.472223268858153	0.479705820453478	0.465215053608175	0.46984825970686	0.477321286973106	0.462851265963445	0.000574586500080898	0.000811689013300996	0.000811603268362104
230	25.4250084186799	0.29	18.6541664542359	18.0277696043767	19.2805633040951	0.363628976876119	29.7940685365124	28.954660860481	30.6334762125438	0.99	0.65	1.56	20.1552317194646	20.7395402803223	21.32384884118	27.9466087922944	28.7567926190826	29.5669764458708	27.9062333887822	28.7147221486649	29.5236320900655	18.6541664542359	1.23508878374878	-0.248587252105782	-0.245895467843858	0.0635243519491842	0.0689296997242778	0.0584616616158722	0.472223268858153	0.479705820453478	0.465215053608175	0.46984825970686	0.477321286973106	0.462851265963445	0.000574586500080898	0.000811689013300996	0.000811603268362104
230	25.4250084186799	0.29	18.6554330692237	18.0345761087643	19.2762900296832	0.369280778209312	29.9843815899206	29.149832387796	30.8189307920451	1.01	0.65	1.56	20.0688011316499	20.6433636797017	21.2179262277535	27.7087728669967	28.5020650540792	29.2953572411617	27.6921169073489	28.4779817297091	29.269612455531	18.6554330692237	1.25013659755198	-0.29405223212909	0.0110180763286225	0.0635243519491842	0.0689296997242778	0.0584616616158722	0.472223268858153	0.479705820453478	0.465215053608175	0.46984825970686	0.477321286973106	0.462851265963445	0.000574586500080898	0.000811689013300996	0.000811603268362104
230	25.4250084186799	0.29	18.6631591518997	18.039886197461	19.2864321063384	0.370639837661545	29.6032297546778	28.7816876244779	30.4247718848778	1.01	0.65	1.57	19.8178726806271	20.3835524124934	20.9492321443597	27.363657430823	28.1447234235156	28.9257894162082	27.2961643563418	28.0705170206307	28.8499097743742	18.6631591518997	1.24972871047684	-0.0735814122924914	0.187253242941951	0.0635243519491842	0.0689296997242778	0.0584616616158722	0.472223268858153	0.479705820453478	0.465215053608175	0.46984825970686	0.477321286973106	0.462851265963445	0.000574586500080898	0.000811689013300996	0.000811603268362104
230	25.4250084186799	0.29	18.6648941956576	18.0495212465624	19.2802671447528	0.371598580330158	30.2751907641179	29.4367244642375	31.1136570639982	1	0.65	1.56	20.4419184062767	21.0241795104084	21.6064406145401	28.3178957293448	29.1244936672854	29.9310916052261	28.2563228595404	29.0598998280811	29.8647160595941	18.6648941956576	1.24934345860665	0.223411775425624	0.390538281502781	0.0635243519491842	0.0689296997242778	0.0584616616158722	0.472223268858153	0.479705820453478	0.465215053608175	0.46984825970686	0.477321286973106	0.462851265963445	0.000574586500080898	0.000811689013300996	0.000811603268362104
230	25.4250084186799	0.29	18.6654043002564	18.0440344394359	19.2867741610768	0.377678242118408	30.3894625462519	29.5586812760409	31.2202438164629	1	0.65	1.54	20.5245978690764	21.1014656707554	21.6783334724344	28.4313517966999	29.2304481548525	30.029544513005	28.4174564655137	29.2145519915764	30.0116897106829	18.6654043002564	1.23800814541955	-0.0672821833924851	-0.127591375424936	0.0635243519491842	0.0689296997242778	0.0584616616158722	0.472223268858153	0.479705820453478	0.465215053608175	0.46984825970686	0.477321286973106	0.462851265963445	0.000574586500080898	0.000811689013300996	0.000811603268362104
230	25.4250084186799	0.29	18.6819895569039	18.0611806622878	19.3027984515201	0.373590864926641	30.0818032723713	29.252235347561	30.9113711971816	1.01	0.65	1.56	20.1921286512566	20.7647598387095	21.3373910261624	27.9071066979949	28.6985279454944	29.4899491929939	27.8454561938674	28.6320603127437	29.422363364784	18.6819895569039	1.25077160095796	-0.310332278231547	-0.0496576528664532	0.0635243519491842	0.0689296997242778	0.0584616616158722	0.472223268858153	0.479705820453478	0.465215053608175	0.46984825970686	0.477321286973106	0.462851265963445	0.000574586500080898	0.000811689013300996	0.000811603268362104
230	25.4250084186799	0.29	18.6821669519195	18.0519914998707	19.3123424039684	0.362536631794282	29.3993717485123	28.5691255677105	30.229617929314	1.01	0.64	1.57	19.7308603450042	20.3042580643901	20.8776557837759	27.2750572877822	28.0676966036289	28.8603359194757	27.1835531270357	27.974661127344	28.7668022148734	18.6821669519195	1.24268983108531	-0.18000292260447	-0.121728097524302	0.0635243519491842	0.0689296997242778	0.0584616616158722	0.472223268858153	0.479705820453478	0.465215053608175	0.46984825970686	0.477321286973106	0.462851265963445	0.000574586500080898	0.000811689013300996	0.000811603268362104
230	25.4250084186799	0.29	18.6850822684382	18.067409781333	19.3027547555435	0.375699152253821	30.1674627654515	29.3392673768371	30.9956581540658	1.01	0.65	1.56	20.1255954784585	20.6937052800529	21.2618150816472	27.7483874486219	28.5316751235069	29.314962798392	27.7169412793071	28.4951924632411	29.2786486515623	18.6850822684382	1.25320765785809	0.323764963703631	0.659493610425043	0.0635243519491842	0.0689296997242778	0.0584616616158722	0.472223268858153	0.479705820453478	0.465215053608175	0.46984825970686	0.477321286973106	0.462851265963445	0.000574586500080898	0.000811689013300996	0.000811603268362104
230	25.4250084186799	0.29	18.6873225213753	18.0613144837141	19.3133305590365	0.369865126754236	29.8080151624761	28.9794144710598	30.6366158538924	1	0.64	1.54	20.0604894282368	20.6340736677315	21.2076579072263	27.7554013598038	28.5490041698343	29.3426069798647	27.710089087102	28.505813665703	29.2955320193606	18.6873225213753	1.24073971478731	-0.0858588098172858	-0.0285609536661534	0.0635243519491842	0.0689296997242778	0.0584616616158722	0.472223268858153	0.479705820453478	0.465215053608175	0.46984825970686	0.477321286973106	0.462851265963445	0.000574586500080898	0.000811689013300996	0.000811603268362104
230	25.4250084186799	0.29	18.6926782602425	18.0738963110178	19.3114602094673	0.374663910016161	30.4215528878425	29.5845357247213	31.2585700509637	1.02	0.65	1.55	20.2691041476264	20.8425655063077	21.416026864989	27.933247065186	28.7235453288741	29.5138435925622	27.9108383166564	28.7026124435749	29.4927909605774	18.6926782602425	1.25643984441147	0.0455468658325637	0.370084491018284	0.0635243519491842	0.0689296997242778	0.0584616616158722	0.472223268858153	0.479705820453478	0.465215053608175	0.46984825970686	0.477321286973106	0.462851265963445	0.000574586500080898	0.000811689013300996	0.000811603268362104
230	25.4250084186799	0.29	18.6956011222668	18.0678299562179	19.3233722883156	0.365369120625658	29.3110412235453	28.4883381986899	30.1337442484006	1.03	0.65	1.58	19.3924255877373	19.9524514860204	20.5124773843035	26.6595685621782	27.4294592993799	28.1993500365817	26.599178334422	27.3662383713962	28.1346023925856	18.6956011222668	1.25354607083454	-0.321468915891987	0.0159582785376334	0.0635243519491842	0.0689296997242778	0.0584616616158722	0.472223268858153	0.479705820453478	0.465215053608175	0.46984825970686	0.477321286973106	0.462851265963445	0.000574586500080898	0.000811689013300996	0.000811603268362104
230	25.4250084186799	0.29	18.6972163336238	18.0713629966867	19.323069670561	0.365335289370365	29.7183456753743	28.8841495642103	30.5525417865383	0.99	0.65	1.55	20.1186718663029	20.6997143441278	21.2807568219528	27.9026602223707	28.7085101781359	29.514360133901	27.882517951438	28.6845591629749	29.4904548832019	18.6972163336238	1.23732138836589	-0.189512647570758	-0.170877663570658	0.0635243519491842	0.0689296997242778	0.0584616616158722	0.472223268858153	0.479705820453478	0.465215053608175	0.46984825970686	0.477321286973106	0.462851265963445	0.000574586500080898	0.000811689013300996	0.000811603268362104
230	25.4250084186799	0.29	18.7080529194736	18.0905500104079	19.3255558285392	0.367744747074053	29.6753563155742	28.8466777715502	30.5040348595983	0.99	0.65	1.55	20.1246092790642	20.7027289519256	21.280848624787	27.9281856539954	28.7304786739497	29.532771693904	27.8874399096247	28.6908691453	29.4892074128866	18.7080529194736	1.24361398842348	-0.345608462167296	-0.271149269496122	0.0635243519491842	0.0689296997242778	0.0584616616158722	0.472223268858153	0.479705820453478	0.465215053608175	0.46984825970686	0.477321286973106	0.462851265963445	0.000574586500080898	0.000811689013300996	0.000811603268362104
230	25.4250084186799	0.29	18.7091923664737	18.0820379454103	19.3363467875371	0.3665318526534	29.5883822132816	28.7599730042861	30.4167914222772	1	0.65	1.55	19.9820136017643	20.557580347933	21.1331470941017	27.6861917032031	28.4836714562449	29.2811512092868	27.6645562107135	28.4643051020292	29.2596736661836	18.7091923664737	1.23760402807776	0.447195624173412	0.491804707580504	0.0635243519491842	0.0689296997242778	0.0584616616158722	0.472223268858153	0.479705820453478	0.465215053608175	0.46984825970686	0.477321286973106	0.462851265963445	0.000574586500080898	0.000811689013300996	0.000811603268362104
230	25.4250084186799	0.29	18.7135631779138	18.0898631695939	19.3372631862337	0.359236250346537	29.3121853539799	28.4784576059885	30.1459131019712	1	0.65	1.55	19.6836517167997	20.2599050674953	20.8361584181909	27.218002187129	28.0148291776303	28.8116561681316	27.1953514690771	27.9958845255265	28.7878330523393	18.7135631779138	1.23936708282335	0.000208363944497908	0.079625540873838	0.0635243519491842	0.0689296997242778	0.0584616616158722	0.472223268858153	0.479705820453478	0.465215053608175	0.46984825970686	0.477321286973106	0.462851265963445	0.000574586500080898	0.000811689013300996	0.000811603268362104
230	25.4250084186799	0.29	18.7238794162249	18.1005470902205	19.3472117422292	0.36972591569372	29.4803903700928	28.66065216529	30.3001285748956	1	0.63	1.55	19.8773965456659	20.4459202926668	21.0144440396676	27.5221720133336	28.3093479557502	29.0965238981667	27.4381863816688	28.2225777852614	29.0109239057109	18.7238794162249	1.24578742945949	0.188869949862284	0.223132430665874	0.0635243519491842	0.0689296997242778	0.0584616616158722	0.472223268858153	0.479705820453478	0.465215053608175	0.46984825970686	0.477321286973106	0.462851265963445	0.000574586500080898	0.000811689013300996	0.000811603268362104
230	25.4250084186799	0.29	18.7246864391317	18.0937120943255	19.3556607839379	0.359008528343528	29.3533531418643	28.5180413153884	30.1886649683401	1	0.64	1.54	19.8016847247132	20.3816888439223	20.9616929631313	27.4297737040477	28.2332094701704	29.036645236293	27.3775005549716	28.1830875952355	28.9794901040099	18.7246864391317	1.22635653424865	-0.0412444681590925	-0.232026234117407	0.0635243519491842	0.0689296997242778	0.0584616616158722	0.472223268858153	0.479705820453478	0.465215053608175	0.46984825970686	0.477321286973106	0.462851265963445	0.000574586500080898	0.000811689013300996	0.000811603268362104
230	25.4250084186799	0.29	18.7249041390397	18.101658473524	19.3481498045554	0.364813169269129	29.7270102206849	28.891630575069	30.5623898663008	1	0.65	1.55	20.0196827341599	20.5985367183388	21.1773907025178	27.7096076645983	28.5108100117923	29.3120123589863	27.6678907743905	28.4696566087192	29.2681193514875	18.7249041390397	1.24398096727037	0.0222534201158302	0.191962657493009	0.0635243519491842	0.0689296997242778	0.0584616616158722	0.472223268858153	0.479705820453478	0.465215053608175	0.46984825970686	0.477321286973106	0.462851265963445	0.000574586500080898	0.000811689013300996	0.000811603268362104
230	25.4250084186799	0.29	18.7263847492704	18.0971085043161	19.3556609942246	0.382075611630672	30.6850821572934	29.8540124203009	31.5161518942859	1	0.65	1.55	20.6850703102047	21.2608969595794	21.8367236089541	28.6297975419183	29.4267878418597	30.2237781418011	28.5961072524331	29.392906346514	30.1860405845312	18.7263847492704	1.23790304199012	-0.340007107176061	-0.37361988581752	0.0635243519491842	0.0689296997242778	0.0584616616158722	0.472223268858153	0.479705820453478	0.465215053608175	0.46984825970686	0.477321286973106	0.462851265963445	0.000574586500080898	0.000811689013300996	0.000811603268362104
230	25.4250084186799	0.29	18.7272713932137	18.1053742263129	19.3491685601145	0.374246087731919	30.120884059547	29.2914000189563	30.9503681001376	1	0.64	1.55	20.3639897078992	20.9406642422172	21.5173387765353	28.2222872502259	29.0214957840575	29.8207043178892	28.1720304938389	28.9692146234407	29.7694067521172	18.7272713932137	1.24408389507337	-0.114308820291103	0.0139714359458669	0.0635243519491842	0.0689296997242778	0.0584616616158722	0.472223268858153	0.479705820453478	0.465215053608175	0.46984825970686	0.477321286973106	0.462851265963445	0.000574586500080898	0.000811689013300996	0.000811603268362104
230	25.4250084186799	0.29	18.745818623241	18.1190624899203	19.3725747565616	0.367274890094064	29.7442004588472	28.9127595606545	30.5756413570398	1.01	0.64	1.56	19.8527543331274	20.4236577039974	20.9945610748675	27.3826042344234	28.1700426320541	28.9574810296848	27.3169527049798	28.1029926366334	28.888631802339	18.745818623241	1.24349545210324	0.0075968156266963	0.267781909864001	0.0635243519491842	0.0689296997242778	0.0584616616158722	0.472223268858153	0.479705820453478	0.465215053608175	0.46984825970686	0.477321286973106	0.462851265963445	0.000574586500080898	0.000811689013300996	0.000811603268362104
230	25.4250084186799	0.29	18.751220090059	18.1294157093695	19.3730244707484	0.367776774795823	29.7563626047172	28.9254792032814	30.5872460061531	1.01	0.65	1.55	19.8817005955558	20.4528017656028	21.0239029356498	27.4332010330862	28.2212187950896	29.0092365570929	27.3999566076579	28.1862538709128	28.9714804834743	18.751220090059	1.2451178730627	-0.177909614773523	0.120099938374297	0.0635243519491842	0.0689296997242778	0.0584616616158722	0.472223268858153	0.479705820453478	0.465215053608175	0.46984825970686	0.477321286973106	0.462851265963445	0.000574586500080898	0.000811689013300996	0.000811603268362104
230	25.4250084186799	0.29	18.7537185548751	18.1252086992837	19.3822284104666	0.36269006964426	29.6401026491272	28.8033359628081	30.4768693354463	1.01	0.65	1.56	19.8903019299897	20.4681357634503	21.0459695969109	27.49423243136	28.2929683067524	29.0917041821449	27.4586334525849	28.2523947893779	29.0528910461043	18.7537185548751	1.24676837986978	0.0858943338325117	0.233232081205082	0.0635243519491842	0.0689296997242778	0.0584616616158722	0.472223268858153	0.479705820453478	0.465215053608175	0.46984825970686	0.477321286973106	0.462851265963445	0.000574586500080898	0.000811689013300996	0.000811603268362104
230	25.4250084186799	0.29	18.7558972189281	18.1373972905404	19.3743971473158	0.361485203929833	29.9864359760498	29.1376811852206	30.835190766879	1	0.65	1.56	20.2427817318513	20.832435996561	21.4220902612707	28.0466107927905	28.8635836715032	29.6805565502159	28.0133574663317	28.8314685745996	29.6515591901272	18.7558972189281	1.25280902751905	-0.0353887793529474	0.325200467198154	0.0635243519491842	0.0689296997242778	0.0584616616158722	0.472223268858153	0.479705820453478	0.465215053608175	0.46984825970686	0.477321286973106	0.462851265963445	0.000574586500080898	0.000811689013300996	0.000811603268362104
230	25.4250084186799	0.29	18.764388447623	18.1342617130435	19.3945151822025	0.36743949211571	29.7325597497632	28.9017385124703	30.5633809870562	1.01	0.66	1.56	19.8489095479384	20.4194944483041	20.9900793486699	27.3792646751076	28.1663202546095	28.9533758341114	27.3608177831254	28.1488628271439	28.9374111726758	18.764388447623	1.25018477390722	-0.194494621796511	0.237210695692749	0.0635243519491842	0.0689296997242778	0.0584616616158722	0.472223268858153	0.479705820453478	0.465215053608175	0.46984825970686	0.477321286973106	0.462851265963445	0.000574586500080898	0.000811689013300996	0.000811603268362104
230	25.4250084186799	0.29	18.7661372308365	18.1409344263666	19.3913400353064	0.360928485213502	29.5132720729268	28.6769016233239	30.3496425225298	0.99	0.64	1.55	19.9956347934679	20.5788134883625	21.1619921832571	27.7435171243976	28.5526651347261	29.3618131450547	27.6619969319014	28.4714991238075	29.2798299900792	18.7661372308365	1.24212685798959	0.511450481275262	0.476811145087729	0.0635243519491842	0.0689296997242778	0.0584616616158722	0.472223268858153	0.479705820453478	0.465215053608175	0.46984825970686	0.477321286973106	0.462851265963445	0.000574586500080898	0.000811689013300996	0.000811603268362104
230	25.4250084186799	0.29	18.7669396235695	18.1481915685799	19.3856876785592	0.374839711083938	29.8968971320308	29.0746238493483	30.7191704147134	0.99	0.64	1.54	20.2608385123953	20.8338449347591	21.4068513571229	28.1049493154001	28.8997987708203	29.6946482262404	28.0568323724614	28.8455371461313	29.6414699477096	18.7669396235695	1.23422857787503	-0.341541593622717	-0.490238917481589	0.0635243519491842	0.0689296997242778	0.0584616616158722	0.472223268858153	0.479705820453478	0.465215053608175	0.46984825970686	0.477321286973106	0.462851265963445	0.000574586500080898	0.000811689013300996	0.000811603268362104
230	25.4250084186799	0.29	18.767687881353	18.1357714686919	19.3996042940142	0.365981761485485	29.853981034572	29.0171446114274	30.6908174577166	1	0.66	1.56	20.0714024757166	20.6502492533784	21.2290960310403	27.7623933156289	28.5630434909406	29.3636936662523	27.7563394702992	28.5560827962692	29.3582645974005	18.767687881353	1.24502060786873	0.273040374862726	0.599076735501052	0.0635243519491842	0.0689296997242778	0.0584616616158722	0.472223268858153	0.479705820453478	0.465215053608175	0.46984825970686	0.477321286973106	0.462851265963445	0.000574586500080898	0.000811689013300996	0.000811603268362104
230	25.4250084186799	0.29	18.772922507715	18.1491449693356	19.3967000460945	0.370592561719981	29.5690845718151	28.7484068697779	30.3897622738524	1	0.64	1.55	19.8817516596883	20.449313901953	21.0168761442177	27.4980664260155	28.2830507928777	29.06803515974	27.4352310950497	28.2206794372127	29.0013556325322	18.772922507715	1.23940997383019	-0.389671543570915	-0.326015175721312	0.0635243519491842	0.0689296997242778	0.0584616616158722	0.472223268858153	0.479705820453478	0.465215053608175	0.46984825970686	0.477321286973106	0.462851265963445	0.000574586500080898	0.000811689013300996	0.000811603268362104
230	25.4250084186799	0.29	18.7755349843051	18.1469316883064	19.4041382803037	0.371642955568768	30.2281830334848	29.391098143574	31.0652679233957	0.99	0.63	1.53	20.4578163180189	21.040473312893	21.6231303077671	28.3655077805644	29.1733829352037	29.981258089843	28.3068640025027	29.1126290837447	29.9156584319682	18.7755349843051	1.2261844536875	0.15410095355189	-0.116836876048618	0.0635243519491842	0.0689296997242778	0.0584616616158722	0.472223268858153	0.479705820453478	0.465215053608175	0.46984825970686	0.477321286973106	0.462851265963445	0.000574586500080898	0.000811689013300996	0.000811603268362104
230	25.4250084186799	0.29	18.7774551213086	18.1449362307194	19.4099740118977	0.367776773609005	29.5142144533514	28.6900925240668	30.3383363826361	0.99	0.65	1.56	19.9588049074775	20.5321208977542	21.105436888031	27.6676561308676	28.4624086096276	29.2571610883876	27.6142784008655	28.4081141804058	29.2012053779313	18.7774551213086	1.24106160296087	0.209630701183727	0.220719984836777	0.0635243519491842	0.0689296997242778	0.0584616616158722	0.472223268858153	0.479705820453478	0.465215053608175	0.46984825970686	0.477321286973106	0.462851265963445	0.000574586500080898	0.000811689013300996	0.000811603268362104
230	25.4250084186799	0.29	18.7808891890507	18.1551850659579	19.4065933121435	0.368780770803352	30.1431168558913	29.3032483394501	30.9829853723324	1	0.66	1.56	20.2565077947995	20.8370851749186	21.4176625550376	28.0116119717608	28.8144605405379	29.617309109315	28.0050289654386	28.808297741202	29.6097325901727	18.7808891890507	1.2444707900604	-0.0717878997343115	0.142602475306643	0.0635243519491842	0.0689296997242778	0.0584616616158722	0.472223268858153	0.479705820453478	0.465215053608175	0.46984825970686	0.477321286973106	0.462851265963445	0.000574586500080898	0.000811689013300996	0.000811603268362104
230	25.4250084186799	0.29	18.7823705171126	18.1558349708449	19.4089060633803	0.372189358022678	30.3143788942191	29.4758882844871	31.1528695039511	0.99	0.65	1.57	20.53147067783	21.1155224696265	21.6995742614231	28.4755145374031	29.285547854006	30.0955811706089	28.4271386379012	29.2344274164875	30.0487283399781	18.7823705171126	1.25527910549917	0.693298833885878	1.02623576705854	0.0635243519491842	0.0689296997242778	0.0584616616158722	0.472223268858153	0.479705820453478	0.465215053608175	0.46984825970686	0.477321286973106	0.462851265963445	0.000574586500080898	0.000811689013300996	0.000811603268362104
230	25.4250084186799	0.29	18.7851729773136	18.1537395563014	19.4166063983258	0.365420885008191	29.6360288086924	28.8042968659066	30.4677607514782	1	0.65	1.55	20.001484974364	20.5790333184105	21.156581662457	27.7070977909369	28.507147810623	29.3071978303091	27.6743655016138	28.4723785888909	29.2711813687466	18.7851729773136	1.24001428290907	-0.167698133759463	-0.166307627055614	0.0635243519491842	0.0689296997242778	0.0584616616158722	0.472223268858153	0.479705820453478	0.465215053608175	0.46984825970686	0.477321286973106	0.462851265963445	0.000574586500080898	0.000811689013300996	0.000811603268362104
230	25.4250084186799	0.29	18.7866232612893	18.1561003374136	19.417146185165	0.36915328439034	29.7444618557684	28.9163636595875	30.5725600519494	1	0.64	1.55	20.0600011117835	20.6344734393422	21.2089457669009	27.7778204342947	28.5733133692389	29.3688063041831	27.7216218250587	28.5163347774239	29.3081582958218	18.7866232612893	1.23880373579004	-0.248395748333981	-0.217180377822754	0.0635243519491842	0.0689296997242778	0.0584616616158722	0.472223268858153	0.479705820453478	0.465215053608175	0.46984825970686	0.477321286973106	0.462851265963445	0.000574586500080898	0.000811689013300996	0.000811603268362104
230	25.4250084186799	0.29	18.7875263164574	18.1635661921339	19.4114864407808	0.368573890541067	29.6905489816077	28.8629224964324	30.5181754667829	1	0.64	1.53	19.9916141010469	20.5648612943439	21.1381084876409	27.6663895414691	28.4597061827941	29.2530228241192	27.6197032323701	28.408182869107	29.2010931633276	18.7875263164574	1.23418997004282	-0.365418280171493	-0.571329337516409	0.0635243519491842	0.0689296997242778	0.0584616616158722	0.472223268858153	0.479705820453478	0.465215053608175	0.46984825970686	0.477321286973106	0.462851265963445	0.000574586500080898	0.000811689013300996	0.000811603268362104
230	25.4250084186799	0.29	18.7943234680736	18.1641377197884	19.4245092163587	0.367319534275362	29.2451059403805	28.4276947722021	30.0625171085589	1	0.65	1.56	19.6815726333053	20.2474974262474	20.8134222191894	27.2327397570779	28.0157911369351	28.7988425167923	27.1726865341406	27.9548365095999	28.7364212177183	18.7943234680736	1.24521063509168	0.153717669990539	0.286121033856742	0.0635243519491842	0.0689296997242778	0.0584616616158722	0.472223268858153	0.479705820453478	0.465215053608175	0.46984825970686	0.477321286973106	0.462851265963445	0.000574586500080898	0.000811689013300996	0.000811603268362104
230	25.4250084186799	0.29	18.7945419504351	18.1686935693251	19.4203903315451	0.371933143139475	29.9803736555451	29.1506667452581	30.810080565832	1	0.64	1.55	20.1582639739088	20.7320227515279	21.305781529147	27.8796091735368	28.6731383435392	29.4666675135417	27.8151004851775	28.6058806235271	29.3961309760515	18.7945419504351	1.23264251195123	0.203856764306174	0.126023553686194	0.0635243519491842	0.0689296997242778	0.0584616616158722	0.472223268858153	0.479705820453478	0.465215053608175	0.46984825970686	0.477321286973106	0.462851265963445	0.000574586500080898	0.000811689013300996	0.000811603268362104
230	25.4250084186799	0.29	18.7949148947556	18.1758076765232	19.414022112988	0.364037426803599	29.3381560966484	28.5123221255668	30.1639900677299	1	0.65	1.58	19.7215020639859	20.2927177753359	20.8639334866859	27.2780388008127	28.068122856646	28.8582069124792	27.1904030136349	27.9775479104915	28.769951984551	18.7949148947556	1.24922180995908	-0.363709670883116	-0.121475565940861	0.0635243519491842	0.0689296997242778	0.0584616616158722	0.472223268858153	0.479705820453478	0.465215053608175	0.46984825970686	0.477321286973106	0.462851265963445	0.000574586500080898	0.000811689013300996	0.000811603268362104
230	25.4250084186799	0.29	18.8007690852431	18.17119096294	19.4303472075461	0.363381436573647	29.4214209167	28.5920685438974	30.2507732895025	0.99	0.64	1.55	19.9497061059759	20.5283748395901	21.1070435732042	27.6869317017883	28.4900293324213	29.2931269630544	27.6197320099408	28.4205481150582	29.2260131010576	18.8007690852431	1.23106776269716	-0.0100860374805999	-0.133000227237839	0.0635243519491842	0.0689296997242778	0.0584616616158722	0.472223268858153	0.479705820453478	0.465215053608175	0.46984825970686	0.477321286973106	0.462851265963445	0.000574586500080898	0.000811689013300996	0.000811603268362104
230	25.4250084186799	0.29	18.8028220954314	18.1769309763503	19.4287132145125	0.361301126116512	29.2169342486622	28.3896300495063	30.0442384478182	1.01	0.64	1.56	19.5268767530698	20.0959108372071	20.6649449213443	26.950736534466	27.7361098368454	28.5214831392248	26.863243910423	27.6471762626939	28.4297977934375	18.8028220954314	1.24264125490575	0.382722332761277	0.471694486580914	0.0635243519491842	0.0689296997242778	0.0584616616158722	0.472223268858153	0.479705820453478	0.465215053608175	0.46984825970686	0.477321286973106	0.462851265963445	0.000574586500080898	0.000811689013300996	0.000811603268362104
230	25.4250084186799	0.29	18.8031295237167	18.176544065516	19.4297149819174	0.361874583372193	29.359796206326	28.5294787174059	30.1901136952462	1	0.65	1.54	19.7454726452878	20.3201417945833	20.8948109438788	27.3176509657966	28.1126996092644	28.9077482527322	27.3241097149536	28.1172530518461	28.9150488412963	18.8031295237167	1.23558126548838	0.256290185157928	0.225484333412925	0.0635243519491842	0.0689296997242778	0.0584616616158722	0.472223268858153	0.479705820453478	0.465215053608175	0.46984825970686	0.477321286973106	0.462851265963445	0.000574586500080898	0.000811689013300996	0.000811603268362104
230	25.4250084186799	0.29	18.8126908803116	18.1816805886881	19.4437011719352	0.363697149234213	29.6332855079247	28.7985306421625	30.468040373687	1.01	0.65	1.56	19.8164496470468	20.390849708305	20.9652497695632	27.3548039691436	28.1477109406466	28.9406179121496	27.3128989119652	28.1070130587353	28.8950426647453	18.8126908803116	1.24816950121051	0.139258694845574	0.385628914496098	0.0635243519491842	0.0689296997242778	0.0584616616158722	0.472223268858153	0.479705820453478	0.465215053608175	0.46984825970686	0.477321286973106	0.462851265963445	0.000574586500080898	0.000811689013300996	0.000811603268362104
230	25.4250084186799	0.29	18.8139637910602	18.1928350235686	19.4350925585518	0.368931323688422	29.8445798129192	29.0132981824296	30.6758614434088	0.99	0.65	1.55	20.1900582245897	20.7685386308877	21.3470190371856	27.9916755078879	28.7936858656908	29.5956962234937	27.9448377455911	28.7460714290972	29.5476361306484	18.8139637910602	1.2398967210724	-0.30899460872474	-0.291124222522712	0.0635243519491842	0.0689296997242778	0.0584616616158722	0.472223268858153	0.479705820453478	0.465215053608175	0.46984825970686	0.477321286973106	0.462851265963445	0.000574586500080898	0.000811689013300996	0.000811603268362104
230	25.4250084186799	0.29	18.8190813244745	18.1955910652444	19.4425715837047	0.369195753457723	29.700240878824	28.8734492037267	30.5270325539212	0.99	0.65	1.56	20.104811830231	20.6805134353058	21.2562150403806	27.8799880765095	28.6783319764996	29.4766758764897	27.8199893524904	28.6161433576085	29.4134575343483	18.8190813244745	1.23948791220424	-0.382614606818317	-0.311623840245452	0.0635243519491842	0.0689296997242778	0.0584616616158722	0.472223268858153	0.479705820453478	0.465215053608175	0.46984825970686	0.477321286973106	0.462851265963445	0.000574586500080898	0.000811689013300996	0.000811603268362104
230	25.4250084186799	0.29	18.8256339258138	18.2035533805416	19.4477144710861	0.372988995949119	30.440956608923	29.6004037383483	31.2815094794976	0.99	0.65	1.54	20.602967340884	21.1880229872129	21.7730786335418	28.5664759387157	29.3776687036772	30.1888614686388	28.5485857940445	29.3622144638181	30.1720003316434	18.8256339258138	1.23670388579513	-0.340449019996122	-0.282028458274828	0.0635243519491842	0.0689296997242778	0.0584616616158722	0.472223268858153	0.479705820453478	0.465215053608175	0.46984825970686	0.477321286973106	0.462851265963445	0.000574586500080898	0.000811689013300996	0.000811603268362104
230	25.4250084186799	0.29	18.82734951634	18.1943606405686	19.4603383921115	0.354777715754182	29.3496445507779	28.5067048157028	30.192584285853	1	0.66	1.56	19.7199226983761	20.3030383731809	20.8861540479857	27.2770837282889	28.0836637199153	28.8902437115416	27.2595764846953	28.0678352145072	28.8710242689643	18.82734951634	1.24554907199591	0.191714206859594	0.460712703882372	0.0635243519491842	0.0689296997242778	0.0584616616158722	0.472223268858153	0.479705820453478	0.465215053608175	0.46984825970686	0.477321286973106	0.462851265963445	0.000574586500080898	0.000811689013300996	0.000811603268362104
230	25.4250084186799	0.29	18.8348482935007	18.2103726051565	19.4593239818449	0.376054578821327	30.392568162438	29.5588247264806	31.2263115983954	1.01	0.65	1.57	20.4057143605936	20.9812829280721	21.5568514955505	28.2033376521128	28.9988478882987	29.7943581244846	28.146542262508	28.9374452336835	29.7309107207576	18.8348482935007	1.25062381518634	0.205502031678235	0.426483242133625	0.0635243519491842	0.0689296997242778	0.0584616616158722	0.472223268858153	0.479705820453478	0.465215053608175	0.46984825970686	0.477321286973106	0.462851265963445	0.000574586500080898	0.000811689013300996	0.000811603268362104
230	25.4250084186799	0.29	18.8357173624789	18.2088743064494	19.4625604185084	0.366265909285071	29.7367366284831	28.9036968109292	30.569776446037	1.01	0.64	1.54	19.898796053403	20.4723036411106	21.0458112288183	27.4737586387747	28.2655858930417	29.0574131473087	27.4365295970997	28.2289904996133	29.0203914994484	18.8357173624789	1.23688574196142	0.239597981548045	0.225608140957583	0.0635243519491842	0.0689296997242778	0.0584616616158722	0.472223268858153	0.479705820453478	0.465215053608175	0.46984825970686	0.477321286973106	0.462851265963445	0.000574586500080898	0.000811689013300996	0.000811603268362104
230	25.4250084186799	0.29	18.8438310052457	18.2185280255858	19.4691339849057	0.372340400115293	29.5402972156406	28.7234815927554	30.3571128385258	1	0.65	1.58	19.8529604267717	20.4175231934664	20.9820859601611	27.4520929239797	28.2327538027381	29.0134146814966	27.3623406414356	28.1419510214089	28.9176157391191	18.8438310052457	1.24676096690563	-0.0169682401895584	0.205767075277079	0.0635243519491842	0.0689296997242778	0.0584616616158722	0.472223268858153	0.479705820453478	0.465215053608175	0.46984825970686	0.477321286973106	0.462851265963445	0.000574586500080898	0.000811689013300996	0.000811603268362104
230	25.4250084186799	0.29	18.8456558540048	18.2126081535883	19.4787035544212	0.353295068160736	28.7210060390425	27.8934429440064	29.5485691340786	0.99	0.64	1.54	19.4644887902787	20.0419754999299	20.6194622095811	27.0147384832841	27.8162315307969	28.6177245783097	26.9688272340786	27.7676320955697	28.5660462528267	18.8456558540048	1.2303934974054	-0.354259774836225	-0.585700258755646	0.0635243519491842	0.0689296997242778	0.0584616616158722	0.472223268858153	0.479705820453478	0.465215053608175	0.46984825970686	0.477321286973106	0.462851265963445	0.000574586500080898	0.000811689013300996	0.000811603268362104
230	25.4250084186799	0.29	18.8483462027325	18.2256373419878	19.4710550634773	0.371592102391836	30.0500343060889	29.2177921326541	30.8822764795237	0.99	0.64	1.54	20.4642363458877	21.0471414626351	21.6300465793824	28.4433059470695	29.2534875875434	30.0636692280174	28.3911015699818	29.2005464684553	30.0072548890998	18.8483462027325	1.22689734128601	-0.0650283196462028	-0.381301391603467	0.0635243519491842	0.0689296997242778	0.0584616616158722	0.472223268858153	0.479705820453478	0.465215053608175	0.46984825970686	0.477321286973106	0.462851265963445	0.000574586500080898	0.000811689013300996	0.000811603268362104
230	25.4250084186799	0.29	18.8532260098888	18.2266333260842	19.4798186936934	0.368836303648481	29.9024857607998	29.0694212471522	30.7355502744475	1	0.65	1.53	20.1183217336388	20.6948677807013	21.2714138277638	27.8330305798148	28.6306629057622	29.4282952317097	27.8335490812759	28.6313834098922	29.4300517447959	18.8532260098888	1.23890062478856	-0.0632728973021372	-0.0133617802724761	0.0635243519491842	0.0689296997242778	0.0584616616158722	0.472223268858153	0.479705820453478	0.465215053608175	0.46984825970686	0.477321286973106	0.462851265963445	0.000574586500080898	0.000811689013300996	0.000811603268362104
230	25.4250084186799	0.29	18.8605343073731	18.2377240305957	19.4833445841506	0.368815813651877	29.698662880416	28.8712403312665	30.5260854295656	1	0.65	1.56	19.9969238780761	20.5700168779092	21.1431098777423	27.6734965796212	28.4665929212077	29.2596892627942	27.6182131749624	28.4075622179221	29.2011054284315	18.8605343073731	1.23990740391473	0.142195128930006	0.179271676086796	0.0635243519491842	0.0689296997242778	0.0584616616158722	0.472223268858153	0.479705820453478	0.465215053608175	0.46984825970686	0.477321286973106	0.462851265963445	0.000574586500080898	0.000811689013300996	0.000811603268362104
230	25.4250084186799	0.29	18.8637789672561	18.2278735738402	19.499684360672	0.361866925379453	29.4448291608283	28.6120930670605	30.2775652545961	1	0.64	1.54	19.8812171608356	20.4598468709746	21.0384765811136	27.5475783160806	28.3493324102648	29.151086504449	27.510151210029	28.3087706139777	29.1122832220238	18.8637789672561	1.23082489985615	-0.560557315050527	-0.674609818987234	0.0635243519491842	0.0689296997242778	0.0584616616158722	0.472223268858153	0.479705820453478	0.465215053608175	0.46984825970686	0.477321286973106	0.462851265963445	0.000574586500080898	0.000811689013300996	0.000811603268362104
230	25.4250084186799	0.29	18.8658943349821	18.2306283161662	19.501160353798	0.360445195469737	29.7252693299336	28.8820079154078	30.5685307444594	1	0.65	1.55	19.9990041634487	20.5829105382883	21.166816913128	27.6735040054108	28.4814810062078	29.2894580070049	27.6535921084023	28.4628708682803	29.2719172281409	18.8658943349821	1.24327751396828	-0.45247781206868	-0.266821210999794	0.0635243519491842	0.0689296997242778	0.0584616616158722	0.472223268858153	0.479705820453478	0.465215053608175	0.46984825970686	0.477321286973106	0.462851265963445	0.000574586500080898	0.000811689013300996	0.000811603268362104
230	25.4250084186799	0.29	18.8700579392978	18.2433599888129	19.4967558897828	0.370101175067441	29.6553049850615	28.8313666116515	30.4792433584716	1	0.65	1.56	19.976301613474	20.547181297391	21.118060981308	27.6486957772139	28.4388359648934	29.2289761525729	27.6138401862531	28.4066688355498	29.1911263743003	18.8700579392978	1.23869331266273	-0.508055811205179	-0.379973604180045	0.0635243519491842	0.0689296997242778	0.0584616616158722	0.472223268858153	0.479705820453478	0.465215053608175	0.46984825970686	0.477321286973106	0.462851265963445	0.000574586500080898	0.000811689013300996	0.000811603268362104
230	25.4250084186799	0.29	18.8701426312305	18.2386561789233	19.5016290835377	0.365391266257803	29.6649830520462	28.8323853391349	30.4975807649575	1.01	0.65	1.55	19.8958342788234	20.4703696813635	21.0449050839036	27.4941612237951	28.2881148105028	29.0820683972105	27.4811154285213	28.2733548616927	29.0664722132231	18.8701426312305	1.23804494158059	-0.182518410968437	-0.100788240815655	0.0635243519491842	0.0689296997242778	0.0584616616158722	0.472223268858153	0.479705820453478	0.465215053608175	0.46984825970686	0.477321286973106	0.462851265963445	0.000574586500080898	0.000811689013300996	0.000811603268362104
230	25.4250084186799	0.29	18.872066320297	18.2382450010218	19.5058876395723	0.364813996078198	29.7233393764823	28.8880643780041	30.5586143749605	1	0.65	1.55	19.9693577963606	20.5467556131443	21.1241534299279	27.614450757227	28.4129002487679	29.2113497403089	27.5819121074684	28.3734111789539	29.173638292767	18.872066320297	1.2378589918326	-0.0545606125177798	0.035238996070227	0.0635243519491842	0.0689296997242778	0.0584616616158722	0.472223268858153	0.479705820453478	0.465215053608175	0.46984825970686	0.477321286973106	0.462851265963445	0.000574586500080898	0.000811689013300996	0.000811603268362104
230	25.4250084186799	0.29	18.8722918810849	18.2379386078341	19.5066451543358	0.369829910067051	29.9727952308761	29.1395510455239	30.8060394162282	0.99	0.65	1.54	20.2829853917919	20.8629764703397	21.4429675488875	28.1232380474076	28.92742080711	29.7316035668123	28.101518781225	28.9071165127698	29.7128562538806	18.8722918810849	1.23305630088622	0.0778103183797123	0.0580173027873946	0.0635243519491842	0.0689296997242778	0.0584616616158722	0.472223268858153	0.479705820453478	0.465215053608175	0.46984825970686	0.477321286973106	0.462851265963445	0.000574586500080898	0.000811689013300996	0.000811603268362104
230	25.4250084186799	0.29	18.8753785339014	18.2485789707927	19.5021780970101	0.370371132157292	30.0329294503912	29.1989821347163	30.866876766066	1	0.64	1.54	20.28687184319	20.8662818458748	21.4456918485596	28.1085044598872	28.9113068224424	29.7141091849976	28.0632997858302	28.8639592712273	29.6659625862734	18.8753785339014	1.23201451711555	-0.414657185025221	-0.523937178623149	0.0635243519491842	0.0689296997242778	0.0584616616158722	0.472223268858153	0.479705820453478	0.465215053608175	0.46984825970686	0.477321286973106	0.462851265963445	0.000574586500080898	0.000811689013300996	0.000811603268362104
230	25.4250084186799	0.29	18.8773438088565	18.2479362856374	19.5067513320757	0.35999604397235	29.280731276038	28.4492709105943	30.1121916414816	1	0.65	1.56	19.7423977777419	20.3193904649219	20.8963831521018	27.3414677770993	28.140551411304	28.9396350455087	27.2953682317397	28.0921340627047	28.8885486930829	18.8773438088565	1.24328804860452	-0.119410191034681	0.0114401845527465	0.0635243519491842	0.0689296997242778	0.0584616616158722	0.472223268858153	0.479705820453478	0.465215053608175	0.46984825970686	0.477321286973106	0.462851265963445	0.000574586500080898	0.000811689013300996	0.000811603268362104
230	25.4250084186799	0.29	18.8796375582895	18.2439489390259	19.5153261775532	0.364964221872433	30.2385465921806	29.3890687950396	31.0880243893216	0.99	0.64	1.54	20.5498979087319	21.1438834524294	21.7378689961268	28.5437766981674	29.3688217079548	30.1938667177421	28.5049400717672	29.3337848699496	30.1530928700864	18.8796375582895	1.23278666305674	-0.0743726511789576	-0.146692932343025	0.0635243519491842	0.0689296997242778	0.0584616616158722	0.472223268858153	0.479705820453478	0.465215053608175	0.46984825970686	0.477321286973106	0.462851265963445	0.000574586500080898	0.000811689013300996	0.000811603268362104
230	25.4250084186799	0.29	18.8804383592165	18.2452618655003	19.5156148529328	0.366171706092729	29.873188809722	29.036156598887	30.710221020557	0.99	0.65	1.56	20.2270845984216	20.8101755899068	21.393266581392	28.0543840497899	28.8631144692185	29.6718448886471	28.0086878335515	28.8128014452704	29.6238392088442	18.8804383592165	1.23385933297203	0.312857156788149	0.349212748751172	0.0635243519491842	0.0689296997242778	0.0584616616158722	0.472223268858153	0.479705820453478	0.465215053608175	0.46984825970686	0.477321286973106	0.462851265963445	0.000574586500080898	0.000811689013300996	0.000811603268362104
230	25.4250084186799	0.29	18.8826336782496	18.248145095763	19.5171222607362	0.364518379950875	29.9192792494557	29.0779614516017	30.7605970473098	1	0.65	1.54	20.2143394005961	20.7992044551114	21.3840695096266	28.0142095669466	28.8247496435168	29.6352897200869	28.003203841454	28.8156170028638	29.6253309851012	18.8826336782496	1.22984914543423	-0.487380262786325	-0.537576618079918	0.0635243519491842	0.0689296997242778	0.0584616616158722	0.472223268858153	0.479705820453478	0.465215053608175	0.46984825970686	0.477321286973106	0.462851265963445	0.000574586500080898	0.000811689013300996	0.000811603268362104
230	25.4250084186799	0.29	18.8850312753531	18.2480928124155	19.5219697382907	0.360587262248715	29.532183858571	28.6946580812168	30.3697096359252	1.01	0.64	1.58	19.7075947359355	20.2828104626495	20.8580261893634	27.1848132416035	27.9782703993072	28.771727557011	27.095269608281	27.8859385110694	28.6790634038088	18.8850312753531	1.24192823114596	-0.359367055375383	-0.227344336121208	0.0635243519491842	0.0689296997242778	0.0584616616158722	0.472223268858153	0.479705820453478	0.465215053608175	0.46984825970686	0.477321286973106	0.462851265963445	0.000574586500080898	0.000811689013300996	0.000811603268362104
230	25.4250084186799	0.29	18.891029842986	18.2684630321209	19.5135966538511	0.373379177023508	30.3453570094981	29.5081424285633	31.182571590433	0.99	0.64	1.52	20.6211619147792	21.2062322041974	21.7913024936156	28.6362677739361	29.4487452445846	30.2612227152331	28.643407050026	29.4538528015504	30.2694291945074	18.891029842986	1.22836606339072	-0.387399513530234	-0.576982368556043	0.0635243519491842	0.0689296997242778	0.0584616616158722	0.472223268858153	0.479705820453478	0.465215053608175	0.46984825970686	0.477321286973106	0.462851265963445	0.000574586500080898	0.000811689013300996	0.000811603268362104
230	25.4250084186799	0.29	18.8955392081691	18.2662296871402	19.5248487291981	0.363003617965464	29.3989937726036	28.5695964288106	30.2283911163966	0.98	0.64	1.52	20.0334449081087	20.6150312121089	21.196617516109	27.8571696546501	28.6658847015962	29.4745997485423	27.8454390619711	28.652343282912	29.4663184938457	18.8955392081691	1.22945453416399	-0.0280611305583016	-0.284039968963089	0.0635243519491842	0.0689296997242778	0.0584616616158722	0.472223268858153	0.479705820453478	0.465215053608175	0.46984825970686	0.477321286973106	0.462851265963445	0.000574586500080898	0.000811689013300996	0.000811603268362104
230	25.4250084186799	0.29	18.8968543912551	18.2662690587712	19.527439723739	0.359517643250366	29.2816090049621	28.4492597666623	30.113958243262	0.99	0.64	1.54	19.8741364452277	20.4556005138091	21.0370645823905	27.5950730621453	28.4024310824416	29.2097891027378	27.5571385939146	28.3668831712458	29.1742593938769	18.8968543912551	1.23811991202255	0.00102719866003414	0.0232057441016014	0.0635243519491842	0.0689296997242778	0.0584616616158722	0.472223268858153	0.479705820453478	0.465215053608175	0.46984825970686	0.477321286973106	0.462851265963445	0.000574586500080898	0.000811689013300996	0.000811603268362104
230	25.4250084186799	0.29	18.9005314415395	18.2632468289082	19.5378160541708	0.363350355638776	29.8828084703395	29.0403935799764	30.7252233607026	1	0.65	1.53	20.1561298681025	20.7408266245779	21.3255233810533	27.9163369936701	28.726144818867	29.5359526440638	27.9096575095122	28.7231170764966	29.5302755793792	18.9005314415395	1.22416059590575	0.554058011172265	0.347891705319238	0.0635243519491842	0.0689296997242778	0.0584616616158722	0.472223268858153	0.479705820453478	0.465215053608175	0.46984825970686	0.477321286973106	0.462851265963445	0.000574586500080898	0.000811689013300996	0.000811603268362104
230	25.4250084186799	0.29	18.9005628887675	18.2632078047242	19.5379179728107	0.356577407723566	29.1106502560202	28.2778510244703	29.9434494875701	1	0.65	1.55	19.656776552488	20.2356801047238	20.8145836569596	27.2407845900184	28.0430416092577	28.845298628497	27.2182490646692	28.0195823703621	28.8212633773028	18.9005628887675	1.2283425969879	-0.0773079804621829	-0.221739551924705	0.0635243519491842	0.0689296997242778	0.0584616616158722	0.472223268858153	0.479705820453478	0.465215053608175	0.46984825970686	0.477321286973106	0.462851265963445	0.000574586500080898	0.000811689013300996	0.000811603268362104
230	25.4250084186799	0.29	18.9015442538009	18.2728961359954	19.5301923716064	0.370125433921566	29.9106911181228	29.0797003726918	30.7416818635537	1.01	0.65	1.56	19.9861503706985	20.557280945704	21.1284115207094	27.5765030620086	28.3645379640943	29.15257286618	27.5437734654883	28.3290703550159	29.1134177355975	18.9015442538009	1.23988987861051	-0.153812427559082	-0.04706828803597	0.0635243519491842	0.0689296997242778	0.0584616616158722	0.472223268858153	0.479705820453478	0.465215053608175	0.46984825970686	0.477321286973106	0.462851265963445	0.000574586500080898	0.000811689013300996	0.000811603268362104
230	25.4250084186799	0.29	18.9039914767584	18.2747949773709	19.5331879761459	0.363239377299074	29.9667067905634	29.1217240766785	30.8116895044482	1	0.65	1.56	20.1835203020354	20.769156156412	21.3547920107885	27.9387308373383	28.7493883569025	29.5600458764667	27.8826228299558	28.693196087336	29.499184759244	18.9039914767584	1.2419823823502	0.120194723700688	0.296008936636214	0.0635243519491842	0.0689296997242778	0.0584616616158722	0.472223268858153	0.479705820453478	0.465215053608175	0.46984825970686	0.477321286973106	0.462851265963445	0.000574586500080898	0.000811689013300996	0.000811603268362104
230	25.4250084186799	0.29	18.9040972577827	18.277117894947	19.5310766206183	0.377100912157062	30.1740182215345	29.3481126951175	30.9999237479515	1.01	0.66	1.56	20.215192612064	20.7840823212365	21.352972030409	27.9161282477531	28.7017353099687	29.4873423721843	27.909201087694	28.697136399873	29.4789944916622	18.9040972577827	1.24312275451451	-0.129132942501418	0.165675560127804	0.0635243519491842	0.0689296997242778	0.0584616616158722	0.472223268858153	0.479705820453478	0.465215053608175	0.46984825970686	0.477321286973106	0.462851265963445	0.000574586500080898	0.000811689013300996	0.000811603268362104
230	25.4250084186799	0.29	18.9052095693371	18.2746428475283	19.5357762911459	0.367149748570356	29.7339062766252	28.9025292931674	30.565283260083	0.99	0.64	1.55	20.1610005285461	20.7409287290471	21.320856929548	27.9772990841877	28.7820619574289	29.5868248306702	27.9247754615194	28.7247140784573	29.5302519818574	18.9052095693371	1.23579860472439	-0.351705916752032	-0.469284769741597	0.0635243519491842	0.0689296997242778	0.0584616616158722	0.472223268858153	0.479705820453478	0.465215053608175	0.46984825970686	0.477321286973106	0.462851265963445	0.000574586500080898	0.000811689013300996	0.000811603268362104
230	25.4250084186799	0.29	18.90715458228	18.2783527421202	19.5359564224397	0.364864633817343	29.1846170224915	28.3645706159269	30.0046634290561	1	0.64	1.53	19.6627982617301	20.2312682476104	20.7997382334907	27.2200907180852	28.0070491346951	28.7940075513049	27.1711915020667	27.9592474109642	28.7449051143485	18.90715458228	1.23419575236673	-0.330618449041729	-0.459385989756204	0.0635243519491842	0.0689296997242778	0.0584616616158722	0.472223268858153	0.479705820453478	0.465215053608175	0.46984825970686	0.477321286973106	0.462851265963445	0.000574586500080898	0.000811689013300996	0.000811603268362104
230	25.4250084186799	0.29	18.9075719584148	18.2842639048567	19.530880011973	0.374147377826848	29.985972947164	29.1600300973082	30.8119157970197	1	0.65	1.58	20.150342320895	20.721090399911	21.291838478927	27.8609884169589	28.6501365795675	29.439284742176	27.7883541884682	28.5759193194813	29.3658914866577	18.9075719584148	1.25122380027832	0.378935582759941	0.665053040679886	0.0635243519491842	0.0689296997242778	0.0584616616158722	0.472223268858153	0.479705820453478	0.465215053608175	0.46984825970686	0.477321286973106	0.462851265963445	0.000574586500080898	0.000811689013300996	0.000811603268362104
230	25.4250084186799	0.29	18.9105795380447	18.2838667478452	19.5372923282441	0.365176023201896	29.6534049266758	28.8207457567994	30.4860640965521	0.99	0.64	1.53	20.1177442566178	20.6989653108491	21.2801863650805	27.9247240286791	28.7314962657667	29.5382685028543	27.8999891983566	28.7038264726631	29.5104610962948	18.9105795380447	1.22610456016357	-0.491541711929728	-0.631621042269458	0.0635243519491842	0.0689296997242778	0.0584616616158722	0.472223268858153	0.479705820453478	0.465215053608175	0.46984825970686	0.477321286973106	0.462851265963445	0.000574586500080898	0.000811689013300996	0.000811603268362104
230	25.4250084186799	0.29	18.9109635970814	18.2812590270535	19.5406681671092	0.360243008681344	29.3729374110064	28.5393055832315	30.2065692387813	1	0.64	1.57	19.8175204429982	20.3963893205427	20.9752581980871	27.4522838207048	28.2541637918663	29.0560437630277	27.36692135667	28.1632300217994	28.9636199541524	18.9109635970814	1.24377987369378	0.304733632838705	0.448407367490479	0.0635243519491842	0.0689296997242778	0.0584616616158722	0.472223268858153	0.479705820453478	0.465215053608175	0.46984825970686	0.477321286973106	0.462851265963445	0.000574586500080898	0.000811689013300996	0.000811603268362104
230	25.4250084186799	0.29	18.9158234315662	18.2879421406309	19.5437047225014	0.372974265556342	29.9328226660031	29.1062746463591	30.7593706856471	1.01	0.64	1.58	19.98594762605	20.5535003490188	21.1210530719877	27.5664831266064	28.3493047797958	29.1321264329852	27.4736374174098	28.2525304801516	29.0323720038997	18.9158234315662	1.24856016851378	-0.159403453169439	0.0752204028765302	0.0635243519491842	0.0689296997242778	0.0584616616158722	0.472223268858153	0.479705820453478	0.465215053608175	0.46984825970686	0.477321286973106	0.462851265963445	0.000574586500080898	0.000811689013300996	0.000811603268362104
230	25.4250084186799	0.29	18.9173265473785	18.2820729527575	19.5525801419996	0.364519077863304	29.5637437581059	28.7324247240172	30.3950627921946	1.01	0.65	1.56	19.7649711404362	20.3368336572646	20.9086961740929	27.2805748798648	28.0698873509267	28.8591998219885	27.2464231502876	28.0357836548188	28.8268405656725	18.9173265473785	1.24988637353573	-0.12403539192972	0.117040978771331	0.0635243519491842	0.0689296997242778	0.0584616616158722	0.472223268858153	0.479705820453478	0.465215053608175	0.46984825970686	0.477321286973106	0.462851265963445	0.000574586500080898	0.000811689013300996	0.000811603268362104
230	25.4250084186799	0.29	18.9177652048798	18.2925224840212	19.5430079257384	0.368078660708955	29.6700782445071	28.842141704484	30.4980147845302	0.98	0.63	1.53	20.2492183227758	20.830488185746	21.4117580487161	28.1706465970763	28.979307337765	29.7879680784537	28.1098645534502	28.9175844238514	29.7209639723978	18.9177652048798	1.23167229332887	0.0857502779957778	-0.0987769897853725	0.0635243519491842	0.0689296997242778	0.0584616616158722	0.472223268858153	0.479705820453478	0.465215053608175	0.46984825970686	0.477321286973106	0.462851265963445	0.000574586500080898	0.000811689013300996	0.000811603268362104
230	25.4250084186799	0.29	18.9247723088548	18.2867790317672	19.5627655859423	0.361036739195261	29.3240580375757	28.4932446556847	30.1548714194667	0.99	0.64	1.55	19.8297771003941	20.4079788592323	20.9861806180705	27.4930494125985	28.2946988434373	29.096348274276	27.4381114431281	28.240886659525	29.0394050876689	18.9247723088548	1.22692950178928	-0.211992948505952	-0.395183514936428	0.0635243519491842	0.0689296997242778	0.0584616616158722	0.472223268858153	0.479705820453478	0.465215053608175	0.46984825970686	0.477321286973106	0.462851265963445	0.000574586500080898	0.000811689013300996	0.000811603268362104
230	25.4250084186799	0.29	18.9280127058033	18.2997078640942	19.5563175475124	0.373250162171788	29.7930958788251	28.9708912551837	30.6153005024665	1.01	0.64	1.55	19.9944800639265	20.5619308134068	21.1293815628871	27.632111220522	28.4163207709417	29.2005303213615	27.585248072982	28.3680986100277	29.1499856801422	18.9280127058033	1.23119079803786	0.158524108770557	0.0414151224812089	0.0635243519491842	0.0689296997242778	0.0584616616158722	0.472223268858153	0.479705820453478	0.465215053608175	0.46984825970686	0.477321286973106	0.462851265963445	0.000574586500080898	0.000811689013300996	0.000811603268362104
230	25.4250084186799	0.29	18.9287140167096	18.2945367473856	19.5628912860336	0.36588343649844	30.0357910057844	29.1936798598451	30.8779021517238	1.01	0.65	1.54	20.1077208539567	20.6877414588221	21.2677620636875	27.7671340610731	28.5680955430061	29.3690570249392	27.7517672787979	28.5525705551321	29.348950255795	18.9287140167096	1.2364109607051	0.0381222058030846	0.201737655693204	0.0635243519491842	0.0689296997242778	0.0584616616158722	0.472223268858153	0.479705820453478	0.465215053608175	0.46984825970686	0.477321286973106	0.462851265963445	0.000574586500080898	0.000811689013300996	0.000811603268362104
230	25.4250084186799	0.29	18.9294964471074	18.3011926282009	19.5578002660138	0.37929859895846	30.4108805951694	29.5823722113943	31.2393889789445	0.99	0.64	1.53	20.5982404392557	21.1751317978319	21.7520231564081	28.5641336391861	29.3641243913214	30.1641151434566	28.5071364093294	29.3064806232566	30.1072221694388	18.9294964471074	1.22582750810576	-0.521626469597247	-0.82805691934151	0.0635243519491842	0.0689296997242778	0.0584616616158722	0.472223268858153	0.479705820453478	0.465215053608175	0.46984825970686	0.477321286973106	0.462851265963445	0.000574586500080898	0.000811689013300996	0.000811603268362104
230	25.4250084186799	0.29	18.9299439558787	18.2969275846929	19.5629603270645	0.367454709240876	30.0118150387761	29.1732179822011	30.8504120953512	1.01	0.64	1.55	20.1394381077128	20.7183551654233	21.2972722231338	27.8352692796216	28.6354064088579	29.4355435380943	27.7840371799957	28.5832140157828	29.3814672750693	18.9299439558787	1.23998188322627	0.191734714343988	0.218988083286446	0.0635243519491842	0.0689296997242778	0.0584616616158722	0.472223268858153	0.479705820453478	0.465215053608175	0.46984825970686	0.477321286973106	0.462851265963445	0.000574586500080898	0.000811689013300996	0.000811603268362104
230	25.4250084186799	0.29	18.9302757101838	18.2948688917872	19.5656825285804	0.361816008598241	29.2896659016601	28.4612266847501	30.1181051185701	0.99	0.64	1.54	19.7998156956907	20.3761416563243	20.952467616958	27.4473805369713	28.2463090824674	29.0452376279634	27.3971642365842	28.194007054431	28.9905291736033	18.9302757101838	1.23115405894062	-0.0285998521892482	-0.147345440641442	0.0635243519491842	0.0689296997242778	0.0584616616158722	0.472223268858153	0.479705820453478	0.465215053608175	0.46984825970686	0.477321286973106	0.462851265963445	0.000574586500080898	0.000811689013300996	0.000811603268362104
230	25.4250084186799	0.29	18.9332836622709	18.3047021276376	19.5618651969042	0.362800671941859	29.6221856023156	28.786124766736	30.4582464378951	0.99	0.64	1.53	20.1168562647242	20.7011278814913	21.2853994982584	27.9360884453941	28.747460925634	29.5588334058739	27.919685941875	28.731891009496	29.543738217627	18.9332836622709	1.23275522818036	-0.28147875827158	-0.388441998711109	0.0635243519491842	0.0689296997242778	0.0584616616158722	0.472223268858153	0.479705820453478	0.465215053608175	0.46984825970686	0.477321286973106	0.462851265963445	0.000574586500080898	0.000811689013300996	0.000811603268362104
230	25.4250084186799	0.29	18.9356887223544	18.3053967917374	19.5659806529714	0.363611271340029	29.7292405135791	28.8916272353726	30.5668537917857	0.99	0.64	1.54	20.2085763428161	20.7944544500094	21.3803325572026	28.0732084805821	28.8870945242317	29.7009805678814	28.0286137923445	28.8430798469028	29.6553906680344	18.9356887223544	1.23334605751377	-0.0304127982117015	-0.132798106750853	0.0635243519491842	0.0689296997242778	0.0584616616158722	0.472223268858153	0.479705820453478	0.465215053608175	0.46984825970686	0.477321286973106	0.462851265963445	0.000574586500080898	0.000811689013300996	0.000811603268362104
230	25.4250084186799	0.29	18.937123541649	18.3080519036124	19.5661951796856	0.359012928652106	29.1773232355118	28.3470286511386	30.007617819885	0.99	0.65	1.55	19.7670276565903	20.3460109501978	20.9249942438053	27.4270873452402	28.2304365204973	29.0337856957545	27.3977854534307	28.1984702109138	29.0007041358196	18.937123541649	1.2390458659951	0.0353954162816483	0.145661308238955	0.0635243519491842	0.0689296997242778	0.0584616616158722	0.472223268858153	0.479705820453478	0.465215053608175	0.46984825970686	0.477321286973106	0.462851265963445	0.000574586500080898	0.000811689013300996	0.000811603268362104
230	25.4250084186799	0.29	18.9380863368928	18.3114796665964	19.5646930071893	0.360928832480528	28.9692022418145	28.1482506914446	29.7901537921843	1.01	0.66	1.55	19.3884140958487	19.9538825786215	20.5193510613943	26.7742286598046	27.5551064759491	28.3359842920937	26.7722189547652	27.5544040188063	28.3346594979068	18.9380863368928	1.24602957132021	0.0328577947130748	0.255709419269497	0.0635243519491842	0.0689296997242778	0.0584616616158722	0.472223268858153	0.479705820453478	0.465215053608175	0.46984825970686	0.477321286973106	0.462851265963445	0.000574586500080898	0.000811689013300996	0.000811603268362104
230	25.4250084186799	0.29	18.939114417862	18.3102469619003	19.5679818738238	0.361748969881091	29.0107703500331	28.1901003843287	29.8314403157376	0.99	0.64	1.56	19.6918125698299	20.2650804520303	20.8383483342307	27.3412255426036	28.1371830710429	28.9331405994822	27.2530281770366	28.0470354867003	28.840609363266	18.939114417862	1.23436771866083	0.169076356889352	0.0640403714993342	0.0635243519491842	0.0689296997242778	0.0584616616158722	0.472223268858153	0.479705820453478	0.465215053608175	0.46984825970686	0.477321286973106	0.462851265963445	0.000574586500080898	0.000811689013300996	0.000811603268362104
230	25.4250084186799	0.29	18.9394497804961	18.3095298242618	19.5693697367304	0.371097285581607	29.7762481875456	28.9507141405462	30.601782234545	1	0.64	1.55	20.1094375293038	20.6828612198509	21.2562849103981	27.8600085790421	28.6544409899333	29.4488734008245	27.7916935812272	28.5813192357859	29.3757199461772	18.9394497804961	1.23358843005911	0.0411366353623176	-0.0161006709808673	0.0635243519491842	0.0689296997242778	0.0584616616158722	0.472223268858153	0.479705820453478	0.465215053608175	0.46984825970686	0.477321286973106	0.462851265963445	0.000574586500080898	0.000811689013300996	0.000811603268362104
230	25.4250084186799	0.29	18.9397883492536	18.314155962092	19.5654207364152	0.370540853960214	30.056128169768	29.2218403041518	30.8904160353843	1	0.65	1.56	20.2245562575749	20.8019703320325	21.37938440649	27.9804019129243	28.7792465287338	29.5780911445434	27.937658608413	28.7380526898841	29.5335016597959	18.9397883492536	1.24674379668142	0.100779164779202	0.327889099219683	0.0635243519491842	0.0689296997242778	0.0584616616158722	0.472223268858153	0.479705820453478	0.465215053608175	0.46984825970686	0.477321286973106	0.462851265963445	0.000574586500080898	0.000811689013300996	0.000811603268362104
230	25.4250084186799	0.29	18.9420659087588	18.3116922339219	19.5724395835956	0.373467454591164	30.046241288544	29.2174355387305	30.8750470383574	0.99	0.63	1.53	20.4489136511026	21.0289843143545	21.6090549776065	28.4138301847358	29.2198402057082	30.0258502266806	28.3558726959494	29.1617425087837	29.9627298484796	18.9420659087588	1.22605185349209	-0.218963029893185	-0.557780868398045	0.0635243519491842	0.0689296997242778	0.0584616616158722	0.472223268858153	0.479705820453478	0.465215053608175	0.46984825970686	0.477321286973106	0.462851265963445	0.000574586500080898	0.000811689013300996	0.000811603268362104
230	25.4250084186799	0.29	18.9476802028928	18.3123098887814	19.5830505170043	0.366852907236979	29.9748252561436	29.1361764099554	30.8134741023318	1	0.64	1.54	20.1989721155635	20.7803745762212	21.3617770368789	27.9630267716704	28.7679079547065	29.5727891377425	27.9173621860679	28.7193220950882	29.5262625766196	18.9476802028928	1.23733373620997	-0.256697442694634	-0.336321645424031	0.0635243519491842	0.0689296997242778	0.0584616616158722	0.472223268858153	0.479705820453478	0.465215053608175	0.46984825970686	0.477321286973106	0.462851265963445	0.000574586500080898	0.000811689013300996	0.000811603268362104
230	25.4250084186799	0.29	18.9480135401044	18.3136190851492	19.5824079950596	0.36388320531502	29.5441549856063	28.7122453281698	30.3760646430428	0.99	0.65	1.52	20.0731110208941	20.6547100815811	21.236309142268	27.8796098211388	28.6873946666177	29.4951795120965	27.8832681061549	28.6891899742389	29.4977366379263	18.9480135401044	1.22155279813676	-0.0117594369591891	-0.286056364923454	0.0635243519491842	0.0689296997242778	0.0584616616158722	0.472223268858153	0.479705820453478	0.465215053608175	0.46984825970686	0.477321286973106	0.462851265963445	0.000574586500080898	0.000811689013300996	0.000811603268362104
230	25.4250084186799	0.29	18.9486722207721	18.3144517707999	19.5828926707444	0.360119802545408	29.2612344459285	28.4305508293084	30.0919180625485	1	0.64	1.58	19.642370750368	20.2162813886764	20.7901920269848	27.1565724453421	27.9500329712861	28.7434934972301	27.0681215358075	27.8561790325928	28.6515443097343	18.9486722207721	1.24402441652807	-0.403356395701782	-0.223427609921484	0.0635243519491842	0.0689296997242778	0.0584616616158722	0.472223268858153	0.479705820453478	0.465215053608175	0.46984825970686	0.477321286973106	0.462851265963445	0.000574586500080898	0.000811689013300996	0.000811603268362104
230	25.4250084186799	0.29	18.9547420164337	18.3170575906286	19.5924264422387	0.360364157148438	29.6807024628523	28.8385573260072	30.5228475996974	1.01	0.65	1.56	19.827561484204	20.4065670249687	20.9855725657334	27.3614602900977	28.1604711580757	28.9594820260537	27.3321064617025	28.1254197721295	28.926996857801	18.9547420164337	1.24402305301729	0.00752707664160713	0.228338591667864	0.0635243519491842	0.0689296997242778	0.0584616616158722	0.472223268858153	0.479705820453478	0.465215053608175	0.46984825970686	0.477321286973106	0.462851265963445	0.000574586500080898	0.000811689013300996	0.000811603268362104
230	25.4250084186799	0.29	18.9576323414517	18.3229785270041	19.5922861558993	0.357394900268598	29.5312998331338	28.6879696596283	30.3746300066392	1	0.64	1.55	19.8718839606875	20.4560507576858	21.040217554684	27.5014692033868	28.3099202394874	29.1183712755879	27.4351899468951	28.2427275403827	29.0533415523979	18.9576323414517	1.23331317780518	0.187126035274284	0.0703839163164725	0.0635243519491842	0.0689296997242778	0.0584616616158722	0.472223268858153	0.479705820453478	0.465215053608175	0.46984825970686	0.477321286973106	0.462851265963445	0.000574586500080898	0.000811689013300996	0.000811603268362104
230	25.4250084186799	0.29	18.9658074615375	18.3284974814952	19.6031174415798	0.361660089511469	29.5258600729254	28.6904582250472	30.3612619208036	1	0.65	1.56	19.8659581908655	20.4444103735508	21.0228625562361	27.4891837020093	28.2896071278462	29.090030553683	27.4321223371729	28.2251893962545	29.024490252282	18.9658074615375	1.24203350387886	-0.146856255849819	-0.0175685375022819	0.0635243519491842	0.0689296997242778	0.0584616616158722	0.472223268858153	0.479705820453478	0.465215053608175	0.46984825970686	0.477321286973106	0.462851265963445	0.000574586500080898	0.000811689013300996	0.000811603268362104
230	25.4250084186799	0.29	18.9706320997774	18.3402896208508	19.6009745787041	0.370753973519899	30.1428542158936	29.3065411637845	30.9791672680026	0.99	0.65	1.56	20.4049116352505	20.9872012282913	21.569490821332	28.2953571549269	29.102814315105	29.9102714752831	28.2337820785519	29.0428740370152	29.8481485627746	18.9706320997774	1.24026656766601	-0.159902396886971	-0.0403867718710341	0.0635243519491842	0.0689296997242778	0.0584616616158722	0.472223268858153	0.479705820453478	0.465215053608175	0.46984825970686	0.477321286973106	0.462851265963445	0.000574586500080898	0.000811689013300996	0.000811603268362104
230	25.4250084186799	0.29	18.9723526624441	18.3469834177529	19.5977219071354	0.377898770137842	30.3126478421752	29.4843551443133	31.1409405400371	1	0.65	1.55	20.4972947193132	21.0731173703033	21.6489400212933	28.4065816635225	29.2045968837282	30.002612103934	28.4046844582011	29.2043820647476	30.0030347277293	18.9723526624441	1.24086439097659	0.099071655048528	0.21935904486669	0.0635243519491842	0.0689296997242778	0.0584616616158722	0.472223268858153	0.479705820453478	0.465215053608175	0.46984825970686	0.477321286973106	0.462851265963445	0.000574586500080898	0.000811689013300996	0.000811603268362104
230	25.4250084186799	0.29	18.9727379291595	18.3359829229873	19.6094929353317	0.362358199868948	29.8000720549057	28.9581850132778	30.6419590965336	1	0.65	1.55	20.0701967922329	20.6536877325164	21.2371786728	27.7818758399804	28.5895646247254	29.3972534094704	27.7523603451506	28.5624098971531	29.3664949248437	18.9727379291595	1.23479335012236	0.0896793506792616	0.0851858656218848	0.0635243519491842	0.0689296997242778	0.0584616616158722	0.472223268858153	0.479705820453478	0.465215053608175	0.46984825970686	0.477321286973106	0.462851265963445	0.000574586500080898	0.000811689013300996	0.000811603268362104
230	25.4250084186799	0.29	18.9734114432119	18.3366032249961	19.6102196614278	0.358894295029448	29.5633124460131	28.7218169330926	30.4048079589337	0.99	0.65	1.54	20.077148399027	20.6653712934691	21.2535941879113	27.8837800004866	28.7007225988025	29.5176651971183	27.8540606202074	28.6699351830424	29.4858908054961	18.9734114432119	1.23376719041023	-0.184472397322033	-0.26924532038598	0.0635243519491842	0.0689296997242778	0.0584616616158722	0.472223268858153	0.479705820453478	0.465215053608175	0.46984825970686	0.477321286973106	0.462851265963445	0.000574586500080898	0.000811689013300996	0.000811603268362104
230	25.4250084186799	0.29	18.977300962586	18.347356563133	19.607245362039	0.370516159077749	29.6260887560389	28.8036942434396	30.4484832686382	0.99	0.64	1.53	20.0885225552687	20.6620840774836	21.2356455996985	27.8748137827945	28.6706871767054	29.4665605706162	27.8350735833989	28.6366339795386	29.4258975627959	18.977300962586	1.22949550716052	-0.136818358714286	-0.464374743942856	0.0635243519491842	0.0689296997242778	0.0584616616158722	0.472223268858153	0.479705820453478	0.465215053608175	0.46984825970686	0.477321286973106	0.462851265963445	0.000574586500080898	0.000811689013300996	0.000811603268362104
230	25.4250084186799	0.29	18.9822317688257	18.3539342979823	19.6105292396691	0.363638498560725	29.4996661650658	28.6685699774774	30.3307623526543	0.99	0.64	1.54	19.9924431958819	20.572020179796	21.1515971637102	27.7405013782917	28.5446930402896	29.3488847022875	27.694472004991	28.5028410258574	29.3040305953124	18.9822317688257	1.23461747039437	0.269892746730336	0.254506258312882	0.0635243519491842	0.0689296997242778	0.0584616616158722	0.472223268858153	0.479705820453478	0.465215053608175	0.46984825970686	0.477321286973106	0.462851265963445	0.000574586500080898	0.000811689013300996	0.000811603268362104
230	25.4250084186799	0.29	18.9835942646642	18.3558719781076	19.6113165512208	0.375739472095959	29.8782937144564	29.0581074587637	30.6984799701491	1	0.65	1.55	20.1598616677403	20.7288884524341	21.2979152371279	27.9169199190158	28.7048953248933	29.4928707307708	27.8851419666952	28.6745531590789	29.4673393315511	18.9835942646642	1.231703772025	0.378025935971018	0.387290631142773	0.0635243519491842	0.0689296997242778	0.0584616616158722	0.472223268858153	0.479705820453478	0.465215053608175	0.46984825970686	0.477321286973106	0.462851265963445	0.000574586500080898	0.000811689013300996	0.000811603268362104
230	25.4250084186799	0.29	18.9850178648562	18.3575217318121	19.6125139979002	0.368534811836269	29.7927450915092	28.9622001517374	30.6232900312809	1.02	0.66	1.56	19.8365701669361	20.4054206992942	20.9742712316522	27.3339291492109	28.1177803904847	28.9016316317584	27.3299168628242	28.1131789753273	28.8972841970297	18.9850178648562	1.25093371024333	0.036869995856725	0.438472932652662	0.0635243519491842	0.0689296997242778	0.0584616616158722	0.472223268858153	0.479705820453478	0.465215053608175	0.46984825970686	0.477321286973106	0.462851265963445	0.000574586500080898	0.000811689013300996	0.000811603268362104
230	25.4250084186799	0.29	18.9878038429978	18.3607207665895	19.6148869194061	0.375763057918927	29.9243210770557	29.1029126269011	30.7457295272102	1	0.64	1.53	20.2456312992869	20.8170494539281	21.3884676085693	28.065072416048	28.8571885843601	29.6493047526721	28.0442907446432	28.8388361342978	29.6237054052232	18.9878038429978	1.2269909456143	-0.367422185746412	-0.527372737386405	0.0635243519491842	0.0689296997242778	0.0584616616158722	0.472223268858153	0.479705820453478	0.465215053608175	0.46984825970686	0.477321286973106	0.462851265963445	0.000574586500080898	0.000811689013300996	0.000811603268362104
230	25.4250084186799	0.29	18.9881883300345	18.3582001058876	19.6181765541815	0.357125408705471	29.4198461903002	28.5792056676026	30.2604867129978	0.99	0.65	1.54	19.9622225302338	20.5493995629756	21.1365765957174	27.7159238570777	28.5311714531532	29.3464190492287	27.7004521387585	28.5141598524029	29.3261443544889	18.9881883300345	1.23120630876616	-0.173299106977496	-0.305468160461495	0.0635243519491842	0.0689296997242778	0.0584616616158722	0.472223268858153	0.479705820453478	0.465215053608175	0.46984825970686	0.477321286973106	0.462851265963445	0.000574586500080898	0.000811689013300996	0.000811603268362104
230	25.4250084186799	0.29	18.9885344362137	18.3556575127233	19.621411359704	0.370521969291522	30.26891885446	29.4286904019333	31.1091473069867	1.02	0.65	1.59	20.0903557230286	20.6639622365812	21.2375687501337	27.6492490897659	28.4386721139958	29.2280951382256	27.5683283243639	28.3537915137395	29.1390008177451	18.9885344362137	1.25138035578307	0.0162354022135199	0.412063896387133	0.0635243519491842	0.0689296997242778	0.0584616616158722	0.472223268858153	0.479705820453478	0.465215053608175	0.46984825970686	0.477321286973106	0.462851265963445	0.000574586500080898	0.000811689013300996	0.000811603268362104
230	25.4250084186799	0.29	18.993024441839	18.3627296352861	19.6233192483919	0.376116872005415	30.4444750619342	29.609418543116	31.2795315807524	1.01	0.65	1.58	20.3395060278982	20.9131288119257	21.4867515959532	28.0584027544389	28.8497169132631	29.6410310720874	27.9632247958974	28.7524045906389	29.5398273705474	18.993024441839	1.25463393484119	-0.618255795495337	-0.287957490729721	0.0635243519491842	0.0689296997242778	0.0584616616158722	0.472223268858153	0.479705820453478	0.465215053608175	0.46984825970686	0.477321286973106	0.462851265963445	0.000574586500080898	0.000811689013300996	0.000811603268362104
230	25.4250084186799	0.29	18.9973474038114	18.3583423613176	19.6363524463053	0.364764305893869	29.6280963727035	28.7954085831379	30.460784162269	1	0.64	1.56	19.9642808594664	20.5415955675088	21.1189102755511	27.6389542007298	28.4382003587714	29.2374465168129	27.5554811827032	28.3531544458374	29.1468595225929	18.9973474038114	1.23373002805195	0.051051982918057	-0.0785465732568529	0.0635243519491842	0.0689296997242778	0.0584616616158722	0.472223268858153	0.479705820453478	0.465215053608175	0.46984825970686	0.477321286973106	0.462851265963445	0.000574586500080898	0.000811689013300996	0.000811603268362104
230	25.4250084186799	0.29	18.9984318143312	18.3663078741697	19.6305557544926	0.371462155559661	29.7283356539795	28.9047738574452	30.5518974505139	1	0.65	1.54	20.0621346495868	20.6337498345322	21.2053650194776	27.7862253156903	28.5779171570712	29.369608998452	27.7751860636502	28.5638883300723	29.358680161634	18.9984318143312	1.23156550763103	-0.555574890258035	-0.688956806009278	0.0635243519491842	0.0689296997242778	0.0584616616158722	0.472223268858153	0.479705820453478	0.465215053608175	0.46984825970686	0.477321286973106	0.462851265963445	0.000574586500080898	0.000811689013300996	0.000811603268362104
230	25.4250084186799	0.29	19.0000060872932	18.3689086881918	19.6311034863946	0.370944089685203	29.8398203904938	29.012252239855	30.6673885411327	1	0.64	1.56	20.076149862567	20.6488176470725	21.221485431578	27.7732968421976	28.5655240610574	29.3577512799173	27.7060745197376	28.4960592223883	29.2841797113952	19.0000060872932	1.24339341059562	0.175585859277632	0.293167976037382	0.0635243519491842	0.0689296997242778	0.0584616616158722	0.472223268858153	0.479705820453478	0.465215053608175	0.46984825970686	0.477321286973106	0.462851265963445	0.000574586500080898	0.000811689013300996	0.000811603268362104
230	25.4250084186799	0.29	19.0010958570158	18.3666004268153	19.6355912872162	0.360797043425826	29.3017408059979	28.4711282481887	30.1323533638071	1.01	0.65	1.58	19.571814182697	20.1427994452951	20.7137847078932	27.0068849966979	27.7947799346862	28.5826748726746	26.9525578653361	27.7369740103538	28.5247587828816	19.0010958570158	1.24572593225942	0.273285299831518	0.54214481656429	0.0635243519491842	0.0689296997242778	0.0584616616158722	0.472223268858153	0.479705820453478	0.465215053608175	0.46984825970686	0.477321286973106	0.462851265963445	0.000574586500080898	0.000811689013300996	0.000811603268362104
230	25.4250084186799	0.29	19.0012238214404	18.3654851196015	19.6369625232792	0.361553957242354	29.5910097674172	28.7535720961476	30.4284474386869	1	0.63	1.55	19.9505730432972	20.5316264642081	21.112679885119	27.6281681068033	28.4328287828209	29.2374894588386	27.5249341296021	28.3286950947793	29.1289542885585	19.0012238214404	1.2266674025401	-0.203111965758461	-0.472704756677734	0.0635243519491842	0.0689296997242778	0.0584616616158722	0.472223268858153	0.479705820453478	0.465215053608175	0.46984825970686	0.477321286973106	0.462851265963445	0.000574586500080898	0.000811689013300996	0.000811603268362104
230	25.4250084186799	0.29	19.0017748586362	18.3752125974842	19.6283371197882	0.366673162042341	29.4924635976392	28.6669911081537	30.3179360871248	1.01	0.65	1.57	19.7287653386374	20.2968595964937	20.8649538543501	27.2352604396076	28.019505920832	28.8037514020564	27.2006701242647	27.9846420894581	28.7686666737869	19.0017748586362	1.24931870894879	0.137483058928871	0.518670881679087	0.0635243519491842	0.0689296997242778	0.0584616616158722	0.472223268858153	0.479705820453478	0.465215053608175	0.46984825970686	0.477321286973106	0.462851265963445	0.000574586500080898	0.000811689013300996	0.000811603268362104
230	25.4250084186799	0.29	19.0065544055929	18.3750428420719	19.6380659691139	0.367144932074559	29.6939850574916	28.8637156886196	30.5242544263635	0.99	0.65	1.55	20.1012682257542	20.6794844008082	21.2577005758623	27.8768154656932	28.6786964928121	29.4805775199311	27.8406034244356	28.6427934119934	29.444268751917	19.0065544055929	1.23877085057172	0.38113153939975	0.375802274068997	0.0635243519491842	0.0689296997242778	0.0584616616158722	0.472223268858153	0.479705820453478	0.465215053608175	0.46984825970686	0.477321286973106	0.462851265963445	0.000574586500080898	0.000811689013300996	0.000811603268362104
230	25.4250084186799	0.29	19.0074543226447	18.3699002040429	19.6450084412465	0.363103587154166	29.5557198093223	28.7220811617615	30.3893584568831	1	0.65	1.56	19.8945530239609	20.4719787398523	21.0494044557437	27.5323291638957	28.3314360781587	29.1305429924217	27.5076899538341	28.3069755690655	29.1042143889446	19.0074543226447	1.23995772781692	-0.200367455395621	-0.00578311925740791	0.0635243519491842	0.0689296997242778	0.0584616616158722	0.472223268858153	0.479705820453478	0.465215053608175	0.46984825970686	0.477321286973106	0.462851265963445	0.000574586500080898	0.000811689013300996	0.000811603268362104
230	25.4250084186799	0.29	19.0077997151585	18.3737548163307	19.6418446139862	0.366553478983734	29.6949065246282	28.8635535881297	30.5262594611267	1.01	0.65	1.55	19.9000638966342	20.4732426809602	21.0464214652863	27.4908379634103	28.2826527618863	29.0744675603622	27.4570544220185	28.2459764870014	29.0384731189619	19.0077997151585	1.23421483766328	-0.018878201348076	-0.0209529735865362	0.0635243519491842	0.0689296997242778	0.0584616616158722	0.472223268858153	0.479705820453478	0.465215053608175	0.46984825970686	0.477321286973106	0.462851265963445	0.000574586500080898	0.000811689013300996	0.000811603268362104
230	25.4250084186799	0.29	19.0100656795097	18.3838380369586	19.6362933220609	0.370657333511805	30.0238136694086	29.1906308358778	30.8569965029394	1	0.64	1.54	20.2371984117024	20.8148250621913	21.3924517126803	28.016200606234	28.8158618926622	29.6155231790904	27.9771038034214	28.7752760274224	29.5703115587972	19.0100656795097	1.24043645911686	0.220227397025434	0.226168125510835	0.0635243519491842	0.0689296997242778	0.0584616616158722	0.472223268858153	0.479705820453478	0.465215053608175	0.46984825970686	0.477321286973106	0.462851265963445	0.000574586500080898	0.000811689013300996	0.000811603268362104
230	25.4250084186799	0.29	19.012076198167	18.3827413631042	19.6414110332299	0.371101761747701	30.1176742754118	29.2826823400389	30.9526662107848	1.01	0.65	1.57	20.1760851639156	20.7514036475038	21.3267221310921	27.8652822957731	28.6598572504742	29.4544322051752	27.7976684066582	28.589002412295	29.3790388693941	19.012076198167	1.24196577757311	-0.0280582721442299	0.153530012554592	0.0635243519491842	0.0689296997242778	0.0584616616158722	0.472223268858153	0.479705820453478	0.465215053608175	0.46984825970686	0.477321286973106	0.462851265963445	0.000574586500080898	0.000811689013300996	0.000811603268362104
230	25.4250084186799	0.29	19.0135492018535	18.3807031451322	19.6463952585748	0.363141963914207	29.4404473639806	28.6101289477168	30.2707657802445	1.01	0.64	1.57	19.7492837096408	20.3224441453068	20.8956045809728	27.2952653617091	28.087424025099	28.8795826884888	27.2231106542086	28.0089028780782	28.8044356768656	19.0135492018535	1.24206694851357	0.238647829518001	0.374499385232933	0.0635243519491842	0.0689296997242778	0.0584616616158722	0.472223268858153	0.479705820453478	0.465215053608175	0.46984825970686	0.477321286973106	0.462851265963445	0.000574586500080898	0.000811689013300996	0.000811603268362104
230	25.4250084186799	0.29	19.0139654223174	18.382251018547	19.6456798260878	0.367197257352743	29.6551631534224	28.8260726367356	30.4842536701092	1	0.65	1.55	20.0007858686949	20.5760450133932	21.1513041580914	27.6976554038687	28.4942905792252	29.2909257545817	27.6553661431113	28.4510996705841	29.2458724100611	19.0139654223174	1.24031024854933	-0.19208565305344	-0.108120807589461	0.0635243519491842	0.0689296997242778	0.0584616616158722	0.472223268858153	0.479705820453478	0.465215053608175	0.46984825970686	0.477321286973106	0.462851265963445	0.000574586500080898	0.000811689013300996	0.000811603268362104
230	25.4250084186799	0.29	19.0157874967678	18.3872502651932	19.6443247283424	0.371545585481758	30.1304541759207	29.2959016348794	30.9650067169619	0.99	0.64	1.54	20.4592178019522	21.0420396729816	21.6248615440111	28.4040102865048	29.2131555128849	30.022300739265	28.3482468324053	29.1517911262783	29.9595881173107	19.0157874967678	1.23008727528416	0.192900091850244	0.00476228466165956	0.0635243519491842	0.0689296997242778	0.0584616616158722	0.472223268858153	0.479705820453478	0.465215053608175	0.46984825970686	0.477321286973106	0.462851265963445	0.000574586500080898	0.000811689013300996	0.000811603268362104
230	25.4250084186799	0.29	19.0174877359841	18.3835990968521	19.6513763751161	0.366708477285591	29.3867478526291	28.5642968073919	30.2091988978663	0.99	0.63	1.52	19.9716328459404	20.5466755441729	21.1217182424054	27.7397252176275	28.5384343948101	29.3371435719927	27.6718533778327	28.4735314481605	29.2703020965897	19.0174877359841	1.21593465535579	0.0145093389422085	-0.509725193654461	0.0635243519491842	0.0689296997242778	0.0584616616158722	0.472223268858153	0.479705820453478	0.465215053608175	0.46984825970686	0.477321286973106	0.462851265963445	0.000574586500080898	0.000811689013300996	0.000811603268362104
230	25.4250084186799	0.29	19.0184040549819	18.3914628891776	19.6453452207862	0.37493971568914	30.0697438194806	29.2428930675012	30.89659457146	1	0.64	1.56	20.2608153971828	20.8336954610056	21.4065755248285	28.0421531795282	28.8350526847206	29.6279521899129	27.969332287792	28.7639466731202	29.5521277281464	19.0184040549819	1.23838839380477	0.616708952023007	0.657570648998115	0.0635243519491842	0.0689296997242778	0.0584616616158722	0.472223268858153	0.479705820453478	0.465215053608175	0.46984825970686	0.477321286973106	0.462851265963445	0.000574586500080898	0.000811689013300996	0.000811603268362104
230	25.4250084186799	0.29	19.0198832509144	18.3924122620059	19.647354239823	0.361367911670673	29.2528413887647	28.4246402957915	30.0810424817379	1.01	0.65	1.57	19.567959472605	20.1381058404683	20.7082522083316	27.0164361578804	27.8036067859467	28.5907774140131	26.9677781843886	27.7568806421798	28.5403859732287	19.0198832509144	1.24383060762439	-0.470065460866579	-0.2803056300537	0.0635243519491842	0.0689296997242778	0.0584616616158722	0.472223268858153	0.479705820453478	0.465215053608175	0.46984825970686	0.477321286973106	0.462851265963445	0.000574586500080898	0.000811689013300996	0.000811603268362104
230	25.4250084186799	0.29	19.0235606791893	18.390289996667	19.6568313617117	0.363428231900093	29.3761163925239	28.5481248429725	30.2041079420752	0.99	0.64	1.54	19.8810499516777	20.4576672057616	21.0342844598454	27.5711786590848	28.3708354865108	29.1704923139368	27.5377390217576	28.3359050587039	29.1349115979242	19.0235606791893	1.23193042461646	-0.295919401459346	-0.47886292948326	0.0635243519491842	0.0689296997242778	0.0584616616158722	0.472223268858153	0.479705820453478	0.465215053608175	0.46984825970686	0.477321286973106	0.462851265963445	0.000574586500080898	0.000811689013300996	0.000811603268362104
230	25.4250084186799	0.29	19.0237454600434	18.3875798985286	19.6599110215581	0.36529866061496	29.6447831784744	28.8125862402869	30.4769801166619	1	0.64	1.55	19.9899613714664	20.5673335139421	21.1447056564178	27.6818797374641	28.4814183616151	29.2809569857662	27.631613677571	28.4237554048562	29.2196361401091	19.0237454600434	1.23344911473	-0.174723171341644	-0.242826650764432	0.0635243519491842	0.0689296997242778	0.0584616616158722	0.472223268858153	0.479705820453478	0.465215053608175	0.46984825970686	0.477321286973106	0.462851265963445	0.000574586500080898	0.000811689013300996	0.000811603268362104
230	25.4250084186799	0.29	19.0271585788674	18.3929641715481	19.6613529861867	0.3616363914034	29.3124159738601	28.4830107238657	30.1418212238545	0.99	0.64	1.54	19.8695117365219	20.44809795091	21.0266841652981	27.5734210415819	28.3763396794291	29.1792583172763	27.5155651943887	28.3196598359323	29.1192186077923	19.0271585788674	1.23221620706021	-0.0662427445101303	-0.266962946984109	0.0635243519491842	0.0689296997242778	0.0584616616158722	0.472223268858153	0.479705820453478	0.465215053608175	0.46984825970686	0.477321286973106	0.462851265963445	0.000574586500080898	0.000811689013300996	0.000811603268362104
230	25.4250084186799	0.29	19.0285894141329	18.3976464830539	19.6595323452118	0.360024176381461	29.5238308629031	28.6855185833361	30.3621431424701	1	0.65	1.55	19.9168431636833	20.4988976294522	21.080952095221	27.5886879236803	28.3949461684589	29.2012044132374	27.5797731993083	28.3866112918797	29.1924136484689	19.0285894141329	1.23360529084615	-0.271638585007724	-0.209143947917055	0.0635243519491842	0.0689296997242778	0.0584616616158722	0.472223268858153	0.479705820453478	0.465215053608175	0.46984825970686	0.477321286973106	0.462851265963445	0.000574586500080898	0.000811689013300996	0.000811603268362104
230	25.4250084186799	0.29	19.0312417171962	18.3998285629186	19.6626548714739	0.360801653251672	29.2579871334665	28.4286231441442	30.0873511227888	1	0.65	1.53	19.6838142283292	20.2580610573336	20.832307886338	27.2366949540147	28.0312861612104	28.8258773684061	27.2300489146404	28.0211550559012	28.8192425069649	19.0312417171962	1.23607744969237	-0.348226996172818	-0.311900399399933	0.0635243519491842	0.0689296997242778	0.0584616616158722	0.472223268858153	0.479705820453478	0.465215053608175	0.46984825970686	0.477321286973106	0.462851265963445	0.000574586500080898	0.000811689013300996	0.000811603268362104
230	25.4250084186799	0.29	19.0326835957649	18.4051614969705	19.6602056945594	0.366703349131263	29.8252110698831	28.9904794767107	30.6599426630556	0.99	0.64	1.55	20.2904616987824	20.8746910639309	21.4589204290794	28.1938732159356	29.0056678854977	29.8174625550597	28.1378706491966	28.9510961287526	29.7629901888811	19.0326835957649	1.23622218285586	-0.103780940289262	-0.108852607190112	0.0635243519491842	0.0689296997242778	0.0584616616158722	0.472223268858153	0.479705820453478	0.465215053608175	0.46984825970686	0.477321286973106	0.462851265963445	0.000574586500080898	0.000811689013300996	0.000811603268362104
230	25.4250084186799	0.29	19.0346343265592	18.4012071319919	19.6680615211264	0.369737836618168	30.0302568773232	29.195250321865	30.8652634327815	1	0.65	1.56	20.1945953149579	20.7721762326385	21.3497571503191	27.9327890437129	28.731688238157	29.5305874326012	27.8795588177955	28.6781636361089	29.4741572150319	19.0346343265592	1.24714791290107	0.255162505849524	0.445619385001286	0.0635243519491842	0.0689296997242778	0.0584616616158722	0.472223268858153	0.479705820453478	0.465215053608175	0.46984825970686	0.477321286973106	0.462851265963445	0.000574586500080898	0.000811689013300996	0.000811603268362104
230	25.4250084186799	0.29	19.0358627105421	18.406599483955	19.6651259371292	0.3744887621468	29.9743911824375	29.1493688546995	30.7994135101755	1	0.65	1.58	20.1545137007633	20.7249522543634	21.2953908079635	27.8729025060839	28.6617966677726	29.4506908294613	27.7927583299534	28.5834150692759	29.367875994539	19.0358627105421	1.253223553002	-0.196597606042364	0.12175706582353	0.0635243519491842	0.0689296997242778	0.0584616616158722	0.472223268858153	0.479705820453478	0.465215053608175	0.46984825970686	0.477321286973106	0.462851265963445	0.000574586500080898	0.000811689013300996	0.000811603268362104
230	25.4250084186799	0.29	19.0365066780647	18.3976249388328	19.6753884172965	0.362115610842893	29.7174103713273	28.8774177087268	30.5574030339278	1	0.65	1.52	20.0362861798599	20.6191060686257	21.2019259573916	27.7467502250104	28.5538537837533	29.3609573424962	27.7599105759285	28.5700549945091	29.3775236594284	19.0365066780647	1.23030472131954	0.0831355413359244	-0.0206241801972829	0.0635243519491842	0.0689296997242778	0.0584616616158722	0.472223268858153	0.479705820453478	0.465215053608175	0.46984825970686	0.477321286973106	0.462851265963445	0.000574586500080898	0.000811689013300996	0.000811603268362104
230	25.4250084186799	0.29	19.0382174812588	18.4036284148253	19.6728065476924	0.359325979646374	29.2557454391814	28.4237851754346	30.0877057029282	0.98	0.64	1.53	19.9504219009207	20.5343679926923	21.1183140844639	27.7521937299217	28.5644966048763	29.3767994798309	27.706376922082	28.5168622434003	29.325831234706	19.0382174812588	1.21860444454524	-0.203957237646065	-0.723131791410011	0.0635243519491842	0.0689296997242778	0.0584616616158722	0.472223268858153	0.479705820453478	0.465215053608175	0.46984825970686	0.477321286973106	0.462851265963445	0.000574586500080898	0.000811689013300996	0.000811603268362104
230	25.4250084186799	0.29	19.0389814645174	18.4017726860232	19.6761902430116	0.364331749514231	29.55918054479	28.7276536346006	30.3907074549794	1	0.64	1.55	19.8993502613149	20.4753404012697	21.0513305412245	27.5394689069312	28.3366036043802	29.1337383018291	27.4830848684894	28.2796489372463	29.0723654383236	19.0389814645174	1.23312090001631	0.200017357757089	0.133528132217481	0.0635243519491842	0.0689296997242778	0.0584616616158722	0.472223268858153	0.479705820453478	0.465215053608175	0.46984825970686	0.477321286973106	0.462851265963445	0.000574586500080898	0.000811689013300996	0.000811603268362104
230	25.4250084186799	0.29	19.0394076218341	18.4049716299095	19.6738436137587	0.369089934126954	30.0419222302282	29.2054288412009	30.8784156192555	0.99	0.64	1.55	20.3240671098809	20.9061831222156	21.4882991345502	28.1776318148756	28.984687340742	29.7917428666084	28.0981505307934	28.9028790122514	29.70737665311	19.0394076218341	1.23875230383467	0.553734224457479	0.485406570784744	0.0635243519491842	0.0689296997242778	0.0584616616158722	0.472223268858153	0.479705820453478	0.465215053608175	0.46984825970686	0.477321286973106	0.462851265963445	0.000574586500080898	0.000811689013300996	0.000811603268362104
230	25.4250084186799	0.29	19.0408194415756	18.4076663025915	19.6739725805596	0.364655844796425	29.4050301702625	28.5784181292202	30.2316422113048	1	0.65	1.55	19.7927410438774	20.3652331250739	20.9377252062704	27.3902003328661	28.1824439517863	28.9746875707065	27.3780361366301	28.1684597644652	28.9621062485486	19.0408194415756	1.23928922100997	0.0726223594203419	0.17912501386382	0.0635243519491842	0.0689296997242778	0.0584616616158722	0.472223268858153	0.479705820453478	0.465215053608175	0.46984825970686	0.477321286973106	0.462851265963445	0.000574586500080898	0.000811689013300996	0.000811603268362104
230	25.4250084186799	0.29	19.0507274649442	18.4119225489355	19.6895323809529	0.365421092128337	29.9305284316405	29.0905317639304	30.7705250993505	1	0.65	1.56	20.1702644069475	20.7526860356121	21.3351076642766	27.924855074627	28.731192524878	29.537529975129	27.9072815651253	28.7100855326848	29.5175453537968	19.0507274649442	1.23465870680618	0.0551040891415977	0.147452597667996	0.0635243519491842	0.0689296997242778	0.0584616616158722	0.472223268858153	0.479705820453478	0.465215053608175	0.46984825970686	0.477321286973106	0.462851265963445	0.000574586500080898	0.000811689013300996	0.000811603268362104
230	25.4250084186799	0.29	19.0527080573341	18.4159055427689	19.6895105718993	0.36870612789856	30.0345579849088	29.1975800252417	30.8715359445759	0.99	0.64	1.54	20.383595242312	20.9679114747478	21.5522277071835	28.2952606533668	29.1063727218817	29.9174847903967	28.2570810849513	29.067781404196	29.8813386149985	19.0527080573341	1.22374180300376	0.185874318464655	-0.0084092978255042	0.0635243519491842	0.0689296997242778	0.0584616616158722	0.472223268858153	0.479705820453478	0.465215053608175	0.46984825970686	0.477321286973106	0.462851265963445	0.000574586500080898	0.000811689013300996	0.000811603268362104
230	25.4250084186799	0.29	19.0534340405977	18.4232607679771	19.6836073132183	0.377156608765838	30.0423053833016	29.2201025034384	30.8645082631648	1	0.64	1.56	20.1904823636935	20.7586074324985	21.3267325013035	27.9157582447856	28.7012591450555	29.4867600453253	27.8110605329758	28.5933325617009	29.3767502883381	19.0534340405977	1.23342945962156	-0.0320093945351559	-0.126296618502312	0.0635243519491842	0.0689296997242778	0.0584616616158722	0.472223268858153	0.479705820453478	0.465215053608175	0.46984825970686	0.477321286973106	0.462851265963445	0.000574586500080898	0.000811689013300996	0.000811603268362104
230	25.4250084186799	0.29	19.0575148617724	18.4187909563283	19.6962387672166	0.359985295356145	29.3407226222203	28.5075392980201	30.1739059464205	1	0.65	1.55	19.6939984349795	20.2695904182549	20.8451824015304	27.2271187382772	28.0228795039328	28.8186402695885	27.2032086639112	27.999721926465	28.792316856497	19.0575148617724	1.24235680158481	-0.227112966334104	-0.0717424855766429	0.0635243519491842	0.0689296997242778	0.0584616616158722	0.472223268858153	0.479705820453478	0.465215053608175	0.46984825970686	0.477321286973106	0.462851265963445	0.000574586500080898	0.000811689013300996	0.000811603268362104
230	25.4250084186799	0.29	19.0602761334105	18.4248061761379	19.6957460906831	0.369871015425622	29.8473064647762	29.0176240385571	30.6769888909953	1	0.65	1.54	20.0817081177384	20.6558915964274	21.2300750751164	27.7819682650093	28.576320373391	29.3706724817727	27.759903326908	28.5544781540837	29.3489276100584	19.0602761334105	1.2373107529629	-0.00607237158642906	-0.0521712394603954	0.0635243519491842	0.0689296997242778	0.0584616616158722	0.472223268858153	0.479705820453478	0.465215053608175	0.46984825970686	0.477321286973106	0.462851265963445	0.000574586500080898	0.000811689013300996	0.000811603268362104
230	25.4250084186799	0.29	19.0658925532594	18.4242730256695	19.7075120808493	0.358985874551299	29.278425064311	28.4452044631217	30.1116456655003	0.99	0.64	1.53	19.8913317322543	20.4739911891724	21.0566506460904	27.6297974810338	28.4391330756411	29.2484686702484	27.5958211107197	28.4040705774839	29.2117012645102	19.0658925532594	1.2208911729521	0.204892679025817	-0.142459254587736	0.0635243519491842	0.0689296997242778	0.0584616616158722	0.472223268858153	0.479705820453478	0.465215053608175	0.46984825970686	0.477321286973106	0.462851265963445	0.000574586500080898	0.000811689013300996	0.000811603268362104
230	25.4250084186799	0.29	19.0665101985518	18.4283412906411	19.7046791064625	0.366016675650717	29.9533478223398	29.1137892144151	30.7929064302646	0.99	0.64	1.56	20.3199909624271	20.9059615209078	21.4919320793884	28.2042093516423	29.0175382717115	29.8308671917808	28.1394830540685	28.9523140609587	29.7643556523964	19.0665101985518	1.23840562128792	-0.0334509363572673	0.00457242487607086	0.0635243519491842	0.0689296997242778	0.0584616616158722	0.472223268858153	0.479705820453478	0.465215053608175	0.46984825970686	0.477321286973106	0.462851265963445	0.000574586500080898	0.000811689013300996	0.000811603268362104
230	25.4250084186799	0.29	19.0722931008219	18.4436456543727	19.7009405472711	0.367931078497985	29.6318593601972	28.8047269217886	30.4589917986059	1.01	0.65	1.55	19.8579240599747	20.4281475928712	20.9983711257677	27.4317851236313	28.2194933140551	29.0072015044788	27.4006721709602	28.1845872546822	28.9719186557153	19.0722931008219	1.23952212191866	-0.0705850349696977	0.0449367172298689	0.0635243519491842	0.0689296997242778	0.0584616616158722	0.472223268858153	0.479705820453478	0.465215053608175	0.46984825970686	0.477321286973106	0.462851265963445	0.000574586500080898	0.000811689013300996	0.000811603268362104
230	25.4250084186799	0.29	19.0724434143925	18.4353992841786	19.7094875446063	0.360819054995888	29.586471318408	28.7478275647918	30.4251150720243	0.99	0.64	1.53	20.0127099995346	20.5965292184379	21.1803484373412	27.7497752772811	28.559303428516	29.368831579751	27.7318165176524	28.5397266850733	29.348494310505	19.0724434143925	1.23083488283074	0.443729505575725	0.323066079378896	0.0635243519491842	0.0689296997242778	0.0584616616158722	0.472223268858153	0.479705820453478	0.465215053608175	0.46984825970686	0.477321286973106	0.462851265963445	0.000574586500080898	0.000811689013300996	0.000811603268362104
230	25.4250084186799	0.29	19.0728740950441	18.4307610622014	19.7149871278868	0.361888728269219	29.6975130711817	28.8576704131717	30.5373557291918	1	0.65	1.54	19.9725656756025	20.5538257844095	21.1350858932166	27.6318045536599	28.4359709277885	29.2401373019171	27.6255172659591	28.4300526122108	29.236094672777	19.0728740950441	1.23334532023973	-0.172814811236809	-0.171393475122599	0.0635243519491842	0.0689296997242778	0.0584616616158722	0.472223268858153	0.479705820453478	0.465215053608175	0.46984825970686	0.477321286973106	0.462851265963445	0.000574586500080898	0.000811689013300996	0.000811603268362104
230	25.4250084186799	0.29	19.0734697905025	18.44224496425	19.7046946167549	0.359912853284865	29.4549459809303	28.6183875635501	30.2915043983106	1	0.65	1.54	19.8747636183818	20.4557327858962	21.0367019534107	27.532829117193	28.33765503204	29.1424809468871	27.5341813655032	28.3375035640135	29.1463190152789	19.0734697905025	1.2413928336084	-0.546952172133887	-0.409405715810019	0.0635243519491842	0.0689296997242778	0.0584616616158722	0.472223268858153	0.479705820453478	0.465215053608175	0.46984825970686	0.477321286973106	0.462851265963445	0.000574586500080898	0.000811689013300996	0.000811603268362104
230	25.4250084186799	0.29	19.0753863622914	18.437801231854	19.7129714927288	0.36721282294011	30.0210623274106	29.1817702184405	30.8603544363807	0.99	0.65	1.55	20.301447661643	20.885334269465	21.469220877287	28.1429620326293	28.9523771496775	29.7617922667257	28.1070734364225	28.9169999059479	29.7223925428921	19.0753863622914	1.23790934650717	-0.266542956804416	-0.201505021565273	0.0635243519491842	0.0689296997242778	0.0584616616158722	0.472223268858153	0.479705820453478	0.465215053608175	0.46984825970686	0.477321286973106	0.462851265963445	0.000574586500080898	0.000811689013300996	0.000811603268362104
230	25.4250084186799	0.29	19.0758219963374	18.4434118914761	19.7082321011987	0.376051471468945	30.0382067269802	29.2141788466791	30.8622346072813	0.98	0.63	1.54	20.5189817547034	21.0977491104454	21.6765164661873	28.550612446087	29.3559234828516	30.1612345196163	28.4728473096379	29.2726396897004	30.0750482358844	19.0758219963374	1.22476849790842	0.101060357453209	-0.392888827855237	0.0635243519491842	0.0689296997242778	0.0584616616158722	0.472223268858153	0.479705820453478	0.465215053608175	0.46984825970686	0.477321286973106	0.462851265963445	0.000574586500080898	0.000811689013300996	0.000811603268362104
230	25.4250084186799	0.29	19.0813510898643	18.4507120004447	19.7119901792839	0.362010150462859	29.4423883469978	28.6099794465285	30.2747972474672	1.02	0.65	1.57	19.5604326689069	20.1295445160881	20.6986563632693	26.9351313111732	27.7188104144958	28.5024895178183	26.8998868975217	27.681169736648	28.4676164615157	19.0813510898643	1.25195407366948	0.0894089706563253	0.477257821251671	0.0635243519491842	0.0689296997242778	0.0584616616158722	0.472223268858153	0.479705820453478	0.465215053608175	0.46984825970686	0.477321286973106	0.462851265963445	0.000574586500080898	0.000811689013300996	0.000811603268362104
230	25.4250084186799	0.29	19.0897135759163	18.4586524899166	19.720774661916	0.367354173129001	29.8801470652076	29.045048507769	30.7152456226463	1	0.65	1.54	20.1154917142593	20.6938490927382	21.2722064712171	27.8366112838172	28.6369650487929	29.4373188137687	27.8115859904272	28.6080151576838	29.413630842214	19.0897135759163	1.23582497026533	-0.211052924341796	-0.192837875566381	0.0635243519491842	0.0689296997242778	0.0584616616158722	0.472223268858153	0.479705820453478	0.465215053608175	0.46984825970686	0.477321286973106	0.462851265963445	0.000574586500080898	0.000811689013300996	0.000811603268362104
230	25.4250084186799	0.29	19.0906675536322	18.4522746179386	19.7290604893258	0.369055526369134	29.7804120465451	28.951138934632	30.6096851584582	1	0.65	1.54	20.1231343617169	20.6995391204818	21.2759438792467	27.8861794200055	28.6849479534026	29.4837164867998	27.9036991304959	28.7040126800998	29.502975716595	19.0906675536322	1.23216679474861	-0.272804224992642	-0.334586908508559	0.0635243519491842	0.0689296997242778	0.0584616616158722	0.472223268858153	0.479705820453478	0.465215053608175	0.46984825970686	0.477321286973106	0.462851265963445	0.000574586500080898	0.000811689013300996	0.000811603268362104
230	25.4250084186799	0.29	19.095047930102	18.4640863245329	19.7260095356711	0.364503430720653	29.672493572462	28.8380883620654	30.5068987828586	1	0.65	1.54	19.9891111295488	20.567478817042	21.1458465045352	27.6707840537991	28.471414320978	29.2720445881569	27.6436315285882	28.4411078696471	29.2422836428418	19.095047930102	1.23636203230434	0.295740131292175	0.336933452847528	0.0635243519491842	0.0689296997242778	0.0584616616158722	0.472223268858153	0.479705820453478	0.465215053608175	0.46984825970686	0.477321286973106	0.462851265963445	0.000574586500080898	0.000811689013300996	0.000811603268362104
230	25.4250084186799	0.29	19.0971318915149	18.4602878899201	19.7339758931098	0.356929581360632	29.3590668497901	28.5198051377813	30.1983285617989	1	0.65	1.55	19.7027182677885	20.2825166564789	20.8623150451694	27.2393049652895	28.040884976396	28.8424649875024	27.2309912900061	28.0345774433988	28.8312101639355	19.0971318915149	1.23695622519842	-0.144819030998621	-0.0310669539937052	0.0635243519491842	0.0689296997242778	0.0584616616158722	0.472223268858153	0.479705820453478	0.465215053608175	0.46984825970686	0.477321286973106	0.462851265963445	0.000574586500080898	0.000811689013300996	0.000811603268362104
230	25.4250084186799	0.29	19.0972218217588	18.4647589476767	19.7296846958409	0.370085234093437	30.0377866053518	29.2031928880311	30.8723803226725	1	0.64	1.56	20.2309544200199	20.8091318651742	21.3873093103285	27.9995655828667	28.7997610139884	29.5999564451102	27.9216275799213	28.7195015344353	29.5190379795035	19.0972218217588	1.23425266724304	-0.170795353917076	-0.221411690650176	0.0635243519491842	0.0689296997242778	0.0584616616158722	0.472223268858153	0.479705820453478	0.465215053608175	0.46984825970686	0.477321286973106	0.462851265963445	0.000574586500080898	0.000811689013300996	0.000811603268362104
230	25.4250084186799	0.29	19.104431194184	18.471654033264	19.737208355104	0.365128792978541	29.6632806051078	28.830259273421	30.4963019367946	1	0.64	1.55	20.0043825609096	20.5823890658953	21.160395570881	27.7030067213675	28.5034572248438	29.3039077283201	27.6313700413426	28.4334418978429	29.2331586887815	19.104431194184	1.23615014641998	0.145491922793763	0.0850928879594068	0.0635243519491842	0.0689296997242778	0.0584616616158722	0.472223268858153	0.479705820453478	0.465215053608175	0.46984825970686	0.477321286973106	0.462851265963445	0.000574586500080898	0.000811689013300996	0.000811603268362104
230	25.4250084186799	0.29	19.106803147349	18.4697685202842	19.7438377744138	0.361763559424625	29.5358366689361	28.7003397839709	30.3713335539012	1	0.65	1.54	19.8553900376781	20.4334011919402	21.0114123462023	27.4652746755954	28.2648175245267	29.064360373458	27.4658351709965	28.2659343961608	29.0649683124035	19.106803147349	1.23146134196646	0.361247787111541	0.306016967062653	0.0635243519491842	0.0689296997242778	0.0584616616158722	0.472223268858153	0.479705820453478	0.465215053608175	0.46984825970686	0.477321286973106	0.462851265963445	0.000574586500080898	0.000811689013300996	0.000811603268362104
230	25.4250084186799	0.29	19.1096185202655	18.4710959271213	19.7481411134097	0.365438608018785	29.5952627965453	28.7647066870603	30.4258189060302	1.01	0.65	1.54	19.8474692347468	20.4205477997422	20.9936263647376	27.4264418679627	28.2183567344236	29.0102716008845	27.3985415117555	28.1905092879185	28.9836618625295	19.1096185202655	1.23125445925109	-0.201895911829418	-0.168521477014028	0.0635243519491842	0.0689296997242778	0.0584616616158722	0.472223268858153	0.479705820453478	0.465215053608175	0.46984825970686	0.477321286973106	0.462851265963445	0.000574586500080898	0.000811689013300996	0.000811603268362104
230	25.4250084186799	0.29	19.1105551508887	18.4797537533589	19.7413565484185	0.370068976814101	30.2191859217368	29.3795227841323	31.0588490593413	0.99	0.64	1.56	20.4751868093636	21.0603651230384	21.6455434367131	28.4032960153358	29.2150587122924	30.0268214092491	28.3247768566208	29.1350107483742	29.9462002676743	19.1105551508887	1.23459232700962	-0.0841051965669606	-0.240007936620584	0.0635243519491842	0.0689296997242778	0.0584616616158722	0.472223268858153	0.479705820453478	0.465215053608175	0.46984825970686	0.477321286973106	0.462851265963445	0.000574586500080898	0.000811689013300996	0.000811603268362104
230	25.4250084186799	0.29	19.1141062115621	18.4805283318723	19.747684091252	0.370678480766442	30.1852744236885	29.3476489039942	31.0228999433827	0.99	0.64	1.55	20.5523869378838	21.1389826084984	21.7255782791131	28.5643054680304	29.3795732017639	30.1948409354973	28.4921846572274	29.303736300272	30.1163728734529	19.1141062115621	1.23420088931309	-0.158940404405088	-0.279338102368023	0.0635243519491842	0.0689296997242778	0.0584616616158722	0.472223268858153	0.479705820453478	0.465215053608175	0.46984825970686	0.477321286973106	0.462851265963445	0.000574586500080898	0.000811689013300996	0.000811603268362104
230	25.4250084186799	0.29	19.1198012811464	18.4786634934034	19.7609390688894	0.363341815820934	29.4615347646481	28.6309805105444	30.2920890187518	1.01	0.65	1.54	19.698112601506	20.2695338706088	20.8409551397117	27.1898401639118	27.9785884712993	28.7673367786868	27.1622821268774	27.9495463582536	28.7386312765571	19.1198012811464	1.23780572580786	-0.020239026228168	0.0752559864437567	0.0635243519491842	0.0689296997242778	0.0584616616158722	0.472223268858153	0.479705820453478	0.465215053608175	0.46984825970686	0.477321286973106	0.462851265963445	0.000574586500080898	0.000811689013300996	0.000811603268362104
230	25.4250084186799	0.29	19.1207569947543	18.4911883334704	19.7503256560382	0.371158829551503	29.5506969844442	28.7315242627651	30.3698697061233	1	0.64	1.55	19.9350657854048	20.5034401586867	21.0718145319686	27.6065810149146	28.3936801572859	29.1807792996572	27.5279527079715	28.3092604975312	29.0945465246247	19.1207569947543	1.2359209026105	0.141924766482256	0.124049744610648	0.0635243519491842	0.0689296997242778	0.0584616616158722	0.472223268858153	0.479705820453478	0.465215053608175	0.46984825970686	0.477321286973106	0.462851265963445	0.000574586500080898	0.000811689013300996	0.000811603268362104
230	25.4250084186799	0.29	19.1213830118935	18.4772412291996	19.7655247945874	0.362195873603786	29.7378980181079	28.8974722710465	30.5783237651693	0.99	0.64	1.55	20.1728769849576	20.7595651579383	21.346253330919	28.0021031339391	28.8164888430037	29.6308745520683	27.9639882913113	28.7785716435047	29.5882756592494	19.1213830118935	1.23398854498171	0.416742406058242	0.426819344354249	0.0635243519491842	0.0689296997242778	0.0584616616158722	0.472223268858153	0.479705820453478	0.465215053608175	0.46984825970686	0.477321286973106	0.462851265963445	0.000574586500080898	0.000811689013300996	0.000811603268362104
230	25.4250084186799	0.29	19.1230159353375	18.4824678037048	19.7635640669703	0.352813491207888	28.8038623114321	27.9730364051807	29.6346882176836	1.01	0.65	1.56	19.1982117677802	19.7684169989656	20.338622230151	26.4749089016389	27.2612389897467	28.0475690778546	26.4104602741166	27.1964603999529	27.9812402290524	19.1230159353375	1.24295006596414	-0.153182689782166	0.0238692995821975	0.0635243519491842	0.0689296997242778	0.0584616616158722	0.472223268858153	0.479705820453478	0.465215053608175	0.46984825970686	0.477321286973106	0.462851265963445	0.000574586500080898	0.000811689013300996	0.000811603268362104
230	25.4250084186799	0.29	19.1285569299828	18.4835498557648	19.7735640042007	0.35968562520076	29.3420894509614	28.5083251625001	30.1758537394228	1.01	0.64	1.55	19.6818725139308	20.2574953307264	20.833118147522	27.2036189365864	27.9992253377675	28.7948317389485	27.1499176668901	27.9377084149868	28.7323507970485	19.1285569299828	1.22961050143449	-0.116193734576273	-0.176537351584284	0.0635243519491842	0.0689296997242778	0.0584616616158722	0.472223268858153	0.479705820453478	0.465215053608175	0.46984825970686	0.477321286973106	0.462851265963445	0.000574586500080898	0.000811689013300996	0.000811603268362104
230	25.4250084186799	0.29	19.1291481947939	18.4875326060868	19.7707637835011	0.357466744265251	29.7551520190683	28.9055621518425	30.6047418862941	0.99	0.65	1.56	20.1456542663881	20.7377736530809	21.3298930397736	27.9465872357016	28.7679909923305	29.5893947489594	27.9000378916863	28.7207576592502	29.5374579714149	19.1291481947939	1.23346415638037	-0.212675455892276	-0.202622812745795	0.0635243519491842	0.0689296997242778	0.0584616616158722	0.472223268858153	0.479705820453478	0.465215053608175	0.46984825970686	0.477321286973106	0.462851265963445	0.000574586500080898	0.000811689013300996	0.000811603268362104
230	25.4250084186799	0.29	19.1314228777965	18.4912980723889	19.7715476832041	0.361465871250617	29.5421374973858	28.7059233880444	30.3783516067272	1	0.64	1.54	19.8961748830741	20.4757577773167	21.0553406715594	27.5414239802784	28.3437157934466	29.1460076066148	27.4962977597086	28.2976247852541	29.0961084409933	19.1314228777965	1.23284529177163	0.0145011089780262	-0.0287875251078315	0.0635243519491842	0.0689296997242778	0.0584616616158722	0.472223268858153	0.479705820453478	0.465215053608175	0.46984825970686	0.477321286973106	0.462851265963445	0.000574586500080898	0.000811689013300996	0.000811603268362104
230	25.4250084186799	0.29	19.1338035132568	18.4980277525993	19.7695792739144	0.371520605554225	29.9822468758014	29.1517549540176	30.8127387975852	0.99	0.64	1.51	20.367655506712	20.9479009633125	21.5281464199129	28.2818182813689	29.0875269480712	29.8932356147735	28.2787604010993	29.0906115349086	29.89242788142	19.1338035132568	1.22142431185378	0.349766663382642	-0.00758961448187186	0.0635243519491842	0.0689296997242778	0.0584616616158722	0.472223268858153	0.479705820453478	0.465215053608175	0.46984825970686	0.477321286973106	0.462851265963445	0.000574586500080898	0.000811689013300996	0.000811603268362104
230	25.4250084186799	0.29	19.1377026861812	18.4991561562229	19.7762492161395	0.361049252521192	29.5443006967347	28.7072700702636	30.3813313232058	1	0.65	1.57	19.8731929239013	20.4526444385302	21.0320959531591	27.4968427629359	28.2985804226822	29.1003180824285	27.431698937721	28.2311567489276	29.0329957425953	19.1377026861812	1.24425467329044	-0.256910358659441	-0.0660497530517419	0.0635243519491842	0.0689296997242778	0.0584616616158722	0.472223268858153	0.479705820453478	0.465215053608175	0.46984825970686	0.477321286973106	0.462851265963445	0.000574586500080898	0.000811689013300996	0.000811603268362104
230	25.4250084186799	0.29	19.1388738364082	18.504603907049	19.7731437657675	0.364629386676529	29.7415596584968	28.9054396122735	30.5776797047201	1.01	0.66	1.57	19.849693153512	20.4238662703943	20.9980393872766	27.3794182932717	28.17139657819	28.9633748631083	27.3449423421672	28.1302667574315	28.9269938695564	19.1388738364082	1.24893657380338	0.104697330302141	0.429862787598383	0.0635243519491842	0.0689296997242778	0.0584616616158722	0.472223268858153	0.479705820453478	0.465215053608175	0.46984825970686	0.477321286973106	0.462851265963445	0.000574586500080898	0.000811689013300996	0.000811603268362104
230	25.4250084186799	0.29	19.1406967360669	18.5016901859297	19.7797032862042	0.367384428214744	30.242443881464	29.3972747670659	31.0876129958621	1	0.64	1.54	20.3685008347695	20.9540934772353	21.5396861197011	28.1915823623826	29.0020879241222	29.8125934858619	28.1427283518578	28.9499869285198	29.7615949152509	19.1406967360669	1.23256386416267	0.333703265660853	0.261126280664139	0.0635243519491842	0.0689296997242778	0.0584616616158722	0.472223268858153	0.479705820453478	0.465215053608175	0.46984825970686	0.477321286973106	0.462851265963445	0.000574586500080898	0.000811689013300996	0.000811603268362104
230	25.4250084186799	0.29	19.1429042341233	18.5093052997501	19.7765031684965	0.37122520184983	30.0866548874645	29.2527434901497	30.9205662847794	1.02	0.66	1.57	20.0249501465055	20.5958037542519	21.1666573619983	27.5879348057844	28.3743873062369	29.1608398066893	27.5590292516251	28.3454870027462	29.1319268571173	19.1429042341233	1.24746958046713	-0.367074355889733	-0.0229109863668733	0.0635243519491842	0.0689296997242778	0.0584616616158722	0.472223268858153	0.479705820453478	0.465215053608175	0.46984825970686	0.477321286973106	0.462851265963445	0.000574586500080898	0.000811689013300996	0.000811603268362104
230	25.4250084186799	0.29	19.1445660510833	18.5079553551574	19.7811767470092	0.374561501113912	30.0877503790058	29.2597364890558	30.9157642689558	1.02	0.65	1.57	20.0396416190069	20.606738373838	21.1738351286691	27.6133772228469	28.3948012079022	29.1762251929575	27.5509258827907	28.3281793684515	29.1087197838417	19.1445660510833	1.24471240130238	-0.0867540409113056	0.0612890561944351	0.0635243519491842	0.0689296997242778	0.0584616616158722	0.472223268858153	0.479705820453478	0.465215053608175	0.46984825970686	0.477321286973106	0.462851265963445	0.000574586500080898	0.000811689013300996	0.000811603268362104
230	25.4250084186799	0.29	19.1492678069454	18.5054493268827	19.7930862870082	0.354258872329931	29.3880238067672	28.5430243946163	30.233023218918	1	0.64	1.56	19.7691281792334	20.3543815658135	20.9396349523936	27.3580043613025	28.1679219538923	28.9778395464822	27.2843670185105	28.0915439127245	28.900885067082	19.1492678069454	1.23830835809609	-0.0618641953349526	-0.029267011255678	0.0635243519491842	0.0689296997242778	0.0584616616158722	0.472223268858153	0.479705820453478	0.465215053608175	0.46984825970686	0.477321286973106	0.462851265963445	0.000574586500080898	0.000811689013300996	0.000811603268362104
230	25.4250084186799	0.29	19.1503253018246	18.5045556891341	19.7960949145151	0.354160956715818	28.9879502358744	28.154275804566	29.8216246671828	0.99	0.64	1.52	19.7125749881524	20.2962827651504	20.8799905421484	27.3948936378631	28.20608205318	29.0172704684968	27.3760319054576	28.1865279913123	28.9994895017506	19.1503253018246	1.22503101894313	0.118294287109498	-0.177476901502325	0.0635243519491842	0.0689296997242778	0.0584616616158722	0.472223268858153	0.479705820453478	0.465215053608175	0.46984825970686	0.477321286973106	0.462851265963445	0.000574586500080898	0.000811689013300996	0.000811603268362104
230	25.4250084186799	0.29	19.151286218162	18.5173822518045	19.7851901845195	0.371911684865771	30.252449087616	29.4151740337185	31.0897241415135	1	0.64	1.53	20.3594646044123	20.93897747095	21.5184903374877	28.1676334206215	28.9693984131856	29.7711634057497	28.1394030967528	28.9434362176535	29.7427256128839	19.151286218162	1.23664600050425	0.394694635292733	0.389264141480707	0.0635243519491842	0.0689296997242778	0.0584616616158722	0.472223268858153	0.479705820453478	0.465215053608175	0.46984825970686	0.477321286973106	0.462851265963445	0.000574586500080898	0.000811689013300996	0.000811603268362104
230	25.4250084186799	0.29	19.1516916659819	18.5187174401344	19.7846658918294	0.359799121938257	29.5154237986791	28.6769407742935	30.3539068230647	1	0.65	1.55	19.8248528367595	20.4045102937874	20.9841677508152	27.4153891501245	28.2169857566185	29.0185823631125	27.3944814758047	28.1927855682808	28.9921542069372	19.1516916659819	1.2372499926299	0.338983404132735	0.406878416961641	0.0635243519491842	0.0689296997242778	0.0584616616158722	0.472223268858153	0.479705820453478	0.465215053608175	0.46984825970686	0.477321286973106	0.462851265963445	0.000574586500080898	0.000811689013300996	0.000811603268362104
230	25.4250084186799	0.29	19.1551791639821	18.5211114894943	19.7892468384698	0.368023700526241	29.6594881984034	28.8317493808344	30.4872270159724	0.99	0.64	1.56	20.0831876939502	20.6597615887642	21.2363354835781	27.8539933654271	28.6536615100247	29.4533296546223	27.7803685224431	28.5787086232976	29.3756877364229	19.1551791639821	1.23456478969928	-0.447521716255491	-0.524130419523222	0.0635243519491842	0.0689296997242778	0.0584616616158722	0.472223268858153	0.479705820453478	0.465215053608175	0.46984825970686	0.477321286973106	0.462851265963445	0.000574586500080898	0.000811689013300996	0.000811603268362104
230	25.4250084186799	0.29	19.1553182254097	18.5165027976743	19.7941336531451	0.359932629802209	30.055211233077	29.2016411466863	30.9087813194678	0.99	0.65	1.54	20.379637955532	20.9753390410612	21.5710401265905	28.2860977600265	29.1129063214839	29.9397148829412	28.2722621738089	29.0972065167224	29.9230321157911	19.1553182254097	1.23127240181333	-0.159254768589525	-0.172299384153934	0.0635243519491842	0.0689296997242778	0.0584616616158722	0.472223268858153	0.479705820453478	0.465215053608175	0.46984825970686	0.477321286973106	0.462851265963445	0.000574586500080898	0.000811689013300996	0.000811603268362104
230	25.4250084186799	0.29	19.1578206208931	18.5193141971241	19.7963270446622	0.376432649326403	30.4250586593514	29.5910959455484	31.2590213731543	0.99	0.64	1.53	20.6988398817545	21.2821930874663	21.8655462931781	28.7548180205201	29.5652120023932	30.3756059842664	28.7375073265573	29.5504278294607	30.3613313409495	19.1578206208931	1.22040892002136	0.204541577568192	-0.16394394826845	0.0635243519491842	0.0689296997242778	0.0584616616158722	0.472223268858153	0.479705820453478	0.465215053608175	0.46984825970686	0.477321286973106	0.462851265963445	0.000574586500080898	0.000811689013300996	0.000811603268362104
230	25.4250084186799	0.29	19.1580851629593	18.518827824887	19.7973425010317	0.358841543447471	29.3826587676214	28.546209531712	30.2191080035307	1	0.65	1.54	19.7564198388689	20.3353142892921	20.9142087397153	27.3324589229181	28.1333433400313	28.9342277571446	27.3029000135047	28.1053434851137	28.9003066300291	19.1580851629593	1.23549408401926	-0.250043966101896	-0.276444048070637	0.0635243519491842	0.0689296997242778	0.0584616616158722	0.472223268858153	0.479705820453478	0.465215053608175	0.46984825970686	0.477321286973106	0.462851265963445	0.000574586500080898	0.000811689013300996	0.000811603268362104
230	25.4250084186799	0.29	19.1606437753081	18.5234133213877	19.7978742292285	0.365184513179719	29.463505750229	28.6361940444546	30.2908174560033	0.99	0.65	1.55	19.9405947636334	20.5166869441252	21.0927791246171	27.6527936467877	28.4516945009248	29.2505953550619	27.6137470572379	28.4117917462043	29.2091418475011	19.1606437753081	1.23588783666304	-0.462408618698384	-0.459252010235619	0.0635243519491842	0.0689296997242778	0.0584616616158722	0.472223268858153	0.479705820453478	0.465215053608175	0.46984825970686	0.477321286973106	0.462851265963445	0.000574586500080898	0.000811689013300996	0.000811603268362104
230	25.4250084186799	0.29	19.1620802672388	18.5230703235685	19.801090210909	0.352563748353774	28.8012519972208	27.9700468689243	29.6324571255172	1.01	0.65	1.55	19.2292684462854	19.8007178478844	20.3721672494833	26.5352202228435	27.3237856204298	28.1123510180162	26.4975885338798	27.285265461079	28.0729750539784	19.1620802672388	1.2331357006809	0.0634253588104308	0.161263879841251	0.0635243519491842	0.0689296997242778	0.0584616616158722	0.472223268858153	0.479705820453478	0.465215053608175	0.46984825970686	0.477321286973106	0.462851265963445	0.000574586500080898	0.000811689013300996	0.000811603268362104
230	25.4250084186799	0.29	19.1663309829584	18.5346484681008	19.7980134978161	0.37525417240404	29.9369673608802	29.1143196586659	30.7596150630945	1.01	0.64	1.55	20.096020166494	20.6638488160189	21.2316774655439	27.7737944099231	28.5585645306391	29.3433346513551	27.6904578637083	28.4745630775318	29.2551101533561	19.1663309829584	1.23015523792272	0.0090786093054482	-0.194711459725198	0.0635243519491842	0.0689296997242778	0.0584616616158722	0.472223268858153	0.479705820453478	0.465215053608175	0.46984825970686	0.477321286973106	0.462851265963445	0.000574586500080898	0.000811689013300996	0.000811603268362104
230	25.4250084186799	0.29	19.1685514643339	18.5339242243142	19.8031787043535	0.361291428774601	29.3388272706225	28.5080541034164	30.1696004378287	1	0.64	1.53	19.7484554629344	20.3239590323066	20.8994626016788	27.3312913977416	28.1277716989213	28.924252000101	27.3072166848078	28.1071380532242	28.9004573522311	19.1685514643339	1.23101505356586	0.121475917219432	0.00374951667115439	0.0635243519491842	0.0689296997242778	0.0584616616158722	0.472223268858153	0.479705820453478	0.465215053608175	0.46984825970686	0.477321286973106	0.462851265963445	0.000574586500080898	0.000811689013300996	0.000811603268362104
230	25.4250084186799	0.29	19.1686595201489	18.5276261980542	19.8096928422436	0.348083497616679	28.8946331599396	28.0524847688343	29.7367815510449	1	0.64	1.55	19.5105976146406	20.0963146563241	20.6820316980076	27.0438383435128	27.8557067087566	28.6675750740005	26.9787661280417	27.7912876691108	28.5990091514073	19.1686595201489	1.23337229514463	-0.0409304427464967	-0.079891607304205	0.0635243519491842	0.0689296997242778	0.0584616616158722	0.472223268858153	0.479705820453478	0.465215053608175	0.46984825970686	0.477321286973106	0.462851265963445	0.000574586500080898	0.000811689013300996	0.000811603268362104
230	25.4250084186799	0.29	19.171097588889	18.536337085302	19.8058580924761	0.363995715400629	29.7599798180367	28.9221965449577	30.5977630911158	1	0.64	1.55	20.0541918522496	20.6350974713238	21.2160030903979	27.7645025648595	28.5687511563536	29.3729997478478	27.7018127877867	28.5057253193643	29.3071544783856	19.171097588889	1.23794734066233	0.386967445559068	0.454292751878647	0.0635243519491842	0.0689296997242778	0.0584616616158722	0.472223268858153	0.479705820453478	0.465215053608175	0.46984825970686	0.477321286973106	0.462851265963445	0.000574586500080898	0.000811689013300996	0.000811603268362104
230	25.4250084186799	0.29	19.1725591420272	18.5384177412206	19.8067005428338	0.36770397739613	29.8824066730195	29.04787312313	30.716940222909	1	0.64	1.55	20.2014524617311	20.78183195335	21.3622114449689	28.0006648378857	28.8051125207634	29.6095602036411	27.9412234992199	28.7456180282713	29.5489273210532	19.1725591420272	1.23890782987418	-0.0123312928108883	0.0243130988558136	0.0635243519491842	0.0689296997242778	0.0584616616158722	0.472223268858153	0.479705820453478	0.465215053608175	0.46984825970686	0.477321286973106	0.462851265963445	0.000574586500080898	0.000811689013300996	0.000811603268362104
230	25.4250084186799	0.29	19.1744688833938	18.5368642824604	19.8120734843272	0.366472859391998	29.6352578838099	28.8054308428023	30.4650849248176	1	0.64	1.56	19.9878492558655	20.563659348574	21.1394694412824	27.680482508945	28.4779020309585	29.275321552972	27.5871017649074	28.3776022946443	29.1756655156913	19.1744688833938	1.23622445116854	0.0371214863021967	0.0263702098681599	0.0635243519491842	0.0689296997242778	0.0584616616158722	0.472223268858153	0.479705820453478	0.465215053608175	0.46984825970686	0.477321286973106	0.462851265963445	0.000574586500080898	0.000811689013300996	0.000811603268362104
230	25.4250084186799	0.29	19.1801008317116	18.5428188777079	19.8173827857154	0.37041864150745	29.925030014648	29.0941634638608	30.7558965654352	1	0.64	1.54	20.2172908894152	20.7946531073878	21.3720153253603	28.0138381331215	28.813852922785	29.6138677124486	27.9763502409858	28.7722874014607	29.5700463622019	19.1801008317116	1.23354400992727	0.0404721201610651	-0.0467145680153839	0.0635243519491842	0.0689296997242778	0.0584616616158722	0.472223268858153	0.479705820453478	0.465215053608175	0.46984825970686	0.477321286973106	0.462851265963445	0.000574586500080898	0.000811689013300996	0.000811603268362104
230	25.4250084186799	0.29	19.182193661729	18.5436200800159	19.8207672434422	0.362337982939442	29.7456721696532	28.9052852227739	30.5860591165325	1.01	0.65	1.57	19.9042860967921	20.4829796503681	21.0616732039441	27.4836666164371	28.2827216853917	29.0817767543463	27.4249479552382	28.2202368363865	29.0243251323614	19.182193661729	1.239858155311	-0.334638382018317	-0.245135648212207	0.0635243519491842	0.0689296997242778	0.0584616616158722	0.472223268858153	0.479705820453478	0.465215053608175	0.46984825970686	0.477321286973106	0.462851265963445	0.000574586500080898	0.000811689013300996	0.000811603268362104
230	25.4250084186799	0.29	19.1835012631434	18.5482259525297	19.8187765737571	0.363078702123739	29.3464727052783	28.5186914740281	30.1742539365286	1.01	0.64	1.56	19.6713149167203	20.2422929118679	20.8132709070155	27.1796203938853	27.9685338563089	28.7574473187324	27.1003390633601	27.8860814676564	28.6706651395603	19.1835012631434	1.23709446364112	-0.4255183987599	-0.384044177394283	0.0635243519491842	0.0689296997242778	0.0584616616158722	0.472223268858153	0.479705820453478	0.465215053608175	0.46984825970686	0.477321286973106	0.462851265963445	0.000574586500080898	0.000811689013300996	0.000811603268362104
230	25.4250084186799	0.29	19.1835803615262	18.5388254293252	19.8283352937272	0.35006753362162	28.8466616165868	28.0095739819937	29.6837492511799	1	0.64	1.57	19.3783556001805	19.9574926431818	20.5366296861832	26.8058622931378	27.606976079253	28.4080898653683	26.701418660238	27.5001091367197	28.2973426543095	19.1835803615262	1.23594797419498	-0.219466836895718	-0.24482112048845	0.0635243519491842	0.0689296997242778	0.0584616616158722	0.472223268858153	0.479705820453478	0.465215053608175	0.46984825970686	0.477321286973106	0.462851265963445	0.000574586500080898	0.000811689013300996	0.000811603268362104
230	25.4250084186799	0.29	19.1838709098875	18.5508241951459	19.8169176246292	0.371725077924242	30.3320725989251	29.4922584512821	31.1718867465682	1.01	0.65	1.57	20.2906965533551	20.86848933444	21.4462821155249	28.0078130069721	28.8053564588122	29.6028999106524	27.9553241131442	28.7516818406478	29.545901982172	19.1838709098875	1.24555319704866	0.0967692167450711	0.353738537582546	0.0635243519491842	0.0689296997242778	0.0584616616158722	0.472223268858153	0.479705820453478	0.465215053608175	0.46984825970686	0.477321286973106	0.462851265963445	0.000574586500080898	0.000811689013300996	0.000811603268362104
230	25.4250084186799	0.29	19.1842799706725	18.5503892372762	19.8181707040688	0.369493270156234	29.7622877923531	28.9342978209982	30.5902777637081	1	0.65	1.56	20.0316514679645	20.6048814328927	21.1781113978209	27.7167790298799	28.5099282266213	29.3030774233627	27.6575659115756	28.4506514771344	29.2398905643029	19.1842799706725	1.24617845931712	0.00145653467704947	0.0849926860476017	0.0635243519491842	0.0689296997242778	0.0584616616158722	0.472223268858153	0.479705820453478	0.465215053608175	0.46984825970686	0.477321286973106	0.462851265963445	0.000574586500080898	0.000811689013300996	0.000811603268362104
230	25.4250084186799	0.29	19.1858813497819	18.5456501016807	19.8261125978832	0.353593852365269	29.2744419208287	28.4314834510829	30.1174003905744	0.99	0.64	1.54	19.7891844473065	20.3759093949484	20.9626343425903	27.4380554562826	28.2515600094313	29.06506456258	27.4001411543809	28.21469498076	29.0322275576354	19.1858813497819	1.22781196452376	-0.166611957009249	-0.317252193169074	0.0635243519491842	0.0689296997242778	0.0584616616158722	0.472223268858153	0.479705820453478	0.465215053608175	0.46984825970686	0.477321286973106	0.462851265963445	0.000574586500080898	0.000811689013300996	0.000811603268362104
230	25.4250084186799	0.29	19.1860281396349	18.5520829087663	19.8199733705036	0.364189880636933	29.6569995263309	28.8224652886054	30.4915337640563	1	0.65	1.53	19.926510881756	20.5034690080898	21.0804271344236	27.5565317187738	28.3544117391681	29.1522917595623	27.5534332739368	28.3538455005198	29.1535011576802	19.1860281396349	1.23736213899031	-0.490472724015094	-0.408925651020803	0.0635243519491842	0.0689296997242778	0.0584616616158722	0.472223268858153	0.479705820453478	0.465215053608175	0.46984825970686	0.477321286973106	0.462851265963445	0.000574586500080898	0.000811689013300996	0.000811603268362104
230	25.4250084186799	0.29	19.1869518130959	18.549890009825	19.8240136163668	0.3619265070488	29.7596011577991	28.9180714922973	30.6011308233008	1	0.65	1.54	20.0487579259934	20.6321863387657	21.215614751538	27.7556026969004	28.563303966314	29.3710052357276	27.7272676203874	28.5382767258027	29.3478882191295	19.1869518130959	1.23526964024362	-0.254784166119841	-0.163320992522177	0.0635243519491842	0.0689296997242778	0.0584616616158722	0.472223268858153	0.479705820453478	0.465215053608175	0.46984825970686	0.477321286973106	0.462851265963445	0.000574586500080898	0.000811689013300996	0.000811603268362104
230	25.4250084186799	0.29	19.195873399299	18.549718267999	19.8420285305991	0.364290800862165	29.6393338655132	28.8054784523719	30.4731892786544	1	0.64	1.55	20.0285611778731	20.6083440890722	21.1881270002714	27.7587057848144	28.5622594254433	29.3658130660723	27.6715774652059	28.4711395361499	29.2731441621087	19.195873399299	1.23211606847623	-0.163015064017703	-0.289065211070799	0.0635243519491842	0.0689296997242778	0.0584616616158722	0.472223268858153	0.479705820453478	0.465215053608175	0.46984825970686	0.477321286973106	0.462851265963445	0.000574586500080898	0.000811689013300996	0.000811603268362104
230	25.4250084186799	0.29	19.1996971303754	18.5598093239353	19.8395849368156	0.354724024377031	29.1723207060777	28.3343755518575	30.010265860298	0.99	0.64	1.55	19.7774654241596	20.3623532500656	20.9472410759717	27.4519748020105	28.2638243244049	29.0756738467994	27.3976411894487	28.2065024328158	29.0191716238577	19.1996971303754	1.23460560530328	0.0688246220610431	-0.0404792328954397	0.0635243519491842	0.0689296997242778	0.0584616616158722	0.472223268858153	0.479705820453478	0.465215053608175	0.46984825970686	0.477321286973106	0.462851265963445	0.000574586500080898	0.000811689013300996	0.000811603268362104
230	25.4250084186799	0.29	19.2038868587586	18.5602824124849	19.8474913050322	0.352030011399697	29.2259163536303	28.3814683646674	30.0703643425932	0.98	0.64	1.55	19.9232089882989	20.5159941658551	21.1087793434114	27.7156952385915	28.540334147552	29.3649730565126	27.6496647767589	28.476139218992	29.2982370786607	19.2038868587586	1.22585131942988	-0.197674075948967	-0.508032302529956	0.0635243519491842	0.0689296997242778	0.0584616616158722	0.472223268858153	0.479705820453478	0.465215053608175	0.46984825970686	0.477321286973106	0.462851265963445	0.000574586500080898	0.000811689013300996	0.000811603268362104
230	25.4250084186799	0.29	19.2066319052063	18.56895026829	19.8443135421226	0.366736720503257	30.0230106947011	29.1828035637191	30.8632178256831	1.01	0.65	1.55	20.1316551591813	20.7112691152661	21.290883071351	27.8168649141429	28.6177450698617	29.4186252255806	27.7962194264996	28.5966291276343	29.3938621148478	19.2066319052063	1.24393587228457	0.12765484878747	0.434465167598732	0.0635243519491842	0.0689296997242778	0.0584616616158722	0.472223268858153	0.479705820453478	0.465215053608175	0.46984825970686	0.477321286973106	0.462851265963445	0.000574586500080898	0.000811689013300996	0.000811603268362104
230	25.4250084186799	0.29	19.2099060272867	18.5725478030077	19.8472642515657	0.367011951685745	29.7711266179253	28.9384620415584	30.6037911942921	1.01	0.65	1.57	19.9723349960994	20.5470115575111	21.1216881189227	27.6016325242339	28.3958316637673	29.1900308033007	27.5450872775119	28.3376135435922	29.1303171070167	19.2099060272867	1.24123319957597	0.506899557444162	0.716787777512829	0.0635243519491842	0.0689296997242778	0.0584616616158722	0.472223268858153	0.479705820453478	0.465215053608175	0.46984825970686	0.477321286973106	0.462851265963445	0.000574586500080898	0.000811689013300996	0.000811603268362104
230	25.4250084186799	0.29	19.2105420768267	18.5640814465218	19.8570027071316	0.363111391027222	29.7285784791139	28.8900783860063	30.5670785722215	1	0.64	1.55	19.9555673853935	20.5347539451216	21.1139405048497	27.5873023592388	28.3879909308563	29.1886795024738	27.5101634702982	28.3078983797165	29.1005464184436	19.2105420768267	1.22990056536794	0.176536989697785	0.0981607008682651	0.0635243519491842	0.0689296997242778	0.0584616616158722	0.472223268858153	0.479705820453478	0.465215053608175	0.46984825970686	0.477321286973106	0.462851265963445	0.000574586500080898	0.000811689013300996	0.000811603268362104
230	25.4250084186799	0.29	19.2123515101844	18.5783123823034	19.8463906380655	0.371189449757254	29.803427539701	28.9773030840022	30.6295519953998	1.02	0.65	1.58	19.8614010624054	20.4276369572549	20.9938728521045	27.3757623882721	28.1562279387338	28.9366934891955	27.3137752667563	28.0907273753523	28.8690298868831	19.2123515101844	1.25253784712761	0.542458882688273	0.998255795502637	0.0635243519491842	0.0689296997242778	0.0584616616158722	0.472223268858153	0.479705820453478	0.465215053608175	0.46984825970686	0.477321286973106	0.462851265963445	0.000574586500080898	0.000811689013300996	0.000811603268362104
230	25.4250084186799	0.29	19.2143063498217	18.5733973219145	19.8552153777289	0.364740273314646	29.8307686977972	28.9923413905894	30.6691960050049	1	0.64	1.55	20.0493808702954	20.6291873849814	21.2089938996674	27.729340711867	28.5312433988726	29.3331460858782	27.6807851940894	28.4812672855222	29.2819947414737	19.2143063498217	1.23506992918351	-0.126324704849499	-0.150688558386396	0.0635243519491842	0.0689296997242778	0.0584616616158722	0.472223268858153	0.479705820453478	0.465215053608175	0.46984825970686	0.477321286973106	0.462851265963445	0.000574586500080898	0.000811689013300996	0.000811603268362104
230	25.4250084186799	0.29	19.2199151112611	18.5805350598704	19.8592951626519	0.361197573088	29.5912587016386	28.7531671291197	30.4293502741575	1	0.66	1.55	19.8717526889411	20.4509705672705	21.0301884456	27.4771595349957	28.2780582930221	29.0789570510486	27.4838676114055	28.2858142558661	29.082423933554	19.2199151112611	1.24331021334424	0.0377883213803911	0.262375912219999	0.0635243519491842	0.0689296997242778	0.0584616616158722	0.472223268858153	0.479705820453478	0.465215053608175	0.46984825970686	0.477321286973106	0.462851265963445	0.000574586500080898	0.000811689013300996	0.000811603268362104
230	25.4250084186799	0.29	19.2223651899387	18.5874521820972	19.8572781977802	0.368972094130819	29.5835744189412	28.7596348949752	30.4075139429072	1	0.65	1.56	19.9569079171502	20.5286566639315	21.1004054107128	27.6380807484633	28.4298886826871	29.221696616911	27.5783350246442	28.3687811142535	29.1617993829527	19.2223651899387	1.23418651490325	0.247058431714839	0.221817338789755	0.0635243519491842	0.0689296997242778	0.0584616616158722	0.472223268858153	0.479705820453478	0.465215053608175	0.46984825970686	0.477321286973106	0.462851265963445	0.000574586500080898	0.000811689013300996	0.000811603268362104
230	25.4250084186799	0.29	19.2228223437409	18.5855781917545	19.8600664957273	0.364976487625579	29.6857441367678	28.8518180358278	30.5196702377079	1.01	0.65	1.55	19.9264304363153	20.5023792523924	21.0783280684696	27.5455814993025	28.3417524494074	29.1379233995123	27.5215009950198	28.317203683711	29.1108211037085	19.2228223437409	1.23660437514778	-0.213705234343456	-0.110818300035801	0.0635243519491842	0.0689296997242778	0.0584616616158722	0.472223268858153	0.479705820453478	0.465215053608175	0.46984825970686	0.477321286973106	0.462851265963445	0.000574586500080898	0.000811689013300996	0.000811603268362104
230	25.4250084186799	0.29	19.2298214633249	18.5908153953765	19.8688275312733	0.348704630520452	29.3186471666336	28.465308877289	30.1719854559781	1.02	0.66	1.55	19.4391081203496	20.0218572955408	20.604606470732	26.7563374846728	27.5584439138256	28.3605503429785	26.7665812781831	27.5677257080533	28.3701346262645	19.2298214633249	1.247728375486	0.447121330842146	0.945399760105057	0.0635243519491842	0.0689296997242778	0.0584616616158722	0.472223268858153	0.479705820453478	0.465215053608175	0.46984825970686	0.477321286973106	0.462851265963445	0.000574586500080898	0.000811689013300996	0.000811603268362104
230	25.4250084186799	0.29	19.2327355905575	18.5980663695516	19.8674048115635	0.370215004423204	30.1123407158387	29.2759083486841	30.9487730829934	1	0.64	1.56	20.2509955534278	20.8295800996782	21.4081646459286	28.0111251609304	28.8114218228127	29.6117184846949	27.9466163073043	28.7442983068166	29.5409030011224	19.2327355905575	1.23830188705246	-0.126527568999113	-0.0493456849264977	0.0635243519491842	0.0689296997242778	0.0584616616158722	0.472223268858153	0.479705820453478	0.465215053608175	0.46984825970686	0.477321286973106	0.462851265963445	0.000574586500080898	0.000811689013300996	0.000811603268362104
230	25.4250084186799	0.29	19.2333091710994	18.5856073182618	19.881011023937	0.352670285517662	29.2160703768046	28.3730903075353	30.0590504460738	1.01	0.65	1.56	19.5951193289692	20.1773010677306	20.7594828064919	27.0872277493229	27.8920041369824	28.696780524642	27.0491498668149	27.8536648276302	28.6559107754858	19.2333091710994	1.23644504086893	-0.253939938391342	-0.0685998462743679	0.0635243519491842	0.0689296997242778	0.0584616616158722	0.472223268858153	0.479705820453478	0.465215053608175	0.46984825970686	0.477321286973106	0.462851265963445	0.000574586500080898	0.000811689013300996	0.000811603268362104
230	25.4250084186799	0.29	19.2382569423973	18.602806565089	19.8737073197055	0.372946941532367	30.2316775063506	29.3968283083915	31.0665267043097	1	0.65	1.54	20.3037748064987	20.8803876959888	21.457000585479	28.0677058649975	28.8648089226514	29.6619119803053	28.0737817873326	28.8653673627059	29.6648621752818	19.2382569423973	1.23864982019389	0.211907454180827	0.356003913848402	0.0635243519491842	0.0689296997242778	0.0584616616158722	0.472223268858153	0.479705820453478	0.465215053608175	0.46984825970686	0.477321286973106	0.462851265963445	0.000574586500080898	0.000811689013300996	0.000811603268362104
230	25.4250084186799	0.29	19.2382685789651	18.5952344524381	19.8813027054921	0.35878251600664	29.4758053079211	28.6365967780557	30.3150138377865	1	0.65	1.57	19.8247980386135	20.4057727873173	20.9867475360211	27.4301658524599	28.234019373792	29.0378728951241	27.3685185694504	28.1717049095049	28.9717137845999	19.2382685789651	1.23841769564601	-0.303233709481045	-0.233194924599602	0.0635243519491842	0.0689296997242778	0.0584616616158722	0.472223268858153	0.479705820453478	0.465215053608175	0.46984825970686	0.477321286973106	0.462851265963445	0.000574586500080898	0.000811689013300996	0.000811603268362104
230	25.4250084186799	0.29	19.2397502561084	18.5988719372986	19.8806285749182	0.37168644228058	29.7961339064934	28.9710902285906	30.6211775843962	1	0.64	1.55	20.085740967522	20.6577461447691	21.2297513220163	27.8069227848425	28.5988131025539	29.3907034202654	27.7486792596361	28.5378507423188	29.3292371384855	19.2397502561084	1.23305682397794	-0.014448462840548	-0.0680777745624078	0.0635243519491842	0.0689296997242778	0.0584616616158722	0.472223268858153	0.479705820453478	0.465215053608175	0.46984825970686	0.477321286973106	0.462851265963445	0.000574586500080898	0.000811689013300996	0.000811603268362104
230	25.4250084186799	0.29	19.242859391536	18.5966304312397	19.8890883518323	0.365501661307267	29.9388612813748	29.0987767019092	30.7789458608405	1.02	0.66	1.57	19.9263296753526	20.5016047962656	21.0768799171786	27.4556267008712	28.2482733762709	29.0409200516707	27.4202283040456	28.2099294934708	29.0028599596202	19.242859391536	1.24706508105058	0.318384899494755	0.722312620108217	0.0635243519491842	0.0689296997242778	0.0584616616158722	0.472223268858153	0.479705820453478	0.465215053608175	0.46984825970686	0.477321286973106	0.462851265963445	0.000574586500080898	0.000811689013300996	0.000811603268362104
230	25.4250084186799	0.29	19.2442120674534	18.6022527630248	19.8861713718821	0.364695832048577	29.592309270498	28.7605043648628	30.4241141761331	0.99	0.64	1.56	20.0740238376806	20.6546002869734	21.2351767362661	27.8631348933429	28.6689862788621	29.4748376643814	27.7942494031495	28.5971072569402	29.400819935716	19.2442120674534	1.24013319532378	-0.744004062751267	-0.727208746373504	0.0635243519491842	0.0689296997242778	0.0584616616158722	0.472223268858153	0.479705820453478	0.465215053608175	0.46984825970686	0.477321286973106	0.462851265963445	0.000574586500080898	0.000811689013300996	0.000811603268362104
230	25.4250084186799	0.29	19.245136320645	18.6093234322755	19.8809492090146	0.364326818651728	29.5915086219444	28.7590634314797	30.4239538124092	1.01	0.65	1.56	19.8061656058414	20.3794647794885	20.9527639531355	27.3495429749507	28.1411889047687	28.9328348345866	27.3160592019259	28.1037869042726	28.8980476835722	19.245136320645	1.24876126023169	0.00369605042755622	0.287012533115406	0.0635243519491842	0.0689296997242778	0.0584616616158722	0.472223268858153	0.479705820453478	0.465215053608175	0.46984825970686	0.477321286973106	0.462851265963445	0.000574586500080898	0.000811689013300996	0.000811603268362104
230	25.4250084186799	0.29	19.2495875846156	18.6028355512737	19.8963396179575	0.361634507853734	29.5507831449637	28.7146297998816	30.3869364900458	1	0.64	1.54	19.9036331494349	20.4832153886339	21.062797627833	27.552509515808	28.3548225930654	29.1571356703227	27.498805535934	28.3005713085991	29.09918974768	19.2495875846156	1.22753975211535	-0.0793830581338986	-0.220458023170541	0.0635243519491842	0.0689296997242778	0.0584616616158722	0.472223268858153	0.479705820453478	0.465215053608175	0.46984825970686	0.477321286973106	0.462851265963445	0.000574586500080898	0.000811689013300996	0.000811603268362104
230	25.4250084186799	0.29	19.2497831850449	18.6123936015439	19.8871727685459	0.36032897161223	29.0910254270705	28.2655484836981	29.9165023704428	1	0.65	1.53	19.5549635677952	20.1260535490496	20.697143530304	27.0499022340597	27.8398770200636	28.6298518060675	27.044697282787	27.8348914786339	28.6242027712937	19.2497831850449	1.22998214413311	-0.249876832454922	-0.333398822203091	0.0635243519491842	0.0689296997242778	0.0584616616158722	0.472223268858153	0.479705820453478	0.465215053608175	0.46984825970686	0.477321286973106	0.462851265963445	0.000574586500080898	0.000811689013300996	0.000811603268362104
230	25.4250084186799	0.29	19.2539095915006	18.6165746646548	19.8912445183463	0.363701399292415	29.9778954953214	29.1334408923982	30.8223500982445	0.99	0.64	1.53	20.3926555521485	20.9837519458234	21.5748483394984	28.3370314307191	29.1584015089474	29.9797715871758	28.3086029990667	29.131120097297	29.9515821106289	19.2539095915006	1.21857288077504	0.102928883410891	-0.254754073601785	0.0635243519491842	0.0689296997242778	0.0584616616158722	0.472223268858153	0.479705820453478	0.465215053608175	0.46984825970686	0.477321286973106	0.462851265963445	0.000574586500080898	0.000811689013300996	0.000811603268362104
230	25.4250084186799	0.29	19.2553454425574	18.6125254984534	19.8981653866614	0.360216313162525	29.4913065669287	28.6542668329343	30.3283463009231	1	0.64	1.55	19.8666352733302	20.4469733849806	21.027311496631	27.5038840508074	28.3073191525996	29.1107542543919	27.4456893462893	28.2513456927998	29.0485967299807	19.2553454425574	1.23345458136311	-0.0964944890693962	-0.123551483365317	0.0635243519491842	0.0689296997242778	0.0584616616158722	0.472223268858153	0.479705820453478	0.465215053608175	0.46984825970686	0.477321286973106	0.462851265963445	0.000574586500080898	0.000811689013300996	0.000811603268362104
230	25.4250084186799	0.29	19.2565763804129	18.6175421636635	19.8956105971622	0.361911671759518	29.3548588285452	28.5247476359126	30.1849700211778	0.99	0.64	1.55	19.855152897597	20.4329664110451	21.0107799244932	27.5300888824503	28.3312540744158	29.1324192663812	27.4640708010603	28.2655404287714	29.0635494802587	19.2565763804129	1.22775561248717	0.0888139391369585	-0.048509710224562	0.0635243519491842	0.0689296997242778	0.0584616616158722	0.472223268858153	0.479705820453478	0.465215053608175	0.46984825970686	0.477321286973106	0.462851265963445	0.000574586500080898	0.000811689013300996	0.000811603268362104
230	25.4250084186799	0.29	19.2568403523312	18.6083889120897	19.9052917925727	0.363826125483205	29.748500297957	28.9107333567105	30.5862672392035	1.01	0.65	1.57	19.9027329349845	20.4794686229956	21.0562043110067	27.4787138459646	28.2749841364509	29.0712544269373	27.4065354178104	28.2019100829252	28.994275198048	19.2568403523312	1.23967782620175	-0.130542387362518	-0.00291599854694837	0.0635243519491842	0.0689296997242778	0.0584616616158722	0.472223268858153	0.479705820453478	0.465215053608175	0.46984825970686	0.477321286973106	0.462851265963445	0.000574586500080898	0.000811689013300996	0.000811603268362104
230	25.4250084186799	0.29	19.2623261791394	18.6202345135567	19.9044178447221	0.359198479467748	29.2114887566226	28.3805569541892	30.0424205590559	1.01	0.65	1.56	19.5336111813202	20.1055202799727	20.6774293786252	26.9668961899551	27.7564385408442	28.5459808917333	26.9199445678798	27.708236453438	28.4930070077066	19.2623261791394	1.23843675040638	0.227717459718145	0.353587775290153	0.0635243519491842	0.0689296997242778	0.0584616616158722	0.472223268858153	0.479705820453478	0.465215053608175	0.46984825970686	0.477321286973106	0.462851265963445	0.000574586500080898	0.000811689013300996	0.000811603268362104
230	25.4250084186799	0.29	19.2627294922417	18.6183629825825	19.9070960019009	0.359465845010296	29.3451605029871	28.510910940769	30.1794100652051	1	0.65	1.55	19.7349347115102	20.3123929582033	20.8898512048964	27.3043061145289	28.1032495600763	28.9021930056238	27.2833934791113	28.079448768371	28.8807129376709	19.2627294922417	1.23072682015753	-0.378617936411439	-0.332555891519856	0.0635243519491842	0.0689296997242778	0.0584616616158722	0.472223268858153	0.479705820453478	0.465215053608175	0.46984825970686	0.477321286973106	0.462851265963445	0.000574586500080898	0.000811689013300996	0.000811603268362104
230	25.4250084186799	0.29	19.2630914743976	18.6174277408512	19.9087552079439	0.36758901460106	29.2926009838118	28.4743367958716	30.110865171752	0.98	0.64	1.52	19.9965563729067	20.5711954269917	21.1458344810766	27.8221772433116	28.6217003869736	29.4212235306356	27.7906389755009	28.5914471056165	29.3931081684733	19.2630914743976	1.21451227492873	0.145445039452188	-0.363151925496684	0.0635243519491842	0.0689296997242778	0.0584616616158722	0.472223268858153	0.479705820453478	0.465215053608175	0.46984825970686	0.477321286973106	0.462851265963445	0.000574586500080898	0.000811689013300996	0.000811603268362104
230	25.4250084186799	0.29	19.2635286526579	18.6229907251249	19.9040665801909	0.363313468129041	29.5221754398454	28.6898606586254	30.3544902210653	1	0.65	1.54	19.8290241317071	20.4042792742247	20.9795344167423	27.4186226789155	28.2140578749206	29.0094930709258	27.404186402139	28.2013745250749	28.9944331878127	19.2635286526579	1.23259805958543	0.166795104858093	0.116574712287547	0.0635243519491842	0.0689296997242778	0.0584616616158722	0.472223268858153	0.479705820453478	0.465215053608175	0.46984825970686	0.477321286973106	0.462851265963445	0.000574586500080898	0.000811689013300996	0.000811603268362104
230	25.4250084186799	0.29	19.2657048225501	18.6196252179101	19.9117844271901	0.361337962865499	29.783422379543	28.9401448587546	30.6266999003314	1.01	0.65	1.54	19.9663698023023	20.5481633941522	21.1299569860021	27.5896037707537	28.3935283115909	29.1974528524281	27.5761097930052	28.3801674727164	29.1825445174945	19.2657048225501	1.23669833145961	0.0620874687562067	0.218112147334571	0.0635243519491842	0.0689296997242778	0.0584616616158722	0.472223268858153	0.479705820453478	0.465215053608175	0.46984825970686	0.477321286973106	0.462851265963445	0.000574586500080898	0.000811689013300996	0.000811603268362104
230	25.4250084186799	0.29	19.2683456421576	18.6309118170811	19.9057794672341	0.366155936843813	29.9138593004941	29.0756590469592	30.752059554029	1.01	0.65	1.55	19.9672218568162	20.5428418417575	21.1184618266989	27.541865999348	28.3358496894922	29.1298333796363	27.5337536568827	28.326501611043	29.118060766733	19.2683456421576	1.24853502908523	0.44900972022584	0.81664713613073	0.0635243519491842	0.0689296997242778	0.0584616616158722	0.472223268858153	0.479705820453478	0.465215053608175	0.46984825970686	0.477321286973106	0.462851265963445	0.000574586500080898	0.000811689013300996	0.000811603268362104
230	25.4250084186799	0.29	19.2702759375307	18.6216339731404	19.9189179019211	0.368695950352544	30.1265147379899	29.2869558495664	30.9660736264133	0.99	0.64	1.51	20.4853232040335	21.0725687773363	21.6598143506392	28.4577822916507	29.2735715525933	30.0893608135359	28.449389079656	29.2642602437415	30.0816222921763	19.2702759375307	1.21573598116667	0.212664684574423	-0.183139851443573	0.0635243519491842	0.0689296997242778	0.0584616616158722	0.472223268858153	0.479705820453478	0.465215053608175	0.46984825970686	0.477321286973106	0.462851265963445	0.000574586500080898	0.000811689013300996	0.000811603268362104
230	25.4250084186799	0.29	19.2705472609285	18.6242492147826	19.9168453070743	0.363477796053949	30.0838313306275	29.2359830401231	30.9316796211319	0.99	0.64	1.53	20.3492493966442	20.9393809578206	21.5295125189969	28.2146538618013	29.0328834390682	29.8511130163351	28.1859592059271	29.0023737536323	29.8199575481517	19.2705472609285	1.22788645103273	-0.193208604601946	-0.296940840382835	0.0635243519491842	0.0689296997242778	0.0584616616158722	0.472223268858153	0.479705820453478	0.465215053608175	0.46984825970686	0.477321286973106	0.462851265963445	0.000574586500080898	0.000811689013300996	0.000811603268362104
230	25.4250084186799	0.29	19.2720020130347	18.6254467582091	19.9185572678604	0.362156012693739	29.6147525943338	28.7777348600192	30.4517703286483	1	0.64	1.54	19.9161571038283	20.4954305169856	21.0747039301429	27.5531852709766	28.3545862436675	29.1559872163585	27.5076184420084	28.3094478474494	29.1061858850196	19.2720020130347	1.22940454072731	-0.0215116866268485	-0.0306020582782267	0.0635243519491842	0.0689296997242778	0.0584616616158722	0.472223268858153	0.479705820453478	0.465215053608175	0.46984825970686	0.477321286973106	0.462851265963445	0.000574586500080898	0.000811689013300996	0.000811603268362104
230	25.4250084186799	0.29	19.2735164365898	18.6308627726816	19.916170100498	0.358296250894726	29.4200031895383	28.5814974499051	30.2585089291715	0.99	0.64	1.54	19.914103274095	20.4983305324548	21.0825577908146	27.6223043966809	28.4326699424017	29.2430354881226	27.5841038261176	28.3937288811537	29.200525004614	19.2735164365898	1.22821619823536	-0.0648059790924294	-0.287849381412708	0.0635243519491842	0.0689296997242778	0.0584616616158722	0.472223268858153	0.479705820453478	0.465215053608175	0.46984825970686	0.477321286973106	0.462851265963445	0.000574586500080898	0.000811689013300996	0.000811603268362104
230	25.4250084186799	0.29	19.2751700867339	18.6339795026727	19.9163606707952	0.358275426098044	29.6248788846804	28.7804957002444	30.4692620691164	1.01	0.64	1.54	19.8569351652836	20.4395124190818	21.0220896728801	27.4387638712667	28.2437823482213	29.0488008251758	27.4089451769055	28.2094706081361	29.0182754452369	19.2751700867339	1.23589703415292	-0.241689875604176	-0.191781896169125	0.0635243519491842	0.0689296997242778	0.0584616616158722	0.472223268858153	0.479705820453478	0.465215053608175	0.46984825970686	0.477321286973106	0.462851265963445	0.000574586500080898	0.000811689013300996	0.000811603268362104
230	25.4250084186799	0.29	19.2764343534214	18.635469276025	19.9173994308178	0.366653862608216	29.4667766671908	28.6419888636206	30.2915644707609	0.99	0.64	1.54	19.9464010277866	20.5207867092828	21.095172390779	27.6617992233933	28.4583610380388	29.2549228526842	27.6058263168201	28.3999413429245	29.1943705582	19.2764343534214	1.22608460741012	0.222582588326425	-0.0321275267575772	0.0635243519491842	0.0689296997242778	0.0584616616158722	0.472223268858153	0.479705820453478	0.465215053608175	0.46984825970686	0.477321286973106	0.462851265963445	0.000574586500080898	0.000811689013300996	0.000811603268362104
230	25.4250084186799	0.29	19.2784568358685	18.6306529788206	19.9262606929164	0.358257666304393	29.6527297417953	28.8075200942594	30.4979393893312	1.01	0.65	1.55	19.8713720537601	20.4543960459211	21.0374200380821	27.4564786843786	28.2620489172715	29.0676191501645	27.4191594915503	28.222734506453	29.0306030658943	19.2784568358685	1.22752732974554	-0.118303103673908	-0.205762119879203	0.0635243519491842	0.0689296997242778	0.0584616616158722	0.472223268858153	0.479705820453478	0.465215053608175	0.46984825970686	0.477321286973106	0.462851265963445	0.000574586500080898	0.000811689013300996	0.000811603268362104
230	25.4250084186799	0.29	19.2812998986011	18.6403909816692	19.922208815533	0.365254891207298	29.5627033317431	28.732732224021	30.3926744394653	1	0.65	1.54	19.952947400805	20.529306437163	21.105665473521	27.6404810784941	28.4389015182848	29.2373219580755	27.6276953776157	28.4258656960593	29.2215793686846	19.2812998986011	1.22284305506199	-0.441871703222957	-0.641873515888627	0.0635243519491842	0.0689296997242778	0.0584616616158722	0.472223268858153	0.479705820453478	0.465215053608175	0.46984825970686	0.477321286973106	0.462851265963445	0.000574586500080898	0.000811689013300996	0.000811603268362104
230	25.4250084186799	0.29	19.2813681907327	18.6385884226081	19.9241479588572	0.370049153128874	30.0494538343897	29.2144713304297	30.8844363383497	0.99	0.64	1.54	20.3583695838213	20.9402347224842	21.522099861147	28.2402819026988	29.047420975282	29.8545600478652	28.1829451253893	28.988766954358	29.7947143973045	19.2813681907327	1.22963506627097	-0.267153454584864	-0.522463565464727	0.0635243519491842	0.0689296997242778	0.0584616616158722	0.472223268858153	0.479705820453478	0.465215053608175	0.46984825970686	0.477321286973106	0.462851265963445	0.000574586500080898	0.000811689013300996	0.000811603268362104
230	25.4250084186799	0.29	19.2832628451749	18.6479039503678	19.9186217399821	0.36565516866051	29.9102299340759	29.0712264506257	30.7492334175262	0.99	0.65	1.55	20.2901747547727	20.8757547036607	21.4613346525487	28.1627652079948	28.9755502534841	29.7883352989733	28.1419014083919	28.9531345120698	29.7668887142871	19.2832628451749	1.23681322050121	-0.0624537604667181	-0.0202274424584902	0.0635243519491842	0.0689296997242778	0.0584616616158722	0.472223268858153	0.479705820453478	0.465215053608175	0.46984825970686	0.477321286973106	0.462851265963445	0.000574586500080898	0.000811689013300996	0.000811603268362104
230	25.4250084186799	0.29	19.2834106004441	18.6468727312748	19.9199484696134	0.370168245210624	29.9801226397769	29.1472793913749	30.8129658881788	1	0.64	1.55	20.2547457906471	20.8334971743811	21.412248558115	28.0660296362619	28.8679776664073	29.6699256965527	28.014197615381	28.8188772586071	29.6168653874638	19.2834106004441	1.2386113009721	0.359422309870878	0.398780501635969	0.0635243519491842	0.0689296997242778	0.0584616616158722	0.472223268858153	0.479705820453478	0.465215053608175	0.46984825970686	0.477321286973106	0.462851265963445	0.000574586500080898	0.000811689013300996	0.000811603268362104
230	25.4250084186799	0.29	19.2852156364793	18.646558631297	19.9238726416617	0.36143512317988	29.9401478015711	29.0926112352869	30.7876843678553	1	0.65	1.54	20.2053122439781	20.7939407731076	21.382569302237	27.9913934381449	28.8068489257328	29.6223044133207	28.0020652182919	28.818833853057	29.6333970318832	19.2852156364793	1.23556444389904	0.0901988816191454	0.239289398765648	0.0635243519491842	0.0689296997242778	0.0584616616158722	0.472223268858153	0.479705820453478	0.465215053608175	0.46984825970686	0.477321286973106	0.462851265963445	0.000574586500080898	0.000811689013300996	0.000811603268362104
230	25.4250084186799	0.29	19.2867390193948	18.6408163612917	19.9326616774979	0.353035721851479	29.2405071931821	28.3974968668722	30.083517519492	1.01	0.65	1.53	19.5690357632349	20.1499636985974	20.7308916339598	27.0283960034655	27.8307630938232	28.6331301841809	27.036975544964	27.8448661020583	28.6475318667886	19.2867390193948	1.2300418951864	0.051616396021196	0.0580675853096449	0.0635243519491842	0.0689296997242778	0.0584616616158722	0.472223268858153	0.479705820453478	0.465215053608175	0.46984825970686	0.477321286973106	0.462851265963445	0.000574586500080898	0.000811689013300996	0.000811603268362104
230	25.4250084186799	0.29	19.2898568730034	18.6529681096998	19.9267456363069	0.370940866638757	29.7540263700385	28.9288319047111	30.5792208353659	1	0.64	1.56	20.0446703876838	20.616444288466	21.1882181892482	27.743771300316	28.5351619309415	29.3265525615671	27.6425578974879	28.4308178128401	29.2155188256686	19.2898568730034	1.24023734186786	0.064884055792379	0.00710582120399358	0.0635243519491842	0.0689296997242778	0.0584616616158722	0.472223268858153	0.479705820453478	0.465215053608175	0.46984825970686	0.477321286973106	0.462851265963445	0.000574586500080898	0.000811689013300996	0.000811603268362104
230	25.4250084186799	0.29	19.2940576855631	18.6542358138679	19.9338795572583	0.368601659827524	29.466963823302	28.6456187953622	30.2883088512418	0.99	0.64	1.54	19.9770982932159	20.5498941009453	21.1226899086747	27.7195659524328	28.5143586163415	29.3091512802502	27.691559822252	28.4809776777454	29.2777238567367	19.2940576855631	1.22848982061936	-0.181573149761112	-0.380004804322957	0.0635243519491842	0.0689296997242778	0.0584616616158722	0.472223268858153	0.479705820453478	0.465215053608175	0.46984825970686	0.477321286973106	0.462851265963445	0.000574586500080898	0.000811689013300996	0.000811603268362104
230	25.4250084186799	0.29	19.2956608914641	18.6561538555559	19.9351679273723	0.362886573668493	29.7236598050611	28.8848907906018	30.5624288195203	1	0.65	1.55	20.0070149169995	20.5879852348677	21.1689555527359	27.6878013859349	28.491808922241	29.2958164585472	27.6685530460081	28.4699889382427	29.2716127413574	19.2956608914641	1.24019258951926	-0.139997148520067	-0.0350316489229852	0.0635243519491842	0.0689296997242778	0.0584616616158722	0.472223268858153	0.479705820453478	0.465215053608175	0.46984825970686	0.477321286973106	0.462851265963445	0.000574586500080898	0.000811689013300996	0.000811603268362104
230	25.4250084186799	0.29	19.2984910170319	18.6581205592371	19.9388614748268	0.373321195869312	30.6904321891611	29.8435922134957	31.5372721648266	1	0.64	1.55	20.6320446395508	21.2174982959168	21.8029519522828	28.5319931629162	29.3416152828983	30.1512374028804	28.471333221479	29.2798997108367	30.0887269013838	19.2984910170319	1.23116719207479	-0.531573577647132	-0.590900162017756	0.0635243519491842	0.0689296997242778	0.0584616616158722	0.472223268858153	0.479705820453478	0.465215053608175	0.46984825970686	0.477321286973106	0.462851265963445	0.000574586500080898	0.000811689013300996	0.000811603268362104
230	25.4250084186799	0.29	19.3029911386953	18.6627120487112	19.9432702286794	0.372398028864391	30.1089004929483	29.2764651192674	30.9413358666292	1.01	0.65	1.56	20.1499765322658	20.7229129566588	21.2958493810517	27.8176717005466	28.6086283219366	29.3995849433266	27.767806504144	28.5574251275337	29.3486884760528	19.3029911386953	1.23642373247265	-0.136562010061338	-0.048854278471156	0.0635243519491842	0.0689296997242778	0.0584616616158722	0.472223268858153	0.479705820453478	0.465215053608175	0.46984825970686	0.477321286973106	0.462851265963445	0.000574586500080898	0.000811689013300996	0.000811603268362104
230	25.4250084186799	0.29	19.3048615615456	18.6643102518947	19.9454128711965	0.368937929573939	29.8944847469791	29.0618248926676	30.7271446012905	1	0.64	1.55	20.1844168925733	20.7627272254999	21.3410375584265	27.962706911466	28.7638755768559	29.5650442422459	27.9065364877729	28.7085929134122	29.5105837387938	19.3048615615456	1.23530031609045	0.128427326582717	0.0368970822888164	0.0635243519491842	0.0689296997242778	0.0584616616158722	0.472223268858153	0.479705820453478	0.465215053608175	0.46984825970686	0.477321286973106	0.462851265963445	0.000574586500080898	0.000811689013300996	0.000811603268362104
230	25.4250084186799	0.29	19.3053160738826	18.663784184931	19.9468479628341	0.368634930969248	29.8899433723978	29.0568680064779	30.7230187383178	1.01	0.65	1.57	20.0538200743445	20.6287734207548	21.2037267671651	27.7141196731451	28.5086977530231	29.3032758329011	27.6357182572275	28.4302456968468	29.227917922091	19.3053160738826	1.24129984010879	0.0213685528988184	0.0996541479407943	0.0635243519491842	0.0689296997242778	0.0584616616158722	0.472223268858153	0.479705820453478	0.465215053608175	0.46984825970686	0.477321286973106	0.462851265963445	0.000574586500080898	0.000811689013300996	0.000811603268362104
230	25.4250084186799	0.29	19.3065554388227	18.6675319550197	19.9455789226256	0.365322002909064	29.7574803188966	28.9221617627096	30.5927988750836	0.99	0.64	1.54	20.1482114741412	20.7301242321297	21.3120369901183	27.945278948033	28.7523835571086	29.5594881661842	27.9060857911568	28.7111285382376	29.5165495840346	19.3065554388227	1.22931911571882	-0.562476448347806	-0.642773405455208	0.0635243519491842	0.0689296997242778	0.0584616616158722	0.472223268858153	0.479705820453478	0.465215053608175	0.46984825970686	0.477321286973106	0.462851265963445	0.000574586500080898	0.000811689013300996	0.000811603268362104
230	25.4250084186799	0.29	19.307111649857	18.6641592730202	19.9500640266938	0.36550701910622	29.7371339460779	28.9027194752538	30.5715484169019	0.99	0.64	1.54	20.2308194146308	20.8148782430967	21.3989370715626	28.1119658019769	28.9235514068735	29.7351370117701	28.0567618595239	28.8628216251712	29.6723246401572	19.307111649857	1.22070991620644	-0.173180750894262	-0.563806203887015	0.0635243519491842	0.0689296997242778	0.0584616616158722	0.472223268858153	0.479705820453478	0.465215053608175	0.46984825970686	0.477321286973106	0.462851265963445	0.000574586500080898	0.000811689013300996	0.000811603268362104
230	25.4250084186799	0.29	19.3093873854223	18.6643734351906	19.954401335654	0.369411447076599	29.7446509226008	28.9170062741276	30.572295571074	1	0.64	1.54	20.0239592303357	20.5970725928023	21.1701859552689	27.7084203426391	28.5014735929249	29.2945268432107	27.6622483487716	28.4567833562367	29.2473709522299	19.3093873854223	1.22416140262403	-0.200578814691075	-0.445619543491363	0.0635243519491842	0.0689296997242778	0.0584616616158722	0.472223268858153	0.479705820453478	0.465215053608175	0.46984825970686	0.477321286973106	0.462851265963445	0.000574586500080898	0.000811689013300996	0.000811603268362104
230	25.4250084186799	0.29	19.3112072842967	18.6598199516699	19.9625946169235	0.353157213407852	29.2094180252829	28.3675279283891	30.0513081221767	1	0.65	1.53	19.6043716525582	20.1861892290413	20.7680068055245	27.1069874242647	27.9114672621526	28.7159471000406	27.1265345812808	27.9327859939942	28.7355615030414	19.3112072842967	1.22944695665315	-0.159078378287322	-0.0633583571219861	0.0635243519491842	0.0689296997242778	0.0584616616158722	0.472223268858153	0.479705820453478	0.465215053608175	0.46984825970686	0.477321286973106	0.462851265963445	0.000574586500080898	0.000811689013300996	0.000811603268362104
230	25.4250084186799	0.29	19.3128089857046	18.6692305247101	19.9563874466991	0.3643633919848	29.772653187813	28.9351783085843	30.6101280670417	1.02	0.65	1.55	19.7812463738317	20.35377773138	20.9263090889284	27.2383988973581	28.0267636547365	28.8151284121149	27.2194670344429	28.0090418832318	28.7978967200585	19.3128089857046	1.24309994828764	0.275369432936605	0.59704664191081	0.0635243519491842	0.0689296997242778	0.0584616616158722	0.472223268858153	0.479705820453478	0.465215053608175	0.46984825970686	0.477321286973106	0.462851265963445	0.000574586500080898	0.000811689013300996	0.000811603268362104
230	25.4250084186799	0.29	19.3135524882564	18.6723303768729	19.9547745996399	0.370506565439233	30.10126557353	29.2656633794879	30.9368677675722	0.98	0.64	1.54	20.520648660149	21.1065605125899	21.6924723650309	28.5341588866244	29.3488749400976	30.1635909935708	28.4890810420376	29.3014075079545	30.1146992183888	19.3135524882564	1.22524790502411	0.0428043562629928	-0.180690138562387	0.0635243519491842	0.0689296997242778	0.0584616616158722	0.472223268858153	0.479705820453478	0.465215053608175	0.46984825970686	0.477321286973106	0.462851265963445	0.000574586500080898	0.000811689013300996	0.000811603268362104
230	25.4250084186799	0.29	19.3174409200949	18.6791999177365	19.9556819224534	0.357414538825159	28.8865921352339	28.0617082534575	29.7114760170102	0.99	0.64	1.55	19.5337581660871	20.1079599258726	20.6821616856581	27.0849509734223	27.8811227280027	28.6772944825831	27.0216758996321	27.8150698731887	28.6098477203233	19.3174409200949	1.23076321030871	0.0932927234744202	0.0562436283187344	0.0635243519491842	0.0689296997242778	0.0584616616158722	0.472223268858153	0.479705820453478	0.465215053608175	0.46984825970686	0.477321286973106	0.462851265963445	0.000574586500080898	0.000811689013300996	0.000811603268362104
230	25.4250084186799	0.29	19.3182018435675	18.6819796100497	19.9544240770853	0.369706088129606	29.6570737770951	28.8323875902783	30.481759963912	0.99	0.64	1.54	20.1273319027024	20.7030293729748	21.2787268432472	27.9388220018661	28.7379497365613	29.5370774712565	27.903609905999	28.7034851491814	29.4998447779612	19.3182018435675	1.23011541934377	-0.429964008879987	-0.527729701338017	0.0635243519491842	0.0689296997242778	0.0584616616158722	0.472223268858153	0.479705820453478	0.465215053608175	0.46984825970686	0.477321286973106	0.462851265963445	0.000574586500080898	0.000811689013300996	0.000811603268362104
230	25.4250084186799	0.29	19.318417235656	18.6749104143243	19.9619240569878	0.351312332100075	29.2579697944619	28.4112641042928	30.1046754846309	1	0.65	1.55	19.7448799860852	20.333312171804	20.9217443575228	27.3603913368862	28.1757791684573	28.9911670000285	27.3222633018014	28.1373471188721	28.9503311657588	19.318417235656	1.23601600458732	0.0324507663133417	0.122023488017202	0.0635243519491842	0.0689296997242778	0.0584616616158722	0.472223268858153	0.479705820453478	0.465215053608175	0.46984825970686	0.477321286973106	0.462851265963445	0.000574586500080898	0.000811689013300996	0.000811603268362104
230	25.4250084186799	0.29	19.3196525416218	18.6766839822199	19.9626211010237	0.358002544718682	29.3931991531275	28.5549220159106	30.2314762903445	0.99	0.65	1.56	19.8823936637488	20.4660743347091	21.0497550056695	27.5712171059396	28.380615952565	29.1900147991903	27.5498727895806	28.3582120527884	29.1679056189367	19.3196525416218	1.23114335702436	-0.409549892531416	-0.427081843379781	0.0635243519491842	0.0689296997242778	0.0584616616158722	0.472223268858153	0.479705820453478	0.465215053608175	0.46984825970686	0.477321286973106	0.462851265963445	0.000574586500080898	0.000811689013300996	0.000811603268362104
230	25.4250084186799	0.29	19.3208450717298	18.6752716768053	19.9664184666543	0.372158611107276	30.134844101769	29.3012645514076	30.9684236521304	0.99	0.64	1.53	20.3983844224247	20.978689620008	21.5589948175912	28.2847701740547	29.0894318965002	29.8940936189456	28.2618572297171	29.0677709545259	29.8725908758358	19.3208450717298	1.22136402967487	-0.222040034001504	-0.644284333351831	0.0635243519491842	0.0689296997242778	0.0584616616158722	0.472223268858153	0.479705820453478	0.465215053608175	0.46984825970686	0.477321286973106	0.462851265963445	0.000574586500080898	0.000811689013300996	0.000811603268362104
230	25.4250084186799	0.29	19.326471682927	18.6756404859011	19.9773028799529	0.359050600810332	29.9270712918791	29.0755109462332	30.7786316375249	1.01	0.66	1.57	19.9872718338357	20.5726568385159	21.158041843196	27.580163565032	28.387928342127	29.1956931192221	27.5483740372806	28.355284090268	29.1617833702892	19.326471682927	1.24421530022551	0.330598471662555	0.693320620688311	0.0635243519491842	0.0689296997242778	0.0584616616158722	0.472223268858153	0.479705820453478	0.465215053608175	0.46984825970686	0.477321286973106	0.462851265963445	0.000574586500080898	0.000811689013300996	0.000811603268362104
230	25.4250084186799	0.29	19.3280054843312	18.6817761844882	19.9742347841741	0.358438360316011	29.5695421178654	28.7270347242994	30.4120495114314	1	0.65	1.56	19.8811396859931	20.4642143868357	21.0472890876784	27.5047777440324	28.3114387457729	29.1180997475133	27.4856389462794	28.2917146872677	29.0993392207321	19.3280054843312	1.24481485230179	-0.244749240848811	-0.0339880286960675	0.0635243519491842	0.0689296997242778	0.0584616616158722	0.472223268858153	0.479705820453478	0.465215053608175	0.46984825970686	0.477321286973106	0.462851265963445	0.000574586500080898	0.000811689013300996	0.000811603268362104
230	25.4250084186799	0.29	19.3283416154407	18.6860135253552	19.9706697055261	0.359280381951044	29.4469920879607	28.6095103097029	30.2844738662185	0.99	0.64	1.54	19.9660879090916	20.5505521178791	21.1350163266666	27.7119421785509	28.5231495834815	29.3343569884122	27.6629152643392	28.4722674637059	29.2811897541194	19.3283416154407	1.23002071736563	-0.225485161355745	-0.382432190976993	0.0635243519491842	0.0689296997242778	0.0584616616158722	0.472223268858153	0.479705820453478	0.465215053608175	0.46984825970686	0.477321286973106	0.462851265963445	0.000574586500080898	0.000811689013300996	0.000811603268362104
230	25.4250084186799	0.29	19.3289993598793	18.6798022260968	19.9781964936618	0.359942525462679	29.8664822400671	29.0182902866493	30.7146741934849	0.99	0.64	1.53	20.2794748248387	20.8722350183599	21.464995211881	28.1621168478142	28.9852832254873	29.8084496031604	28.1410499780907	28.9671001265042	29.7892499556618	19.3289993598793	1.22360211863113	-0.0949062795521414	-0.237280020657045	0.0635243519491842	0.0689296997242778	0.0584616616158722	0.472223268858153	0.479705820453478	0.465215053608175	0.46984825970686	0.477321286973106	0.462851265963445	0.000574586500080898	0.000811689013300996	0.000811603268362104
230	25.4250084186799	0.29	19.3303444149739	18.6906931195181	19.9699957104296	0.363770804869891	29.6530894076111	28.8179095890207	30.4882692262015	0.99	0.63	1.54	20.0745578429937	20.656344163261	21.2381304835284	27.8425687032228	28.6494818974924	29.456395091762	27.759554899478	28.5649631259082	29.3709480147253	19.3303444149739	1.22396374755466	0.365439849173662	0.0157982014744845	0.0635243519491842	0.0689296997242778	0.0584616616158722	0.472223268858153	0.479705820453478	0.465215053608175	0.46984825970686	0.477321286973106	0.462851265963445	0.000574586500080898	0.000811689013300996	0.000811603268362104
230	25.4250084186799	0.29	19.3305468634791	18.6882359150409	19.9728578119172	0.369630040556538	30.629032212495	29.7771793899699	31.4808850350202	0.99	0.65	1.54	20.7957091453613	21.3906239054159	21.9855386654706	28.8713767595631	29.697316767538	30.5232567755129	28.8612999924051	29.6833534411131	30.5111796042007	19.3305468634791	1.22242441458854	0.268993535829782	0.0836793990089663	0.0635243519491842	0.0689296997242778	0.0584616616158722	0.472223268858153	0.479705820453478	0.465215053608175	0.46984825970686	0.477321286973106	0.462851265963445	0.000574586500080898	0.000811689013300996	0.000811603268362104
230	25.4250084186799	0.29	19.332115153425	18.6857933433399	19.9784369635102	0.364498291061275	30.0184217170506	29.1742794710364	30.8625639630648	1	0.65	1.55	20.2067563401603	20.791428078106	21.3760998160516	27.9638491845784	28.7729682746079	29.5820873646374	27.934022620565	28.7428311538543	29.552848866821	19.332115153425	1.23930588344317	0.116190063922406	0.21384357032877	0.0635243519491842	0.0689296997242778	0.0584616616158722	0.472223268858153	0.479705820453478	0.465215053608175	0.46984825970686	0.477321286973106	0.462851265963445	0.000574586500080898	0.000811689013300996	0.000811603268362104
230	25.4250084186799	0.29	19.3323967967449	18.6821055651435	19.9826880283464	0.366640367822773	30.2535913113608	29.4067556204817	31.1004270022399	1	0.64	1.54	20.3543311256125	20.9404812702797	21.526631414947	28.1609011033845	28.9718595256408	29.7828179478971	28.1262739155297	28.9346559403862	29.7458811510478	19.3323967967449	1.23085968786355	0.0608881097906283	0.0109944667258483	0.0635243519491842	0.0689296997242778	0.0584616616158722	0.472223268858153	0.479705820453478	0.465215053608175	0.46984825970686	0.477321286973106	0.462851265963445	0.000574586500080898	0.000811689013300996	0.000811603268362104
230	25.4250084186799	0.29	19.3409291551316	18.6964785643019	19.9853797459614	0.36342213452799	29.6887437683783	28.8519295152038	30.5255580215528	1	0.64	1.53	19.9516481128362	20.5303207976681	21.1089934825	27.593834292755	28.394159062152	29.1944838315489	27.58709593299	28.3887824277159	29.1882362359315	19.3409291551316	1.2259883537411	0.0750632467866666	-0.105606950717331	0.0635243519491842	0.0689296997242778	0.0584616616158722	0.472223268858153	0.479705820453478	0.465215053608175	0.46984825970686	0.477321286973106	0.462851265963445	0.000574586500080898	0.000811689013300996	0.000811603268362104
230	25.4250084186799	0.29	19.3415775255444	18.7028703390516	19.9802847120373	0.358707544944793	29.8129203399647	28.9639754531553	30.6618652267741	1	0.64	1.56	20.1167278947619	20.7063566670006	21.2959854392392	27.8690784117933	28.6859314593333	29.5027845068732	27.8034725144806	28.6205559682483	29.4339734543471	19.3415775255444	1.23397225436282	-0.126336261596867	-0.0762605433149664	0.0635243519491842	0.0689296997242778	0.0584616616158722	0.472223268858153	0.479705820453478	0.465215053608175	0.46984825970686	0.477321286973106	0.462851265963445	0.000574586500080898	0.000811689013300996	0.000811603268362104
230	25.4250084186799	0.29	19.3440829471126	18.7016882451883	19.986477649037	0.37319735505784	29.8954880386553	29.0703645560357	30.7206115212748	1	0.64	1.55	20.2208746620639	20.7948171900503	21.3687597180366	28.0296174681319	28.8252007342866	29.6207840004413	27.9682642811488	28.7627822889535	29.5573740664617	19.3440829471126	1.23117062564969	0.214048916154049	0.0709330698739677	0.0635243519491842	0.0689296997242778	0.0584616616158722	0.472223268858153	0.479705820453478	0.465215053608175	0.46984825970686	0.477321286973106	0.462851265963445	0.000574586500080898	0.000811689013300996	0.000811603268362104
230	25.4250084186799	0.29	19.3444361175926	18.7025282697897	19.9863439653955	0.359772796413142	29.0857863230313	28.2594613501711	29.9121112958915	1	0.64	1.55	19.5888826811538	20.1616743118678	20.7344659425819	27.1172034426708	27.9101280536939	28.7030526647171	27.0616564015154	27.8554283962881	28.6426572735452	19.3444361175926	1.23377559504321	-0.134289809854153	-0.158901332237699	0.0635243519491842	0.0689296997242778	0.0584616616158722	0.472223268858153	0.479705820453478	0.465215053608175	0.46984825970686	0.477321286973106	0.462851265963445	0.000574586500080898	0.000811689013300996	0.000811603268362104
230	25.4250084186799	0.29	19.3447596472675	18.703359400198	19.9861598943369	0.36180595409422	29.7369648941866	28.895855802694	30.5780739856792	1.01	0.65	1.55	19.816030496308	20.3928413553304	20.9696522143529	27.3187279886425	28.1139295786615	28.9091311686804	27.2707181631638	28.0648369055892	28.8621568478025	19.3447596472675	1.23606762160679	0.157188501997018	0.232201237811843	0.0635243519491842	0.0689296997242778	0.0584616616158722	0.472223268858153	0.479705820453478	0.465215053608175	0.46984825970686	0.477321286973106	0.462851265963445	0.000574586500080898	0.000811689013300996	0.000811603268362104
230	25.4250084186799	0.29	19.3466257514701	18.7086334279777	19.9846180749624	0.361010751116871	29.2786602512874	28.4490863590799	30.108234143495	0.99	0.64	1.54	19.8086277075184	20.3862462707019	20.9638648338854	27.4688848615012	28.2698761285506	29.0708673956	27.4386747363766	28.237808849043	29.0409565716907	19.3466257514701	1.22508659003861	0.144347364492961	-0.0600282016804278	0.0635243519491842	0.0689296997242778	0.0584616616158722	0.472223268858153	0.479705820453478	0.465215053608175	0.46984825970686	0.477321286973106	0.462851265963445	0.000574586500080898	0.000811689013300996	0.000811603268362104
230	25.4250084186799	0.29	19.3485772150841	18.7092801033005	19.9878743268678	0.368424986387564	29.7627903296517	28.9328846348246	30.5926960244789	0.98	0.64	1.55	20.2946554408348	20.8767837124359	21.458911984037	28.2239114272587	29.033481061238	29.8430506952173	28.1651107916861	28.9750987874087	29.7812720555937	19.3485772150841	1.2273843549011	0.143213494171827	-0.140162052047651	0.0635243519491842	0.0689296997242778	0.0584616616158722	0.472223268858153	0.479705820453478	0.465215053608175	0.46984825970686	0.477321286973106	0.462851265963445	0.000574586500080898	0.000811689013300996	0.000811603268362104
230	25.4250084186799	0.29	19.3489687077487	18.6984235827199	19.9995138327776	0.357488059045087	29.2401026708883	28.4052575894586	30.0749477523179	1.01	0.64	1.56	19.5890012214702	20.164732008926	20.7404627963818	27.0637281788541	27.8591450232221	28.65456186759	26.9983847159104	27.7885909723118	28.5817701987523	19.3489687077487	1.23704884164139	-0.0263195942873911	0.0674723016142772	0.0635243519491842	0.0689296997242778	0.0584616616158722	0.472223268858153	0.479705820453478	0.465215053608175	0.46984825970686	0.477321286973106	0.462851265963445	0.000574586500080898	0.000811689013300996	0.000811603268362104
230	25.4250084186799	0.29	19.3509392773572	18.712336743929	19.9895418107854	0.372505949091472	29.9481607808039	29.1203605869531	30.7759609746546	1	0.64	1.55	20.2544815175612	20.8302526752198	21.4060238328783	28.0755737099811	28.8736739014329	29.6717740928847	27.9920639910987	28.7849551110425	29.5788393150379	19.3509392773572	1.23132198078656	0.454125322431492	0.258197738603101	0.0635243519491842	0.0689296997242778	0.0584616616158722	0.472223268858153	0.479705820453478	0.465215053608175	0.46984825970686	0.477321286973106	0.462851265963445	0.000574586500080898	0.000811689013300996	0.000811603268362104
230	25.4250084186799	0.29	19.3570787314401	18.7181977440179	19.9959597188624	0.374465405935843	29.9422919435473	29.1181120349435	30.766471852151	1	0.63	1.54	20.2030419386778	20.7748833148822	21.3467246910867	27.9775452724474	28.7694417620939	29.5613382517403	27.9011889343271	28.6914199219892	29.4830107462251	19.3570787314401	1.22342671875081	0.0954649336343849	-0.170532488905705	0.0635243519491842	0.0689296997242778	0.0584616616158722	0.472223268858153	0.479705820453478	0.465215053608175	0.46984825970686	0.477321286973106	0.462851265963445	0.000574586500080898	0.000811689013300996	0.000811603268362104
230	25.4250084186799	0.29	19.3578268664291	18.7164211722182	19.99923256064	0.367369032524656	29.6779868101933	28.8485647988657	30.507408821521	0.99	0.65	1.54	20.1128574358317	20.6911200559752	21.2693826761188	27.9048268235404	28.7071155249402	29.50940422634	27.8968042856905	28.7022252532311	29.4991733426109	19.3578268664291	1.23497974381119	-0.246895913517774	-0.212143448127179	0.0635243519491842	0.0689296997242778	0.0584616616158722	0.472223268858153	0.479705820453478	0.465215053608175	0.46984825970686	0.477321286973106	0.462851265963445	0.000574586500080898	0.000811689013300996	0.000811603268362104
230	25.4250084186799	0.29	19.3599455891765	18.7146210124274	20.0052701659256	0.361800495731421	30.0029378032319	29.1542956459869	30.8515799604769	1	0.64	1.55	20.253435295946	20.8429854339388	21.4325355719315	28.0608944662899	28.8777091924373	29.6945239185847	28.0043410419859	28.8160471476253	29.6326302048578	19.3599455891765	1.23148171652651	0.14528052900815	0.0760452849408759	0.0635243519491842	0.0689296997242778	0.0584616616158722	0.472223268858153	0.479705820453478	0.465215053608175	0.46984825970686	0.477321286973106	0.462851265963445	0.000574586500080898	0.000811689013300996	0.000811603268362104
230	25.4250084186799	0.29	19.364195209532	18.7257892270772	20.0026011919867	0.359201633334537	29.5392818735979	28.6990316290448	30.379532118151	0.99	0.65	1.55	19.9790706733994	20.5640179021512	21.1489651309029	27.703308238514	28.51440569376	29.3255031490059	27.6658802287666	28.4762761609619	29.2830185443288	19.364195209532	1.23988800132953	-0.37703719445905	-0.331025823472812	0.0635243519491842	0.0689296997242778	0.0584616616158722	0.472223268858153	0.479705820453478	0.465215053608175	0.46984825970686	0.477321286973106	0.462851265963445	0.000574586500080898	0.000811689013300996	0.000811603268362104
230	25.4250084186799	0.29	19.3648149213597	18.7170431285036	20.0125867142158	0.361010576706332	29.696816715094	28.8553945690609	30.5382388611271	0.99	0.65	1.55	20.1458630913638	20.7333156495139	21.3207682076639	27.9658805077085	28.7813644594591	29.5968484112097	27.9439273257281	28.7611313547711	29.5718507072237	19.3648149213597	1.23165067872528	-0.235698039109529	-0.328801114395013	0.0635243519491842	0.0689296997242778	0.0584616616158722	0.472223268858153	0.479705820453478	0.465215053608175	0.46984825970686	0.477321286973106	0.462851265963445	0.000574586500080898	0.000811689013300996	0.000811603268362104
230	25.4250084186799	0.29	19.3674761439365	18.7265224492475	20.0084298386255	0.370575770307274	30.019814184502	29.1865966781751	30.8530316908289	1	0.64	1.55	20.2399335120298	20.8177421244922	21.3955507369546	28.0229470305675	28.82294472479	29.6229424190124	27.9658595191797	28.762810923112	29.5609852576614	19.3674761439365	1.23717639714331	-0.126594336463629	-0.105562403655863	0.0635243519491842	0.0689296997242778	0.0584616616158722	0.472223268858153	0.479705820453478	0.465215053608175	0.46984825970686	0.477321286973106	0.462851265963445	0.000574586500080898	0.000811689013300996	0.000811603268362104
230	25.4250084186799	0.29	19.3699486445135	18.7207110988283	20.0191861901986	0.353478909643215	29.2816462184283	28.4382682494112	30.1250241874453	1.01	0.66	1.56	19.5062598042441	20.084746146399	20.6632324885539	26.8937948160505	27.6913691919653	28.4889435678801	26.9002821969351	27.6945221988446	28.4909779465547	19.3699486445135	1.2406486734218	-0.578867629295165	-0.297407778532504	0.0635243519491842	0.0689296997242778	0.0584616616158722	0.472223268858153	0.479705820453478	0.465215053608175	0.46984825970686	0.477321286973106	0.462851265963445	0.000574586500080898	0.000811689013300996	0.000811603268362104
230	25.4250084186799	0.29	19.3717940907	18.7231916865588	20.0203964948413	0.361950456154094	29.7764258738954	28.9344641042251	30.6183876435658	1	0.65	1.57	19.9853354020843	20.5668871564898	21.1484389108953	27.6279807599216	28.4319252701517	29.2358697803819	27.569099989337	28.3678074395431	29.1694776647079	19.3717940907	1.24125943831308	0.4321650246478	0.635266433047231	0.0635243519491842	0.0689296997242778	0.0584616616158722	0.472223268858153	0.479705820453478	0.465215053608175	0.46984825970686	0.477321286973106	0.462851265963445	0.000574586500080898	0.000811689013300996	0.000811603268362104
230	25.4250084186799	0.29	19.3721029491649	18.7287126494258	20.0154932489041	0.367767890266777	29.8626071298989	29.0287411440901	30.6964731157078	1.01	0.65	1.55	20.0399227376232	20.6155801471607	21.1912375566982	27.6978447667561	28.4934800482369	29.2891153297177	27.6610763456198	28.4578437661803	29.2553590611607	19.3721029491649	1.23370146046867	0.133042659708188	0.157104089307823	0.0635243519491842	0.0689296997242778	0.0584616616158722	0.472223268858153	0.479705820453478	0.465215053608175	0.46984825970686	0.477321286973106	0.462851265963445	0.000574586500080898	0.000811689013300996	0.000811603268362104
230	25.4250084186799	0.29	19.3725652341556	18.7305623371468	20.0145681311643	0.356636035697691	29.4063509704569	28.5651997908931	30.2475021500206	1.01	0.66	1.55	19.7274221471813	20.3083298436205	20.8892375400597	27.2699178729208	28.0729272603338	28.8759366477467	27.2608244232847	28.0631723309682	28.8699775204806	19.3725652341556	1.24010091320076	-0.335275564767144	-0.121765016769539	0.0635243519491842	0.0689296997242778	0.0584616616158722	0.472223268858153	0.479705820453478	0.465215053608175	0.46984825970686	0.477321286973106	0.462851265963445	0.000574586500080898	0.000811689013300996	0.000811603268362104
230	25.4250084186799	0.29	19.3730868143833	18.7294318437405	20.016741785026	0.355423740192732	29.1966403701916	28.359276950007	30.0340037903763	0.99	0.64	1.54	19.865267912059	20.4518290120141	21.0383901119691	27.6120680307974	28.4273686382634	29.2426692457295	27.5748659202298	28.3901290713313	29.1995193607225	19.3730868143833	1.22103895430723	-0.0753505895003123	-0.332526990404897	0.0635243519491842	0.0689296997242778	0.0584616616158722	0.472223268858153	0.479705820453478	0.465215053608175	0.46984825970686	0.477321286973106	0.462851265963445	0.000574586500080898	0.000811689013300996	0.000811603268362104
230	25.4250084186799	0.29	19.3732823140324	18.7277594312665	20.0188051967984	0.364651912749329	29.8525094946298	29.0133111308387	30.6917078584209	0.99	0.65	1.54	20.2192850845761	20.8041197793644	21.3889544741528	28.0479403781227	28.8592157808813	29.6704911836399	28.0297472987497	28.8427417381256	29.6516397270864	19.3732823140324	1.23381290501147	0.491010804423796	0.444163676606449	0.0635243519491842	0.0689296997242778	0.0584616616158722	0.472223268858153	0.479705820453478	0.465215053608175	0.46984825970686	0.477321286973106	0.462851265963445	0.000574586500080898	0.000811689013300996	0.000811603268362104
230	25.4250084186799	0.29	19.3747186507706	18.7330507701577	20.0163865313836	0.363685386553644	29.7373333008966	28.8996261713839	30.5750404304093	1	0.64	1.56	20.02642993634	20.6069316714445	21.1874334065489	27.7195916932746	28.5230934220143	29.3265951507539	27.6455551285979	28.444642285576	29.2466594643298	19.3747186507706	1.22859380342227	0.018036898063416	-0.114542758749615	0.0635243519491842	0.0689296997242778	0.0584616616158722	0.472223268858153	0.479705820453478	0.465215053608175	0.46984825970686	0.477321286973106	0.462851265963445	0.000574586500080898	0.000811689013300996	0.000811603268362104
230	25.4250084186799	0.29	19.3780563738701	18.7257102782234	20.0304024695167	0.361932433666853	29.7139451069388	28.8737172659414	30.5541729479363	0.99	0.64	1.52	20.1995955363791	20.787405633369	21.375215730359	28.0626552848732	28.8792811472618	29.6959070096504	28.0509250770971	28.862559798951	29.6808237203523	19.3780563738701	1.21960465102349	0.492671914658804	0.161400599834975	0.0635243519491842	0.0689296997242778	0.0584616616158722	0.472223268858153	0.479705820453478	0.465215053608175	0.46984825970686	0.477321286973106	0.462851265963445	0.000574586500080898	0.000811689013300996	0.000811603268362104
230	25.4250084186799	0.29	19.3814042452732	18.7413224883292	20.0214860022173	0.371817323473138	30.4223768034871	29.5802286967416	31.2645249102327	0.99	0.65	1.53	20.7274245159591	21.3175335882311	21.907642660503	28.814185531409	29.6345244152447	30.4548632990805	28.8148029189964	29.6372434008376	30.4577075533815	19.3814042452732	1.22459774952652	0.133210041584856	-0.0160890587505471	0.0635243519491842	0.0689296997242778	0.0584616616158722	0.472223268858153	0.479705820453478	0.465215053608175	0.46984825970686	0.477321286973106	0.462851265963445	0.000574586500080898	0.000811689013300996	0.000811603268362104
230	25.4250084186799	0.29	19.383176633295	18.741781409603	20.024571856987	0.367228780964704	30.1973475874338	29.3531560989604	31.0415390759072	1.02	0.65	1.55	20.0336926391506	20.6098580351866	21.1860234312226	27.5686027070233	28.361470761004	29.1543388149847	27.5541832650618	28.3444265393518	29.1371176270046	19.383176633295	1.23798690556162	-0.264026574883444	-0.0564270075444413	0.0635243519491842	0.0689296997242778	0.0584616616158722	0.472223268858153	0.479705820453478	0.465215053608175	0.46984825970686	0.477321286973106	0.462851265963445	0.000574586500080898	0.000811689013300996	0.000811603268362104
230	25.4250084186799	0.29	19.3844757302948	18.7374488673849	20.0315025932048	0.365320195182986	29.6156828133928	28.7843413966754	30.4470242301101	1.01	0.65	1.56	19.7763206223099	20.3474948651747	20.9186691080394	27.2833775379269	28.0713685300652	28.8593595222035	27.2688356194316	28.0567728631235	28.842474528071	19.3844757302948	1.23730530411791	0.0559965194482821	0.160204843904451	0.0635243519491842	0.0689296997242778	0.0584616616158722	0.472223268858153	0.479705820453478	0.465215053608175	0.46984825970686	0.477321286973106	0.462851265963445	0.000574586500080898	0.000811689013300996	0.000811603268362104
230	25.4250084186799	0.29	19.3844760030942	18.7343735492632	20.0345784569252	0.356544112756005	29.6769393423371	28.8278780714793	30.526000613195	1	0.65	1.56	19.984344975107	20.5729395743957	21.1615341736844	27.6654223335887	28.4802460464938	29.2950697593988	27.6222991161136	28.4326714261945	29.2543016721476	19.3844760030942	1.23439866063965	0.0934278154112894	0.187089279436016	0.0635243519491842	0.0689296997242778	0.0584616616158722	0.472223268858153	0.479705820453478	0.465215053608175	0.46984825970686	0.477321286973106	0.462851265963445	0.000574586500080898	0.000811689013300996	0.000811603268362104
230	25.4250084186799	0.29	19.3861814001096	18.7365347415724	20.0358280586467	0.35945954845979	29.6974665495063	28.853189782783	30.5417433162296	0.98	0.64	1.54	20.2545733248776	20.8472449083949	21.4399164919122	28.1767877257265	29.0012722079213	29.825756690116	28.1460999331456	28.9729480408614	29.7971227313789	19.3861814001096	1.22579033636938	-0.0875182640610827	-0.274969946353925	0.0635243519491842	0.0689296997242778	0.0584616616158722	0.472223268858153	0.479705820453478	0.465215053608175	0.46984825970686	0.477321286973106	0.462851265963445	0.000574586500080898	0.000811689013300996	0.000811603268362104
230	25.4250084186799	0.29	19.3877246489407	18.7450435988918	20.0304056989896	0.372191577357928	30.1250260576868	29.2917768725795	30.9582752427941	0.99	0.64	1.54	20.4073922929574	20.9879116336666	21.5684309743758	28.3056716061783	29.1108695257979	29.9160674454175	28.2510194006201	29.0549131395879	29.8645049471409	19.3877246489407	1.22620749548126	0.0977191821848146	-0.0846905069851994	0.0635243519491842	0.0689296997242778	0.0584616616158722	0.472223268858153	0.479705820453478	0.465215053608175	0.46984825970686	0.477321286973106	0.462851265963445	0.000574586500080898	0.000811689013300996	0.000811603268362104
230	25.4250084186799	0.29	19.3905209069592	18.746410989139	20.0346308247794	0.364702844840926	29.7827126601008	28.9455684090213	30.6198569111804	1	0.65	1.55	20.0037283877486	20.5822627589977	21.1607971302468	27.6591154427099	28.4590537667952	29.2589920908806	27.6307175317209	28.4337527662023	29.2326324593572	19.3905209069592	1.23418330889589	-0.160193360147251	-0.0212806121324031	0.0635243519491842	0.0689296997242778	0.0584616616158722	0.472223268858153	0.479705820453478	0.465215053608175	0.46984825970686	0.477321286973106	0.462851265963445	0.000574586500080898	0.000811689013300996	0.000811603268362104
230	25.4250084186799	0.29	19.3933533932299	18.7515065199472	20.0352002665126	0.364037793021359	29.6950971912235	28.859216416766	30.530977965681	1	0.65	1.54	19.9418336323697	20.5194305809495	21.0970275295293	27.5723527513223	28.3709606982103	29.1695686450983	27.5714280602276	28.3749691697358	29.1712423621964	19.3933533932299	1.23527933737683	-0.203179857026659	-0.135398697655282	0.0635243519491842	0.0689296997242778	0.0584616616158722	0.472223268858153	0.479705820453478	0.465215053608175	0.46984825970686	0.477321286973106	0.462851265963445	0.000574586500080898	0.000811689013300996	0.000811603268362104
230	25.4250084186799	0.29	19.3937976582158	18.7488983207493	20.0386969956823	0.360022141514564	29.4416138827893	28.6056324157811	30.2775953497975	0.98	0.64	1.53	20.1135234740298	20.7013284425103	21.2891334109908	27.9984422238971	28.8166789425989	29.6349156613006	27.9700885498261	28.7883538972184	29.6029953060888	19.3937976582158	1.22278530147756	0.074689411551997	-0.223534639796978	0.0635243519491842	0.0689296997242778	0.0584616616158722	0.472223268858153	0.479705820453478	0.465215053608175	0.46984825970686	0.477321286973106	0.462851265963445	0.000574586500080898	0.000811689013300996	0.000811603268362104
230	25.4250084186799	0.29	19.4002757483642	18.7615297195869	20.0390217771415	0.372448164159047	30.1764885743283	29.3422740371109	31.0107031115457	0.99	0.64	1.55	20.4804381402224	21.062706549397	21.6449749585717	28.4274378734518	29.2356431918223	30.0438485101928	28.3620910784971	29.1674590956671	29.9774991996899	19.4002757483642	1.22912631497163	-0.0143186517235937	-0.273243472231641	0.0635243519491842	0.0689296997242778	0.0584616616158722	0.472223268858153	0.479705820453478	0.465215053608175	0.46984825970686	0.477321286973106	0.462851265963445	0.000574586500080898	0.000811689013300996	0.000811603268362104
230	25.4250084186799	0.29	19.4010010989462	18.7479699622109	20.0540322356816	0.350544105428	29.3151415490985	28.4653495055972	30.1649335925997	1.01	0.65	1.56	19.6207708164101	20.2065206918461	20.7922705672822	27.1024907916425	27.9115966496006	28.7207025075587	27.0596376954493	27.8660863634456	28.6737444637001	19.4010010989462	1.23753722821476	0.01307549928052	0.171582142910298	0.0635243519491842	0.0689296997242778	0.0584616616158722	0.472223268858153	0.479705820453478	0.465215053608175	0.46984825970686	0.477321286973106	0.462851265963445	0.000574586500080898	0.000811689013300996	0.000811603268362104
230	25.4250084186799	0.29	19.4018036279563	18.7568893604963	20.0467178954163	0.37124606660423	30.1779276297181	29.3415238098335	31.0143314496027	1.01	0.66	1.54	20.2220429174143	20.7984885734619	21.3749342295095	27.9316258916731	28.727839433369	29.524052975065	27.9603341576884	28.7535685386289	29.555395309259	19.4018036279563	1.23587575560034	-0.0425723327561896	0.126440073658488	0.0635243519491842	0.0689296997242778	0.0584616616158722	0.472223268858153	0.479705820453478	0.465215053608175	0.46984825970686	0.477321286973106	0.462851265963445	0.000574586500080898	0.000811689013300996	0.000811603268362104
230	25.4250084186799	0.29	19.4019124048802	18.7615201954434	20.042304614317	0.36652793406266	29.4226563885388	28.5988801844148	30.2464325926629	1	0.64	1.53	19.8853724921333	20.4581605371033	21.0309485820733	27.5604996296545	28.3543658098084	29.1482319899622	27.5162391082055	28.3114428452155	29.1044913234126	19.4019124048802	1.22467180124533	0.128884285197947	-0.145505765669411	0.0635243519491842	0.0689296997242778	0.0584616616158722	0.472223268858153	0.479705820453478	0.465215053608175	0.46984825970686	0.477321286973106	0.462851265963445	0.000574586500080898	0.000811689013300996	0.000811603268362104
230	25.4250084186799	0.29	19.4032546511077	18.7639283157932	20.0425809864222	0.368597610673702	30.358200786809	29.5120065764985	31.2043949971196	1.01	0.66	1.56	20.2651197797619	20.8461791185918	21.4272384574217	27.951846406635	28.7533063322917	29.5547662579485	27.9370242463335	28.7375654563041	29.5401566632601	19.4032546511077	1.25109214053324	0.4447201525834	0.788141415812482	0.0635243519491842	0.0689296997242778	0.0584616616158722	0.472223268858153	0.479705820453478	0.465215053608175	0.46984825970686	0.477321286973106	0.462851265963445	0.000574586500080898	0.000811689013300996	0.000811603268362104
230	25.4250084186799	0.29	19.4067582784262	18.7676334876875	20.0458830691648	0.373558323465092	29.6253659372289	28.8083284106098	30.4424034638481	1	0.65	1.56	19.9525532202639	20.5184307158432	21.0843082114225	27.611667239136	28.3947660703263	29.1778649015166	27.5734387654657	28.3533683837509	29.1378292781799	19.4067582784262	1.2359301213196	0.287901377374439	0.324272133371073	0.0635243519491842	0.0689296997242778	0.0584616616158722	0.472223268858153	0.479705820453478	0.465215053608175	0.46984825970686	0.477321286973106	0.462851265963445	0.000574586500080898	0.000811689013300996	0.000811603268362104
230	25.4250084186799	0.29	19.4070232031714	18.7595424411542	20.0545039651886	0.35408398586457	29.3151861265795	28.4719587323933	30.1584135207657	1	0.64	1.54	19.7432247134671	20.3279413493839	20.9126579853008	27.3346298149731	28.1441740014677	28.9537181879623	27.292075161742	28.0986357060046	28.9114910922481	19.4070232031714	1.23129119134679	0.164460339034714	0.138575392543851	0.0635243519491842	0.0689296997242778	0.0584616616158722	0.472223268858153	0.479705820453478	0.465215053608175	0.46984825970686	0.477321286973106	0.462851265963445	0.000574586500080898	0.000811689013300996	0.000811603268362104
230	25.4250084186799	0.29	19.4079914792413	18.7634538524885	20.0525291059941	0.352401206074578	28.8711729246035	28.0376531292266	29.7046927199805	1.01	0.65	1.54	19.3589976500428	19.9345132855917	20.5100289211407	26.7584541046617	27.5539451212287	28.3494361377957	26.754138199259	27.5486800110196	28.3400314056591	19.4079914792413	1.23079945963343	0.329950495814105	0.296897729848953	0.0635243519491842	0.0689296997242778	0.0584616616158722	0.472223268858153	0.479705820453478	0.465215053608175	0.46984825970686	0.477321286973106	0.462851265963445	0.000574586500080898	0.000811689013300996	0.000811603268362104
230	25.4250084186799	0.29	19.41235557321	18.7676783396914	20.0570328067286	0.361368911025652	29.5547697148057	28.7180222940005	30.391517135611	1	0.65	1.52	19.9372347305234	20.5181392777783	21.0990438250333	27.615767661391	28.4203990572324	29.2250304530737	27.6423649906511	28.4513418080045	29.2569947205101	19.41235557321	1.22612543565473	0.0563815325904946	-0.0408538237211221	0.0635243519491842	0.0689296997242778	0.0584616616158722	0.472223268858153	0.479705820453478	0.465215053608175	0.46984825970686	0.477321286973106	0.462851265963445	0.000574586500080898	0.000811689013300996	0.000811603268362104
230	25.4250084186799	0.29	19.41235598467	18.7721856023165	20.0525263670235	0.379333452510482	30.3358414577423	29.5094385983676	31.1622443171171	1	0.64	1.53	20.5165091626814	21.0910677663604	21.6656263700393	28.434164694629	29.2304548351292	30.0267449756293	28.3919853597384	29.186387914889	29.9796977915834	19.41235598467	1.22602619752387	0.645593362995635	0.331599245954141	0.0635243519491842	0.0689296997242778	0.0584616616158722	0.472223268858153	0.479705820453478	0.465215053608175	0.46984825970686	0.477321286973106	0.462851265963445	0.000574586500080898	0.000811689013300996	0.000811603268362104
230	25.4250084186799	0.29	19.4145657786789	18.7646146771619	20.0645168801959	0.362441992246682	29.6525129111095	28.8149464672419	30.4900793549772	1.01	0.65	1.54	19.7792081443504	20.3541320313968	20.9290559184432	27.2777983677912	28.0706844000948	28.8635704323983	27.265935389452	28.0595775546433	28.8494028439781	19.4145657786789	1.22739438236659	0.0552274136621494	0.0303631074416882	0.0635243519491842	0.0689296997242778	0.0584616616158722	0.472223268858153	0.479705820453478	0.465215053608175	0.46984825970686	0.477321286973106	0.462851265963445	0.000574586500080898	0.000811689013300996	0.000811603268362104
230	25.4250084186799	0.29	19.4160671000739	18.7714495934058	20.060684606742	0.367579183934578	29.7781986675488	28.946352127827	30.6100452072707	0.98	0.64	1.53	20.4228791462184	21.0097821616283	21.5966851770383	28.467356335675	29.2854377214844	30.1035191072939	28.4266139538908	29.2446889129097	30.0589150283458	19.4160671000739	1.21660890709179	0.0318894894126318	-0.458266009838719	0.0635243519491842	0.0689296997242778	0.0584616616158722	0.472223268858153	0.479705820453478	0.465215053608175	0.46984825970686	0.477321286973106	0.462851265963445	0.000574586500080898	0.000811689013300996	0.000811603268362104
230	25.4250084186799	0.29	19.4172685124812	18.771853135179	20.0626838897834	0.363342786986769	29.6630938844398	28.8268592043273	30.4993285645523	1	0.65	1.54	20.0174459608944	20.5981294963822	21.1788130318699	27.7293653483623	28.5337629692564	29.3381605901504	27.7095608945866	28.5200008844715	29.3211645640455	19.4172685124812	1.23515665451074	0.0136869009184929	0.0875779143879536	0.0635243519491842	0.0689296997242778	0.0584616616158722	0.472223268858153	0.479705820453478	0.465215053608175	0.46984825970686	0.477321286973106	0.462851265963445	0.000574586500080898	0.000811689013300996	0.000811603268362104
230	25.4250084186799	0.29	19.4229472293281	18.7726419453996	20.0732525132566	0.351291698717465	29.4803741987262	28.6271936535813	30.333554743871	1	0.65	1.54	19.8421101761269	20.4334675610577	21.0248249459886	27.4668535553488	28.2854523105514	29.104051065754	27.4622862166997	28.2836011159968	29.1022495060101	19.4229472293281	1.23561816669034	0.112930709648304	0.293399443228936	0.0635243519491842	0.0689296997242778	0.0584616616158722	0.472223268858153	0.479705820453478	0.465215053608175	0.46984825970686	0.477321286973106	0.462851265963445	0.000574586500080898	0.000811689013300996	0.000811603268362104
230	25.4250084186799	0.29	19.4268913658627	18.7825598524845	20.071222879241	0.367347666907212	29.8333980724938	28.9995943975413	30.6672017474464	1.02	0.64	1.57	19.7860924019756	20.3549871365557	20.9238818711357	27.2245899010362	28.0073581976329	28.7901264942297	27.1411185519253	27.920964289888	28.7054864981025	19.4268913658627	1.24343820233276	0.119238915448681	0.310036469821223	0.0635243519491842	0.0689296997242778	0.0584616616158722	0.472223268858153	0.479705820453478	0.465215053608175	0.46984825970686	0.477321286973106	0.462851265963445	0.000574586500080898	0.000811689013300996	0.000811603268362104
230	25.4250084186799	0.29	19.4290885672229	18.7866758997008	20.0715012347449	0.36571074498343	29.490117952813	28.6629980059518	30.3172378996741	1	0.64	1.54	19.8865660349156	20.4604269910736	21.0342879472316	27.5389067186257	28.3335890842664	29.1282714499071	27.4989757939093	28.2909520903115	29.086262038507	19.4290885672229	1.22687376563571	0.177075534787516	0.0516488892937492	0.0635243519491842	0.0689296997242778	0.0584616616158722	0.472223268858153	0.479705820453478	0.465215053608175	0.46984825970686	0.477321286973106	0.462851265963445	0.000574586500080898	0.000811689013300996	0.000811603268362104
230	25.4250084186799	0.29	19.429709189021	18.7836665562027	20.0757518218394	0.370246528310454	30.44434449542	29.5987472040725	31.2899417867674	0.98	0.64	1.52	20.8617232265742	21.4577152302765	22.0537072339787	29.0672974357236	29.8977119059366	30.7281263761495	29.051709124275	29.8836354917705	30.713393559188	19.429709189021	1.22067479702511	-0.328675948861401	-0.696107992396698	0.0635243519491842	0.0689296997242778	0.0584616616158722	0.472223268858153	0.479705820453478	0.465215053608175	0.46984825970686	0.477321286973106	0.462851265963445	0.000574586500080898	0.000811689013300996	0.000811603268362104
230	25.4250084186799	0.29	19.4326538624217	18.7915299313032	20.0737777935401	0.364544488673263	29.2960557268609	28.4723091404473	30.1198023132744	1	0.64	1.55	19.7690040301843	20.3409509525899	20.9128978749955	27.3840070415308	28.1762674167436	28.9685277919563	27.3201835046211	28.1095690688932	28.9013643512821	19.4326538624217	1.23301802201651	-0.153583255665615	-0.178935277939272	0.0635243519491842	0.0689296997242778	0.0584616616158722	0.472223268858153	0.479705820453478	0.465215053608175	0.46984825970686	0.477321286973106	0.462851265963445	0.000574586500080898	0.000811689013300996	0.000811603268362104
230	25.4250084186799	0.29	19.4360211648062	18.7917948646915	20.080247464921	0.361385992816852	29.8191042353434	28.9749042830715	30.6633041876153	1.01	0.65	1.55	19.9946879900412	20.577244345775	21.1598007015089	27.631037710428	28.4360833626406	29.2411290148533	27.619443208213	28.4236846548504	29.2300700593261	19.4360211648062	1.23774697440059	-0.285750745375824	-0.133851681482204	0.0635243519491842	0.0689296997242778	0.0584616616158722	0.472223268858153	0.479705820453478	0.465215053608175	0.46984825970686	0.477321286973106	0.462851265963445	0.000574586500080898	0.000811689013300996	0.000811603268362104
230	25.4250084186799	0.29	19.4361021655369	18.7825513746751	20.0896529563986	0.363636747451012	29.7622249302919	28.9237284834202	30.6007213771636	0.99	0.64	1.54	20.1600755392064	20.7445144270898	21.3289533149731	27.9675419136589	28.7783185925985	29.5890952715382	27.9298079668546	28.7427344910095	29.5498035775093	19.4361021655369	1.22779291769694	0.127739258160411	0.016319030383127	0.0635243519491842	0.0689296997242778	0.0584616616158722	0.472223268858153	0.479705820453478	0.465215053608175	0.46984825970686	0.477321286973106	0.462851265963445	0.000574586500080898	0.000811689013300996	0.000811603268362104
230	25.4250084186799	0.29	19.4363402518534	18.7954938671646	20.0771866365421	0.35881498342272	29.1874524431871	28.3565122709586	30.0183926154156	1.01	0.64	1.56	19.4750186826448	20.0457015375628	20.6163843924809	26.8638185935456	27.6510178737511	28.4382171539566	26.803876882988	27.5889347608571	28.3731964128631	19.4363402518534	1.2392547434948	0.117292945671662	0.212731777052629	0.0635243519491842	0.0689296997242778	0.0584616616158722	0.472223268858153	0.479705820453478	0.465215053608175	0.46984825970686	0.477321286973106	0.462851265963445	0.000574586500080898	0.000811689013300996	0.000811603268362104
230	25.4250084186799	0.29	19.4381097357874	18.7938760409743	20.0823434306005	0.362152609534399	29.7201584431016	28.8801553787999	30.5601615074033	1	0.65	1.57	19.9925127495792	20.5740114206378	21.1555100916964	27.6617413951274	28.4663058869405	29.2708703787536	27.6276064768786	28.4303070940964	29.2336636854924	19.4381097357874	1.24364012471538	0.332282998292219	0.61223425782252	0.0635243519491842	0.0689296997242778	0.0584616616158722	0.472223268858153	0.479705820453478	0.465215053608175	0.46984825970686	0.477321286973106	0.462851265963445	0.000574586500080898	0.000811689013300996	0.000811603268362104
230	25.4250084186799	0.29	19.4393473786925	18.7855167705223	20.0931779868627	0.358209798200576	29.4410627512501	28.6017990083992	30.280326494101	1	0.64	1.55	19.8840840541561	20.4675435352032	21.0510030162502	27.5569317259007	28.3655358859039	29.1741400459071	27.4964614700195	28.3041718205048	29.1107338920532	19.4393473786925	1.22293588197116	-0.47371446803438	-0.703544896385536	0.0635243519491842	0.0689296997242778	0.0584616616158722	0.472223268858153	0.479705820453478	0.465215053608175	0.46984825970686	0.477321286973106	0.462851265963445	0.000574586500080898	0.000811689013300996	0.000811603268362104
230	25.4250084186799	0.29	19.4395017468854	18.7930231587019	20.0859803350689	0.360890849887363	29.6193565831176	28.779911344254	30.4588018219812	1.01	0.65	1.56	19.818584760292	20.3966482719909	20.9747117836898	27.3656654121044	28.1638602801755	28.9620551482466	27.3132367268612	28.1088531800216	28.9056644748041	19.4395017468854	1.24056735730152	-0.18029967004602	-0.0409081908727672	0.0635243519491842	0.0689296997242778	0.0584616616158722	0.472223268858153	0.479705820453478	0.465215053608175	0.46984825970686	0.477321286973106	0.462851265963445	0.000574586500080898	0.000811689013300996	0.000811603268362104
230	25.4250084186799	0.29	19.4411951385123	18.8006342650964	20.0817560119281	0.359393540998843	29.4776407727988	28.6394933525072	30.3157881930904	1	0.65	1.55	19.7927927611033	20.3720375818442	20.9512824025852	27.3677676806853	28.1686974875911	28.969627294497	27.3305200375003	28.1285055638847	28.929120652057	19.4411951385123	1.23597417773805	0.288270003670828	0.303259150109269	0.0635243519491842	0.0689296997242778	0.0584616616158722	0.472223268858153	0.479705820453478	0.465215053608175	0.46984825970686	0.477321286973106	0.462851265963445	0.000574586500080898	0.000811689013300996	0.000811603268362104
230	25.4250084186799	0.29	19.4416385480538	18.8011038324326	20.0821732636749	0.367129649634937	30.0543010511886	29.2139293002631	30.8946728021141	1.01	0.65	1.56	20.0955907367198	20.6736631555213	21.2517355743228	27.7365915545119	28.5344660126102	29.3323404707085	27.7036884308256	28.5011030855938	29.3021681166861	19.4416385480538	1.23692558958566	0.194406682928872	0.324621496805503	0.0635243519491842	0.0689296997242778	0.0584616616158722	0.472223268858153	0.479705820453478	0.465215053608175	0.46984825970686	0.477321286973106	0.462851265963445	0.000574586500080898	0.000811689013300996	0.000811603268362104
230	25.4250084186799	0.29	19.4428907877092	18.7925795552094	20.093202020209	0.357952087284788	29.1643819316755	28.3325392224882	29.9962246408628	1	0.65	1.57	19.6360335679442	20.2125470682903	20.7890605686365	27.1806010680119	27.9786228991017	28.7766447301916	27.1068195490644	27.8998594581738	28.698061405346	19.4428907877092	1.23805453576798	-0.0130698933965345	0.148945593408883	0.0635243519491842	0.0689296997242778	0.0584616616158722	0.472223268858153	0.479705820453478	0.465215053608175	0.46984825970686	0.477321286973106	0.462851265963445	0.000574586500080898	0.000811689013300996	0.000811603268362104
230	25.4250084186799	0.29	19.4437396588942	18.80248830346	20.0849910143284	0.37226556716943	30.0029561206715	29.1732147269204	30.8326975144225	0.99	0.64	1.54	20.3098123309228	20.8874617997258	21.4651112685288	28.1622619093654	28.9632498932607	29.7642378771559	28.1192025316295	28.917324710156	29.7188811621815	19.4437396588942	1.22365905051516	0.201386991685459	-0.0697271065000163	0.0635243519491842	0.0689296997242778	0.0584616616158722	0.472223268858153	0.479705820453478	0.465215053608175	0.46984825970686	0.477321286973106	0.462851265963445	0.000574586500080898	0.000811689013300996	0.000811603268362104
230	25.4250084186799	0.29	19.4464673042472	18.7915626448434	20.101371963651	0.36546092005137	29.8543972201369	29.0166091141016	30.6921853261722	1.01	0.65	1.56	19.9530958979194	20.5291958259339	21.1052957539484	27.5363414193347	28.3313901872361	29.1264389551376	27.4678632238953	28.2606336833565	29.054688066563	19.4464673042472	1.23537326291786	-0.20381391183807	-0.129490325901032	0.0635243519491842	0.0689296997242778	0.0584616616158722	0.472223268858153	0.479705820453478	0.465215053608175	0.46984825970686	0.477321286973106	0.462851265963445	0.000574586500080898	0.000811689013300996	0.000811603268362104
230	25.4250084186799	0.29	19.4475017127743	18.8021312189144	20.0928722066342	0.362598440594245	30.3168973517763	29.4608544786134	31.1729402249391	1.01	0.65	1.55	20.2531699663572	20.8416655180135	21.4301610696697	27.9476025031634	28.759674874051	29.5717472449386	27.9374123839917	28.7477411191664	29.5625877864048	19.4475017127743	1.24390012375554	0.0140647460440581	0.357044279438836	0.0635243519491842	0.0689296997242778	0.0584616616158722	0.472223268858153	0.479705820453478	0.465215053608175	0.46984825970686	0.477321286973106	0.462851265963445	0.000574586500080898	0.000811689013300996	0.000811603268362104
230	25.4250084186799	0.29	19.4490265301697	18.8037041213115	20.0943489390279	0.360266187539671	29.6543278934369	28.812752257201	30.4959035296728	1	0.64	1.55	20.0097996225521	20.5942547172261	21.1787098119002	27.7199259007866	28.5295817805208	29.3392376602549	27.666349782771	28.4719507914326	29.2845544017006	19.4490265301697	1.236240509514	-0.137412882919807	-0.165802417206421	0.0635243519491842	0.0689296997242778	0.0584616616158722	0.472223268858153	0.479705820453478	0.465215053608175	0.46984825970686	0.477321286973106	0.462851265963445	0.000574586500080898	0.000811689013300996	0.000811603268362104
230	25.4250084186799	0.29	19.4494626862523	18.8089941272905	20.0899312452141	0.366947512460296	30.0255335310991	29.1856370011841	30.8654300610141	0.99	0.64	1.54	20.3732093221983	20.9595041429094	21.5457989636204	28.2797367021694	29.0935634732658	29.9073902443621	28.2033793139954	29.0136046376412	29.8216867712567	19.4494626862523	1.22945776147546	-0.273236631092366	-0.484046752421309	0.0635243519491842	0.0689296997242778	0.0584616616158722	0.472223268858153	0.479705820453478	0.465215053608175	0.46984825970686	0.477321286973106	0.462851265963445	0.000574586500080898	0.000811689013300996	0.000811603268362104
230	25.4250084186799	0.29	19.4515903512636	18.8085126457275	20.0946680567997	0.363994223989771	29.9112403321672	29.0691961607664	30.7532845035681	0.99	0.65	1.54	20.2850820762169	20.872677792115	21.460273508013	28.1537111857368	28.9692366057086	29.7847620256804	28.1379035347475	28.9544212411025	29.767853045337	19.4515903512636	1.23466802424849	-0.0496772172728745	-0.0729477909831984	0.0635243519491842	0.0689296997242778	0.0584616616158722	0.472223268858153	0.479705820453478	0.465215053608175	0.46984825970686	0.477321286973106	0.462851265963445	0.000574586500080898	0.000811689013300996	0.000811603268362104
230	25.4250084186799	0.29	19.4528006894384	18.8045033086646	20.1010980702122	0.359148004943874	29.6592759266712	28.8155141384302	30.5030377149122	1.01	0.66	1.56	19.8334449906657	20.4141982242158	20.994951457766	27.3810737067552	28.1828329120146	28.9845921172741	27.3815758937217	28.1879080523632	28.9873038207299	19.4528006894384	1.24309732110088	0.327420121135052	0.751130899234798	0.0635243519491842	0.0689296997242778	0.0584616616158722	0.472223268858153	0.479705820453478	0.465215053608175	0.46984825970686	0.477321286973106	0.462851265963445	0.000574586500080898	0.000811689013300996	0.000811603268362104
230	25.4250084186799	0.29	19.4545917854556	18.8033896927853	20.1057938781258	0.368977416868993	29.7563277228714	28.927586276374	30.5850691693688	0.98	0.63	1.53	20.2715320981762	20.8522877365228	21.4330433748694	28.1812029477055	28.9885613865253	29.7959198253451	28.0932113782539	28.8964796506796	29.7025967852375	19.4545917854556	1.21671479202003	0.135369337900969	-0.334663353740206	0.0635243519491842	0.0689296997242778	0.0584616616158722	0.472223268858153	0.479705820453478	0.465215053608175	0.46984825970686	0.477321286973106	0.462851265963445	0.000574586500080898	0.000811689013300996	0.000811603268362104
230	25.4250084186799	0.29	19.4552034956517	18.8145972687959	20.0958097225076	0.371102494363809	30.2049517694596	29.3675414395655	31.0423620993537	0.99	0.64	1.53	20.4985609024771	21.0830737968582	21.6675866912393	28.4528556685733	29.2641838929968	30.0755121174204	28.4285371484184	29.2408246332389	30.0496890733583	19.4552034956517	1.22484068828797	0.389717030293904	0.176111958285945	0.0635243519491842	0.0689296997242778	0.0584616616158722	0.472223268858153	0.479705820453478	0.465215053608175	0.46984825970686	0.477321286973106	0.462851265963445	0.000574586500080898	0.000811689013300996	0.000811603268362104
230	25.4250084186799	0.29	19.4552336204386	18.8132023224627	20.0972649184145	0.383459868925035	30.6033828512942	29.7769504826722	31.4298152199162	0.99	0.64	1.54	20.8551158231115	21.4339307282043	22.0127456332971	28.9861795233411	29.7906647581444	30.5951499929476	28.9175552453708	29.7204906986649	30.5165042539804	19.4552336204386	1.22386264153502	0.141219772656472	-0.253617908311056	0.0635243519491842	0.0689296997242778	0.0584616616158722	0.472223268858153	0.479705820453478	0.465215053608175	0.46984825970686	0.477321286973106	0.462851265963445	0.000574586500080898	0.000811689013300996	0.000811603268362104
230	25.4250084186799	0.29	19.4554016316862	18.8127569810415	20.098046282331	0.371525818911109	30.5739406257507	29.7270685634676	31.4208126880339	0.98	0.65	1.55	20.834754205206	21.4282998225027	22.0218454397994	28.9658012776268	29.7909861696821	30.6161710617375	28.9201257357879	29.7469499371661	30.5715429108623	19.4554016316862	1.23354615891829	0.29944854345566	0.27351567112826	0.0635243519491842	0.0689296997242778	0.0584616616158722	0.472223268858153	0.479705820453478	0.465215053608175	0.46984825970686	0.477321286973106	0.462851265963445	0.000574586500080898	0.000811689013300996	0.000811603268362104
230	25.4250084186799	0.29	19.4568822749271	18.8119215535547	20.1018429962995	0.364437386111048	29.8039291180609	28.9657083836127	30.6421498525092	1.01	0.64	1.59	19.8804459326089	20.4557538715723	21.0310618105357	27.4162319865173	28.2096133810681	29.0029947756189	27.3083958034896	28.1007302993313	28.8893694483391	19.4568822749271	1.24697727214892	0.279400138896804	0.569693768949745	0.0635243519491842	0.0689296997242778	0.0584616616158722	0.472223268858153	0.479705820453478	0.465215053608175	0.46984825970686	0.477321286973106	0.462851265963445	0.000574586500080898	0.000811689013300996	0.000811603268362104
230	25.4250084186799	0.29	19.4635881882868	18.8143752100755	20.1128011664982	0.359550070112846	29.9386852991472	29.0877181488987	30.7896524493958	0.99	0.65	1.56	20.3159272861239	20.91027389863	21.5046205111361	28.2062110507359	29.0313895303363	29.8565680099367	28.1590221890395	28.9844762162019	29.8056987647175	19.4635881882868	1.23332571841785	0.117966176445233	0.0673806529418701	0.0635243519491842	0.0689296997242778	0.0584616616158722	0.472223268858153	0.479705820453478	0.465215053608175	0.46984825970686	0.477321286973106	0.462851265963445	0.000574586500080898	0.000811689013300996	0.000811603268362104
230	25.4250084186799	0.29	19.4637965767839	18.818232326934	20.1093608266337	0.36959166250253	30.1488191385927	29.310252914728	30.9873853624573	0.99	0.64	1.53	20.3925849208067	20.9760166974492	21.5594484740917	28.2702441606985	29.0790557380854	29.8878673154722	28.2210543893284	29.0266909511736	29.8350347007359	19.4637965767839	1.22406221434353	0.120250625916134	-0.124617238061574	0.0635243519491842	0.0689296997242778	0.0584616616158722	0.472223268858153	0.479705820453478	0.465215053608175	0.46984825970686	0.477321286973106	0.462851265963445	0.000574586500080898	0.000811689013300996	0.000811603268362104
230	25.4250084186799	0.29	19.4646748901174	18.821390192977	20.1079595872578	0.361992206613533	29.568525305871	28.7325177269928	30.4045328847491	1.01	0.65	1.57	19.8364329915566	20.4135981560027	20.9907633204488	27.4171303079763	28.2148650886991	29.012599869422	27.3618194996172	28.1617284222493	28.9554316513486	19.4646748901174	1.23415008866073	-0.162947858668543	-0.0500244777017126	0.0635243519491842	0.0689296997242778	0.0584616616158722	0.472223268858153	0.479705820453478	0.465215053608175	0.46984825970686	0.477321286973106	0.462851265963445	0.000574586500080898	0.000811689013300996	0.000811603268362104
230	25.4250084186799	0.29	19.4649974992479	18.8233409903491	20.1066540081466	0.366166993113576	29.5613662703695	28.7330627652887	30.3896697754503	1	0.64	1.54	19.8828325058742	20.456005647564	21.0291787892538	27.5057973237198	28.2987217856676	29.0916462476154	27.4665040954851	28.2601737457395	29.0458375982627	19.4649974992479	1.23006645747136	-0.0206616197538601	-0.136676244876118	0.0635243519491842	0.0689296997242778	0.0584616616158722	0.472223268858153	0.479705820453478	0.465215053608175	0.46984825970686	0.477321286973106	0.462851265963445	0.000574586500080898	0.000811689013300996	0.000811603268362104
230	25.4250084186799	0.29	19.4719801005876	18.8253342704111	20.1186259307642	0.362901404682825	29.5539908807123	28.7200364852898	30.3879452761349	0.99	0.63	1.53	20.029451348574	20.6110539868088	21.1926566250436	27.792454914213	28.5994747781036	29.4064946419941	27.7300189687419	28.5301433088647	29.3398886014542	19.4719801005876	1.22237330332294	-0.283276094310806	-0.732489489523488	0.0635243519491842	0.0689296997242778	0.0584616616158722	0.472223268858153	0.479705820453478	0.465215053608175	0.46984825970686	0.477321286973106	0.462851265963445	0.000574586500080898	0.000811689013300996	0.000811603268362104
230	25.4250084186799	0.29	19.4746244433358	18.8302849418291	20.1189639448424	0.365531522588108	29.8616246024333	29.0237612279118	30.6994879769547	1.01	0.64	1.57	20.0330536435602	20.6113715878114	21.1896895320625	27.6865273320183	28.4857871880041	29.2850470439899	27.6048264955443	28.4012640934666	29.1997274480352	19.4746244433358	1.24205621547247	-0.0284015672401561	0.121757138406848	0.0635243519491842	0.0689296997242778	0.0584616616158722	0.472223268858153	0.479705820453478	0.465215053608175	0.46984825970686	0.477321286973106	0.462851265963445	0.000574586500080898	0.000811689013300996	0.000811603268362104
230	25.4250084186799	0.29	19.4787818382583	18.8331929394673	20.1243707370492	0.370524012805951	30.2326433339114	29.3934255222577	31.0718611455652	1.01	0.66	1.55	20.2665001072809	20.8451331712303	21.4237662351797	27.9976405783113	28.7970070434348	29.5963735085584	27.9927452527844	28.7920631968828	29.5946301401241	19.4787818382583	1.23609130098141	0.194977290325923	0.325023915096729	0.0635243519491842	0.0689296997242778	0.0584616616158722	0.472223268858153	0.479705820453478	0.465215053608175	0.46984825970686	0.477321286973106	0.462851265963445	0.000574586500080898	0.000811689013300996	0.000811603268362104
230	25.4250084186799	0.29	19.4792177300039	18.8261463937966	20.1322890662113	0.357850950703013	29.7120188159172	28.8643696020418	30.5596680297925	1	0.65	1.54	20.0067422899758	20.5942728547557	21.1818034195357	27.6948775687118	28.5081827447179	29.3214879207239	27.6887732578086	28.5017158590634	29.3141264752635	19.4792177300039	1.22829326127137	-0.248086522217906	-0.225907358895609	0.0635243519491842	0.0689296997242778	0.0584616616158722	0.472223268858153	0.479705820453478	0.465215053608175	0.46984825970686	0.477321286973106	0.462851265963445	0.000574586500080898	0.000811689013300996	0.000811603268362104
230	25.4250084186799	0.29	19.4831079767564	18.8410866797694	20.1251292737433	0.369388222076913	30.0938691978239	29.256465809477	30.9312725861708	1	0.64	1.55	20.2421804859295	20.821569351175	21.4009582164205	28.0014033004377	28.8028832247373	29.604363149037	27.9261747659939	28.7250038337647	29.5215425747969	19.4831079767564	1.23601777538248	-0.120731135089028	-0.135051061848962	0.0635243519491842	0.0689296997242778	0.0584616616158722	0.472223268858153	0.479705820453478	0.465215053608175	0.46984825970686	0.477321286973106	0.462851265963445	0.000574586500080898	0.000811689013300996	0.000811603268362104
230	25.4250084186799	0.29	19.4835869798532	18.8386391649306	20.1285347947759	0.364555010100943	29.6404322524745	28.8070214123422	30.4738430926069	1.01	0.65	1.55	19.8839543939859	20.4592135608203	21.0344727276548	27.4807320753367	28.2757722732985	29.0708124712604	27.4521564124567	28.2477463169992	29.0361970972559	19.4835869798532	1.23856852110902	0.0289082776395331	0.200311211909381	0.0635243519491842	0.0689296997242778	0.0584616616158722	0.472223268858153	0.479705820453478	0.465215053608175	0.46984825970686	0.477321286973106	0.462851265963445	0.000574586500080898	0.000811689013300996	0.000811603268362104
230	25.4250084186799	0.29	19.4836814459159	18.8354502589394	20.1319126328924	0.363290003475295	29.8733830646913	29.0311240147638	30.7156421146188	0.99	0.63	1.55	20.2898902515686	20.8785461946774	21.4672021377862	28.1773638647139	28.9948533875476	29.8123429103813	28.0840177387919	28.9006585063076	29.7096112007833	19.4836814459159	1.22937213015642	0.089375725680224	-0.0509203999839468	0.0635243519491842	0.0689296997242778	0.0584616616158722	0.472223268858153	0.479705820453478	0.465215053608175	0.46984825970686	0.477321286973106	0.462851265963445	0.000574586500080898	0.000811689013300996	0.000811603268362104
230	25.4250084186799	0.29	19.4840208610142	18.832382482421	20.1356592396074	0.36490652955628	30.1068448009479	29.2609615646266	30.9527280372693	1.01	0.65	1.57	20.0773131509901	20.6577131691948	21.2381131873995	27.6846789589509	28.4849946212573	29.2853102835637	27.6368228870925	28.4361870828115	29.2378130623007	19.4840208610142	1.23709978644984	0.207444818785162	0.444960441673954	0.0635243519491842	0.0689296997242778	0.0584616616158722	0.472223268858153	0.479705820453478	0.465215053608175	0.46984825970686	0.477321286973106	0.462851265963445	0.000574586500080898	0.000811689013300996	0.000811603268362104
230	25.4250084186799	0.29	19.4850376020431	18.8424975355373	20.1275776685489	0.363592662830735	29.8289797472988	28.9885225497494	30.6694369448483	0.99	0.64	1.55	20.2452886547017	20.8322553942831	21.4192221338646	28.1074041061359	28.9223152505342	29.7372263949325	28.0496666438063	28.8601420067367	29.6717795540954	19.4850376020431	1.23010439034459	0.125723991719846	-0.0643642994830468	0.0635243519491842	0.0689296997242778	0.0584616616158722	0.472223268858153	0.479705820453478	0.465215053608175	0.46984825970686	0.477321286973106	0.462851265963445	0.000574586500080898	0.000811689013300996	0.000811603268362104
230	25.4250084186799	0.29	19.4876980045662	18.839937461015	20.1354585481174	0.359870318366521	30.0948592467971	29.2400475565751	30.9496709370191	0.99	0.65	1.53	20.4026902147438	20.9991481402583	21.5956060657728	28.3160673197259	29.1438671144828	29.9716669092396	28.3353105115312	29.1631959107775	29.9926159574297	19.4876980045662	1.22958443213491	-0.429996157431146	-0.406834925861606	0.0635243519491842	0.0689296997242778	0.0584616616158722	0.472223268858153	0.479705820453478	0.465215053608175	0.46984825970686	0.477321286973106	0.462851265963445	0.000574586500080898	0.000811689013300996	0.000811603268362104
230	25.4250084186799	0.29	19.4879634372386	18.8406257902101	20.1353010842671	0.362802466338755	30.2509356524365	29.3971321984525	31.1047391064206	1.02	0.66	1.54	20.0870834864767	20.670488056196	21.2538926259154	27.654309137867	28.4574944451976	29.2606797525283	27.684031782318	28.4905191771447	29.293099089333	19.4879634372386	1.24977502725061	0.0891889444082329	0.594342566808672	0.0635243519491842	0.0689296997242778	0.0584616616158722	0.472223268858153	0.479705820453478	0.465215053608175	0.46984825970686	0.477321286973106	0.462851265963445	0.000574586500080898	0.000811689013300996	0.000811603268362104
230	25.4250084186799	0.29	19.4910615736802	18.8477621987946	20.1343609485658	0.361446543592512	29.5013043507512	28.6662110920552	30.3363976094471	0.99	0.64	1.53	19.9506321285626	20.5318264253527	21.1130207221428	27.660867227674	28.4666731877758	29.2724791478776	27.6333172425651	28.439879859793	29.2483141125795	19.4910615736802	1.22347601059199	0.0487891522647429	-0.17601453792573	0.0635243519491842	0.0689296997242778	0.0584616616158722	0.472223268858153	0.479705820453478	0.465215053608175	0.46984825970686	0.477321286973106	0.462851265963445	0.000574586500080898	0.000811689013300996	0.000811603268362104
230	25.4250084186799	0.29	19.4934322479035	18.8432319741236	20.1436325216833	0.369695815180171	30.3414741495224	29.4977379679406	31.1852103311041	0.99	0.65	1.53	20.5327695331802	21.1200769593311	21.7073843854819	28.4698238385843	29.2841581608289	30.0984924830735	28.4784029512043	29.2906397133624	30.1072665995026	19.4934322479035	1.21851675725036	-0.114030275790127	-0.400687922838902	0.0635243519491842	0.0689296997242778	0.0584616616158722	0.472223268858153	0.479705820453478	0.465215053608175	0.46984825970686	0.477321286973106	0.462851265963445	0.000574586500080898	0.000811689013300996	0.000811603268362104
230	25.4250084186799	0.29	19.4938798007445	18.8483184193905	20.1394411820984	0.371522730234985	29.9624639985597	29.132523827753	30.7924041693663	0.99	0.65	1.53	20.3385001238556	20.9179122738823	21.497324423909	28.2328365744932	29.0371460585437	29.8414555425942	28.2233620847391	29.0268688503391	29.8265563114456	19.4938798007445	1.22224485760273	-0.112645751500434	-0.439958659217311	0.0635243519491842	0.0689296997242778	0.0584616616158722	0.472223268858153	0.479705820453478	0.465215053608175	0.46984825970686	0.477321286973106	0.462851265963445	0.000574586500080898	0.000811689013300996	0.000811603268362104
230	25.4250084186799	0.29	19.4940886642987	18.8457391791001	20.1424381494973	0.366299743888404	29.8881148164761	29.0508953367219	30.7253342962304	1.01	0.64	1.55	20.0099323831197	20.5865998140384	21.163267244957	27.6323912673754	28.4287307940266	29.2250703206778	27.5757496686581	28.3744636953342	29.1660046507193	19.4940886642987	1.23688560304222	0.263025645511565	0.328927881374075	0.0635243519491842	0.0689296997242778	0.0584616616158722	0.472223268858153	0.479705820453478	0.465215053608175	0.46984825970686	0.477321286973106	0.462851265963445	0.000574586500080898	0.000811689013300996	0.000811603268362104
230	25.4250084186799	0.29	19.4958804291282	18.8480934856884	20.143667372568	0.369317238396326	29.9504344275741	29.1168953123675	30.7839735427806	1.01	0.65	1.56	20.1069426045425	20.6825507855761	21.2581589666098	27.7937521830138	28.5894132366515	29.3850742902893	27.7514331258957	28.5448316870591	29.3390547040164	19.4958804291282	1.2395775699984	-0.382837658711611	-0.257586274261844	0.0635243519491842	0.0689296997242778	0.0584616616158722	0.472223268858153	0.479705820453478	0.465215053608175	0.46984825970686	0.477321286973106	0.462851265963445	0.000574586500080898	0.000811689013300996	0.000811603268362104
230	25.4250084186799	0.29	19.4991269106695	18.8568252190543	20.1414286022847	0.364983950023351	29.4957264270327	28.6671516054353	30.32430124863	1.01	0.64	1.57	19.7627211113079	20.3339286503218	20.9051361893357	27.3000812217138	28.0891432198924	28.878205218071	27.2247258160421	28.0100354337135	28.7959497972285	19.4991269106695	1.2402008417225	0.0197289145908075	0.176858260222956	0.0635243519491842	0.0689296997242778	0.0584616616158722	0.472223268858153	0.479705820453478	0.465215053608175	0.46984825970686	0.477321286973106	0.462851265963445	0.000574586500080898	0.000811689013300996	0.000811603268362104
230	25.4250084186799	0.29	19.5004114027468	18.8492661035121	20.1515567019815	0.358159250031376	29.4989270527807	28.6579213414549	30.3399327641065	1	0.63	1.55	19.8803334017534	20.463748846814	21.0471642918745	27.5288245909344	28.3366954211739	29.1445662514135	27.4352510465267	28.2398001353758	29.0458338514932	19.5004114027468	1.2224869636405	0.0517038062871077	-0.162247945182667	0.0635243519491842	0.0689296997242778	0.0584616616158722	0.472223268858153	0.479705820453478	0.465215053608175	0.46984825970686	0.477321286973106	0.462851265963445	0.000574586500080898	0.000811689013300996	0.000811603268362104
230	25.4250084186799	0.29	19.5152256887109	18.8680135207859	20.1624378566359	0.359710956980499	29.2851117523316	28.4530122637572	30.117211240906	1	0.64	1.55	19.689562612	20.2653777428489	20.8411928736977	27.2387066069586	28.0352941045132	28.8318816020679	27.1718962452529	27.9633893481546	28.758504499512	19.5152256887109	1.23353044973632	0.362515834161272	0.319827983779947	0.0635243519491842	0.0689296997242778	0.0584616616158722	0.472223268858153	0.479705820453478	0.465215053608175	0.46984825970686	0.477321286973106	0.462851265963445	0.000574586500080898	0.000811689013300996	0.000811603268362104
230	25.4250084186799	0.29	19.5175506199485	18.8707767304084	20.1643245094886	0.357283057481763	29.4549937601809	28.613637818625	30.2963497017369	1	0.64	1.53	19.8433751295302	20.4268501029531	21.010325076376	27.4743088752093	28.2821639672051	29.090019059201	27.4307047992185	28.2344435036379	29.0431388505176	19.5175506199485	1.22258727017707	-0.0957197535749844	-0.358020824481744	0.0635243519491842	0.0689296997242778	0.0584616616158722	0.472223268858153	0.479705820453478	0.465215053608175	0.46984825970686	0.477321286973106	0.462851265963445	0.000574586500080898	0.000811689013300996	0.000811603268362104
230	25.4250084186799	0.29	19.5225262537153	18.8792519348573	20.1658005725733	0.369504127202817	29.779505391885	28.9510557294002	30.6079550543698	1.01	0.66	1.57	19.9315811261521	20.5019337865554	21.0722864469587	27.5191198347556	28.3065938996764	29.0940679645973	27.4777898716089	28.2669009776102	29.0510922864856	19.5225262537153	1.24544660190658	-0.282728493711678	0.0109436528928936	0.0635243519491842	0.0689296997242778	0.0584616616158722	0.472223268858153	0.479705820453478	0.465215053608175	0.46984825970686	0.477321286973106	0.462851265963445	0.000574586500080898	0.000811689013300996	0.000811603268362104
230	25.4250084186799	0.29	19.5248687958852	18.8697813873307	20.1799562044396	0.35949257003509	29.795348424983	28.9483496877763	30.6423471621897	0.99	0.64	1.53	20.2737425842242	20.8669312997296	21.4601200152349	28.1775739468136	29.0020205839419	29.8264672210701	28.1584291119686	28.9857203508956	29.8079398065288	19.5248687958852	1.22036782317334	0.405541745399467	0.0621799715498684	0.0635243519491842	0.0689296997242778	0.0584616616158722	0.472223268858153	0.479705820453478	0.465215053608175	0.46984825970686	0.477321286973106	0.462851265963445	0.000574586500080898	0.000811689013300996	0.000811603268362104
230	25.4250084186799	0.29	19.5278508568352	18.8800050397877	20.1756966738827	0.355997822257038	29.5536186664507	28.7070779907732	30.4001593421282	0.99	0.64	1.53	19.9721457867315	20.561102760843	21.1500597349546	27.6869695429898	28.5034283240583	29.3198871051268	27.6650678239652	28.4733638456382	29.2965273841148	19.5278508568352	1.22716659546177	-0.532490555997941	-0.63556968978755	0.0635243519491842	0.0689296997242778	0.0584616616158722	0.472223268858153	0.479705820453478	0.465215053608175	0.46984825970686	0.477321286973106	0.462851265963445	0.000574586500080898	0.000811689013300996	0.000811603268362104
230	25.4250084186799	0.29	19.5279604596406	18.8808232115597	20.1750977077215	0.361099031532802	30.0720029689077	29.2201137249099	30.9238922129055	1.02	0.65	1.55	20.0259613330153	20.6098023550222	21.1936433770292	27.6016016030134	28.4063044095831	29.2110072161527	27.5841306658141	28.3854761638551	29.1902171167728	19.5279604596406	1.23824759213358	0.0563876030898664	0.275627364208156	0.0635243519491842	0.0689296997242778	0.0584616616158722	0.472223268858153	0.479705820453478	0.465215053608175	0.46984825970686	0.477321286973106	0.462851265963445	0.000574586500080898	0.000811689013300996	0.000811603268362104
230	25.4250084186799	0.29	19.5281640944872	18.8831736597726	20.1731545292017	0.362913856184604	30.1008339818411	29.2514716413624	30.9501963223198	0.99	0.64	1.54	20.4007733842364	20.993141824418	21.5855102645996	28.3080700693672	29.1300392661086	29.9520084628499	28.2613383920202	29.083736275821	29.9025272913944	19.5281640944872	1.22829029780495	0.187431410669011	0.0904806234161387	0.0635243519491842	0.0689296997242778	0.0584616616158722	0.472223268858153	0.479705820453478	0.465215053608175	0.46984825970686	0.477321286973106	0.462851265963445	0.000574586500080898	0.000811689013300996	0.000811603268362104
230	25.4250084186799	0.29	19.5328438648215	18.8878071065981	20.1778806230448	0.364689779116147	29.8079033790122	28.9700274326612	30.6457793253633	0.99	0.65	1.53	20.2050934730142	20.7894685432195	21.3738436134249	28.0368726009405	28.8477596882186	29.6586467754967	28.044270742174	28.8536948032357	29.6660335960556	19.5328438648215	1.22653196504792	0.0641463433406189	-0.0695599982422239	0.0635243519491842	0.0689296997242778	0.0584616616158722	0.472223268858153	0.479705820453478	0.465215053608175	0.46984825970686	0.477321286973106	0.462851265963445	0.000574586500080898	0.000811689013300996	0.000811603268362104
230	25.4250084186799	0.29	19.5338212505864	18.8875954807996	20.1800470203733	0.362308858122106	29.6382813422828	28.8008756664808	30.4756870180847	1.02	0.65	1.57	19.7431566571201	20.3172027949659	20.8912489328116	27.2141916651944	28.0054633899399	28.7967351146854	27.1687001122343	27.9615582413367	28.7499243974216	19.5338212505864	1.24670412735227	0.423607378396539	0.908569871578067	0.0635243519491842	0.0689296997242778	0.0584616616158722	0.472223268858153	0.479705820453478	0.465215053608175	0.46984825970686	0.477321286973106	0.462851265963445	0.000574586500080898	0.000811689013300996	0.000811603268362104
230	25.4250084186799	0.29	19.5347765315544	18.8847077340513	20.1848453290576	0.361510559581792	29.7606384819804	28.9183210705464	30.6029558934145	0.98	0.64	1.53	20.2974899662206	20.8887044134648	21.4799188607091	28.2349623096753	29.0573752120912	29.8797881145071	28.2285150411769	29.0499758776708	29.8735217467492	19.5347765315544	1.22017641124544	0.0716520022341821	-0.265748725572929	0.0635243519491842	0.0689296997242778	0.0584616616158722	0.472223268858153	0.479705820453478	0.465215053608175	0.46984825970686	0.477321286973106	0.462851265963445	0.000574586500080898	0.000811689013300996	0.000811603268362104
230	25.4250084186799	0.29	19.540891747467	18.8942872082822	20.1874962866519	0.357914635725087	29.4893247569412	28.6481453103568	30.3305042035257	1.01	0.65	1.57	19.6773463152965	20.2551212150129	20.8328961147293	27.1439834298523	27.9409970135333	28.7380105972143	27.0973007378959	27.891359776827	28.6870381375088	19.540891747467	1.24268276559892	0.139334253738862	0.447626599040602	0.0635243519491842	0.0689296997242778	0.0584616616158722	0.472223268858153	0.479705820453478	0.465215053608175	0.46984825970686	0.477321286973106	0.462851265963445	0.000574586500080898	0.000811689013300996	0.000811603268362104
230	25.4250084186799	0.29	19.5447868142107	18.8953005745187	20.1942730539026	0.369730656763987	29.7145243647929	28.8882841838769	30.5407645457089	1.01	0.65	1.55	19.8793569142243	20.4479307813586	21.0165046484929	27.4422486562046	28.2271304563877	29.0120122565709	27.397026967234	28.1822779255249	28.9657880386168	19.5447868142107	1.22763429092069	0.213776745895721	0.191227317171469	0.0635243519491842	0.0689296997242778	0.0584616616158722	0.472223268858153	0.479705820453478	0.465215053608175	0.46984825970686	0.477321286973106	0.462851265963445	0.000574586500080898	0.000811689013300996	0.000811603268362104
230	25.4250084186799	0.29	19.5457524982215	18.900818591337	20.190686405106	0.376321741740723	30.7758827227293	29.9321044590779	31.6196609863808	1	0.65	1.55	20.7981394777693	21.3844336369296	21.9707277960899	28.817916498637	29.6302860925798	30.4426556865225	28.8127069959122	29.6260086113129	30.4396702385836	19.5457524982215	1.23548001682127	-0.17390073387518	-0.0187060898716897	0.0635243519491842	0.0689296997242778	0.0584616616158722	0.472223268858153	0.479705820453478	0.465215053608175	0.46984825970686	0.477321286973106	0.462851265963445	0.000574586500080898	0.000811689013300996	0.000811603268362104
230	25.4250084186799	0.29	19.5463290786633	18.8935567321663	20.1991014251603	0.361187011456368	29.6070407929442	28.7684830437911	30.4455985420972	1	0.64	1.54	20.0040341108315	20.5871214356802	21.1702087605289	27.7253549044427	28.5335070467628	29.3416591890828	27.672036879034	28.4795113923034	29.2863954536043	19.5463290786633	1.22371069571398	-0.39837374768061	-0.584297128558897	0.0635243519491842	0.0689296997242778	0.0584616616158722	0.472223268858153	0.479705820453478	0.465215053608175	0.46984825970686	0.477321286973106	0.462851265963445	0.000574586500080898	0.000811689013300996	0.000811603268362104
230	25.4250084186799	0.29	19.548863119229	18.8932520853078	20.2044741531503	0.345851400660681	29.331418992361	28.4723190693997	30.1905189153223	0.99	0.65	1.53	19.8721047999354	20.4717090563042	21.0713133126731	27.5824492868848	28.4146990238904	29.246948760896	27.5936748340341	28.4267636241614	29.2612056872037	19.548863119229	1.22481420017527	0.202608967103152	0.174057303933017	0.0635243519491842	0.0689296997242778	0.0584616616158722	0.472223268858153	0.479705820453478	0.465215053608175	0.46984825970686	0.477321286973106	0.462851265963445	0.000574586500080898	0.000811689013300996	0.000811603268362104
230	25.4250084186799	0.29	19.5505165752544	18.9059905611562	20.1950425893525	0.373771396219453	30.3972000705873	29.5592576659296	31.2351424752449	1.01	0.66	1.56	20.2915495445059	20.8667720352639	21.4419945260219	27.9851296977221	28.778448905484	29.5717681132459	27.9709610492032	28.7648682390489	29.5532766249458	19.5505165752544	1.24765488359371	-0.405597189119056	-0.131760106547099	0.0635243519491842	0.0689296997242778	0.0584616616158722	0.472223268858153	0.479705820453478	0.465215053608175	0.46984825970686	0.477321286973106	0.462851265963445	0.000574586500080898	0.000811689013300996	0.000811603268362104
230	25.4250084186799	0.29	19.5529669780234	18.9044027628393	20.2015311932075	0.373204825315454	30.3405206986913	29.50312756648	31.1779138309027	0.99	0.64	1.54	20.5869158769505	21.17123840106	21.7555609251696	28.5721017905306	29.3830694331414	30.1940370757522	28.5341534932701	29.34301521431	30.1564727397173	19.5529669780234	1.22397666399871	-0.0481648730041081	-0.275296961918184	0.0635243519491842	0.0689296997242778	0.0584616616158722	0.472223268858153	0.479705820453478	0.465215053608175	0.46984825970686	0.477321286973106	0.462851265963445	0.000574586500080898	0.000811689013300996	0.000811603268362104
230	25.4250084186799	0.29	19.5561736412421	18.8990410446856	20.2133062377986	0.361805903191211	29.8265952725804	28.9829508957383	30.6702396494225	1.01	0.65	1.56	19.9226773259612	20.5025925581317	21.0825077903021	27.4905201195309	28.2907223763245	29.090924633118	27.4575952629262	28.2537717921984	29.0568704734433	19.5561736412421	1.23865071309616	-0.231830981038039	-0.0304991962516445	0.0635243519491842	0.0689296997242778	0.0584616616158722	0.472223268858153	0.479705820453478	0.465215053608175	0.46984825970686	0.477321286973106	0.462851265963445	0.000574586500080898	0.000811689013300996	0.000811603268362104
230	25.4250084186799	0.29	19.5585615336606	18.9090140343598	20.2081090329615	0.36115241001935	29.6499490851883	28.8101130763336	30.489785094043	1	0.64	1.56	19.9777237706405	20.5600891280094	21.1424544853782	27.6593026998409	28.4655917388874	29.2718807779339	27.5821157961813	28.3865015155286	29.1944710038035	19.5585615336606	1.23226258271997	-0.0831789025552427	-0.156212487577571	0.0635243519491842	0.0689296997242778	0.0584616616158722	0.472223268858153	0.479705820453478	0.465215053608175	0.46984825970686	0.477321286973106	0.462851265963445	0.000574586500080898	0.000811689013300996	0.000811603268362104
230	25.4250084186799	0.29	19.5633278293308	18.917460724419	20.2091949342426	0.373829326317756	30.3167157353612	29.4810954056321	31.1523360650904	0.98	0.64	1.53	20.660851483621	21.2464683778267	21.8320852720324	28.723210914619	29.537349556522	30.351488198425	28.6726935158371	29.4860516580225	30.3011503755536	19.5633278293308	1.2172561979162	0.197938260412271	-0.201443230343655	0.0635243519491842	0.0689296997242778	0.0584616616158722	0.472223268858153	0.479705820453478	0.465215053608175	0.46984825970686	0.477321286973106	0.462851265963445	0.000574586500080898	0.000811689013300996	0.000811603268362104
230	25.4250084186799	0.29	19.5650553206352	18.9052207406985	20.2248899005719	0.356608953112914	29.6383695993476	28.7905316285591	30.4862075701361	1	0.65	1.57	19.9112000968216	20.4975550729592	21.0839100490968	27.538964351298	28.3499455431167	29.1609267349353	27.4936900178299	28.3020982087517	29.1144935943635	19.5650553206352	1.23446603925261	-0.0314048067991112	0.112921710613405	0.0635243519491842	0.0689296997242778	0.0584616616158722	0.472223268858153	0.479705820453478	0.465215053608175	0.46984825970686	0.477321286973106	0.462851265963445	0.000574586500080898	0.000811689013300996	0.000811603268362104
230	25.4250084186799	0.29	19.5670392124548	18.9168012251075	20.2172771998021	0.368186781406367	30.0764025050324	29.2373226127046	30.9154823973603	1	0.66	1.54	20.2846515110875	20.8667993168662	21.448947122645	28.0899693906923	28.8961214725383	29.7022735543843	28.0940176873815	28.9067666494222	29.7120714879193	19.5670392124548	1.22834013069895	-0.448658827427656	-0.434888746104852	0.0635243519491842	0.0689296997242778	0.0584616616158722	0.472223268858153	0.479705820453478	0.465215053608175	0.46984825970686	0.477321286973106	0.462851265963445	0.000574586500080898	0.000811689013300996	0.000811603268362104
230	25.4250084186799	0.29	19.5686264398625	18.9163380917293	20.2209147879957	0.364060620034024	30.0556653377713	29.2096767168494	30.9016539586932	1	0.65	1.54	20.2554866894343	20.8421385519868	21.4287904145393	28.0442390919099	28.8564735915982	29.6687080912865	28.0366029088953	28.8482537066783	29.6590110471808	19.5686264398625	1.22376614323065	-0.329472026871996	-0.40570599327981	0.0635243519491842	0.0689296997242778	0.0584616616158722	0.472223268858153	0.479705820453478	0.465215053608175	0.46984825970686	0.477321286973106	0.462851265963445	0.000574586500080898	0.000811689013300996	0.000811603268362104
230	25.4250084186799	0.29	19.5732207881044	18.9187382817604	20.2277032944484	0.356590998784594	29.5139790877081	28.6696664087274	30.3582917666887	1	0.65	1.55	19.8811928885596	20.4666877802602	21.0521826719608	27.5261144799112	28.3367499134434	29.1473853469755	27.4785368428347	28.2886209628027	29.0993596313261	19.5732207881044	1.22933146303348	-0.219109109984289	-0.352820954656234	0.0635243519491842	0.0689296997242778	0.0584616616158722	0.472223268858153	0.479705820453478	0.465215053608175	0.46984825970686	0.477321286973106	0.462851265963445	0.000574586500080898	0.000811689013300996	0.000811603268362104
230	25.4250084186799	0.29	19.5732542839885	18.921317961929	20.225190606048	0.360502054414752	29.9794444784206	29.1290773697842	30.8298115870571	1.01	0.65	1.55	20.0911770396991	20.6777001180467	21.2642231963944	27.7591213595616	28.5694952505419	29.3798691415222	27.7180207695706	28.5283913968046	29.3374551273448	19.5732542839885	1.23576311313195	0.281286762005297	0.38325285025669	0.0635243519491842	0.0689296997242778	0.0584616616158722	0.472223268858153	0.479705820453478	0.465215053608175	0.46984825970686	0.477321286973106	0.462851265963445	0.000574586500080898	0.000811689013300996	0.000811603268362104
230	25.4250084186799	0.29	19.5749007305833	18.9271471812123	20.2226542799543	0.358518609449401	29.6416032839881	28.7971900372482	30.486016530728	1.01	0.65	1.54	19.874578040918	20.4573556296136	21.0401332183092	27.4663971276561	28.2717878461537	29.0771785646513	27.4560839552767	28.2620846766842	29.0672413300119	19.5749007305833	1.23307742551639	-0.191983911923078	-0.126126540761076	0.0635243519491842	0.0689296997242778	0.0584616616158722	0.472223268858153	0.479705820453478	0.465215053608175	0.46984825970686	0.477321286973106	0.462851265963445	0.000574586500080898	0.000811689013300996	0.000811603268362104
230	25.4250084186799	0.29	19.583098178915	18.9299412196944	20.2362551381356	0.360329279398921	30.0077478790662	29.1562589028502	30.8592368552823	0.99	0.65	1.53	20.302580206151	20.8955034372103	21.4884266682696	28.1546951833915	28.976934163271	29.7991731431505	28.158354903321	28.979971111093	29.8028306925674	19.583098178915	1.22398865372742	0.100706568697677	-0.0604749117829774	0.0635243519491842	0.0689296997242778	0.0584616616158722	0.472223268858153	0.479705820453478	0.465215053608175	0.46984825970686	0.477321286973106	0.462851265963445	0.000574586500080898	0.000811689013300996	0.000811603268362104
230	25.4250084186799	0.29	19.5853858652215	18.9380776885413	20.2326940419018	0.37106058930441	30.6124944858489	29.7637091310816	31.4612798406163	1	0.65	1.55	20.5750815441796	21.1618305884916	21.7485796328036	28.4522940264674	29.2636811547598	30.0750682830523	28.4452331160958	29.2556268276014	30.070954258	19.5853858652215	1.23838850852679	0.327614929618315	0.556678318585374	0.0635243519491842	0.0689296997242778	0.0584616616158722	0.472223268858153	0.479705820453478	0.465215053608175	0.46984825970686	0.477321286973106	0.462851265963445	0.000574586500080898	0.000811689013300996	0.000811603268362104
230	25.4250084186799	0.29	19.5891305940012	18.9427095587195	20.2355516292829	0.370183711352488	30.2435914832731	29.4034569768403	31.0837259897058	1	0.64	1.56	20.3632788297348	20.9451115449304	21.5269442601259	28.1792776755713	28.9844341427256	29.7895906098799	28.1035556383945	28.9099213266432	29.7107956871946	19.5891305940012	1.23717514911627	0.287190632168532	0.355982402421612	0.0635243519491842	0.0689296997242778	0.0584616616158722	0.472223268858153	0.479705820453478	0.465215053608175	0.46984825970686	0.477321286973106	0.462851265963445	0.000574586500080898	0.000811689013300996	0.000811603268362104
230	25.4250084186799	0.29	19.5917439201353	18.9461378665948	20.2373499736758	0.366638203344425	29.5697186745109	28.7420215727782	30.3974157762436	0.99	0.65	1.54	20.0216396336285	20.598211920123	21.1747842066175	27.7691439489876	28.5688246501511	29.3685053513145	27.7537156513831	28.5545192113816	29.3554554401793	19.5917439201353	1.22544758720614	-0.20315911036217	-0.329406340600682	0.0635243519491842	0.0689296997242778	0.0584616616158722	0.472223268858153	0.479705820453478	0.465215053608175	0.46984825970686	0.477321286973106	0.462851265963445	0.000574586500080898	0.000811689013300996	0.000811603268362104
230	25.4250084186799	0.29	19.5923143179735	18.9422497040098	20.2423789319372	0.364106430718915	29.6168408340559	28.7832864479235	30.4503952201883	1	0.65	1.55	19.9711555152081	20.5495135253662	21.1278715355244	27.6566527457401	28.4575801952049	29.2585076446698	27.6185805225775	28.4152988703119	29.2181073670116	19.5923143179735	1.22746589561857	0.245562334597819	0.208613639250349	0.0635243519491842	0.0689296997242778	0.0584616616158722	0.472223268858153	0.479705820453478	0.465215053608175	0.46984825970686	0.477321286973106	0.462851265963445	0.000574586500080898	0.000811689013300996	0.000811603268362104
230	25.4250084186799	0.29	19.5951534931814	18.9489474944999	20.241359491863	0.365179856265253	29.688287113931	28.8546553540104	30.5219188738516	0.99	0.64	1.55	20.1002659887803	20.6809771393909	21.2616882900015	27.8782846428688	28.6837083502489	29.489132057629	27.7963159455083	28.5964719956796	29.4063745517082	19.5951534931814	1.22390885441123	-0.299848113858063	-0.520439299302274	0.0635243519491842	0.0689296997242778	0.0584616616158722	0.472223268858153	0.479705820453478	0.465215053608175	0.46984825970686	0.477321286973106	0.462851265963445	0.000574586500080898	0.000811689013300996	0.000811603268362104
230	25.4250084186799	0.29	19.595656601347	18.9443515283494	20.2469616743445	0.356952710984729	29.5411367237809	28.6967128874867	30.3855605600751	0.99	0.65	1.53	20.1070305087527	20.6986960387127	21.2903615686727	27.9510408446508	28.773522681891	29.5960045191313	27.9752408561315	28.7966495856027	29.6211301118268	19.595656601347	1.21718661870792	0.341478015735818	0.0753986193908122	0.0635243519491842	0.0689296997242778	0.0584616616158722	0.472223268858153	0.479705820453478	0.465215053608175	0.46984825970686	0.477321286973106	0.462851265963445	0.000574586500080898	0.000811689013300996	0.000811603268362104
230	25.4250084186799	0.29	19.5964511009113	18.9467510297696	20.246151172053	0.360267329372733	29.4462010324595	28.6105340070128	30.2818680579063	1	0.64	1.55	19.8786035486962	20.4592251300167	21.0398467113371	27.5431356374378	28.3476256977761	29.1521157581144	27.4997926679634	28.3060498222557	29.1069816696664	19.5964511009113	1.227012736623	0.210683520281059	0.122295685416198	0.0635243519491842	0.0689296997242778	0.0584616616158722	0.472223268858153	0.479705820453478	0.465215053608175	0.46984825970686	0.477321286973106	0.462851265963445	0.000574586500080898	0.000811689013300996	0.000811603268362104
230	25.4250084186799	0.29	19.6018580310807	18.9564108463616	20.2473052157998	0.365984252510811	30.0336147729508	29.1917475584929	30.8754819874086	0.99	0.64	1.53	20.3972333266605	20.985473615083	21.5737139035054	28.3237743125279	29.1406098560541	29.9574453995803	28.2817665986306	29.0974396692273	29.9118189299276	19.6018580310807	1.22636433917949	-0.0488793214697212	-0.305870085663255	0.0635243519491842	0.0689296997242778	0.0584616616158722	0.472223268858153	0.479705820453478	0.465215053608175	0.46984825970686	0.477321286973106	0.462851265963445	0.000574586500080898	0.000811689013300996	0.000811603268362104
230	25.4250084186799	0.29	19.6027094162633	18.9531863607217	20.2522324718048	0.359740395374217	30.0592793758935	29.205237472171	30.913321279616	1.01	0.66	1.56	20.1451896698447	20.7342907224514	21.3233917750581	27.8345354789793	28.6484942660753	29.4624530531712	27.8178578686109	28.6342026090616	29.4454498386034	19.6027094162633	1.24056860755356	0.416925680035324	0.636148296676716	0.0635243519491842	0.0689296997242778	0.0584616616158722	0.472223268858153	0.479705820453478	0.465215053608175	0.46984825970686	0.477321286973106	0.462851265963445	0.000574586500080898	0.000811689013300996	0.000811603268362104
230	25.4250084186799	0.29	19.6029588650159	18.9474889440299	20.2584287860018	0.358118995634285	29.400059362855	28.5617989478957	30.2383197778143	1.01	0.65	1.54	19.6786869356498	20.256236840914	20.8337867461782	27.1779514315415	27.9755972971366	28.7732431627317	27.1660271565962	27.9599540010812	28.7583364837779	19.6029588650159	1.23287660333344	0.0763739413523223	0.22093644130016	0.0635243519491842	0.0689296997242778	0.0584616616158722	0.472223268858153	0.479705820453478	0.465215053608175	0.46984825970686	0.477321286973106	0.462851265963445	0.000574586500080898	0.000811689013300996	0.000811603268362104
230	25.4250084186799	0.29	19.6071175164754	18.9464516898229	20.2677833431279	0.362630848540802	29.9124491077981	29.0678856484423	30.7570125671539	0.99	0.64	1.52	20.2877708327494	20.8772292517192	21.4666876706889	28.1593895463689	28.9775567751884	29.7957240040079	28.1431440104067	28.9598304064712	29.77733446974	19.6071175164754	1.2152982980368	0.345162850836242	0.0250997480233783	0.0635243519491842	0.0689296997242778	0.0584616616158722	0.472223268858153	0.479705820453478	0.465215053608175	0.46984825970686	0.477321286973106	0.462851265963445	0.000574586500080898	0.000811689013300996	0.000811603268362104
230	25.4250084186799	0.29	19.610241545949	18.9507439787885	20.2697391131095	0.351863252319773	29.3930593630162	28.5434714481169	30.2426472779155	1.01	0.65	1.55	19.6153357891268	20.1991804088474	20.7830250285681	27.0636615423051	27.8692033566937	28.6747451710824	27.0410746948329	27.8491139261299	28.6524958645447	19.610241545949	1.23115295185343	0.0693097738155877	0.235911019749011	0.0635243519491842	0.0689296997242778	0.0584616616158722	0.472223268858153	0.479705820453478	0.465215053608175	0.46984825970686	0.477321286973106	0.462851265963445	0.000574586500080898	0.000811689013300996	0.000811603268362104
230	25.4250084186799	0.29	19.614831945908	18.9588633299201	20.2708005618959	0.354871309571555	29.4081195363268	28.56367300424	30.2525660684136	1.01	0.65	1.56	19.6876518937277	20.2696908130264	20.8517297323251	27.1944017209684	27.9983675912554	28.8023334615424	27.1679282999341	27.967637357562	28.773728625969	19.614831945908	1.23345967204333	0.0616854312100311	0.204325609860607	0.0635243519491842	0.0689296997242778	0.0584616616158722	0.472223268858153	0.479705820453478	0.465215053608175	0.46984825970686	0.477321286973106	0.462851265963445	0.000574586500080898	0.000811689013300996	0.000811603268362104
230	25.4250084186799	0.29	19.6194278215798	18.9709926274233	20.2678630157363	0.374671253473139	30.1885874670232	29.357993120289	31.0191818137574	1	0.64	1.54	20.4018596743274	20.9790677021013	21.5562757298752	28.2702469215994	29.0700668267834	29.8698867319673	28.2259664459051	29.0317288654635	29.8237180968543	19.6194278215798	1.22350495529715	-0.444041895138955	-0.66154687897972	0.0635243519491842	0.0689296997242778	0.0584616616158722	0.472223268858153	0.479705820453478	0.465215053608175	0.46984825970686	0.477321286973106	0.462851265963445	0.000574586500080898	0.000811689013300996	0.000811603268362104
230	25.4250084186799	0.29	19.6239587887348	18.9764795567029	20.2714380207667	0.369082269796951	29.8595245784557	29.0280962241495	30.6909529327619	1.01	0.65	1.55	20.0182297056254	20.5915957180484	21.1649617304714	27.6565829937958	28.4487282005191	29.2408734072425	27.62978023448	28.4233848456129	29.2111111185215	19.6239587887348	1.2391401298947	0.311727243448642	0.371818074261991	0.0635243519491842	0.0689296997242778	0.0584616616158722	0.472223268858153	0.479705820453478	0.465215053608175	0.46984825970686	0.477321286973106	0.462851265963445	0.000574586500080898	0.000811689013300996	0.000811603268362104
230	25.4250084186799	0.29	19.6298279746322	18.9805050728865	20.2791508763779	0.374454069852591	30.3487215635243	29.5133342167803	31.1841089102682	1	0.65	1.55	20.4016941528491	20.9791726926252	21.5566512324013	28.2123608681873	29.0109236167383	29.8094863652894	28.1925703226576	28.988915366937	29.790562234853	19.6298279746322	1.23313655781512	-0.0818231917378796	-0.106046264130306	0.0635243519491842	0.0689296997242778	0.0584616616158722	0.472223268858153	0.479705820453478	0.465215053608175	0.46984825970686	0.477321286973106	0.462851265963445	0.000574586500080898	0.000811689013300996	0.000811603268362104
230	25.4250084186799	0.29	19.6386199971138	18.9878393375188	20.2894006567087	0.364329684948266	29.957517204051	29.1147809612925	30.8002534468096	1	0.65	1.56	20.17382344305	20.7577609349058	21.3416984267617	27.9226972052173	28.7309282189315	29.5391592326456	27.889345187365	28.6992189225799	29.5051037591526	19.6386199971138	1.2334805736506	-0.0227573792863643	0.072954232461916	0.0635243519491842	0.0689296997242778	0.0584616616158722	0.472223268858153	0.479705820453478	0.465215053608175	0.46984825970686	0.477321286973106	0.462851265963445	0.000574586500080898	0.000811689013300996	0.000811603268362104
230	25.4250084186799	0.29	19.6400743274755	18.9874577645886	20.2926908903624	0.368070315510086	29.9445295277991	29.1089194992947	30.7801395563035	0.99	0.64	1.53	20.3488399302225	20.9329802901743	21.517120650126	28.2617088440267	29.0729985703016	29.8842882965764	28.2546538701747	29.0672882753075	29.8734017100404	19.6400743274755	1.22248171841334	-0.270151832881026	-0.506580076829266	0.0635243519491842	0.0689296997242778	0.0584616616158722	0.472223268858153	0.479705820453478	0.465215053608175	0.46984825970686	0.477321286973106	0.462851265963445	0.000574586500080898	0.000811689013300996	0.000811603268362104
230	25.4250084186799	0.29	19.6404745543964	18.9825919599057	20.2983571488871	0.36080286004763	29.9156635401526	29.0676588900353	30.7636681902698	0.98	0.63	1.52	20.3801687981815	20.9747291642713	21.5692895303611	28.3379270825005	29.1646429192163	29.9913587559321	28.2877367065827	29.1134351705611	29.9394268974011	19.6404745543964	1.21389452256902	0.0594403390885812	-0.428811542578481	0.0635243519491842	0.0689296997242778	0.0584616616158722	0.472223268858153	0.479705820453478	0.465215053608175	0.46984825970686	0.477321286973106	0.462851265963445	0.000574586500080898	0.000811689013300996	0.000811603268362104
230	25.4250084186799	0.29	19.6416184194361	18.981740907942	20.3014959309303	0.350581472606535	29.4156638025807	28.563027778152	30.2682998270095	1.01	0.65	1.55	19.6532522499597	20.2399222275144	20.826592205069	27.1289184515784	27.9387448241627	28.748571196747	27.0995882271309	27.9061241597132	28.7165524473588	19.6416184194361	1.2344878994786	-0.112655111296584	0.0388294662980416	0.0635243519491842	0.0689296997242778	0.0584616616158722	0.472223268858153	0.479705820453478	0.465215053608175	0.46984825970686	0.477321286973106	0.462851265963445	0.000574586500080898	0.000811689013300996	0.000811603268362104
230	25.4250084186799	0.29	19.6430129707967	18.9894014561344	20.2966244854589	0.362686885265679	29.9663157872004	29.1203339840476	30.8122975903532	1	0.64	1.55	20.1221396289057	20.7067127308447	21.2912858327837	27.8215830654222	28.6298345443078	29.4380860231935	27.7737594958157	28.5777046183054	29.3895894277165	19.6430129707967	1.2276809283896	0.0506078654298775	0.045417703229875	0.0635243519491842	0.0689296997242778	0.0584616616158722	0.472223268858153	0.479705820453478	0.465215053608175	0.46984825970686	0.477321286973106	0.462851265963445	0.000574586500080898	0.000811689013300996	0.000811603268362104
230	25.4250084186799	0.29	19.6432367992077	18.9855749722429	20.3008986261725	0.362493283436206	29.7182216540894	28.8788923508035	30.5575509573753	1.01	0.65	1.54	19.8711607475416	20.4486914680109	21.0262221884803	27.4300175354316	28.2272370834484	29.0244566314653	27.3970845346563	28.1993754555227	28.9941046781301	19.6432367992077	1.22700931825383	0.102789716247863	0.0039901739748012	0.0635243519491842	0.0689296997242778	0.0584616616158722	0.472223268858153	0.479705820453478	0.465215053608175	0.46984825970686	0.477321286973106	0.462851265963445	0.000574586500080898	0.000811689013300996	0.000811603268362104
230	25.4250084186799	0.29	19.6473167189093	18.994471829004	20.3001616088146	0.36000264205395	30.2081980879175	29.3504135078774	31.0659826679577	1	0.65	1.51	20.3102692231838	20.9038498128213	21.4974304024588	28.0972386558639	28.9183984004869	29.7395581451099	28.1245477055059	28.94360719416	29.7675900684692	19.6473167189093	1.22771831644343	0.0440106113622278	0.0187159800615441	0.0635243519491842	0.0689296997242778	0.0584616616158722	0.472223268858153	0.479705820453478	0.465215053608175	0.46984825970686	0.477321286973106	0.462851265963445	0.000574586500080898	0.000811689013300996	0.000811603268362104
230	25.4250084186799	0.29	19.6495579909138	18.994870849183	20.3042451326447	0.363661844520841	29.8118710779889	28.9720214849503	30.6517206710275	0.99	0.64	1.56	20.1586155038789	20.7429794577697	21.3273434116605	27.9466209146942	28.7567458904126	29.566870866131	27.8913574710825	28.6958029811261	29.5082466124134	19.6495579909138	1.22944009344153	-0.161404193857507	-0.313880810045596	0.0635243519491842	0.0689296997242778	0.0584616616158722	0.472223268858153	0.479705820453478	0.465215053608175	0.46984825970686	0.477321286973106	0.462851265963445	0.000574586500080898	0.000811689013300996	0.000811603268362104
230	25.4250084186799	0.29	19.6548880848299	19.0061545984507	20.3036215712091	0.368413556564735	30.2614841379016	29.4176521393662	31.1053161364369	1	0.64	1.54	20.372543125214	20.9569202773795	21.5412974295449	28.1917953237945	29.0004641760086	29.8091330282228	28.1675255040157	28.9740850396551	29.7803362024221	19.6548880848299	1.22908536526318	0.574405594196716	0.565191566440879	0.0635243519491842	0.0689296997242778	0.0584616616158722	0.472223268858153	0.479705820453478	0.465215053608175	0.46984825970686	0.477321286973106	0.462851265963445	0.000574586500080898	0.000811689013300996	0.000811603268362104
230	25.4250084186799	0.29	19.6554487746849	19.0030416497383	20.3078558996315	0.368418253213006	30.041540407212	29.2038499248908	30.8792308895331	1	0.65	1.54	20.2159802463075	20.7958604431541	21.3757406400007	27.9706052153675	28.7729210002362	29.5752367851049	27.9594486210821	28.7635076869695	29.5626450030426	19.6554487746849	1.23231625332409	-0.00446145437310306	-0.0229612682531961	0.0635243519491842	0.0689296997242778	0.0584616616158722	0.472223268858153	0.479705820453478	0.465215053608175	0.46984825970686	0.477321286973106	0.462851265963445	0.000574586500080898	0.000811689013300996	0.000811603268362104
230	25.4250084186799	0.29	19.6561594707393	19.0059151186976	20.306403822781	0.359640588693628	29.327448506448	28.4940187597521	30.160878253144	0.99	0.64	1.55	19.9294211983778	20.5123425686908	21.0952639390039	27.6848481964591	28.4946102807139	29.3043723649686	27.6273747145738	28.4401431757423	29.2442202523529	19.6561594707393	1.22370397732	0.164441397083908	-0.0554607993309611	0.0635243519491842	0.0689296997242778	0.0584616616158722	0.472223268858153	0.479705820453478	0.465215053608175	0.46984825970686	0.477321286973106	0.462851265963445	0.000574586500080898	0.000811689013300996	0.000811603268362104
230	25.4250084186799	0.29	19.6586244892995	19.0077946949841	20.3094542836149	0.364357817956327	30.2692657351544	29.417811396922	31.1207200733868	1	0.65	1.54	20.4050080052121	20.9956002948045	21.5861925843969	28.2540332197134	29.0718037476734	29.8895742756334	28.2646324351557	29.0850025560493	29.9025680078137	19.6586244892995	1.23040913082437	-0.0911273273916874	-0.0216982287484453	0.0635243519491842	0.0689296997242778	0.0584616616158722	0.472223268858153	0.479705820453478	0.465215053608175	0.46984825970686	0.477321286973106	0.462851265963445	0.000574586500080898	0.000811689013300996	0.000811603268362104
230	25.4250084186799	0.29	19.6588668360713	19.0092215726744	20.3085120994681	0.371007497143298	29.83484578143	29.0075280035593	30.6621635593008	0.98	0.63	1.54	20.3646274250182	20.945442801853	21.5262581786877	28.3308198108811	29.1388373326884	29.9468548544958	28.2565569360246	29.0624794586013	29.8680741208625	19.6588668360713	1.22310103747235	0.37418610706175	0.031084393518577	0.0635243519491842	0.0689296997242778	0.0584616616158722	0.472223268858153	0.479705820453478	0.465215053608175	0.46984825970686	0.477321286973106	0.462851265963445	0.000574586500080898	0.000811689013300996	0.000811603268362104
230	25.4250084186799	0.29	19.6598059777788	19.0124006643513	20.3072112912063	0.367732919734709	29.7113705125312	28.8816651763053	30.5410758487571	1	0.64	1.55	20.0134675853167	20.5884095338005	21.1633514822843	27.7013740331589	28.4971722572501	29.2929704813414	27.6568869828412	28.4488558571217	29.249315849274	19.6598059777788	1.23204077460974	-0.107957052742891	-0.175885263476635	0.0635243519491842	0.0689296997242778	0.0584616616158722	0.472223268858153	0.479705820453478	0.465215053608175	0.46984825970686	0.477321286973106	0.462851265963445	0.000574586500080898	0.000811689013300996	0.000811603268362104
230	25.4250084186799	0.29	19.6658077822635	19.0178254118177	20.3137901527093	0.368616422780569	29.8060342014529	28.9752644719485	30.6368039309573	1	0.65	1.54	20.0492541300609	20.6241000800097	21.1989460299585	27.7353956387842	28.530616236506	29.3258368342278	27.7078786783952	28.4997324433085	29.2972412167405	19.6658077822635	1.22966309255037	-0.0713917020596065	-0.0738285229245991	0.0635243519491842	0.0689296997242778	0.0584616616158722	0.472223268858153	0.479705820453478	0.465215053608175	0.46984825970686	0.477321286973106	0.462851265963445	0.000574586500080898	0.000811689013300996	0.000811603268362104
230	25.4250084186799	0.29	19.6681596335302	19.0132677000818	20.3230515669786	0.354861421210039	29.8100240953596	28.95401849163	30.6660296990893	1	0.65	1.53	20.0955037006016	20.6896134191699	21.2837231377383	27.8320074735627	28.6548415947505	29.4776757159383	27.815239002817	28.6390404827298	29.4540606931702	19.6681596335302	1.22579326390207	0.471093043310279	0.241696840315128	0.0635243519491842	0.0689296997242778	0.0584616616158722	0.472223268858153	0.479705820453478	0.465215053608175	0.46984825970686	0.477321286973106	0.462851265963445	0.000574586500080898	0.000811689013300996	0.000811603268362104
230	25.4250084186799	0.29	19.6687201965801	19.0189635328407	20.3184768603195	0.370342486480361	30.5307346666457	29.6829123407217	31.3785569925697	0.98	0.64	1.53	20.8076009576846	21.4019209636983	21.9962409697121	28.9301144032075	29.7564348329898	30.5827552627721	28.9117209566639	29.7406189546668	30.5641138455493	19.6687201965801	1.21792715080182	0.0875973174215109	-0.338418737226658	0.0635243519491842	0.0689296997242778	0.0584616616158722	0.472223268858153	0.479705820453478	0.465215053608175	0.46984825970686	0.477321286973106	0.462851265963445	0.000574586500080898	0.000811689013300996	0.000811603268362104
230	25.4250084186799	0.29	19.6687259448055	19.0173007905329	20.320151099078	0.359189774703367	30.1192166430635	29.2624479783467	30.9759853077802	0.99	0.64	1.52	20.4562952984112	21.0552305898414	21.6541658812716	28.4110197918566	29.2428596812712	30.0746995706859	28.3966958399564	29.2286549721252	30.0595625301453	19.6687259448055	1.22240694413527	0.226298873221072	0.0920824089472175	0.0635243519491842	0.0689296997242778	0.0584616616158722	0.472223268858153	0.479705820453478	0.465215053608175	0.46984825970686	0.477321286973106	0.462851265963445	0.000574586500080898	0.000811689013300996	0.000811603268362104
230	25.4250084186799	0.29	19.6704891224767	19.0190616605884	20.321916584365	0.36354333058345	29.8125980249009	28.9725128469376	30.6526832028643	1	0.65	1.56	20.0760584069302	20.6581825460647	21.2403066851993	27.7878148936652	28.5935486435641	29.399282393463	27.754993986717	28.5576655604889	29.3626275325914	19.6704891224767	1.22971636668954	-0.0378439505126035	0.0169337127312557	0.0635243519491842	0.0689296997242778	0.0584616616158722	0.472223268858153	0.479705820453478	0.465215053608175	0.46984825970686	0.477321286973106	0.462851265963445	0.000574586500080898	0.000811689013300996	0.000811603268362104
230	25.4250084186799	0.29	19.6730460655433	19.0247898457228	20.3213022853639	0.37669570835106	30.7230013562369	29.8813435994004	31.5646591130733	1.01	0.65	1.54	20.5825356188994	21.1622769782993	21.7420183376991	28.4234361386183	29.2240295062637	30.0246228739091	28.4191926537953	29.2204081052865	30.0194892080023	19.6730460655433	1.23514376185684	0.748197455644405	0.795869618911517	0.0635243519491842	0.0689296997242778	0.0584616616158722	0.472223268858153	0.479705820453478	0.465215053608175	0.46984825970686	0.477321286973106	0.462851265963445	0.000574586500080898	0.000811689013300996	0.000811603268362104
230	25.4250084186799	0.29	19.6753357555703	19.0255947245623	20.3250767865782	0.35602803378528	29.3306387589345	28.4905405245858	30.1707369932832	1	0.65	1.54	19.7397101605563	20.3217733768763	20.9038365931964	27.3209980628597	28.1266100944548	28.9322221260498	27.2949247167089	28.1010247446114	28.9060732691201	19.6753357555703	1.22789340902373	-0.340112915606136	-0.374966399959433	0.0635243519491842	0.0689296997242778	0.0584616616158722	0.472223268858153	0.479705820453478	0.465215053608175	0.46984825970686	0.477321286973106	0.462851265963445	0.000574586500080898	0.000811689013300996	0.000811603268362104
230	25.4250084186799	0.29	19.6789251191655	19.0291034306576	20.3287468076735	0.360795085231757	29.686179588778	28.8446658232112	30.5276933543447	1.01	0.66	1.56	19.8728493558759	20.4526195080594	21.0323896602428	27.445720034821	28.2464209809422	29.0471219270633	27.4258893204286	28.225732121108	29.0264944061196	19.6789251191655	1.23839184691008	0.432718618294416	0.704520684666665	0.0635243519491842	0.0689296997242778	0.0584616616158722	0.472223268858153	0.479705820453478	0.465215053608175	0.46984825970686	0.477321286973106	0.462851265963445	0.000574586500080898	0.000811689013300996	0.000811603268362104
230	25.4250084186799	0.29	19.6827974274724	19.0294465524186	20.3361483025262	0.354468130501479	29.2949152273686	28.452978102301	30.1368523524362	1	0.65	1.56	19.6646232466858	20.2465087808582	20.8283943150305	27.1909353541393	27.9955280353571	28.800120716575	27.1381463113765	27.9406679495323	28.7430285940056	19.6827974274724	1.23933900086935	-0.645043829658528	-0.415437503029256	0.0635243519491842	0.0689296997242778	0.0584616616158722	0.472223268858153	0.479705820453478	0.465215053608175	0.46984825970686	0.477321286973106	0.462851265963445	0.000574586500080898	0.000811689013300996	0.000811603268362104
230	25.4250084186799	0.29	19.6845721065462	19.0277669081276	20.3413773049648	0.352709942111749	29.4900176655916	28.6392072105823	30.3408281206009	0.99	0.65	1.55	19.992727177976	20.5866689439648	21.1806107099535	27.7521122166588	28.5765689500072	29.4010256833556	27.7185643837441	28.5436656636494	29.3659126506754	19.6845721065462	1.22263873932341	0.233879206133274	0.0379920727798439	0.0635243519491842	0.0689296997242778	0.0584616616158722	0.472223268858153	0.479705820453478	0.465215053608175	0.46984825970686	0.477321286973106	0.462851265963445	0.000574586500080898	0.000811689013300996	0.000811603268362104
230	25.4250084186799	0.29	19.6894881005293	19.0337683092491	20.3452078918095	0.355146571764933	29.2574983394827	28.4178816744363	30.0971150045291	0.99	0.64	1.52	19.8569866280814	20.443668530749	21.0303504334166	27.573842218592	28.3885214304812	29.2032006423704	27.5682393670913	28.3848684588658	29.1976929247654	19.6894881005293	1.22456230056853	0.328344184869401	0.175379374059592	0.0635243519491842	0.0689296997242778	0.0584616616158722	0.472223268858153	0.479705820453478	0.465215053608175	0.46984825970686	0.477321286973106	0.462851265963445	0.000574586500080898	0.000811689013300996	0.000811603268362104
230	25.4250084186799	0.29	19.6951855108739	19.0403306224217	20.350040399326	0.365614202763621	30.2621175274619	29.4131683770173	31.1110666779065	0.99	0.64	1.52	20.4799442079342	21.0710546593354	21.6621651107366	28.3998309869707	29.2195322881062	30.0392335892417	28.3959438383654	29.2200200629323	30.0353576585951	19.6951855108739	1.22175822222659	-0.24911545427414	-0.447190074066159	0.0635243519491842	0.0689296997242778	0.0584616616158722	0.472223268858153	0.479705820453478	0.465215053608175	0.46984825970686	0.477321286973106	0.462851265963445	0.000574586500080898	0.000811689013300996	0.000811603268362104
230	25.4250084186799	0.29	19.7069282766286	19.0519400293602	20.3619165238971	0.365643898562168	29.7802210727236	28.9448441368277	30.6155980086195	0.99	0.65	1.54	20.1574019397004	20.7391645703232	21.3209272009461	27.9544657932943	28.7612594270281	29.5680530607619	27.9459193348648	28.754922217781	29.5609911883099	19.7069282766286	1.22260188857825	0.228909593732648	0.0346853534589596	0.0635243519491842	0.0689296997242778	0.0584616616158722	0.472223268858153	0.479705820453478	0.465215053608175	0.46984825970686	0.477321286973106	0.462851265963445	0.000574586500080898	0.000811689013300996	0.000811603268362104
230	25.4250084186799	0.29	19.7110893149035	19.0592436918652	20.3629349379418	0.363261673319619	29.9477353722138	29.1033283017849	30.7921424426427	0.99	0.64	1.52	20.3686755863141	20.9596545115425	21.5506334367708	28.3021352408776	29.1232964104119	29.9444575799461	28.2914827384858	29.1096808973633	29.9300424474211	19.7110893149035	1.21922792785184	0.0949053285138401	-0.236235898655337	0.0635243519491842	0.0689296997242778	0.0584616616158722	0.472223268858153	0.479705820453478	0.465215053608175	0.46984825970686	0.477321286973106	0.462851265963445	0.000574586500080898	0.000811689013300996	0.000811603268362104
230	25.4250084186799	0.29	19.7116193426228	19.0588946959573	20.3643439892884	0.362260054500195	29.7773038327489	28.9358813226961	30.6187263428018	1	0.64	1.53	20.0544180478162	20.6375777098033	21.2207373717905	27.7598629288784	28.5670881619326	29.3743133949867	27.7223775533679	28.5244333051462	29.3348322344733	19.7116193426228	1.22788727191721	-0.128244631517307	-0.20236142706058	0.0635243519491842	0.0689296997242778	0.0584616616158722	0.472223268858153	0.479705820453478	0.465215053608175	0.46984825970686	0.477321286973106	0.462851265963445	0.000574586500080898	0.000811689013300996	0.000811603268362104
230	25.4250084186799	0.29	19.7140503586165	19.0640844177334	20.3640162994995	0.362407853278098	29.6767304107575	28.8384179938507	30.5150428276642	0.99	0.65	1.55	20.0660154005439	20.6493202777985	21.232625155053	27.8184399941276	28.6271023718983	29.4357647496691	27.8085590559278	28.6169501610914	29.4279569888483	19.7140503586165	1.22866814378577	-0.252524286969766	-0.317996280370523	0.0635243519491842	0.0689296997242778	0.0584616616158722	0.472223268858153	0.479705820453478	0.465215053608175	0.46984825970686	0.477321286973106	0.462851265963445	0.000574586500080898	0.000811689013300996	0.000811603268362104
230	25.4250084186799	0.29	19.7364551336468	19.0846304588269	20.3882798084668	0.366296804642335	30.0300785314586	29.1888770686837	30.8712799942334	1.01	0.65	1.55	20.1486378482745	20.7293064225059	21.3099749967373	27.847128631085	28.6496619140005	29.452195196916	27.8224346709797	28.6232145865439	29.4214696361241	19.7364551336468	1.24066365245097	0.286424959069533	0.439394769855141	0.0635243519491842	0.0689296997242778	0.0584616616158722	0.472223268858153	0.479705820453478	0.465215053608175	0.46984825970686	0.477321286973106	0.462851265963445	0.000574586500080898	0.000811689013300996	0.000811603268362104
230	25.4250084186799	0.29	19.7380707503958	19.0876272602263	20.3885142405652	0.362863160472944	29.718617729317	28.879948531925	30.5572869267089	1.01	0.65	1.58	19.866408800403	20.4433262109475	21.0202436214919	27.4205609998655	28.2168498111275	29.0131386223895	27.3505552913367	28.1418025589077	28.9369302260406	19.7380707503958	1.24183113775038	0.195613865419073	0.463378525956576	0.0635243519491842	0.0689296997242778	0.0584616616158722	0.472223268858153	0.479705820453478	0.465215053608175	0.46984825970686	0.477321286973106	0.462851265963445	0.000574586500080898	0.000811689013300996	0.000811603268362104
230	25.4250084186799	0.29	19.7484229603828	19.093895414664	20.4029505061017	0.368018342239144	29.9154748115253	29.0805822866379	30.7503673364128	1	0.64	1.55	20.1983890714374	20.7782771866166	21.3581653017957	27.9825700438422	28.7859390522915	29.5893080607408	27.9225131224661	28.7235791023935	29.5287581828175	19.7484229603828	1.23014325271376	0.00123061721000284	-0.0163023312037673	0.0635243519491842	0.0689296997242778	0.0584616616158722	0.472223268858153	0.479705820453478	0.465215053608175	0.46984825970686	0.477321286973106	0.462851265963445	0.000574586500080898	0.000811689013300996	0.000811603268362104
230	25.4250084186799	0.29	19.750299661416	19.0982819820926	20.4023173407395	0.359436687800498	29.6233906486821	28.7811779945185	30.4656033028458	1	0.66	1.55	20.0053449248593	20.5907537170162	21.1761625091732	27.7231351429203	28.5343866919328	29.3456382409452	27.7289619677302	28.5403853752765	29.3497443249782	19.750299661416	1.22833628103095	-0.342629820698257	-0.264540659369799	0.0635243519491842	0.0689296997242778	0.0584616616158722	0.472223268858153	0.479705820453478	0.465215053608175	0.46984825970686	0.477321286973106	0.462851265963445	0.000574586500080898	0.000811689013300996	0.000811603268362104
230	25.4250084186799	0.29	19.7576994467062	19.1049492732312	20.4104496201813	0.359851087943999	29.6682619305915	28.8255320977777	30.5109917634053	0.98	0.64	1.54	20.2163511884335	20.8073870173418	21.3984228462501	28.1133789413201	28.9352885960902	29.7571982508603	28.0661312520774	28.8863254692979	29.7057184738469	19.7576994467062	1.2241557624748	0.58961943737522	0.356347309227634	0.0635243519491842	0.0689296997242778	0.0584616616158722	0.472223268858153	0.479705820453478	0.465215053608175	0.46984825970686	0.477321286973106	0.462851265963445	0.000574586500080898	0.000811689013300996	0.000811603268362104
230	25.4250084186799	0.29	19.7580755642408	19.1041432539123	20.4120078745693	0.366442241295062	29.8951552852461	29.0579955673054	30.7323150031867	0.99	0.63	1.54	20.2874039012292	20.8718832156528	21.4563625300763	28.162412724639	28.9737707358438	29.7851287470486	28.0815145085549	28.8920072008992	29.6993283300434	19.7580755642408	1.22635889285553	-0.284299286814469	-0.503430420109438	0.0635243519491842	0.0689296997242778	0.0584616616158722	0.472223268858153	0.479705820453478	0.465215053608175	0.46984825970686	0.477321286973106	0.462851265963445	0.000574586500080898	0.000811689013300996	0.000811603268362104
230	25.4250084186799	0.29	19.7581936322799	19.105522176192	20.4108650883678	0.362491993197226	29.6812585407393	28.8429708434657	30.519546238013	1.01	0.65	1.55	19.8489997537723	20.4258880496097	21.0027763454471	27.4007789171167	28.1971509686156	28.9935230201145	27.3691795832127	28.1579580915671	28.9523952472505	19.7581936322799	1.23070291044228	-0.0607338607679205	0.0142890639128872	0.0635243519491842	0.0689296997242778	0.0584616616158722	0.472223268858153	0.479705820453478	0.465215053608175	0.46984825970686	0.477321286973106	0.462851265963445	0.000574586500080898	0.000811689013300996	0.000811603268362104
230	25.4250084186799	0.29	19.7623580903178	19.1018647572538	20.4228514233819	0.361617466095777	29.6848798106509	28.844901133739	30.5248584875628	1.01	0.65	1.53	19.9112790448333	20.4911059525477	21.0709328602621	27.5191224808314	28.3204937867704	29.1218650927094	27.5260075309306	28.3296485655279	29.1276934923009	19.7623580903178	1.22167802253541	-0.197943527905048	-0.340976401223615	0.0635243519491842	0.0689296997242778	0.0584616616158722	0.472223268858153	0.479705820453478	0.465215053608175	0.46984825970686	0.477321286973106	0.462851265963445	0.000574586500080898	0.000811689013300996	0.000811603268362104
230	25.4250084186799	0.29	19.7661490511255	19.1126160864422	20.4196820158088	0.36777636527491	30.056641350878	29.2173725623678	30.8959101393883	1.01	0.66	1.54	20.072451818642	20.6490328333893	21.2256138481367	27.6911895345769	28.4866187280638	29.2820479215508	27.7141021691901	28.5071000994975	29.3060443514905	19.7661490511255	1.2317348639152	-0.0492888076456248	0.0765471654771423	0.0635243519491842	0.0689296997242778	0.0584616616158722	0.472223268858153	0.479705820453478	0.465215053608175	0.46984825970686	0.477321286973106	0.462851265963445	0.000574586500080898	0.000811689013300996	0.000811603268362104
230	25.4250084186799	0.29	19.7669979542068	19.1158932570091	20.4181026514045	0.356554018944238	29.7975855146588	28.9450909455008	30.6500800838168	1.01	0.65	1.56	19.9818896223515	20.5703988247113	21.1589080270712	27.6174835678666	28.4308772725105	29.2442709771545	27.5810449869146	28.3938783949065	29.2090755083175	19.7669979542068	1.23337745746739	0.187517370371788	0.340380965848651	0.0635243519491842	0.0689296997242778	0.0584616616158722	0.472223268858153	0.479705820453478	0.465215053608175	0.46984825970686	0.477321286973106	0.462851265963445	0.000574586500080898	0.000811689013300996	0.000811603268362104
230	25.4250084186799	0.29	19.7689452008542	19.1081522807551	20.4297381209533	0.358147885038689	29.8378592737659	28.9871696764511	30.6885488710806	0.99	0.64	1.52	20.245200267818	20.839338345306	21.4334764227941	28.1077445672541	28.9326255809658	29.7575065946775	28.1008057238407	28.9194257363626	29.7457988956226	19.7689452008542	1.21074087529853	0.00671637734054553	-0.377293616923801	0.0635243519491842	0.0689296997242778	0.0584616616158722	0.472223268858153	0.479705820453478	0.465215053608175	0.46984825970686	0.477321286973106	0.462851265963445	0.000574586500080898	0.000811689013300996	0.000811603268362104
230	25.4250084186799	0.29	19.7760437037128	19.1168430723211	20.4352443351045	0.355063355359325	29.402908535775	28.5589656407594	30.2468514307906	1.01	0.64	1.56	19.7013534229395	20.2835459803531	20.8657385377667	27.2223234580563	28.0267673849559	28.8312113118555	27.1439005904172	27.9470071459542	28.7508061478367	19.7760437037128	1.23613501655792	-0.506571748625533	-0.404440888678283	0.0635243519491842	0.0689296997242778	0.0584616616158722	0.472223268858153	0.479705820453478	0.465215053608175	0.46984825970686	0.477321286973106	0.462851265963445	0.000574586500080898	0.000811689013300996	0.000811603268362104
230	25.4250084186799	0.29	19.7801688122859	19.1205673609135	20.4397702636583	0.360079424605725	29.6954654088872	28.8523807470669	30.5385500707074	1	0.64	1.54	19.9712151301374	20.5547865623092	21.1383579944809	27.6311690148836	28.438569103938	29.2459691929923	27.5875402665776	28.3971522929487	29.2001417475918	19.7801688122859	1.22369832976529	-0.287768828606525	-0.481671221414217	0.0635243519491842	0.0689296997242778	0.0584616616158722	0.472223268858153	0.479705820453478	0.465215053608175	0.46984825970686	0.477321286973106	0.462851265963445	0.000574586500080898	0.000811689013300996	0.000811603268362104
230	25.4250084186799	0.29	19.7819669138356	19.1299259201376	20.4340079075336	0.377785943517734	30.3639867710028	29.5340921054531	31.1938814365525	1	0.65	1.54	20.5265874675007	21.1033753159436	21.6801631643865	28.4443405048457	29.2436136419973	30.0428867791489	28.4279507263528	29.2231026560703	30.0229129255802	19.7819669138356	1.22758029705103	-0.0552687688656208	-0.178864014842242	0.0635243519491842	0.0689296997242778	0.0584616616158722	0.472223268858153	0.479705820453478	0.465215053608175	0.46984825970686	0.477321286973106	0.462851265963445	0.000574586500080898	0.000811689013300996	0.000811603268362104
230	25.4250084186799	0.29	19.7837916082473	19.1317894579193	20.4357937585754	0.372720735417819	30.1371024683725	29.3044623135838	30.9697426231612	0.99	0.64	1.56	20.3865104948553	20.9657610906313	21.5450116864073	28.2607233200415	29.0637072747661	29.8666912294908	28.1724079869853	28.9729597808938	29.7704481693295	19.7837916082473	1.22795155620309	0.0731656551057157	-0.0553430536251506	0.0635243519491842	0.0689296997242778	0.0584616616158722	0.472223268858153	0.479705820453478	0.465215053608175	0.46984825970686	0.477321286973106	0.462851265963445	0.000574586500080898	0.000811689013300996	0.000811603268362104
230	25.4250084186799	0.29	19.794563424989	19.131347595256	20.457779254722	0.351330863054047	29.1846813441267	28.3401309091632	30.0292317790902	1	0.65	1.57	19.5938771747542	20.1777847630289	20.7616923513036	27.0969719616367	27.9044756224258	28.711979283215	27.0255400205999	27.8317038045718	28.6381471890962	19.794563424989	1.23273968701308	-0.177019905761305	-0.125356490695301	0.0635243519491842	0.0689296997242778	0.0584616616158722	0.472223268858153	0.479705820453478	0.465215053608175	0.46984825970686	0.477321286973106	0.462851265963445	0.000574586500080898	0.000811689013300996	0.000811603268362104
230	25.4250084186799	0.29	19.7957942614851	19.1413383319626	20.4502501910076	0.364904899862378	30.1066254968738	29.2607454479635	30.9525055457842	1	0.65	1.54	20.2709913118756	20.8569923470456	21.4429933822155	28.0550654462303	28.8660912683183	29.6771170904062	28.0372220137612	28.8458522444225	29.6571048544204	19.7957942614851	1.23401549480076	-0.099623654066855	-0.0348587405475674	0.0635243519491842	0.0689296997242778	0.0584616616158722	0.472223268858153	0.479705820453478	0.465215053608175	0.46984825970686	0.477321286973106	0.462851265963445	0.000574586500080898	0.000811689013300996	0.000811603268362104
230	25.4250084186799	0.29	19.8076637736124	19.150626514764	20.4647010324607	0.368012868234948	30.4264643650058	29.5773009551218	31.2756277748897	1.01	0.65	1.57	20.3423893944577	20.9264187746096	21.5104481547614	28.0755626426925	28.8816111913499	29.6876597400073	28.0221665835715	28.8273471139636	29.6325846916463	19.8076637736124	1.23964585397422	0.301433425922445	0.519167124830788	0.0635243519491842	0.0689296997242778	0.0584616616158722	0.472223268858153	0.479705820453478	0.465215053608175	0.46984825970686	0.477321286973106	0.462851265963445	0.000574586500080898	0.000811689013300996	0.000811603268362104
230	25.4250084186799	0.29	19.8205004444383	19.1674234974533	20.4735773914233	0.350373636359563	29.1930985085486	28.3465273451435	30.0396696719537	0.99	0.65	1.53	19.7301336840668	20.3193756050854	20.908617526104	27.3562242650964	28.1732199528042	28.990215640512	27.3542067567078	28.1712473565415	28.9887208116282	19.8205004444383	1.2239365361613	0.301277160081537	0.187960974438427	0.0635243519491842	0.0689296997242778	0.0584616616158722	0.472223268858153	0.479705820453478	0.465215053608175	0.46984825970686	0.477321286973106	0.462851265963445	0.000574586500080898	0.000811689013300996	0.000811603268362104
230	25.4250084186799	0.29	19.8212929183634	19.1655949430904	20.4769908936365	0.359260960065287	29.8533604389003	29.0042855980385	30.7024352797621	1	0.65	1.56	20.0568580582412	20.6440048613033	21.2311516643653	27.7392649624681	28.5513074416396	29.3633499208112	27.6915657570445	28.4983959335608	29.3103747106597	19.8212929183634	1.24047622108942	-0.287672886724589	-0.119462413040382	0.0635243519491842	0.0689296997242778	0.0584616616158722	0.472223268858153	0.479705820453478	0.465215053608175	0.46984825970686	0.477321286973106	0.462851265963445	0.000574586500080898	0.000811689013300996	0.000811603268362104
230	25.4250084186799	0.29	19.8296968923386	19.175805665646	20.4835881190312	0.37117021488607	30.3534651363431	29.5120594592748	31.1948708134114	0.99	0.64	1.53	20.6571839820021	21.2461320999295	21.8350802178568	28.7043438537188	29.5227210973797	30.3410983410407	28.6785522360722	29.4951512486246	30.3125724466855	19.8296968923386	1.22187306413962	0.338676122148114	0.144581428752315	0.0635243519491842	0.0689296997242778	0.0584616616158722	0.472223268858153	0.479705820453478	0.465215053608175	0.46984825970686	0.477321286973106	0.462851265963445	0.000574586500080898	0.000811689013300996	0.000811603268362104
230	25.4250084186799	0.29	19.8308607188404	19.1719709416719	20.489750496009	0.362791503556085	29.9026159316172	29.0586234538362	30.7466084093983	1.02	0.65	1.56	19.8545024014439	20.4311660105624	21.0078296196809	27.333440994081	28.1273264521285	28.9212119101759	27.3102412570546	28.0989408576835	28.8915988831364	19.8308607188404	1.24186165614315	0.0290112202825837	0.247339796511903	0.0635243519491842	0.0689296997242778	0.0584616616158722	0.472223268858153	0.479705820453478	0.465215053608175	0.46984825970686	0.477321286973106	0.462851265963445	0.000574586500080898	0.000811689013300996	0.000811603268362104
230	25.4250084186799	0.29	19.83492513884	19.1757873360888	20.4940629415912	0.362571902257781	30.3004396693276	29.4448123805455	31.1560669581097	1	0.65	1.53	20.4092185436532	21.0022834307029	21.5953483177526	28.2520987952698	29.0730674053661	29.8940360154623	28.2427677189796	29.068880703341	29.8872125768713	19.83492513884	1.22766640958977	0.173096676999029	0.136483363841335	0.0635243519491842	0.0689296997242778	0.0584616616158722	0.472223268858153	0.479705820453478	0.465215053608175	0.46984825970686	0.477321286973106	0.462851265963445	0.000574586500080898	0.000811689013300996	0.000811603268362104
230	25.4250084186799	0.29	19.8352569046023	19.1755928840537	20.4949209251509	0.368577476043306	30.381836162804	29.5349465146193	31.2287258109886	1	0.65	1.54	20.4743619263657	21.0614469634096	21.6485320004535	28.3437026062038	29.1564343413547	29.9691660765057	28.3295728819844	29.1392977272361	29.9507503668923	19.8352569046023	1.22476938738991	-0.26172715471401	-0.43427111258984	0.0635243519491842	0.0689296997242778	0.0584616616158722	0.472223268858153	0.479705820453478	0.465215053608175	0.46984825970686	0.477321286973106	0.462851265963445	0.000574586500080898	0.000811689013300996	0.000811603268362104
230	25.4250084186799	0.29	19.8402345538334	19.1819735555106	20.4984955521561	0.363839438377201	29.8655260704076	29.0244876774959	30.7065644633193	1.01	0.65	1.54	19.936149662717	20.5138365958848	21.0915235290526	27.5011529683681	28.2980499111407	29.0949468539132	27.4856150741319	28.2787235604743	29.0748731427967	19.8402345538334	1.22724025775488	-0.10333384009803	-0.112553448979182	0.0635243519491842	0.0689296997242778	0.0584616616158722	0.472223268858153	0.479705820453478	0.465215053608175	0.46984825970686	0.477321286973106	0.462851265963445	0.000574586500080898	0.000811689013300996	0.000811603268362104
230	25.4250084186799	0.29	19.8520906308824	19.1931192917906	20.5110619699741	0.360242449295703	29.9064893119764	29.0577137450464	30.7552648789064	1.01	0.65	1.53	20.0587982006625	20.6447155224478	21.2306328442331	27.7233348622108	28.5331332335254	29.34293160484	27.7192321568646	28.5288216900378	29.3398945223807	19.8520906308824	1.232810728846	0.181999858605041	0.229526738770894	0.0635243519491842	0.0689296997242778	0.0584616616158722	0.472223268858153	0.479705820453478	0.465215053608175	0.46984825970686	0.477321286973106	0.462851265963445	0.000574586500080898	0.000811689013300996	0.000811603268362104
230	25.4250084186799	0.29	19.8572853799684	19.1965165539768	20.5180542059599	0.360748563865537	29.826318713258	28.9807471426741	30.671890283842	1	0.65	1.54	20.1351393124137	20.7226224883479	21.3101056642821	27.8982137082407	28.7122001891837	29.5261866701266	27.8828944852472	28.6974183705418	29.5107101127258	19.8572853799684	1.2246700983998	-0.203520714356542	-0.299135865224526	0.0635243519491842	0.0689296997242778	0.0584616616158722	0.472223268858153	0.479705820453478	0.465215053608175	0.46984825970686	0.477321286973106	0.462851265963445	0.000574586500080898	0.000811689013300996	0.000811603268362104
230	25.4250084186799	0.29	19.8583023477868	19.1919829740902	20.5246217214833	0.361260450150008	30.025827473557	29.1755437861153	30.8761111609986	1	0.65	1.54	20.2141704298556	20.8032864202096	21.3924024105635	27.9776032756111	28.7929745281012	29.6083457805914	27.9613269765628	28.7750918351128	29.5925461182834	19.8583023477868	1.22524029526783	0.00706167714208246	-0.0889638730309352	0.0635243519491842	0.0689296997242778	0.0584616616158722	0.472223268858153	0.479705820453478	0.465215053608175	0.46984825970686	0.477321286973106	0.462851265963445	0.000574586500080898	0.000811689013300996	0.000811603268362104
230	25.4250084186799	0.29	19.8626139975653	19.2047931945806	20.5204348005499	0.367317386050496	29.9314611548734	29.0948622463516	30.7680600633952	0.99	0.63	1.55	20.3207004124693	20.9050054915422	21.4893105706152	28.2127208319075	29.0239544873397	29.8351881427719	28.1325335137438	28.9427952745358	29.7471839678365	19.8626139975653	1.22122149616985	0.526431846124339	0.175103405582446	0.0635243519491842	0.0689296997242778	0.0584616616158722	0.472223268858153	0.479705820453478	0.465215053608175	0.46984825970686	0.477321286973106	0.462851265963445	0.000574586500080898	0.000811689013300996	0.000811603268362104
[truncated: 1,351 more rows]
